# Supplementary material for: Genomic diversifications of five Gossypium allopolyploid species and their impact on cotton improvement
Source: Nat Genet. 2020 Apr 20;52(5):525–33. doi: 10.1038/s41588-020-0614-5 (PMC7203012; doi:10.1038/s41588-020-0614-5)
Supplement: Supplementary file 3 — Twelve supplementary datasets. [file 41588_2020_614_MOESM3_ESM.xlsx]

## Sheet: Summary
List of Supplementary Datasets
Supplementary Dataset 1. List of sequencing statistics in five allotetraploid cotton species
Supplementary Dataset 1a | Genomic libraries included in the five genome assemblies and their respective assembled sequence coverage levels
Supplementary Dataset 1b | Build statistics of the initial output of the polished MECAT assembly
Supplementary Dataset 1c | Summary of SNPs and INDELs in five species
Supplementary Dataset 1d | Final assembly and transcript statistics for chromosome scale genomes
Supplementary Dataset 1e | Distribution of transposable elements in five allotetraploid species
Supplementary Dataset 1f | Summary of annotated genes including single-copy orthologs
Supplementary Dataset 2. List of SRA files and homoeologs for phylogenetic and evolutionary analyses
Supplementary Dataset 2a | Relative rates and model tests for subgenomic divergence in diploid and polyploid lineages
Supplementary Dataset 2b | Statistics of evolutionary rate tests in A and D homoeologs among five species
Supplementary Dataset 3. List of positively selected genes in polyploid lineages
Supplementary Dataset 3a | Gb vs Gd
Supplementary Dataset 3b | Gb vs Gm
Supplementary Dataset 3c | Gb vs Gt
Supplementary Dataset 3d | Gh vs Gd
Supplementary Dataset 3e | Gh vs Gm
Supplementary Dataset 3f | Gh vs Gt
Supplementary Dataset 4. Summary of SNPs in five allotetraploid cotton species
Supplementary Dataset 4a | G.barbadense
Supplementary Dataset 4b | G.darwinii
Supplementary Dataset 4c | G.hirsutum
Supplementary Dataset 4d | G.mustelinum
Supplementary Dataset 4e | G.tomentosum
Supplementary Dataset 5. Summary of INDELs in five allotetraploid cotton species
Supplementary Dataset 5a | G.barbadense
Supplementary Dataset 5b | G.darwinii
Supplementary Dataset 5c | G.hirsutum
Supplementary Dataset 5d | G.mustelinum
Supplementary Dataset 5e | G.tomentosum
Supplementary Dataset 6. List of the positively selected genes in the domesticated regions related to fiber traits
Supplementary Dataset 7. Summary of disease-resistant genes in five allotetraploid cotton species
Supplementary Dataset 7a | All, 271 genes
Supplementary Dataset 7b | Gh and Gb, 15 genes
Supplementary Dataset 7c | Gh,Gb and Gm, 16 genes
Supplementary Dataset 7d | Gh,Gb and Gt, 18 genes
Supplementary Dataset 7e | Gh,Gb, Gd, and Gt, 61 genes
Supplementary Dataset 7f |species specific
Supplementary Dataset 8. R gene expression in response to cotton bacterial blight pathogens and reniform nematodes in the Upland cotton
Supplementary Dataset 8a | Log2 +1 transformed FPKM abundances of Acala Maaxa and DES56 under Xcm inoculated and non-inoculated conditions at 24 and 48
Supplementary Dataset 8b | Significantly upregulated R-genes upon inoculation with 2 strains of Xcm in Acala maaxa and DES56, both Upland cotton genotypes
Supplementary Dataset 8c | Significant upregulated R-genes upon inoculation with 2 strains of Xcm in Acala maaxa and DES56, both Upland cotton genotypes
Supplementary Dataset 8d | Log2 +1 transformed FPKM abundances G. hirsutum under inoculated and non-inoculated conditions with reniform nematodes
Supplementary Dataset 8e | Significantly up-regulated G. hirsutum genes under inoculated and non-inoculated conditions with reniform nematodes
Supplementary Dataset 9. List of RNA-seq datasets in five allotetraploid species
Supplementary Dataset 9a | G.barbadense
Supplementary Dataset 9b | G.darwinii
Supplementary Dataset 9c | G.hirsutum
Supplementary Dataset 9d | G.mustelinum
Supplementary Dataset 9e | G.tomentosum
Supplementary Dataset 10. List of fiber gene coexpression modules
Supplementary Dataset 11. List of hub genes in fiber gene coexpression networks
Supplementary Dataset 11a | G.barbadense
Supplementary Dataset 11b | G.hirsutum
Supplementary Dataset 11c | G.mustelinum
Supplementary Dataset 11d | G.tomentosum
Supplementary Dataset 12. List of genes in fiber and leaf with m6A RNA modifications in Upland cotton
Supplementary Dataset 12a | m6A peak in fiber
Supplementary Dataset 12b | m6A peak in leaf
Supplementary Dataset 12c | correlation with m6A peak and gene expression

## Sheet: SD1
Supplementary Dataset 1a | Genomic libraries included in the five genome assemblies and their respective assembled sequence coverage levels
Library	Sequencing Platform	Species	Average Read/Insert Size	Read Number	Assembled Sequence Coverage (x)
IDHA	HiSeq	G. hirsutum	400	509912888	33.5
IDHB	HiSeq	G. hirsutum	400	441246364	29
	PACBIO	G. hirsutum	8,106*	22853435	94.06
IKCF	HiSeq (HiC)	G. hirsutum	N/A	2282306330	151.8
IKGQ	HiSeq (HiC)	G. hirsutum	N/A	2611766550	172.6
IJCB	HiSeq	G. barbadense	400	417531198	27.4
IJCC	HiSeq	G. barbadense	400	386848064	25.4
ILDE	HiSeq (HiC)	G. barbadense	N/A	519845058	34.4
ILDF	HiSeq (HiC)	G. barbadense	N/A	150979338	9.98
	PACBIO	G. barbadense	6,457*	25356164	94.05
INJD	NovaSeq	G. darwinii	400	880432456	57.8
	PACBIO	G. darwinii	7,892*	17656092	80.57
INJG	NovaSeq	G. tomentosum	400	850006068	55.8
	PACBIO	G. tomentosum	8,224*	16939085	76.81
IQZJ	HiSeq (HiC)	G. tomentosum	N/A	309347844	20.4
IQZK	HiSeq (HiC)	G. tomentosum	N/A	290422652	19.2
IIMP	HiSeq	G. mustelinum	400	443222586	29.1
IIMQ	HiSeq	G. mustelinum	400	432012678	28.4
	PACBIO	G. mustelinum	9,218*	22378208	94.12
*Average read length of PACBIO reads
Supplementary Dataset 1b | Build statistics of the initial output of the polished MECAT assembly
Species	Assembled	Contig N50	Misjoins	Joins	SNPs Fixed	INDELs Fixed	Completeness out of 37,223 G. raimondii genes
	Sequence (Mb)	(Mb)
G. hirsutum	2315.8	0.716	70	6	917	372210	36880
G. barbadense	2217.3	2.3	74	53	369	11437	36876
G. darwinii	2194.2	5.9	47	726	597	8849	36858
G. tomentosum	2215.9	7.1	111	690	294	30647	36891
G. mustelinum	2306.9	2.5	74	1764	203	10763	36885
Note: The table shows the raw assembly statistics as well as the information related to the final release assembly
Supplementary Dataset 1c | Summary of SNPs and INDELs in five species
a. SNPs
SNPs	Gh	Gb	Gm	Gd	Gt
Heterozygous/
Homozygous
Gh	92052	1437987	1783642	1595685	1291807
	753	10656799	11956385	10992280	9528496
Gb	1705637	97657	1874338	727342	1222339
	11537914	315	11913790	4223147	8169788
Gm	1916723	1776717	60163	1883691	1843151
	13009804	12299939	279	12261960	12326494
Gd	1900371	795537	2033754	325706	1718300
	11883062	4395801	12171979	289	10589176
Gt	1637672	1672228	2060858	1776497	64663
	10167400	10628105	12293418	10634907	91
b. INDELs
INDELs	Gh	Gb	Gm	Gd	Gt
Heterozygous/
Homozygous
Gh	9213	75088	92351	84797	68215
	2509	1328380	1465517	1341138	1238635
Gb	116317	8,644/455	102117	44863	85171
	1416758		1408884	575355	1261171
Gm	125626	94585	5351	101657	98898
	1597170	1453731	441	1426217	1485582
Gd	133562	51,815/600,821	116217	32469	100629
	1452.76		1421483	643	1274211
Gt	107044	88,852/1,289,465	109542	95562	6519
	1318442		1471661	1264496	148
Supplementary Dataset 1d | Final assembly and transcript statistics for chromosome scale genomes
	G. hirsutum	G. barbadense	G. mustelinum	G. tomentosum	G. darwinii
Scaffolds	1025	2048	383	319	334
Number of scaffolds > 50 Kb	74	271	193	149	211
Contig N50	0.784	1.8	2.3	10	9.1
Contigs	6733	4766	2147	750	821
Released sequence (Mb)	2302.3	2193.9	2297.1	2189.1	2178.1
Chromosome sequence (Mb)	2278.7	2128.3	2275.2	2172.8	2158.9
Total number of transcripts	107216	108363	106542	112770	97407
Alternative transcripts	31840	33802	31843	34432	19104
Average number of exons (in genes)	5.3	5.3	5.3	5.2	5.1
Median exon length (in genes)	162	162	160	161	156
Median intron length (in genes)	147	148	148	148	148
Note: Scaffolds that were not anchored in a chromosome were classified into bins depending on sequence content. Contamination was identified using blastn against the NCBI nucleotide collection (NR/NT) and blastx using a set of known microbial proteins. Additional scaffolds were classified as repetitive (>95% masked with 24mers that occur more than 4 times in the genome), alternative haplotypes (u…
Supplementary Dataset 1e | Distribution of transposable elements in five allotetraploid species
Chromosome	Gh (%)	Gb (%)	Gm (%)	Gt (%)	Gd (%)
A	81.51	80.7	81.11	80.65	80.72
A01	84.44	83.96	83.98	83.51	83.6
A02	86.15	85.34	85.92	85.64	85.39
A03	83.88	83.27	83.16	82.92	83.13
A04	84.68	84.19	84.11	84	84
A05	71.85	70.49	72.1	70.34	70.92
A06	86.1	85.1	85.59	85.38	85.19
A07	79.09	78.68	78.93	78.82	78.67
A08	84.26	83.84	84.01	83.55	83.74
A09	76.33	74.94	75.61	74.52	74.95
A10	81.37	80.15	80.61	79.96	80.25
A11	77.97	76.81	77.93	77.29	76.48
A12	80.78	79.76	79.95	79.92	79.92
A13	82.77	82.57	82.47	82.59	83.08
D	64.91	63.79	64.59	63.83	63.87
D01	67.06	66.6	66.66	66.5	66.32
D02	68.43	67.1	67.8	67.46	67.15
D03	69.04	68.69	69.94	68.11	68.57
D04	68.35	67.1	68.12	66.83	66.98
D05	54.06	52.98	53.58	52.83	52.97
D06	68.69	67.41	68.59	67.31	67.52
D07	64.39	63.15	63.34	62.97	63.07
D08	67.52	65.99	66.52	66.38	66.12
D09	61.12	59.52	60.12	59.93	60.29
D10	64.16	63.24	63.84	62.62	63.23
D11	59.63	59.12	60.03	60.09	58.72
D12	64.02	62.8	64.03	62.94	63.42
D13	67.31	65.56	67.07	65.81	65.94
Subgenomes	73.21	72.24	72.85	72.24	72.29
Supplementary Dataset 1f | Summary of annotated genes including single-copy orthologs
Genome	Annotated genes	Single copy orthologs (SCOs)	SCOs present in diploids
G. raimondii	37223	26148	23721
G. hirsutum (D)	38784	26607	22989
G. tomentosum (D)	40007	26788	22968
G. darwinii (D)	39779	27157	22785
G. barbadense (D)	37550	26303	22789
G. mustelinum (D)	38428	26234	23030
G. arboreum	37972	24946	23721
G. hirsutum (A)	36118	25557	22590
G. tomentosum (A)	38045	25991	22584
G. darwinii (A)	38078	26598	22481
G. barbadense (A)	34957	25250	22250
G. mustelinum (A)	35962	25300	22677

## Sheet: SD2a
Supplementary Dataset 2a | Relative rates and model tests for subgenomic divergence in diploid and polyploid lineages
A2	AD2A	AD2D	AD5A	AD5D	AD1A	AD1D	AD4A	AD4D	D5	AD3A	AD3D	H0_lnL	H0_rate	H0_dN	H0_dS	H1_lnL	H1_rate_0	H1_rate_1	H1_dN	H1_dS	H2_lnL	H2_rate_0	H2_rate_1	H2_rate_2	H2_dN	H2_dS	H3_lnL	H3_rate_0	H3_rate_1	H3_dN	H3_dS	H4_lnL	H4_rate_0	H4_rate_1	H4_dN	H4_dS	H5_lnL	H5_rate_0	H5_rate_1	H5_dN	H5_dS
Goarb.A07G0006	Gobar.A07G001000	Gobar.D07G001000	Godar.A07G000200	Godar.D07G001100	Gohir.A07G000700	Gohir.D07G001100	Gomus.A07G001000	Gomus.D07G000500	Gorai.D01G000800	Gotom.A07G000400	Gotom.D07G005900	-1121.09	0.29268	0.0216	0.0737	-1120.94	1	0.65867	0.0264	0.0902	-1120.9	1	0.73656	0.48578	0.0269	0.0918	-1121.09	1	0.16486	0.0641	0.219	-1121.03	1	0.73656	0.0239	0.0817	-1120.97	1	0.48578	0.0245	0.0839
Goarb.A07G0009	Gobar.A07G001300	Gobar.D07G001300	Godar.A07G000500	Godar.D07G001400	Gohir.A07G001000	Gohir.D07G001400	Gomus.A07G001300	Gomus.D07G000800	Gorai.D01G001100	Gotom.A07G000700	Gotom.D07G006200	-2968.15	0.30779	0.0158	0.0514	-2966.64	1	0.41228	0.0241	0.0784	-2966.62	1	0.44936	0.37111	0.0242	0.0788	-2968.15	1	0.09732	0.0571	0.1855	-2967.37	1	0.44936	0.0196	0.0637	-2967.41	1	0.37111	0.0205	0.0665
Goarb.A07G0011	Gobar.A07G001400	Gobar.D07G001400	Godar.A07G000700	Godar.D07G001500	Gohir.A07G001100	Gohir.D07G001500	Gomus.A07G001400	Gomus.D07G000900	Gorai.D01G001200	Gotom.A07G000800	Gotom.D07G006400	-1776.15	0.07568	0.0033	0.0431	-1775.74	1	2.39307	0.0023	0.0307	-1775.31	1	99	1.49915	0.0023	0.0307	-1776.15	1	0.07871	0.0104	0.1373	-1775.39	1	99	0.0027	0.0352	-1776.08	1	1.49899	0.0029	0.0387
Goarb.A07G0012	Gobar.A07G001500	Gobar.D07G001500	Godar.A07G000800	Godar.D07G001600	Gohir.A07G001200	Gohir.D07G001600	Gomus.A07G001500	Gomus.D07G001000	Gorai.D01G001300	Gotom.A07G000900	Gotom.D07G006500	-2445.99	0.21657	0.0117	0.0542	-2445.95	1	0.83297	0.0123	0.0569	-2445.95	1	0.7998	0.85249	0.0123	0.057	-2445.99	1	0.03184	0.0608	0.2809	-2445.97	1	0.7998	0.0121	0.0557	-2445.97	1	0.85249	0.012	0.0555
Goarb.A07G0013	Gobar.A07G001600	Gobar.D07G001600	Godar.A07G000900	Godar.D07G001700	Gohir.A07G001300	Gohir.D07G001700	Gomus.A07G001600	Gomus.D07G001100	Gorai.D01G001400	Gotom.A07G001000	Gotom.D07G006600	-1541.38	0.29801	0.0325	0.109	-1530.35	1	0.10515	0.077	0.2578	-1528.85	1	1.36289	0.07505	0.0687	0.2305	-1541.38	1	0.05962	0.0914	0.3065	-1541.3	1	99	0.0303	0.1016	-1528.85	1	0.07489	0.0694	0.2328
Goarb.A07G0014	Gobar.A07G001700	Gobar.D07G001700	Godar.A07G001000	Godar.D07G001800	Gohir.A07G001400	Gohir.D07G001800	Gomus.A07G001700	Gomus.D07G001200	Gorai.D01G001500	Gotom.A07G001100	Gotom.D07G006700	-1895.45	0.44165	0.0304	0.0688	-1893.87	1	97.6627	0.0163	0.0368	-1893.87	1	68.1452	99	0.0163	0.0369	-1895.45	1	0.40712	0.0513	0.1162	-1894.46	1	71.4522	0.0207	0.0468	-1894.86	1	99	0.026	0.0589
Goarb.A07G0015	Gobar.A07G001800	Gobar.D07G001800	Godar.A07G001100	Godar.D07G001900	Gohir.A07G001500	Gohir.D07G001900	Gomus.A07G001800	Gomus.D07G001300	Gorai.D01G001600	Gotom.A07G001200	Gotom.D07G006800	-2813.6	0.4924	0.0257	0.0522	-2813.43	1	1.44437	0.0226	0.0459	-2813.43	1	1.3109	1.48956	0.0228	0.0464	-2813.6	1	0.64761	0.0318	0.0647	-2813.6	1	1.10533	0.0248	0.0527	-2813.45	1	1.48956	0.0239	0.0485
Goarb.A07G0017	Gobar.A07G001900	Gobar.D07G001900	Godar.A07G001200	Godar.D07G002000	Gohir.A07G001601	Gohir.D07G002000	Gomus.A07G001900	Gomus.D07G001400	Gorai.D01G001800	Gotom.A07G001300	Gotom.D07G006900	-1549.67	0.48279	0.0213	0.0442	-1549.48	1	0.63754	0.0258	0.0534	-1548.94	1	0.29965	1.15981	0.0261	0.054	-1549.67	1	0.06983	0.0737	0.1526	-1548.95	1	0.29965	0.0268	0.0556	-1549.66	1	1.18394	0.0204	0.042
Goarb.A07G0018	Gobar.A07G002000	Gobar.D07G002000	Godar.A07G001300	Godar.D07G002100	Gohir.A07G001780	Gohir.D07G002100	Gomus.A07G002000	Gomus.D07G001500	Gorai.D01G001900	Gotom.A07G001400	Gotom.D07G007000	-1946.11	0.82331	0.0289	0.0351	-1943.27	1	99	0.0165	0.0201	-1943.27	1	99	99	0.0165	0.0201	-1946.11	1	0.07808	0.1216	0.1478	-1944.32	1	99	0.0211	0.0256	-1945.05	1	99	0.0243	0.0295
Goarb.A07G0022	Gobar.A07G002300	Gobar.D07G002300	Godar.A07G001700	Godar.D07G002500	Gohir.A07G002000	Gohir.D07G000300	Gomus.A07G002200	Gomus.D07G001800	Gorai.D01G002200	Gotom.A07G001700	Gotom.D07G007300	-1850.29	0.49287	0.0536	0.1087	-1846.8	1	6.46191	0.0259	0.0526	-1846.44	1	7.50964	1.17859	0.0319	0.0648	-1850.29	1	0.25948	0.1228	0.2492	-1846.45	1	7.51068	0.0333	0.0677	-1850.27	1	1.17846	0.0521	0.1058
Goarb.A07G0024	Gobar.A07G002700	Gobar.D07G002500	Godar.A07G001900	Godar.D07G002700	Gohir.A07G002200	Gohir.D07G002500	Gomus.A07G002400	Gomus.D07G002000	Gorai.D01G002400	Gotom.A07G001900	Gotom.D07G007500	-999.433	0.31037	0.0153	0.0492	-998.963	1	99	0.0087	0.0279	-998.782	1	99	0.94079	0.0127	0.0409	-999.433	1	0.15484	0.036	0.116	-998.783	1	99	0.0125	0.0401	-999.432	1	0.9406	0.0155	0.05
Goarb.A07G0026	Gobar.A07G002900	Gobar.D07G002700	Godar.A07G002100	Godar.D07G002900	Gohir.A07G002400	Gohir.D07G002700	Gomus.A07G002600	Gomus.D07G002200	Gorai.D01G002600	Gotom.A07G002100	Gotom.D07G007700	-2905.68	0.69512	0.0524	0.0753	-2905.3	1	1.52661	0.0442	0.0635	-2905.08	1	1.23682	3.43999	0.0432	0.0622	-2905.68	1	0.47169	0.0798	0.1148	-2905.6	1	1.24567	0.0494	0.0711	-2905.16	1	3.56068	0.046	0.0662
Goarb.A07G0033	Gobar.A07G003500	Gobar.D07G003400	Godar.A07G002700	Godar.D07G003600	Gohir.A07G003000	Gohir.D07G003300	Gomus.A07G003200	Gomus.D07G002900	Gorai.D01G003300	Gotom.A07G002800	Gotom.D07G008400	-1908.72	0.21013	0.012	0.0571	-1906.47	1	0.25872	0.0202	0.0962	-1905.68	1	0.49987	0.09961	0.0215	0.1021	-1908.72	1	0.06762	0.0516	0.2455	-1908.43	1	0.49987	0.014	0.0668	-1905.97	1	0.09961	0.0194	0.0923
Goarb.A07G0034	Gobar.A07G003600	Gobar.D07G003500	Godar.A07G002800	Godar.D07G003700	Gohir.A07G003100	Gohir.D07G003400	Gomus.A07G003300	Gomus.D07G003000	Gorai.D01G003400	Gotom.A07G002900	Gotom.D07G008500	-412.526	0.13947	0.0143	0.1026	-412.324	1	99	0.0126	0.0901	-412.324	1	99	0.0001	0.0126	0.0901	-412.526	1	0.1706	0.0331	0.2375	-412.324	1	99	0.0126	0.0901	-412.526	1	0.0001	0.0143	0.1026
Goarb.A07G0036	Gobar.A07G004000	Gobar.D07G003800	Godar.A07G003200	Godar.D07G004100	Gohir.A07G003400	Gohir.D07G003800	Gomus.A07G003500	Gomus.D07G003300	Gorai.D01G003500	Gotom.A07G003300	Gotom.D07G008900	-1533.57	0.39816	0.0347	0.0871	-1532.77	1	0.40172	0.0489	0.1232	-1530.41	1	0.24332	99	0.0493	0.1243	-1533.57	1	0.1693	0.0898	0.2254	-1531.19	1	0.24332	0.053	0.1336	-1532.73	1	99	0.031	0.0778
Goarb.A07G0077	Gobar.A07G004600	Gobar.D07G004500	Godar.A07G007400	Godar.D07G005000	Gohir.A07G007300	Gohir.D07G004500	Gomus.A07G007300	Gomus.D07G004100	Gorai.D01G004200	Gotom.A07G007600	Gotom.D07G009900	-1580.06	0.18136	0.0154	0.0847	-1579.85	1	14.7607	0.0107	0.0586	-1578.56	1	0.49939	99	0.014	0.0765	-1580.06	1	0.05663	0.0604	0.3331	-1579.77	1	0.49939	0.0172	0.0947	-1578.86	1	99	0.0122	0.0666
Goarb.A07G0075	Gobar.A07G008400	Gobar.D07G004800	Godar.A07G007100	Godar.D07G005500	Gohir.A07G007000	Gohir.D07G004900	Gomus.A07G007000	Gomus.D07G004400	Gorai.D01G004500	Gotom.A07G007300	Gotom.D07G010300	-3113.17	0.84656	0.08	0.0944	-3101.73	1	12.7274	0.0225	0.0266	-3101.73	1	15.8823	11.4113	0.0221	0.026	-3113.17	1	0.7277	0.0978	0.1156	-3107.04	1	15.8824	0.0414	0.049	-3107.85	1	11.4078	0.0606	0.0715
Goarb.A07G0074	Gobar.A07G008300	Gobar.D07G004900	Godar.A07G007000	Godar.D07G005600	Gohir.A07G006900	Gohir.D07G005000	Gomus.A07G006900	Gomus.D07G004500	Gorai.D01G004600	Gotom.A07G007200	Gotom.D07G010400	-563.628	0.45412	0.0336	0.074	-563.357	1	0.28772	0.0633	0.1395	-560.832	1	0.06046	44.7581	0.0602	0.1322	-563.628	1	0.43152	0.0492	0.1083	-561.062	1	0.05953	0.0705	0.155	-563.399	1	16.2448	0.0243	0.0534
Goarb.A07G0073	Gobar.A07G008200	Gobar.D07G005000	Godar.A07G006900	Godar.D07G005700	Gohir.A07G006801	Gohir.D07G005100	Gomus.A07G006800	Gomus.D07G004600	Gorai.D01G004700	Gotom.A07G007100	Gotom.D07G010500	-461.29	1.20521	0.1356	0.1125	-460.272	1	0.07788	0.2542	0.2082	-458.103	1	0.0001	8.82352	0.2173	0.1772	-461.29	1	0.32672	0.231	0.1917	-458.116	1	0.0001	0.2259	0.1842	-461.276	1	9.35217	0.1269	0.1054
Goarb.A07G0072	Gobar.A07G008100	Gobar.D07G005100	Godar.A07G006800	Godar.D07G005800	Gohir.A07G006700	Gohir.D07G005200	Gomus.A07G006700	Gomus.D07G004700	Gorai.D01G004800	Gotom.A07G007000	Gotom.D07G010600	-1283.87	0.56992	0.0714	0.1253	-1283.86	1	0.91383	0.0725	0.1273	-1283.6	1	0.11392	0.86991	0.1135	0.1992	-1283.87	1	1.00376	0.0713	0.125	-1283.61	1	0.11709	0.1112	0.1952	-1283.87	1	0.99827	0.0714	0.1253
Goarb.A07G0071	Gobar.A07G008000	Gobar.D07G005200	Godar.A07G006700	Godar.D07G005900	Gohir.A07G006600	Gohir.D07G005400	Gomus.A07G006600	Gomus.D07G004800	Gorai.D01G004900	Gotom.A07G006900	Gotom.D07G010800	-360.376	0.35399	0.0128	0.0361	-359.635	1	0.15352	0.0268	0.0749	-359.309	1	0.24866	0.0001	0.0256	0.0714	-360.376	1	0.19799	0.0333	0.0939	-359.973	1	0.24866	0.0204	0.0576	-359.712	1	0.0001	0.0179	0.05
Goarb.A07G0068	Gobar.A07G007700	Gobar.D07G005500	Godar.A07G006400	Godar.D07G006200	Gohir.A07G006400	Gohir.D07G005600	Gomus.A07G006300	Gomus.D07G005100	Gorai.D01G005200	Gotom.A07G006600	Gotom.D07G011000	-3434.58	0.5573	0.0366	0.0656	-3426.68	1	0.15108	0.0769	0.1395	-3418.41	1	0.03129	1.04799	0.1017	0.1844	-3434.58	1	0.59684	0.0482	0.0865	-3418.41	1	0.0313	0.1019	0.1848	-3434.55	1	1.267	0.0355	0.0636
Goarb.A07G0057	Gobar.A07G006200	Gobar.D07G005700	Godar.A07G005300	Godar.D07G007300	Gohir.A07G005300	Gohir.D07G006700	Gomus.A07G005100	Gomus.D07G006200	Gorai.D01G006300	Gotom.A07G005500	Gotom.D07G012100	-565.587	0.93175	0.0622	0.0668	-565.511	1	1.33983	0.052	0.0559	-565.259	1	2.0231	0.63548	0.0498	0.0535	-565.587	1	0.37726	0.1225	0.1315	-565.324	1	2.02309	0.0456	0.049	-565.523	1	0.63549	0.0665	0.0713
Goarb.A07G0056	Gobar.A07G006100	Gobar.D07G005800	Godar.A07G005200	Godar.D07G007400	Gohir.A07G005250	Gohir.D07G006800	Gomus.A07G005000	Gomus.D07G006300	Gorai.D01G006400	Gotom.A07G005400	Gotom.D07G012200	-4586.06	0.59562	0.0907	0.1523	-4585.06	1	0.63308	0.1178	0.1979	-4584.96	1	0.68276	0.56736	0.1161	0.195	-4586.06	1	0.58116	0.1285	0.2157	-4585.94	1	0.80447	0.0991	0.1664	-4585.53	1	0.62176	0.0982	0.1649
Goarb.A07G0055	Gobar.A07G006000	Gobar.D07G005900	Godar.A07G005100	Godar.D07G007500	Gohir.A07G005200	Gohir.D07G006900	Gomus.A07G004900	Gomus.D07G006400	Gorai.D01G006500	Gotom.A07G005300	Gotom.D07G012300	-2994.28	0.45639	0.0216	0.0474	-2994.27	1	1.09756	0.021	0.046	-2994.21	1	18.9341	1.04501	0.0198	0.0434	-2994.28	1	0.08721	0.0578	0.1265	-2994.21	1	36.9563	0.02	0.0438	-2994.28	1	1.045	0.0214	0.0469
Goarb.A07G0054	Gobar.A07G005900	Gobar.D07G006000	Godar.A07G005000	Godar.D07G007600	Gohir.A07G005100	Gohir.D07G007000	Gomus.A07G004800	Gomus.D07G006500	Gorai.D01G006600	Gotom.A07G005200	Gotom.D07G012400	-2183.37	0.38418	0.0171	0.0444	-2182.23	1	0.4038	0.0257	0.0667	-2181.38	1	0.19954	0.70717	0.0265	0.0688	-2183.37	1	0.10892	0.0488	0.1271	-2181.51	1	0.19954	0.0248	0.0646	-2183.25	1	0.70717	0.0187	0.0486
Goarb.A07G0053	Gobar.A07G005800	Gobar.D07G006100	Godar.A07G004900	Godar.D07G007700	Gohir.A07G005000	Gohir.D07G007100	Gomus.A07G004600	Gomus.D07G006600	Gorai.D01G006700	Gotom.A07G005100	Gotom.D07G012500	-1739.79	0.18462	0.019	0.1027	-1739.71	1	1.21139	0.0171	0.0927	-1739.37	1	1.55449	0.65832	0.0176	0.0955	-1739.79	1	0.43263	0.032	0.1733	-1739.49	1	1.55448	0.0162	0.0876	-1739.67	1	0.65832	0.0204	0.1106
Goarb.A07G0052	Gobar.A07G005700	Gobar.D07G006400	Godar.A07G004800	Godar.D07G008000	Gohir.A07G004900	Gohir.D07G007300	Gomus.A07G004500	Gomus.D07G007000	Gorai.D01G007000	Gotom.A07G005000	Gotom.D07G012800	-2158.96	0.43644	0.0637	0.146	-2153.68	1	2.80376	0.036	0.0825	-2152.73	1	1.32001	3.48183	0.038	0.0865	-2156.76	1	0.11041	0.1667	0.3847	-2158.84	1	0.73503	0.0675	0.1549	-2152.73	1	3.4102	0.0408	0.0936
Goarb.A07G0051	Gobar.A07G005600	Gobar.D07G006500	Godar.A07G004700	Godar.D07G008100	Gohir.A07G004800	Gohir.D07G007400	Gomus.A07G004400	Gomus.D07G007200	Gorai.D01G007100	Gotom.A07G004900	Gotom.D07G012900	-2280.98	0.41848	0.023	0.055	-2280.85	1	1.68645	0.0198	0.0474	-2280.64	1	1.19101	99	0.0187	0.0448	-2280.98	1	0.47855	0.0327	0.0782	-2280.97	1	1.19098	0.0223	0.0534	-2280.66	1	99	0.0194	0.0464
Goarb.A07G0049	Gobar.A07G005400	Gobar.D07G006700	Godar.A07G004500	Godar.D07G008300	Gohir.A07G004600	Gohir.D07G007600	Gomus.A07G004200	Gomus.D07G007400	Gorai.D01G007300	Gotom.A07G004700	Gotom.D07G013100	-836.603	0.27655	0.0144	0.0521	-835.464	1	99	0.0078	0.0283	-835.464	1	99	32.4424	0.0079	0.0285	-836.603	1	0.19162	0.0333	0.1204	-835.495	1	99	0.01	0.0362	-836.572	1	32.5721	0.0123	0.0444
Goarb.A07G0047	Gobar.A07G005200	Gobar.D07G006900	Godar.A07G004300	Godar.D07G008500	Gohir.A07G004400	Gohir.D07G007800	Gomus.A07G004000	Gomus.D07G007600	Gorai.D01G007500	Gotom.A07G004500	Gotom.D07G013300	-1520.2	0.25399	0.0243	0.0956	-1518.59	1	99	0.0166	0.0653	-1518.59	1	99	99	0.0166	0.0653	-1520.2	1	0.04172	0.0991	0.3901	-1519.14	1	99	0.0211	0.0829	-1519.65	1	99	0.0198	0.0779
Goarb.A07G0046	Gobar.A07G005100	Gobar.D07G007000	Godar.A07G004200	Godar.D07G008600	Gohir.A07G004300	Gohir.D07G007900	Gomus.A07G003900	Gomus.D07G007700	Gorai.D01G007600	Gotom.A07G004400	Gotom.D07G013400	-5050.07	0.32048	0.0173	0.0541	-5049.66	1	0.56944	0.021	0.0655	-5049.65	1	0.64064	0.52322	0.021	0.0654	-5050.07	1	0.13136	0.0454	0.1418	-5049.97	1	0.64064	0.0186	0.0579	-5049.74	1	0.52322	0.0197	0.0615
Goarb.A07G0084	Gobar.A07G008800	Gobar.D07G007500	Godar.A07G007900	Godar.D07G008700	Gohir.A07G007800	Gohir.D07G008300	Gomus.A07G008000	Gomus.D07G008200	Gorai.D01G008100	Gotom.A07G008100	Gotom.D07G013900	-1160.72	0.32708	0.0214	0.0653	-1160.67	1	0.78033	0.0239	0.073	-1160.65	1	0.64402	0.90092	0.0236	0.0721	-1160.72	1	0.07401	0.0697	0.2131	-1160.65	1	0.64402	0.0229	0.07	-1160.71	1	0.90093	0.022	0.0674
Goarb.A07G0085	Gobar.A07G008900	Gobar.D07G007600	Godar.A07G008000	Godar.D07G008800	Gohir.A07G007901	Gohir.D07G008333	Gomus.A07G008100	Gomus.D07G008400	Gorai.D01G008200	Gotom.A07G008200	Gotom.D07G014100	-4686.9	0.27298	0.0178	0.0653	-4738.79	1	0.21781	0.0622	0.0319	-4685.01	1	0.80137	0.20332	0.0247	0.0905	-4686.91	1	0.23403	0.0416	0.1508	-4686.86	1	0.834	0.0187	0.0686	-4685.08	1	0.20354	0.0235	0.0864
Goarb.A07G0087	Gobar.A07G009000	Gobar.D07G007700	Godar.A07G008200	Godar.D07G009000	Gohir.A07G008001	Gohir.D07G008366	Gomus.A07G008200	Gomus.D07G008500	Gorai.D01G008300	Gotom.A07G008400	Gotom.D07G014200	-1723.08	0.67481	0.7188	1.0651	-1718.64	1	6.1446	0.4745	0.6955	-1718.46	1	99	4.8276	0.4479	0.6554	-1702.85	1	5.05539	0.2384	0.3514	-1720.57	1	65.9196	0.5156	0.7548	-1721.16	1	4.5836	0.6539	0.9702
Goarb.A07G0090	Gobar.A07G009200	Gobar.D07G008000	Godar.A07G008400	Godar.D07G009400	Gohir.A07G008100	Gohir.D07G008500	Gomus.A07G008400	Gomus.D07G008800	Gorai.D01G008600	Gotom.A07G008600	Gotom.D07G014400	-798.851	0.40902	0.0282	0.069	-798.563	1	99	0.0239	0.0583	-798.563	1	99	99	0.0239	0.0583	-798.851	1	0.32541	0.0525	0.1284	-798.837	1	99	0.0254	0.0619	-798.576	1	99	0.0268	0.0654
Goarb.A07G0091	Gobar.A07G009300	Gobar.D07G008100	Godar.A07G008500	Godar.D07G009500	Gohir.A07G008200	Gohir.D07G008600	Gomus.A07G008500	Gomus.D07G008900	Gorai.D01G008700	Gotom.A07G008700	Gotom.D07G014500	-1309.28	0.24269	0.0329	0.1357	-1308.41	1	99	0.0249	0.1026	-1308.42	1	99	32.6971	0.0249	0.1027	-1309.28	1	0.10588	0.1031	0.4249	-1308.57	1	99	0.0266	0.1095	-1309.13	1	99	0.0313	0.1287
Goarb.A07G0095	Gobar.A07G009700	Gobar.D07G008500	Godar.A07G008900	Godar.D07G009900	Gohir.A07G008600	Gohir.D07G008950	Gomus.A07G008900	Gomus.D07G009300	Gorai.D01G009100	Gotom.A07G009100	Gotom.D07G014900	-1806.04	0.63693	0.1346	0.2113	-1788.56	1	99	0.0153	0.0241	-1787.9	1	0.99601	99	0.0201	0.0317	-1804.97	1	0.06107	0.2388	0.3754	-1805.98	1	0.67936	0.1369	0.215	-1787.9	1	99	0.0201	0.0317
Goarb.A07G0096	Gobar.A07G009800	Gobar.D07G008600	Godar.A07G009000	Godar.D07G010000	Gohir.A07G008700	Gohir.D07G009000	Gomus.A07G009000	Gomus.D07G009400	Gorai.D01G009200	Gotom.A07G009300	Gotom.D07G015000	-2372.01	0.3178	0.0183	0.0575	-2372.01	1	1.05507	0.0179	0.0562	-2372.44	1	1.56987	99	0.0126	0.0395	-2372.01	1	0.38237	0.0283	0.0891	-2372	1	1.19971	0.0177	0.0558	-2372.01	1	0.94322	0.0186	0.0584
Goarb.A07G0098	Gobar.A07G010000	Gobar.D07G008700	Godar.A07G009200	Godar.D07G010100	Gohir.A07G008800	Gohir.D07G009100	Gomus.A07G009100	Gomus.D07G009500	Gorai.D01G009300	Gotom.A07G009400	Gotom.D07G015100	-1927.21	0.52602	0.0223	0.0424	-1927.15	1	1.35744	0.0196	0.0373	-1925.26	1	0.08311	1.6535	0.026	0.0494	-1927.21	1	0.10008	0.0466	0.0886	-1925.43	1	0.08311	0.0297	0.0565	-1927.05	1	1.65349	0.0186	0.0353
Goarb.A07G0099	Gobar.A07G010100	Gobar.D07G008800	Godar.A07G009400	Godar.D07G010200	Gohir.A07G008900	Gohir.D07G009200	Gomus.A07G009200	Gomus.D07G009600	Gorai.D01G009400	Gotom.A07G009500	Gotom.D07G015200	-1692.66	0.10838	0.006	0.0549	-1690.76	1	99	0.0033	0.0306	-1690.77	1	88.5408	99	0.0033	0.0307	-1692.66	1	0.0463	0.0241	0.2224	-1692.06	1	99	0.0051	0.0469	-1691.37	1	99	0.0042	0.0387
Goarb.A07G0101	Gobar.A07G010300	Gobar.D07G009000	Godar.A07G009600	Godar.D07G010300	Gohir.A07G009100	Gohir.D07G009400	Gomus.A07G009400	Gomus.D07G009800	Gorai.D01G009600	Gotom.A07G009600	Gotom.D07G015400	-726.352	0.63058	0.0421	0.0668	-724.488	1	99	0.0203	0.0323	-724.488	1	99	99	0.0203	0.0323	-726.352	1	0.04919	0.1594	0.2527	-725.83	1	99	0.0361	0.0573	-725.01	1	99	0.0262	0.0418
Goarb.A07G0102	Gobar.A07G010400	Gobar.D07G009100	Godar.A07G009700	Godar.D07G010400	Gohir.A07G009200	Gohir.D07G009500	Gomus.A07G009500	Gomus.D07G009900	Gorai.D01G009700	Gotom.A07G009700	Gotom.D07G015500	-1968.54	0.4984	0.0629	0.1263	-1964.02	1	27.6197	0.0214	0.0429	-1964	1	32.9324	16.468	0.0223	0.0448	-1968.54	1	0.14697	0.1135	0.2278	-1967.67	1	99	0.0582	0.1168	-1964.84	1	11.0454	0.0281	0.0564
Goarb.A07G0103	Gobar.A07G010500	Gobar.D07G009200	Godar.A07G009800	Godar.D07G010500	Gohir.A07G009300	Gohir.D07G009600	Gomus.A07G009600	Gomus.D07G010000	Gorai.D01G009800	Gotom.A07G009800	Gotom.D07G015600	-2384.63	0.3145	0.0241	0.0766	-2384.43	1	0.6133	0.03	0.0953	-2383.41	1	91.6146	0.39541	0.0311	0.0991	-2384.63	1	0.07496	0.0702	0.2231	-2384.27	1	99	0.0213	0.0676	-2383.77	1	0.39541	0.034	0.1081
Goarb.A07G0104	Gobar.A07G010600	Gobar.D07G009300	Godar.A07G009900	Godar.D07G010600	Gohir.A07G009400	Gohir.D07G009700	Gomus.A07G009700	Gomus.D07G010100	Gorai.D01G009900	Gotom.A07G009900	Gotom.D07G015700	-1927.94	0.15908	0.0176	0.1104	-1927.56	1	2.01041	0.0131	0.0823	-1927.79	1	27.0133	2.13027	0.0105	0.0705	-1927.94	1	0.18958	0.041	0.2579	-1927.43	1	3.23068	0.0146	0.0916	-1927.93	1	1.17553	0.0169	0.1061
Goarb.A07G0106	Gobar.A07G010800	Gobar.D07G009500	Godar.A07G010100	Godar.D07G010800	Gohir.A07G009500	Gohir.D07G009800	Gomus.A07G009900	Gomus.D07G010300	Gorai.D01G010100	Gotom.A07G010100	Gotom.D07G015800	-2717.46	0.26919	0.024	0.0893	-2717.15	1	2.01793	0.0193	0.0715	-2717.02	1	1.5354	6.64192	0.0186	0.0693	-2717.46	1	0.30114	0.0443	0.1647	-2717.35	1	1.51967	0.0222	0.0826	-2717.1	1	99	0.0199	0.074
Goarb.A07G0111	Gobar.A07G011300	Gobar.D07G009900	Godar.A07G010500	Godar.D07G011100	Gohir.A07G009800	Gohir.D07G010100	Gomus.A07G010400	Gomus.D07G010600	Gorai.D01G010500	Gotom.A07G010500	Gotom.D07G016200	-4677.66	0.54818	0.0319	0.0582	-4677.32	1	1.69725	0.0276	0.0503	-4676.52	1	0.57121	2.94013	0.0291	0.053	-4677.66	1	0.05788	0.108	0.197	-4677.42	1	0.57121	0.0341	0.0622	-4676.76	1	2.94012	0.0269	0.049
Goarb.A07G0114	Gobar.A07G011600	Gobar.D07G010000	Godar.A07G010800	Godar.D07G011300	Gohir.A07G010100	Gohir.D07G010400	Gomus.A07G010700	Gomus.D07G010900	Gorai.D01G010800	Gotom.A07G010800	Gotom.D07G000200	-1365.46	0.41491	0.0236	0.057	-1363.25	1	99	0.0157	0.0378	-1363.25	1	99	99	0.0157	0.0378	-1365.46	1	0.04163	0.0978	0.2357	-1364.56	1	99	0.0205	0.0493	-1364.15	1	99	0.0189	0.0454
Goarb.A07G0115	Gobar.A07G011700	Gobar.D07G010100	Godar.A07G010900	Godar.D07G011400	Gohir.A07G010200	Gohir.D07G010500	Gomus.A07G010800	Gomus.D07G011000	Gorai.D01G010900	Gotom.A07G010900	Gotom.D07G000300	-2739.88	0.3822	0.0431	0.1128	-2739.37	1	1.94988	0.0338	0.0884	-2739.28	1	0.93504	2.24155	0.036	0.094	-2739.88	1	0.24196	0.0817	0.2139	-2739.88	1	0.93644	0.0435	0.1138	-2739.28	1	2.24136	0.0356	0.093
Goarb.A07G0116	Gobar.A07G011800	Gobar.D07G010200	Godar.A07G011000	Godar.D07G011500	Gohir.A07G010300	Gohir.D07G010600	Gomus.A07G010900	Gomus.D07G011100	Gorai.D01G011000	Gotom.A07G011000	Gotom.D07G000400	-1728.56	0.35795	0.0236	0.0658	-1728.55	1	1.09311	0.0227	0.0633	-1728.07	1	99	0.82053	0.0213	0.0596	-1728.56	1	0.11464	0.0626	0.1749	-1728.12	1	99	0.0198	0.0553	-1728.52	1	0.82053	0.0251	0.0701
Goarb.A07G0117	Gobar.A07G011900	Gobar.D07G010300	Godar.A07G011100	Godar.D07G011600	Gohir.A07G010400	Gohir.D07G010700	Gomus.A07G011000	Gomus.D07G011200	Gorai.D01G011100	Gotom.A07G011100	Gotom.D07G000500	-1662.21	0.2848	0.0193	0.0678	-1662.21	1	1.11001	0.0188	0.0661	-1662.04	1	0.74947	17.7754	0.0166	0.058	-1662.21	1	0.10569	0.0428	0.1502	-1662.19	1	0.74947	0.0198	0.0694	-1662.06	1	17.778	0.0161	0.0564
Goarb.A07G0118	Gobar.A07G012000	Gobar.D07G010400	Godar.A07G011200	Godar.D07G011700	Gohir.A07G010500	Gohir.D07G010800	Gomus.A07G011200	Gomus.D07G011300	Gorai.D01G011200	Gotom.A07G011200	Gotom.D07G000600	-1278.55	0.27942	0.0224	0.0801	-1278.19	1	95.0853	0.0171	0.0611	-1278.19	1	1.73254	99	0.0175	0.0626	-1278.55	1	0.30701	0.038	0.136	-1278.53	1	0.25107	0.0247	0.0882	-1278.19	1	99	0.0178	0.0638
Goarb.A07G0119	Gobar.A07G012100	Gobar.D07G010500	Godar.A07G011300	Godar.D07G011800	Gohir.A07G010600	Gohir.D07G010900	Gomus.A07G011300	Gomus.D07G011400	Gorai.D01G011300	Gotom.A07G011300	Gotom.D07G000700	-3499.14	0.27719	0.0327	0.118	-3496.09	1	0.23918	0.0617	0.2228	-3489.62	1	0.04545	0.91265	0.0715	0.26	-3499.14	1	0.53605	0.0443	0.1598	-3489.63	1	0.04545	0.0708	0.2575	-3499.14	1	0.9126	0.0334	0.1205
Goarb.A07G0120	Gobar.A07G012300	Gobar.D07G010700	Godar.A07G011500	Godar.D07G012000	Gohir.A07G010800	Gohir.D07G011100	Gomus.A07G011500	Gomus.D07G011600	Gorai.D01G011500	Gotom.A07G011500	Gotom.D07G000900	-663.511	0.0001	0	0.1024	-663.489	1	1.24823	0	0.0912	-663.039	1	0.74703	99	0	0.0917	-663.511	1	0.23632	0	0.2495	-663.48	1	0.74702	0	0.114	-663.069	1	99	0	0.0801
Goarb.A07G0121	Gobar.A07G012400	Gobar.D07G010800	Godar.A07G011600	Godar.D07G012100	Gohir.A07G010900	Gohir.D07G011125	Gomus.A07G011600	Gomus.D07G011700	Gorai.D01G011600	Gotom.A07G011600	Gotom.D07G001100	-3399.19	0.21136	0.014	0.0661	-3398.96	1	3.43845	0.0109	0.0514	-3398.68	1	0.50077	55.1923	0.0116	0.0549	-3399.19	1	0.11051	0.0336	0.1588	-3399.12	1	0.50117	0.0149	0.0707	-3398.76	1	57.8259	0.0106	0.0503
Goarb.A07G0123	Gobar.A07G012600	Gobar.D07G011000	Godar.A07G011800	Godar.D07G012300	Gohir.A07G011100	Gohir.D07G011175	Gomus.A07G011800	Gomus.D07G011900	Gorai.D01G011800	Gotom.A07G011800	Gotom.D07G001300	-2513.84	0.29153	0.0288	0.0988	-2513.57	1	1.85417	0.0223	0.0763	-2513.24	1	0.7222	4.02918	0.0216	0.0741	-2513.84	1	0.19102	0.055	0.1885	-2513.79	1	0.72217	0.03	0.1029	-2513.28	1	4.02927	0.0204	0.07
Goarb.A07G0125	Gobar.A07G012700	Gobar.D07G011100	Godar.A07G012000	Godar.D07G012400	Gohir.A07G011300	Gohir.D07G011200	Gomus.A07G011900	Gomus.D07G012100	Gorai.D01G011900	Gotom.A07G012000	Gotom.D07G001400	-934.068	0.58728	0.0461	0.0784	-933.018	1	99	0.0273	0.0464	-933.018	1	99	99	0.0273	0.0464	-934.068	1	0.32555	0.0686	0.1169	-933.891	1	99	0.0429	0.0732	-933.198	1	99	0.0304	0.0517
Goarb.A07G0127	Gobar.A07G012800	Gobar.D07G011300	Godar.A07G012200	Godar.D07G012600	Gohir.A07G011500	Gohir.D07G011300	Gomus.A07G012100	Gomus.D07G012200	Gorai.D01G012000	Gotom.A07G012200	Gotom.D07G001500	-6617.49	0.38797	0.0396	0.1021	-6616.94	1	1.45559	0.0336	0.0869	-6616.93	1	1.626	1.42077	0.0334	0.0866	-6617.48	1	1.12038	0.0379	0.098	-6617.32	1	1.62867	0.0377	0.0975	-6617.1	1	1.40581	0.0354	0.0916
Goarb.A07G0128	Gobar.A07G012900	Gobar.D07G011400	Godar.A07G012300	Godar.D07G012700	Gohir.A07G011600	Gohir.D07G011400	Gomus.A07G012200	Gomus.D07G012300	Gorai.D01G012100	Gotom.A07G012300	Gotom.D07G001600	-1287.54	0.27906	0.0291	0.1044	-1287.53	1	1.11209	0.028	0.1003	-1287.25	1	61.0418	0.90824	0.0251	0.0898	-1287.54	1	0.08907	0.0943	0.3379	-1287.26	1	67.7659	0.0244	0.0874	-1287.53	1	0.90826	0.0298	0.1067
Goarb.A07G0130	Gobar.A07G013100	Gobar.D07G011600	Godar.A07G012500	Godar.D07G012900	Gohir.A07G011800	Gohir.D07G011600	Gomus.A07G012400	Gomus.D07G012500	Gorai.D01G012300	Gotom.A07G012500	Gotom.D07G001800	-2438.3	0.41804	0.0252	0.0602	-2437.98	1	1.61086	0.0217	0.0519	-2437.79	1	1.61085	0.0001	0.0227	0.0545	-2438.3	1	0.34017	0.0497	0.119	-2437.98	1	1.61086	0.0217	0.0519	-2438.12	1	0.0001	0.0262	0.0628
Goarb.A07G0131	Gobar.A07G013300	Gobar.D07G011700	Godar.A07G012600	Godar.D07G013000	Gohir.A07G011900	Gohir.D07G011700	Gomus.A07G012500	Gomus.D07G012600	Gorai.D01G012400	Gotom.A07G012600	Gotom.D07G001900	-2614.11	1.22986	0.049	0.0398	-2607.94	1	0.1839	0.1094	0.0887	-2607.5	1	0.15203	0.33003	0.1092	0.0885	-2614.11	1	0.63047	0.0641	0.0521	-2608.17	1	0.15224	0.1003	0.0812	-2613.45	1	0.33285	0.0576	0.0469
Goarb.A07G0134	Gobar.A07G013600	Gobar.D07G012000	Godar.A07G012900	Godar.D07G013300	Gohir.A07G012200	Gohir.D07G012000	Gomus.A07G012800	Gomus.D07G012900	Gorai.D01G012700	Gotom.A07G012900	Gotom.D07G002200	-1851.09	0.85612	0.0609	0.0711	-1846.86	1	99	0.0279	0.0328	-1846.86	1	98.9985	99	0.0279	0.0327	-1851.09	1	0.29179	0.116	0.1355	-1848.88	1	99	0.0449	0.0525	-1849.07	1	99	0.0439	0.0513
Goarb.A07G0136	Gobar.A07G013700	Gobar.D07G012100	Godar.A07G013100	Godar.D07G013500	Gohir.A07G012400	Gohir.D07G012200	Gomus.A07G013000	Gomus.D07G013100	Gorai.D01G012900	Gotom.A07G013000	Gotom.D07G002400	-3962.39	0.55831	0.0546	0.0978	-3956.2	1	98.9999	0.0227	0.0407	-3956.21	1	99	78.5441	0.0228	0.0408	-3962.39	1	2.69739	0.0346	0.062	-3960.14	1	13.8574	0.0403	0.0723	-3958.5	1	98.9998	0.038	0.0681
Goarb.A07G0137	Gobar.A07G013800	Gobar.D07G012200	Godar.A07G013200	Godar.D07G013600	Gohir.A07G012500	Gohir.D07G012300	Gomus.A07G013100	Gomus.D07G013200	Gorai.D01G013000	Gotom.A07G013100	Gotom.D07G002500	-1347.1	0.47153	0.0385	0.0817	-1337.59	1	0.16106	0.1034	0.2191	-1337.29	1	0.10541	0.18602	0.1101	0.2332	-1348.04	1	0.09513	0.1166	0.1493	-1344.65	1	0.15903	0.0604	0.128	-1340.7	1	0.20616	0.0705	0.1496
Goarb.A07G0138	Gobar.A07G013900	Gobar.D07G012300	Godar.A07G013300	Godar.D07G013700	Gohir.A07G012600	Gohir.D07G012400	Gomus.A07G013200	Gomus.D07G013300	Gorai.D01G013100	Gotom.A07G013200	Gotom.D07G002600	-2263.26	0.21239	0.0116	0.0544	-2261.63	1	4.44576	0.0071	0.0334	-2261.46	1	99	3.69463	0.0071	0.0334	-2263.26	1	0.12175	0.0242	0.114	-2262.61	1	99	0.0105	0.0494	-2262.12	1	3.69465	0.0081	0.0384
Goarb.A07G0139	Gobar.A07G014000	Gobar.D07G012400	Godar.A07G013400	Godar.D07G013800	Gohir.A07G012700	Gohir.D07G012500	Gomus.A07G013300	Gomus.D07G013400	Gorai.D01G013200	Gotom.A07G013300	Gotom.D07G002700	-568.848	0.50435	0.0408	0.0809	-568.211	1	0.32149	0.0652	0.1317	-567.113	1	0.0001	0.48648	0.0624	0.1252	-568.848	1	0.10727	0.0804	0.1595	-567.469	1	0.0001	0.0503	0.0999	-568.492	1	0.48645	0.053	0.1061
Goarb.A07G0141	Gobar.A07G014200	Gobar.D07G012600	Godar.A07G013600	Godar.D07G014000	Gohir.A07G012900	Gohir.D07G012700	Gomus.A07G013500	Gomus.D07G013600	Gorai.D01G013400	Gotom.A07G013500	Gotom.D07G002900	-5960.51	0.42854	0.0226	0.0526	-5957.76	1	3.11969	0.0136	0.0318	-5957.55	1	5.87529	2.12864	0.0145	0.0338	-5960.51	1	0.12116	0.0509	0.1188	-5958.77	1	5.87394	0.0199	0.0463	-5960.58	1	34.0411	0.0135	0.0296
Goarb.A07G0142	Gobar.A07G014300	Gobar.D07G012700	Godar.A07G013700	Godar.D07G014100	Gohir.A07G013000	Gohir.D07G012800	Gomus.A07G013600	Gomus.D07G013700	Gorai.D01G013500	Gotom.A07G013600	Gotom.D07G003000	-2333.14	0.22409	0.0255	0.1136	-2333.12	1	0.91678	0.0264	0.1179	-2331.26	1	99	0.6332	0.0255	0.1134	-2333.14	1	0.56952	0.0323	0.1441	-2331.78	1	99	0.0216	0.0961	-2332.62	1	0.6335	0.0293	0.1309
Goarb.A07G0143	Gobar.A07G014400	Gobar.D07G012800	Godar.A07G013800	Godar.D07G014200	Gohir.A07G013100	Gohir.D07G012900	Gomus.A07G013700	Gomus.D07G013800	Gorai.D01G013600	Gotom.A07G013700	Gotom.D07G003100	-1950.42	0.51052	0.0291	0.0571	-1949.44	1	0.4184	0.0439	0.0858	-1945.88	1	0.16835	2.60413	0.0468	0.0915	-1950.42	1	0.40295	0.0473	0.0927	-1946.39	1	0.16835	0.0508	0.0993	-1949.92	1	2.57961	0.0252	0.0494
Goarb.A07G0145	Gobar.A07G014600	Gobar.D07G013000	Godar.A07G014000	Godar.D07G014400	Gohir.A07G013300	Gohir.D07G013100	Gomus.A07G013900	Gomus.D07G014100	Gorai.D01G013800	Gotom.A07G013900	Gotom.D07G003300	-703.478	0.07986	0.0136	0.1704	-703.457	1	0.85635	0.0147	0.1841	-703.38	1	0.36696	0.91654	0.0151	0.1893	-703.478	1	0.19327	0.0231	0.2895	-703.386	1	0.36697	0.0145	0.1825	-703.472	1	0.91652	0.0141	0.1772
Goarb.A07G0146	Gobar.A07G014700	Gobar.D07G013100	Godar.A07G014100	Godar.D07G014500	Gohir.A07G013400	Gohir.D07G013200	Gomus.A07G014000	Gomus.D07G014200	Gorai.D01G013900	Gotom.A07G014000	Gotom.D07G003400	-1609.25	0.46463	0.0405	0.0872	-1609.07	1	1.52691	0.0357	0.0768	-1608.88	1	1.00745	2.48932	0.0366	0.0785	-1609.25	1	0.64014	0.0509	0.1095	-1609.25	1	1.0075	0.0404	0.087	-1608.88	1	2.48932	0.0367	0.0786
Goarb.A07G0147	Gobar.A07G014800	Gobar.D07G013200	Godar.A07G014200	Godar.D07G014600	Gohir.A07G013500	Gohir.D07G013300	Gomus.A07G014100	Gomus.D07G014300	Gorai.D01G014000	Gotom.A07G014100	Gotom.D07G003500	-1512.35	0.18888	0.0138	0.0729	-1511.84	1	2.61249	0.0107	0.0566	-1511.59	1	0.1303	2.69235	0.014	0.0738	-1512.35	1	0.22473	0.0251	0.1331	-1512.15	1	0.1303	0.0168	0.089	-1511.79	1	2.69215	0.0109	0.0578
Goarb.A07G0149	Gobar.A07G015000	Gobar.D07G013400	Godar.A07G014400	Godar.D07G014800	Gohir.A07G013700	Gohir.D07G013500	Gomus.A07G014300	Gomus.D07G014500	Gorai.D01G014200	Gotom.A07G014300	Gotom.D07G003700	-1575.09	0.3103	0.0366	0.1179	-1574.38	1	1.80207	0.0283	0.0915	-1573.42	1	99	1.18821	0.0272	0.0876	-1575.09	1	0.14469	0.091	0.2934	-1573.46	1	99	0.0289	0.0931	-1575.05	1	1.18822	0.0349	0.1125
Goarb.A07G0150	Gobar.A07G015100	Gobar.D07G013500	Godar.A07G014500	Godar.D07G014900	Gohir.A07G013800	Gohir.D07G013600	Gomus.A07G014400	Gomus.D07G014600	Gorai.D01G014300	Gotom.A07G014400	Gotom.D07G003900	-934.524	0.04547	0.0021	0.047	-934.404	1	51.2163	0.0015	0.0333	-933.709	1	0.0001	36.8108	0.0019	0.0428	-934.524	1	3.13819	0.0014	0.0309	-933.829	1	0.0001	0.0026	0.0564	-934.404	1	51.2764	0.0015	0.0333
Goarb.A07G0151	Gobar.A07G015200	Gobar.D07G013600	Godar.A07G014600	Godar.D07G015000	Gohir.A07G013933	Gohir.D07G013700	Gomus.A07G014500	Gomus.D07G014700	Gorai.D01G014400	Gotom.A07G014500	Gotom.D07G004000	-1135.65	0.49592	0.092	0.1855	-1132.25	1	6.51714	0.0451	0.0909	-1132.17	1	6.93141	1.79905	0.0488	0.0985	-1135.65	1	0.44062	0.1571	0.3167	-1132.25	1	6.93163	0.0535	0.1078	-1135.57	1	1.79865	0.0874	0.1762
Goarb.A07G0152	Gobar.A07G015300	Gobar.D07G013700	Godar.A07G014700	Godar.D07G015100	Gohir.A07G014066	Gohir.D07G013766	Gomus.A07G014600	Gomus.D07G014800	Gorai.D01G014500	Gotom.A07G014600	Gotom.D07G004100	-592.9	0.24202	0.015	0.0621	-591.947	1	99	0.0078	0.0323	-591.947	1	99	99	0.0078	0.0322	-592.9	1	0.31306	0.027	0.1115	-592.137	1	99	0.011	0.0454	-592.711	1	99	0.0119	0.049
Goarb.A07G0154	Gobar.A07G015600	Gobar.D07G013900	Godar.A07G015000	Godar.D07G015300	Gohir.A07G014300	Gohir.D07G013900	Gomus.A07G014900	Gomus.D07G015000	Gorai.D01G014700	Gotom.A07G014900	Gotom.D07G004300	-1055.51	0.09334	0.006	0.0648	-1055.29	1	2.01129	0.0051	0.0548	-1053.98	1	0.0001	2.01129	0.0066	0.0704	-1055.51	1	0.25501	0.0095	0.1023	-1054.2	1	0.0001	0.0075	0.0804	-1055.29	1	2.0113	0.0051	0.0548
Goarb.A07G0155	Gobar.A07G015700	Gobar.D07G014000	Godar.A07G015100	Godar.D07G015400	Gohir.A07G014400	Gohir.D07G014000	Gomus.A07G015000	Gomus.D07G015100	Gorai.D01G014800	Gotom.A07G015000	Gotom.D07G016400	-485.179	0.86335	0.0177	0.0205	-484.737	1	99	0.0119	0.0138	-484.047	1	0.0001	99	0.0178	0.0206	-485.179	1	0.14642	0.0348	0.0403	-484.489	1	0.0001	0.0235	0.0273	-484.737	1	99	0.0119	0.0138
Goarb.A07G0156	Gobar.A07G015800	Gobar.D07G014100	Godar.A07G015200	Godar.D07G015500	Gohir.A07G014450	Gohir.D07G014100	Gomus.A07G015100	Gomus.D07G015200	Gorai.D01G014900	Gotom.A07G015100	Gotom.D07G016500	-461.363	0.46174	0.0597	0.1292	-461.356	1	1.09715	0.0569	0.1233	-461.143	1	88.4879	0.975	0.0573	0.1241	-461.363	1	0.05841	0.1255	0.2717	-461.143	1	99	0.0566	0.1226	-461.363	1	0.97479	0.0604	0.1308
Goarb.A07G0157	Gobar.A07G015900	Gobar.D07G014200	Godar.A07G015300	Godar.D07G015600	Gohir.A07G014500	Gohir.D07G014200	Gomus.A07G015200	Gomus.D07G015300	Gorai.D01G015000	Gotom.A07G015200	Gotom.D07G016600	-1961.88	0.43549	0.0772	0.1774	-1961.41	1	1.70615	0.0592	0.1361	-1959.03	1	0.37345	2.77502	0.0621	0.1426	-1961.88	1	0.0957	0.1749	0.4018	-1960.6	1	0.37339	0.0865	0.1987	-1960.32	1	2.77664	0.0529	0.1213
Goarb.A07G0159	Gobar.A07G016100	Gobar.D07G014400	Godar.A07G015500	Godar.D07G015800	Gohir.A07G014700	Gohir.D07G014400	Gomus.A07G015400	Gomus.D07G015600	Gorai.D01G015200	Gotom.A07G015400	Gotom.D07G016800	-1158.63	0.23735	0.0151	0.0638	-1158.01	1	99	0.0112	0.0472	-1158.01	1	99	52.0579	0.0113	0.0473	-1158.63	1	0.07086	0.0462	0.1946	-1158.2	1	99	0.0136	0.0572	-1158.44	1	46.2023	0.0128	0.0539
Goarb.A07G0161	Gobar.A07G016200	Gobar.D07G014500	Godar.A07G015600	Godar.D07G015900	Gohir.A07G014800	Gohir.D07G014500	Gomus.A07G015500	Gomus.D07G015700	Gorai.D01G015300	Gotom.A07G015500	Gotom.D07G016900	-5087.46	0.21404	0.0177	0.0825	-5086.56	1	1.84484	0.0139	0.0648	-5086.25	1	2.01581	0.61485	0.0148	0.0694	-5087.46	1	0.49176	0.0276	0.1292	-5088.15	1	46.1269	0.0107	0.0503	-5087.36	1	0.61468	0.0184	0.086
Goarb.A07G0163	Gobar.A07G016400	Gobar.D07G014700	Godar.A07G015800	Godar.D07G016100	Gohir.A07G015000	Gohir.D07G014700	Gomus.A07G015700	Gomus.D07G015900	Gorai.D01G015500	Gotom.A07G015700	Gotom.D07G017100	-1329.7	1.0753	0.0353	0.0328	-1329.47	1	0.59016	0.0464	0.0431	-1329.21	1	1.03422	0.40359	0.0495	0.0459	-1329.7	1	0.12401	0.0906	0.0843	-1329.7	1	1.03422	0.0351	0.0326	-1329.21	1	0.40359	0.0497	0.0461
Goarb.A07G0165	Gobar.A07G016700	Gobar.D07G014900	Godar.A07G016100	Godar.D07G016300	Gohir.A07G015200	Gohir.D07G014900	Gomus.A07G015900	Gomus.D07G016100	Gorai.D01G015700	Gotom.A07G015900	Gotom.D07G017300	-1070.6	0.49582	0.0386	0.0778	-1070.42	1	2.11403	0.0323	0.0651	-1070.05	1	99	1.03126	0.0325	0.0656	-1070.6	1	0.35538	0.0625	0.1261	-1070.05	1	99	0.0327	0.0659	-1070.6	1	1.03129	0.0384	0.0774
Goarb.A07G0168	Gobar.A07G017000	Gobar.D07G015200	Godar.A07G016400	Godar.D07G016600	Gohir.A07G015500	Gohir.D07G015200	Gomus.A07G016200	Gomus.D07G016400	Gorai.D01G016000	Gotom.A07G016200	Gotom.D07G017600	-3796.27	0.37988	0.0282	0.0743	-3791.15	1	98.9544	0.0158	0.0417	-3791.2	1	22.861	28.7834	0.0162	0.0427	-3796.27	1	0.68343	0.0335	0.0879	-3794.3	1	11.7695	0.0237	0.0625	-3793.22	1	27.3692	0.021	0.0552
Goarb.A07G0169	Gobar.A07G017100	Gobar.D07G015300	Godar.A07G016500	Godar.D07G016700	Gohir.A07G015600	Gohir.D07G015300	Gomus.A07G016300	Gomus.D07G016500	Gorai.D01G016100	Gotom.A07G016300	Gotom.D07G017700	-551.591	0.0001	0	0.0637	-551.188	1	0.24941	0	0.0954	-551.188	1	0.0001	0.24941	0	0.0954	-551.591	1	0.13891	0	0.1284	-551.591	1	0.0001	0	0.0637	-551.188	1	0.24941	0	0.0954
Goarb.A07G0173	Gobar.A07G017500	Gobar.D07G015400	Godar.A07G016900	Godar.D07G017100	Gohir.A07G015900	Gohir.D07G015600	Gomus.A07G016700	Gomus.D07G016800	Gorai.D01G016500	Gotom.A07G016600	Gotom.D07G018100	-2278.4	0.14708	0.0113	0.0769	-2277.9	1	99	0.0067	0.0456	-2277.9	1	99	99	0.0067	0.0456	-2278.4	1	0.09643	0.029	0.1971	-2278.4	1	1.11968	0.0112	0.0759	-2278.19	1	3.58042	0.0089	0.0608
Goarb.A07G0175	Gobar.A07G017700	Gobar.D07G015600	Godar.A07G017100	Godar.D07G017300	Gohir.A07G016100	Gohir.D07G015800	Gomus.A07G016900	Gomus.D07G017000	Gorai.D01G016700	Gotom.A07G016800	Gotom.D07G018300	-1048.29	0.34647	0.0226	0.0653	-1048.26	1	1.2402	0.0208	0.0599	-1048.22	1	1.38225	0.666	0.0225	0.0649	-1048.29	1	0.22746	0.0509	0.1471	-1048.9	1	93.666	0.0162	0.0469	-1048.27	1	0.666	0.0242	0.07
Goarb.A07G0176	Gobar.A07G017800	Gobar.D07G015800	Godar.A07G017200	Godar.D07G017500	Gohir.A07G016200	Gohir.D07G016000	Gomus.A07G017000	Gomus.D07G017100	Gorai.D01G016800	Gotom.A07G016900	Gotom.D07G018400	-1181.8	0.87751	0.0548	0.0625	-1181.14	1	4.24963	0.0328	0.0375	-1181.12	1	3.23962	59.819	0.0334	0.0382	-1181.8	1	0.54289	0.0827	0.0943	-1181.38	1	3.24022	0.0384	0.0439	-1181.54	1	36.5501	0.0498	0.0568
Goarb.A07G0177	Gobar.A07G017900	Gobar.D07G015900	Godar.A07G017300	Godar.D07G017600	Gohir.A07G016300	Gohir.D07G016100	Gomus.A07G017100	Gomus.D07G017200	Gorai.D01G016900	Gotom.A07G017000	Gotom.D07G018500	-1156.64	0.12103	0.0092	0.0764	-1156.33	1	0.60161	0.0118	0.0979	-1155.93	1	0.87578	0.24904	0.0123	0.1018	-1156.64	1	0.19643	0.0253	0.2092	-1156.63	1	0.87578	0.0097	0.0799	-1155.95	1	0.24905	0.0119	0.0982
Goarb.A07G0178	Gobar.A07G018000	Gobar.D07G016000	Godar.A07G017400	Godar.D07G017700	Gohir.A07G016400	Gohir.D07G016200	Gomus.A07G017200	Gomus.D07G017300	Gorai.D01G017000	Gotom.A07G017100	Gotom.D07G018600	-5220.43	0.2573	0.0154	0.0599	-5219.99	1	2.12899	0.0126	0.0491	-5218.11	1	0.35918	5.83355	0.0158	0.0613	-5220.43	1	6.42102	0.0062	0.0241	-5219.81	1	0.36114	0.0175	0.0764	-5219.12	1	99	0.012	0.0466
Goarb.A07G0179	Gobar.A07G018100	Gobar.D07G016100	Godar.A07G017500	Godar.D07G017800	Gohir.A07G016500	Gohir.D07G016300	Gomus.A07G017300	Gomus.D07G017400	Gorai.D01G017100	Gotom.A07G017200	Gotom.D07G018700	-5877.8	0.23886	0.0154	0.0646	-5877.8	1	1.02242	0.0153	0.0639	-5877.57	1	1.52815	0.89011	0.0148	0.0621	-5877.8	1	0.09986	0.05	0.2093	-5877.62	1	1.52813	0.0144	0.0601	-5877.76	1	0.89011	0.0159	0.0666
Goarb.A07G0180	Gobar.A07G018200	Gobar.D07G016200	Godar.A07G017600	Godar.D07G017900	Gohir.A07G016600	Gohir.D07G016400	Gomus.A07G017400	Gomus.D07G017500	Gorai.D01G017200	Gotom.A07G017300	Gotom.D07G018800	-970.779	0.84634	0.0499	0.059	-968.271	1	99	0.0216	0.0255	-968.271	1	23.993	99	0.0218	0.0257	-970.779	1	0.11493	0.1157	0.1367	-970.707	1	23.8679	0.045	0.0532	-968.344	1	99	0.0267	0.0315
Goarb.A07G0181	Gobar.A07G018300	Gobar.D07G016300	Godar.A07G017700	Godar.D07G018000	Gohir.A07G016700	Gohir.D07G016500	Gomus.A07G017500	Gomus.D07G017600	Gorai.D01G017300	Gotom.A07G017400	Gotom.D07G018900	-1058.82	1.67162	0.0567	0.0339	-1055.59	1	99	0.0333	0.0199	-1055.59	1	99	99	0.0333	0.0199	-1058.82	1	0.48988	0.0765	0.0457	-1057.14	1	99	0.0478	0.0287	-1057.27	1	99	0.0423	0.0252
Goarb.A07G0182	Gobar.A07G018400	Gobar.D07G016400	Godar.A07G017800	Godar.D07G018100	Gohir.A07G016800	Gohir.D07G016600	Gomus.A07G017600	Gomus.D07G017700	Gorai.D01G017400	Gotom.A07G017500	Gotom.D07G019000	-4131.95	0.17544	0.0069	0.0392	-4131.53	1	4.18879	0.0054	0.0309	-4131.41	1	99	1.97686	0.0055	0.0313	-4131.95	1	0.3385	0.0114	0.0652	-4131.53	1	99	0.006	0.0343	-4131.83	1	1.97683	0.0064	0.0363
Goarb.A07G0183	Gobar.A07G018500	Gobar.D07G016500	Godar.A07G017900	Godar.D07G018200	Gohir.A07G016900	Gohir.D07G016700	Gomus.A07G017700	Gomus.D07G017800	Gorai.D01G017500	Gotom.A07G017600	Gotom.D07G019100	-858.68	0.2569	0.0338	0.1316	-857.658	1	0.28989	0.0634	0.2462	-856.145	1	0.11363	0.64136	0.0697	0.2709	-858.68	1	0.72205	0.0401	0.156	-856.297	1	0.11947	0.0635	0.2467	-858.584	1	0.69169	0.0374	0.1455
Goarb.A07G0184	Gobar.A07G018600	Gobar.D07G016600	Godar.A07G018000	Godar.D07G018300	Gohir.A07G017000	Gohir.D07G016800	Gomus.A07G017800	Gomus.D07G017900	Gorai.D01G017600	Gotom.A07G017700	Gotom.D07G019200	-584.35	0.39932	0.0244	0.0611	-584.139	1	0.45556	0.0341	0.0852	-583.077	1	99	0.16601	0.0285	0.0714	-584.35	1	0.49626	0.0367	0.092	-584.055	1	99	0.0183	0.046	-583.372	1	0.16602	0.0346	0.0864
Goarb.A07G0186	Gobar.A07G018800	Gobar.D07G016800	Godar.A07G018200	Godar.D07G018500	Gohir.A07G017200	Gohir.D07G017000	Gomus.A07G018000	Gomus.D07G018100	Gorai.D01G017800	Gotom.A07G017900	Gotom.D07G019400	-3746.71	0.23624	0.0125	0.0527	-3746.71	1	1.13319	0.0122	0.0516	-3745.58	1	0.18993	99	0.0138	0.0582	-3746.71	1	0.45662	0.0173	0.0732	-3745.9	1	0.18992	0.0153	0.0647	-3746.38	1	99	0.0109	0.0461
Goarb.A07G0187	Gobar.A07G018900	Gobar.D07G017000	Godar.A07G018300	Godar.D07G018700	Gohir.A07G017400	Gohir.D07G017200	Gomus.A07G018100	Gomus.D07G018300	Gorai.D01G017900	Gotom.A07G018100	Gotom.D07G019600	-2396.76	0.41433	0.0325	0.0785	-2395.52	1	6.87089	0.0237	0.0574	-2395.46	1	0.61917	8.64512	0.025	0.0605	-2396.76	1	0.15602	0.0621	0.15	-2396.75	1	0.61928	0.0331	0.08	-2395.47	1	8.64464	0.0244	0.0589
Goarb.A07G0188	Gobar.A07G019000	Gobar.D07G017100	Godar.A07G018400	Godar.D07G018800	Gohir.A07G017500	Gohir.D07G017300	Gomus.A07G018200	Gomus.D07G018400	Gorai.D01G018000	Gotom.A07G018200	Gotom.D07G019700	-3629.31	0.33583	0.0281	0.0836	-3618.09	1	0.1532	0.0558	0.1664	-3609.58	1	0.06274	99	0.0681	0.2032	-3629.31	1	0.64829	0.0362	0.1078	-3611.12	1	0.06274	0.0702	0.2097	-3627.76	1	99	0.0259	0.0772
Goarb.A07G0190	Gobar.A07G019200	Gobar.D07G017300	Godar.A07G018600	Godar.D07G019000	Gohir.A07G017700	Gohir.D07G017500	Gomus.A07G018400	Gomus.D07G018700	Gorai.D01G018200	Gotom.A07G018400	Gotom.D07G019900	-2859.9	0.36696	0.0461	0.1255	-2848.95	1	0.14779	0.0962	0.2591	-2835.56	1	0.03769	1.3786	0.1017	0.2738	-2859.9	1	0.45395	0.0699	0.1906	-2835.65	1	0.03769	0.1034	0.2787	-2859.89	1	1.11071	0.0454	0.1238
Goarb.A07G0192	Gobar.A07G019400	Gobar.D07G017500	Godar.A07G018800	Godar.D07G019200	Gohir.A07G017900	Gohir.D07G017700	Gomus.A07G018600	Gomus.D07G018900	Gorai.D01G018400	Gotom.A07G018600	Gotom.D07G020100	-1615.7	0.25268	0.023	0.0909	-1615.61	1	0.78725	0.0255	0.1009	-1615.41	1	0.44765	0.95668	0.0262	0.1036	-1615.7	1	0.41926	0.0328	0.13	-1615.42	1	0.44765	0.0259	0.1023	-1615.69	1	0.95668	0.0233	0.0921
Goarb.A07G0194	Gobar.A07G019600	Gobar.D07G017800	Godar.A07G019000	Godar.D07G019500	Gohir.A07G018100	Gohir.D07G017900	Gomus.A07G018700	Gomus.D07G019200	Gorai.D01G018600	Gotom.A07G018800	Gotom.D07G020300	-2840.98	0.19512	0.0166	0.0848	-2840.94	1	1.31172	0.0154	0.0787	-2840.26	1	2.65274	0.39831	0.0172	0.0881	-2840.98	1	0.10324	0.0525	0.2691	-2840.65	1	2.64919	0.0145	0.0744	-2840.6	1	0.39842	0.0192	0.0985
Goarb.A07G0196	Gobar.A07G019700	Gobar.D07G018000	Godar.A07G019200	Godar.D07G019700	Gohir.A07G018300	Gohir.D07G018100	Gomus.A07G018800	Gomus.D07G019300	Gorai.D01G018700	Gotom.A07G019000	Gotom.D07G020500	-8192.3	0.2368	0.0161	0.0682	-8192.06	1	0.73964	0.018	0.0762	-8190.36	1	1.61613	0.40215	0.0182	0.0766	-8192.3	1	0.19029	0.0375	0.1586	-8192.05	1	1.61583	0.0149	0.0629	-8190.6	1	0.4022	0.0194	0.0819
Goarb.A07G0197	Gobar.A07G019800	Gobar.D07G018100	Godar.A07G019400	Godar.D07G019800	Gohir.A07G018400	Gohir.D07G018200	Gomus.A07G018900	Gomus.D07G019400	Gorai.D01G018800	Gotom.A07G019100	Gotom.D07G020600	-1052.79	0.42137	0.0252	0.0599	-1052.71	1	1.51923	0.0234	0.0555	-1052.36	1	99	1.00031	0.0231	0.0548	-1052.79	1	0.05134	0.0847	0.201	-1052.36	1	99	0.0231	0.0548	-1052.79	1	1.00031	0.0252	0.0599
Goarb.A07G0199	Gobar.A07G020100	Gobar.D07G018400	Godar.A07G019700	Godar.D07G020100	Gohir.A07G018600	Gohir.D07G018400	Gomus.A07G019100	Gomus.D07G019700	Gorai.D01G019100	Gotom.A07G019500	Gotom.D07G020800	-1581.11	0.51452	0.0691	0.1342	-1580.91	1	1.45492	0.0586	0.1138	-1580.75	1	26.3779	1.28327	0.0568	0.1103	-1581.11	1	0.14762	0.134	0.2604	-1580.83	1	40.5468	0.0628	0.1218	-1581.03	1	1.28346	0.0631	0.1226
Goarb.A07G0202	Gobar.A07G020300	Gobar.D07G018500	Godar.A07G019900	Godar.D07G020300	Gohir.A07G018700	Gohir.D07G018500	Gomus.A07G019300	Gomus.D07G019800	Gorai.D01G019200	Gotom.A07G019700	Gotom.D07G020900	-2615.07	0.26165	0.0186	0.071	-2614.55	1	0.34152	0.0259	0.099	-2614.37	1	0.52587	0.22536	0.0274	0.1052	-2615.07	1	0.53649	0.0244	0.0933	-2614.98	1	0.52596	0.02	0.0766	-2615.15	1	0.22882	0.0249	0.1054
Goarb.A07G0203	Gobar.A07G020400	Gobar.D07G018600	Godar.A07G020000	Godar.D07G020400	Gohir.A07G018800	Gohir.D07G018600	Gomus.A07G019400	Gomus.D07G019900	Gorai.D01G019300	Gotom.A07G019800	Gotom.D07G021000	-636.67	0.60909	0.0225	0.0369	-635.524	1	99	0.0132	0.0215	-635.524	1	99	99	0.0132	0.0216	-636.67	1	0.29608	0.0468	0.0768	-635.744	1	99	0.0152	0.0248	-636.45	1	99	0.0205	0.0336
Goarb.A07G0204	Gobar.A07G020500	Gobar.D07G018700	Godar.A07G020100	Godar.D07G020500	Gohir.A07G018900	Gohir.D07G018700	Gomus.A07G019500	Gomus.D07G020000	Gorai.D01G019400	Gotom.A07G019900	Gotom.D07G021100	-653.393	0.63528	0.0326	0.0513	-653.079	1	99	0.0262	0.0412	-652.539	1	99	0.11983	0.0441	0.0697	-653.393	1	0.09771	0.0923	0.1452	-652.955	1	99	0.0284	0.0446	-652.976	1	0.11983	0.0484	0.0765
Goarb.A07G0205	Gobar.A07G020600	Gobar.D07G018800	Godar.A07G020200	Godar.D07G020600	Gohir.A07G019000	Gohir.D07G018800	Gomus.A07G019600	Gomus.D07G020100	Gorai.D01G019500	Gotom.A07G020000	Gotom.D07G021200	-2183.71	0.49887	0.0325	0.0652	-2179.95	1	43.6736	0.0161	0.0316	-2179.91	1	83.0393	99	0.0158	0.0313	-2183.71	1	0.11449	0.0722	0.1447	-2183.6	1	13.3331	0.0301	0.0605	-2180.04	1	61.1799	0.0184	0.0367
Goarb.A07G0208	Gobar.A07G020900	Gobar.D07G018900	Godar.A07G020500	Godar.D07G020900	Gohir.A07G019300	Gohir.D07G019100	Gomus.A07G019900	Gomus.D07G020400	Gorai.D01G019800	Gotom.A07G020300	Gotom.D07G021500	-4828.84	0.32972	0.0221	0.0671	-4827.94	1	0.35637	0.0317	0.0963	-4820.63	1	0.0522	0.76534	0.0435	0.1322	-4828.84	1	0.4402	0.033	0.1001	-4820.73	1	0.0522	0.0422	0.1282	-4828.75	1	0.76539	0.0234	0.071
Goarb.A07G0209	Gobar.A07G021000	Gobar.D07G019000	Godar.A07G020600	Godar.D07G021000	Gohir.A07G019400	Gohir.D07G019200	Gomus.A07G020000	Gomus.D07G020500	Gorai.D01G019900	Gotom.A07G020400	Gotom.D07G021600	-1269.39	0.34657	0.0168	0.0485	-1269.32	1	1.4875	0.0151	0.0436	-1269.32	1	0.0001	1.48751	0.0151	0.0436	-1269.39	1	0.19091	0.0306	0.0884	-1269.39	1	0.0001	0.0168	0.0486	-1269.32	1	1.48752	0.0151	0.0436
Goarb.A07G0210	Gobar.A07G021100	Gobar.D07G019100	Godar.A07G020700	Godar.D07G021100	Gohir.A07G019500	Gohir.D07G019300	Gomus.A07G020100	Gomus.D07G020600	Gorai.D01G020000	Gotom.A07G020500	Gotom.D07G021700	-3497.58	0.3482	0.0192	0.0551	-3497.09	1	7.08933	0.0135	0.0386	-3496.42	1	99	0.67286	0.0175	0.0504	-3497.58	1	0.11993	0.0525	0.1508	-3496.49	1	99	0.0159	0.0457	-3497.51	1	0.67284	0.0208	0.0598
Goarb.A07G0211	Gobar.A07G021500	Gobar.D07G019200	Godar.A07G020800	Godar.D07G021200	Gohir.A07G019600	Gohir.D07G019400	Gomus.A07G020200	Gomus.D07G020700	Gorai.D01G020100	Gotom.A07G020600	Gotom.D07G021800	-1230.63	0.43993	0.0467	0.1062	-1230.17	1	2.03331	0.0337	0.0765	-1229.1	1	0.71377	28.1505	0.0295	0.0671	-1230.63	1	0.08518	0.1299	0.2953	-1230.55	1	0.71377	0.0489	0.1112	-1229.17	1	26.7968	0.0274	0.0621
Goarb.A07G0212	Gobar.A07G021400	Gobar.D07G019300	Godar.A07G020900	Godar.D07G021300	Gohir.A07G019700	Gohir.D07G019500	Gomus.A07G020300	Gomus.D07G020800	Gorai.D01G020200	Gotom.A07G020700	Gotom.D07G021900	-4768.88	0.34278	0.021	0.0614	-4769.06	1	70.3775	0.0135	0.0393	-4768.64	1	3.5907	1.3002	0.0177	0.0515	-4773.59	1	0.11718	0.0723	0.1164	-4768.68	1	4.0171	0.0186	0.0542	-4768.83	1	1.3965	0.0198	0.0577
Goarb.A07G0214	Gobar.A07G021200	Gobar.D07G019600	Godar.A07G021100	Godar.D07G021500	Gohir.A07G019900	Gohir.D07G019700	Gomus.A07G020500	Gomus.D07G021000	Gorai.D01G020400	Gotom.A07G020900	Gotom.D07G022100	-1619.32	0.55013	0.0504	0.0917	-1619.29	1	1.35382	0.0469	0.0852	-1619.29	1	1.20637	1.7152	0.046	0.0835	-1619.32	1	0.07079	0.1519	0.2761	-1619.31	1	1.20637	0.0496	0.0902	-1619.3	1	1.71518	0.0468	0.085
Goarb.A07G0215	Gobar.A07G021600	Gobar.D07G019700	Godar.A07G021200	Godar.D07G021600	Gohir.A07G020000	Gohir.D07G019800	Gomus.A07G020600	Gomus.D07G021100	Gorai.D01G020500	Gotom.A07G021000	Gotom.D07G022200	-1524.31	0.58765	0.0543	0.0924	-1524.09	1	2.67544	0.0427	0.0728	-1522.74	1	99	0.30945	0.062	0.1051	-1524.31	1	0.42566	0.0806	0.1371	-1523.44	1	99	0.0439	0.0748	-1523.61	1	0.30944	0.0724	0.1226
Goarb.A07G0216	Gobar.A07G021700	Gobar.D07G019800	Godar.A07G021300	Godar.D07G021700	Gohir.A07G020200	Gohir.D07G019900	Gomus.A07G020700	Gomus.D07G021200	Gorai.D01G020600	Gotom.A07G021100	Gotom.D07G022300	-1285.48	0.35652	0.0259	0.0726	-1285.4	1	0.61157	0.0293	0.0821	-1285.39	1	0.58101	0.71145	0.0289	0.081	-1285.48	1	0.14756	0.0616	0.1728	-1285.4	1	0.58101	0.0278	0.078	-1285.47	1	0.71147	0.027	0.0757
Goarb.A07G0217	Gobar.A07G021800	Gobar.D07G019900	Godar.A07G021400	Godar.D07G021800	Gohir.A07G020300	Gohir.D07G020000	Gomus.A07G020800	Gomus.D07G021300	Gorai.D01G020700	Gotom.A07G021200	Gotom.D07G022400	-2112.38	0.46969	0.0264	0.0562	-2111.36	1	99	0.0184	0.0392	-2111.36	1	99	99	0.0184	0.0392	-2112.38	1	0.07636	0.08	0.1703	-2112.1	1	99	0.0236	0.0512	-2111.65	1	99	0.0211	0.0448
Goarb.A07G0219	Gobar.A07G022000	Gobar.D07G020000	Godar.A07G021600	Godar.D07G022000	Gohir.A07G020400	Gohir.D07G020100	Gomus.A07G021000	Gomus.D07G021500	Gorai.D01G020900	Gotom.A07G021400	Gotom.D07G022600	-3232.44	0.26202	0.0142	0.0543	-3232.02	1	67.4782	0.0095	0.0364	-3232.02	1	77.0111	66.4673	0.0095	0.0363	-3232.44	1	0.07894	0.0476	0.1817	-3232.27	1	5.17476	0.0126	0.0479	-3232.29	1	4.03645	0.0122	0.0466
Goarb.A07G0220	Gobar.A07G022100	Gobar.D07G020100	Godar.A07G021700	Godar.D07G022100	Gohir.A07G020501	Gohir.D07G020200	Gomus.A07G021100	Gomus.D07G021600	Gorai.D01G021000	Gotom.A07G021500	Gotom.D07G022700	-1783.58	0.44599	0.0181	0.0405	-1783.53	1	0.79627	0.0201	0.045	-1781.66	1	0.31634	99	0.021	0.0449	-1783.58	1	0.72977	0.0211	0.0472	-1782.63	1	0.32849	0.0248	0.0557	-1782.6	1	99	0.0136	0.0304
Goarb.A07G0222	Gobar.A07G022200	Gobar.D07G020200	Godar.A07G021900	Godar.D07G022200	Gohir.A07G020600	Gohir.D07G020300	Gomus.A07G021200	Gomus.D07G021700	Gorai.D01G021100	Gotom.A07G021700	Gotom.D07G022800	-1674.74	0.39992	0.0183	0.0458	-1674.15	1	2.79418	0.0142	0.0354	-1673.97	1	99	2.27687	0.0141	0.0353	-1674.74	1	0.07129	0.0468	0.117	-1674.31	1	99	0.017	0.0426	-1674.4	1	2.27686	0.0154	0.0385
Goarb.A07G0226	Gobar.A07G022600	Gobar.D07G020600	Godar.A07G022300	Godar.D07G022600	Gohir.A07G021000	Gohir.D07G020700	Gomus.A07G021700	Gomus.D07G022100	Gorai.D01G021500	Gotom.A07G022100	Gotom.D07G023200	-757.572	3.73553	0.0268	0.0072	-757.52	1	0.66631	0.0292	0.0078	-757.52	1	0.66631	0.0001	0.0292	0.0078	-757.572	1	0.5831	0.0363	0.0097	-757.52	1	0.66631	0.0292	0.0078	-757.572	1	0.0001	0.0268	0.0072
Goarb.A07G0228	Gobar.A07G022700	Gobar.D07G020700	Godar.A07G022400	Godar.D07G022700	Gohir.A07G021100	Gohir.D07G020800	Gomus.A07G021800	Gomus.D07G022200	Gorai.D01G021600	Gotom.A07G022200	Gotom.D07G023300	-2888.06	0.48759	0.0311	0.0637	-2887.54	1	2.25951	0.0253	0.0518	-2887.46	1	2.70347	1.26096	0.027	0.0554	-2888.06	1	0.05353	0.1192	0.2445	-2887.48	1	2.70348	0.0282	0.0579	-2888.04	1	1.26096	0.0299	0.0612
Goarb.A07G0229	Gobar.A07G022800	Gobar.D07G020800	Godar.A07G022500	Godar.D07G022800	Gohir.A07G021200	Gohir.D07G020900	Gomus.A07G021900	Gomus.D07G022300	Gorai.D01G021700	Gotom.A07G022300	Gotom.D07G023400	-420.084	0.25803	0.0099	0.0383	-419.864	1	99	0.0079	0.0308	-419.864	1	0.0001	99	0.0079	0.0308	-420.084	1	0.45019	0.0147	0.0569	-420.084	1	0.0001	0.0099	0.0383	-419.864	1	99	0.0079	0.0308
Goarb.A07G0230	Gobar.A07G022900	Gobar.D07G020900	Godar.A07G022600	Godar.D07G022900	Gohir.A07G021300	Gohir.D07G021000	Gomus.A07G022000	Gomus.D07G022400	Gorai.D01G021800	Gotom.A07G022400	Gotom.D07G023500	-3897.27	0.17498	0.0089	0.0509	-3897.05	1	2.79556	0.0065	0.0373	-3895.68	1	99	0.51524	0.009	0.0514	-3897.27	1	0.39389	0.0136	0.078	-3896.01	1	99	0.0072	0.0409	-3898.79	1	0.47325	0.0122	0.0582
Goarb.A07G0232	Gobar.A07G023000	Gobar.D07G021000	Godar.A07G022700	Godar.D07G023000	Gohir.A07G021400	Gohir.D07G021200	Gomus.A07G022100	Gomus.D07G022500	Gorai.D01G021900	Gotom.A07G022500	Gotom.D07G023600	-981.294	1.74885	0.0559	0.032	-981.175	1	2.52508	0.0428	0.0244	-980.291	1	99	0.26142	0.0646	0.037	-981.294	1	0.16167	0.1484	0.0849	-980.812	1	99	0.0422	0.0241	-980.774	1	0.26143	0.0783	0.0449
Goarb.A07G0234	Gobar.A07G023200	Gobar.D07G021200	Godar.A07G022900	Godar.D07G023200	Gohir.A07G021600	Gohir.D07G021400	Gomus.A07G022300	Gomus.D07G022700	Gorai.D01G022100	Gotom.A07G022700	Gotom.D07G023800	-1530.18	0.29417	0.0583	0.1982	-1526.99	1	3.93099	0.0274	0.0931	-1526.6	1	4.61631	1.24954	0.0283	0.0961	-1530.18	1	0.96636	0.0598	0.2033	-1526.63	1	4.61641	0.0292	0.099	-1530.16	1	1.24951	0.0574	0.1953
Goarb.A07G0235	Gobar.A07G023300	Gobar.D07G021300	Godar.A07G023000	Godar.D07G023300	Gohir.A07G021700	Gohir.D07G021500	Gomus.A07G022400	Gomus.D07G022800	Gorai.D01G022200	Gotom.A07G022800	Gotom.D07G023900	-3310.71	0.35483	0.0223	0.0627	-3308.95	1	0.3076	0.0343	0.0969	-3308.2	1	0.66467	0.19663	0.0333	0.0944	-3310.71	1	0.41514	0.0341	0.0962	-3310.65	1	0.66473	0.0238	0.067	-3308.25	1	0.19663	0.0318	0.0901
Goarb.A07G0238	Gobar.A07G023700	Gobar.D07G021700	Godar.A07G023400	Godar.D07G023700	Gohir.A07G022025	Gohir.D07G021950	Gomus.A07G022800	Gomus.D07G023400	Gorai.D01G022600	Gotom.A07G023200	Gotom.D07G024300	-515.465	0.28062	0.0202	0.0721	-514.334	1	99	0.0102	0.0362	-514.334	1	99	99	0.0102	0.0362	-515.465	1	0.30089	0.0438	0.1559	-514.731	1	99	0.0122	0.0432	-515.069	1	99	0.0182	0.0651
Goarb.A07G0239	Gobar.A07G023800	Gobar.D07G021800	Godar.A07G023500	Godar.D07G023800	Gohir.A07G022100	Gohir.D07G022000	Gomus.A07G022900	Gomus.D07G023500	Gorai.D01G022700	Gotom.A07G023300	Gotom.D07G024400	-1487.58	0.41775	0.0305	0.0731	-1486.76	1	99	0.0223	0.0532	-1486.76	1	99	99	0.0223	0.0532	-1487.58	1	0.43346	0.0453	0.1085	-1487.04	1	58.1268	0.0248	0.0593	-1487.3	1	99	0.028	0.067
Goarb.A07G0240	Gobar.A07G023900	Gobar.D07G021900	Godar.A07G023600	Godar.D07G023900	Gohir.A07G022104	Gohir.D07G022100	Gomus.A07G023000	Gomus.D07G023600	Gorai.D01G022800	Gotom.A07G023400	Gotom.D07G024500	-4210.31	0.39982	0.0154	0.0385	-4210	1	4.94899	0.0114	0.0284	-4209.2	1	0.41295	99	0.0149	0.0372	-4210.31	1	0.26598	0.0287	0.0719	-4210.04	1	0.41292	0.018	0.045	-4209.48	1	78.5208	0.0122	0.0307
Goarb.A07G0241	Gobar.A07G024000	Gobar.D07G022000	Godar.A07G023700	Godar.D07G024000	Gohir.A07G022108	Gohir.D07G022300	Gomus.A07G023100	Gomus.D07G023700	Gorai.D01G022900	Gotom.A07G023500	Gotom.D07G024600	-1115.61	0.24908	0.0141	0.0567	-1115.28	1	99	0.0105	0.042	-1115.28	1	11.9281	99	0.0106	0.0425	-1115.61	1	0.1142	0.0369	0.1481	-1115.56	1	11.8906	0.0128	0.0513	-1115.33	1	99	0.012	0.0479
Goarb.A07G0242	Gobar.A07G024100	Gobar.D07G022100	Godar.A07G023800	Godar.D07G024100	Gohir.A07G022112	Gohir.D07G022400	Gomus.A07G023200	Gomus.D07G023800	Gorai.D01G023000	Gotom.A07G023600	Gotom.D07G024700	-863.934	0.50212	0.0271	0.0539	-863.711	1	0.33833	0.0359	0.0716	-863.192	1	0.33834	0.0001	0.0419	0.0836	-863.934	1	0.44892	0.0423	0.0842	-863.711	1	0.33834	0.0359	0.0716	-863.415	1	0.0001	0.0331	0.0659
Goarb.A07G0244	Gobar.A07G024300	Gobar.D07G022300	Godar.A07G024000	Godar.D07G024300	Gohir.A07G022120	Gohir.D07G022600	Gomus.A07G023400	Gomus.D07G024000	Gorai.D01G023200	Gotom.A07G023800	Gotom.D07G024900	-1595.02	0.15559	0.0106	0.0682	-1594.81	1	0.67506	0.0128	0.0821	-1594.55	1	53.4889	0.57411	0.0118	0.0761	-1595.02	1	0.16299	0.0219	0.1409	-1594.9	1	49.9929	0.0094	0.0605	-1594.67	1	0.57412	0.013	0.0838
Goarb.A07G0245	Gobar.A07G024400	Gobar.D07G022400	Godar.A07G024100	Godar.D07G024400	Gohir.A07G022124	Gohir.D07G022700	Gomus.A07G023500	Gomus.D07G024100	Gorai.D01G023300	Gotom.A07G023900	Gotom.D07G025000	-2857.12	0.27934	0.043	0.1538	-2847.35	1	99	0.0103	0.0369	-2847.36	1	99	83.7614	0.0103	0.037	-2857.12	1	0.71712	0.0515	0.1845	-2850.23	1	99	0.0248	0.0885	-2854.25	1	76.1196	0.0286	0.1023
Goarb.A07G0251	Gobar.A07G024800	Gobar.D07G022900	Godar.A07G024500	Godar.D07G024800	Gohir.A07G022148	Gohir.D07G023100	Gomus.A07G024100	Gomus.D07G024600	Gorai.D01G023800	Gotom.A07G024300	Gotom.D07G025400	-1431.6	0.43022	0.0264	0.0614	-1431.3	1	0.58664	0.0349	0.0811	-1429.4	1	0.12387	1.65109	0.0281	0.0654	-1431.6	1	0.17006	0.0475	0.1104	-1429.5	1	0.12387	0.0325	0.0756	-1431.49	1	1.65054	0.022	0.0512
Goarb.A07G0252	Gobar.A07G024900	Gobar.D07G023000	Godar.A07G024600	Godar.D07G024900	Gohir.A07G022152	Gohir.D07G023200	Gomus.A07G024200	Gomus.D07G024800	Gorai.D01G024000	Gotom.A07G024400	Gotom.D07G025500	-3393.64	0.40876	0.0289	0.0706	-3393.47	1	2.55928	0.0251	0.0615	-3393.35	1	1.43056	99	0.0253	0.0618	-3393.64	1	0.13306	0.076	0.1859	-3393.61	1	1.43055	0.0278	0.068	-3393.38	1	99	0.0264	0.0645
Goarb.A07G0253	Gobar.A07G025000	Gobar.D07G023100	Godar.A07G024700	Godar.D07G025000	Gohir.A07G022156	Gohir.D07G023300	Gomus.A07G024300	Gomus.D07G024900	Gorai.D01G024100	Gotom.A07G024500	Gotom.D07G025600	-3577.82	0.5356	0.0429	0.0802	-3577.27	1	0.60404	0.0511	0.0955	-3576.82	1	0.48025	1.64675	0.0476	0.0888	-3577.82	1	0.52859	0.0586	0.1093	-3576.87	1	0.48025	0.0499	0.0932	-3577.77	1	1.64689	0.0406	0.0758
Goarb.A07G0255	Gobar.A07G025100	Gobar.D07G023200	Godar.A07G024900	Godar.D07G025200	Gohir.A07G022164	Gohir.D07G023400	Gomus.A07G024400	Gomus.D07G025000	Gorai.D01G024200	Gotom.A07G024700	Gotom.D07G025700	-702.621	0.35728	0.0271	0.0759	-701.957	1	99	0.0209	0.0585	-701.957	1	99	99	0.0209	0.0585	-702.621	1	0.2594	0.0415	0.1162	-702.337	1	98.7001	0.0256	0.0716	-702.241	1	99	0.0224	0.0628
Goarb.A07G0256	Gobar.A07G025200	Gobar.D07G023300	Godar.A07G025000	Godar.D07G025300	Gohir.A07G022168	Gohir.D07G023500	Gomus.A07G024500	Gomus.D07G025100	Gorai.D01G024300	Gotom.A07G024800	Gotom.D07G025800	-1297.44	0.33572	0.0164	0.0487	-1297.13	1	99	0.007	0.0208	-1295.76	1	0.45424	99	0.0145	0.0432	-1297.44	1	0.18383	0.0392	0.1169	-1297.07	1	0.45424	0.0205	0.061	-1296.12	1	99	0.0104	0.031
Goarb.A07G0258	Gobar.A07G025400	Gobar.D07G023500	Godar.A07G025200	Godar.D07G025500	Gohir.A07G022176	Gohir.D07G023800	Gomus.A07G024700	Gomus.D07G025300	Gorai.D01G024500	Gotom.A07G025000	Gotom.D07G026000	-619.738	0.1927	0.0101	0.0524	-618.431	1	0.0001	0.0145	0.0745	-618.431	1	0.0001	0.0001	0.0145	0.0745	-619.738	1	0.07073	0.0246	0.1279	-619.738	1	0.0001	0.0101	0.0524	-618.431	1	0.0001	0.0145	0.0745
Goarb.A07G0260	Gobar.A07G025600	Gobar.D07G023900	Godar.A07G025400	Godar.D07G025800	Gohir.A07G022184	Gohir.D07G024000	Gomus.A07G024900	Gomus.D07G025600	Gorai.D01G024700	Gotom.A07G025200	Gotom.D07G026300	-924.459	1.11705	0.0342	0.0306	-924.099	1	99	0.0253	0.0227	-924.099	1	99	67.6791	0.0253	0.0227	-924.459	1	0.18125	0.0744	0.0666	-924.206	1	99	0.0307	0.0274	-924.352	1	23.4026	0.029	0.026
Goarb.A07G0267	Gobar.A07G026600	Gobar.D07G024900	Godar.A07G026400	Godar.D07G027000	Gohir.A07G022233	Gohir.D07G024800	Gomus.A07G025900	Gomus.D07G026700	Gorai.D01G025900	Gotom.A07G026100	Gotom.D07G027300	-3449.96	0.52777	0.015	0.0284	-3447.78	1	99	0.0084	0.0159	-3447.62	1	2.00232	99	0.0099	0.0188	-3449.96	1	0.12388	0.0441	0.0836	-3449.82	1	2.00228	0.0135	0.0255	-3447.75	1	99	0.0114	0.0216
Goarb.A07G0268	Gobar.A07G026700	Gobar.D07G025000	Godar.A07G026500	Godar.D07G027100	Gohir.A07G022237	Gohir.D07G024900	Gomus.A07G026000	Gomus.D07G026800	Gorai.D01G026000	Gotom.A07G026200	Gotom.D07G027400	-4905.1	0.34308	0.0249	0.0726	-4904.98	1	0.78035	0.0272	0.0793	-4903.97	1	1.70753	0.43818	0.0282	0.0819	-4905.1	1	0.11556	0.0729	0.2125	-4904.91	1	1.7077	0.0231	0.0674	-4904.16	1	0.43817	0.03	0.0871
Goarb.A07G0274	Gobar.A07G027400	Gobar.D07G025700	Godar.A07G027400	Godar.D07G027800	Gohir.A07G022261	Gohir.D07G025600	Gomus.A07G026800	Gomus.D07G027500	Gorai.D01G026700	Gotom.A07G027000	Gotom.D07G028300	-4582.17	0.45052	0.0242	0.0537	-4582.17	1	1.14283	0.0237	0.0526	-4582.11	1	1.6328	0.67765	0.0244	0.0542	-4582.17	1	0.0548	0.0838	0.186	-4582.14	1	1.63282	0.0234	0.0519	-4582.15	1	0.67765	0.0252	0.056
Goarb.A07G0276	Gobar.A07G027600	Gobar.D07G025900	Godar.A07G027700	Godar.D07G028000	Gohir.A07G022400	Gohir.D07G025800	Gomus.A07G027000	Gomus.D07G027700	Gorai.D01G026900	Gotom.A07G027200	Gotom.D07G028500	-2617.08	0.33466	0.018	0.0537	-2615.87	1	95.5117	0.0111	0.0333	-2615.87	1	99	96.1558	0.0111	0.0333	-2617.08	1	0.08573	0.0567	0.1694	-2616.63	1	78.675	0.0152	0.0454	-2616.32	1	99	0.0139	0.0416
Goarb.A07G0280	Gobar.A07G028000	Gobar.D07G026300	Godar.A07G028200	Godar.D07G028400	Gohir.A07G022800	Gohir.D07G026300	Gomus.A07G027400	Gomus.D07G028100	Gorai.D01G027300	Gotom.A07G027600	Gotom.D07G028900	-760.104	0.772	0.0367	0.0475	-760.101	1	0.90864	0.0379	0.0491	-760.065	1	1.01339	0.49441	0.0386	0.05	-760.104	1	0.13623	0.1184	0.1533	-760.104	1	1.01343	0.0365	0.0473	-760.065	1	0.49441	0.0387	0.0502
Goarb.A07G0281	Gobar.A07G028100	Gobar.D07G026500	Godar.A07G028300	Godar.D07G028500	Gohir.A07G022900	Gohir.D07G026500	Gomus.A07G027600	Gomus.D07G028200	Gorai.D01G027500	Gotom.A07G027700	Gotom.D07G029000	-3433.22	0.42573	0.0584	0.1373	-3417.65	1	0.2575	0.1211	0.2881	-3416.75	1	0.24642	1.00589	0.1105	0.2628	-3432.9	1	1.21493	0.051	0.1199	-3416.75	1	0.2464	0.1106	0.263	-3432.88	1	87.7408	0.054	0.1269
Goarb.A07G0282	Gobar.A07G028200	Gobar.D07G026600	Godar.A07G028400	Godar.D07G028600	Gohir.A07G023000	Gohir.D07G026600	Gomus.A07G027700	Gomus.D07G028300	Gorai.D01G027600	Gotom.A07G027800	Gotom.D07G029100	-6357.92	0.57439	0.033	0.0575	-6357.92	1	1.01316	0.0329	0.0572	-6357.92	1	1.00655	1.0247	0.0328	0.0572	-6357.92	1	0.3698	0.0518	0.0901	-6357.92	1	1.00655	0.033	0.0574	-6357.92	1	1.0247	0.0329	0.0572
Goarb.A07G0283	Gobar.A07G028300	Gobar.D07G026700	Godar.A07G028500	Godar.D07G028700	Gohir.A07G023100	Gohir.D07G026700	Gomus.A07G027800	Gomus.D07G028400	Gorai.D01G027700	Gotom.A07G027900	Gotom.D07G029200	-6046.83	0.55594	0.0318	0.0572	-6046.23	1	0.60419	0.0377	0.0679	-6046.03	1	0.75862	0.46618	0.0384	0.0692	-6046.83	1	0.11513	0.0893	0.1607	-6046.73	1	0.75861	0.0332	0.0598	-6046.13	1	0.46618	0.037	0.0666
Goarb.A07G0286	Gobar.A07G028500	Gobar.D07G026900	Godar.A07G028700	Godar.D07G028900	Gohir.A07G023300	Gohir.D07G026900	Gomus.A07G028000	Gomus.D07G028600	Gorai.D01G027900	Gotom.A07G028100	Gotom.D07G029400	-3078.85	0.35671	0.0155	0.0434	-3076.68	1	99	0.0087	0.0243	-3076.59	1	99	1.97791	0.0097	0.0272	-3078.85	1	0.37813	0.0265	0.0743	-3076.67	1	99	0.0107	0.03	-3078.77	1	1.97779	0.0145	0.0405
Goarb.A07G0287	Gobar.A07G028600	Gobar.D07G027100	Godar.A07G028800	Godar.D07G029000	Gohir.A07G023400	Gohir.D07G027000	Gomus.A07G028100	Gomus.D07G028800	Gorai.D01G028000	Gotom.A07G028200	Gotom.D07G029500	-1970.73	0.67847	0.0227	0.0335	-1968.74	1	0.21313	0.0436	0.0642	-1966.34	1	0.11284	99	0.0421	0.0621	-1970.73	1	0.30766	0.0419	0.0617	-1966.76	1	0.11286	0.0449	0.0662	-1970.31	1	79.0541	0.0199	0.0295
Goarb.A07G0288	Gobar.A07G028700	Gobar.D07G027200	Godar.A07G028900	Godar.D07G029100	Gohir.A07G023500	Gohir.D07G027100	Gomus.A07G028200	Gomus.D07G028900	Gorai.D01G028100	Gotom.A07G028300	Gotom.D07G029600	-2106.49	0.63542	0.0231	0.0363	-2105.41	1	99	0.0146	0.023	-2105.16	1	0.7414	99	0.0199	0.0313	-2106.49	1	0.34376	0.0406	0.0639	-2106.48	1	0.7414	0.0244	0.0384	-2105.18	1	99	0.0185	0.0291
Goarb.A07G0289	Gobar.A07G028800	Gobar.D07G027300	Godar.A07G029000	Godar.D07G029200	Gohir.A07G023600	Gohir.D07G027200	Gomus.A07G028300	Gomus.D07G029000	Gorai.D01G028200	Gotom.A07G028400	Gotom.D07G029700	-5444.69	0.61978	0.0358	0.0577	-5443.61	1	0.54113	0.0478	0.0772	-5441.75	1	0.23158	0.80981	0.0502	0.081	-5444.69	1	0.23459	0.0671	0.1083	-5441.84	1	0.23151	0.0477	0.0771	-5444.59	1	0.8098	0.0382	0.0617
Goarb.A07G0293	Gobar.A07G029100	Gobar.D07G027900	Godar.A07G029400	Godar.D07G029600	Gohir.A07G023900	Gohir.D07G027500	Gomus.A07G028700	Gomus.D07G029400	Gorai.D01G028700	Gotom.A07G028700	Gotom.D07G030000	-2245.84	0.21564	0.0167	0.0776	-2242.61	1	4.02135	0.0121	0.0496	-2242.42	1	3.06817	27.1226	0.0123	0.0503	-2244.21	1	0.52106	0.027	0.111	-2243.11	1	3.07101	0.0139	0.0569	-2243.49	1	67.7602	0.0168	0.069
Goarb.A07G0295	Gobar.A07G029400	Gobar.D07G028200	Godar.A07G029700	Godar.D07G029900	Gohir.A07G024200	Gohir.D07G027800	Gomus.A07G029000	Gomus.D07G029700	Gorai.D01G029000	Gotom.A07G029000	Gotom.D07G030300	-2004.3	0.80842	0.031	0.0384	-2003.82	1	56.5535	0.0207	0.0256	-2003.82	1	62.6696	99	0.0206	0.0255	-2004.3	1	0.17171	0.0656	0.0812	-2004.1	1	61.4727	0.0271	0.0335	-2004.03	1	63.9905	0.0246	0.0305
Goarb.A07G0296	Gobar.A07G029500	Gobar.D07G028300	Godar.A07G029800	Godar.D07G030000	Gohir.A07G024250	Gohir.D07G027850	Gomus.A07G029100	Gomus.D07G029800	Gorai.D01G029100	Gotom.A07G029100	Gotom.D07G030400	-443.887	0.2722	0.0095	0.0348	-443.487	1	99	0.0076	0.028	-443.487	1	99	0.0001	0.0076	0.028	-443.887	1	0.11777	0.0239	0.0876	-443.487	1	99	0.0076	0.028	-443.887	1	0.0001	0.0095	0.0348
Goarb.A07G0297	Gobar.A07G029600	Gobar.D07G028400	Godar.A07G029900	Godar.D07G030100	Gohir.A07G024300	Gohir.D07G027900	Gomus.A07G029200	Gomus.D07G029900	Gorai.D01G029200	Gotom.A07G029200	Gotom.D07G030500	-3120.16	0.44603	0.019	0.0426	-3119.09	1	99	0.0137	0.0306	-3119.09	1	99	99	0.0137	0.0306	-3120.16	1	0.23721	0.0358	0.0803	-3119.68	1	99	0.0163	0.0365	-3119.57	1	99	0.0164	0.0368
Goarb.A07G0298	Gobar.A07G029700	Gobar.D07G028500	Godar.A07G030000	Godar.D07G030200	Gohir.A07G024400	Gohir.D07G028000	Gomus.A07G029300	Gomus.D07G030000	Gorai.D01G029300	Gotom.A07G029300	Gotom.D07G030600	-1394.2	0.60901	0.0333	0.0546	-1392.2	1	99	0.0209	0.0344	-1392.2	1	99	99	0.0209	0.0344	-1394.2	1	0.09601	0.1003	0.1647	-1393.3	1	99	0.0282	0.0464	-1393.1	1	99	0.0259	0.0427
Goarb.A07G0299	Gobar.A07G029800	Gobar.D07G028600	Godar.A07G030100	Godar.D07G030300	Gohir.A07G024500	Gohir.D07G028100	Gomus.A07G029400	Gomus.D07G030100	Gorai.D01G029400	Gotom.A07G029400	Gotom.D07G030700	-3359.31	0.43888	0.0447	0.102	-3357.97	1	2.60666	0.0341	0.0774	-3357.83	1	2.28765	33.2708	0.0328	0.0744	-3359.31	1	0.5172	0.0637	0.1452	-3358.37	1	2.30201	0.0379	0.0863	-3358.78	1	11.4171	0.0399	0.0909
Goarb.A07G0301	Gobar.A07G030000	Gobar.D07G028800	Godar.A07G030300	Godar.D07G030500	Gohir.A07G024700	Gohir.D07G028300	Gomus.A07G029600	Gomus.D07G030300	Gorai.D01G029600	Gotom.A07G029700	Gotom.D07G030900	-1286.87	0.37169	0.0221	0.0594	-1286.83	1	27.8192	0.0188	0.0507	-1286.52	1	99	0.25326	0.0254	0.0682	-1286.87	1	0.11061	0.0559	0.1503	-1286.69	1	99	0.0204	0.0549	-1286.7	1	0.25328	0.0271	0.0727
Goarb.A07G0304	Gobar.A07G030300	Gobar.D07G029000	Godar.A07G030600	Godar.D07G030700	Gohir.A07G025000	Gohir.D07G028500	Gomus.A07G029900	Gomus.D07G030500	Gorai.D01G029800	Gotom.A07G029900	Gotom.D07G031100	-3558.9	0.45919	0.0207	0.045	-3557.19	1	31.9627	0.0137	0.0298	-3557.19	1	99	37.4656	0.0136	0.0296	-3558.9	1	0.08659	0.0591	0.1286	-3558.35	1	9.3865	0.0182	0.0396	-3557.73	1	95.7651	0.0162	0.0353
Goarb.A07G0306	Gobar.A07G030500	Gobar.D07G029200	Godar.A07G030800	Godar.D07G030900	Gohir.A07G025200	Gohir.D07G028700	Gomus.A07G030100	Gomus.D07G030700	Gorai.D01G030000	Gotom.A07G030100	Gotom.D07G031300	-2003.3	0.5068	0.0467	0.0921	-1995.42	1	0.08047	0.0968	0.191	-1990.98	1	0.02021	2.5103	0.0791	0.1561	-2003.3	1	1.04255	0.0456	0.0899	-1991	1	0.02007	0.0817	0.1611	-2003.23	1	21.3965	0.043	0.0849
Goarb.A07G0309	Gobar.A07G030900	Gobar.D07G029600	Godar.A07G031200	Godar.D07G031300	Gohir.A07G025400	Gohir.D07G029100	Gomus.A07G030500	Gomus.D07G031000	Gorai.D01G030400	Gotom.A07G030500	Gotom.D07G031700	-1683.8	0.25465	0.0137	0.0537	-1681.68	1	99	0.0069	0.0273	-1681.58	1	99	0.76126	0.009	0.0353	-1683.8	1	0.66669	0.0171	0.0673	-1681.59	1	99	0.0085	0.0334	-1683.79	1	0.76101	0.0142	0.0557
Goarb.A07G0311	Gobar.A07G031000	Gobar.D07G029700	Godar.A07G031300	Godar.D07G031400	Gohir.A07G025500	Gohir.D07G029200	Gomus.A07G030600	Gomus.D07G031100	Gorai.D01G030500	Gotom.A07G030600	Gotom.D07G031800	-1622.57	0.53085	0.0183	0.0345	-1622.56	1	0.94868	0.0187	0.0353	-1622.33	1	99	0.76748	0.0169	0.0318	-1622.57	1	0.15181	0.044	0.0829	-1622.38	1	99	0.0155	0.0293	-1622.52	1	0.76287	0.0197	0.0371
Goarb.A07G0312	Gobar.A07G031100	Gobar.D07G029800	Godar.A07G031400	Godar.D07G031600	Gohir.A07G025600	Gohir.D07G029400	Gomus.A07G030700	Gomus.D07G031300	Gorai.D01G030600	Gotom.A07G030700	Gotom.D07G032000	-3260.26	0.33231	0.0242	0.073	-3257.77	1	0.25153	0.0398	0.12	-3255.42	1	0.15496	99	0.0393	0.1186	-3260.26	1	0.41293	0.0391	0.1176	-3256.29	1	0.15466	0.0436	0.1151	-3259.82	1	45.4131	0.0222	0.0668
Goarb.A07G0313	Gobar.A07G031200	Gobar.D07G029900	Godar.A07G031500	Godar.D07G031700	Gohir.A07G025700	Gohir.D07G029500	Gomus.A07G030800	Gomus.D07G031400	Gorai.D01G030700	Gotom.A07G030800	Gotom.D07G032100	-809.281	0.32909	0.019	0.0579	-808.964	1	99	0.0153	0.0466	-808.443	1	99	0.12091	0.0257	0.078	-809.281	1	0.0972	0.054	0.1641	-808.844	1	99	0.0166	0.0503	-808.881	1	0.12091	0.0282	0.0856
Goarb.A07G0329	Gobar.A07G031700	Gobar.D07G031400	Godar.A07G033000	Godar.D07G033300	Gohir.A07G026900	Gohir.D07G030900	Gomus.A07G032000	Gomus.D07G032900	Gorai.D01G032200	Gotom.A07G032200	Gotom.D07G033800	-2277.12	0.40483	0.0209	0.0517	-2276.86	1	0.5159	0.0261	0.0645	-2276.46	1	99	0.3872	0.0259	0.0638	-2277.12	1	0.05419	0.0647	0.1599	-2277.01	1	99	0.0194	0.048	-2276.58	1	0.38722	0.0274	0.0675
Goarb.A07G0330	Gobar.A07G031800	Gobar.D07G031500	Godar.A07G033100	Godar.D07G033400	Gohir.A07G027000	Gohir.D07G031000	Gomus.A07G032100	Gomus.D07G033000	Gorai.D01G032300	Gotom.A07G032300	Gotom.D07G033900	-3201.79	0.38282	0.0358	0.0936	-3201.79	1	0.93626	0.0364	0.0952	-3201.42	1	0.38751	1.35345	0.0403	0.1051	-3201.79	1	13.115	0.0089	0.0234	-3201.47	1	0.38825	0.0416	0.1085	-3201.74	1	1.3473	0.0346	0.0903
Goarb.A07G0331	Gobar.A07G031900	Gobar.D07G031600	Godar.A07G033200	Godar.D07G033500	Gohir.A07G027100	Gohir.D07G031100	Gomus.A07G032200	Gomus.D07G033100	Gorai.D01G032400	Gotom.A07G032400	Gotom.D07G034000	-2839.19	0.29125	0.0169	0.058	-2837.94	1	99	0.0103	0.0354	-2837.94	1	35.1703	99	0.0104	0.0355	-2839.19	1	0.40865	0.0271	0.0929	-2839.05	1	30.5344	0.0142	0.0487	-2838.07	1	99	0.0131	0.0449
Goarb.A07G0333	Gobar.A07G032100	Gobar.D07G031800	Godar.A07G033400	Godar.D07G033700	Gohir.A07G027200	Gohir.D07G031200	Gomus.A07G032300	Gomus.D07G033300	Gorai.D01G032600	Gotom.A07G032600	Gotom.D07G034200	-2366.8	0.35057	0.0238	0.0678	-2361.11	1	6.52559	0.0109	0.0311	-2360.91	1	84.7713	5.80402	0.0108	0.0308	-2366.8	1	0.09949	0.0526	0.15	-2365.59	1	99	0.0215	0.061	-2362.13	1	5.79926	0.0132	0.0376
Goarb.A07G0335	Gobar.A07G032300	Gobar.D07G032000	Godar.A07G033600	Godar.D07G033900	Gohir.A07G027400	Gohir.D07G031400	Gomus.A07G032500	Gomus.D07G033500	Gorai.D01G032800	Gotom.A07G032800	Gotom.D07G034400	-1238.15	0.41828	0.0265	0.0634	-1237.93	1	0.48409	0.0345	0.0825	-1237.47	1	0.37419	99	0.0341	0.0814	-1238.15	1	0.22403	0.0611	0.146	-1237.65	1	0.37407	0.0359	0.0859	-1238.14	1	5.52695	0.025	0.0597
Goarb.A07G0336	Gobar.A07G032400	Gobar.D07G032100	Godar.A07G033700	Godar.D07G034000	Gohir.A07G027500	Gohir.D07G031500	Gomus.A07G032600	Gomus.D07G033600	Gorai.D01G032900	Gotom.A07G032900	Gotom.D07G034500	-1664.9	0.86759	0.0261	0.0301	-1662.93	1	99	0.0172	0.0198	-1662.93	1	99	99	0.0172	0.0198	-1664.9	1	0.03965	0.081	0.0934	-1664.39	1	99	0.0241	0.0278	-1663.44	1	99	0.0191	0.0221
Goarb.A07G0337	Gobar.A07G032500	Gobar.D07G032200	Godar.A07G033800	Godar.D07G034100	Gohir.A07G027600	Gohir.D07G031600	Gomus.A07G032700	Gomus.D07G033700	Gorai.D01G033000	Gotom.A07G033000	Gotom.D07G034600	-2776.34	0.34757	0.0186	0.0536	-2776.33	1	0.83023	0.0195	0.056	-2776.2	1	66.1213	0.66395	0.019	0.0548	-2776.34	1	0.14851	0.0407	0.1172	-2776.26	1	88.6771	0.0175	0.0503	-2776.29	1	0.67868	0.0201	0.0578
Goarb.A07G0338	Gobar.A07G032600	Gobar.D07G032300	Godar.A07G033900	Godar.D07G034200	Gohir.A07G027700	Gohir.D07G031700	Gomus.A07G032800	Gomus.D07G033800	Gorai.D01G033100	Gotom.A07G033100	Gotom.D07G034700	-1205.5	0.46129	0.0096	0.0209	-1204.42	1	99	0.0058	0.0126	-1204.42	1	99	99	0.0058	0.0126	-1205.5	1	0.24809	0.0207	0.0449	-1204.83	1	99	0.0068	0.0146	-1205.1	1	99	0.0087	0.0188
Goarb.A07G0339	Gobar.A07G032700	Gobar.D07G032400	Godar.A07G034000	Godar.D07G034300	Gohir.A07G027750	Gohir.D07G031800	Gomus.A07G032900	Gomus.D07G033900	Gorai.D01G033200	Gotom.A07G033200	Gotom.D07G034800	-841.557	0.73799	0.0164	0.0222	-840.664	1	0.16642	0.0328	0.0444	-839.549	1	99	0.08315	0.0328	0.0445	-841.557	1	3.47628	0.0094	0.0127	-841.339	1	49.9906	0.0148	0.0201	-839.77	1	0.08313	0.0344	0.0467
Goarb.A07G0340	Gobar.A07G032800	Gobar.D07G032500	Godar.A07G034100	Godar.D07G034400	Gohir.A07G027800	Gohir.D07G031900	Gomus.A07G033000	Gomus.D07G034000	Gorai.D01G033300	Gotom.A07G033300	Gotom.D07G034900	-3992.69	0.47832	0.0283	0.0591	-3992.68	1	0.93811	0.0289	0.0604	-3992.21	1	0.67767	4.54144	0.0247	0.0515	-3992.69	1	0.09666	0.0717	0.15	-3992.5	1	0.67767	0.0297	0.062	-3992.42	1	99	0.0219	0.0458
Goarb.A07G0341	Gobar.A07G032900	Gobar.D07G032600	Godar.A07G034200	Godar.D07G034500	Gohir.A07G027900	Gohir.D07G032000	Gomus.A07G033100	Gomus.D07G034100	Gorai.D01G033400	Gotom.A07G033400	Gotom.D07G035000	-2907.86	0.9312	0.0294	0.0315	-2907.09	1	99	0.0197	0.0212	-2907.09	1	99	94.037	0.0197	0.0212	-2907.86	1	0.45356	0.0419	0.045	-2907.49	1	99	0.0256	0.0275	-2907.47	1	51.0579	0.0235	0.0253
Goarb.A07G0342	Gobar.A07G033000	Gobar.D07G032700	Godar.A07G034300	Godar.D07G034600	Gohir.A07G028000	Gohir.D07G032100	Gomus.A07G033200	Gomus.D07G034200	Gorai.D01G033500	Gotom.A07G033500	Gotom.D07G035100	-1030.55	0.4093	0.0206	0.0503	-1030.42	1	8.55378	0.0155	0.038	-1030.32	1	67.004	0.24142	0.0196	0.0479	-1030.55	1	0.38019	0.0341	0.0832	-1030.38	1	59.8649	0.0161	0.0393	-1030.49	1	0.24143	0.0241	0.0589
Goarb.A07G0343	Gobar.A07G033100	Gobar.D07G032800	Godar.A07G034400	Godar.D07G034700	Gohir.A07G028100	Gohir.D07G032200	Gomus.A07G033300	Gomus.D07G034300	Gorai.D01G033600	Gotom.A07G033600	Gotom.D07G035200	-2154.84	0.5472	0.0284	0.0518	-2154.32	1	80.5905	0.0187	0.0342	-2154.1	1	99	1.08744	0.0242	0.0442	-2154.84	1	0.11413	0.0717	0.131	-2154.11	1	99	0.0247	0.0451	-2154.84	1	1.08743	0.0279	0.0509
Goarb.A07G0344	Gobar.A07G033200	Gobar.D07G032900	Godar.A07G034500	Godar.D07G034800	Gohir.A07G028200	Gohir.D07G032300	Gomus.A07G033400	Gomus.D07G034400	Gorai.D01G033700	Gotom.A07G033700	Gotom.D07G035300	-2813.76	0.69853	0.0358	0.0513	-2813.29	1	67.559	0.0264	0.0383	-2813.27	1	99	3.38342	0.0277	0.0402	-2813.76	1	0.27227	0.0636	0.0911	-2813.37	1	99	0.031	0.045	-2813.69	1	2.30792	0.0332	0.0475
Goarb.A07G0345	Gobar.A07G033300	Gobar.D07G033000	Godar.A07G034600	Godar.D07G034900	Gohir.A07G028300	Gohir.D07G032400	Gomus.A07G033500	Gomus.D07G034500	Gorai.D01G033800	Gotom.A07G033800	Gotom.D07G035400	-1859.87	0.58146	0.0324	0.0557	-1859.71	1	3.37563	0.0241	0.0413	-1859.4	1	1.60305	0.7582	0.0319	0.0533	-1859.87	1	0.14357	0.0872	0.1499	-1859.05	1	99	0.0258	0.0443	-1859.56	1	0.43845	0.0389	0.0672
Goarb.A07G0347	Gobar.A07G033500	Gobar.D07G033200	Godar.A07G034700	Godar.D07G035100	Gohir.A07G028500	Gohir.D07G032600	Gomus.A07G033700	Gomus.D07G034700	Gorai.D01G034000	Gotom.A07G034000	Gotom.D07G035600	-3024.47	0.28772	0.0187	0.065	-3022.12	1	99	0.0138	0.048	-3021.88	1	99	0.58853	0.0169	0.0587	-3024.47	1	0.11337	0.0484	0.1682	-3021.92	1	99	0.0156	0.0543	-3024.43	1	0.58811	0.02	0.0695
Goarb.A07G0348	Gobar.A07G033600	Gobar.D07G033400	Godar.A07G034800	Godar.D07G035300	Gohir.A07G028600	Gohir.D07G032700	Gomus.A07G033800	Gomus.D07G034900	Gorai.D01G034200	Gotom.A07G034100	Gotom.D07G035800	-1617	0.27881	0.0175	0.0628	-1616.98	1	0.85949	0.0184	0.066	-1616.94	1	1.21356	0.74864	0.0178	0.0638	-1617	1	0.41011	0.0273	0.098	-1616.99	1	1.21357	0.017	0.0609	-1616.95	1	0.74865	0.0183	0.0657
Goarb.A07G0349	Gobar.A07G033700	Gobar.D07G033500	Godar.A07G034900	Godar.D07G035400	Gohir.A07G028675	Gohir.D07G032750	Gomus.A07G033900	Gomus.D07G035000	Gorai.D01G034300	Gotom.A07G034200	Gotom.D07G035900	-2498.92	1.09143	0.0811	0.0743	-2498.39	1	2.26243	0.0543	0.0497	-2498.37	1	2.50666	1.65254	0.054	0.0495	-2498.92	1	0.56013	0.121	0.1109	-2498.43	1	2.50741	0.0574	0.0526	-2498.87	1	1.65309	0.0777	0.0712
Goarb.A07G0351	Gobar.A07G033900	Gobar.D07G033700	Godar.A07G035000	Godar.D07G035600	Gohir.A07G028900	Gohir.D07G032900	Gomus.A07G034100	Gomus.D07G035200	Gorai.D01G034500	Gotom.A07G034400	Gotom.D07G036200	-3481.55	0.40602	0.0183	0.045	-3481.49	1	1.39108	0.0168	0.0415	-3480.97	1	0.66542	70.2248	0.0171	0.042	-3481.55	1	0.31653	0.0311	0.0771	-3481.46	1	0.66542	0.0195	0.048	-3481.07	1	99	0.0158	0.0389
Goarb.A07G0352	Gobar.A07G034000	Gobar.D07G033800	Godar.A07G035100	Godar.D07G035700	Gohir.A07G029000	Gohir.D07G033000	Gomus.A07G034200	Gomus.D07G035300	Gorai.D01G034600	Gotom.A07G034500	Gotom.D07G036300	-3336.82	0.51901	0.0277	0.0533	-3336.2	1	99	0.0212	0.0408	-3336.01	1	99	1.32167	0.0243	0.0469	-3336.82	1	0.1053	0.0705	0.1358	-3336.03	1	99	0.0253	0.0488	-3336.8	1	1.32167	0.0266	0.0513
Goarb.A07G0357	Gobar.A07G034300	Gobar.D07G034100	Godar.A07G035500	Godar.D07G036000	Gohir.A07G029300	Gohir.D07G033300	Gomus.A07G034500	Gomus.D07G035600	Gorai.D01G034900	Gotom.A07G034800	Gotom.D07G036600	-2492.19	0.54541	0.0421	0.0772	-2492.03	1	1.33237	0.0364	0.0667	-2490.41	1	99	0.89069	0.0379	0.0694	-2492.19	1	0.3126	0.065	0.1191	-2490.44	1	99	0.0357	0.0662	-2492.16	1	0.89069	0.0441	0.0809
Goarb.A07G0365	Gobar.A07G035000	Gobar.D07G034300	Godar.A07G036300	Godar.D07G036600	Gohir.A07G030100	Gohir.D07G033900	Gomus.A07G035100	Gomus.D07G036300	Gorai.D01G035500	Gotom.A07G035700	Gotom.D07G037200	-1665.27	0.29413	0.0167	0.0567	-1661.16	1	0.21572	0.0312	0.1064	-1660.4	1	1.00121	0.15996	0.0317	0.1079	-1665.27	1	0.14209	0.034	0.1157	-1665.27	1	1.00123	0.0167	0.0567	-1660.4	1	0.15996	0.0317	0.1079
Goarb.A07G0366	Gobar.A07G035100	Gobar.D07G034500	Godar.A07G036500	Godar.D07G036800	Gohir.A07G030200	Gohir.D07G034000	Gomus.A07G035200	Gomus.D07G036400	Gorai.D01G035600	Gotom.A07G035800	Gotom.D07G037300	-578.72	0.16462	0.0132	0.0804	-577.869	1	99	0.0075	0.0451	-577.869	1	0.0001	99	0.0075	0.0451	-578.72	1	0.0001	0.0211	0.128	-578.72	1	0.0001	0.0132	0.0804	-577.869	1	99	0.0075	0.0451
Goarb.A07G0367	Gobar.A07G035200	Gobar.D07G034600	Godar.A07G036600	Godar.D07G036900	Gohir.A07G030300	Gohir.D07G034100	Gomus.A07G035300	Gomus.D07G036500	Gorai.D01G035700	Gotom.A07G035900	Gotom.D07G037400	-2070.34	0.48295	0.0195	0.0403	-2067.92	1	99	0.0081	0.0167	-2067.75	1	99	1.37886	0.0107	0.022	-2070.34	1	0.25606	0.0442	0.0916	-2067.77	1	99	0.0117	0.0241	-2070.32	1	1.3789	0.0185	0.0383
Goarb.A07G0374	Gobar.A07G035500	Gobar.D07G035300	Godar.A07G037200	Godar.D07G037600	Gohir.A07G030800	Gohir.D07G034700	Gomus.A07G035900	Gomus.D07G037100	Gorai.D01G036400	Gotom.A07G036500	Gotom.D07G038100	-1906.93	0.62224	0.0138	0.0222	-1906.93	1	0.91714	0.0142	0.0229	-1906.8	1	0.49743	1.22936	0.0145	0.0234	-1906.93	1	0.26346	0.0253	0.0407	-1906.82	1	0.49743	0.0152	0.0244	-1906.92	1	1.22936	0.0131	0.0211
Goarb.A07G0375	Gobar.A07G035400	Gobar.D07G035400	Godar.A07G037300	Godar.D07G037700	Gohir.A07G030900	Gohir.D07G034800	Gomus.A07G036000	Gomus.D07G037200	Gorai.D01G036500	Gotom.A07G036600	Gotom.D07G038200	-844.927	0.58983	0.0212	0.036	-844.518	1	99	0.0183	0.031	-844.518	1	99	20.2618	0.0183	0.0311	-844.927	1	0.03258	0.0658	0.1116	-844.527	1	99	0.0198	0.0335	-844.918	1	19.0235	0.0198	0.0336
Goarb.A07G0376	Gobar.A07G035600	Gobar.D07G035500	Godar.A07G037400	Godar.D07G037800	Gohir.A07G031050	Gohir.D07G034900	Gomus.A07G036100	Gomus.D07G037300	Gorai.D01G036600	Gotom.A07G036700	Gotom.D07G038300	-1641.97	0.62225	0.018	0.0289	-1641.91	1	96.3317	0.0136	0.0219	-1641.38	1	0.36131	99	0.0201	0.0324	-1641.97	1	0.59921	0.0234	0.0375	-1641.76	1	0.36103	0.0221	0.0355	-1641.58	1	99	0.0161	0.0258
Goarb.A07G0378	Gobar.A07G035700	Gobar.D07G035600	Godar.A07G037500	Godar.D07G037900	Gohir.A07G031200	Gohir.D07G035000	Gomus.A07G036200	Gomus.D07G037400	Gorai.D01G036700	Gotom.A07G036800	Gotom.D07G038400	-1738.23	0.75189	0.0968	0.1287	-1734.92	1	0.07945	0.2251	0.2995	-1734.04	1	0.05059	0.20107	0.2094	0.2789	-1738.23	1	0.4375	0.1456	0.1937	-1734.34	1	0.05238	0.1793	0.2393	-1738.22	1	0.62318	0.1008	0.1341
Goarb.A07G0382	Gobar.A07G036400	Gobar.D07G036000	Godar.A07G037900	Godar.D07G038300	Gohir.A07G031600	Gohir.D07G035400	Gomus.A07G036600	Gomus.D07G037800	Gorai.D01G037200	Gotom.A07G037200	Gotom.D07G038800	-4622.47	0.76252	0.0315	0.0413	-4621.64	1	98.3999	0.0237	0.0311	-4621.64	1	99	99	0.0237	0.0311	-4622.47	1	0.11329	0.0804	0.1054	-4621.86	1	99	0.0286	0.0375	-4622.22	1	3.85568	0.0279	0.0365
Goarb.A07G0384	Gobar.A07G036200	Gobar.D07G036100	Godar.A07G038100	Godar.D07G038600	Gohir.A07G031900	Gohir.D07G035600	Gomus.A07G036700	Gomus.D07G038000	Gorai.D01G037500	Gotom.A07G037500	Gotom.D07G039100	-3188.05	0.31355	0.0219	0.0699	-3185.93	1	0.50026	0.0319	0.1016	-3185.91	1	0.44936	0.52117	0.032	0.102	-3188.05	1	0.11782	0.0563	0.1795	-3187.3	1	0.44937	0.0256	0.0816	-3186.66	1	0.52117	0.0283	0.0904
Goarb.A07G0385	Gobar.A07G036800	Gobar.D07G036200	Godar.A07G038500	Godar.D07G038800	Gohir.A07G032400	Gohir.D07G035700	Gomus.A07G036900	Gomus.D07G038100	Gorai.D01G037600	Gotom.A07G037900	Gotom.D07G039200	-1966.83	0.27523	0.01	0.0365	-1966.7	1	33.8334	0.0083	0.0301	-1966.7	1	0.0001	38.4685	0.0083	0.0301	-1966.83	1	0.10889	0.0212	0.077	-1966.83	1	0.2751	0.01	0.0365	-1966.7	1	33.1355	0.0083	0.0301
Goarb.A07G0386	Gobar.A07G036900	Gobar.D07G036300	Godar.A07G038600	Godar.D07G038900	Gohir.A07G032533	Gohir.D07G035800	Gomus.A07G037000	Gomus.D07G038200	Gorai.D01G037700	Gotom.A07G038000	Gotom.D07G039300	-1460.78	0.62278	0.0325	0.0522	-1460.77	1	1.29897	0.031	0.0497	-1460.72	1	0.89659	36.0569	0.0292	0.0468	-1460.78	1	0.09397	0.0875	0.1406	-1460.78	1	0.88354	0.0329	0.0528	-1460.72	1	38.2136	0.0288	0.0463
Goarb.A07G0387	Gobar.A07G037100	Gobar.D07G036500	Godar.A07G038900	Godar.D07G039100	Gohir.A07G032700	Gohir.D07G036000	Gomus.A07G037200	Gomus.D07G038400	Gorai.D01G037900	Gotom.A07G038200	Gotom.D07G039500	-6355.12	0.09429	0.0063	0.0667	-6354.91	1	1.95917	0.0054	0.0575	-6354.62	1	99	1.12912	0.0054	0.0568	-6355.12	1	0.21218	0.013	0.138	-6354.63	1	98.8794	0.0055	0.0579	-6355.11	1	1.12905	0.0062	0.0656
Goarb.A07G0388	Gobar.A07G037200	Gobar.D07G036600	Godar.A07G039000	Godar.D07G039200	Gohir.A07G032800	Gohir.D07G036100	Gomus.A07G037300	Gomus.D07G038500	Gorai.D01G038000	Gotom.A07G038300	Gotom.D07G039600	-1896.81	0.43728	0.0223	0.051	-1894.95	1	64.2381	0.0128	0.0294	-1894.95	1	81.0835	55.5021	0.0128	0.0294	-1896.82	1	0.24055	0.0511	0.1147	-1895.32	1	62.1461	0.0153	0.035	-1896.46	1	47.5618	0.0198	0.0458
Goarb.A07G0390	Gobar.A07G037400	Gobar.D07G036900	Godar.A07G039300	Godar.D07G039600	Gohir.A07G033100	Gohir.D07G036400	Gomus.A07G037500	Gomus.D07G038900	Gorai.D01G038200	Gotom.A07G038600	Gotom.D07G039900	-2849.58	0.57841	0.0212	0.0366	-2849.58	1	1.09343	0.0205	0.0355	-2849.54	1	1.00053	2.0967	0.0192	0.0332	-2849.58	1	0.11497	0.0591	0.1022	-2849.58	1	1.00053	0.0212	0.0366	-2849.58	1	99	0.0174	0.0301
Goarb.A07G0391	Gobar.A07G037500	Gobar.D07G037100	Godar.A07G039400	Godar.D07G039800	Gohir.A07G033200	Gohir.D07G036600	Gomus.A07G037700	Gomus.D07G039000	Gorai.D01G038300	Gotom.A07G038700	Gotom.D07G040100	-921.515	0.55403	0.0439	0.0793	-918.544	1	0.16851	0.0916	0.1661	-918.487	1	0.19378	0.12457	0.0888	0.1609	-921.515	1	0.47694	0.0688	0.1242	-920.56	1	0.19376	0.0775	0.1402	-919.441	1	0.12456	0.0553	0.0999
Goarb.A07G0394	Gobar.A07G037700	Gobar.D07G037400	Godar.A07G039600	Godar.D07G040100	Gohir.A07G033400	Gohir.D07G037000	Gomus.A07G038000	Gomus.D07G039300	Gorai.D01G038600	Gotom.A07G038900	Gotom.D07G040500	-1081.57	0.18398	0.0096	0.052	-1082.12	1	96.221	0.0077	0.0418	-1079.52	1	0.13289	0.10729	0.0229	0.1279	-1081.57	1	0.19837	0.0224	0.1217	-1079.95	1	0.13288	0.0178	0.097	-1081.14	1	0.10734	0.0147	0.0821
Goarb.A07G0395	Gobar.A07G037800	Gobar.D07G037500	Godar.A07G039700	Godar.D07G040200	Gohir.A07G033500	Gohir.D07G037100	Gomus.A07G038100	Gomus.D07G039400	Gorai.D01G038700	Gotom.A07G039000	Gotom.D07G040600	-2666.42	0.64285	0.0292	0.0455	-2665.75	1	4.5021	0.0199	0.0311	-2665.59	1	99	2.31064	0.0213	0.0332	-2666.42	1	0.15162	0.0603	0.0938	-2665.87	1	99	0.0265	0.0412	-2666.14	1	2.31005	0.024	0.0374
Goarb.A07G0396	Gobar.A07G037900	Gobar.D07G037600	Godar.A07G039800	Godar.D07G040300	Gohir.A07G033600	Gohir.D07G037200	Gomus.A07G038200	Gomus.D07G039500	Gorai.D01G038800	Gotom.A07G039100	Gotom.D07G040700	-423.099	0.0001	0	0.0568	-423.099	1	0.0001	0	0.0568	-423.099	1	0.0001	0.0001	0	0.0568	-423.109	1	0.0001	0	0.1139	-423.099	1	0.0001	0	0.0568	-423.099	1	0.0001	0	0.0568
Goarb.A07G0398	Gobar.A07G038100	Gobar.D07G037800	Godar.A07G040000	Godar.D07G040600	Gohir.A07G033800	Gohir.D07G037300	Gomus.A07G038400	Gomus.D07G039700	Gorai.D01G039000	Gotom.A07G039300	Gotom.D07G040900	-889.05	0.41326	0.0434	0.105	-889.048	1	1.04849	0.0427	0.1032	-889.047	1	0.99913	1.08398	0.0424	0.1025	-889.05	1	0.05641	0.1139	0.2756	-889.05	1	0.99913	0.0434	0.105	-889.047	1	1.08397	0.0424	0.1025
Goarb.A07G0400	Gobar.A07G038200	Gobar.D07G037900	Godar.A07G040100	Godar.D07G040700	Gohir.A07G033900	Gohir.D07G037400	Gomus.A07G038500	Gomus.D07G039800	Gorai.D01G039100	Gotom.A07G039400	Gotom.D07G041000	-2516.78	0.34479	0.0097	0.0282	-2516.73	1	0.76964	0.0102	0.0297	-2516.35	1	0.50003	95.1114	0.0097	0.0282	-2516.78	1	0.07949	0.0291	0.0845	-2516.54	1	0.50002	0.0106	0.0306	-2516.59	1	92.2492	0.0089	0.0258
Goarb.A07G0401	Gobar.A07G038300	Gobar.D07G038000	Godar.A07G040200	Godar.D07G040800	Gohir.A07G034000	Gohir.D07G037500	Gomus.A07G038600	Gomus.D07G039900	Gorai.D01G039200	Gotom.A07G039500	Gotom.D07G041100	-1888.62	0.39027	0.0361	0.0925	-1884.76	1	11.171	0.0159	0.0411	-1884.69	1	8.26455	99	0.0159	0.0411	-1889.15	1	0.44215	0.0597	0.1435	-1885.52	1	8.26264	0.0223	0.0573	-1887.79	1	99	0.0296	0.0764
Goarb.A07G0402	Gobar.A07G038400	Gobar.D07G038100	Godar.A07G040300	Godar.D07G040900	Gohir.A07G034100	Gohir.D07G037600	Gomus.A07G038700	Gomus.D07G040100	Gorai.D01G039300	Gotom.A07G039600	Gotom.D07G041200	-3339.97	0.40873	0.0234	0.0572	-3338.98	1	99	0.0151	0.0368	-3338.63	1	99	1.09145	0.0197	0.0483	-3339.97	1	0.10978	0.061	0.1492	-3338.64	1	99	0.0202	0.0493	-3339.97	1	1.09143	0.0229	0.0561
Goarb.A07G0404	Gobar.A07G038500	Gobar.D07G038200	Godar.A07G040400	Godar.D07G041000	Gohir.A07G034200	Gohir.D07G037700	Gomus.A07G038800	Gomus.D07G040200	Gorai.D01G039400	Gotom.A07G039700	Gotom.D07G041300	-1555.45	0.34457	0.0281	0.0815	-1555.35	1	0.53019	0.0332	0.0964	-1554.85	1	69.955	0.26574	0.0332	0.0962	-1555.45	1	0.10419	0.0784	0.2275	-1555.36	1	38.3173	0.0252	0.0732	-1554.95	1	0.26574	0.0361	0.1046
Goarb.A07G0405	Gobar.A07G038600	Gobar.D07G038300	Godar.A07G040500	Godar.D07G041100	Gohir.A07G034300	Gohir.D07G037800	Gomus.A07G038900	Gomus.D07G040300	Gorai.D01G039500	Gotom.A07G039800	Gotom.D07G041400	-1719.18	0.62013	0.0524	0.0844	-1717.42	1	99	0.0423	0.0684	-1717.08	1	99	0.16351	0.0532	0.0858	-1719.18	1	0.07674	0.1763	0.2843	-1717.31	1	99	0.0441	0.0712	-1718.95	1	0.1635	0.0614	0.099
Goarb.A07G0410	Gobar.A07G039300	Gobar.D07G038800	Godar.A07G041200	Godar.D07G041600	Gohir.A07G034700	Gohir.D07G038133	Gomus.A07G039400	Gomus.D07G040800	Gorai.D01G040000	Gotom.A07G040500	Gotom.D07G042000	-2543.42	0.43605	0.0392	0.0899	-2540.08	1	26.7295	0.0185	0.0427	-2539.56	1	46.0885	0.51453	0.0245	0.0564	-2543.42	1	0.26617	0.0937	0.2155	-2539.7	1	24.6561	0.0217	0.0502	-2543.3	1	0.51451	0.0423	0.0972
Goarb.A07G0412	Gobar.A07G039500	Gobar.D07G039000	Godar.A07G041400	Godar.D07G041800	Gohir.A07G034724	Gohir.D07G038200	Gomus.A07G039600	Gomus.D07G041000	Gorai.D01G040200	Gotom.A07G040800	Gotom.D07G042200	-2773.69	0.42773	0.0268	0.0627	-2773.66	1	0.69861	0.0303	0.0708	-2771.22	1	0.19978	1.56498	0.0298	0.0696	-2773.69	1	0.46582	0.0363	0.0848	-2771.48	1	0.19978	0.0322	0.0753	-2773.43	1	1.56496	0.0244	0.057
Goarb.A07G0413	Gobar.A07G039600	Gobar.D07G039100	Godar.A07G041500	Godar.D07G041900	Gohir.A07G034736	Gohir.D07G038300	Gomus.A07G039700	Gomus.D07G041100	Gorai.D01G040300	Gotom.A07G040900	Gotom.D07G042300	-1284.55	0.7814	0.0375	0.048	-1282.8	1	99	0.0192	0.0246	-1282.13	1	1.52775	99	0.0248	0.0317	-1284.55	1	1.06075	0.0364	0.0466	-1284.46	1	1.52741	0.0345	0.0442	-1282.22	1	99	0.0278	0.0355
Goarb.A07G0415	Gobar.A07G039800	Gobar.D07G039300	Godar.A07G041700	Godar.D07G042100	Gohir.A07G034760	Gohir.D07G038500	Gomus.A07G039900	Gomus.D07G041300	Gorai.D01G040500	Gotom.A07G041100	Gotom.D07G042500	-3122.26	0.15136	0.0085	0.0564	-3121.92	1	0.55751	0.0105	0.0691	-3121.79	1	0.53108	67.5785	0.0103	0.068	-3122.26	1	0.22655	0.0209	0.1384	-3121.86	1	0.53107	0.0105	0.0694	-3122.2	1	10.7224	0.0083	0.0552
Goarb.A07G0417	Gobar.A07G040000	Gobar.D07G039600	Godar.A07G041900	Godar.D07G042500	Gohir.A07G034784	Gohir.D07G038700	Gomus.A07G040100	Gomus.D07G041500	Gorai.D01G040700	Gotom.A07G041300	Gotom.D07G042700	-1648.23	0.49326	0.0229	0.0464	-1647.1	1	99	0.0169	0.0343	-1646.94	1	99	0.74525	0.02	0.0404	-1648.23	1	0.0535	0.0897	0.1818	-1646.95	1	99	0.0192	0.0389	-1648.22	1	0.74503	0.0237	0.048
Goarb.A07G0419	Gobar.A07G040100	Gobar.D07G039800	Godar.A07G042000	Godar.D07G042700	Gohir.A07G034800	Gohir.D07G038800	Gomus.A07G040200	Gomus.D07G041700	Gorai.D01G040900	Gotom.A07G041400	Gotom.D07G042900	-1606.02	0.45568	0.0261	0.0573	-1605.98	1	1.62532	0.0237	0.052	-1605.97	1	22.4374	1.36019	0.0223	0.0489	-1606.02	1	0.24217	0.0534	0.1171	-1605.98	1	22.5161	0.0231	0.0507	-1606	1	1.36021	0.0253	0.0555
Goarb.A07G0420	Gobar.A07G040200	Gobar.D07G039900	Godar.A07G042100	Godar.D07G042800	Gohir.A07G034900	Gohir.D07G038900	Gomus.A07G040300	Gomus.D07G041800	Gorai.D01G041000	Gotom.A07G041500	Gotom.D07G043000	-441.41	0.0996	0.013	0.1309	-441.313	1	0.5707	0.0152	0.153	-441.313	1	0.5707	0.0001	0.0152	0.153	-441.41	1	0.39348	0.0212	0.2127	-441.313	1	0.5707	0.0152	0.153	-441.41	1	0.0001	0.013	0.1309
Goarb.A07G0421	Gobar.A07G040300	Gobar.D07G040000	Godar.A07G042200	Godar.D07G042900	Gohir.A07G035000	Gohir.D07G039000	Gomus.A07G040400	Gomus.D07G041900	Gorai.D01G041100	Gotom.A07G041600	Gotom.D07G043100	-2976.41	0.64021	0.0176	0.0274	-2976.34	1	1.54785	0.0157	0.0245	-2976.34	1	1.52022	1.5889	0.0156	0.0244	-2976.41	1	0.10292	0.0527	0.0823	-2976.38	1	1.5202	0.0166	0.026	-2976.54	1	99	0.0148	0.0236
Goarb.A07G0423	Gobar.A07G040500	Gobar.D07G040200	Godar.A07G042400	Godar.D07G043100	Gohir.A07G035200	Gohir.D07G039200	Gomus.A07G040600	Gomus.D07G042100	Gorai.D01G041300	Gotom.A07G041800	Gotom.D07G043300	-1860.21	0.22662	0.0066	0.029	-1860.13	1	1.52312	0.0056	0.0247	-1859.71	1	0.97226	99	0.0058	0.0257	-1860.21	1	0.11808	0.025	0.1102	-1860.21	1	0.97211	0.0066	0.0293	-1859.71	1	99	0.0058	0.0254
Goarb.A07G0424	Gobar.A07G040600	Gobar.D07G040300	Godar.A07G042500	Godar.D07G043200	Gohir.A07G035300	Gohir.D07G039300	Gomus.A07G040700	Gomus.D07G042200	Gorai.D01G041400	Gotom.A07G041900	Gotom.D07G043400	-1744.62	0.21144	0.0126	0.0598	-1744.58	1	1.44997	0.0115	0.0543	-1744.25	1	99	0.89545	0.0121	0.057	-1744.62	1	0.18949	0.0249	0.1178	-1744.25	1	99	0.0117	0.0555	-1744.62	1	0.89544	0.013	0.0614
Goarb.A07G0425	Gobar.A07G040700	Gobar.D07G040400	Godar.A07G042600	Godar.D07G043300	Gohir.A07G035400	Gohir.D07G039400	Gomus.A07G040800	Gomus.D07G042300	Gorai.D01G041500	Gotom.A07G042000	Gotom.D07G043500	-1871.24	0.30383	0.0218	0.0717	-1870.01	1	98.9999	0.0129	0.0427	-1869.32	1	0.25039	99	0.0152	0.05	-1871.24	1	0.06972	0.0431	0.1418	-1870.84	1	0.25079	0.0234	0.0772	-1869.72	1	99	0.0135	0.0445
Goarb.A07G0427	Gobar.A07G040900	Gobar.D07G040600	Godar.A07G042800	Godar.D07G043500	Gohir.A07G035600	Gohir.D07G039600	Gomus.A07G041000	Gomus.D07G042500	Gorai.D01G041700	Gotom.A07G042200	Gotom.D07G043800	-1444.2	0.23242	0.0161	0.0691	-1443.47	1	99	0.0102	0.044	-1443.31	1	1.00813	99	0.0125	0.0539	-1444.2	1	0.15021	0.0395	0.1698	-1444.2	1	1.00816	0.016	0.069	-1443.31	1	99	0.0126	0.054
Goarb.A07G0431	Gobar.A07G041100	Gobar.D07G040900	Godar.A07G043000	Godar.D07G043800	Gohir.A07G035800	Gohir.D07G039800	Gomus.A07G041300	Gomus.D07G042800	Gorai.D01G042000	Gotom.A07G042400	Gotom.D07G044200	-8787.04	0.32361	0.0202	0.0624	-8787.02	1	0.92988	0.0207	0.0639	-8786.77	1	1.01276	0.54528	0.0218	0.0674	-8787.04	1	0.69856	0.0245	0.0756	-8787.04	1	1.01249	0.0201	0.0622	-8786.77	1	0.54499	0.0219	0.0676
Goarb.A07G0437	Gobar.A07G041400	Gobar.D07G041200	Godar.A07G043300	Godar.D07G044100	Gohir.A07G036100	Gohir.D07G040100	Gomus.A07G041600	Gomus.D07G043200	Gorai.D01G042300	Gotom.A07G042800	Gotom.D07G044500	-910.252	0.41023	0.0177	0.0432	-910.224	1	19.8573	0.0165	0.0403	-910.224	1	0.0001	28.4243	0.0165	0.0402	-910.252	1	0.27412	0.0311	0.0758	-910.252	1	0.0001	0.0177	0.0432	-910.224	1	31.7471	0.0165	0.0402
Goarb.A07G0441	Gobar.A07G041600	Gobar.D07G041300	Godar.A07G043500	Godar.D07G044200	Gohir.A07G036200	Gohir.D07G040200	Gomus.A07G041800	Gomus.D07G043300	Gorai.D01G042500	Gotom.A07G042900	Gotom.D07G044600	-649.19	0.29352	0.0295	0.1004	-649.148	1	0.63094	0.0345	0.1176	-649.135	1	0.48166	0.74364	0.035	0.1191	-649.19	1	0.21611	0.0607	0.2069	-649.145	1	0.48165	0.0332	0.1131	-649.18	1	0.74363	0.0313	0.1065
Goarb.A07G0442	Gobar.A07G041700	Gobar.D07G041400	Godar.A07G043600	Godar.D07G044300	Gohir.A07G036300	Gohir.D07G040300	Gomus.A07G041900	Gomus.D07G043500	Gorai.D01G042600	Gotom.A07G043000	Gotom.D07G044700	-3197.78	0.42988	0.0308	0.0717	-3194.83	1	0.36075	0.0514	0.1195	-3194.75	1	0.33975	0.50022	0.0507	0.118	-3197.78	1	6.67173	0.0096	0.0223	-3194.91	1	0.33977	0.0479	0.1116	-3197.62	1	0.49997	0.0336	0.0781
Goarb.A07G0443	Gobar.A07G041800	Gobar.D07G041500	Godar.A07G043800	Godar.D07G044400	Gohir.A07G036400	Gohir.D07G040400	Gomus.A07G042000	Gomus.D07G043400	Gorai.D01G042700	Gotom.A07G043100	Gotom.D07G044800	-770.237	0.43582	0.0187	0.0429	-770.105	1	0.51614	0.0216	0.0496	-769.828	1	0.33349	99	0.0203	0.0466	-770.237	1	0.15799	0.0398	0.0913	-769.95	1	0.33345	0.0218	0.0501	-770.116	1	99	0.0172	0.0394
Goarb.A07G0446	Gobar.A07G041900	Gobar.D07G041900	Godar.A07G043900	Godar.D07G044700	Gohir.A07G036500	Gohir.D07G040500	Gomus.A07G042100	Gomus.D07G043700	Gorai.D01G043000	Gotom.A07G043400	Gotom.D07G045000	-1019.54	0.40858	0.0103	0.0252	-1019.54	1	0.88159	0.011	0.0269	-1019.33	1	51.4465	0.57447	0.0088	0.0215	-1019.54	1	2.14599	0.0068	0.0166	-1019.42	1	53.2081	0.0073	0.0178	-1019.45	1	0.57448	0.0118	0.029
Goarb.A07G0450	Gobar.A07G042300	Gobar.D07G042300	Godar.A07G044300	Godar.D07G045100	Gohir.A07G036800	Gohir.D07G040800	Gomus.A07G042500	Gomus.D07G044100	Gorai.D01G043400	Gotom.A07G043800	Gotom.D07G045500	-6231.52	0.27201	0.0171	0.0629	-6230.26	1	99	0.0128	0.0471	-6230.15	1	99	1.68487	0.0144	0.0529	-6231.52	1	0.12414	0.0399	0.1469	-6230.2	1	99	0.0155	0.0569	-6231.47	1	1.68151	0.016	0.0589
Goarb.A07G0451	Gobar.A07G042400	Gobar.D07G042400	Godar.A07G044400	Godar.D07G045200	Gohir.A07G036900	Gohir.D07G041100	Gomus.A07G042600	Gomus.D07G044200	Gorai.D01G043500	Gotom.A07G043900	Gotom.D07G045600	-1982.58	0.20862	0.0104	0.0498	-1981.01	1	99	0.0057	0.0271	-1980.94	1	99	1.75713	0.0072	0.0346	-1982.58	1	0.27342	0.0172	0.0823	-1980.98	1	99	0.0084	0.0404	-1982.54	1	1.75713	0.0092	0.044
Goarb.A07G0452	Gobar.A07G042500	Gobar.D07G042500	Godar.A07G044500	Godar.D07G045300	Gohir.A07G037000	Gohir.D07G041200	Gomus.A07G042700	Gomus.D07G044300	Gorai.D01G043600	Gotom.A07G044000	Gotom.D07G045700	-2923.31	0.58365	0.0267	0.0457	-2923.17	1	0.52199	0.0341	0.0583	-2919.45	1	0.1407	3.17332	0.041	0.07	-2923.31	1	0.36579	0.044	0.0755	-2919.82	1	0.14073	0.0444	0.076	-2922.95	1	3.13669	0.0232	0.0398
Goarb.A07G0453	Gobar.A07G042700	Gobar.D07G042600	Godar.A07G044700	Godar.D07G045400	Gohir.A07G037100	Gohir.D07G041300	Gomus.A07G042800	Gomus.D07G044400	Gorai.D01G043700	Gotom.A07G044200	Gotom.D07G045800	-2336.71	0.42177	0.0272	0.0645	-2336.66	1	2.47193	0.0181	0.0371	-2335.46	1	2.40278	2.08447	0.0179	0.0423	-2336.71	1	0.36892	0.0487	0.1154	-2335.57	1	2.40281	0.0208	0.0494	-2336.6	1	2.08492	0.0242	0.0574
Goarb.A07G0454	Gobar.A07G042800	Gobar.D07G042800	Godar.A07G044800	Godar.D07G045600	Gohir.A07G037200	Gohir.D07G041400	Gomus.A07G042900	Gomus.D07G044500	Gorai.D01G043800	Gotom.A07G044300	Gotom.D07G045900	-1686.63	0.55465	0.0184	0.0332	-1686.27	1	0.57918	0.0234	0.0423	-1684.39	1	0.29688	99	0.0219	0.0394	-1686.63	1	0.17614	0.047	0.0848	-1685.28	1	0.29688	0.0257	0.0463	-1685.74	1	99	0.0146	0.0264
Goarb.A07G0455	Gobar.A07G042900	Gobar.D07G042900	Godar.A07G045000	Godar.D07G045700	Gohir.A07G037300	Gohir.D07G041500	Gomus.A07G043000	Gomus.D07G044600	Gorai.D01G043900	Gotom.A07G044400	Gotom.D07G046000	-1083.15	0.3713	0.0167	0.045	-1082.52	1	99	0.0116	0.0311	-1082.43	1	99	1.42435	0.0131	0.0342	-1083.15	1	0.2141	0.0358	0.0963	-1082.39	1	99	0.0136	0.0367	-1083.27	1	70.2315	0.0146	0.0395
Goarb.A07G0456	Gobar.A07G043000	Gobar.D07G043000	Godar.A07G045100	Godar.D07G045800	Gohir.A07G037400	Gohir.D07G041600	Gomus.A07G043100	Gomus.D07G044700	Gorai.D01G044000	Gotom.A07G044500	Gotom.D07G046100	-1138.65	0.62977	0.0211	0.0336	-1138.21	1	99	0.0119	0.0189	-1137.53	1	0.75017	99	0.0165	0.0262	-1138.65	1	0.0884	0.0695	0.1103	-1138.63	1	0.75017	0.0223	0.0354	-1137.56	1	99	0.0154	0.0244
Goarb.A07G0460	Gobar.A07G043400	Gobar.D07G043300	Godar.A07G045500	Godar.D07G046100	Gohir.A07G037700	Gohir.D07G041800	Gomus.A07G043300	Gomus.D07G045000	Gorai.D01G044300	Gotom.A07G044700	Gotom.D07G046300	-1278.96	0.35295	0.0265	0.075	-1278.82	1	0.70818	0.0303	0.086	-1278.75	1	0.86693	0.54473	0.0306	0.0868	-1278.96	1	0.15921	0.0671	0.1902	-1278.95	1	0.86696	0.0273	0.0774	-1278.76	1	0.54464	0.0298	0.0844
Goarb.A07G0464	Gobar.A07G043700	Gobar.D07G043700	Godar.A07G045900	Godar.D07G046600	Gohir.A07G037900	Gohir.D07G042000	Gomus.A07G043700	Gomus.D07G045400	Gorai.D01G044800	Gotom.A07G045300	Gotom.D07G046700	-1131.6	0.06986	0.0032	0.0452	-1131.42	1	99	0.0028	0.0403	-1130.03	1	0.0001	99	0.0042	0.0604	-1131.6	1	1.07735	0.0031	0.0438	-1130.21	1	0.0001	0.0046	0.0653	-1131.42	1	99	0.0028	0.0403
Goarb.A07G0470	Gobar.A07G044300	Gobar.D07G044400	Godar.A07G046500	Godar.D07G047600	Gohir.A07G038500	Gohir.D07G042600	Gomus.A07G044300	Gomus.D07G046300	Gorai.D01G045600	Gotom.A07G045900	Gotom.D07G047600	-7719.6	0.3547	0.0183	0.0517	-7718.94	1	2.33744	0.0148	0.042	-7718.69	1	1.74062	99	0.0146	0.0414	-7719.59	1	0.14615	0.053	0.1508	-7719.29	1	1.74052	0.0165	0.0469	-7718.99	1	99	0.0164	0.0465
Goarb.A07G0471	Gobar.A07G044400	Gobar.D07G044500	Godar.A07G046600	Godar.D07G047700	Gohir.A07G038600	Gohir.D07G042700	Gomus.A07G044400	Gomus.D07G046400	Gorai.D01G045700	Gotom.A07G046000	Gotom.D07G047700	-2311.09	0.19205	0.0139	0.0723	-2310.97	1	1.48871	0.0122	0.0634	-2310.89	1	1.91867	0.97258	0.0132	0.0685	-2311.09	1	0.0845	0.0373	0.1944	-2310.89	1	1.91873	0.0131	0.068	-2311.09	1	0.97254	0.014	0.0728
Goarb.A07G0473	Gobar.A07G044600	Gobar.D07G044700	Godar.A07G046800	Godar.D07G047900	Gohir.A07G038800	Gohir.D07G042900	Gomus.A07G044700	Gomus.D07G046600	Gorai.D01G045900	Gotom.A07G046200	Gotom.D07G047900	-834.227	0.71696	0.1044	0.1456	-829.462	1	0.12411	0.2791	0.4001	-829.023	1	0.10014	0.28233	0.2512	0.3595	-830.295	1	3.98917	0.0424	0.0597	-829.277	1	0.10253	0.2193	0.3117	-834.131	1	0.44588	0.1187	0.1662
Goarb.A07G0474	Gobar.A07G044700	Gobar.D07G044800	Godar.A07G046900	Godar.D07G048000	Gohir.A07G038850	Gohir.D07G043000	Gomus.A07G044800	Gomus.D07G046700	Gorai.D01G046000	Gotom.A07G046300	Gotom.D07G048000	-3554.51	0.71632	0.0995	0.1389	-3535.7	1	99	0.0442	0.0616	-3535.5	1	6.0325	99	0.0487	0.0679	-3554.51	1	0.43487	0.1564	0.2183	-3551.5	1	6.11502	0.0757	0.1057	-3538.49	1	99	0.0724	0.101
Goarb.A07G0475	Gobar.A07G044800	Gobar.D07G044900	Godar.A07G047000	Godar.D07G048100	Gohir.A07G038900	Gohir.D07G043100	Gomus.A07G044900	Gomus.D07G046800	Gorai.D01G046100	Gotom.A07G046400	Gotom.D07G048100	-832.834	0.1497	0.0119	0.0798	-832.023	1	0.3314	0.0188	0.1252	-831.401	1	94.8267	0.24812	0.0188	0.1254	-832.834	1	0.02316	0.0476	0.318	-832.614	1	99	0.0111	0.0742	-831.622	1	0.24812	0.0196	0.1309
Goarb.A07G0477	Gobar.A07G045000	Gobar.D07G045200	Godar.A07G047200	Godar.D07G048300	Gohir.A07G039100	Gohir.D07G043300	Gomus.A07G045100	Gomus.D07G047100	Gorai.D01G046300	Gotom.A07G046600	Gotom.D07G048300	-4493.79	0.5562	0.0401	0.072	-4493.06	1	2.81854	0.0312	0.0562	-4493.12	1	3.05289	11.6602	0.0293	0.0527	-4493.79	1	2.22285	0.0268	0.0483	-4493.18	1	3.08732	0.035	0.063	-4493.66	1	2.15307	0.0367	0.066
Goarb.A07G0479	Gobar.A07G045300	Gobar.D07G045600	Godar.A07G047600	Godar.D07G048800	Gohir.A07G039500	Gohir.D07G043600	Gomus.A07G045500	Gomus.D07G047500	Gorai.D01G046600	Gotom.A07G047000	Gotom.D07G048700	-1307.14	0.20712	0.0119	0.0577	-1306.44	1	99	0.0079	0.0381	-1305.12	1	99	0.24976	0.0102	0.0493	-1307.14	1	0.16006	0.0326	0.1574	-1305.81	1	99	0.0084	0.0407	-1306.45	1	0.24973	0.0137	0.0662
Goarb.A07G0480	Gobar.A07G045400	Gobar.D07G045700	Godar.A07G047700	Godar.D07G048900	Gohir.A07G039600	Gohir.D07G043700	Gomus.A07G045600	Gomus.D07G047600	Gorai.D01G046700	Gotom.A07G047100	Gotom.D07G048800	-2608.45	0.70388	0.024	0.0341	-2608.11	1	34.1974	0.0166	0.0236	-2607.76	1	99	0.7221	0.0217	0.0308	-2608.45	1	0.10145	0.0719	0.1021	-2607.79	1	99	0.0202	0.0287	-2608.42	1	0.72295	0.0254	0.0361
Goarb.A07G0481	Gobar.A07G045600	Gobar.D07G045900	Godar.A07G047900	Godar.D07G049100	Gohir.A07G039800	Gohir.D07G043900	Gomus.A07G045800	Gomus.D07G047800	Gorai.D01G047000	Gotom.A07G047300	Gotom.D07G049300	-4777.05	0.30307	0.0124	0.0408	-4775.21	1	99	0.0068	0.0225	-4773.22	1	0.15781	99	0.0163	0.0537	-4777.05	1	0.29948	0.022	0.0726	-4775.63	1	0.1578	0.0204	0.0671	-4774.64	1	99	0.0083	0.0274
Goarb.A07G0482	Gobar.A07G045700	Gobar.D07G046000	Godar.A07G048000	Godar.D07G049200	Gohir.A07G039900	Gohir.D07G044000	Gomus.A07G045900	Gomus.D07G047900	Gorai.D01G047100	Gotom.A07G047400	Gotom.D07G049400	-2799.09	0.54331	0.0686	0.1262	-2796.54	1	12.2562	0.0362	0.0664	-2794.66	1	99	0.72458	0.0471	0.0863	-2799.09	1	9.50398	0.02	0.0368	-2794.78	1	99	0.0434	0.0795	-2798.97	1	0.72401	0.0723	0.133
Goarb.A07G0486	Gobar.A07G046000	Gobar.D07G046200	Godar.A07G048300	Godar.D07G049400	Gohir.A07G040100	Gohir.D07G044200	Gomus.A07G046200	Gomus.D07G048100	Gorai.D01G047300	Gotom.A07G047700	Gotom.D07G049700	-1149.38	1.06485	0.0342	0.0321	-1148.94	1	99	0.0298	0.028	-1148.2	1	0.0001	99	0.033	0.031	-1149.38	1	0.03766	0.0762	0.0716	-1148.63	1	0.0001	0.0374	0.0351	-1148.94	1	99	0.0298	0.028
Goarb.A07G0489	Gobar.A07G046300	Gobar.D07G046600	Godar.A07G048700	Godar.D07G049800	Gohir.A07G040400	Gohir.D07G044500	Gomus.A07G046500	Gomus.D07G048400	Gorai.D01G047600	Gotom.A07G048000	Gotom.D07G050000	-1027.31	0.79413	0.0208	0.0262	-1027.01	1	0.22245	0.0309	0.0391	-1026.58	1	0.0001	0.44543	0.0271	0.0341	-1027.31	1	0.97262	0.021	0.0265	-1026.62	1	0.0001	0.0235	0.0296	-1027.27	1	0.44543	0.0244	0.0307
Goarb.A07G0490	Gobar.A07G046400	Gobar.D07G046900	Godar.A07G048800	Godar.D07G049900	Gohir.A07G040500	Gohir.D07G044700	Gomus.A07G046600	Gomus.D07G048700	Gorai.D01G047700	Gotom.A07G048100	Gotom.D07G050300	-361.546	0.0001	0	0.0382	-361.546	1	0.0001	0	0.0382	-361.546	1	0.0001	0.53269	0	0.0382	-361.546	1	0.0001	0	0.0765	-361.546	1	0.0001	0	0.0382	-361.546	1	0.0001	0	0.0382
Goarb.A07G0492	Gobar.A07G046600	Gobar.D07G047200	Godar.A07G049000	Godar.D07G050200	Gohir.A07G040700	Gohir.D07G044900	Gomus.A07G046800	Gomus.D07G048900	Gorai.D01G047900	Gotom.A07G048400	Gotom.D07G050500	-3762.84	0.42791	0.0306	0.0716	-3762.33	1	0.59019	0.0369	0.0862	-3760.72	1	61.7602	0.38003	0.0358	0.0836	-3762.84	1	0.11538	0.0792	0.1852	-3762.33	1	71.0163	0.027	0.0632	-3761.22	1	0.38003	0.0394	0.092
Goarb.A07G0493	Gobar.A07G046700	Gobar.D07G047300	Godar.A07G049100	Godar.D07G050300	Gohir.A07G040800	Gohir.D07G045000	Gomus.A07G046900	Gomus.D07G049000	Gorai.D01G048000	Gotom.A07G048500	Gotom.D07G050600	-1105.94	0.46226	0.0344	0.0745	-1105.68	1	2.07786	0.0302	0.0652	-1105.4	1	1.46173	53.3447	0.0295	0.0638	-1105.94	1	0.06626	0.1169	0.253	-1105.89	1	1.44273	0.033	0.0714	-1105.44	1	99	0.0309	0.0669
Goarb.A07G0494	Gobar.A07G046800	Gobar.D07G047400	Godar.A07G049200	Godar.D07G050400	Gohir.A07G040900	Gohir.D07G045100	Gomus.A07G047000	Gomus.D07G049100	Gorai.D01G048100	Gotom.A07G048600	Gotom.D07G050700	-2555.63	0.46838	0.0479	0.1023	-2553.81	1	2.7689	0.0288	0.0614	-2553.79	1	2.59459	3.66621	0.0274	0.0584	-2555.63	1	0.1594	0.1144	0.2442	-2554.61	1	2.59643	0.0409	0.0874	-2554.9	1	17.5164	0.0303	0.0648
Goarb.A07G0495	Gobar.A07G046900	Gobar.D07G047500	Godar.A07G049300	Godar.D07G050500	Gohir.A07G041000	Gohir.D07G045200	Gomus.A07G047100	Gomus.D07G049200	Gorai.D01G048200	Gotom.A07G048700	Gotom.D07G050800	-1576.04	0.36176	0.0199	0.055	-1574.99	1	99	0.0144	0.0396	-1574.99	1	99	15.3873	0.0145	0.0402	-1576.04	1	0.11748	0.0472	0.1304	-1575.08	1	99	0.0178	0.0493	-1575.95	1	15.4055	0.0166	0.0459
Goarb.A07G0496	Gobar.A07G047000	Gobar.D07G047600	Godar.A07G049400	Godar.D07G050600	Gohir.A07G041100	Gohir.D07G045300	Gomus.A07G047200	Gomus.D07G049400	Gorai.D01G048300	Gotom.A07G048800	Gotom.D07G050900	-2923.36	0.52389	0.0347	0.0661	-2912.19	1	0.11686	0.0771	0.1753	-2906.36	1	0.03822	6.78214	0.0859	0.1947	-2922.55	1	1.08427	0.031	0.0712	-2906.47	1	0.03766	0.0899	0.2039	-2922.09	1	99	0.0289	0.0662
Goarb.A07G0498	Gobar.A07G047300	Gobar.D07G047800	Godar.A07G049600	Godar.D07G050800	Gohir.A07G041250	Gohir.D07G045366	Gomus.A07G047400	Gomus.D07G049500	Gorai.D01G048400	Gotom.A07G049000	Gotom.D07G051000	-697.673	0.49115	0.0328	0.0668	-697.567	1	0.2312	0.041	0.0837	-697.567	1	0.2312	0.0001	0.041	0.0837	-697.673	1	1.2915	0.028	0.0571	-697.567	1	0.2312	0.041	0.0837	-697.673	1	0.0001	0.0328	0.0668
Goarb.A07G0500	Gobar.A07G047500	Gobar.D07G048000	Godar.A07G049800	Godar.D07G051000	Gohir.A07G041400	Gohir.D07G045500	Gomus.A07G047600	Gomus.D07G049700	Gorai.D01G048600	Gotom.A07G049200	Gotom.D07G051200	-2360.78	0.14716	0.0088	0.06	-2360.78	1	0.90619	0.009	0.0609	-2360.77	1	0.99143	0.48784	0.0094	0.0637	-2360.78	1	0.09057	0.0243	0.1653	-2360.78	1	0.99142	0.0088	0.06	-2360.77	1	0.48783	0.0094	0.0637
Goarb.A07G0501	Gobar.A07G047600	Gobar.D07G048100	Godar.A07G049900	Godar.D07G051100	Gohir.A07G041500	Gohir.D07G045600	Gomus.A07G047700	Gomus.D07G049800	Gorai.D01G048700	Gotom.A07G049300	Gotom.D07G051300	-1074.11	0.59771	0.0266	0.0446	-1073.94	1	69.8679	0.0179	0.03	-1072.57	1	0.12483	99	0.0279	0.0468	-1074.11	1	0.09504	0.0627	0.1048	-1073.02	1	0.12483	0.0355	0.0593	-1073.66	1	99	0.0191	0.032
Goarb.A07G0502	Gobar.A07G047700	Gobar.D07G048200	Godar.A07G050000	Godar.D07G051200	Gohir.A07G041600	Gohir.D07G045700	Gomus.A07G047800	Gomus.D07G049900	Gorai.D01G048800	Gotom.A07G049400	Gotom.D07G051400	-739.58	0.32895	0.0117	0.0355	-739.054	1	0.34949	0.0189	0.0575	-739.041	1	0.37264	0.25077	0.0199	0.0606	-739.58	1	0.43346	0.0185	0.0562	-739.133	1	0.37264	0.0161	0.0488	-739.488	1	0.25077	0.0156	0.0473
Goarb.A07G0503	Gobar.A07G047800	Gobar.D07G048300	Godar.A07G050100	Godar.D07G051300	Gohir.A07G041700	Gohir.D07G045800	Gomus.A07G047900	Gomus.D07G050000	Gorai.D01G048900	Gotom.A07G049500	Gotom.D07G051500	-968.384	0.80068	0.2033	0.2539	-956.199	1	9.27559	0.0411	0.0514	-956.199	1	0.0001	9.27557	0.0411	0.0514	-965.854	1	0.0001	0.2574	0.3218	-968.384	1	0.0001	0.2033	0.2539	-956.199	1	9.27559	0.0411	0.0514
Goarb.A07G0505	Gobar.A07G047900	Gobar.D07G048400	Godar.A07G050200	Godar.D07G051400	Gohir.A07G041800	Gohir.D07G045900	Gomus.A07G048000	Gomus.D07G050100	Gorai.D01G049000	Gotom.A07G049600	Gotom.D07G051600	-1179.45	0.69032	0.0258	0.0374	-1178.19	1	0.329	0.0448	0.0651	-1177.89	1	0.24889	0.99247	0.0399	0.0579	-1179.45	1	0.25013	0.0539	0.0781	-1177.89	1	0.24889	0.0399	0.0579	-1179.45	1	0.99246	0.0258	0.0374
Goarb.A07G0507	Gobar.A07G048000	Gobar.D07G048600	Godar.A07G050400	Godar.D07G051600	Gohir.A07G041933	Gohir.D07G046050	Gomus.A07G048200	Gomus.D07G050300	Gorai.D01G049200	Gotom.A07G049800	Gotom.D07G051800	-954.439	0.47322	0.0235	0.0497	-954.262	1	0.53072	0.0292	0.0618	-953.303	1	99	0.29678	0.0301	0.0639	-954.439	1	0.03748	0.0919	0.1942	-953.998	1	99	0.021	0.0443	-953.744	1	0.2971	0.0327	0.0691
Goarb.A07G0508	Gobar.A07G048100	Gobar.D07G048700	Godar.A07G050500	Godar.D07G051700	Gohir.A07G041966	Gohir.D07G046100	Gomus.A07G048300	Gomus.D07G050400	Gorai.D01G049300	Gotom.A07G049900	Gotom.D07G051900	-1593.54	1.08575	0.0875	0.0806	-1587.96	1	63.6683	0.0332	0.0308	-1587.89	1	99	0.24397	0.0378	0.0352	-1593.54	1	0.52511	0.1404	0.1294	-1587.93	1	81.0416	0.0342	0.0318	-1593.5	1	0.2439	0.0913	0.0841
Goarb.A07G0511	Gobar.A07G048500	Gobar.D07G049100	Godar.A07G050900	Godar.D07G052000	Gohir.A07G042300	Gohir.D07G046600	Gomus.A07G048700	Gomus.D07G050800	Gorai.D01G049700	Gotom.A07G050300	Gotom.D07G052400	-2491.92	0.28573	0.0247	0.0864	-2485.15	1	0.08205	0.0654	0.2195	-2482.26	1	0.05017	99	0.0645	0.217	-2493.2	1	55.2656	0.0015	0.0045	-2482.62	1	0.04963	0.0664	0.2233	-2491.49	1	99	0.0233	0.0816
Goarb.A07G0512	Gobar.A07G048600	Gobar.D07G049200	Godar.A07G051000	Godar.D07G052100	Gohir.A07G042400	Gohir.D07G046700	Gomus.A07G048800	Gomus.D07G050900	Gorai.D01G049800	Gotom.A07G050400	Gotom.D07G052500	-942.209	2.03573	0.0281	0.0138	-941.599	1	0.0001	0.0326	0.0161	-941.599	1	0.0001	0.0001	0.0326	0.0161	-942.209	1	0.06461	0.0672	0.033	-942.209	1	0.0001	0.0281	0.0138	-941.599	1	0.0001	0.0326	0.0161
Goarb.A07G0513	Gobar.A07G048700	Gobar.D07G049300	Godar.A07G051100	Godar.D07G052200	Gohir.A07G042500	Gohir.D07G046800	Gomus.A07G048900	Gomus.D07G051000	Gorai.D01G049900	Gotom.A07G050500	Gotom.D07G052600	-3391.38	0.5045	0.0246	0.0488	-3388.73	1	99	0.0167	0.0331	-3388.73	1	99	99	0.0167	0.0331	-3391.38	1	0.14841	0.0626	0.124	-3389.92	1	99	0.0197	0.0391	-3390.19	1	99	0.0216	0.0428
Goarb.A07G0517	Gobar.A07G049000	Gobar.D07G049600	Godar.A07G051400	Godar.D07G052500	Gohir.A07G042800	Gohir.D07G047100	Gomus.A07G049200	Gomus.D07G051300	Gorai.D01G050200	Gotom.A07G050700	Gotom.D07G052900	-2538.81	0.20694	0.0235	0.1135	-2538.6	1	0.53395	0.0277	0.1337	-2537.38	1	1.53492	0.18892	0.0292	0.1414	-2538.81	1	0.33357	0.0394	0.1906	-2538.77	1	1.52446	0.0224	0.1082	-2537.42	1	0.18903	0.0304	0.1468
Goarb.A07G0518	Gobar.A07G049100	Gobar.D07G049700	Godar.A07G051500	Godar.D07G052700	Gohir.A07G042900	Gohir.D07G047200	Gomus.A07G049300	Gomus.D07G051400	Gorai.D01G050300	Gotom.A07G050800	Gotom.D07G053000	-4924.07	0.31646	0.0204	0.0646	-4923.93	1	0.69644	0.0229	0.0723	-4922.53	1	0.28643	1.61973	0.0244	0.0775	-4924.07	1	0.28298	0.0368	0.1164	-4922.67	1	0.28644	0.0258	0.0816	-4923.93	1	1.61948	0.019	0.0604
Goarb.A07G0519	Gobar.A07G049300	Gobar.D07G049900	Godar.A07G051700	Godar.D07G052900	Gohir.A07G043100	Gohir.D07G047400	Gomus.A07G049500	Gomus.D07G051600	Gorai.D01G050500	Gotom.A07G051000	Gotom.D07G053200	-3242.27	0.53813	0.0323	0.06	-3242.1	1	1.5834	0.0295	0.0549	-3242.09	1	1.47803	1.73559	0.0296	0.055	-3242.27	1	0.1115	0.0932	0.1733	-3242.19	1	1.47803	0.0308	0.0573	-3242.17	1	1.73558	0.031	0.0577
Goarb.A07G0522	Gobar.A07G049500	Gobar.D07G050200	Godar.A07G051900	Godar.D07G053200	Gohir.A07G043200	Gohir.D07G047600	Gomus.A07G049700	Gomus.D07G051900	Gorai.D01G050800	Gotom.A07G051200	Gotom.D07G053400	-1368.58	1.00464	0.0336	0.0334	-1368.46	1	2.3024	0.0261	0.026	-1367.89	1	91.7691	0.33033	0.0313	0.0311	-1368.58	1	0.58825	0.0454	0.0452	-1368.17	1	50.0005	0.0242	0.024	-1368.3	1	0.3303	0.0408	0.0406
Goarb.A07G0524	Gobar.A07G049700	Gobar.D07G050400	Godar.A07G052100	Godar.D07G053600	Gohir.A07G043400	Gohir.D07G047800	Gomus.A07G049900	Gomus.D07G052200	Gorai.D01G051000	Gotom.A07G051400	Gotom.D07G053600	-2507.1	0.28476	0.0132	0.0464	-2506.63	1	99	0.0108	0.0378	-2506.63	1	99	40.4118	0.0108	0.0378	-2507.1	1	0.64378	0.0163	0.0574	-2506.68	1	99	0.0112	0.0392	-2507.05	1	41.6488	0.0128	0.045
Goarb.A07G0525	Gobar.A07G049800	Gobar.D07G050500	Godar.A07G052200	Godar.D07G053700	Gohir.A07G043500	Gohir.D07G047900	Gomus.A07G050000	Gomus.D07G052300	Gorai.D01G051100	Gotom.A07G051500	Gotom.D07G053700	-1142.96	0.58466	0.0702	0.1201	-1142.96	1	1.01963	0.0696	0.1191	-1142.52	1	99	0.79366	0.0727	0.1242	-1142.96	1	0.60266	0.0828	0.1416	-1142.57	1	99	0.0658	0.1125	-1142.91	1	0.79358	0.0772	0.1319
Goarb.A07G0526	Gobar.A07G049900	Gobar.D07G050600	Godar.A07G052300	Godar.D07G053800	Gohir.A07G043600	Gohir.D07G048000	Gomus.A07G050100	Gomus.D07G052400	Gorai.D01G051200	Gotom.A07G051600	Gotom.D07G053800	-1232	0.36064	0.0597	0.1655	-1227.44	1	67.374	0.0267	0.0734	-1227.44	1	99	99	0.0265	0.0731	-1232	1	0.23137	0.0994	0.2755	-1230.22	1	99	0.052	0.1441	-1229.12	1	8.40906	0.037	0.1021
Goarb.A07G0527	Gobar.A07G050000	Gobar.D07G050700	Godar.A07G052400	Godar.D07G053900	Gohir.A07G043700	Gohir.D07G048100	Gomus.A07G050200	Gomus.D07G052500	Gorai.D01G051300	Gotom.A07G051700	Gotom.D07G053900	-1018.59	0.14475	0.0145	0.1004	-1018.54	1	0.46868	0.0174	0.121	-1017.86	1	99	0.16646	0.0197	0.1369	-1018.59	1	0.18328	0.0304	0.21	-1018.41	1	99	0.0132	0.0914	-1018.03	1	0.16645	0.0209	0.146
Goarb.A07G0528	Gobar.A07G050100	Gobar.D07G050800	Godar.A07G052500	Godar.D07G054000	Gohir.A07G043800	Gohir.D07G048200	Gomus.A07G050300	Gomus.D07G052600	Gorai.D01G051400	Gotom.A07G051800	Gotom.D07G054000	-615.23	0.07535	0.0077	0.1023	-615.18	1	0.76528	0.0086	0.1147	-614.973	1	1.1698	0.39916	0.0089	0.1186	-615.23	1	0.14654	0.0225	0.2986	-615.22	1	1.1698	0.0074	0.0984	-614.983	1	0.39916	0.0092	0.1225
Goarb.A07G0529	Gobar.A07G050300	Gobar.D07G050900	Godar.A07G052600	Godar.D07G054100	Gohir.A07G043900	Gohir.D07G048300	Gomus.A07G050400	Gomus.D07G052700	Gorai.D01G051500	Gotom.A07G051900	Gotom.D07G054100	-2896.26	0.32377	0.0189	0.0584	-2894.03	1	0.16454	0.0354	0.1092	-2888.1	1	0.0622	99	0.0388	0.1201	-2914.97	1	0.55856	0.0421	0.0272	-2889.04	1	0.06014	0.0414	0.1281	-2895.3	1	99	0.0171	0.0529
Goarb.A07G0530	Gobar.A07G050400	Gobar.D07G051000	Godar.A07G052700	Godar.D07G054200	Gohir.A07G044000	Gohir.D07G048400	Gomus.A07G050500	Gomus.D07G052800	Gorai.D01G051600	Gotom.A07G052000	Gotom.D07G054200	-2206.77	0.33328	0.0182	0.0547	-2205.94	1	0.34377	0.0288	0.0864	-2205.88	1	0.31681	0.64322	0.0278	0.0833	-2206.77	1	0.26756	0.0389	0.1168	-2205.89	1	0.31603	0.027	0.0808	-2206.76	1	0.64321	0.0191	0.0572
Goarb.A07G0531	Gobar.A07G050500	Gobar.D07G051100	Godar.A07G052800	Godar.D07G054300	Gohir.A07G044050	Gohir.D07G048500	Gomus.A07G050600	Gomus.D07G052900	Gorai.D01G051700	Gotom.A07G052100	Gotom.D07G054300	-2081.89	0.42536	0.0578	0.136	-2077.08	1	67.7675	0.026	0.0612	-2076.93	1	4.02624	48.9002	0.0309	0.0729	-2081.89	1	1.56155	0.0444	0.1044	-2080.65	1	4.02462	0.0422	0.0995	-2078.15	1	67.6962	0.0466	0.1088
Goarb.A07G0532	Gobar.A07G050600	Gobar.D07G051200	Godar.A07G052900	Godar.D07G054400	Gohir.A07G044100	Gohir.D07G048600	Gomus.A07G050700	Gomus.D07G053000	Gorai.D01G051800	Gotom.A07G052200	Gotom.D07G054400	-1394.68	0.23313	0.0101	0.0434	-1393.05	1	0.13299	0.0178	0.0764	-1392.88	1	0.0001	0.13299	0.019	0.0817	-1394.68	1	0.32026	0.0157	0.0673	-1394.5	1	0.0001	0.0113	0.0486	-1393.05	1	0.13299	0.0178	0.0764
Goarb.A07G0535	Gobar.A07G050800	Gobar.D07G051400	Godar.A07G053100	Godar.D07G054600	Gohir.A07G044300	Gohir.D07G048800	Gomus.A07G050900	Gomus.D07G053200	Gorai.D01G052000	Gotom.A07G052400	Gotom.D07G054600	-4274.62	0.19813	0.0174	0.0878	-4274.52	1	0.66715	0.0199	0.1005	-4273.23	1	2.35419	0.2736	0.0239	0.1207	-4274.62	1	0.17086	0.0352	0.1776	-4274.45	1	2.35382	0.0162	0.0816	-4273.4	1	0.27359	0.0251	0.1269
Goarb.A07G0539	Gobar.A07G051200	Gobar.D07G051700	Godar.A07G053600	Godar.D07G055000	Gohir.A07G044700	Gohir.D07G049200	Gomus.A07G051300	Gomus.D07G053500	Gorai.D01G052300	Gotom.A07G052800	Gotom.D07G055000	-1172.94	0.90886	0.0323	0.0355	-1172.37	1	99	0.0177	0.0194	-1171.7	1	99	1.01927	0.0229	0.0252	-1172.94	1	0.46279	0.0494	0.0543	-1171.7	1	99	0.023	0.0253	-1172.94	1	1.01886	0.0322	0.0354
Goarb.A07G0540	Gobar.A07G051300	Gobar.D07G051800	Godar.A07G053700	Godar.D07G055100	Gohir.A07G044800	Gohir.D07G049300	Gomus.A07G051400	Gomus.D07G053600	Gorai.D01G052400	Gotom.A07G052900	Gotom.D07G055100	-970.296	0.49258	0.0244	0.0495	-970.287	1	0.89771	0.0256	0.0519	-970.277	1	1.00005	0.79993	0.0257	0.0521	-970.296	1	0.26564	0.0466	0.0946	-970.296	1	1	0.0244	0.0495	-970.277	1	0.79993	0.0257	0.0521
Goarb.A07G0541	Gobar.A07G051400	Gobar.D07G051900	Godar.A07G053800	Godar.D07G055200	Gohir.A07G044900	Gohir.D07G049400	Gomus.A07G051500	Gomus.D07G053700	Gorai.D01G052500	Gotom.A07G053000	Gotom.D07G055200	-1066.75	0.29844	0.0207	0.0694	-1066.75	1	1.11396	0.0201	0.0673	-1066.7	1	0.99875	45.4138	0.019	0.0637	-1066.75	1	0.24213	0.0431	0.1445	-1066.75	1	0.99874	0.0207	0.0694	-1066.7	1	52.478	0.019	0.0636
Goarb.A07G0542	Gobar.A07G051600	Gobar.D07G052000	Godar.A07G054000	Godar.D07G055300	Gohir.A07G045100	Gohir.D07G049500	Gomus.A07G051600	Gomus.D07G053800	Gorai.D01G052600	Gotom.A07G053200	Gotom.D07G055300	-949.541	1.61008	0.0178	0.0111	-948.431	1	99	0.009	0.0056	-948.431	1	99	99	0.009	0.0056	-949.541	1	0.16939	0.0389	0.0242	-949.036	1	99	0.0143	0.0089	-948.936	1	99	0.0125	0.0078
Goarb.A07G0543	Gobar.A07G051700	Gobar.D07G052100	Godar.A07G054100	Godar.D07G055400	Gohir.A07G045200	Gohir.D07G049600	Gomus.A07G051700	Gomus.D07G053900	Gorai.D01G052700	Gotom.A07G053300	Gotom.D07G055400	-1374.49	0.49283	0.018	0.0365	-1373.09	1	0.28126	0.0272	0.0551	-1373.09	1	0.29996	0.25083	0.0269	0.0547	-1374.49	1	0.07637	0.0721	0.1463	-1373.78	1	0.29996	0.0243	0.0492	-1373.8	1	0.25083	0.0207	0.042
Goarb.A07G0544	Gobar.A07G051800	Gobar.D07G052200	Godar.A07G054200	Godar.D07G055500	Gohir.A07G045300	Gohir.D07G049700	Gomus.A07G051800	Gomus.D07G054000	Gorai.D01G052800	Gotom.A07G053400	Gotom.D07G055500	-2675.9	0.38675	0.0608	0.1572	-2666.14	1	99	0.0274	0.0706	-2666.14	1	99	99	0.0274	0.0705	-2701.08	1	0.36054	0.1349	0.0708	-2675.01	1	99	0.0569	0.147	-2667.04	1	77.1891	0.0314	0.081
Goarb.A07G0548	Gobar.A07G052100	Gobar.D07G052500	Godar.A07G054500	Godar.D07G055800	Gohir.A07G045600	Gohir.D07G050000	Gomus.A07G052100	Gomus.D07G054300	Gorai.D01G053100	Gotom.A07G053700	Gotom.D07G055800	-5894.17	0.44035	0.0435	0.0988	-5883.19	1	99	0.019	0.0431	-5877.77	1	0.79911	99	0.027	0.0615	-5894.17	1	0.12623	0.1057	0.2403	-5894.03	1	0.80029	0.0452	0.1023	-5891.1	1	99	0.0318	0.0344
Goarb.A07G0549	Gobar.A07G052200	Gobar.D07G052600	Godar.A07G054600	Godar.D07G055900	Gohir.A07G045700	Gohir.D07G050100	Gomus.A07G052200	Gomus.D07G054400	Gorai.D01G053200	Gotom.A07G053800	Gotom.D07G055900	-632.948	0.77251	0.0712	0.0922	-632	1	67.2231	0.0343	0.0445	-630.634	1	0.0001	74.0936	0.0453	0.0587	-632.948	1	0.09582	0.1236	0.16	-631.583	1	0.0001	0.0823	0.1063	-632	1	71.9638	0.0343	0.0444
Goarb.A07G0550	Gobar.A07G052300	Gobar.D07G052700	Godar.A07G054700	Godar.D07G056000	Gohir.A07G045800	Gohir.D07G050200	Gomus.A07G052300	Gomus.D07G054500	Gorai.D01G053300	Gotom.A07G053900	Gotom.D07G056000	-4211.54	0.68295	0.0253	0.037	-4211.39	1	0.76586	0.0276	0.0404	-4210.96	1	0.5337	1.53228	0.0263	0.0385	-4211.54	1	0.36746	0.039	0.0571	-4211.04	1	0.5337	0.0279	0.0408	-4211.45	1	1.53227	0.0236	0.0346
Goarb.A07G0553	Gobar.A07G052700	Gobar.D07G053100	Godar.A07G055100	Godar.D07G056300	Gohir.A07G046200	Gohir.D07G050500	Gomus.A07G052800	Gomus.D07G054800	Gorai.D01G053600	Gotom.A07G054300	Gotom.D07G056300	-2238.15	0.49324	0.0544	0.1104	-2234.17	1	0.2176	0.0945	0.1914	-2232.77	1	0.15391	1.42905	0.0891	0.1805	-2238.15	1	0.24944	0.1137	0.2306	-2232.78	1	0.15391	0.0905	0.1833	-2238.14	1	1.42903	0.0531	0.1076
Goarb.A07G0556	Gobar.A07G053100	Gobar.D07G053400	Godar.A07G055500	Godar.D07G056700	Gohir.A07G046500	Gohir.D07G050800	Gomus.A07G053100	Gomus.D07G055100	Gorai.D01G053900	Gotom.A07G054600	Gotom.D07G056600	-2024.23	0.25783	0.0128	0.0498	-2023.9	1	99	0.0079	0.0306	-2023.9	1	99	99	0.0079	0.0306	-2024.23	1	0.07719	0.051	0.1978	-2022.84	1	99	0.0097	0.0376	-2023.93	1	0.49994	0.0147	0.0569
Goarb.A07G0557	Gobar.A07G053200	Gobar.D07G053500	Godar.A07G055600	Godar.D07G056800	Gohir.A07G046600	Gohir.D07G050900	Gomus.A07G053200	Gomus.D07G055200	Gorai.D01G054000	Gotom.A07G054700	Gotom.D07G056700	-1964.49	1.20825	0.0246	0.0204	-1961.41	1	99	0.0133	0.011	-1961.41	1	99	99	0.0133	0.011	-1964.49	1	0.05719	0.0919	0.076	-1963.39	1	99	0.0206	0.0171	-1962.52	1	99	0.0174	0.0143
Goarb.A07G0558	Gobar.A07G053300	Gobar.D07G053600	Godar.A07G055700	Godar.D07G056900	Gohir.A07G046700	Gohir.D07G051000	Gomus.A07G053300	Gomus.D07G055300	Gorai.D01G054100	Gotom.A07G054800	Gotom.D07G056800	-2645.83	0.41744	0.0327	0.0784	-2644.4	1	55.1722	0.02	0.0478	-2644.4	1	68.127	43.9756	0.02	0.0478	-2645.83	1	0.23659	0.0775	0.1857	-2644.65	1	57.149	0.0228	0.0546	-2645.58	1	44.0959	0.0299	0.0716
Goarb.A07G0560	Gobar.A07G053600	Gobar.D07G053800	Godar.A07G056000	Godar.D07G057100	Gohir.A07G046900	Gohir.D07G051200	Gomus.A07G053500	Gomus.D07G055500	Gorai.D01G054300	Gotom.A07G055000	Gotom.D07G057000	-742.177	0.46543	0.0469	0.1008	-737.376	1	0.1094	0.1079	0.3317	-737.296	1	0.10125	0.18324	0.1066	0.3282	-741.037	1	1.13621	0.0377	0.1182	-737.874	1	0.10459	0.0973	0.2999	-740.639	1	0.24294	0.0462	0.1447
Goarb.A07G0561	Gobar.A07G053700	Gobar.D07G053900	Godar.A07G056100	Godar.D07G057200	Gohir.A07G047000	Gohir.D07G051300	Gomus.A07G053600	Gomus.D07G055600	Gorai.D01G054400	Gotom.A07G055100	Gotom.D07G057100	-1499.91	0.20973	0.0119	0.0565	-1499.74	1	43.8577	0.0085	0.0406	-1499.59	1	0.93892	99	0.01	0.0477	-1499.91	1	0.23235	0.0226	0.1077	-1499.91	1	0.93903	0.0119	0.057	-1499.59	1	99	0.0099	0.0473
Goarb.A07G0562	Gobar.A07G053800	Gobar.D07G054000	Godar.A07G056200	Godar.D07G057300	Gohir.A07G047200	Gohir.D07G051400	Gomus.A07G053700	Gomus.D07G055700	Gorai.D01G054500	Gotom.A07G055200	Gotom.D07G057200	-2824.9	0.36454	0.0141	0.0386	-2824.79	1	1.95594	0.012	0.0329	-2824.75	1	1.43943	42.2807	0.0115	0.0314	-2824.9	1	0.11721	0.0405	0.1112	-2824.87	1	1.43952	0.0134	0.0367	-2824.77	1	98.9576	0.0121	0.0333
Goarb.A07G0563	Gobar.A07G053900	Gobar.D07G054100	Godar.A07G056300	Godar.D07G057400	Gohir.A07G047300	Gohir.D07G051500	Gomus.A07G053800	Gomus.D07G055800	Gorai.D01G054600	Gotom.A07G055300	Gotom.D07G057300	-4343.71	0.43316	0.0357	0.0825	-4332.1	1	0.12874	0.0912	0.2097	-4326.04	1	0.06959	1.07968	0.084	0.1941	-4343.71	1	0.55968	0.0489	0.1128	-4326.04	1	0.06947	0.0844	0.195	-4343.71	1	1.16246	0.0351	0.081
Goarb.A07G0564	Gobar.A07G054000	Gobar.D07G054200	Godar.A07G056400	Godar.D07G057500	Gohir.A07G047400	Gohir.D07G051600	Gomus.A07G053900	Gomus.D07G055900	Gorai.D01G054700	Gotom.A07G055400	Gotom.D07G057400	-4103.03	0.07466	0.0056	0.0748	-4102.52	1	0.40568	0.0072	0.096	-4102.48	1	0.24509	0.43543	0.0073	0.0976	-4103.03	1	0.07374	0.0139	0.1867	-4102.85	1	0.24509	0.0061	0.0817	-4102.66	1	0.43543	0.0068	0.0907
Goarb.A07G0566	Gobar.A07G054200	Gobar.D07G054500	Godar.A07G056600	Godar.D07G057800	Gohir.A07G047600	Gohir.D07G051900	Gomus.A07G054100	Gomus.D07G056200	Gorai.D01G054900	Gotom.A07G055600	Gotom.D07G057700	-2695.87	0.57368	0.1765	0.3077	-2678.25	1	10.043	0.0586	0.1022	-2678.12	1	1.30673	10.1758	0.0625	0.109	-2695.87	1	0.03647	0.418	0.7286	-2695.86	1	1.30693	0.1751	0.3052	-2678.14	1	10.1759	0.0639	0.1115
Goarb.A07G0569	Gobar.A07G054400	Gobar.D07G054600	Godar.A07G056800	Godar.D07G058000	Gohir.A07G047800	Gohir.D07G052100	Gomus.A07G054300	Gomus.D07G056400	Gorai.D01G055100	Gotom.A07G056000	Gotom.D07G057900	-694.221	0.23283	0.0153	0.0656	-693.65	1	0.26329	0.0269	0.1214	-693.141	1	2.43429	0.12604	0.0224	0.1013	-693.903	1	1.78682	0.011	0.049	-693.805	1	99	0.0125	0.0559	-693.154	1	0.12603	0.0241	0.109
Goarb.A07G0570	Gobar.A07G054500	Gobar.D07G054700	Godar.A07G056900	Godar.D07G058100	Gohir.A07G047900	Gohir.D07G052200	Gomus.A07G054400	Gomus.D07G056500	Gorai.D01G055200	Gotom.A07G056100	Gotom.D07G058000	-2506.47	0.27067	0.017	0.0629	-2505.98	1	99	0.0133	0.0493	-2504.34	1	99	0.19773	0.0209	0.0771	-2506.47	1	0.07034	0.052	0.1923	-2505.39	1	99	0.0148	0.0547	-2505.43	1	0.19754	0.0231	0.0852
Goarb.A07G0571	Gobar.A07G054600	Gobar.D07G054800	Godar.A07G057000	Godar.D07G058200	Gohir.A07G048000	Gohir.D07G052300	Gomus.A07G054500	Gomus.D07G056600	Gorai.D01G055300	Gotom.A07G056200	Gotom.D07G058100	-2733.21	0.24424	0.0147	0.0603	-2732.92	1	1.68288	0.0121	0.0496	-2732.23	1	99	0.9776	0.012	0.049	-2733.21	1	0.11931	0.0406	0.166	-2732.23	1	99	0.0119	0.0486	-2733.21	1	0.97151	0.0148	0.0607
Goarb.A07G0572	Gobar.A07G054700	Gobar.D07G054900	Godar.A07G057100	Godar.D07G058300	Gohir.A07G048100	Gohir.D07G052400	Gomus.A07G054600	Gomus.D07G056700	Gorai.D01G055400	Gotom.A07G056300	Gotom.D07G058200	-827.368	0.73183	0.055	0.0751	-827.082	1	0.49267	0.0668	0.0913	-825.352	1	99	0.19472	0.073	0.0999	-827.368	1	0.02836	0.2523	0.3448	-826.705	1	99	0.0493	0.0674	-826.014	1	0.1947	0.0787	0.1076
Goarb.A07G0573	Gobar.A07G054800	Gobar.D07G055000	Godar.A07G057200	Godar.D07G058400	Gohir.A07G048200	Gohir.D07G052500	Gomus.A07G054700	Gomus.D07G056800	Gorai.D01G055500	Gotom.A07G056400	Gotom.D07G058300	-1295.47	0.45248	0.0249	0.0549	-1295.27	1	99	0.0204	0.045	-1294.58	1	99	0.18832	0.0348	0.0772	-1295.47	1	0.08164	0.0656	0.1449	-1295.03	1	99	0.0231	0.051	-1295.01	1	0.18832	0.0366	0.0811
Goarb.A07G0574	Gobar.A07G054900	Gobar.D07G055100	Godar.A07G057300	Godar.D07G058500	Gohir.A07G048300	Gohir.D07G052600	Gomus.A07G054800	Gomus.D07G056900	Gorai.D01G055600	Gotom.A07G056500	Gotom.D07G058400	-1257	0.31125	0.0158	0.0506	-1256.47	1	99	0.0136	0.0435	-1255.24	1	0.0001	99	0.0164	0.0533	-1257	1	0.06569	0.0375	0.1205	-1255.77	1	0.0001	0.0186	0.0605	-1256.47	1	99	0.0136	0.0435
Goarb.A07G0575	Gobar.A07G055000	Gobar.D07G055200	Godar.A07G057400	Godar.D07G058600	Gohir.A07G048400	Gohir.D07G052700	Gomus.A07G054900	Gomus.D07G057000	Gorai.D01G055700	Gotom.A07G056600	Gotom.D07G058500	-1313.11	0.68501	0.0289	0.0422	-1312.19	1	99	0.019	0.0281	-1311.88	1	99	0.59503	0.0284	0.041	-1313.11	1	0.11354	0.0722	0.1054	-1311.92	1	99	0.0246	0.0358	-1313.07	1	0.59529	0.0328	0.0474
Goarb.A07G0577	Gobar.A07G055200	Gobar.D07G055400	Godar.A07G057600	Godar.D07G058800	Gohir.A07G048600	Gohir.D07G052900	Gomus.A07G055100	Gomus.D07G057200	Gorai.D01G055900	Gotom.A07G056800	Gotom.D07G058700	-4753.15	0.68378	0.0652	0.0953	-4752.06	1	2.15634	0.0488	0.0717	-4743.24	1	90.2133	0.1272	0.0814	0.1197	-4753.15	1	0.61967	0.0857	0.1253	-4750.55	1	4.88422	0.0457	0.0674	-4747.96	1	0.14417	0.1	0.1474
Goarb.A07G0578	Gobar.A07G055500	Gobar.D07G055700	Godar.A07G057800	Godar.D07G058900	Gohir.A07G048800	Gohir.D07G053000	Gomus.A07G055300	Gomus.D07G057500	Gorai.D01G056100	Gotom.A07G057000	Gotom.D07G058900	-834.402	0.49165	0.0339	0.069	-833.779	1	99	0.0245	0.0497	-833.164	1	99	0.21379	0.0393	0.081	-834.402	1	0.10401	0.1025	0.2085	-833.525	1	99	0.0276	0.0562	-834.041	1	0.21378	0.0456	0.0939
Goarb.A07G0580	Gobar.A07G055700	Gobar.D07G055800	Godar.A07G058000	Godar.D07G059000	Gohir.A07G048900	Gohir.D07G053100	Gomus.A07G055800	Gomus.D07G057600	Gorai.D01G056200	Gotom.A07G057300	Gotom.D07G059000	-2541.98	0.21528	0.0249	0.1158	-2541.41	1	0.39411	0.034	0.1576	-2540.2	1	0.97873	0.18544	0.038	0.1759	-2541.98	1	0.28397	0.0438	0.2033	-2541.98	1	1.14447	0.0246	0.1141	-2540.2	1	0.18549	0.0379	0.1756
Goarb.A07G0582	Gobar.A07G055900	Gobar.D07G056100	Godar.A07G058200	Godar.D07G059200	Gohir.A07G049100	Gohir.D07G053400	Gomus.A07G056000	Gomus.D07G057900	Gorai.D01G056500	Gotom.A07G057500	Gotom.D07G059200	-2166.92	0.61804	0.0258	0.0417	-2166.83	1	0.77318	0.0282	0.0457	-2166.82	1	0.7691	3.39029	0.0276	0.0447	-2166.92	1	0.17315	0.0755	0.1222	-2169.55	1	87.3808	0.018	0.0292	-2166.92	1	25.5674	0.0251	0.0406
Goarb.A07G0589	Gobar.A07G056500	Gobar.D07G056700	Godar.A07G058800	Godar.D07G059700	Gohir.A07G049700	Gohir.D07G054000	Gomus.A07G056700	Gomus.D07G058500	Gorai.D01G057100	Gotom.A07G058100	Gotom.D07G059700	-1533.29	0.37612	0.024	0.0639	-1533.23	1	1.96707	0.0198	0.0526	-1533.21	1	3.42296	0.91683	0.0204	0.0543	-1533.29	1	0.46046	0.0373	0.0992	-1533.21	1	3.41924	0.0201	0.0535	-1533.29	1	0.92215	0.0243	0.0646
Goarb.A07G0592	Gobar.A07G056800	Gobar.D07G056900	Godar.A07G059100	Godar.D07G060000	Gohir.A07G050000	Gohir.D07G054300	Gomus.A07G057000	Gomus.D07G058700	Gorai.D01G057500	Gotom.A07G058400	Gotom.D07G059900	-1030.1	0.20773	0.0219	0.1056	-1029.08	1	99	0.0147	0.0713	-1029.08	1	99	99	0.0147	0.0713	-1030.1	1	0.03996	0.0819	0.396	-1029.56	1	99	0.0195	0.0943	-1029.62	1	99	0.0171	0.0827
Goarb.A07G0593	Gobar.A07G056900	Gobar.D07G057000	Godar.A07G059200	Godar.D07G060100	Gohir.A07G050100	Gohir.D07G054400	Gomus.A07G057300	Gomus.D07G058900	Gorai.D01G057600	Gotom.A07G058700	Gotom.D07G060000	-697.059	0.18335	0.0108	0.0591	-696.326	1	99	0.0087	0.0471	-696.326	1	99	0.0001	0.0087	0.0471	-697.059	1	0.18318	0.0253	0.1381	-696.326	1	99	0.0087	0.0471	-697.059	1	0.0001	0.0108	0.0591
Goarb.A07G0594	Gobar.A07G057000	Gobar.D07G057100	Godar.A07G059300	Godar.D07G060200	Gohir.A07G050150	Gohir.D07G054500	Gomus.A07G057400	Gomus.D07G059000	Gorai.D01G057700	Gotom.A07G058900	Gotom.D07G060100	-1847.51	0.7739	0.0624	0.0806	-1847.5	1	0.81501	0.0644	0.0832	-1847.5	1	0.81997	0.77566	0.0646	0.0834	-1847.51	1	0.05677	0.2096	0.2708	-1847.5	1	0.81931	0.0635	0.082	-1847.51	1	0.77571	0.0634	0.082
Goarb.A07G0595	Gobar.A07G057100	Gobar.D07G057200	Godar.A07G059400	Godar.D07G060300	Gohir.A07G050200	Gohir.D07G054600	Gomus.A07G057500	Gomus.D07G059100	Gorai.D01G057800	Gotom.A07G059000	Gotom.D07G060200	-1152.34	0.19273	0.0116	0.0603	-1152.34	1	1.00276	0.0116	0.0603	-1152.25	1	0.80015	6.02747	0.0107	0.0555	-1152.34	1	0.10733	0.0378	0.1961	-1152.32	1	0.80015	0.0122	0.0635	-1152.27	1	6.02727	0.0101	0.0524
Goarb.A07G0596	Gobar.A07G057200	Gobar.D07G057300	Godar.A07G059500	Godar.D07G060400	Gohir.A07G050300	Gohir.D07G054700	Gomus.A07G057600	Gomus.D07G059200	Gorai.D01G057900	Gotom.A07G059100	Gotom.D07G060300	-305.994	0.31456	0.0127	0.0402	-305.974	1	36.2228	0.0096	0.0305	-305.974	1	0.0001	27.8098	0.0096	0.0306	-305.988	1	0.0001	0.0194	0.0617	-305.994	1	0.0001	0.0127	0.0402	-305.974	1	38.5799	0.0096	0.0305
Goarb.A07G0599	Gobar.A07G057500	Gobar.D07G057500	Godar.A07G059800	Godar.D07G060700	Gohir.A07G050600	Gohir.D07G055100	Gomus.A07G057900	Gomus.D07G059500	Gorai.D01G058300	Gotom.A07G059400	Gotom.D07G060600	-873.148	1.03426	0.019	0.0184	-873.148	1	1.0002	0.019	0.0184	-872.657	1	99	0.59975	0.0208	0.0201	-873.148	1	0.11294	0.0377	0.0364	-872.747	1	99	0.0173	0.0167	-873.058	1	0.59984	0.0225	0.0217
Goarb.A07G0600	Gobar.A07G057600	Gobar.D07G057600	Godar.A07G059900	Godar.D07G060800	Gohir.A07G050700	Gohir.D07G055200	Gomus.A07G058000	Gomus.D07G059600	Gorai.D01G058400	Gotom.A07G059500	Gotom.D07G060700	-3542.28	0.27561	0.0187	0.0678	-3541.15	1	0.29092	0.0273	0.099	-3540.71	1	0.36028	0.11539	0.0298	0.1079	-3542.28	1	0.17775	0.0454	0.1647	-3541.62	1	0.374	0.0232	0.0842	-3541.5	1	0.12098	0.0246	0.0892
Goarb.A07G0602	Gobar.A07G057800	Gobar.D07G057800	Godar.A07G060100	Godar.D07G061000	Gohir.A07G050900	Gohir.D07G055400	Gomus.A07G058200	Gomus.D07G059800	Gorai.D01G058600	Gotom.A07G059700	Gotom.D07G060900	-2619.4	0.45427	0.0572	0.126	-2615.08	1	6.90903	0.0257	0.0565	-2615	1	99	5.88988	0.0262	0.0575	-2619.4	1	0.13457	0.1016	0.2237	-2618.81	1	99	0.0542	0.1194	-2615.6	1	5.90185	0.0292	0.064
Goarb.A07G0605	Gobar.A07G058200	Gobar.D07G058100	Godar.A07G060400	Godar.D07G061300	Gohir.A07G051200	Gohir.D07G055600	Gomus.A07G058600	Gomus.D07G060100	Gorai.D01G058900	Gotom.A07G060200	Gotom.D07G061300	-728.16	0.59586	0.0252	0.0423	-728.738	1	0.59181	0.032	0.0665	-726.288	1	99	0.24896	0.0361	0.0605	-728.16	1	0.2446	0.0463	0.0777	-727.498	1	99	0.0199	0.0334	-726.951	1	0.24892	0.0414	0.0694
Goarb.A07G0608	Gobar.A07G058400	Gobar.D07G058300	Godar.A07G060600	Godar.D07G061500	Gohir.A07G051300	Gohir.D07G055700	Gomus.A07G058900	Gomus.D07G060300	Gorai.D01G059100	Gotom.A07G060500	Gotom.D07G061400	-1769.06	0.6036	0.0425	0.0704	-1768.75	1	1.45096	0.0348	0.0576	-1768.55	1	1.07521	2.00011	0.0347	0.0576	-1769.06	1	0.1697	0.1088	0.1803	-1769.05	1	1.07527	0.0417	0.0691	-1768.56	1	2.00044	0.0355	0.0588
Goarb.A07G0609	Gobar.A07G058500	Gobar.D07G058400	Godar.A07G060700	Godar.D07G061600	Gohir.A07G051400	Gohir.D07G055800	Gomus.A07G059000	Gomus.D07G060400	Gorai.D01G059200	Gotom.A07G060600	Gotom.D07G061500	-2020.24	0.15587	0.0183	0.1176	-2015.49	1	99	0.0097	0.0618	-2015.49	1	99	99	0.0097	0.0618	-2020.24	1	0.2087	0.0448	0.2871	-2017.17	1	99	0.0124	0.0796	-2018.56	1	99	0.0156	0.0998
Goarb.A07G0610	Gobar.A07G058600	Gobar.D07G058500	Godar.A07G060800	Godar.D07G061700	Gohir.A07G051500	Gohir.D07G055900	Gomus.A07G059100	Gomus.D07G060500	Gorai.D01G059300	Gotom.A07G060700	Gotom.D07G061600	-1709.1	0.5074	0.1051	0.2071	-1695.44	1	0.02792	0.2931	0.585	-1695.31	1	0.04715	0.0236	0.3058	0.611	-1697.44	1	0.03525	0.2274	0.454	-1706.26	1	0.06624	0.1208	0.2378	-1699.22	1	0.02432	0.2777	0.5572
Goarb.A07G0612	Gobar.A07G058700	Gobar.D07G058600	Godar.A07G060900	Godar.D07G061800	Gohir.A07G051600	Gohir.D07G056000	Gomus.A07G059200	Gomus.D07G060600	Gorai.D01G059400	Gotom.A07G060800	Gotom.D07G061700	-5639.22	0.28023	0.0155	0.0555	-5639	1	1.71632	0.0133	0.0474	-5638.76	1	0.99271	5.17211	0.0131	0.0467	-5639.22	1	0.10539	0.0458	0.1635	-5639.22	1	0.99259	0.0156	0.0555	-5638.76	1	5.17194	0.0131	0.0467
Goarb.A07G0613	Gobar.A07G058800	Gobar.D07G058700	Godar.A07G061000	Godar.D07G061900	Gohir.A07G051650	Gohir.D07G056100	Gomus.A07G059300	Gomus.D07G060700	Gorai.D01G059500	Gotom.A07G060900	Gotom.D07G061800	-537.477	0.1634	0.0032	0.0194	-537.473	1	0.0001	0.0032	0.0193	-537.473	1	1.46963	0.09484	0.0032	0.0193	-537.474	1	0.24751	0.0064	0.0388	-537.473	1	0.0001	0.0032	0.0193	-537.473	1	0.0001	0.0032	0.0193
Goarb.A07G0614	Gobar.A07G058900	Gobar.D07G058800	Godar.A07G061100	Godar.D07G062000	Gohir.A07G051700	Gohir.D07G056200	Gomus.A07G059400	Gomus.D07G060800	Gorai.D01G059600	Gotom.A07G061000	Gotom.D07G061900	-4496.57	0.28782	0.0262	0.091	-4493.95	1	3.07595	0.0159	0.0553	-4493.77	1	6.20785	2.25095	0.0161	0.056	-4496.57	1	1.62858	0.0213	0.0741	-4494.83	1	12.001	0.021	0.0727	-4495.54	1	2.25168	0.0209	0.0727
Goarb.A07G0616	Gobar.A07G059100	Gobar.D07G059100	Godar.A07G061300	Godar.D07G062300	Gohir.A07G051900	Gohir.D07G056400	Gomus.A07G059600	Gomus.D07G061100	Gorai.D01G059900	Gotom.A07G061200	Gotom.D07G062000	-2300.93	0.24748	0.0128	0.0519	-2300.93	1	1.018	0.0128	0.0516	-2300.55	1	2.11759	0.39542	0.0137	0.0554	-2300.93	1	0.59303	0.0166	0.0671	-2300.81	1	2.16067	0.0114	0.0459	-2300.66	1	0.39343	0.0152	0.0614
Goarb.A07G0617	Gobar.A07G059200	Gobar.D07G059200	Godar.A07G061400	Godar.D07G062400	Gohir.A07G052000	Gohir.D07G056500	Gomus.A07G059700	Gomus.D07G061200	Gorai.D01G060000	Gotom.A07G061300	Gotom.D07G062100	-2248.65	0.82909	0.164	0.1978	-2237.53	1	10.0845	0.0507	0.0611	-2237.29	1	6.35784	99	0.0479	0.0577	-2248.65	1	0.32341	0.2918	0.352	-2243.41	1	6.35828	0.116	0.1402	-2242.53	1	99	0.0958	0.1153
Goarb.A07G0618	Gobar.A07G059300	Gobar.D07G059300	Godar.A07G061500	Godar.D07G062500	Gohir.A07G052100	Gohir.D07G056600	Gomus.A07G059800	Gomus.D07G061300	Gorai.D01G060100	Gotom.A07G061400	Gotom.D07G062200	-3419.55	0.33494	0.0181	0.0541	-3419.45	1	0.74815	0.0199	0.0593	-3419.2	1	0.88769	0.35089	0.0225	0.0671	-3419.55	1	0.0841	0.0614	0.1833	-3419.53	1	0.88769	0.0185	0.0553	-3419.21	1	0.35089	0.0221	0.0659
Goarb.A07G0620	Gobar.A07G059500	Gobar.D07G059500	Godar.A07G061700	Godar.D07G062700	Gohir.A07G052300	Gohir.D07G056800	Gomus.A07G060000	Gomus.D07G061500	Gorai.D01G060300	Gotom.A07G061600	Gotom.D07G062400	-1112.44	0.07111	0.0077	0.1085	-1112.42	1	1.25143	0.0074	0.1044	-1111.96	1	0.74896	99	0.0074	0.1046	-1112.44	1	0.04481	0.0336	0.4724	-1112.41	1	0.75031	0.008	0.1127	-1111.99	1	99	0.0071	0.1002
Goarb.A07G0621	Gobar.A07G059600	Gobar.D07G059600	Godar.A07G061800	Godar.D07G062800	Gohir.A07G052400	Gohir.D07G056900	Gomus.A07G060100	Gomus.D07G061600	Gorai.D01G060400	Gotom.A07G061700	Gotom.D07G062500	-3711.76	0.37252	0.022	0.059	-3711.72	1	0.83102	0.0232	0.0623	-3711.71	1	0.64181	0.86256	0.0238	0.0638	-3711.76	1	0.42829	0.032	0.0859	-3711.73	1	0.64142	0.0231	0.0621	-3711.73	1	0.86225	0.0226	0.0608
Goarb.A07G0626	Gobar.A07G059900	Gobar.D07G059800	Godar.A07G062100	Godar.D07G063000	Gohir.A07G052700	Gohir.D07G057100	Gomus.A07G060400	Gomus.D07G061800	Gorai.D01G060600	Gotom.A07G062000	Gotom.D07G062700	-3385.98	0.428	0.017	0.0396	-3385.98	1	0.96667	0.0171	0.04	-3384.45	1	99	0.27078	0.0173	0.0403	-3385.98	1	0.19496	0.039	0.0911	-3385.43	1	99	0.0136	0.0319	-3384.99	1	0.27073	0.0206	0.0481
Goarb.A07G0623	Gobar.A07G060200	Gobar.D07G060000	Godar.A07G062500	Godar.D07G063200	Gohir.A07G052900	Gohir.D07G057300	Gomus.A07G060800	Gomus.D07G062000	Gorai.D01G060800	Gotom.A07G062300	Gotom.D07G063000	-3728.32	0.3725	0.083	0.2229	-3703.99	1	99	0.0314	0.0835	-3703.99	1	99	99	0.0314	0.0835	-3727.44	1	1.28856	0.0689	0.1845	-3704.32	1	99	0.035	0.0929	-3728.23	1	4.89627	0.0802	0.2153
Goarb.A07G0622	Gobar.A07G060300	Gobar.D07G060100	Godar.A07G062600	Godar.D07G063300	Gohir.A07G053000	Gohir.D07G057400	Gomus.A07G060900	Gomus.D07G062100	Gorai.D01G060900	Gotom.A07G062400	Gotom.D07G063100	-2694.86	0.22088	0.0181	0.0821	-2693.78	1	0.49448	0.024	0.1089	-2693.73	1	0.46524	0.67732	0.0238	0.1076	-2694.86	1	0.10315	0.071	0.3215	-2693.77	1	0.46524	0.023	0.1043	-2694.82	1	0.67733	0.0189	0.0854
Goarb.A07G0628	Gobar.A07G060400	Gobar.D07G060200	Godar.A07G062700	Godar.D07G063400	Gohir.A07G053100	Gohir.D07G057500	Gomus.A07G061000	Gomus.D07G062200	Gorai.D01G061000	Gotom.A07G062500	Gotom.D07G063200	-1354.61	0.34222	0.0305	0.0891	-1354.44	1	99	0.0239	0.0697	-1353.76	1	99	0.1926	0.0367	0.1074	-1354.61	1	0.15721	0.0716	0.2089	-1354.2	1	99	0.0263	0.0769	-1354.18	1	0.19232	0.0409	0.1196
Goarb.A07G0631	Gobar.A07G060700	Gobar.D07G060500	Godar.A07G063000	Godar.D07G063700	Gohir.A07G053400	Gohir.D07G057800	Gomus.A07G061300	Gomus.D07G062500	Gorai.D01G061300	Gotom.A07G062800	Gotom.D07G063500	-943.366	0.4566	0.0505	0.1106	-941.455	1	4.78193	0.0273	0.0597	-941.332	1	4.17429	99	0.0272	0.0595	-943.366	1	0.74021	0.0611	0.1339	-941.888	1	4.17429	0.0316	0.0691	-942.809	1	99	0.0461	0.1009
Goarb.A07G0632	Gobar.A07G060800	Gobar.D07G060600	Godar.A07G063100	Godar.D07G063800	Gohir.A07G053500	Gohir.D07G057900	Gomus.A07G061400	Gomus.D07G062600	Gorai.D01G061400	Gotom.A07G062900	Gotom.D07G063600	-4767.46	0.4993	0.024	0.048	-4767.31	1	0.70702	0.027	0.0541	-4766.39	1	0.39625	2.24752	0.0259	0.0518	-4767.46	1	0.41861	0.035	0.0702	-4766.57	1	0.39624	0.0284	0.0568	-4767.29	1	2.24764	0.0215	0.043
Goarb.A07G0635	Gobar.A07G061100	Gobar.D07G060900	Godar.A07G063400	Godar.D07G064100	Gohir.A07G053800	Gohir.D07G058200	Gomus.A07G061700	Gomus.D07G063000	Gorai.D01G061700	Gotom.A07G063200	Gotom.D07G063900	-2436.52	0.53894	0.0208	0.0386	-2434.69	1	4.20474	0.0121	0.0225	-2434.24	1	2.37952	99	0.0112	0.0208	-2436.52	1	0.11881	0.0557	0.1034	-2436.1	1	2.37957	0.0184	0.034	-2434.65	1	99	0.0137	0.0253
Goarb.A07G0636	Gobar.A07G061200	Gobar.D07G061000	Godar.A07G063500	Godar.D07G064200	Gohir.A07G053900	Gohir.D07G058300	Gomus.A07G061800	Gomus.D07G063100	Gorai.D01G061800	Gotom.A07G063300	Gotom.D07G064000	-2119.8	0.41203	0.0239	0.058	-2119.76	1	1.33043	0.022	0.0533	-2119.99	1	1.97515	96.1038	0.0183	0.0445	-2119.8	1	0.133	0.0645	0.1566	-2119.67	1	1.97504	0.0217	0.0526	-2119.71	1	0.54079	0.0268	0.0651
Goarb.A07G0637	Gobar.A07G061300	Gobar.D07G061100	Godar.A07G063600	Godar.D07G064300	Gohir.A07G054000	Gohir.D07G058400	Gomus.A07G061900	Gomus.D07G063200	Gorai.D01G061900	Gotom.A07G063500	Gotom.D07G064100	-7428.92	0.55434	0.0231	0.0417	-7428.62	1	1.50583	0.0203	0.0367	-7428.54	1	1.66419	0.92783	0.0212	0.0383	-7428.92	1	0.16493	0.0599	0.108	-7428.54	1	1.66419	0.021	0.0379	-7428.92	1	0.92783	0.0234	0.0421
Goarb.A07G0638	Gobar.A07G061400	Gobar.D07G061200	Godar.A07G063700	Godar.D07G064400	Gohir.A07G054100	Gohir.D07G058500	Gomus.A07G062000	Gomus.D07G063300	Gorai.D01G062000	Gotom.A07G063600	Gotom.D07G064200	-3259.47	0.21116	0.0134	0.0636	-3265.99	1	0.83217	0.0225	0.042	-3258.91	1	99	2.1022	0.011	0.0521	-3259.47	1	0.09769	0.0379	0.1796	-3259.01	1	99	0.012	0.0569	-3259.37	1	2.10222	0.0124	0.0588
Goarb.A07G0640	Gobar.A07G061500	Gobar.D07G061300	Godar.A07G063800	Godar.D07G064500	Gohir.A07G054300	Gohir.D07G058600	Gomus.A07G062100	Gomus.D07G063400	Gorai.D01G062100	Gotom.A07G063800	Gotom.D07G064400	-3363.67	0.25392	0.0168	0.0661	-3363.64	1	0.89594	0.0175	0.0689	-3363.6	1	1.16678	0.82227	0.0174	0.0686	-3363.67	1	0.1059	0.0433	0.1706	-3363.66	1	1.16676	0.0165	0.065	-3365.29	1	0.88757	0.0216	0.0521
Goarb.A07G0641	Gobar.A07G061600	Gobar.D07G061400	Godar.A07G063900	Godar.D07G064600	Gohir.A07G054400	Gohir.D07G058700	Gomus.A07G062200	Gomus.D07G063500	Gorai.D01G062200	Gotom.A07G063900	Gotom.D07G064500	-4769.63	0.31286	0.0216	0.0691	-4769.17	1	0.58328	0.026	0.0834	-4768.53	1	0.435	99	0.0228	0.0732	-4769.63	1	0.10222	0.0669	0.2137	-4768.68	1	0.43496	0.0258	0.0827	-4769.48	1	99	0.0187	0.0596
Goarb.A07G0642	Gobar.A07G061700	Gobar.D07G061500	Godar.A07G064000	Godar.D07G064700	Gohir.A07G054500	Gohir.D07G058900	Gomus.A07G062300	Gomus.D07G063600	Gorai.D01G062300	Gotom.A07G064000	Gotom.D07G064600	-1794.2	0.1861	0.0165	0.0886	-1793.63	1	2.64291	0.0121	0.0652	-1793.26	1	2.99719	0.37666	0.0151	0.081	-1794.2	1	0.32518	0.0314	0.1685	-1793.44	1	3.00669	0.0127	0.0685	-1794.5	1	16.7671	0.0154	0.0804
Goarb.A07G0650	Gobar.A07G062100	Gobar.D07G062200	Godar.A07G064800	Godar.D07G065400	Gohir.A07G055100	Gohir.D07G059400	Gomus.A07G062900	Gomus.D07G064300	Gorai.D01G062900	Gotom.A07G064500	Gotom.D07G065200	-667.437	0.24594	0.023	0.0937	-666.624	1	0.2302	0.0365	0.1461	-666.204	1	0.0001	0.29816	0.0352	0.1409	-667.437	1	0.04006	0.0548	0.2228	-666.745	1	0.0001	0.0257	0.1044	-666.897	1	0.29816	0.0326	0.1303
Goarb.A07G0651	Gobar.A07G062200	Gobar.D07G062300	Godar.A07G064900	Godar.D07G065500	Gohir.A07G055200	Gohir.D07G059500	Gomus.A07G063000	Gomus.D07G064400	Gorai.D01G063000	Gotom.A07G064600	Gotom.D07G065400	-1448.55	0.26315	0.0198	0.0753	-1448.51	1	1.18546	0.0184	0.0701	-1448.51	1	1.20571	1.16579	0.0185	0.0701	-1448.55	1	0.40973	0.03	0.1142	-1448.52	1	1.20571	0.0191	0.0727	-1448.53	1	1.16578	0.0191	0.0727
Goarb.A07G0653	Gobar.A07G062400	Gobar.D07G062500	Godar.A07G065100	Godar.D07G065700	Gohir.A07G055400	Gohir.D07G059700	Gomus.A07G063200	Gomus.D07G064600	Gorai.D01G063200	Gotom.A07G064800	Gotom.D07G065700	-618.974	0.35007	0.0365	0.1043	-615.348	1	99	0.0176	0.0504	-616.038	1	3.50515	0.0001	0.0388	0.1048	-618.974	1	0.39488	0.066	0.1885	-615.348	1	99	0.0176	0.0504	-618.296	1	0.0001	0.0408	0.1162
Goarb.A07G0659	Gobar.A07G062700	Gobar.D07G063000	Godar.A07G065500	Godar.D07G066100	Gohir.A07G055900	Gohir.D07G060100	Gomus.A07G063600	Gomus.D07G065000	Gorai.D01G063800	Gotom.A07G065500	Gotom.D07G066200	-2003.61	0.18837	0.0097	0.0516	-2003.48	1	1.56677	0.0083	0.0439	-2003.23	1	0.9978	53.6941	0.0074	0.039	-2003.61	1	0.07654	0.034	0.1807	-2003.61	1	0.99734	0.0097	0.0517	-2003.23	1	81.4198	0.0073	0.0389
Goarb.A07G0661	Gobar.A07G062800	Gobar.D07G063200	Godar.A07G065600	Godar.D07G066300	Gohir.A07G056000	Gohir.D07G060300	Gomus.A07G063700	Gomus.D07G065200	Gorai.D01G064000	Gotom.A07G065700	Gotom.D07G066400	-3390.7	0.25201	0.0169	0.0671	-3390.39	1	2.80628	0.0141	0.0559	-3390.39	1	2.77632	3.01237	0.0141	0.0558	-3390.7	1	0.16956	0.0392	0.1554	-3390.44	1	2.77624	0.0152	0.0603	-3390.65	1	3.01188	0.0158	0.0625
Goarb.A07G0662	Gobar.A07G062900	Gobar.D07G063300	Godar.A07G065700	Godar.D07G066400	Gohir.A07G056100	Gohir.D07G060400	Gomus.A07G063800	Gomus.D07G065300	Gorai.D01G064100	Gotom.A07G065800	Gotom.D07G066500	-1139.57	0.39906	0.0389	0.0974	-1136.19	1	0.15792	0.0842	0.2126	-1134.85	1	0.09132	1.65143	0.0749	0.189	-1139.57	1	0.79731	0.0439	0.1101	-1134.86	1	0.09041	0.077	0.1946	-1139.53	1	32.3184	0.0345	0.0866
Goarb.A07G0663	Gobar.A07G063000	Gobar.D07G063400	Godar.A07G065800	Godar.D07G066500	Gohir.A07G056150	Gohir.D07G060450	Gomus.A07G063900	Gomus.D07G065400	Gorai.D01G064200	Gotom.A07G065900	Gotom.D07G066600	-1410.28	0.84618	0.0329	0.0389	-1408.39	1	9.2251	0.0154	0.0182	-1407.68	1	33.9429	0.89153	0.019	0.0225	-1410.28	1	0.57351	0.0462	0.0546	-1407.69	1	32.3909	0.0185	0.0217	-1412.14	1	0.9379	0.0395	0.0182
Goarb.A07G0665	Gobar.A07G063200	Gobar.D07G063700	Godar.A07G066100	Godar.D07G066800	Gohir.A07G056400	Gohir.D07G060700	Gomus.A07G064100	Gomus.D07G065800	Gorai.D01G064400	Gotom.A07G066200	Gotom.D07G066900	-3349.25	0.39989	0.0432	0.1081	-3340.36	1	99	0.0194	0.0488	-3340.12	1	99	3.23989	0.0238	0.0598	-3349.25	1	0.53697	0.0557	0.1392	-3341.27	1	99	0.034	0.0853	-3348.1	1	3.23012	0.033	0.0827
Goarb.A07G0666	Gobar.A07G063300	Gobar.D07G063800	Godar.A07G066200	Godar.D07G066900	Gohir.A07G056500	Gohir.D07G060800	Gomus.A07G064200	Gomus.D07G065900	Gorai.D01G064500	Gotom.A07G066300	Gotom.D07G067000	-2105.95	0.5043	0.0326	0.0646	-2105.96	1	1.02032	0.0322	0.0642	-2105.84	1	0.43208	1.2917	0.034	0.0671	-2105.95	1	0.12819	0.0725	0.1437	-2105.85	1	0.50129	0.0358	0.0709	-2105.93	1	1.19476	0.0306	0.0607
Goarb.A07G0668	Gobar.A07G063500	Gobar.D07G064000	Godar.A07G066400	Godar.D07G067100	Gohir.A07G056700	Gohir.D07G061000	Gomus.A07G064400	Gomus.D07G066100	Gorai.D01G064700	Gotom.A07G066500	Gotom.D07G067200	-641.66	0.48225	0.0064	0.0132	-640.997	1	99	0.0017	0.0034	-641.004	1	0.0001	99	0.0017	0.0034	-641.66	1	0.0001	0.0089	0.0185	-641.66	1	0.0001	0.0064	0.0132	-640.997	1	99	0.0017	0.0034
Goarb.A07G0670	Gobar.A07G063700	Gobar.D07G064200	Godar.A07G066700	Godar.D07G067300	Gohir.A07G056900	Gohir.D07G061200	Gomus.A07G064600	Gomus.D07G066300	Gorai.D01G064900	Gotom.A07G066800	Gotom.D07G067400	-1045.12	0.44091	0.0252	0.0572	-1045.02	1	88.3848	0.0218	0.0495	-1045.02	1	99	0.0001	0.0218	0.0494	-1045.12	1	0.20578	0.0581	0.1319	-1045.02	1	99	0.0218	0.0494	-1045.12	1	0.0001	0.0252	0.0572
Goarb.A07G0671	Gobar.A07G063800	Gobar.D07G064300	Godar.A07G066800	Godar.D07G067400	Gohir.A07G057000	Gohir.D07G061300	Gomus.A07G064700	Gomus.D07G066400	Gorai.D01G065000	Gotom.A07G066900	Gotom.D07G067500	-688.131	0.05222	0.0026	0.0505	-687.472	1	99	0.0013	0.0256	-687.472	1	99	99	0.0013	0.0256	-688.131	1	0.06831	0.0086	0.1646	-687.91	1	99	0.0022	0.0422	-687.693	1	99	0.0018	0.0339
Goarb.A07G0672	Gobar.A07G063900	Gobar.D07G064400	Godar.A07G066900	Godar.D07G067500	Gohir.A07G057100	Gohir.D07G061400	Gomus.A07G064800	Gomus.D07G066500	Gorai.D01G065100	Gotom.A07G067000	Gotom.D07G067600	-1848.67	0.22131	0.0153	0.0692	-1848.66	1	0.93667	0.0156	0.0707	-1847.72	1	0.50015	99	0.0149	0.0672	-1848.67	1	0.05694	0.0654	0.2956	-1848.38	1	0.50015	0.0175	0.0789	-1848.02	1	99	0.0127	0.0575
Goarb.A07G0674	Gobar.A07G064100	Gobar.D07G064600	Godar.A07G067100	Godar.D07G067700	Gohir.A07G057200	Gohir.D07G061600	Gomus.A07G065000	Gomus.D07G066700	Gorai.D01G065300	Gotom.A07G067200	Gotom.D07G067800	-1329.71	0.28801	0.0162	0.0564	-1329.2	1	2.39831	0.0113	0.0392	-1329.18	1	2.60413	1.6776	0.0119	0.0414	-1329.71	1	0.21874	0.0339	0.1176	-1329.24	1	2.60415	0.0136	0.0473	-1329.65	1	1.67762	0.0145	0.0504
Goarb.A07G0676	Gobar.A07G064300	Gobar.D07G064800	Godar.A07G067300	Godar.D07G067900	Gohir.A07G057250	Gohir.D07G061800	Gomus.A07G065300	Gomus.D07G066900	Gorai.D01G065500	Gotom.A07G067400	Gotom.D07G068000	-1106.14	0.61531	0.0498	0.0809	-1104.71	1	0.22002	0.0689	0.1117	-1104.63	1	0.11977	0.24943	0.0719	0.1165	-1106.14	1	0.29893	0.0812	0.132	-1105.84	1	0.11976	0.0598	0.0969	-1104.94	1	0.24943	0.0619	0.1005
Goarb.A07G0677	Gobar.A07G064400	Gobar.D07G064900	Godar.A07G067400	Godar.D07G068000	Gohir.A07G057300	Gohir.D07G061900	Gomus.A07G065400	Gomus.D07G067000	Gorai.D01G065600	Gotom.A07G067500	Gotom.D07G068100	-1486	0.17909	0.0109	0.061	-1485.69	1	2.18622	0.0093	0.0521	-1485.45	1	1.64932	99	0.0092	0.0512	-1486	1	0.10222	0.0325	0.1814	-1485.89	1	1.64876	0.0102	0.0567	-1485.56	1	99	0.01	0.0556
Goarb.A07G0678	Gobar.A07G064500	Gobar.D07G065000	Godar.A07G067500	Godar.D07G068100	Gohir.A07G057400	Gohir.D07G062000	Gomus.A07G065500	Gomus.D07G067100	Gorai.D01G065700	Gotom.A07G067600	Gotom.D07G068200	-1914.72	0.8473	0.078	0.0921	-1912.48	1	2.80962	0.0481	0.0568	-1912.43	1	2.83313	0.48302	0.0513	0.0606	-1914.72	1	0.86815	0.0864	0.102	-1912.45	1	2.83322	0.0492	0.0581	-1914.71	1	0.48293	0.0801	0.0945
Goarb.A07G0681	Gobar.A07G064600	Gobar.D07G065300	Godar.A07G067600	Godar.D07G068400	Gohir.A07G057500	Gohir.D07G062300	Gomus.A07G065600	Gomus.D07G067400	Gorai.D01G065800	Gotom.A07G067700	Gotom.D07G068500	-693.954	0.32043	0.0113	0.0354	-692.709	1	99	0.0029	0.0092	-692.709	1	99	99	0.0029	0.0092	-693.954	1	0.11885	0.0323	0.1009	-693.593	1	99	0.0085	0.0267	-693.07	1	99	0.0057	0.0179
Goarb.A07G0682	Gobar.A07G064700	Gobar.D07G065400	Godar.A07G067700	Godar.D07G068500	Gohir.A07G057600	Gohir.D07G062400	Gomus.A07G065700	Gomus.D07G067500	Gorai.D01G065900	Gotom.A07G067800	Gotom.D07G068600	-1764.5	0.26016	0.0213	0.0817	-1764.47	1	1.19108	0.0199	0.0766	-1764.39	1	0.94873	1.6175	0.0205	0.0788	-1764.5	1	0.21653	0.0516	0.1982	-1764.5	1	0.94873	0.0216	0.0828	-1764.39	1	1.6175	0.0202	0.0776
Goarb.A07G0683	Gobar.A07G064800	Gobar.D07G065500	Godar.A07G067800	Godar.D07G068600	Gohir.A07G057700	Gohir.D07G062500	Gomus.A07G065800	Gomus.D07G067600	Gorai.D01G066000	Gotom.A07G067900	Gotom.D07G068700	-1536.23	0.3011	0.0125	0.0415	-1535.33	1	99	0.0086	0.0286	-1535.33	1	99	31.4364	0.0086	0.0286	-1536.23	1	4.31198	0.0054	0.018	-1535.34	1	99	0.0093	0.0307	-1536.22	1	5.51485	0.012	0.0397
Goarb.A07G0684	Gobar.A07G064900	Gobar.D07G065600	Godar.A07G067900	Godar.D07G068700	Gohir.A07G057800	Gohir.D07G062600	Gomus.A07G065900	Gomus.D07G067700	Gorai.D01G066100	Gotom.A07G068000	Gotom.D07G068800	-1678.46	0.44887	0.0209	0.0465	-1678.41	1	0.39996	0.03	0.0668	-1675.78	1	99	0.08102	0.0355	0.0794	-1678.46	1	0.27002	0.0413	0.0919	-1677.91	1	99	0.0167	0.0373	-1676.34	1	0.08102	0.0396	0.0887
Goarb.A07G0685	Gobar.A07G065000	Gobar.D07G065700	Godar.A07G068000	Godar.D07G068800	Gohir.A07G057900	Gohir.D07G062700	Gomus.A07G066000	Gomus.D07G067800	Gorai.D01G066200	Gotom.A07G068100	Gotom.D07G068900	-4518.6	0.32593	0.0167	0.0512	-4518.3	1	0.56821	0.0197	0.0606	-4517.83	1	0.35017	1.32362	0.019	0.0582	-4518.6	1	5.52775	0.0073	0.0222	-4517.84	1	0.35017	0.0196	0.06	-4518.59	1	1.32372	0.0161	0.0493
Goarb.A07G0690	Gobar.A07G065200	Gobar.D07G066000	Godar.A07G068200	Godar.D07G069100	Gohir.A07G058100	Gohir.D07G062900	Gomus.A07G066300	Gomus.D07G068100	Gorai.D01G066400	Gotom.A07G068500	Gotom.D07G069200	-3570.04	0.61408	0.0342	0.0556	-3569.99	1	0.86718	0.0357	0.0581	-3569.97	1	0.9996	0.81665	0.0356	0.058	-3570.04	1	0.88322	0.0361	0.0587	-3570.04	1	0.9996	0.0342	0.0556	-3569.97	1	0.81665	0.0356	0.058
Goarb.A07G0692	Gobar.A07G065500	Gobar.D07G066200	Godar.A07G068400	Godar.D07G069400	Gohir.A07G058300	Gohir.D07G063100	Gomus.A07G066500	Gomus.D07G068300	Gorai.D01G066600	Gotom.A07G068700	Gotom.D07G069400	-2322.16	0.36003	0.0208	0.0578	-2322	1	1.51057	0.0179	0.0497	-2321.8	1	62.4399	1.18249	0.0167	0.0463	-2322.16	1	0.15126	0.0506	0.1405	-2321.83	1	53.4163	0.0175	0.0486	-2322.14	1	1.18252	0.02	0.0556
Goarb.A07G0694	Gobar.A07G065700	Gobar.D07G066400	Godar.A07G068600	Godar.D07G069600	Gohir.A07G058500	Gohir.D07G063400	Gomus.A07G066700	Gomus.D07G068500	Gorai.D01G066900	Gotom.A07G068900	Gotom.D07G069600	-1381.14	0.20982	0.0201	0.0958	-1379.41	1	99	0.0129	0.0611	-1379.29	1	0.81097	99	0.0161	0.0766	-1381.14	1	0.35918	0.0327	0.1557	-1381.14	1	0.81029	0.0207	0.0987	-1379.3	1	99	0.0155	0.0736
Goarb.A07G0696	Gobar.A07G065900	Gobar.D07G066600	Godar.A07G068800	Godar.D07G069800	Gohir.A07G058700	Gohir.D07G063600	Gomus.A07G066900	Gomus.D07G068700	Gorai.D01G067100	Gotom.A07G069100	Gotom.D07G069800	-1719.56	0.67915	0.0481	0.0708	-1718.46	1	0.24851	0.0707	0.104	-1718.43	1	0.21883	0.30786	0.0705	0.1038	-1719.56	1	0.11094	0.1333	0.1962	-1718.72	1	0.21469	0.0637	0.0939	-1719.24	1	0.29632	0.0557	0.0819
Goarb.A07G0698	Gobar.A07G066100	Gobar.D07G066700	Godar.A07G069000	Godar.D07G070000	Gohir.A07G058832	Gohir.D07G063700	Gomus.A07G067100	Gomus.D07G068900	Gorai.D01G067300	Gotom.A07G069300	Gotom.D07G070000	-1721.13	0.48001	0.0461	0.0959	-1717.34	1	51.6979	0.0154	0.0323	-1717.34	1	99	99	0.0151	0.0316	-1721.13	1	0.38867	0.0912	0.1901	-1718.77	1	6.48869	0.0239	0.05	-1719.54	1	99	0.0412	0.0858
Goarb.A07G0702	Gobar.A07G066400	Gobar.D07G067100	Godar.A07G069300	Godar.D07G070400	Gohir.A07G059300	Gohir.D07G064100	Gomus.A07G067600	Gomus.D07G069400	Gorai.D01G067600	Gotom.A07G069600	Gotom.D07G070400	-586.705	0.32081	0.0252	0.0785	-586.433	1	0.43527	0.0351	0.1093	-586.395	1	0.33286	0.60971	0.0326	0.1016	-586.705	1	0.07344	0.0722	0.2251	-586.417	1	0.33286	0.0289	0.0901	-586.682	1	0.60972	0.0289	0.0901
Goarb.A07G0703	Gobar.A07G066500	Gobar.D07G067200	Godar.A07G069400	Godar.D07G070500	Gohir.A07G059400	Gohir.D07G064200	Gomus.A07G067700	Gomus.D07G069500	Gorai.D01G067700	Gotom.A07G069700	Gotom.D07G070500	-1927.14	0.46681	0.0233	0.0498	-1927.17	1	1.01692	0.0238	0.0477	-1925.53	1	99	0.52864	0.0222	0.0477	-1927.14	1	0.38557	0.0362	0.0776	-1925.9	1	99	0.0188	0.0403	-1926.77	1	0.52864	0.0267	0.0572
Goarb.A07G0704	Gobar.A07G066600	Gobar.D07G067400	Godar.A07G069500	Godar.D07G070700	Gohir.A07G059500	Gohir.D07G064300	Gomus.A07G067800	Gomus.D07G069600	Gorai.D01G067900	Gotom.A07G069800	Gotom.D07G070600	-3455.4	1.00864	0.2241	0.2222	-3379.52	1	14.8682	0.0278	0.0275	-3379.01	1	2.75934	15.4609	0.0291	0.0288	-3427.01	1	0.02706	0.4784	0.4737	-3455.37	1	0.77036	0.226	0.224	-3379.57	1	15.4614	0.0331	0.0328
Goarb.A07G0705	Gobar.A07G066800	Gobar.D07G067500	Godar.A07G069700	Godar.D07G070800	Gohir.A07G059700	Gohir.D07G064400	Gomus.A07G067900	Gomus.D07G069700	Gorai.D01G068000	Gotom.A07G070000	Gotom.D07G070700	-3044.83	0.53447	0.0195	0.0365	-3043.67	1	99	0.012	0.0224	-3043.51	1	1.25139	99	0.014	0.0262	-3044.83	1	0.48844	0.0263	0.0492	-3044.82	1	1.2514	0.019	0.0356	-3043.52	1	99	0.0145	0.0271
Goarb.A07G0706	Gobar.A07G067200	Gobar.D07G067600	Godar.A07G070100	Godar.D07G070900	Gohir.A07G059900	Gohir.D07G064500	Gomus.A07G068100	Gomus.D07G069800	Gorai.D01G068100	Gotom.A07G070200	Gotom.D07G070800	-1059.65	0.39133	0.0161	0.0412	-1058.45	1	99	0.0132	0.0337	-1058.45	1	99	0.0001	0.0132	0.0337	-1059.65	1	0.79249	0.0182	0.0464	-1058.45	1	99	0.0132	0.0337	-1059.65	1	0.0001	0.0161	0.0412
Goarb.A07G0708	Gobar.A07G067500	Gobar.D07G067800	Godar.A07G070400	Godar.D07G071100	Gohir.A07G060100	Gohir.D07G064800	Gomus.A07G068300	Gomus.D07G070000	Gorai.D01G068300	Gotom.A07G070400	Gotom.D07G071000	-3162.17	0.23638	0.011	0.0465	-3161.79	1	0.59441	0.0135	0.0573	-3161.68	1	0.45631	0.78972	0.013	0.0549	-3162.17	1	0.08614	0.0309	0.1307	-3161.7	1	0.45632	0.0123	0.0519	-3162.14	1	0.78974	0.0117	0.0495
Goarb.A07G0710	Gobar.A07G067600	Gobar.D07G067900	Godar.A07G070500	Godar.D07G071200	Gohir.A07G060200	Gohir.D07G064900	Gomus.A07G068400	Gomus.D07G070100	Gorai.D01G068400	Gotom.A07G070500	Gotom.D07G071100	-1456.45	0.19165	0.0502	0.2618	-1443.44	1	99	0.0146	0.076	-1443.44	1	99	99	0.0146	0.0757	-1456.45	1	0.46346	0.0718	0.3746	-1450.18	1	99	0.0341	0.1776	-1449.9	1	99	0.0309	0.1601
Goarb.A07G0713	Gobar.A07G067800	Gobar.D07G068100	Godar.A07G070700	Godar.D07G071400	Gohir.A07G060400	Gohir.D07G065100	Gomus.A07G068600	Gomus.D07G070300	Gorai.D01G068600	Gotom.A07G070700	Gotom.D07G071300	-1665.96	0.6732	0.0377	0.0561	-1653.43	1	99	0.0085	0.0127	-1653.43	1	99	99	0.0085	0.0127	-1665.96	1	0.0721	0.0901	0.1339	-1665.16	1	99	0.0342	0.0507	-1654.25	1	99	0.0121	0.018
Goarb.A07G0714	Gobar.A07G067900	Gobar.D07G068200	Godar.A07G070800	Godar.D07G071500	Gohir.A07G060500	Gohir.D07G065200	Gomus.A07G068700	Gomus.D07G070500	Gorai.D01G068700	Gotom.A07G070800	Gotom.D07G071400	-2817.17	0.53826	0.1699	0.3156	-2814.67	1	1.9593	0.1105	0.2049	-2806.27	1	82.5932	0.44447	0.1314	0.2416	-2817.17	1	0.73632	0.2041	0.3791	-2810.55	1	12.8624	0.0911	0.1683	-2814.19	1	0.37894	0.2303	0.4242
Goarb.A07G0715	Gobar.A07G068000	Gobar.D07G068300	Godar.A07G071100	Godar.D07G071600	Gohir.A07G060700	Gohir.D07G065400	Gomus.A07G068900	Gomus.D07G070600	Gorai.D01G068900	Gotom.A07G071000	Gotom.D07G071500	-1642.63	0.30529	0.0186	0.061	-1641.72	1	99	0.0146	0.0478	-1641.72	1	99	28.8128	0.0146	0.0479	-1642.63	1	0.33287	0.03	0.0981	-1641.75	1	99	0.0159	0.0522	-1642.6	1	28.5841	0.0173	0.0567
Goarb.A07G0717	Gobar.A07G068200	Gobar.D07G068500	Godar.A07G071300	Godar.D07G071800	Gohir.A07G060900	Gohir.D07G065600	Gomus.A07G069100	Gomus.D07G070800	Gorai.D01G069100	Gotom.A07G071200	Gotom.D07G071800	-973.156	0.22461	0.0151	0.0671	-972.708	1	99	0.0101	0.0451	-972.016	1	0.0001	99	0.0118	0.0525	-973.156	1	0.24304	0.0215	0.0955	-972.465	1	0.0001	0.0167	0.0744	-972.707	1	99	0.0101	0.0451
Goarb.A07G0718	Gobar.A07G068400	Gobar.D07G068800	Godar.A07G071500	Godar.D07G072100	Gohir.A07G061100	Gohir.D07G065800	Gomus.A07G069300	Gomus.D07G071100	Gorai.D01G069400	Gotom.A07G071400	Gotom.D07G072100	-3088.29	0.30033	0.0123	0.041	-3088.26	1	1.27743	0.0114	0.0381	-3088.57	1	61.1991	99	0.0083	0.0275	-3088.29	1	0.06802	0.0523	0.1741	-3088.27	1	0.79313	0.0129	0.0431	-3087.9	1	99	0.0106	0.0352
Goarb.A07G0719	Gobar.A07G068500	Gobar.D07G068900	Godar.A07G071600	Godar.D07G072200	Gohir.A07G061200	Gohir.D07G065900	Gomus.A07G069400	Gomus.D07G071200	Gorai.D01G069500	Gotom.A07G071500	Gotom.D07G072200	-5360.84	0.37982	0.0191	0.0502	-5360.17	1	2.58983	0.015	0.0396	-5360.15	1	2.15692	3.91754	0.0149	0.0393	-5360.84	1	0.14271	0.051	0.1342	-5360.54	1	2.15717	0.0171	0.0451	-5360.45	1	3.9182	0.0169	0.0444
Goarb.A07G0722	Gobar.A07G068800	Gobar.D07G069100	Godar.A07G071900	Godar.D07G072400	Gohir.A07G061400	Gohir.D07G066100	Gomus.A07G069700	Gomus.D07G071400	Gorai.D01G069700	Gotom.A07G071800	Gotom.D07G072400	-2844.39	0.57496	0.0965	0.1679	-2832.98	1	0.14359	0.2307	0.3992	-2806.41	1	0.02203	26.9343	0.2212	0.3803	-2844.25	1	1.11437	0.0912	0.1585	-2807.42	1	0.02138	0.2442	0.4195	-2842	1	44.7591	0.0777	0.1357
Goarb.A07G0723	Gobar.A07G069000	Gobar.D07G069200	Godar.A07G072100	Godar.D07G072500	Gohir.A07G061500	Gohir.D07G066200	Gomus.A07G069800	Gomus.D07G071500	Gorai.D01G069800	Gotom.A07G071900	Gotom.D07G072500	-1445.93	0.13604	0.0078	0.0571	-1444.69	1	99	0.0051	0.0374	-1444.69	1	99	99	0.0051	0.0374	-1445.93	1	0.14201	0.0188	0.1379	-1445.5	1	99	0.0069	0.0505	-1445.12	1	99	0.006	0.044
Goarb.A07G0725	Gobar.A07G069100	Gobar.D07G069300	Godar.A07G072200	Godar.D07G072600	Gohir.A07G061600	Gohir.D07G066300	Gomus.A07G069900	Gomus.D07G071600	Gorai.D01G069900	Gotom.A07G072000	Gotom.D07G072600	-1053.12	0.27695	0.0189	0.0681	-1052.81	1	99	0.0159	0.0577	-1051.36	1	99	0.06204	0.0319	0.1122	-1053.12	1	0.15309	0.0381	0.1375	-1052.68	1	99	0.0169	0.0611	-1051.8	1	0.06201	0.0339	0.1192
Goarb.A07G0728	Gobar.A07G069300	Gobar.D07G069500	Godar.A07G072400	Godar.D07G072800	Gohir.A07G061750	Gohir.D07G066450	Gomus.A07G070100	Gomus.D07G071800	Gorai.D01G070100	Gotom.A07G072300	Gotom.D07G072800	-1448.11	0.50043	0.1312	0.2622	-1446.97	1	99	0.1201	0.2395	-1446.97	1	99	99	0.12	0.2395	-1448.11	1	0.26606	0.2441	0.4878	-1447.42	1	99	0.1258	0.2513	-1447.66	1	99	0.1254	0.2504
Goarb.A07G0729	Gobar.A07G069400	Gobar.D07G069600	Godar.A07G072500	Godar.D07G072900	Gohir.A07G061800	Gohir.D07G066500	Gomus.A07G070200	Gomus.D07G071900	Gorai.D01G070200	Gotom.A07G072400	Gotom.D07G072900	-2916.13	0.42675	0.0225	0.0527	-2915.52	1	0.53345	0.0282	0.0662	-2915.49	1	0.58921	0.46046	0.0288	0.0675	-2916.13	1	0.5262	0.0299	0.0701	-2915.82	1	0.58922	0.0245	0.0574	-2915.87	1	0.49107	0.0263	0.0634
Goarb.A05G3015	Gobar.A07G069500	Gobar.D07G069700	Godar.A07G072600	Godar.D07G073000	Gohir.A07G061900	Gohir.D07G066600	Gomus.A07G070300	Gomus.D07G072000	Gorai.D01G070300	Gotom.A07G072500	Gotom.D07G073000	-847.473	1.47472	0.032	0.0217	-845.926	1	99	0.0181	0.0123	-845.926	1	99	99	0.0181	0.0123	-847.473	1	0.1333	0.084	0.0569	-846.809	1	99	0.0261	0.0177	-846.59	1	99	0.024	0.0163
Goarb.A07G0730	Gobar.A07G070000	Gobar.D07G070000	Godar.A07G073300	Godar.D07G073300	Gohir.A07G062300	Gohir.D07G066900	Gomus.A07G070700	Gomus.D07G072200	Gorai.D01G070500	Gotom.A07G072900	Gotom.D07G073300	-3920.71	0.27186	0.0166	0.061	-3920.64	1	1.28851	0.0155	0.0568	-3920.57	1	1.45473	0.86448	0.016	0.0587	-3920.71	1	4.24576	0.0077	0.0282	-3920.58	1	1.45481	0.0156	0.0576	-3920.7	1	0.86449	0.0169	0.0622
Goarb.A07G0731	Gobar.A07G070100	Gobar.D07G070100	Godar.A07G073400	Godar.D07G073400	Gohir.A07G062400	Gohir.D07G067000	Gomus.A07G070800	Gomus.D07G072300	Gorai.D01G070600	Gotom.A07G073000	Gotom.D07G073400	-2686.53	0.46498	0.0969	0.2083	-2663.83	1	99	0.0153	0.0326	-2663.83	1	99	99	0.0153	0.0326	-2686.48	1	1.08187	0.0908	0.1951	-2664.27	1	99	0.0172	0.0367	-2686.13	1	99	0.0949	0.2044
Goarb.A07G0733	Gobar.A07G070300	Gobar.D07G070300	Godar.A07G073600	Godar.D07G073600	Gohir.A07G062600	Gohir.D07G067200	Gomus.A07G071000	Gomus.D07G072500	Gorai.D01G070800	Gotom.A07G073200	Gotom.D07G073600	-3631.16	0.69837	0.0247	0.0354	-3628.22	1	99	0.0158	0.0226	-3628.22	1	99	99	0.0158	0.0226	-3631.16	1	0.43616	0.0372	0.0533	-3629.35	1	99	0.0193	0.0276	-3630.03	1	99	0.0212	0.0304
Goarb.A07G0734	Gobar.A07G070400	Gobar.D07G070400	Godar.A07G073700	Godar.D07G073700	Gohir.A07G062700	Gohir.D07G067300	Gomus.A07G071100	Gomus.D07G072600	Gorai.D01G070900	Gotom.A07G073300	Gotom.D07G073700	-645.572	0.65263	0.0404	0.0619	-642.093	1	99	0.0088	0.0134	-641.401	1	0.0001	99	0.0143	0.0218	-645.549	1	0.10179	0.0648	0.0993	-644.857	1	0.0001	0.046	0.0704	-642.093	1	99	0.0088	0.0134
Goarb.A07G0735	Gobar.A07G070500	Gobar.D07G070500	Godar.A07G073800	Godar.D07G073800	Gohir.A07G062800	Gohir.D07G067400	Gomus.A07G071200	Gomus.D07G072700	Gorai.D01G071000	Gotom.A07G073400	Gotom.D07G073800	-1862.33	0.27995	0.0122	0.0438	-1862.17	1	38.4879	0.0094	0.0336	-1862.19	1	13.0986	1.60663	0.0101	0.0359	-1862.33	1	0.64249	0.0154	0.0551	-1862.22	1	42.0109	0.0104	0.037	-1862.28	1	30.0732	0.0113	0.0404
Goarb.A07G0736	Gobar.A07G070600	Gobar.D07G070600	Godar.A07G073900	Godar.D07G073900	Gohir.A07G062900	Gohir.D07G067500	Gomus.A07G071300	Gomus.D07G072800	Gorai.D01G071100	Gotom.A07G073500	Gotom.D07G073900	-1027.52	0.23738	0.0256	0.1077	-1024.36	1	0.06519	0.0673	0.2837	-1022.94	1	0.02718	0.36316	0.0639	0.2698	-1027.52	1	4.56027	0.0108	0.0456	-1023.01	1	0.02789	0.0596	0.2519	-1027.5	1	0.49109	0.0275	0.1159
Goarb.A07G0737	Gobar.A07G070700	Gobar.D07G070700	Godar.A07G074000	Godar.D07G074000	Gohir.A07G063000	Gohir.D07G067600	Gomus.A07G071400	Gomus.D07G072900	Gorai.D01G071200	Gotom.A07G073600	Gotom.D07G074000	-2297.75	0.49895	0.0169	0.0339	-2296.93	1	0.55208	0.0238	0.0477	-2296.68	1	0.44256	0.87352	0.024	0.0482	-2297.75	1	0.38817	0.0304	0.061	-2296.69	1	0.44256	0.0236	0.0473	-2297.74	1	0.87351	0.0174	0.0348
Goarb.A07G0738	Gobar.A07G070800	Gobar.D07G070800	Godar.A07G074100	Godar.D07G074100	Gohir.A07G063100	Gohir.D07G067800	Gomus.A07G071500	Gomus.D07G073000	Gorai.D01G071300	Gotom.A07G073700	Gotom.D07G074100	-1684.31	0.29958	0.0302	0.1007	-1676.38	1	0.11397	0.083	0.281	-1675.16	1	0.0862	0.32614	0.0809	0.2754	-1684.31	1	0.81889	0.0341	0.1137	-1675.63	1	0.09003	0.0737	0.2509	-1684.11	1	0.44056	0.0333	0.1113
Goarb.A07G0739	Gobar.A07G070900	Gobar.D07G070900	Godar.A07G074200	Godar.D07G074200	Gohir.A07G063200	Gohir.D07G067900	Gomus.A07G071600	Gomus.D07G073100	Gorai.D01G071400	Gotom.A07G073800	Gotom.D07G074200	-2130.94	0.39772	0.0227	0.0571	-2130.04	1	99	0.0166	0.0418	-2130.04	1	99	99	0.0166	0.0418	-2130.94	1	0.12416	0.0563	0.1416	-2130.77	1	4.21142	0.0207	0.0521	-2130.19	1	99	0.0192	0.0483
Goarb.A07G0740	Gobar.A07G071000	Gobar.D07G071000	Godar.A07G074300	Godar.D07G074300	Gohir.A07G063300	Gohir.D07G068000	Gomus.A07G071700	Gomus.D07G073200	Gorai.D01G071500	Gotom.A07G073900	Gotom.D07G074300	-1432.04	0.35263	0.02	0.0567	-1432.02	1	0.69699	0.0222	0.063	-1431.89	1	1.01642	0.30038	0.0251	0.071	-1432.04	1	0.19579	0.0432	0.1224	-1432.04	1	1.01645	0.0199	0.0565	-1431.89	1	0.30038	0.0251	0.0712
Goarb.A07G0741	Gobar.A07G071100	Gobar.D07G071100	Godar.A07G074400	Godar.D07G074400	Gohir.A07G063400	Gohir.D07G068100	Gomus.A07G071800	Gomus.D07G073300	Gorai.D01G071600	Gotom.A07G074000	Gotom.D07G074400	-3275.86	0.79988	0.0288	0.036	-3275.79	1	0.79586	0.031	0.0388	-3275.52	1	0.62015	2.99679	0.0283	0.0354	-3275.86	1	0.08006	0.097	0.1212	-3275.63	1	0.62018	0.0313	0.0391	-3275.75	1	2.99764	0.0258	0.0323
Goarb.A07G0742	Gobar.A07G071200	Gobar.D07G071200	Godar.A07G074500	Godar.D07G074500	Gohir.A07G063500	Gohir.D07G068200	Gomus.A07G071900	Gomus.D07G073400	Gorai.D01G071700	Gotom.A07G074100	Gotom.D07G074500	-1980.41	1.2075	0.0428	0.0354	-1978.28	1	99	0.0253	0.0209	-1978.28	1	99	99	0.0253	0.0209	-1980.41	1	0.76882	0.0499	0.0414	-1978.43	1	99	0.0294	0.0244	-1980.26	1	99	0.0387	0.032
Goarb.A07G0744	Gobar.A07G071300	Gobar.D07G071300	Godar.A07G074700	Godar.D07G074600	Gohir.A07G063600	Gohir.D07G068300	Gomus.A07G072100	Gomus.D07G073500	Gorai.D01G071800	Gotom.A07G074300	Gotom.D07G074600	-3072.01	0.40058	0.0205	0.0513	-3071.1	1	0.51174	0.0257	0.0773	-3071.09	1	0.53296	0.48583	0.0257	0.0773	-3071.68	1	0.17725	0.0476	0.143	-3071.38	1	0.53287	0.0223	0.0671	-3071.39	1	0.48585	0.0222	0.0667
Goarb.A07G0745	Gobar.A07G071400	Gobar.D07G071400	Godar.A07G074800	Godar.D07G074700	Gohir.A07G063650	Gohir.D07G068400	Gomus.A07G072200	Gomus.D07G073600	Gorai.D01G071900	Gotom.A07G074400	Gotom.D07G074700	-1988.39	0.32733	0.0265	0.0809	-1986.93	1	99	0.0208	0.0635	-1986.57	1	99	0.29774	0.0264	0.0808	-1988.39	1	0.04494	0.1135	0.3466	-1986.74	1	99	0.0224	0.0685	-1988.22	1	0.29793	0.0305	0.0932
Goarb.A07G0747	Gobar.A07G071600	Gobar.D07G071600	Godar.A07G075000	Godar.D07G074900	Gohir.A07G063800	Gohir.D07G068600	Gomus.A07G072400	Gomus.D07G073800	Gorai.D01G072100	Gotom.A07G074600	Gotom.D07G074900	-1413.68	0.22981	0.0111	0.0481	-1412.82	1	0.37882	0.0181	0.0787	-1412.3	1	0.80003	0.19932	0.019	0.0829	-1413.68	1	0.19274	0.0256	0.1115	-1413.66	1	0.80002	0.0117	0.0507	-1412.32	1	0.19932	0.0184	0.0802
Goarb.A07G0749	Gobar.A07G071700	Gobar.D07G071700	Godar.A07G075100	Godar.D07G075000	Gohir.A07G063900	Gohir.D07G068700	Gomus.A07G072500	Gomus.D07G073900	Gorai.D01G072200	Gotom.A07G074700	Gotom.D07G075000	-2046.82	0.39077	0.0287	0.0733	-2046.1	1	10.6563	0.0201	0.0515	-2045.94	1	1.9822	99	0.0216	0.0554	-2046.82	1	0.10255	0.0862	0.2207	-2046.69	1	1.98218	0.0263	0.0674	-2046.07	1	99	0.0239	0.0614
Goarb.A07G0750	Gobar.A07G071800	Gobar.D07G071800	Godar.A07G075200	Godar.D07G075100	Gohir.A07G064000	Gohir.D07G068800	Gomus.A07G072600	Gomus.D07G074000	Gorai.D01G072300	Gotom.A07G074800	Gotom.D07G075100	-1685.27	0.2481	0.0175	0.0704	-1685.19	1	0.72566	0.0199	0.0803	-1685.18	1	0.68832	0.90566	0.0198	0.08	-1685.27	1	0.49432	0.0266	0.107	-1685.18	1	0.68831	0.0197	0.0793	-1685.26	1	0.90557	0.0176	0.071
Goarb.A07G0751	Gobar.A07G071900	Gobar.D07G071900	Godar.A07G075300	Godar.D07G075300	Gohir.A07G064100	Gohir.D07G068900	Gomus.A07G072700	Gomus.D07G074100	Gorai.D01G072400	Gotom.A07G074900	Gotom.D07G075400	-3183.57	1.33502	0.0343	0.0257	-3181.45	1	0.34704	0.049	0.0367	-3179.99	1	0.218	50.3263	0.0455	0.0341	-3183.57	1	0.3826	0.0549	0.0411	-3180.18	1	0.218	0.0492	0.0368	-3183.38	1	46.5158	0.0306	0.0229
Goarb.A07G0752	Gobar.A07G072000	Gobar.D07G072000	Godar.A07G075400	Godar.D07G075400	Gohir.A07G064200	Gohir.D07G069000	Gomus.A07G072800	Gomus.D07G074200	Gorai.D01G072500	Gotom.A07G075000	Gotom.D07G075500	-622.419	0.11487	0.0061	0.0532	-621.766	1	99	0.0035	0.0308	-621.766	1	99	99	0.0035	0.0308	-622.419	1	3.61658	0.0036	0.0311	-622.198	1	99	0.0053	0.0458	-621.986	1	99	0.0044	0.0383
Goarb.A07G0753	Gobar.A07G072100	Gobar.D07G072100	Godar.A07G075500	Godar.D07G075500	Gohir.A07G064300	Gohir.D07G069100	Gomus.A07G072900	Gomus.D07G074300	Gorai.D01G072600	Gotom.A07G075100	Gotom.D07G075600	-2745.61	0.5155	0.0228	0.0442	-2745.29	1	0.5698	0.0276	0.0535	-2745.06	1	0.4886	22.3668	0.0258	0.05	-2745.61	1	0.17803	0.0584	0.1132	-2745.13	1	0.48861	0.0276	0.0534	-2745.54	1	32.9785	0.021	0.0408
Goarb.A07G0754	Gobar.A07G072200	Gobar.D07G072200	Godar.A07G075600	Godar.D07G075600	Gohir.A07G064400	Gohir.D07G069200	Gomus.A07G073000	Gomus.D07G074400	Gorai.D01G072700	Gotom.A07G075200	Gotom.D07G075700	-1211.94	0.14224	0.0066	0.0464	-1211.49	1	0.31805	0.0096	0.0674	-1210.93	1	0.44951	0.0001	0.0092	0.0649	-1211.94	1	0.33	0.0125	0.0879	-1211.61	1	0.44951	0.0083	0.0585	-1211.26	1	0.0001	0.0075	0.0529
Goarb.A07G0755	Gobar.A07G072300	Gobar.D07G072300	Godar.A07G075700	Godar.D07G075700	Gohir.A07G064500	Gohir.D07G069300	Gomus.A07G073100	Gomus.D07G074500	Gorai.D01G072800	Gotom.A07G075300	Gotom.D07G075800	-1388.02	0.15316	0.0124	0.0809	-1384.86	1	99	0.0054	0.0349	-1384.86	1	99	99	0.0054	0.0349	-1388.02	1	0.25995	0.0272	0.1778	-1386.44	1	99	0.0082	0.0533	-1386.44	1	99	0.0096	0.0625
Goarb.A07G0757	Gobar.A07G072600	Gobar.D07G072900	Godar.A07G076000	Godar.D07G076300	Gohir.A07G064700	Gohir.D07G069600	Gomus.A07G073500	Gomus.D07G075200	Gorai.D01G073200	Gotom.A07G075600	Gotom.D07G076400	-5373.73	0.22416	0.0273	0.1216	-5371.99	1	6.43179	0.0222	0.0989	-5371.98	1	6.17187	99	0.0219	0.0975	-5373.73	1	1.46874	0.0227	0.1012	-5372.15	1	6.17463	0.0242	0.1078	-5373.56	1	24.1346	0.025	0.1116
Goarb.A07G0760	Gobar.A07G073000	Gobar.D07G073100	Godar.A07G076500	Godar.D07G076500	Gohir.A07G065100	Gohir.D07G069800	Gomus.A07G073800	Gomus.D07G075400	Gorai.D01G073600	Gotom.A07G076100	Gotom.D07G076700	-1408.56	0.36105	0.0204	0.0565	-1408.28	1	63.4531	0.0143	0.0397	-1408.28	1	45.9913	56.0152	0.0143	0.0397	-1408.56	1	0.10245	0.0516	0.1429	-1408.5	1	35.962	0.0187	0.0518	-1408.33	1	57.532	0.0161	0.0445
Goarb.A07G0762	Gobar.A07G073300	Gobar.D07G073200	Godar.A07G076900	Godar.D07G076600	Gohir.A07G065400	Gohir.D07G069900	Gomus.A07G074100	Gomus.D07G075500	Gorai.D01G073800	Gotom.A07G076500	Gotom.D07G076800	-1123.73	0.21372	0.0148	0.0693	-1123.71	1	0.73248	0.0168	0.0785	-1122.36	1	0.29926	99	0.0168	0.0783	-1123.73	1	0.10263	0.047	0.2198	-1123.02	1	0.29926	0.02	0.0934	-1123.07	1	99	0.0116	0.0542
Goarb.A07G0763	Gobar.A07G073400	Gobar.D07G073300	Godar.A07G077000	Godar.D07G076700	Gohir.A07G065500	Gohir.D07G070000	Gomus.A07G074200	Gomus.D07G075600	Gorai.D01G073900	Gotom.A07G076600	Gotom.D07G076900	-1507.9	0.6848	0.0804	0.1174	-1501.31	1	11.0564	0.0297	0.0434	-1499.9	1	11.3433	0.10558	0.0514	0.075	-1507.9	1	0.87352	0.0888	0.1297	-1501.05	1	11.3434	0.0317	0.0463	-1506.76	1	0.10557	0.1002	0.146
Goarb.A07G0764	Gobar.A07G073500	Gobar.D07G073400	Godar.A07G077100	Godar.D07G076800	Gohir.A07G065600	Gohir.D07G070100	Gomus.A07G074300	Gomus.D07G075700	Gorai.D01G074000	Gotom.A07G076700	Gotom.D07G077000	-2858.52	0.32547	0.0201	0.0617	-2858.28	1	2.73383	0.0157	0.0482	-2858.02	1	0.74808	52.3515	0.0167	0.0512	-2858.52	1	0.14037	0.0493	0.1516	-2858.5	1	0.74808	0.021	0.0644	-2858.04	1	56.7671	0.0158	0.0485
Goarb.A07G0767	Gobar.A07G073700	Gobar.D07G073600	Godar.A07G077400	Godar.D07G077100	Gohir.A07G065800	Gohir.D07G070300	Gomus.A07G074500	Gomus.D07G075900	Gorai.D01G074200	Gotom.A07G077000	Gotom.D07G077200	-2185.64	0.80051	0.092	0.1149	-2177.23	1	99	0.0464	0.0577	-2177.25	1	79.0438	80.5041	0.0465	0.0576	-2185.64	1	5.10264	0.0434	0.0542	-2182.52	1	64.6742	0.074	0.0921	-2180.37	1	99	0.0645	0.0802
Goarb.A07G0769	Gobar.A07G073900	Gobar.D07G073800	Godar.A07G077600	Godar.D07G077300	Gohir.A07G066000	Gohir.D07G070500	Gomus.A07G074700	Gomus.D07G076100	Gorai.D01G074400	Gotom.A07G077200	Gotom.D07G077400	-1901	0.54574	0.0832	0.1524	-1899.47	1	99	0.0649	0.1189	-1898.96	1	0.26931	99	0.0892	0.1632	-1901	1	0.11307	0.2185	0.4004	-1900.71	1	0.26938	0.1012	0.1851	-1899.24	1	99	0.0712	0.1303
Goarb.A07G0770	Gobar.A07G074000	Gobar.D07G073900	Godar.A07G077700	Godar.D07G077400	Gohir.A07G066100	Gohir.D07G070600	Gomus.A07G074800	Gomus.D07G076200	Gorai.D01G074500	Gotom.A07G077300	Gotom.D07G077500	-385.045	0.35679	0.0144	0.0405	-384.383	1	99	0.0059	0.0165	-384.383	1	99	0.0001	0.0059	0.0165	-385.045	1	0.29875	0.0348	0.0974	-384.383	1	99	0.0059	0.0165	-385.045	1	0.0001	0.0144	0.0405
Goarb.A07G0771	Gobar.A07G074200	Gobar.D07G074000	Godar.A07G077800	Godar.D07G077500	Gohir.A07G066200	Gohir.D07G070700	Gomus.A07G075000	Gomus.D07G076300	Gorai.D01G074600	Gotom.A07G077400	Gotom.D07G077600	-2033.23	0.36198	0.0288	0.0795	-2027.28	1	99	0.0109	0.0302	-2027.28	1	53.2308	99	0.011	0.0303	-2033.23	1	1.85977	0.022	0.0607	-2032.33	1	50.2104	0.0222	0.0613	-2028.18	1	99	0.0176	0.0485
Goarb.A07G0772	Gobar.A07G074300	Gobar.D07G074100	Godar.A07G077900	Godar.D07G077600	Gohir.A07G066300	Gohir.D07G070800	Gomus.A07G075100	Gomus.D07G076400	Gorai.D01G074700	Gotom.A07G077500	Gotom.D07G077700	-898.05	0.02311	0.0022	0.0973	-897.998	1	1.39764	0.002	0.0873	-897.606	1	0.90372	99	0.002	0.0879	-898.05	1	1.52688	0.0018	0.0758	-898.046	1	0.90355	0.0023	0.0997	-897.61	1	99	0.002	0.0854
Goarb.A07G0773	Gobar.A07G074400	Gobar.D07G074300	Godar.A07G078000	Godar.D07G077800	Gohir.A07G066400	Gohir.D07G070900	Gomus.A07G075200	Gomus.D07G076600	Gorai.D01G074900	Gotom.A07G077600	Gotom.D07G078000	-1225.39	0.74377	0.0182	0.0244	-1225.32	1	1.47912	0.0156	0.021	-1224.95	1	1.00057	99	0.0159	0.0214	-1225.39	1	0.12557	0.0654	0.0879	-1225.39	1	1.00056	0.0182	0.0244	-1224.95	1	99	0.0159	0.0214
Goarb.A07G0774	Gobar.A07G074500	Gobar.D07G074400	Godar.A07G078100	Godar.D07G077900	Gohir.A07G066500	Gohir.D07G071000	Gomus.A07G075300	Gomus.D07G076700	Gorai.D01G075000	Gotom.A07G077700	Gotom.D07G078100	-1255.78	0.57848	0.0353	0.0611	-1255.77	1	1.14405	0.0341	0.0589	-1255.21	1	99	0.81935	0.0334	0.0578	-1255.78	1	0.10904	0.0792	0.137	-1255.23	1	99	0.0319	0.0552	-1255.76	1	0.81983	0.0368	0.0637
Goarb.A07G0780	Gobar.A07G074900	Gobar.D07G074800	Godar.A07G078500	Godar.D07G078300	Gohir.A07G066900	Gohir.D07G071500	Gomus.A07G075700	Gomus.D07G077100	Gorai.D01G075400	Gotom.A07G078100	Gotom.D07G078600	-1055.14	1.40862	0.0369	0.0262	-1055.08	1	1.46445	0.0332	0.0236	-1054.99	1	1.61294	0.47794	0.0374	0.0265	-1055.14	1	0.43857	0.0559	0.0397	-1055.04	1	1.61294	0.0337	0.0239	-1055.1	1	0.47794	0.0406	0.0288
Goarb.A07G0783	Gobar.A07G075000	Gobar.D07G074900	Godar.A07G078600	Godar.D07G078400	Gohir.A07G067000	Gohir.D07G071600	Gomus.A07G075800	Gomus.D07G077200	Gorai.D01G075600	Gotom.A07G078200	Gotom.D07G078700	-1192.29	1.19974	0.0467	0.0389	-1191.48	1	99	0.0316	0.0264	-1191.48	1	99	99	0.0316	0.0264	-1192.29	1	0.19934	0.1021	0.0851	-1191.76	1	99	0.0393	0.0327	-1192.01	1	99	0.039	0.0325
Goarb.A07G0784	Gobar.A07G075100	Gobar.D07G075000	Godar.A07G078700	Godar.D07G078500	Gohir.A07G067100	Gohir.D07G071700	Gomus.A07G075900	Gomus.D07G077300	Gorai.D01G075800	Gotom.A07G078300	Gotom.D07G078800	-1140.77	0.1418	0.0138	0.0971	-1140.62	1	0.65497	0.0158	0.1115	-1139.25	1	0.33111	99	0.0159	0.1117	-1140.77	1	0.48053	0.02	0.1413	-1140.02	1	0.33111	0.0177	0.125	-1140	1	99	0.0119	0.0838
Goarb.A07G0786	Gobar.A07G075400	Gobar.D07G075400	Godar.A07G079000	Godar.D07G078800	Gohir.A07G067400	Gohir.D07G072000	Gomus.A07G076200	Gomus.D07G077700	Gorai.D01G076200	Gotom.A07G078600	Gotom.D07G079200	-4910.18	0.53536	0.1234	0.2304	-4909.96	1	0.75354	0.1464	0.2733	-4888.66	1	0.37934	99	0.1496	0.2792	-4910.18	1	0.96431	0.126	0.2354	-4898.35	1	0.32681	0.1985	0.3697	-4898.59	1	99	0.0898	0.1674
Goarb.A07G0788	Gobar.A07G075600	Gobar.D07G075900	Godar.A07G079200	Godar.D07G079200	Gohir.A07G067600	Gohir.D07G072200	Gomus.A07G076400	Gomus.D07G078000	Gorai.D01G076400	Gotom.A07G078800	Gotom.D07G079500	-557.022	0.2013	0.0159	0.0788	-556.141	1	0.18743	0.0272	0.1342	-555.783	1	0.0001	0.24714	0.0265	0.1305	-557.022	1	0.06525	0.0356	0.1769	-556.599	1	0.0001	0.0185	0.0912	-556.206	1	0.2472	0.0238	0.1184
Goarb.A07G0789	Gobar.A07G075700	Gobar.D07G076000	Godar.A07G079300	Godar.D07G079300	Gohir.A07G067700	Gohir.D07G072300	Gomus.A07G076500	Gomus.D07G078100	Gorai.D01G076500	Gotom.A07G078900	Gotom.D07G079600	-3335.63	0.47898	0.0291	0.0607	-3335.41	1	2.37085	0.0244	0.0508	-3335.41	1	2.50795	2.20644	0.0243	0.0508	-3335.83	1	0.19344	0.0696	0.1459	-3335.49	1	2.49342	0.0259	0.054	-3335.54	1	2.1884	0.0275	0.0575
Goarb.A07G0790	Gobar.A07G075800	Gobar.D07G076100	Godar.A07G079400	Godar.D07G079400	Gohir.A07G067800	Gohir.D07G072400	Gomus.A07G076600	Gomus.D07G078200	Gorai.D01G076600	Gotom.A07G079000	Gotom.D07G079700	-5319.1	0.44764	0.0293	0.0654	-5318.41	1	2.20348	0.0236	0.0527	-5318.36	1	2.63986	1.35234	0.0245	0.0546	-5319.1	1	0.43914	0.0436	0.0974	-5318.39	1	2.7224	0.0256	0.0571	-5319.38	1	0.71149	0.0311	0.0678
Goarb.A07G0791	Gobar.A07G075900	Gobar.D07G076200	Godar.A07G079500	Godar.D07G079500	Gohir.A07G067900	Gohir.D07G072500	Gomus.A07G076700	Gomus.D07G078300	Gorai.D01G076700	Gotom.A07G079100	Gotom.D07G079800	-1180.31	0.16203	0.0094	0.0582	-1180.3	1	0.57899	0.0112	0.0693	-1178.67	1	99	0.16626	0.0107	0.0661	-1180.31	1	0.19656	0.02	0.1236	-1179.64	1	99	0.0076	0.0468	-1179.33	1	0.16625	0.0125	0.0774
Goarb.A07G0792	Gobar.A07G076000	Gobar.D07G076300	Godar.A07G079600	Godar.D07G079700	Gohir.A07G068000	Gohir.D07G072600	Gomus.A07G076800	Gomus.D07G078500	Gorai.D01G076800	Gotom.A07G079200	Gotom.D07G079900	-905.469	0.17012	0.0096	0.0566	-904.311	1	0.23061	0.0142	0.0833	-904.087	1	0.16602	16.3994	0.0124	0.0729	-905.469	1	0.21426	0.0202	0.1185	-904.1	1	0.16602	0.0131	0.0767	-905.456	1	16.4129	0.009	0.0529
Goarb.A07G0793	Gobar.A07G076200	Gobar.D07G076400	Godar.A07G079800	Godar.D07G079800	Gohir.A07G068200	Gohir.D07G072700	Gomus.A07G077000	Gomus.D07G078600	Gorai.D01G076900	Gotom.A07G079400	Gotom.D07G080000	-2013.16	0.32577	0.0218	0.0668	-2012.32	1	0.34483	0.034	0.1045	-2011.27	1	0.24643	75.8412	0.0344	0.1056	-2013.16	1	1.88332	0.0147	0.0451	-2011.53	1	0.24642	0.0361	0.1109	-2012.89	1	99	0.02	0.0616
Goarb.A07G0794	Gobar.A07G076300	Gobar.D07G076500	Godar.A07G079900	Godar.D07G079900	Gohir.A07G068300	Gohir.D07G072800	Gomus.A07G077100	Gomus.D07G078700	Gorai.D01G077000	Gotom.A07G079500	Gotom.D07G080100	-1745.51	0.11068	0.0338	0.305	-1744.33	1	6.08067	0.0202	0.1814	-1744.33	1	6.18328	5.87917	0.0202	0.1816	-1745.51	1	0.22508	0.074	0.6689	-1744.78	1	5.49339	0.0268	0.2403	-1745.11	1	4.8808	0.0277	0.2503
Goarb.A07G0796	Gobar.A07G076400	Gobar.D07G076600	Godar.A07G080000	Godar.D07G080000	Gohir.A07G068400	Gohir.D07G072900	Gomus.A07G077200	Gomus.D07G078800	Gorai.D01G077100	Gotom.A07G079600	Gotom.D07G080200	-1867.37	0.20003	0.013	0.0649	-1866.98	1	75.9908	0.0093	0.0465	-1866.98	1	78.7709	82.014	0.0093	0.0465	-1867.37	1	0.33685	0.0201	0.1004	-1867.2	1	44.0234	0.0118	0.0589	-1867.15	1	99	0.0105	0.0526
Goarb.A07G0797	Gobar.A07G076500	Gobar.D07G076700	Godar.A07G080100	Godar.D07G080100	Gohir.A07G068500	Gohir.D07G073000	Gomus.A07G077300	Gomus.D07G078900	Gorai.D01G077200	Gotom.A07G079700	Gotom.D07G080300	-3180.59	0.35638	0.0316	0.0887	-3180.3	1	3.55835	0.0269	0.0754	-3180.05	1	79.188	0.64944	0.029	0.0815	-3180.59	1	0.19412	0.0652	0.183	-3180.09	1	56.6081	0.0277	0.0776	-3180.55	1	0.64947	0.033	0.0926
Goarb.A07G0798	Gobar.A07G076600	Gobar.D07G076800	Godar.A07G080300	Godar.D07G080200	Gohir.A07G068600	Gohir.D07G073100	Gomus.A07G077400	Gomus.D07G079000	Gorai.D01G077300	Gotom.A07G079900	Gotom.D07G080400	-1338.43	0.44256	0.019	0.043	-1338.22	1	0.56872	0.0223	0.0503	-1338.15	1	0.39932	0.74923	0.0225	0.0507	-1338.43	1	0.03125	0.0986	0.2228	-1338.18	1	0.39932	0.0216	0.0488	-1339.08	1	82.2023	0.0165	0.0372
Goarb.A07G0801	Gobar.A07G076800	Gobar.D07G077000	Godar.A07G080500	Godar.D07G080400	Gohir.A07G068800	Gohir.D07G073300	Gomus.A07G077600	Gomus.D07G079200	Gorai.D01G077500	Gotom.A07G080100	Gotom.D07G080600	-1384.77	0.4697	0.0146	0.0311	-1384.3	1	99	0.0087	0.0185	-1384.14	1	99	1.24911	0.0121	0.0257	-1384.77	1	0.21964	0.0244	0.052	-1384.15	1	99	0.0129	0.0275	-1384.76	1	1.24897	0.0138	0.0293
Goarb.A07G0805	Gobar.A07G077100	Gobar.D07G077300	Godar.A07G080800	Godar.D07G080700	Gohir.A07G069200	Gohir.D07G073600	Gomus.A07G077900	Gomus.D07G079500	Gorai.D01G077800	Gotom.A07G080400	Gotom.D07G080900	-3306.14	0.26221	0.0146	0.0555	-3368.78	1	0.00052	0.036	0.1453	-3305.45	1	0.23553	2.48133	0.0158	0.0603	-3306.14	1	0.08716	0.0383	0.146	-3305.56	1	0.23553	0.0173	0.0661	-3306.03	1	2.48129	0.013	0.0497
Goarb.A07G0811	Gobar.A07G077700	Gobar.D07G077900	Godar.A07G081400	Godar.D07G081300	Gohir.A07G069566	Gohir.D07G074200	Gomus.A07G078500	Gomus.D07G080100	Gorai.D01G078400	Gotom.A07G080800	Gotom.D07G081500	-4261.18	0.65293	0.0402	0.0616	-4259.2	1	2.83965	0.0285	0.0437	-4257.82	1	3.12929	0.26275	0.0385	0.0589	-4261.18	1	0.81207	0.0455	0.0696	-4258.71	1	3.1286	0.03	0.0459	-4260.29	1	0.26293	0.0487	0.0745
Goarb.A07G0812	Gobar.A07G077900	Gobar.D07G078000	Godar.A07G081600	Godar.D07G081400	Gohir.A07G069700	Gohir.D07G074300	Gomus.A07G078600	Gomus.D07G080200	Gorai.D01G078500	Gotom.A07G081000	Gotom.D07G081600	-2214.44	0.48213	0.0348	0.0721	-2211.67	1	0.36089	0.055	0.1141	-2209.03	1	0.16452	1.03045	0.0607	0.126	-2214.44	1	0.41844	0.0549	0.114	-2209.03	1	0.16453	0.0609	0.1264	-2214.44	1	1.03149	0.0346	0.0718
Goarb.A07G0815	Gobar.A07G078100	Gobar.D07G078200	Godar.A07G081800	Godar.D07G081700	Gohir.A07G069800	Gohir.D07G074500	Gomus.A07G078800	Gomus.D07G080400	Gorai.D01G078700	Gotom.A07G081200	Gotom.D07G081800	-577.869	0.06619	0.0033	0.0503	-576.804	1	0.12457	0.0072	0.1082	-576.804	1	0.0001	0.12457	0.0072	0.1082	-577.869	1	0.18842	0.0059	0.0885	-577.869	1	0.0001	0.0033	0.0503	-576.804	1	0.12457	0.0072	0.1082
Goarb.A07G0819	Gobar.A07G078500	Gobar.D07G078500	Godar.A07G082300	Godar.D07G082200	Gohir.A07G070400	Gohir.D07G074900	Gomus.A07G079200	Gomus.D07G080700	Gorai.D01G079000	Gotom.A07G081700	Gotom.D07G082100	-1467.74	0.83279	0.0235	0.0283	-1467.72	1	0.33935	0.0312	0.0375	-1466.36	1	0.0001	0.97833	0.0275	0.033	-1467.74	1	0.41762	0.0322	0.0386	-1466.36	1	0.0001	0.0274	0.0329	-1467.74	1	0.97832	0.0236	0.0284
Goarb.A07G0820	Gobar.A07G078600	Gobar.D07G078700	Godar.A07G082400	Godar.D07G082400	Gohir.A07G070500	Gohir.D07G075000	Gomus.A07G079300	Gomus.D07G080800	Gorai.D01G079100	Gotom.A07G081800	Gotom.D07G082200	-2175.92	0.21867	0.0104	0.0478	-2175.34	1	55.8987	0.0069	0.0317	-2175.34	1	61.0764	55.9525	0.0069	0.0317	-2175.92	1	0.09947	0.0299	0.1366	-2175.71	1	99	0.009	0.0413	-2175.55	1	46.1831	0.0084	0.0381
Goarb.A07G0821	Gobar.A07G078700	Gobar.D07G078800	Godar.A07G082500	Godar.D07G082500	Gohir.A07G070600	Gohir.D07G075100	Gomus.A07G079400	Gomus.D07G080900	Gorai.D01G079200	Gotom.A07G081900	Gotom.D07G082300	-4064.56	0.69495	0.0247	0.0355	-4064.55	1	1.12882	0.0238	0.0342	-4064.14	1	0.72771	3.32294	0.0236	0.034	-4064.56	1	0.68397	0.0298	0.0429	-4065.91	1	99	0.0205	0.0295	-4064.24	1	3.32463	0.022	0.0317
Goarb.A07G0822	Gobar.A07G078800	Gobar.D07G078900	Godar.A07G082600	Godar.D07G082600	Gohir.A07G070700	Gohir.D07G075200	Gomus.A07G079500	Gomus.D07G081000	Gorai.D01G079300	Gotom.A07G082000	Gotom.D07G082400	-3050.37	0.42813	0.023	0.0536	-3050.3	1	1.21887	0.021	0.0491	-3049.57	1	1.48895	0.37013	0.0242	0.0565	-3050.37	1	0.23414	0.0557	0.1303	-3050.08	1	1.48871	0.0202	0.0472	-3049.98	1	0.36761	0.0256	0.0678
Goarb.A07G0824	Gobar.A07G079000	Gobar.D07G079400	Godar.A07G082800	Godar.D07G083100	Gohir.A07G070900	Gohir.D07G075500	Gomus.A07G079700	Gomus.D07G081500	Gorai.D01G079700	Gotom.A07G082200	Gotom.D07G082800	-2402.01	0.28302	0.0128	0.0451	-2401.93	1	0.79828	0.014	0.0495	-2400.99	1	99	0.62757	0.0138	0.0488	-2402.01	1	0.07183	0.0339	0.1196	-2401.32	1	99	0.0116	0.0408	-2401.68	1	0.6276	0.015	0.0531
Goarb.A07G0826	Gobar.A07G079100	Gobar.D07G079500	Godar.A07G083000	Godar.D07G083200	Gohir.A07G071100	Gohir.D07G075600	Gomus.A07G079800	Gomus.D07G081800	Gorai.D01G079800	Gotom.A07G082400	Gotom.D07G083000	-4181.88	0.12663	0.0056	0.044	-4181.84	1	1.58951	0.005	0.0394	-4180.54	1	0.31119	99	0.0061	0.0483	-4181.88	1	0.15967	0.0133	0.1053	-4181.22	1	0.31108	0.007	0.0556	-4181.2	1	99	0.0047	0.0368
Goarb.A07G0829	Gobar.A07G079200	Gobar.D07G079600	Godar.A07G083100	Godar.D07G083300	Gohir.A07G071200	Gohir.D07G075700	Gomus.A07G079900	Gomus.D07G081900	Gorai.D01G079900	Gotom.A07G082600	Gotom.D07G083200	-1127.57	0.11116	0.0053	0.048	-1126.7	1	0.39743	0.0084	0.0759	-1126.68	1	0.37128	0.50004	0.0085	0.0766	-1127.57	1	0.32843	0.0112	0.1007	-1126.8	1	0.37127	0.0081	0.073	-1127.45	1	0.50003	0.0057	0.0517
Goarb.A07G0832	Gobar.A07G079400	Gobar.D07G079900	Godar.A07G083300	Godar.D07G083700	Gohir.A07G071500	Gohir.D07G076000	Gomus.A07G080200	Gomus.D07G082200	Gorai.D01G080200	Gotom.A07G082900	Gotom.D07G083600	-494.372	0.1823	0.0056	0.0308	-494.151	1	99	0.0042	0.0233	-494.151	1	99	0.0001	0.0042	0.0233	-494.372	1	4.44822	0.0023	0.0129	-494.151	1	99	0.0042	0.0233	-494.372	1	0.0001	0.0056	0.0308
Goarb.A07G0833	Gobar.A07G079500	Gobar.D07G080000	Godar.A07G083400	Godar.D07G083800	Gohir.A07G071701	Gohir.D07G076100	Gomus.A07G080400	Gomus.D07G082500	Gorai.D01G080300	Gotom.A07G083000	Gotom.D07G083700	-10188.8	0.32936	0.0154	0.0467	-10188.6	1	0.74549	0.017	0.0515	-10188.4	1	0.60586	1.15233	0.0168	0.051	-10188.8	1	0.40447	0.0241	0.0732	-10188.4	1	0.60803	0.0171	0.0518	-10188.8	1	1.09891	0.0152	0.0462
Goarb.A07G0840	Gobar.A07G079900	Gobar.D07G080200	Godar.A07G083900	Godar.D07G084100	Gohir.A07G072000	Gohir.D07G076200	Gomus.A07G080800	Gomus.D07G082700	Gorai.D01G080700	Gotom.A07G083500	Gotom.D07G084000	-2247.81	0.24646	0.0105	0.0425	-2267.13	1	0.10836	0.0191	0.094	-2297.53	1	0.09235	0.0001	0.045	0.0223	-2246.51	1	0.89511	0.0109	0.0477	-2246.32	1	0.36825	0.0124	0.0537	-2246.38	1	1.73285	0.0095	0.0412
Goarb.A07G0850	Gobar.A07G080100	Gobar.D07G081200	Godar.A07G084800	Godar.D07G085000	Gohir.A07G072800	Gohir.D07G077400	Gomus.A07G081700	Gomus.D07G083700	Gorai.D01G081900	Gotom.A07G084300	Gotom.D07G085000	-2980.09	0.63009	0.0241	0.0382	-2978.73	1	81.2941	0.0145	0.023	-2978.73	1	96.1954	99	0.0145	0.023	-2980.09	1	0.72421	0.0277	0.044	-2979.67	1	79.235	0.0204	0.0324	-2979.14	1	82.4981	0.0181	0.0288
Goarb.A07G0851	Gobar.A07G080200	Gobar.D07G081300	Godar.A07G084900	Godar.D07G085100	Gohir.A07G072900	Gohir.D07G077500	Gomus.A07G081800	Gomus.D07G083800	Gorai.D01G082000	Gotom.A07G084400	Gotom.D07G085100	-1876.57	0.17711	0.0117	0.066	-1876.21	1	5.6398	0.0085	0.048	-1876.04	1	0.67609	49.9504	0.0096	0.0541	-1876.57	1	0.10537	0.0313	0.1768	-1876.55	1	0.67577	0.0122	0.0692	-1876.06	1	49.8695	0.009	0.0509
Goarb.A07G0859	Gobar.A07G080700	Gobar.D07G081400	Godar.A07G085400	Godar.D07G085700	Gohir.A07G073400	Gohir.D07G078100	Gomus.A07G082400	Gomus.D07G084300	Gorai.D01G082500	Gotom.A07G085000	Gotom.D07G085700	-2012.66	0.34548	0.0202	0.0584	-2003.73	1	0.14655	0.0397	0.1149	-2003.48	1	0.7471	0.13677	0.038	0.1101	-2012.66	1	0.06348	0.0449	0.1299	-2012.63	1	38.3638	0.0197	0.0568	-2003.48	1	0.137	0.0377	0.1094
Goarb.A07G0860	Gobar.A07G080800	Gobar.D07G081500	Godar.A07G085500	Godar.D07G085800	Gohir.A07G073500	Gohir.D07G078200	Gomus.A07G082500	Gomus.D07G084400	Gorai.D01G082600	Gotom.A07G085100	Gotom.D07G085800	-759.444	0.76456	0.0359	0.047	-759.426	1	35.9657	0.0341	0.0445	-759.426	1	59.0554	0.0001	0.034	0.0445	-759.444	1	0.08892	0.0978	0.1279	-759.426	1	57.4144	0.034	0.0445	-759.444	1	0.0001	0.0359	0.047
Goarb.A07G0861	Gobar.A07G080900	Gobar.D07G081600	Godar.A07G085600	Godar.D07G085900	Gohir.A07G073600	Gohir.D07G078300	Gomus.A07G082600	Gomus.D07G084500	Gorai.D01G082700	Gotom.A07G085200	Gotom.D07G085900	-2560.68	0.49683	0.0506	0.1018	-2560.48	1	0.73479	0.0588	0.1183	-2559.75	1	0.53407	1.88591	0.0628	0.1265	-2560.68	1	0.50483	0.0794	0.1598	-2559.94	1	0.53408	0.0654	0.1317	-2560.49	1	1.8843	0.048	0.0966
Goarb.A07G0862	Gobar.A07G081000	Gobar.D07G081700	Godar.A07G085700	Godar.D07G086000	Gohir.A07G073700	Gohir.D07G078400	Gomus.A07G082700	Gomus.D07G084600	Gorai.D01G082800	Gotom.A07G085300	Gotom.D07G086000	-2967.81	0.47306	0.0416	0.0878	-2966.82	1	2.11624	0.0323	0.0684	-2966.76	1	2.8388	1.71277	0.0318	0.0672	-2967.81	1	0.27846	0.0829	0.1752	-2967.04	1	2.8402	0.0345	0.073	-2967.52	1	1.71274	0.0388	0.082
Goarb.A07G0865	Gobar.A07G081400	Gobar.D07G082100	Godar.A07G086000	Godar.D07G086400	Gohir.A07G074000	Gohir.D07G078700	Gomus.A07G083000	Gomus.D07G085000	Gorai.D01G083200	Gotom.A07G085600	Gotom.D07G086400	-1681.77	0.27908	0.013	0.0464	-1680.66	1	99	0.0085	0.0305	-1680.49	1	0.99597	99	0.0096	0.0345	-1681.77	1	0.16323	0.0273	0.098	-1681.77	1	0.99598	0.013	0.0464	-1680.49	1	99	0.0096	0.0344
Goarb.A07G0866	Gobar.A07G081500	Gobar.D07G082200	Godar.A07G086100	Godar.D07G086500	Gohir.A07G074100	Gohir.D07G078800	Gomus.A07G083100	Gomus.D07G085100	Gorai.D01G083300	Gotom.A07G085700	Gotom.D07G086500	-1459.56	0.26716	0.0174	0.065	-1458.25	1	99	0.012	0.0451	-1458.25	1	99	99	0.012	0.0451	-1459.56	1	0.39704	0.0251	0.0939	-1458.78	1	99	0.0154	0.0576	-1459.04	1	99	0.014	0.0526
Goarb.A07G0867	Gobar.A07G081600	Gobar.D07G082400	Godar.A07G086200	Godar.D07G086700	Gohir.A07G074200	Gohir.D07G078900	Gomus.A07G083200	Gomus.D07G085200	Gorai.D01G083400	Gotom.A07G085800	Gotom.D07G086600	-3963.91	0.42852	0.0217	0.0507	-3961.94	1	0.35919	0.0355	0.0831	-3957.61	1	0.11946	1.10178	0.0365	0.0855	-3963.91	1	0.57322	0.0282	0.0658	-3957.62	1	0.11946	0.037	0.0867	-3963.9	1	1.10214	0.0212	0.0495
Goarb.A07G0869	Gobar.A07G081800	Gobar.D07G082600	Godar.A07G086400	Godar.D07G086900	Gohir.A07G074300	Gohir.D07G079000	Gomus.A07G083400	Gomus.D07G085400	Gorai.D01G083600	Gotom.A07G086000	Gotom.D07G086800	-938.04	0.28046	0.0095	0.0338	-938.04	1	1.00482	0.0095	0.0338	-938.04	1	0.0001	1.00481	0.0095	0.0338	-938.04	1	0.0001	0.0155	0.0554	-938.04	1	0.0001	0.0095	0.0338	-938.04	1	1.00481	0.0095	0.0338
Goarb.A07G0870	Gobar.A07G081900	Gobar.D07G082700	Godar.A07G086500	Godar.D07G087000	Gohir.A07G074400	Gohir.D07G079100	Gomus.A07G083500	Gomus.D07G085500	Gorai.D01G083700	Gotom.A07G086100	Gotom.D07G086900	-1988.43	0.19697	0.0182	0.0925	-1988.4	1	0.87975	0.0191	0.0971	-1988.39	1	16.5818	0.77235	0.0166	0.084	-1988.43	1	0.15295	0.0457	0.2321	-1988.38	1	1.70697	0.017	0.0864	-1988.35	1	0.77801	0.0193	0.0979
Goarb.A07G0871	Gobar.A07G082000	Gobar.D07G082800	Godar.A07G086600	Godar.D07G087100	Gohir.A07G074500	Gohir.D07G079200	Gomus.A07G083600	Gomus.D07G085600	Gorai.D01G083800	Gotom.A07G086200	Gotom.D07G087000	-1699.35	0.15288	0.0058	0.0378	-1699.28	1	1.32523	0.005	0.0326	-1698.98	1	99	1.09841	0.0048	0.0317	-1699.35	1	0.25913	0.0099	0.0648	-1698.99	1	99	0.0051	0.0332	-1699.34	1	1.09842	0.0056	0.0363
Goarb.A07G0872	Gobar.A07G082100	Gobar.D07G082900	Godar.A07G086700	Godar.D07G087200	Gohir.A07G074600	Gohir.D07G079300	Gomus.A07G083700	Gomus.D07G085700	Gorai.D01G083900	Gotom.A07G086300	Gotom.D07G087100	-5397.43	0.18213	0.0124	0.0679	-5397.07	1	1.36022	0.0107	0.0589	-5395.9	1	99	1.11866	0.0102	0.0559	-5397.43	1	0.0886	0.0346	0.1899	-5395.95	1	99	0.0107	0.0585	-5397.39	1	1.11867	0.0119	0.0653
Goarb.A07G0874	Gobar.A07G082300	Gobar.D07G083100	Godar.A07G086900	Godar.D07G087400	Gohir.A07G074800	Gohir.D07G079500	Gomus.A07G083900	Gomus.D07G085900	Gorai.D01G084100	Gotom.A07G086500	Gotom.D07G087300	-1434.13	0.56484	0.0269	0.0476	-1433.97	1	0.59928	0.0322	0.0569	-1433.24	1	0.74968	0.10614	0.0456	0.0802	-1434.13	1	0.1142	0.0884	0.1564	-1435.43	1	74.1587	0.0209	0.0371	-1433.3	1	0.10614	0.0436	0.0767
Goarb.A07G0878	Gobar.A07G082800	Gobar.D07G083300	Godar.A07G087500	Godar.D07G087800	Gohir.A07G075100	Gohir.D07G079675	Gomus.A07G084200	Gomus.D07G086200	Gorai.D01G084400	Gotom.A07G087200	Gotom.D07G087700	-826.136	0.33124	0.0231	0.0698	-825.75	1	4.2353	0.0153	0.0461	-825.618	1	99	2.12366	0.0166	0.0498	-826.136	1	0.11586	0.0496	0.15	-825.775	1	99	0.0206	0.0622	-825.978	1	2.1216	0.0191	0.0574
Goarb.A07G0880	Gobar.A07G083000	Gobar.D07G083500	Godar.A07G087700	Godar.D07G088000	Gohir.A07G075300	Gohir.D07G079800	Gomus.A07G084400	Gomus.D07G086400	Gorai.D01G084600	Gotom.A07G087400	Gotom.D07G087800	-1616.92	0.51518	0.0216	0.0419	-1616.92	1	0.9955	0.0216	0.042	-1614.17	1	99	0.37443	0.0214	0.0416	-1616.92	1	0.25488	0.0441	0.0855	-1615	1	99	0.0163	0.0316	-1616.09	1	0.37443	0.0267	0.0519
Goarb.A07G0882	Gobar.A07G083100	Gobar.D07G083600	Godar.A07G087800	Godar.D07G088300	Gohir.A07G075400	Gohir.D07G079900	Gomus.A07G084500	Gomus.D07G086500	Gorai.D01G084700	Gotom.A07G087500	Gotom.D07G087900	-570.985	0.56271	0.0231	0.0411	-569.405	1	0.09634	0.0445	0.079	-569.208	1	0.12425	0.0001	0.0437	0.0777	-570.985	1	0.86937	0.025	0.0445	-569.892	1	0.12425	0.0391	0.0697	-570.301	1	0.0001	0.0277	0.0491
Goarb.A07G0884	Gobar.A07G083300	Gobar.D07G083800	Godar.A07G088000	Godar.D07G088500	Gohir.A07G075500	Gohir.D07G080000	Gomus.A07G084700	Gomus.D07G086600	Gorai.D01G084900	Gotom.A07G087700	Gotom.D07G088100	-1751.24	0.62212	0.1304	0.2096	-1727.04	1	26.8657	0.0136	0.0219	-1727.01	1	25.7035	99	0.0137	0.0221	-1746.64	1	2.98247	0.0508	0.0817	-1727.98	1	25.7021	0.017	0.0274	-1750.81	1	99	0.127	0.2042
Goarb.A07G0885	Gobar.A07G083400	Gobar.D07G083900	Godar.A07G088100	Godar.D07G088600	Gohir.A07G075600	Gohir.D07G080100	Gomus.A07G084800	Gomus.D07G086700	Gorai.D01G085000	Gotom.A07G087800	Gotom.D07G088200	-769.563	0.5012	0.0717	0.1431	-767.712	1	0.44687	0.1149	0.2304	-766.427	1	0.73728	0.18766	0.1102	0.2212	-769.563	1	0.4625	0.1174	0.2342	-769.407	1	0.73757	0.0818	0.1634	-766.583	1	0.18766	0.1001	0.2008
Goarb.A07G0920	Gobar.A07G083600	Gobar.D07G084200	Godar.A07G088300	Godar.D07G088900	Gohir.A07G075800	Gohir.D07G080200	Gomus.A07G084900	Gomus.D07G086900	Gorai.D01G085300	Gotom.A07G088000	Gotom.D07G088500	-2309.83	0.29808	0.0272	0.0913	-2309.48	1	0.51609	0.0313	0.1051	-2309.28	1	0.33478	0.78435	0.0305	0.1022	-2309.83	1	0.48713	0.0365	0.1225	-2309.3	1	0.33484	0.0296	0.0993	-2309.81	1	0.78545	0.028	0.0941
Goarb.A07G0921	Gobar.A07G083700	Gobar.D07G084300	Godar.A07G088400	Godar.D07G089000	Gohir.A07G075900	Gohir.D07G080301	Gomus.A07G085000	Gomus.D07G087000	Gorai.D01G085400	Gotom.A07G088100	Gotom.D07G088600	-838.865	0.48399	0.0704	0.1455	-832.874	1	99	0.0211	0.0437	-832.874	1	99	49.6676	0.0211	0.0439	-838.86	1	4.4405	0.0263	0.0543	-832.994	1	99	0.027	0.056	-838.781	1	4.98721	0.0656	0.1355
Goarb.A07G0923	Gobar.A07G083900	Gobar.D07G084500	Godar.A07G088600	Godar.D07G089200	Gohir.A07G076000	Gohir.D07G080500	Gomus.A07G085200	Gomus.D07G087200	Gorai.D01G085600	Gotom.A07G088300	Gotom.D07G088800	-1567.28	0.42195	0.0677	0.1604	-1567.23	1	0.83701	0.075	0.1776	-1564.06	1	2.51107	0.34426	0.0872	0.2066	-1567.28	1	0.20323	0.156	0.3698	-1566.3	1	2.51098	0.0554	0.1313	-1565.04	1	0.34426	0.0995	0.2357
Goarb.A07G0924	Gobar.A07G084000	Gobar.D07G084600	Godar.A07G088700	Godar.D07G089300	Gohir.A07G076100	Gohir.D07G080600	Gomus.A07G085300	Gomus.D07G087300	Gorai.D01G085700	Gotom.A07G088400	Gotom.D07G088900	-1532.29	0.28428	0.0291	0.1024	-1531.27	1	99	0.0224	0.0789	-1530.8	1	99	0.55834	0.0272	0.0957	-1532.29	1	0.05752	0.1071	0.3768	-1530.88	1	99	0.025	0.0882	-1532.2	1	0.55835	0.0312	0.1099
Goarb.A07G0925	Gobar.A07G084100	Gobar.D07G084700	Godar.A07G088800	Godar.D07G089400	Gohir.A07G076200	Gohir.D07G080700	Gomus.A07G085400	Gomus.D07G087400	Gorai.D01G085800	Gotom.A07G088500	Gotom.D07G089000	-1626.1	0.21311	0.0134	0.0628	-1626.1	1	1.32514	0.0128	0.0601	-1625.99	1	99	0.86078	0.0131	0.0615	-1626.1	1	0.1108	0.0317	0.1489	-1625.99	1	99	0.0128	0.0601	-1626.1	1	0.86073	0.0137	0.0641
Goarb.A07G0926	Gobar.A07G084200	Gobar.D07G084800	Godar.A07G088900	Godar.D07G089500	Gohir.A07G076300	Gohir.D07G080800	Gomus.A07G085500	Gomus.D07G087500	Gorai.D01G085900	Gotom.A07G088600	Gotom.D07G089100	-1699.21	0.51985	0.024	0.0462	-1698.83	1	99	0.0159	0.0306	-1697.88	1	99	0.49338	0.0249	0.0479	-1699.21	1	0.24689	0.0431	0.083	-1698.11	1	99	0.0203	0.0391	-1698.98	1	0.49337	0.0286	0.0549
Goarb.A07G0890	Gobar.A07G084800	Gobar.D07G085400	Godar.A07G089500	Godar.D07G090100	Gohir.A07G076600	Gohir.D07G081400	Gomus.A07G086200	Gomus.D07G088100	Gorai.D01G086500	Gotom.A07G089200	Gotom.D07G089700	-3244.78	0.28034	0.0143	0.0511	-3243.01	1	0.3316	0.0195	0.0696	-3243	1	0.33906	0.25738	0.0199	0.0709	-3244.78	1	0.1027	0.0469	0.1673	-3243.13	1	0.33906	0.0182	0.065	-3244.7	1	0.2549	0.0161	0.0574
Goarb.A07G0891	Gobar.A07G084900	Gobar.D07G085500	Godar.A07G089800	Godar.D07G090200	Gohir.A07G076700	Gohir.D07G081500	Gomus.A07G086300	Gomus.D07G088200	Gorai.D01G086600	Gotom.A07G089300	Gotom.D07G089800	-1209.43	0.47358	0.0448	0.0945	-1205.45	1	0.17451	0.0949	0.2009	-1203.75	1	0.13144	99	0.0879	0.1862	-1209.43	1	0.92711	0.0469	0.0991	-1203.99	1	0.12907	0.0924	0.1956	-1209.05	1	99	0.0413	0.0872
Goarb.A07G0892	Gobar.A07G085000	Gobar.D07G085600	Godar.A07G089900	Godar.D07G090300	Gohir.A07G076800	Gohir.D07G081600	Gomus.A07G086400	Gomus.D07G088300	Gorai.D01G086700	Gotom.A07G089400	Gotom.D07G089900	-1750.25	0.19611	0.0164	0.0838	-1748.88	1	99	0.0108	0.0549	-1748.88	1	99	99	0.0108	0.0549	-1750.25	1	0.08902	0.0433	0.2208	-1749.96	1	99	0.0151	0.0772	-1749.18	1	99	0.0121	0.0615
Goarb.A07G0893	Gobar.A07G085100	Gobar.D07G085700	Godar.A07G090000	Godar.D07G090400	Gohir.A07G076900	Gohir.D07G081700	Gomus.A07G086500	Gomus.D07G088400	Gorai.D01G086800	Gotom.A07G089500	Gotom.D07G090000	-1383.66	0.3525	0.0239	0.0677	-1383.45	1	99	0.0198	0.0563	-1382.41	1	0.14773	99	0.0308	0.0877	-1383.66	1	0.39655	0.0368	0.1043	-1382.93	1	0.1477	0.0332	0.0946	-1383.14	1	99	0.0214	0.0608
Goarb.A07G0895	Gobar.A07G085300	Gobar.D07G085800	Godar.A07G090200	Godar.D07G090500	Gohir.A07G077100	Gohir.D07G081800	Gomus.A07G086700	Gomus.D07G088500	Gorai.D01G086900	Gotom.A07G089700	Gotom.D07G090100	-381.416	0.15745	0.0172	0.1092	-381.416	1	1.14055	0.017	0.1079	-381.416	1	0.0001	1.14062	0.017	0.1079	-381.416	1	1.13909	0.0164	0.1039	-381.416	1	0.0001	0.0172	0.1092	-381.416	1	1.14063	0.017	0.1079
Goarb.A07G0896	Gobar.A07G085400	Gobar.D07G085900	Godar.A07G090300	Godar.D07G090600	Gohir.A07G077200	Gohir.D07G081900	Gomus.A07G086800	Gomus.D07G088600	Gorai.D01G087000	Gotom.A07G089800	Gotom.D07G090200	-1762.97	0.13504	0.0116	0.0863	-1762.64	1	99	0.0099	0.0732	-1762.64	1	99	99	0.0099	0.0732	-1762.97	1	0.0794	0.0325	0.2409	-1762.89	1	99	0.0109	0.0808	-1762.73	1	99	0.0106	0.0786
Goarb.A07G0897	Gobar.A07G085500	Gobar.D07G086000	Godar.A07G090400	Godar.D07G090700	Gohir.A07G077300	Gohir.D07G082000	Gomus.A07G087000	Gomus.D07G088700	Gorai.D01G087100	Gotom.A07G089900	Gotom.D07G090300	-708.389	0.99981	0.0304	0.0304	-707.734	1	99	0.0175	0.0176	-707.734	1	67.1474	99	0.0176	0.0176	-708.389	1	0.33952	0.0568	0.0568	-708.172	1	48.6343	0.0219	0.0219	-707.951	1	99	0.0261	0.0261
Goarb.A07G0899	Gobar.A07G085700	Gobar.D07G086100	Godar.A07G090600	Godar.D07G090800	Gohir.A07G077500	Gohir.D07G082100	Gomus.A07G087200	Gomus.D07G088800	Gorai.D01G087200	Gotom.A07G090100	Gotom.D07G090400	-1254.67	0.42324	0.0453	0.107	-1254.57	1	2.41243	0.0397	0.0939	-1253.82	1	79.4512	0.24204	0.0489	0.1157	-1254.67	1	0.07708	0.1479	0.3495	-1254.27	1	82.0518	0.039	0.0922	-1254.21	1	0.24202	0.0553	0.1305
Goarb.A07G0907	Gobar.A07G086200	Gobar.D07G086500	Godar.A07G091100	Godar.D07G091400	Gohir.A07G077666	Gohir.D07G082400	Gomus.A07G087500	Gomus.D07G089200	Gorai.D01G088000	Gotom.A07G090400	Gotom.D07G090800	-533.843	0.91583	0.0596	0.0651	-533.8	1	1.25215	0.0537	0.0586	-533.337	1	99	0.96189	0.0541	0.059	-533.843	1	0.04952	0.1855	0.2026	-533.338	1	99	0.0532	0.058	-533.842	1	0.96169	0.0606	0.0661
Goarb.A07G0908	Gobar.A07G086300	Gobar.D07G086600	Godar.A07G091200	Godar.D07G091500	Gohir.A07G077700	Gohir.D07G082500	Gomus.A07G087600	Gomus.D07G089300	Gorai.D01G088100	Gotom.A07G090500	Gotom.D07G090900	-2018.56	0.50365	0.0259	0.0515	-2018.18	1	2.28001	0.0218	0.0433	-2018.16	1	2.41345	1.10882	0.0231	0.0459	-2018.56	1	0.07244	0.0884	0.1754	-2018.16	1	2.41345	0.0234	0.0465	-2018.56	1	1.10882	0.0256	0.0509
Goarb.A07G0909	Gobar.A07G086400	Gobar.D07G086700	Godar.A07G091300	Godar.D07G091600	Gohir.A07G077800	Gohir.D07G082600	Gomus.A07G087700	Gomus.D07G089400	Gorai.D01G088200	Gotom.A07G090600	Gotom.D07G091000	-738.938	0.29488	0.0182	0.0617	-738.856	1	0.63062	0.0213	0.0723	-738.768	1	0.50671	12.2505	0.0182	0.0615	-738.938	1	0.31945	0.03	0.1017	-738.797	1	0.50671	0.0207	0.0702	-738.909	1	12.2837	0.0156	0.053
Goarb.A07G0910	Gobar.A07G086500	Gobar.D07G086800	Godar.A07G091400	Godar.D07G091700	Gohir.A07G077900	Gohir.D07G082700	Gomus.A07G087800	Gomus.D07G089500	Gorai.D01G088300	Gotom.A07G090700	Gotom.D07G091100	-2135.56	0.63471	0.023	0.0362	-2134.6	1	99	0.0148	0.0233	-2134.06	1	0.45815	99	0.0206	0.0325	-2135.56	1	0.14108	0.056	0.0883	-2135.41	1	0.45813	0.0261	0.0412	-2134.21	1	99	0.0174	0.0275
Goarb.A07G0911	Gobar.A07G086600	Gobar.D07G086900	Godar.A07G091500	Godar.D07G091800	Gohir.A07G078000	Gohir.D07G082800	Gomus.A07G087900	Gomus.D07G089600	Gorai.D01G088400	Gotom.A07G090800	Gotom.D07G091200	-796.082	0.40145	0.0161	0.0401	-795.975	1	0.36242	0.029	0.072	-793.79	1	99	0.13289	0.0308	0.0767	-796.082	1	0.13287	0.0447	0.1114	-795.42	1	99	0.0118	0.0293	-794.452	1	0.13288	0.0352	0.0875
Goarb.A07G0912	Gobar.A07G086700	Gobar.D07G087000	Godar.A07G091600	Godar.D07G091900	Gohir.A07G078100	Gohir.D07G082900	Gomus.A07G088000	Gomus.D07G089700	Gorai.D01G088500	Gotom.A07G090900	Gotom.D07G091300	-4799.32	0.45144	0.0337	0.0747	-4798.77	1	0.55551	0.0404	0.0895	-4798.36	1	0.31476	0.71569	0.0412	0.0913	-4799.32	1	0.13914	0.0773	0.1713	-4798.48	1	0.31476	0.0388	0.086	-4799.2	1	0.71569	0.0361	0.08
Goarb.A07G0913	Gobar.A07G086800	Gobar.D07G087100	Godar.A07G091700	Godar.D07G092000	Gohir.A07G078200	Gohir.D07G083000	Gomus.A07G088100	Gomus.D07G089800	Gorai.D01G088600	Gotom.A07G091000	Gotom.D07G091400	-841.736	0.38481	0.021	0.0546	-841.11	1	2.84697	0.0134	0.0347	-840.743	1	99	1.9149	0.0141	0.0364	-841.736	1	0.17207	0.0399	0.1037	-840.952	1	99	0.0184	0.0478	-841.527	1	1.91488	0.0167	0.0433
Goarb.A07G0914	Gobar.A07G086900	Gobar.D07G087200	Godar.A07G091800	Godar.D07G092100	Gohir.A07G078300	Gohir.D07G083100	Gomus.A07G088200	Gomus.D07G089900	Gorai.D01G088700	Gotom.A07G091100	Gotom.D07G091500	-2274.9	0.20485	0.0137	0.0668	-2273.95	1	3.01409	0.0093	0.0452	-2273.76	1	2.07524	55.9309	0.0083	0.0403	-2274.9	1	0.09639	0.039	0.1905	-2274.66	1	2.07553	0.0125	0.061	-2274	1	56.0838	0.0095	0.0461
Goarb.A07G0915	Gobar.A07G087000	Gobar.D07G087500	Godar.A07G091900	Godar.D07G092400	Gohir.A07G078350	Gohir.D07G083300	Gomus.A07G088300	Gomus.D07G090200	Gorai.D01G088800	Gotom.A07G091200	Gotom.D07G091900	-523.704	0.34506	0.059	0.1709	-516.862	1	99	0.0133	0.0386	-516.862	1	99	0.0001	0.0133	0.0386	-523.676	1	1.1261	0.0538	0.1559	-516.862	1	99	0.0133	0.0386	-523.704	1	0.0001	0.059	0.1709
Goarb.A07G0932	Gobar.A07G087400	Gobar.D07G087800	Godar.A07G092300	Godar.D07G092700	Gohir.A07G078500	Gohir.D07G083600	Gomus.A07G088500	Gomus.D07G090500	Gorai.D01G089200	Gotom.A07G091400	Gotom.D07G092200	-4843.42	0.80478	0.2485	0.3088	-4838.84	1	3.76728	0.1486	0.1847	-4815.54	1	0.12071	16.4047	0.2441	0.302	-4843.1	1	0.39903	0.3292	0.4093	-4824.21	1	0.12032	0.3569	0.4429	-4834.29	1	17.7941	0.1352	0.168
Goarb.A07G0934	Gobar.A07G087500	Gobar.D07G087900	Godar.A07G092400	Godar.D07G092800	Gohir.A07G078600	Gohir.D07G083700	Gomus.A07G088700	Gomus.D07G090600	Gorai.D01G089300	Gotom.A07G091600	Gotom.D07G092300	-1255.17	0.67799	0.0313	0.0462	-1253.83	1	99	0.0222	0.0328	-1253.83	1	99	99	0.0222	0.0328	-1255.17	1	0.05332	0.0924	0.1363	-1254.73	1	99	0.0291	0.0429	-1254.27	1	99	0.0245	0.0361
Goarb.A07G0935	Gobar.A07G087600	Gobar.D07G088000	Godar.A07G092500	Godar.D07G093000	Gohir.A07G078700	Gohir.D07G083800	Gomus.A07G088800	Gomus.D07G090700	Gorai.D01G089400	Gotom.A07G091700	Gotom.D07G092400	-2471.77	0.26927	0.0136	0.0507	-2471.77	1	1.0089	0.0136	0.0505	-2471.22	1	26.191	0.54585	0.0135	0.0503	-2471.77	1	0.18799	0.0307	0.114	-2471.39	1	99	0.0116	0.0429	-2471.59	1	0.54209	0.0156	0.0579
Goarb.A07G0936	Gobar.A07G087700	Gobar.D07G088100	Godar.A07G092600	Godar.D07G093100	Gohir.A07G078800	Gohir.D07G083900	Gomus.A07G088900	Gomus.D07G090800	Gorai.D01G089500	Gotom.A07G091800	Gotom.D07G092500	-1572.93	0.9223	0.057	0.0618	-1568.12	1	0.18591	0.1205	0.1315	-1563.64	1	0.06742	0.91325	0.1189	0.1297	-1572.93	1	0.73521	0.0674	0.0731	-1563.65	1	0.06766	0.1177	0.1284	-1572.93	1	1.13941	0.0558	0.0605
Goarb.A07G0939	Gobar.A07G087900	Gobar.D07G088300	Godar.A07G092800	Godar.D07G093300	Gohir.A07G078900	Gohir.D07G084000	Gomus.A07G089100	Gomus.D07G091000	Gorai.D01G089700	Gotom.A07G092000	Gotom.D07G092700	-1460.98	0.33212	0.0668	0.2012	-1457.27	1	4.72167	0.027	0.0815	-1456.69	1	0.51504	5.00328	0.03	0.0905	-1460.98	1	0.1343	0.1	0.301	-1460.84	1	0.51504	0.0688	0.2071	-1456.83	1	5.00338	0.0281	0.0847
Goarb.A07G0940	Gobar.A07G088100	Gobar.D07G088500	Godar.A07G093000	Godar.D07G093600	Gohir.A07G079000	Gohir.D07G084300	Gomus.A07G089300	Gomus.D07G091300	Gorai.D01G089900	Gotom.A07G092200	Gotom.D07G093000	-1048.66	0.20046	0.0177	0.0881	-1048.66	1	0.98872	0.0177	0.0885	-1046.37	1	99	0.33218	0.0216	0.1079	-1048.66	1	0.13204	0.0448	0.2236	-1047.12	1	99	0.0137	0.0681	-1047.92	1	0.33217	0.0256	0.1279
Goarb.A07G0941	Gobar.A07G088200	Gobar.D07G088600	Godar.A07G093100	Godar.D07G093700	Gohir.A07G079100	Gohir.D07G084400	Gomus.A07G089400	Gomus.D07G091400	Gorai.D01G090000	Gotom.A07G092300	Gotom.D07G093100	-1784.31	0.70928	0.2027	0.2857	-1781.69	1	0.67363	0.264	0.3723	-1781.69	1	0.0001	0.67363	0.264	0.3723	-1779.55	1	0.01506	0.2879	0.4059	-1784.31	1	0.0001	0.2027	0.2857	-1781.69	1	0.67363	0.264	0.3723
Goarb.A07G0942	Gobar.A07G088300	Gobar.D07G088700	Godar.A07G093200	Godar.D07G093800	Gohir.A07G079200	Gohir.D07G084500	Gomus.A07G089500	Gomus.D07G091500	Gorai.D01G090100	Gotom.A07G092400	Gotom.D07G093200	-962.451	0.46909	0.0226	0.0481	-962.451	1	1.00126	0.0226	0.0481	-962.451	1	0.0001	1.00126	0.0226	0.0483	-962.451	1	0.08753	0.0494	0.1054	-962.451	1	0.0001	0.0226	0.0483	-962.451	1	1.00126	0.0226	0.0481
Goarb.A07G0950	Gobar.A07G088500	Gobar.D07G088900	Godar.A07G093400	Godar.D07G094000	Gohir.A07G079400	Gohir.D07G084700	Gomus.A07G089700	Gomus.D07G091700	Gorai.D01G090300	Gotom.A07G092600	Gotom.D07G093500	-2211.17	0.35939	0.0169	0.0471	-2211.15	1	1.31636	0.0157	0.0438	-2210.8	1	0.24989	2.50295	0.0178	0.0496	-2211.17	1	0.20244	0.0316	0.0879	-2210.9	1	0.25015	0.0202	0.0562	-2211.07	1	2.48212	0.0146	0.0406
Goarb.A07G0956	Gobar.A07G088800	Gobar.D07G089100	Godar.A07G093800	Godar.D07G094300	Gohir.A07G079500	Gohir.D07G084800	Gomus.A07G090000	Gomus.D07G092000	Gorai.D01G090600	Gotom.A07G093100	Gotom.D07G093800	-517.612	999	0.0394	0	-517.422	1	99	0.0316	0	-517.422	1	25.3212	99	0.0318	0	-517.612	1	0.51466	0.0537	0.0001	-517.598	1	69.5984	0.0355	0	-517.436	1	99	0.0355	0
Goarb.A07G0981	Gobar.A07G089500	Gobar.D07G090300	Godar.A07G094500	Godar.D07G095400	Gohir.A07G080000	Gohir.D07G085800	Gomus.A07G091000	Gomus.D07G093600	Gorai.D01G091900	Gotom.A07G093800	Gotom.D07G095000	-1713.09	0.64428	0.0442	0.0685	-1711.96	1	3.20744	0.0293	0.0456	-1711.72	1	2.24843	30.9791	0.0263	0.0408	-1713.09	1	0.09438	0.1225	0.1902	-1712.73	1	2.24967	0.0402	0.0624	-1712.06	1	99	0.03	0.0465
Goarb.A07G0979	Gobar.A07G090000	Gobar.D07G090500	Godar.A07G095100	Godar.D07G095600	Gohir.A07G080500	Gohir.D07G086100	Gomus.A07G091200	Gomus.D07G093800	Gorai.D01G092100	Gotom.A07G094300	Gotom.D07G095200	-2519.12	0.20422	0.0162	0.0792	-2518.87	1	1.64995	0.0136	0.0665	-2518.29	1	2.07437	0.45967	0.0165	0.0807	-2519.12	1	0.144	0.0461	0.2257	-2518.58	1	2.07437	0.0139	0.068	-2518.84	1	0.45967	0.0188	0.0919
Goarb.A07G0957	Gobar.A07G089900	Gobar.D07G090600	Godar.A07G095300	Godar.D07G095700	Gohir.A07G080600	Gohir.D07G086200	Gomus.A07G091300	Gomus.D07G094000	Gorai.D01G092200	Gotom.A07G094400	Gotom.D07G095300	-1363.74	0.81884	0.0689	0.0842	-1360.77	1	99	0.0408	0.0499	-1360.77	1	99	99	0.0408	0.0499	-1363.74	1	0.58218	0.0922	0.1126	-1361.74	1	99	0.0471	0.0575	-1362.79	1	99	0.0628	0.0767
Goarb.A07G0958	Gobar.A07G089800	Gobar.D07G090700	Godar.A07G095400	Godar.D07G095800	Gohir.A07G080700	Gohir.D07G086300	Gomus.A07G091400	Gomus.D07G094100	Gorai.D01G092300	Gotom.A07G094500	Gotom.D07G095400	-934.995	0.63037	0.0343	0.0544	-934.95	1	1.27284	0.0316	0.0502	-934.787	1	0.74865	1.89574	0.0321	0.051	-934.995	1	0.05775	0.1344	0.2131	-934.965	1	0.74865	0.0358	0.0568	-934.817	1	1.89574	0.0306	0.0485
Goarb.A07G0959	Gobar.A07G089700	Gobar.D07G090800	Godar.A07G095500	Godar.D07G095900	Gohir.A07G080800	Gohir.D07G086400	Gomus.A07G091500	Gomus.D07G094200	Gorai.D01G092400	Gotom.A07G094600	Gotom.D07G095500	-2119.78	0.30419	0.0397	0.1305	-2116.18	1	10.3513	0.0184	0.0607	-2116.14	1	7.33283	18.2216	0.0191	0.0628	-2119.78	1	0.68281	0.0509	0.1674	-2116.85	1	7.49822	0.0228	0.075	-2119.04	1	99	0.0356	0.1181
Goarb.A07G0961	Gobar.A07G090300	Gobar.D07G091100	Godar.A07G095800	Godar.D07G096200	Gohir.A07G081000	Gohir.D07G086600	Gomus.A07G091800	Gomus.D07G094500	Gorai.D01G092600	Gotom.A07G094900	Gotom.D07G095800	-3792.36	0.2462	0.0165	0.0669	-3791.89	1	99	0.0096	0.0389	-3791.58	1	0.87367	99	0.0124	0.0502	-3792.36	1	0.18025	0.0351	0.1426	-3792.36	1	0.83297	0.017	0.0689	-3791.59	1	99	0.012	0.0488
Goarb.A07G0962	Gobar.A07G090400	Gobar.D07G091200	Godar.A07G095900	Godar.D07G096300	Gohir.A07G081100	Gohir.D07G086700	Gomus.A07G091900	Gomus.D07G094600	Gorai.D01G092700	Gotom.A07G095000	Gotom.D07G095900	-3980.02	0.29737	0.0264	0.0889	-3979.07	1	9.80547	0.0191	0.0642	-3979.04	1	2.90115	49.0952	0.0193	0.0649	-3980.02	1	0.13078	0.0635	0.2135	-3979.88	1	2.90116	0.0247	0.083	-3979.18	1	44.7824	0.021	0.0707
Goarb.A07G0963	Gobar.A07G090500	Gobar.D07G091300	Godar.A07G096000	Godar.D07G096400	Gohir.A07G081200	Gohir.D07G086800	Gomus.A07G092000	Gomus.D07G094700	Gorai.D01G092800	Gotom.A07G095100	Gotom.D07G096000	-370.906	0.96081	0.0353	0.0368	-370.124	1	99	0.022	0.0228	-370.124	1	99	99	0.022	0.0228	-370.906	1	0.29934	0.0542	0.0564	-370.505	1	99	0.0311	0.0324	-370.525	1	99	0.0262	0.0271
Goarb.A07G0966	Gobar.A07G090700	Gobar.D07G091500	Godar.A07G096200	Godar.D07G096600	Gohir.A07G081500	Gohir.D07G087100	Gomus.A07G092200	Gomus.D07G094900	Gorai.D01G093100	Gotom.A07G095300	Gotom.D07G096200	-6782.9	0.67958	0.034	0.05	-6780.83	1	3.7092	0.0263	0.0387	-6780.83	1	3.80739	2.79418	0.0267	0.0392	-6782.9	1	0.59657	0.0431	0.0634	-6781.03	1	3.80741	0.0295	0.0435	-6782.7	1	2.79416	0.0311	0.0458
Goarb.A07G0967	Gobar.A07G090800	Gobar.D07G091600	Godar.A07G096300	Godar.D07G096700	Gohir.A07G082301	Gohir.D07G087200	Gomus.A07G092300	Gomus.D07G095000	Gorai.D01G093200	Gotom.A07G095400	Gotom.D07G096300	-1787.24	0.14665	0.0084	0.0574	-1787.02	1	1.61399	0.0068	0.0465	-1786.01	1	99	0.92859	0.007	0.0478	-1787.24	1	1.1745	0.0078	0.0534	-1786.02	1	99	0.0068	0.0465	-1787.23	1	0.9286	0.0086	0.0587
Goarb.A07G0968	Gobar.A07G090900	Gobar.D07G091700	Godar.A07G096400	Godar.D07G096800	Gohir.A07G083101	Gohir.D07G087301	Gomus.A07G092400	Gomus.D07G095100	Gorai.D01G093300	Gotom.A07G095500	Gotom.D07G096400	-3413.06	0.18698	0.0149	0.0797	-3408.95	1	99	0.0081	0.0429	-3408.95	1	99	99	0.0081	0.0429	-3413.06	1	3.29532	0.0091	0.0486	-3410.57	1	99	0.0127	0.0678	-3411.45	1	99	0.0103	0.0548
Goarb.A07G0969	Gobar.A07G091000	Gobar.D07G091800	Godar.A07G096500	Godar.D07G096900	Gohir.A07G083901	Gohir.D07G087400	Gomus.A07G092500	Gomus.D07G095200	Gorai.D01G093400	Gotom.A07G095600	Gotom.D07G096500	-966.377	0.98374	0.0381	0.0388	-966.136	1	0.56246	0.047	0.0479	-965.459	1	0.0001	0.56242	0.0504	0.0514	-966.377	1	0.03733	0.0825	0.0838	-965.7	1	0.0001	0.0415	0.0423	-966.136	1	0.56246	0.047	0.0479
Goarb.A07G0971	Gobar.A07G091200	Gobar.D07G092000	Godar.A07G096700	Godar.D07G097100	Gohir.A07G084600	Gohir.D07G087500	Gomus.A07G092700	Gomus.D07G095300	Gorai.D01G093600	Gotom.A07G095800	Gotom.D07G096800	-4067.65	0.41298	0.0703	0.1702	-4064.03	1	10.4219	0.039	0.0985	-4051.51	1	0.06087	11.9272	0.1002	0.2505	-4067.65	1	0.30893	0.1133	0.2744	-4056.44	1	0.06095	0.1295	0.311	-4062.71	1	11.9606	0.042	0.1059
Goarb.A07G0973	Gobar.A07G091500	Gobar.D07G092300	Godar.A07G097000	Godar.D07G097400	Gohir.A07G084300	Gohir.D07G087800	Gomus.A07G093000	Gomus.D07G095600	Gorai.D01G093900	Gotom.A07G096200	Gotom.D07G097100	-1451.58	0.20864	0.0189	0.0907	-1451.34	1	0.5584	0.0229	0.1097	-1451.34	1	0.49851	0.59828	0.0228	0.109	-1451.58	1	0.61534	0.023	0.1102	-1451.43	1	0.49851	0.0203	0.0974	-1451.48	1	0.59828	0.0214	0.1024
Goarb.A07G0976	Gobar.A07G091800	Gobar.D07G092800	Godar.A07G097300	Godar.D07G097700	Gohir.A07G081700	Gohir.D07G088200	Gomus.A07G093300	Gomus.D07G095900	Gorai.D01G094400	Gotom.A07G096500	Gotom.D07G097400	-3360.61	0.41095	0.0223	0.0542	-3360.61	1	0.99219	0.0223	0.0543	-3359.69	1	0.47203	2.50304	0.0246	0.06	-3360.61	1	0.11175	0.0708	0.1723	-3360.11	1	0.47203	0.0263	0.0641	-3360.19	1	2.50304	0.0206	0.0501
Goarb.A07G0977	Gobar.A07G091900	Gobar.D07G092900	Godar.A07G097400	Godar.D07G097800	Gohir.A07G081800	Gohir.D07G088300	Gomus.A07G093400	Gomus.D07G096000	Gorai.D01G094500	Gotom.A07G096600	Gotom.D07G097500	-824.471	0.18918	0.0133	0.0706	-825.054	1	0.35478	0.0178	0.0937	-821.674	1	0.0001	99	0.0159	0.0837	-824.471	1	1.03056	0.0132	0.0696	-822.453	1	0.0001	0.0183	0.0964	-823.692	1	99	0.0109	0.0578
Goarb.A07G0978	Gobar.A07G092000	Gobar.D07G093000	Godar.A07G097500	Godar.D07G097900	Gohir.A07G081900	Gohir.D07G088400	Gomus.A07G093500	Gomus.D07G096100	Gorai.D01G094600	Gotom.A07G096700	Gotom.D07G097600	-2956.13	0.35945	0.0159	0.0443	-2954.24	1	0.28842	0.0256	0.0716	-2951.9	1	0.12839	1.49112	0.0273	0.0765	-2956.13	1	0.40132	0.0261	0.0727	-2951.97	1	0.12839	0.028	0.0785	-2956.06	1	1.49094	0.0152	0.0423
Goarb.A07G1276	Gobar.A07G092300	Gobar.D07G093400	Godar.A07G097800	Godar.D07G098300	Gohir.A07G082100	Gohir.D07G088600	Gomus.A07G093700	Gomus.D07G096500	Gorai.D01G095000	Gotom.A07G097000	Gotom.D07G098000	-2570.19	0.33663	0.0173	0.0514	-2569.64	1	2.50639	0.0132	0.0391	-2569.61	1	1.22244	2.64827	0.014	0.0415	-2570.19	1	0.36283	0.0273	0.081	-2570.18	1	1.22244	0.0169	0.0503	-2569.62	1	2.64829	0.0144	0.0427
Goarb.A07G1277	Gobar.A07G092400	Gobar.D07G093500	Godar.A07G097900	Godar.D07G098400	Gohir.A07G082200	Gohir.D07G088700	Gomus.A07G093800	Gomus.D07G096600	Gorai.D01G095100	Gotom.A07G097100	Gotom.D07G098100	-3356.34	0.75195	0.0359	0.0477	-3356.27	1	1.19353	0.0328	0.0437	-3354.41	1	0.44228	2.13364	0.0349	0.0464	-3356.34	1	0.2001	0.0737	0.098	-3355.36	1	0.44234	0.0421	0.056	-3355.39	1	2.13348	0.0286	0.0381
Goarb.A07G1280	Gobar.A07G092700	Gobar.D07G093900	Godar.A07G098200	Godar.D07G099000	Gohir.A07G082500	Gohir.D07G089000	Gomus.A07G094100	Gomus.D07G096900	Gorai.D01G095400	Gotom.A07G097400	Gotom.D07G098600	-3274.9	2.06211	0.0376	0.0182	-3244.15	1	8.11462	0.0147	0.047	-3240.23	1	0.19478	99	0.0235	0.0756	-3245.7	1	0.18261	0.046	0.1478	-3243.32	1	0.19474	0.0295	0.0949	-3247.02	1	85.7004	0.0174	0.0423
Goarb.A07G1289	Gobar.A07G094100	Gobar.D07G095800	Godar.A07G099900	Godar.D07G100800	Gohir.A07G085000	Gohir.D07G090500	Gomus.A07G095600	Gomus.D07G098900	Gorai.D01G097000	Gotom.A07G099500	Gotom.D07G100400	-1244.27	0.27232	0.0183	0.0671	-1243.81	1	2.42005	0.0136	0.05	-1243.99	1	84.6742	99	0.0105	0.0382	-1244.27	1	0.55224	0.0248	0.0911	-1244.21	1	1.43215	0.0168	0.0618	-1243.39	1	99	0.0151	0.0556
Goarb.A07G1298	Gobar.A07G094300	Gobar.D07G096400	Godar.A07G100900	Godar.D07G101300	Gohir.A07G086000	Gohir.D07G091100	Gomus.A07G096300	Gomus.D07G099500	Gorai.D01G097600	Gotom.A07G100500	Gotom.D07G101000	-1781.43	0.25028	0.0118	0.047	-1781.43	1	1.0707	0.0114	0.0457	-1781.42	1	1.2013	0.93634	0.0114	0.0456	-1781.43	1	0.09144	0.0448	0.1789	-1781.42	1	1.2013	0.0113	0.0451	-1781.43	1	0.93634	0.0119	0.0475
Goarb.A07G1299	Gobar.A07G094400	Gobar.D07G096500	Godar.A07G101000	Godar.D07G101400	Gohir.A07G086100	Gohir.D07G091200	Gomus.A07G096400	Gomus.D07G099600	Gorai.D01G097700	Gotom.A07G100600	Gotom.D07G101100	-2754.88	0.29092	0.0204	0.0702	-2752.91	1	99	0.015	0.0514	-2752.91	1	99	99	0.015	0.0514	-2754.88	1	0.10712	0.0514	0.1767	-2754.32	1	99	0.0182	0.0627	-2753.48	1	99	0.0171	0.0589
Goarb.A07G1300	Gobar.A07G094500	Gobar.D07G096600	Godar.A07G101100	Godar.D07G101500	Gohir.A07G086200	Gohir.D07G091300	Gomus.A07G096500	Gomus.D07G099700	Gorai.D01G097800	Gotom.A07G100700	Gotom.D07G101200	-3159.56	0.11604	0.0053	0.046	-3159.33	1	1.64842	0.0044	0.0376	-3158.1	1	99	0.74988	0.0044	0.0379	-3159.56	1	0.11642	0.016	0.1378	-3158.15	1	99	0.004	0.0347	-3159.51	1	0.7498	0.0057	0.0492
Goarb.A07G1303	Gobar.A07G094700	Gobar.D07G096700	Godar.A07G101300	Godar.D07G101600	Gohir.A07G086500	Gohir.D07G091400	Gomus.A07G096700	Gomus.D07G099800	Gorai.D01G097900	Gotom.A07G100900	Gotom.D07G101300	-1204.09	0.09899	0.0086	0.0871	-1203.28	1	99	0.0071	0.0718	-1203.28	1	96.1386	99	0.0071	0.0718	-1204.09	1	0.01096	0.0429	0.433	-1203.87	1	99	0.0082	0.0833	-1203.5	1	99	0.0075	0.0756
Goarb.A07G1302	Gobar.A07G094600	Gobar.D07G096800	Godar.A07G101200	Godar.D07G101700	Gohir.A07G086400	Gohir.D07G091500	Gomus.A07G096600	Gomus.D07G099900	Gorai.D01G098000	Gotom.A07G100800	Gotom.D07G101500	-891.358	0.03856	0.0021	0.0548	-890.924	1	0.37222	0.0033	0.0853	-890.346	1	99	0.2494	0.0033	0.0852	-891.358	1	0.20324	0.004	0.1046	-891.144	1	99	0.0019	0.0488	-890.561	1	0.2494	0.0035	0.0911
Goarb.A07G0989	Gobar.A07G099900	Gobar.D07G102000	Godar.A07G106600	Godar.D07G106800	Gohir.A07G091300	Gohir.D07G096000	Gomus.A07G102000	Gomus.D07G105200	Gorai.D01G103300	Gotom.A07G106300	Gotom.D07G106800	-2431.12	0.35117	0.0215	0.0613	-2491.56	1	0.00135	0.0658	0.1962	-2429.65	1	78.6959	0.17271	0.0259	0.0737	-2431.12	1	0.15902	0.0554	0.1578	-2430.37	1	75.1118	0.0171	0.0485	-2430.4	1	0.17269	0.0304	0.0866
Goarb.A07G0990	Gobar.A07G100000	Gobar.D07G102100	Godar.A07G106700	Godar.D07G106900	Gohir.A07G091400	Gohir.D07G096100	Gomus.A07G102100	Gomus.D07G105300	Gorai.D01G103400	Gotom.A07G106400	Gotom.D07G106900	-2526.94	0.25467	0.0134	0.0525	-2526.61	1	4.95304	0.0098	0.0386	-2526.13	1	0.30117	90.7643	0.0124	0.0485	-2526.94	1	0.2621	0.0227	0.0892	-2526.7	1	0.30115	0.0157	0.0617	-2526.37	1	73.9266	0.01	0.0393
Goarb.A07G0991	Gobar.A07G100100	Gobar.D07G102200	Godar.A07G106800	Godar.D07G107000	Gohir.A07G091500	Gohir.D07G096200	Gomus.A07G102200	Gomus.D07G105400	Gorai.D01G103500	Gotom.A07G106500	Gotom.D07G107000	-1841.95	0.41949	0.0234	0.0557	-1841.44	1	43.381	0.0161	0.0384	-1841.44	1	29.8977	11.7313	0.0163	0.0389	-1841.95	1	0.28961	0.0423	0.1007	-1841.46	1	91.1911	0.0186	0.0444	-1841.93	1	3.09553	0.0216	0.0515
Goarb.A07G1000	Gobar.A07G101100	Gobar.D07G102800	Godar.A07G107900	Godar.D07G107700	Gohir.A07G092300	Gohir.D07G096800	Gomus.A07G103200	Gomus.D07G106200	Gorai.D01G104200	Gotom.A07G107400	Gotom.D07G107700	-732.146	0.57605	0.0445	0.0773	-729.812	1	99	0.0285	0.0495	-729.812	1	99	99	0.0285	0.0496	-732.146	1	0.03475	0.1941	0.3363	-731.483	1	99	0.0393	0.0681	-730.475	1	99	0.0339	0.0588
Goarb.A07G1006	Gobar.A07G101700	Gobar.D07G103700	Godar.A07G108400	Godar.D07G108800	Gohir.A07G092900	Gohir.D07G097400	Gomus.A07G103700	Gomus.D07G107200	Gorai.D01G104900	Gotom.A07G107900	Gotom.D07G108500	-1774.03	0.34816	0.0311	0.0895	-1774.02	1	0.84764	0.0328	0.0941	-1773.79	1	1.12845	0.38956	0.0355	0.1021	-1774.03	1	0.22327	0.0656	0.1885	-1774.03	1	1.12848	0.0305	0.0876	-1773.8	1	0.38956	0.0362	0.104
Goarb.A07G1008	Gobar.A07G102100	Gobar.D07G104000	Godar.A07G108800	Godar.D07G109200	Gohir.A07G093200	Gohir.D07G097800	Gomus.A07G104000	Gomus.D07G107500	Gorai.D01G105200	Gotom.A07G108100	Gotom.D07G108900	-1883.06	0.31254	0.0193	0.0618	-1881.68	1	99	0.0116	0.0371	-1881.68	1	99	99	0.0116	0.0371	-1883.06	1	0.0988	0.0499	0.1595	-1882.63	1	99	0.0173	0.0552	-1882.11	1	99	0.0137	0.0438
Goarb.A07G1009	Gobar.A07G102200	Gobar.D07G104100	Godar.A07G108900	Godar.D07G109300	Gohir.A07G093300	Gohir.D07G097900	Gomus.A07G104100	Gomus.D07G107600	Gorai.D01G105300	Gotom.A07G108200	Gotom.D07G109000	-4848.68	0.29444	0.0188	0.0639	-4848.68	1	1.08636	0.0184	0.0624	-4848.39	1	0.76076	9.39609	0.0173	0.0586	-4848.68	1	0.14857	0.0474	0.1609	-4848.97	1	0.749	0.0203	0.0645	-4848.44	1	3.36028	0.0169	0.0574
Goarb.A07G1013	Gobar.A07G102600	Gobar.D07G104400	Godar.A07G109300	Godar.D07G109800	Gohir.A07G093700	Gohir.D07G098350	Gomus.A07G104500	Gomus.D07G108100	Gorai.D01G105700	Gotom.A07G108600	Gotom.D07G109500	-580.045	0.42875	0.0292	0.0682	-579.764	1	79.5895	0.0107	0.025	-579.764	1	56.1978	99	0.0108	0.0251	-580.045	1	0.55375	0.0418	0.0975	-580.004	1	1.89654	0.0235	0.0539	-579.845	1	90.2434	0.0231	0.0538
Goarb.A07G1014	Gobar.A07G102700	Gobar.D07G104500	Godar.A07G109400	Godar.D07G109900	Gohir.A07G093800	Gohir.D07G098400	Gomus.A07G104600	Gomus.D07G108200	Gorai.D01G105800	Gotom.A07G108700	Gotom.D07G109600	-2363.46	0.33093	0.0173	0.0522	-2363.34	1	0.67511	0.0193	0.0585	-2363.32	1	0.62406	1.04774	0.0185	0.0558	-2363.46	1	0.05516	0.0687	0.2075	-2363.32	1	0.62406	0.0186	0.0561	-2363.46	1	1.04774	0.0172	0.0519
Goarb.A07G1015	Gobar.A07G102800	Gobar.D07G104600	Godar.A07G109500	Godar.D07G110000	Gohir.A07G093900	Gohir.D07G098500	Gomus.A07G104700	Gomus.D07G108300	Gorai.D01G105900	Gotom.A07G108800	Gotom.D07G109700	-2418.69	0.63819	0.0275	0.0431	-2418.35	1	0.56201	0.0336	0.0526	-2418.32	1	0.61381	0.4343	0.0353	0.0553	-2418.69	1	0.07987	0.0873	0.1368	-2418.48	1	0.61382	0.0297	0.0466	-2418.53	1	0.4343	0.0331	0.0518
Goarb.A07G1016	Gobar.A07G102900	Gobar.D07G104700	Godar.A07G109600	Godar.D07G110100	Gohir.A07G094000	Gohir.D07G098600	Gomus.A07G104800	Gomus.D07G108400	Gorai.D01G106000	Gotom.A07G108900	Gotom.D07G109800	-1429.68	1.35922	0.0295	0.0217	-1429.52	1	0.63982	0.0354	0.0261	-1428.12	1	1.85795	0.16639	0.0374	0.0275	-1429.68	1	0.11976	0.0987	0.0726	-1429.5	1	1.85795	0.0257	0.0189	-1428.3	1	0.16638	0.0413	0.0303
Goarb.A07G1018	Gobar.A07G103100	Gobar.D07G104900	Godar.A07G109800	Godar.D07G110400	Gohir.A07G094200	Gohir.D07G098700	Gomus.A07G105000	Gomus.D07G108600	Gorai.D01G106200	Gotom.A07G109100	Gotom.D07G110000	-946.834	0.45008	0.0275	0.0611	-946.005	1	99	0.0133	0.0295	-946.005	1	99	99	0.0133	0.0295	-946.834	1	0.30846	0.0541	0.1203	-946.317	1	65.426	0.0184	0.0408	-946.521	1	99	0.0225	0.0499
Goarb.A07G1020	Gobar.A07G103200	Gobar.D07G105100	Godar.A07G110000	Godar.D07G110600	Gohir.A07G094300	Gohir.D07G098800	Gomus.A07G105100	Gomus.D07G108800	Gorai.D01G106500	Gotom.A07G109200	Gotom.D07G110200	-3995.54	0.36551	0.0192	0.0527	-3995.1	1	2.29177	0.0171	0.0468	-3994.77	1	1.46019	99	0.0163	0.0446	-3995.54	1	0.02484	0.0753	0.206	-3995.48	1	1.46019	0.0189	0.0517	-3994.83	1	99	0.0166	0.0455
Goarb.A07G1023	Gobar.A07G103700	Gobar.D07G105300	Godar.A07G110600	Godar.D07G110800	Gohir.A07G094700	Gohir.D07G099000	Gomus.A07G105700	Gomus.D07G109000	Gorai.D01G106700	Gotom.A07G109600	Gotom.D07G110400	-843.686	0.64386	0.0649	0.1009	-843.683	1	0.95715	0.0665	0.1033	-843.474	1	45.8402	0.8475	0.0592	0.0918	-843.686	1	0.26211	0.117	0.1818	-843.512	1	99	0.0548	0.085	-843.648	1	0.8475	0.0693	0.1076
Goarb.A07G1027	Gobar.A07G104200	Gobar.D07G105800	Godar.A07G111100	Godar.D07G111300	Gohir.A07G095100	Gohir.D07G099400	Gomus.A07G106100	Gomus.D07G109500	Gorai.D01G107200	Gotom.A07G109900	Gotom.D07G110900	-2511.99	0.14113	0.0076	0.0536	-2511.87	1	1.57085	0.0065	0.0461	-2511.61	1	2.00216	0.49555	0.0076	0.0537	-2511.99	1	0.1092	0.0254	0.1799	-2511.73	1	2.00218	0.0066	0.0467	-2511.86	1	0.49557	0.0085	0.0606
Goarb.A07G1029	Gobar.A07G104300	Gobar.D07G106000	Godar.A07G111200	Godar.D07G111500	Gohir.A07G095200	Gohir.D07G099600	Gomus.A07G106200	Gomus.D07G109700	Gorai.D01G107300	Gotom.A07G110100	Gotom.D07G111200	-2312.17	0.24675	0.0143	0.0578	-2310.81	1	3.92524	0.0093	0.0376	-2310.62	1	99	3.11145	0.0087	0.0352	-2312.17	1	0.16438	0.0376	0.1526	-2311.36	1	99	0.011	0.0444	-2311.43	1	3.11148	0.012	0.0486
Goarb.A07G1030	Gobar.A07G104500	Gobar.D07G106100	Godar.A07G111300	Godar.D07G111600	Gohir.A07G095400	Gohir.D07G099700	Gomus.A07G106300	Gomus.D07G109800	Gorai.D01G107400	Gotom.A07G110200	Gotom.D07G111300	-2921.1	0.75609	0.0265	0.0351	-2921.03	1	1.21753	0.0244	0.0323	-2920.95	1	34.3747	1.17064	0.0223	0.0295	-2921.1	1	0.23363	0.049	0.0649	-2921	1	37.4788	0.0236	0.0311	-2921.06	1	1.17068	0.0253	0.0334
Goarb.A07G1034	Gobar.A07G104800	Gobar.D07G106500	Godar.A07G111700	Godar.D07G112100	Gohir.A07G095600	Gohir.D07G099900	Gomus.A07G106600	Gomus.D07G110300	Gorai.D01G107800	Gotom.A07G110500	Gotom.D07G111700	-1535.37	1.16979	0.0548	0.0469	-1535.14	1	1.89136	0.0491	0.042	-1535.14	1	1.58824	1.94308	0.0496	0.0424	-1535.37	1	0.69684	0.0658	0.0562	-1535.35	1	1.58808	0.0526	0.0449	-1535.16	1	1.94307	0.0519	0.0443
Goarb.A07G1035	Gobar.A07G104900	Gobar.D07G106600	Godar.A07G111800	Godar.D07G112200	Gohir.A07G095700	Gohir.D07G100001	Gomus.A07G106700	Gomus.D07G110500	Gorai.D01G107900	Gotom.A07G110600	Gotom.D07G111800	-1218.87	0.59872	0.0246	0.0412	-1218.61	1	64.4856	0.0169	0.0281	-1218.43	1	99	1.08875	0.0219	0.0365	-1218.87	1	0.03008	0.1007	0.1682	-1218.43	1	99	0.0223	0.0373	-1218.87	1	1.08831	0.0242	0.0404
Goarb.A07G1038	Gobar.A07G105000	Gobar.D07G106700	Godar.A07G112000	Godar.D07G112400	Gohir.A07G095800	Gohir.D07G100200	Gomus.A07G106900	Gomus.D07G110600	Gorai.D01G108000	Gotom.A07G110900	Gotom.D07G111900	-2193.87	0.30025	0.0244	0.0812	-2193.83	1	1.3461	0.0215	0.0715	-2192.83	1	99	0.59401	0.0262	0.0872	-2193.87	1	0.26837	0.0402	0.134	-2193.04	1	99	0.0209	0.0696	-2194.94	1	22.2373	0.017	0.0564
Goarb.A07G1043	Gobar.A07G105300	Gobar.D07G107100	Godar.A07G112400	Godar.D07G112800	Gohir.A07G096100	Gohir.D07G100500	Gomus.A07G107200	Gomus.D07G110900	Gorai.D01G108400	Gotom.A07G111600	Gotom.D07G112300	-475.81	0.06399	0.0049	0.0764	-474.969	1	99	0.0028	0.0437	-474.969	1	99	99	0.0028	0.0437	-475.81	1	0.14184	0.0125	0.1954	-475.412	1	99	0.0038	0.0601	-475.368	1	99	0.0038	0.06
Goarb.A07G1045	Gobar.A07G105400	Gobar.D07G107200	Godar.A07G112500	Godar.D07G112900	Gohir.A07G096200	Gohir.D07G100600	Gomus.A07G107300	Gomus.D07G111000	Gorai.D01G108500	Gotom.A07G111700	Gotom.D07G112400	-1096.89	0.2968	0.014	0.0473	-1096.8	1	1.39784	0.0122	0.041	-1097.77	1	99	99	0.0075	0.0254	-1096.89	1	0.04287	0.0504	0.1698	-1096.45	1	99	0.0124	0.0418	-1096.93	1	1.13309	0.0135	0.0449
Goarb.A07G1046	Gobar.A07G105500	Gobar.D07G107300	Godar.A07G112600	Godar.D07G113000	Gohir.A07G096300	Gohir.D07G100700	Gomus.A07G107400	Gomus.D07G111100	Gorai.D01G108600	Gotom.A07G111800	Gotom.D07G112500	-3728.28	0.4411	0.0197	0.0446	-3728.11	1	1.50912	0.0173	0.0393	-3728.9	1	44.8008	16.9418	0.0129	0.0293	-3728.28	1	0.17431	0.054	0.1225	-3728.19	1	1.35894	0.0182	0.0414	-3728.11	1	47.606	0.0181	0.0411
Goarb.A07G1049	Gobar.A07G105800	Gobar.D07G107400	Godar.A07G112900	Godar.D07G113300	Gohir.A07G096600	Gohir.D07G101000	Gomus.A07G107600	Gomus.D07G111400	Gorai.D01G108900	Gotom.A07G112200	Gotom.D07G112800	-1391.9	0.73655	0.0501	0.068	-1391.96	1	0.25097	0.0761	0.1034	-1386.18	1	0.0001	99	0.0617	0.0838	-1391.9	1	0.18615	0.0928	0.126	-1386.78	1	0.0001	0.07	0.0951	-1391.37	1	99	0.0414	0.0562
Goarb.A07G1053	Gobar.A07G106300	Gobar.D07G107900	Godar.A07G113500	Godar.D07G113800	Gohir.A07G097001	Gohir.D07G101500	Gomus.A07G108100	Gomus.D07G111900	Gorai.D01G109400	Gotom.A07G112600	Gotom.D07G113200	-1644.26	0.34129	0.0265	0.0775	-1644.22	1	0.80225	0.0284	0.0831	-1644.08	1	0.7269	99	0.0284	0.0832	-1644.26	1	0.44662	0.0433	0.127	-1644.19	1	0.72677	0.0291	0.0853	-1644.15	1	28.2344	0.0258	0.0755
Goarb.A07G1054	Gobar.A07G106400	Gobar.D07G108000	Godar.A07G113600	Godar.D07G113900	Gohir.A07G097101	Gohir.D07G101600	Gomus.A07G108200	Gomus.D07G112000	Gorai.D01G109500	Gotom.A07G112700	Gotom.D07G113400	-3347.88	0.42665	0.0339	0.0794	-3332.74	1	0.13372	0.0908	0.2123	-3330.65	1	0.10443	0.42493	0.0816	0.191	-3347.88	1	1.03275	0.0332	0.0778	-3330.9	1	0.10687	0.0754	0.1764	-3347.88	1	1.00877	0.0338	0.0793
Goarb.A07G1057	Gobar.A07G106700	Gobar.D07G108400	Godar.A07G114100	Godar.D07G114400	Gohir.A07G097500	Gohir.D07G101800	Gomus.A07G108600	Gomus.D07G112300	Gorai.D01G109700	Gotom.A07G113100	Gotom.D07G113900	-289.632	0.9302	0.015	0.0161	-289.411	1	99	0.0101	0.0109	-289.411	1	0.0001	99	0.0101	0.0109	-289.632	1	10.1035	0.006	0.0064	-289.632	1	0.0001	0.015	0.0161	-289.411	1	99	0.0101	0.0109
Goarb.A07G1059	Gobar.A07G106900	Gobar.D07G108600	Godar.A07G114300	Godar.D07G114600	Gohir.A07G097700	Gohir.D07G102000	Gomus.A07G108800	Gomus.D07G112500	Gorai.D01G109900	Gotom.A07G113300	Gotom.D07G114100	-1801.42	0.27893	0.0163	0.0584	-1801.1	1	99	0.0132	0.0473	-1800.41	1	0.3326	99	0.0148	0.0529	-1801.42	1	0.02522	0.0573	0.2053	-1801.13	1	0.3326	0.0173	0.0621	-1800.7	1	86.5644	0.0137	0.0491
Goarb.A07G1060	Gobar.A07G107000	Gobar.D07G108700	Godar.A07G114400	Godar.D07G114700	Gohir.A07G097800	Gohir.D07G102100	Gomus.A07G108900	Gomus.D07G112600	Gorai.D01G110000	Gotom.A07G113400	Gotom.D07G114200	-730.633	0.49056	0.0223	0.0455	-730.588	1	0.69815	0.0245	0.05	-730.11	1	99	0.4063	0.0256	0.0522	-730.633	1	0.03969	0.0686	0.1399	-730.348	1	99	0.0206	0.042	-730.394	1	0.40661	0.0273	0.0556
Goarb.A07G1061	Gobar.A07G107100	Gobar.D07G108800	Godar.A07G114500	Godar.D07G114800	Gohir.A07G097900	Gohir.D07G102200	Gomus.A07G109000	Gomus.D07G112700	Gorai.D01G110100	Gotom.A07G113500	Gotom.D07G114300	-2097.87	0.56202	0.0244	0.0433	-2097.07	1	99	0.0168	0.0299	-2096.57	1	99	1.1607	0.0209	0.0384	-2097.87	1	0.34026	0.0372	0.0662	-2096.58	1	99	0.0218	0.0389	-2097.86	1	1.16524	0.0236	0.0421
Goarb.A07G1062	Gobar.A07G107200	Gobar.D07G108900	Godar.A07G114600	Godar.D07G114900	Gohir.A07G097950	Gohir.D07G102300	Gomus.A07G109100	Gomus.D07G112800	Gorai.D01G110200	Gotom.A07G113600	Gotom.D07G114400	-1042.7	0.37548	0.0266	0.0708	-1043.57	1	0.5254	0.0431	0.0748	-1041.9	1	0.24879	0.57442	0.0378	0.1005	-1042.7	1	0.68394	0.0298	0.0793	-1042.29	1	0.24886	0.03	0.0799	-1042.31	1	0.57442	0.0343	0.0914
Goarb.A07G1063	Gobar.A07G107300	Gobar.D07G109000	Godar.A07G114700	Godar.D07G115000	Gohir.A07G098000	Gohir.D07G102400	Gomus.A07G109200	Gomus.D07G112900	Gorai.D01G110300	Gotom.A07G113700	Gotom.D07G114500	-841.41	0.73232	0.0441	0.0603	-839.993	1	99	0.03	0.0396	-839.993	1	99	99	0.03	0.0396	-841.41	1	0.31101	0.0712	0.0972	-840.272	1	99	0.0369	0.0504	-841.131	1	99	0.0373	0.0492
Goarb.A07G1066	Gobar.A07G107500	Gobar.D07G109200	Godar.A07G115000	Godar.D07G115200	Gohir.A07G098300	Gohir.D07G102600	Gomus.A07G109400	Gomus.D07G113100	Gorai.D01G110500	Gotom.A07G113900	Gotom.D07G114700	-2438.47	0.24655	0.0195	0.079	-2438.44	1	0.88803	0.0206	0.0835	-2437.47	1	0.49836	48.6747	0.0176	0.0712	-2438.47	1	0.1337	0.0524	0.2126	-2437.99	1	0.49836	0.0229	0.0928	-2437.94	1	47.6619	0.0142	0.0573
Goarb.A07G1067	Gobar.A07G107600	Gobar.D07G109400	Godar.A07G115100	Godar.D07G115500	Gohir.A07G098400	Gohir.D07G102700	Gomus.A07G109500	Gomus.D07G113200	Gorai.D01G110600	Gotom.A07G114000	Gotom.D07G114800	-2350.4	0.56684	0.0192	0.0339	-2350.12	1	0.61613	0.0237	0.0418	-2349.18	1	0.2495	1.13132	0.0235	0.0415	-2350.4	1	0.36143	0.0287	0.0506	-2349.19	1	0.2495	0.0242	0.0426	-2350.39	1	1.13131	0.0186	0.0328
Goarb.A07G1068	Gobar.A07G107700	Gobar.D07G109500	Godar.A07G115200	Godar.D07G115600	Gohir.A07G098500	Gohir.D07G102800	Gomus.A07G109600	Gomus.D07G113300	Gorai.D01G110700	Gotom.A07G114100	Gotom.D07G114900	-666.959	0.59897	0.0196	0.0328	-665.796	1	99	0.0041	0.0068	-665.796	1	99	15.649	0.0043	0.0072	-666.011	1	3.21746	0.0088	0.0147	-665.819	1	99	0.008	0.0133	-666.959	1	0.57378	0.0225	0.0376
Goarb.A07G1069	Gobar.A07G107800	Gobar.D07G109600	Godar.A07G115300	Godar.D07G115700	Gohir.A07G098600	Gohir.D07G102900	Gomus.A07G109700	Gomus.D07G113400	Gorai.D01G110800	Gotom.A07G114200	Gotom.D07G115000	-1403.02	0.74226	0.0185	0.0249	-1402.86	1	0.59795	0.0222	0.0299	-1400.76	1	0.16619	99	0.024	0.0323	-1403.02	1	0.14482	0.0456	0.0614	-1401.64	1	0.16619	0.0277	0.0373	-1402.14	1	99	0.0148	0.0199
Goarb.A07G1074	Gobar.A07G108100	Gobar.D07G110200	Godar.A07G115600	Godar.D07G116400	Gohir.A07G098850	Gohir.D07G103350	Gomus.A07G110100	Gomus.D07G113900	Gorai.D01G111200	Gotom.A07G114500	Gotom.D07G115500	-3360.41	0.41088	0.0525	0.1278	-3360.3	1	0.79076	0.0558	0.1359	-3360.18	1	0.3525	0.82456	0.0594	0.1444	-3360.41	1	0.31777	0.084	0.2043	-3360.26	1	0.35209	0.0573	0.1392	-3360.34	1	0.82475	0.0546	0.133
Goarb.A07G1075	Gobar.A07G108200	Gobar.D07G110300	Godar.A07G115700	Godar.D07G116500	Gohir.A07G098900	Gohir.D07G103400	Gomus.A07G110200	Gomus.D07G114000	Gorai.D01G111300	Gotom.A07G114600	Gotom.D07G115600	-1351.79	0.27484	0.0163	0.0594	-1351.59	1	48.0716	0.0123	0.045	-1351.59	1	99	40.3501	0.0123	0.0449	-1351.79	1	0.2536	0.0276	0.1004	-1351.69	1	55.876	0.015	0.0546	-1351.69	1	99	0.0136	0.0496
Goarb.A07G1077	Gobar.A07G108600	Gobar.D07G110600	Godar.A07G116100	Godar.D07G116800	Gohir.A07G099300	Gohir.D07G103700	Gomus.A07G110600	Gomus.D07G114300	Gorai.D01G111600	Gotom.A07G115000	Gotom.D07G115900	-3724.65	0.46943	0.028	0.0596	-3724.64	1	1.02047	0.0278	0.0593	-3724.6	1	1.78398	0.90013	0.0273	0.0581	-3724.65	1	0.08459	0.0827	0.1761	-3724.61	1	1.78397	0.0268	0.0571	-3724.64	1	0.90013	0.0285	0.0607
Goarb.A07G1079	Gobar.A07G108800	Gobar.D07G110800	Godar.A07G116600	Godar.D07G117000	Gohir.A07G099700	Gohir.D07G103900	Gomus.A07G110900	Gomus.D07G114500	Gorai.D01G111900	Gotom.A07G115400	Gotom.D07G116200	-1845.48	0.5442	0.0409	0.0752	-1844.45	1	99	0.0336	0.062	-1844.45	1	99	99	0.0337	0.0618	-1845.48	1	0.18721	0.088	0.1618	-1845.08	1	84.5401	0.0376	0.0686	-1844.85	1	99	0.0371	0.0681
Goarb.A07G1080	Gobar.A07G108900	Gobar.D07G110900	Godar.A07G116700	Godar.D07G117100	Gohir.A07G099800	Gohir.D07G104100	Gomus.A07G111000	Gomus.D07G114600	Gorai.D01G112000	Gotom.A07G115500	Gotom.D07G116300	-4812.12	0.33712	0.0197	0.0583	-4811.8	1	1.67907	0.0167	0.0496	-4811.45	1	0.82346	2.83954	0.0169	0.0501	-4812.12	1	0.29199	0.0325	0.0963	-4812.09	1	0.82345	0.0202	0.0598	-4811.48	1	2.83954	0.0164	0.0487
Goarb.A07G1081	Gobar.A07G109000	Gobar.D07G111000	Godar.A07G116800	Godar.D07G117200	Gohir.A07G099900	Gohir.D07G104200	Gomus.A07G111100	Gomus.D07G114700	Gorai.D01G112100	Gotom.A07G115600	Gotom.D07G116400	-821.884	0.64086	0.0308	0.0481	-821.186	1	99	0.0207	0.0324	-821.186	1	99	99	0.0207	0.0324	-821.884	1	0.04284	0.1066	0.1664	-821.315	1	99	0.0275	0.0429	-821.755	1	42.2258	0.0242	0.0378
Goarb.A07G1084	Gobar.A07G109500	Gobar.D07G111400	Godar.A07G117400	Godar.D07G117800	Gohir.A07G100350	Gohir.D07G104550	Gomus.A07G111500	Gomus.D07G115300	Gorai.D01G112400	Gotom.A07G116200	Gotom.D07G116800	-555.447	0.45099	0.0285	0.0633	-555.283	1	99	0.0243	0.0538	-554.763	1	99	0.12181	0.042	0.0932	-555.447	1	0.39941	0.0398	0.0882	-555.162	1	99	0.0264	0.0585	-555.047	1	0.12177	0.0441	0.098
Goarb.A07G1085	Gobar.A07G109600	Gobar.D07G111500	Godar.A07G117500	Godar.D07G117900	Gohir.A07G100400	Gohir.D07G104600	Gomus.A07G111600	Gomus.D07G115400	Gorai.D01G112500	Gotom.A07G116300	Gotom.D07G116900	-1716.7	0.14917	0.0082	0.0547	-1716.23	1	0.43983	0.0104	0.0697	-1715.95	1	0.23585	0.9507	0.0094	0.0629	-1716.7	1	0.06826	0.0229	0.1532	-1715.95	1	0.23585	0.0093	0.0624	-1716.7	1	0.9509	0.0082	0.0552
Goarb.A07G1086	Gobar.A07G109700	Gobar.D07G111600	Godar.A07G117600	Godar.D07G118000	Gohir.A07G100500	Gohir.D07G104700	Gomus.A07G111700	Gomus.D07G115500	Gorai.D01G112600	Gotom.A07G116400	Gotom.D07G117000	-2374.25	0.33578	0.0157	0.0468	-2373.73	1	99	0.0116	0.0347	-2373.21	1	0.33008	99	0.0141	0.042	-2374.25	1	0.10355	0.037	0.1103	-2374.03	1	0.33008	0.0174	0.0517	-2373.43	1	99	0.0124	0.0371
Goarb.A07G1087	Gobar.A07G109800	Gobar.D07G111700	Godar.A07G117700	Godar.D07G118100	Gohir.A07G100600	Gohir.D07G104800	Gomus.A07G111800	Gomus.D07G115600	Gorai.D01G112700	Gotom.A07G116500	Gotom.D07G117100	-887.172	0.63	0.0359	0.057	-886.673	1	0.35554	0.0532	0.0859	-885.002	1	0.18641	99	0.0519	0.0838	-887.172	1	0.21472	0.0782	0.1241	-885.509	1	0.18641	0.0567	0.0916	-886.665	1	99	0.0311	0.0493
Goarb.A07G1096	Gobar.A07G111000	Gobar.D07G112500	Godar.A07G118700	Godar.D07G119000	Gohir.A07G101500	Gohir.D07G105500	Gomus.A07G112900	Gomus.D07G116600	Gorai.D01G113600	Gotom.A07G117600	Gotom.D07G118100	-1720.52	0.50701	0.1945	0.3836	-1723.9	1	0.37101	0.3645	0.7176	-1694.56	1	0.0259	4.47866	0.2379	0.4682	-1717.23	1	2.17691	0.1443	0.2873	-1696.66	1	0.02424	0.322	0.6338	-1716.04	1	6.95114	0.109	0.2146
Goarb.A07G1097	Gobar.A07G111100	Gobar.D07G112600	Godar.A07G118800	Godar.D07G119100	Gohir.A07G101600	Gohir.D07G105700	Gomus.A07G113000	Gomus.D07G116700	Gorai.D01G113800	Gotom.A07G117700	Gotom.D07G118300	-2135.66	0.81997	0.0327	0.0399	-2132.92	1	0.15406	0.0535	0.0653	-2131.28	1	0.05311	24.5556	0.0441	0.0539	-2135.66	1	0.12582	0.0735	0.0896	-2131.32	1	0.05311	0.0469	0.0572	-2135.63	1	22.1853	0.0299	0.0365
Goarb.A07G1102	Gobar.A07G111800	Gobar.D07G113200	Godar.A07G119500	Godar.D07G119700	Gohir.A07G102200	Gohir.D07G106400	Gomus.A07G113700	Gomus.D07G117400	Gorai.D01G114500	Gotom.A07G118500	Gotom.D07G119300	-761.902	0.48731	0.0387	0.0795	-761.457	1	0.39234	0.0494	0.1015	-761.189	1	0.30004	35.0695	0.0491	0.1007	-761.902	1	0.06494	0.1629	0.3342	-761.238	1	0.30004	0.0508	0.1043	-761.852	1	32.6123	0.0371	0.076
Goarb.A07G1103	Gobar.A07G112000	Gobar.D07G113300	Godar.A07G119700	Godar.D07G119800	Gohir.A07G102500	Gohir.D07G106500	Gomus.A07G113900	Gomus.D07G117500	Gorai.D01G114600	Gotom.A07G118700	Gotom.D07G119400	-1769.7	0.35681	0.0375	0.105	-1759.17	1	99	0.0139	0.0392	-1759.17	1	99	99	0.0139	0.0391	-1769.7	1	0.54137	0.0565	0.1582	-1759.62	1	99	0.0156	0.0441	-1769.25	1	52.3333	0.0358	0.1001
Goarb.A07G1105	Gobar.A07G112200	Gobar.D07G113500	Godar.A07G119900	Godar.D07G120000	Gohir.A07G102700	Gohir.D07G106700	Gomus.A07G114100	Gomus.D07G117700	Gorai.D01G114800	Gotom.A07G118900	Gotom.D07G119600	-2022.46	0.32796	0.016	0.0488	-2022.4	1	1.45504	0.0146	0.0447	-2022.1	1	0.94444	99	0.0137	0.0419	-2022.46	1	0.19852	0.0309	0.0941	-2022.46	1	0.94439	0.0161	0.0491	-2022.1	1	99	0.0136	0.0415
Goarb.A07G1106	Gobar.A07G112300	Gobar.D07G113600	Godar.A07G120000	Godar.D07G120100	Gohir.A07G102800	Gohir.D07G106800	Gomus.A07G114200	Gomus.D07G117800	Gorai.D01G114900	Gotom.A07G119000	Gotom.D07G119700	-2700.62	0.456	0.0204	0.0447	-2700.22	1	65.3597	0.0126	0.0276	-2699.72	1	99	0.72755	0.0191	0.042	-2700.62	1	0.29354	0.0345	0.0757	-2699.76	1	99	0.0173	0.038	-2700.59	1	0.72755	0.0222	0.0487
Goarb.A07G1109	Gobar.A07G112400	Gobar.D07G113700	Godar.A07G120100	Godar.D07G120200	Gohir.A07G102900	Gohir.D07G106900	Gomus.A07G114300	Gomus.D07G117900	Gorai.D01G115000	Gotom.A07G119200	Gotom.D07G119800	-631.272	0.71139	0.04	0.0563	-630.542	1	99	0.0228	0.0319	-630.036	1	99	0.40789	0.0411	0.0575	-631.272	1	0.24837	0.0776	0.1091	-630.221	1	99	0.0302	0.0423	-631.05	1	0.35133	0.0539	0.0757
Goarb.A07G1110	Gobar.A07G112500	Gobar.D07G113800	Godar.A07G120200	Godar.D07G120300	Gohir.A07G103000	Gohir.D07G107000	Gomus.A07G114400	Gomus.D07G118000	Gorai.D01G115100	Gotom.A07G119300	Gotom.D07G119900	-2289.44	0.27176	0.0101	0.0373	-2289.13	1	0.49216	0.0121	0.0444	-2289.12	1	0.49939	0.37796	0.0123	0.0451	-2289.44	1	0.58629	0.0134	0.0491	-2289.14	1	0.49939	0.0116	0.0428	-2289.42	1	0.37796	0.0108	0.0396
Goarb.A07G1111	Gobar.A07G112600	Gobar.D07G113900	Godar.A07G120300	Godar.D07G120500	Gohir.A07G103200	Gohir.D07G107100	Gomus.A07G114500	Gomus.D07G118100	Gorai.D01G115200	Gotom.A07G119500	Gotom.D07G120000	-1836.13	0.24972	0.0188	0.0752	-1834.19	1	0.28128	0.0303	0.1215	-1833.77	1	0.36272	0.12452	0.032	0.1283	-1836.13	1	3.4452	0.009	0.0362	-1834.84	1	0.36274	0.0249	0.1	-1835.06	1	0.12468	0.0258	0.1034
Goarb.A07G1115	Gobar.A07G112800	Gobar.D07G114100	Godar.A07G120600	Godar.D07G120700	Gohir.A07G103500	Gohir.D07G107300	Gomus.A07G114800	Gomus.D07G118300	Gorai.D01G115400	Gotom.A07G119800	Gotom.D07G120200	-2495.11	0.48779	0.0235	0.0483	-2495.07	1	0.77095	0.025	0.0514	-2495.04	1	1.14713	0.71986	0.0247	0.0507	-2495.11	1	0.19539	0.0481	0.0986	-2495.11	1	1.20956	0.0233	0.0477	-2495.04	1	0.71772	0.0249	0.0512
Goarb.A07G1116	Gobar.A07G112900	Gobar.D07G114200	Godar.A07G120800	Godar.D07G120900	Gohir.A07G103700	Gohir.D07G107500	Gomus.A07G114900	Gomus.D07G118400	Gorai.D01G115500	Gotom.A07G120000	Gotom.D07G120400	-2744.32	0.32238	0.0168	0.0521	-2743.79	1	0.60615	0.0204	0.0634	-2741.96	1	0.33228	99	0.0191	0.0592	-2744.32	1	0.18211	0.0402	0.1246	-2742.57	1	0.33228	0.022	0.0684	-2743.71	1	99	0.0139	0.043
Goarb.A07G1133	Gobar.A07G113600	Gobar.D07G114600	Godar.A07G121300	Godar.D07G121400	Gohir.A07G104200	Gohir.D07G108000	Gomus.A07G115300	Gomus.D07G118900	Gorai.D01G116100	Gotom.A07G120800	Gotom.D07G120800	-2479.02	0.51567	0.0259	0.0502	-2477.44	1	12.3697	0.0167	0.0325	-2476.94	1	0.54129	95.3284	0.0199	0.0386	-2479.02	1	0.20402	0.0478	0.0926	-2478.92	1	0.54132	0.0277	0.0537	-2477.04	1	99	0.0181	0.0351
Goarb.A07G1135	Gobar.A07G113700	Gobar.D07G114700	Godar.A07G121400	Godar.D07G121600	Gohir.A07G104300	Gohir.D07G108100	Gomus.A07G115400	Gomus.D07G119000	Gorai.D01G116200	Gotom.A07G120900	Gotom.D07G120900	-2350.8	0.22907	0.0126	0.0552	-2348.15	1	99	0.0059	0.0256	-2348.15	1	47.9164	99	0.0059	0.0256	-2350.8	1	0.17651	0.0237	0.1033	-2350.41	1	68.972	0.0112	0.0489	-2348.54	1	99	0.0073	0.0318
Goarb.A07G1122	Gobar.A07G113800	Gobar.D07G114900	Godar.A07G121600	Godar.D07G121800	Gohir.A07G104433	Gohir.D07G108300	Gomus.A07G115600	Gomus.D07G119200	Gorai.D01G116400	Gotom.A07G121100	Gotom.D07G121100	-3385.82	0.46277	0.0296	0.064	-3384.37	1	0.37006	0.0405	0.0874	-3384.09	1	0.54252	0.27757	0.0409	0.0883	-3385.82	1	0.12023	0.0764	0.1652	-3385.55	1	0.54243	0.0321	0.0694	-3384.36	1	0.27756	0.0384	0.0829
Goarb.A07G1126	Gobar.A07G114200	Gobar.D07G115500	Godar.A07G122100	Godar.D07G122300	Gohir.A07G104700	Gohir.D07G108700	Gomus.A07G116000	Gomus.D07G119700	Gorai.D01G116900	Gotom.A07G121500	Gotom.D07G121600	-1901.11	0.19309	0.0141	0.073	-1905.63	1	2.90595	0.0143	0.0388	-1899.32	1	99	1.42748	0.009	0.0465	-1901.11	1	0.4684	0.0209	0.1084	-1899.34	1	99	0.0099	0.0512	-1901.08	1	1.42714	0.0132	0.0684
Goarb.A07G1128	Gobar.A07G114400	Gobar.D07G115700	Godar.A07G122300	Godar.D07G122500	Gohir.A07G104901	Gohir.D07G108900	Gomus.A07G116200	Gomus.D07G119900	Gorai.D01G117100	Gotom.A07G121700	Gotom.D07G121800	-1810.97	0.28714	0.0244	0.0851	-1810.65	1	0.48118	0.0321	0.1119	-1809.68	1	0.9795	0.18385	0.0388	0.1355	-1810.97	1	0.38911	0.0371	0.1292	-1810.97	1	0.98067	0.0245	0.0854	-1809.68	1	0.18387	0.0387	0.1352
Goarb.A07G1131	Gobar.A07G114500	Gobar.D07G115900	Godar.A07G122500	Godar.D07G122800	Gohir.A07G105000	Gohir.D07G109100	Gomus.A07G116300	Gomus.D07G120000	Gorai.D01G117200	Gotom.A07G121800	Gotom.D07G122000	-2493.71	0.2579	0.0157	0.061	-2492.75	1	0.49006	0.0212	0.0821	-2492.25	1	0.3494	1.12237	0.0203	0.0787	-2493.71	1	0.11746	0.0493	0.1912	-2492.26	1	0.3494	0.0206	0.0798	-2493.71	1	1.12236	0.0155	0.0599
Goarb.A07G1138	Gobar.A07G114600	Gobar.D07G116000	Godar.A07G122600	Godar.D07G122900	Gohir.A07G105100	Gohir.D07G109200	Gomus.A07G116400	Gomus.D07G120100	Gorai.D01G117300	Gotom.A07G121900	Gotom.D07G122100	-1226.86	0.35565	0.0599	0.1683	-1218.09	1	99	0.0081	0.0228	-1217.4	1	0.49908	99	0.013	0.0367	-1226.48	1	0.04561	0.1371	0.3861	-1226.58	1	0.38866	0.0637	0.1792	-1217.55	1	99	0.0105	0.0297
Goarb.A07G1141	Gobar.A07G114800	Gobar.D07G116200	Godar.A07G122800	Godar.D07G123100	Gohir.A07G105400	Gohir.D07G109400	Gomus.A07G116600	Gomus.D07G120300	Gorai.D01G117500	Gotom.A07G122100	Gotom.D07G122300	-4384.5	0.33908	0.0196	0.0579	-4384.38	1	0.70944	0.022	0.065	-4383.86	1	1.02144	0.34117	0.0247	0.073	-4384.5	1	0.0935	0.0622	0.1833	-4384.5	1	1.02129	0.0196	0.0577	-4383.86	1	0.34117	0.0248	0.0732
Goarb.A07G1142	Gobar.A07G114900	Gobar.D07G116300	Godar.A07G122900	Godar.D07G123200	Gohir.A07G105500	Gohir.D07G109500	Gomus.A07G116700	Gomus.D07G120400	Gorai.D01G117600	Gotom.A07G122200	Gotom.D07G122400	-3945.91	0.42786	0.0255	0.0596	-3945.71	1	1.36129	0.0234	0.0546	-3945.2	1	1.02546	93.7464	0.0209	0.0487	-3945.91	1	0.35677	0.0394	0.0921	-3945.91	1	1.02545	0.0254	0.0594	-3945.2	1	91.7638	0.0209	0.0489
Goarb.A07G1144	Gobar.A07G115000	Gobar.D07G116400	Godar.A07G123000	Godar.D07G123300	Gohir.A07G105600	Gohir.D07G109600	Gomus.A07G116800	Gomus.D07G120500	Gorai.D01G117700	Gotom.A07G122300	Gotom.D07G122500	-889.101	0.43078	0.1015	0.2356	-886.182	1	3.38062	0.0439	0.1022	-885.996	1	1.82483	4.16122	0.0443	0.103	-889.101	1	0.36257	0.1417	0.3289	-888.918	1	1.82458	0.0943	0.219	-886.179	1	4.16114	0.0515	0.1198
Goarb.A07G1146	Gobar.A07G115100	Gobar.D07G116500	Godar.A07G123100	Godar.D07G123400	Gohir.A07G105700	Gohir.D07G109700	Gomus.A07G116900	Gomus.D07G120600	Gorai.D01G117900	Gotom.A07G122500	Gotom.D07G122600	-1013.73	0.46053	0.0148	0.0322	-1012.64	1	99	0.0063	0.0136	-1012.64	1	99	99	0.0063	0.0136	-1013.73	1	0.14505	0.0375	0.0814	-1013.06	1	99	0.0112	0.0243	-1013.3	1	46.5725	0.01	0.0217
Goarb.A07G1147	Gobar.A07G115300	Gobar.D07G116600	Godar.A07G123300	Godar.D07G123500	Gohir.A07G105901	Gohir.D07G109800	Gomus.A07G117100	Gomus.D07G120700	Gorai.D01G118000	Gotom.A07G122700	Gotom.D07G122700	-555.032	0.88566	0.1108	0.1251	-553.803	1	99	0.0832	0.094	-553.803	1	99	99	0.0832	0.094	-555.032	1	0.12491	0.2517	0.2842	-554.304	1	99	0.1003	0.1135	-554.531	1	99	0.0937	0.1056
Goarb.A07G1148	Gobar.A07G115400	Gobar.D07G116700	Godar.A07G123400	Godar.D07G123600	Gohir.A07G106000	Gohir.D07G109900	Gomus.A07G117200	Gomus.D07G120800	Gorai.D01G118100	Gotom.A07G122900	Gotom.D07G122800	-1969.92	0.19456	0.0153	0.0786	-1969.91	1	0.95434	0.0156	0.08	-1969.88	1	1.05235	0.68269	0.0165	0.0846	-1969.92	1	0.11056	0.0435	0.2237	-1969.91	1	1.05236	0.0152	0.0779	-1969.88	1	0.68269	0.0166	0.0853
Goarb.A07G1150	Gobar.A07G115600	Gobar.D07G116900	Godar.A07G123600	Godar.D07G123800	Gohir.A07G106200	Gohir.D07G110100	Gomus.A07G117400	Gomus.D07G121000	Gorai.D01G118300	Gotom.A07G123100	Gotom.D07G123000	-3427.19	0.62147	0.0683	0.1099	-3408.22	1	0.0923	0.1866	0.3014	-3395.46	1	0.02509	0.62908	0.1894	0.3086	-3425.17	1	1.59586	0.0511	0.0824	-3395.71	1	0.02535	0.1828	0.298	-3427.18	1	0.9231	0.069	0.1111
Goarb.A07G1151	Gobar.A07G115900	Gobar.D07G117200	Godar.A07G123900	Godar.D07G124100	Gohir.A07G106500	Gohir.D07G110400	Gomus.A07G117700	Gomus.D07G121300	Gorai.D01G118600	Gotom.A07G123400	Gotom.D07G123300	-4432.35	0.36752	0.0287	0.0781	-4431.91	1	0.54395	0.0372	0.1004	-4431.44	1	1.09	0.38451	0.0393	0.1056	-4432.35	1	0.11941	0.0676	0.1838	-4432.34	1	1.10002	0.0284	0.0773	-4431.44	1	0.38433	0.0396	0.1063
Goarb.A07G1153	Gobar.A07G116100	Gobar.D07G117400	Godar.A07G124100	Godar.D07G124200	Gohir.A07G106700	Gohir.D07G110600	Gomus.A07G117900	Gomus.D07G121500	Gorai.D01G118800	Gotom.A07G123600	Gotom.D07G123500	-4763.9	0.3319	0.0243	0.0731	-4761.65	1	0.49476	0.0352	0.1063	-4758.36	1	0.28026	4.23616	0.0306	0.0923	-4763.9	1	0.32027	0.044	0.1326	-4758.94	1	0.28021	0.0355	0.107	-4763.33	1	6.817	0.0188	0.0567
Goarb.A07G1161	Gobar.A07G116700	Gobar.D07G117900	Godar.A07G124900	Godar.D07G124700	Gohir.A07G107000	Gohir.D07G111000	Gomus.A07G118400	Gomus.D07G122000	Gorai.D01G119300	Gotom.A07G124300	Gotom.D07G124000	-882.668	0.32644	0.0268	0.0822	-882.666	1	0.92544	0.0273	0.0836	-882.64	1	0.47746	1.00059	0.0295	0.0903	-882.668	1	0.22512	0.056	0.1716	-882.64	1	0.47746	0.0295	0.0903	-882.668	1	1.00059	0.0268	0.0821
Goarb.A07G1164	Gobar.A07G117000	Gobar.D07G118200	Godar.A07G125200	Godar.D07G125000	Gohir.A07G107300	Gohir.D07G111300	Gomus.A07G118700	Gomus.D07G122200	Gorai.D01G119600	Gotom.A07G124600	Gotom.D07G124200	-435.621	0.30676	0.033	0.1076	-434.527	1	0.12399	0.0492	0.1605	-434.527	1	0.12399	0.0001	0.0492	0.1605	-435.621	1	0.37585	0.0514	0.1676	-434.527	1	0.12399	0.0492	0.1605	-435.621	1	0.0001	0.033	0.1076
Goarb.A07G1166	Gobar.A07G117200	Gobar.D07G118400	Godar.A07G125400	Godar.D07G125200	Gohir.A07G107500	Gohir.D07G111500	Gomus.A07G118900	Gomus.D07G122400	Gorai.D01G119800	Gotom.A07G124800	Gotom.D07G124400	-3198.49	0.13365	0.0002	0.0015	-3088.03	1	2.85285	0.005	0.0383	-3087.98	1	27.3573	1.96246	0.005	0.0383	-3088.35	1	0.08409	0.0199	0.1539	-3088.11	1	27.3582	0.0058	0.0449	-3088.22	1	1.96255	0.0058	0.0448
Goarb.A07G1173	Gobar.A07G117900	Gobar.D07G118900	Godar.A07G125900	Godar.D07G125800	Gohir.A07G107900	Gohir.D07G111800	Gomus.A07G119300	Gomus.D07G122800	Gorai.D01G120200	Gotom.A07G125200	Gotom.D07G124800	-967.928	0.83077	0.0213	0.0256	-967.926	1	1.15799	0.0205	0.0247	-967.852	1	0.66131	48.0162	0.0199	0.0239	-967.928	1	0.29854	0.0394	0.0474	-967.91	1	0.66132	0.0229	0.0275	-967.87	1	69.6552	0.0183	0.0221
Goarb.A07G1174	Gobar.A07G118100	Gobar.D07G119000	Godar.A07G126100	Godar.D07G125900	Gohir.A07G108100	Gohir.D07G111900	Gomus.A07G119400	Gomus.D07G122900	Gorai.D01G120300	Gotom.A07G125400	Gotom.D07G124900	-716.331	0.24468	0.0076	0.031	-715.83	1	99	0.0055	0.0223	-715.83	1	99	0.0001	0.0055	0.0223	-716.331	1	0.31475	0.0152	0.0621	-715.83	1	99	0.0055	0.0223	-716.331	1	0.0001	0.0076	0.031
Goarb.A07G1176	Gobar.A07G118300	Gobar.D07G119400	Godar.A07G126300	Godar.D07G126500	Gohir.A07G108400	Gohir.D07G112200	Gomus.A07G119600	Gomus.D07G123200	Gorai.D01G120600	Gotom.A07G125600	Gotom.D07G125300	-2429.09	0.45163	0.0246	0.0544	-2427.07	1	99	0.0139	0.0307	-2426.97	1	99	1.43755	0.0163	0.0362	-2429.09	1	0.21222	0.0576	0.1275	-2426.99	1	99	0.0174	0.0386	-2429.07	1	1.43756	0.0235	0.052
Goarb.A07G1177	Gobar.A07G118400	Gobar.D07G119500	Godar.A07G126400	Godar.D07G126600	Gohir.A07G108500	Gohir.D07G112300	Gomus.A07G119800	Gomus.D07G123300	Gorai.D01G120700	Gotom.A07G125800	Gotom.D07G125400	-2798.16	0.11783	0.0085	0.0719	-2797.31	1	99	0.006	0.0508	-2797.14	1	99	1.18209	0.0067	0.0567	-2798.16	1	0.12119	0.0252	0.2139	-2797.15	1	99	0.0068	0.0578	-2798.16	1	1.18207	0.0083	0.0708
Goarb.A07G1180	Gobar.A07G118700	Gobar.D07G119800	Godar.A07G126700	Godar.D07G126900	Gohir.A07G108800	Gohir.D07G112600	Gomus.A07G120100	Gomus.D07G123600	Gorai.D01G121000	Gotom.A07G126100	Gotom.D07G125700	-4446.39	0.71758	0.0228	0.0317	-4444.46	1	99	0.0174	0.0243	-4444.46	1	99	99	0.0174	0.0243	-4446.39	1	0.06249	0.0653	0.091	-4445.78	1	99	0.0212	0.0295	-4445.08	1	99	0.019	0.0264
Goarb.A07G1181	Gobar.A07G118800	Gobar.D07G119900	Godar.A07G126800	Godar.D07G127000	Gohir.A07G108950	Gohir.D07G112700	Gomus.A07G120200	Gomus.D07G123700	Gorai.D01G121100	Gotom.A07G126200	Gotom.D07G125800	-2768.1	0.49302	0.0274	0.0555	-2766.28	1	14.6212	0.0168	0.0381	-2765.61	1	50.2703	0.62862	0.0246	0.0558	-2767.14	1	0.33539	0.0437	0.0989	-2765.69	1	77.827	0.0214	0.0486	-2767.05	1	0.63111	0.0297	0.0674
Goarb.A07G1182	Gobar.A07G118900	Gobar.D07G120000	Godar.A07G126900	Godar.D07G127100	Gohir.A07G109100	Gohir.D07G112800	Gomus.A07G120300	Gomus.D07G123800	Gorai.D01G121200	Gotom.A07G126300	Gotom.D07G125900	-2210.63	0.40756	0.0161	0.0396	-2210.57	1	1.56711	0.0145	0.0355	-2210.54	1	1.01092	2.0775	0.0148	0.0364	-2210.63	1	0.10728	0.0458	0.1123	-2210.63	1	1.01091	0.0161	0.0395	-2210.54	1	2.07749	0.0148	0.0364
Goarb.A07G1183	Gobar.A07G119000	Gobar.D07G120300	Godar.A07G127100	Godar.D07G127400	Gohir.A07G109200	Gohir.D07G113000	Gomus.A07G120400	Gomus.D07G124200	Gorai.D01G121300	Gotom.A07G126500	Gotom.D07G126400	-4014.32	0.32185	0.019	0.0589	-4013.9	1	2.98169	0.0153	0.0474	-4013.87	1	2.34114	43.5101	0.0144	0.0447	-4014.32	1	2.3821	0.0132	0.041	-4014.1	1	2.34094	0.0177	0.0551	-4014.09	1	35.6978	0.0156	0.0485
Goarb.A07G1185	Gobar.A07G119300	Gobar.D07G120500	Godar.A07G127300	Godar.D07G127600	Gohir.A07G109400	Gohir.D07G113200	Gomus.A07G120600	Gomus.D07G124400	Gorai.D01G121500	Gotom.A07G126700	Gotom.D07G126600	-835.49	0.77793	0.0262	0.0336	-834.92	1	0.32755	0.0369	0.0475	-834.92	1	0.32755	0.0001	0.0369	0.0475	-835.49	1	0.41958	0.0429	0.0551	-834.92	1	0.32755	0.0369	0.0475	-835.49	1	0.0001	0.0262	0.0337
Goarb.A07G1187	Gobar.A07G119500	Gobar.D07G120700	Godar.A07G127500	Godar.D07G127800	Gohir.A07G109601	Gohir.D07G113400	Gomus.A07G120800	Gomus.D07G124600	Gorai.D01G121700	Gotom.A07G127000	Gotom.D07G126800	-1676.51	0.30599	0.0123	0.0402	-1674.84	1	0.28489	0.0216	0.0705	-1673.69	1	0.74948	0.09953	0.0242	0.0791	-1676.51	1	0.17713	0.0295	0.0965	-1676.46	1	0.74948	0.0131	0.0429	-1677.18	1	99	0.0111	0.0363
Goarb.A07G1189	Gobar.A07G119600	Gobar.D07G120900	Godar.A07G127600	Godar.D07G128100	Gohir.A07G109700	Gohir.D07G113500	Gomus.A07G120900	Gomus.D07G124800	Gorai.D01G121800	Gotom.A07G127100	Gotom.D07G127200	-758.749	0.25809	0.0078	0.0304	-758.74	1	1.16508	0.0074	0.0286	-758.74	1	0.0001	1.16507	0.0074	0.0286	-758.749	1	0.0001	0.0125	0.0483	-758.749	1	0.0001	0.0078	0.0304	-758.74	1	1.16507	0.0074	0.0286
Goarb.A07G1190	Gobar.A07G119700	Gobar.D07G121000	Godar.A07G127700	Godar.D07G128200	Gohir.A07G109800	Gohir.D07G113600	Gomus.A07G121000	Gomus.D07G125000	Gorai.D01G121900	Gotom.A07G127200	Gotom.D07G127300	-1818.3	0.54286	0.0344	0.0634	-1817.87	1	0.36159	0.0458	0.0843	-1817.64	1	0.11616	0.39309	0.0684	0.1259	-1818.22	1	1.16016	0.0313	0.0576	-1818.07	1	0.14803	0.0572	0.1054	-1818.01	1	0.47487	0.0372	0.0685
Goarb.A07G1194	Gobar.A07G120000	Gobar.D07G121200	Godar.A07G128200	Godar.D07G128400	Gohir.A07G110200	Gohir.D07G113800	Gomus.A07G121200	Gomus.D07G125200	Gorai.D01G122100	Gotom.A07G127700	Gotom.D07G127500	-2271.31	0.27549	0.0198	0.072	-2271.15	1	0.53612	0.0239	0.0867	-2269.48	1	2.40465	0.18009	0.0258	0.094	-2271.31	1	0.144	0.0503	0.1827	-2271.16	1	2.40118	0.0181	0.0657	-2269.63	1	0.1801	0.0276	0.1003
Goarb.A07G1196	Gobar.A07G120100	Gobar.D07G121300	Godar.A07G128300	Godar.D07G128500	Gohir.A07G110300	Gohir.D07G113900	Gomus.A07G121300	Gomus.D07G125300	Gorai.D01G122200	Gotom.A07G127900	Gotom.D07G127600	-1945.26	0.18767	0.0129	0.0687	-1942.47	1	87.389	0.006	0.0317	-1942.47	1	99	45.5332	0.006	0.032	-1945.26	1	0.07906	0.0383	0.2042	-1944.39	1	99	0.0111	0.0589	-1943.33	1	99	0.0078	0.0413
Goarb.A07G1198	Gobar.A07G120200	Gobar.D07G121500	Godar.A07G128400	Godar.D07G128700	Gohir.A07G110400	Gohir.D07G114000	Gomus.A07G121400	Gomus.D07G125400	Gorai.D01G122300	Gotom.A07G128000	Gotom.D07G127800	-2787.48	0.71468	0.1337	0.1871	-2786.13	1	0.74144	0.1588	0.2222	-2784.81	1	0.69653	1.81719	0.1416	0.1978	-2786.8	1	1.35726	0.1107	0.155	-2785.23	1	0.67684	0.1554	0.2173	-2786.64	1	2.31442	0.1187	0.1658
Goarb.A07G1201	Gobar.A07G120500	Gobar.D07G121800	Godar.A07G128800	Godar.D07G129000	Gohir.A07G110600	Gohir.D07G114300	Gomus.A07G121600	Gomus.D07G125700	Gorai.D01G122600	Gotom.A07G128300	Gotom.D07G128100	-1361.5	0.4453	0.0192	0.0432	-1361.48	1	0.8115	0.0203	0.0457	-1361.34	1	0.65162	99	0.0187	0.0419	-1361.5	1	0.07158	0.0668	0.15	-1361.44	1	0.6516	0.0207	0.0465	-1361.4	1	99	0.0172	0.0386
Goarb.A07G1202	Gobar.A07G120600	Gobar.D07G122000	Godar.A07G128900	Godar.D07G129100	Gohir.A07G110700	Gohir.D07G114400	Gomus.A07G121700	Gomus.D07G125800	Gorai.D01G122700	Gotom.A07G128400	Gotom.D07G128200	-1015.35	0.39388	0.0496	0.1259	-1012.8	1	0.19908	0.0973	0.248	-1011.31	1	0.10411	0.47634	0.1022	0.2612	-1015.35	1	0.81742	0.0558	0.1416	-1011.79	1	0.1103	0.0921	0.2356	-1015.02	1	0.53568	0.0553	0.1404
Goarb.A07G1203	Gobar.A07G120700	Gobar.D07G122200	Godar.A07G129000	Godar.D07G129300	Gohir.A07G110800	Gohir.D07G114500	Gomus.A07G121800	Gomus.D07G125900	Gorai.D01G122800	Gotom.A07G128500	Gotom.D07G128300	-1091.92	0.6353	0.0143	0.0225	-1091.62	1	99	0.012	0.0188	-1091.62	1	99	99	0.012	0.0188	-1091.92	1	0.09059	0.0382	0.0601	-1091.7	1	99	0.0132	0.0207	-1091.83	1	99	0.0131	0.0207
Goarb.A07G1208	Gobar.A07G120900	Gobar.D07G122500	Godar.A07G129300	Godar.D07G129700	Gohir.A07G111100	Gohir.D07G114900	Gomus.A07G122200	Gomus.D07G126300	Gorai.D01G123100	Gotom.A07G128800	Gotom.D07G128600	-1985.57	0.67353	0.0803	0.1192	-1980.69	1	4.40598	0.0354	0.0528	-1980.66	1	2.62432	4.60789	0.0361	0.0539	-1985.57	1	1.51745	0.0717	0.1064	-1985.27	1	2.62346	0.0754	0.112	-1980.97	1	4.60836	0.041	0.0612
Goarb.A07G1210	Gobar.A07G121200	Gobar.D07G122700	Godar.A07G129600	Godar.D07G129900	Gohir.A07G111400	Gohir.D07G115100	Gomus.A07G122500	Gomus.D07G126500	Gorai.D01G123300	Gotom.A07G129100	Gotom.D07G128800	-3050.8	0.22915	0.0189	0.0824	-3049.17	1	99	0.0114	0.0497	-3049.17	1	43.1272	99	0.0114	0.0499	-3050.8	1	0.08486	0.062	0.2706	-3049.92	1	40.9092	0.0155	0.0679	-3050.05	1	99	0.0148	0.0645
Goarb.A07G1211	Gobar.A07G121300	Gobar.D07G122800	Godar.A07G129700	Godar.D07G130000	Gohir.A07G111450	Gohir.D07G115200	Gomus.A07G122600	Gomus.D07G126600	Gorai.D01G123400	Gotom.A07G129200	Gotom.D07G128900	-1609.31	0.41055	0.0178	0.0434	-1609.25	1	0.747	0.0197	0.0479	-1609.1	1	0.36725	0.90437	0.0217	0.0529	-1609.31	1	0.41895	0.0268	0.0654	-1609.11	1	0.36726	0.0214	0.052	-1609.31	1	0.90442	0.0182	0.0443
Goarb.A07G1212	Gobar.A07G121400	Gobar.D07G122900	Godar.A07G130000	Godar.D07G130100	Gohir.A07G111600	Gohir.D07G115300	Gomus.A07G122900	Gomus.D07G126700	Gorai.D01G123500	Gotom.A07G129400	Gotom.D07G129000	-569.087	0.17057	0.028	0.164	-568.485	1	99	0.0223	0.13	-568.316	1	0.24184	99	0.0282	0.1638	-569.087	1	0.20313	0.0549	0.3217	-568.991	1	0.24179	0.0325	0.1897	-568.412	1	99	0.0237	0.1381
Goarb.A07G1216	Gobar.A07G121700	Gobar.D07G123300	Godar.A07G130400	Godar.D07G130500	Gohir.A07G112100	Gohir.D07G115600	Gomus.A07G123300	Gomus.D07G127100	Gorai.D01G123900	Gotom.A07G130000	Gotom.D07G129300	-2151.99	0.30934	0.0116	0.0375	-2151.62	1	99	0.0079	0.0256	-2151.62	1	99	99	0.0079	0.0256	-2151.99	1	0.33626	0.0217	0.07	-2151.94	1	0.62031	0.013	0.042	-2151.33	1	99	0.0102	0.033
Goarb.A07G1218	Gobar.A07G121900	Gobar.D07G123500	Godar.A07G130500	Godar.D07G130700	Gohir.A07G112300	Gohir.D07G115800	Gomus.A07G123500	Gomus.D07G127300	Gorai.D01G124100	Gotom.A07G130200	Gotom.D07G129500	-1400.35	0.63558	0.0271	0.0426	-1399.77	1	0.42107	0.0411	0.0646	-1396.81	1	2.12815	0.13255	0.0479	0.0753	-1400.35	1	0.12844	0.0776	0.122	-1400.07	1	2.12869	0.0236	0.0372	-1397.1	1	0.13255	0.0513	0.0807
Goarb.A07G1220	Gobar.A07G122200	Gobar.D07G123800	Godar.A07G130600	Godar.D07G131000	Gohir.A07G112500	Gohir.D07G115900	Gomus.A07G123800	Gomus.D07G127600	Gorai.D01G124400	Gotom.A07G130500	Gotom.D07G129800	-1020.99	0.28249	0.0176	0.0622	-1020.98	1	1.133	0.0168	0.0594	-1020.53	1	99	0.83877	0.0166	0.0588	-1020.99	1	0.12638	0.0368	0.1303	-1020.55	1	99	0.0157	0.0555	-1020.98	1	0.83901	0.0185	0.0655
Goarb.A07G1223	Gobar.A07G122700	Gobar.D07G124300	Godar.A07G131000	Godar.D07G131600	Gohir.A07G112900	Gohir.D07G116400	Gomus.A07G124300	Gomus.D07G128100	Gorai.D01G124800	Gotom.A07G131100	Gotom.D07G130300	-4999	0.63662	0.029	0.0455	-4996.66	1	0.34304	0.0452	0.0712	-4996.11	1	0.29367	1.74269	0.0422	0.0664	-4999	1	0.40935	0.0484	0.0761	-4996.13	1	0.29367	0.0433	0.0681	-4998.98	1	1.73265	0.0279	0.0439
Goarb.A07G1226	Gobar.A07G122900	Gobar.D07G124800	Godar.A07G131200	Godar.D07G132000	Gohir.A07G113000	Gohir.D07G116500	Gomus.A07G124400	Gomus.D07G128200	Gorai.D01G125100	Gotom.A07G131300	Gotom.D07G130700	-1713.97	0.27358	0.0203	0.0744	-1712.35	1	99	0.0126	0.0458	-1712.27	1	99	0.92552	0.0144	0.0524	-1713.97	1	0.84371	0.0224	0.0819	-1712.27	1	99	0.0142	0.0519	-1713.97	1	0.89281	0.0206	0.0751
Goarb.A07G1227	Gobar.A07G123000	Gobar.D07G124900	Godar.A07G131400	Godar.D07G132100	Gohir.A07G113100	Gohir.D07G116600	Gomus.A07G124500	Gomus.D07G128300	Gorai.D01G125200	Gotom.A07G131400	Gotom.D07G130800	-4512.53	0.27465	0.0156	0.0568	-4511.45	1	99	0.01	0.0364	-4511.45	1	67.061	99	0.01	0.0364	-4512.53	1	0.17198	0.0368	0.134	-4511.98	1	60.8752	0.0129	0.047	-4512	1	99	0.0127	0.0462
Goarb.A07G1228	Gobar.A07G123100	Gobar.D07G125000	Godar.A07G131500	Godar.D07G132200	Gohir.A07G113200	Gohir.D07G116700	Gomus.A07G124600	Gomus.D07G128400	Gorai.D01G125300	Gotom.A07G131500	Gotom.D07G130900	-2142.87	0.58795	0.0276	0.047	-2142.63	1	0.44593	0.0334	0.0568	-2142.37	1	28.527	0.33017	0.0332	0.0564	-2142.87	1	0.08203	0.0702	0.1194	-2142.83	1	29.4973	0.0264	0.0449	-2142.42	1	0.33017	0.0344	0.0585
Goarb.A07G1229	Gobar.A07G123300	Gobar.D07G125100	Godar.A07G131700	Godar.D07G132300	Gohir.A07G113300	Gohir.D07G116800	Gomus.A07G124700	Gomus.D07G128500	Gorai.D01G125400	Gotom.A07G131600	Gotom.D07G131000	-3286.15	0.57938	0.0265	0.0458	-3285.14	1	4.11012	0.018	0.0311	-3284.7	1	1.4039	86.5818	0.0177	0.0305	-3286.15	1	0.11114	0.0659	0.1138	-3286.09	1	1.39314	0.0256	0.0441	-3284.76	1	99	0.0186	0.0322
Goarb.A07G1256	Gobar.A07G123500	Gobar.D07G125800	Godar.A07G132200	Godar.D07G133100	Gohir.A07G113500	Gohir.D07G117200	Gomus.A07G125000	Gomus.D07G128800	Gorai.D01G126000	Gotom.A07G132100	Gotom.D07G131500	-2285.81	0.41623	0.0245	0.0588	-2284.54	1	99	0.0189	0.0453	-2284.54	1	99	99	0.0189	0.0453	-2285.81	1	0.04255	0.1057	0.254	-2284.34	1	99	0.0209	0.0502	-2285.7	1	0.4092	0.0274	0.066
Goarb.A07G1254	Gobar.A07G123800	Gobar.D07G126000	Godar.A07G132600	Godar.D07G133300	Gohir.A07G113700	Gohir.D07G117400	Gomus.A07G125200	Gomus.D07G129000	Gorai.D01G126300	Gotom.A07G132300	Gotom.D07G131700	-1780.29	0.34424	0.0382	0.1108	-1770.12	1	0.02136	0.1088	0.3212	-1768.26	1	22.2761	0.01162	0.1028	0.3052	-1776.34	1	0.00743	0.1417	0.4174	-1780.18	1	31.0175	0.0374	0.1087	-1768.33	1	0.01161	0.1036	0.3076
Goarb.A07G1252	Gobar.A07G123900	Gobar.D07G126100	Godar.A07G132700	Godar.D07G133400	Gohir.A07G113800	Gohir.D07G117500	Gomus.A07G125300	Gomus.D07G129100	Gorai.D01G126400	Gotom.A07G132400	Gotom.D07G131800	-1355.02	1.00234	0.2902	0.2896	-1338.96	1	22.0385	0.0594	0.0594	-1338.96	1	21.9928	34.2157	0.0594	0.0594	-1355.02	1	1.16974	0.2546	0.2541	-1339.14	1	21.878	0.0636	0.0636	-1354.84	1	99	0.2859	0.2856
Goarb.A07G1251	Gobar.A07G124000	Gobar.D07G126200	Godar.A07G132800	Godar.D07G133500	Gohir.A07G113900	Gohir.D07G117600	Gomus.A07G125400	Gomus.D07G129200	Gorai.D01G126500	Gotom.A07G132500	Gotom.D07G131900	-838.442	0.35542	0.03	0.0843	-832.396	1	99	0.0049	0.0137	-832.396	1	99	99	0.0049	0.0137	-838.442	1	0.8476	0.0335	0.0942	-834.006	1	99	0.0108	0.0303	-836.879	1	99	0.0241	0.0677
Goarb.A07G1250	Gobar.A07G124200	Gobar.D07G126400	Godar.A07G133000	Godar.D07G133700	Gohir.A07G114100	Gohir.D07G117800	Gomus.A07G125600	Gomus.D07G129400	Gorai.D01G126700	Gotom.A07G132700	Gotom.D07G132100	-2068.38	0.30958	0.0208	0.0671	-2068.38	1	0.90288	0.0214	0.0691	-2068.22	1	0.79666	99	0.02	0.0644	-2068.38	1	0.07962	0.0802	0.2591	-2068.35	1	0.79748	0.0218	0.0704	-2068.26	1	92.329	0.019	0.0613
Goarb.A07G1249	Gobar.A07G124300	Gobar.D07G126500	Godar.A07G133100	Godar.D07G133800	Gohir.A07G114200	Gohir.D07G117900	Gomus.A07G125700	Gomus.D07G129500	Gorai.D01G126900	Gotom.A07G132800	Gotom.D07G132200	-1781.17	0.4829	0.0183	0.0379	-1780.05	1	99	0.0143	0.0296	-1779.62	1	0.34149	99	0.0183	0.0378	-1781.17	1	0.36934	0.0297	0.0614	-1780.99	1	0.34146	0.0209	0.0433	-1779.8	1	99	0.0157	0.0324
Goarb.A07G1248	Gobar.A07G124500	Gobar.D07G126600	Godar.A07G133300	Godar.D07G133900	Gohir.A07G114400	Gohir.D07G118000	Gomus.A07G125800	Gomus.D07G129600	Gorai.D01G127000	Gotom.A07G133000	Gotom.D07G132400	-807.22	0.19133	0.0091	0.0477	-806.783	1	99	0.0071	0.0373	-806.783	1	99	0.0001	0.0071	0.0373	-807.22	1	0.30929	0.0182	0.0949	-806.783	1	99	0.0071	0.0373	-807.22	1	0.0001	0.0091	0.0477
Goarb.A07G1244	Gobar.A07G124700	Gobar.D07G126800	Godar.A07G133500	Godar.D07G134100	Gohir.A07G114448	Gohir.D07G118250	Gomus.A07G126000	Gomus.D07G129800	Gorai.D01G127200	Gotom.A07G133200	Gotom.D07G132600	-2789.05	0.2233	0.0184	0.0822	-2789.03	1	0.89553	0.0193	0.0857	-2799.48	1	1.42086	0.20673	0.024	0.0816	-2789.04	1	0.21103	0.0483	0.2146	-2788.83	1	1.56105	0.0161	0.0714	-2791.54	1	1.88651	0.0169	0.0742
Goarb.A07G1242	Gobar.A07G124900	Gobar.D07G126900	Godar.A07G133700	Godar.D07G134300	Gohir.A07G114480	Gohir.D07G118400	Gomus.A07G126200	Gomus.D07G129900	Gorai.D01G127300	Gotom.A07G133400	Gotom.D07G132700	-3307.28	0.32135	0.0242	0.0754	-3307.24	1	1.15742	0.0227	0.0707	-3306.57	1	1.33489	0.35444	0.0256	0.0801	-3307.28	1	1.03643	0.0237	0.0738	-3307.1	1	1.33496	0.022	0.0684	-3306.75	1	0.35438	0.0279	0.0871
Goarb.A07G1234	Gobar.A07G125400	Gobar.D07G127700	Godar.A07G134300	Godar.D07G135200	Gohir.A07G114900	Gohir.D07G119200	Gomus.A07G126800	Gomus.D07G130900	Gorai.D01G128200	Gotom.A07G134100	Gotom.D07G133600	-3524.91	0.11947	0.0058	0.0484	-3524.3	1	99	0.0041	0.0341	-3524.04	1	99	0.48537	0.0053	0.044	-3524.91	1	2.58341	0.0035	0.0293	-3524.11	1	99	0.0046	0.0389	-3524.84	1	0.48466	0.0064	0.0535
Goarb.A07G1271	Gobar.A07G125700	Gobar.D07G127900	Godar.A07G134600	Godar.D07G135500	Gohir.A07G115100	Gohir.D07G119351	Gomus.A07G127100	Gomus.D07G131200	Gorai.D01G128600	Gotom.A07G134400	Gotom.D07G133900	-2641.6	0.34045	0.0426	0.1252	-2641.52	1	1.27214	0.0393	0.1149	-2641.51	1	1.45829	1.22379	0.0394	0.1151	-2641.59	1	0.20607	0.0733	0.2147	-2641.56	1	1.46398	0.0416	0.1218	-2641.55	1	1.25639	0.0402	0.1175
Goarb.A07G1270	Gobar.A07G125800	Gobar.D07G128000	Godar.A07G134700	Godar.D07G135600	Gohir.A07G115200	Gohir.D07G119400	Gomus.A07G127200	Gomus.D07G131300	Gorai.D01G128700	Gotom.A07G134500	Gotom.D07G134000	-1965.78	0.24405	0.0191	0.0783	-1962.3	1	86.9649	0.0104	0.043	-1962.32	1	62.1568	48.8792	0.0105	0.0432	-1965.78	1	2.48866	0.0107	0.0436	-1962.8	1	99	0.0115	0.0471	-1965.27	1	99	0.0181	0.074
Goarb.A07G1268	Gobar.A07G126000	Gobar.D07G128300	Godar.A07G134900	Godar.D07G135900	Gohir.A07G115400	Gohir.D07G119700	Gomus.A07G127400	Gomus.D07G131600	Gorai.D01G129000	Gotom.A07G134700	Gotom.D07G134500	-1710.02	0.48128	0.0431	0.0896	-1709.7	1	0.58349	0.0536	0.1113	-1709.29	1	0.24089	0.9575	0.0464	0.0963	-1710.02	1	0.04016	0.1037	0.2155	-1709.29	1	0.24089	0.0458	0.0951	-1710.02	1	0.95748	0.0437	0.0908
Goarb.A07G1267	Gobar.A07G126100	Gobar.D07G128400	Godar.A07G135000	Godar.D07G136000	Gohir.A07G115500	Gohir.D07G119800	Gomus.A07G127500	Gomus.D07G131700	Gorai.D01G129100	Gotom.A07G134800	Gotom.D07G134600	-2905.32	0.53209	0.027	0.0507	-2905.16	1	0.6702	0.0312	0.0586	-2905.1	1	0.79149	0.52296	0.0326	0.0612	-2905.32	1	0.32585	0.0426	0.0801	-2905.28	1	0.79149	0.0279	0.0524	-2905.14	1	0.52296	0.0317	0.0595
Goarb.A07G1266	Gobar.A07G126200	Gobar.D07G128500	Godar.A07G135100	Godar.D07G136100	Gohir.A07G115550	Gohir.D07G120000	Gomus.A07G127600	Gomus.D07G131800	Gorai.D01G129200	Gotom.A07G134900	Gotom.D07G134700	-1324.55	0.67966	0.0375	0.0551	-1323.48	1	99	0.0206	0.0304	-1323.32	1	2.64402	99	0.0252	0.0372	-1324.55	1	0.2175	0.0945	0.1391	-1324.23	1	2.64399	0.0297	0.0437	-1323.64	1	99	0.033	0.0486
Goarb.A07G1265	Gobar.A07G126300	Gobar.D07G128600	Godar.A07G135200	Godar.D07G136200	Gohir.A07G115600	Gohir.D07G120101	Gomus.A07G127700	Gomus.D07G131900	Gorai.D01G129300	Gotom.A07G135000	Gotom.D07G134800	-6537.94	0.49346	0.0373	0.0755	-6536.76	1	5.08669	0.0288	0.0583	-6536.4	1	10.9427	0.69079	0.0314	0.0634	-6537.94	1	0.1393	0.1065	0.2158	-6536.43	1	24.8884	0.0298	0.0602	-6537.92	1	0.76813	0.0381	0.0771
Goarb.A07G1263	Gobar.A07G126400	Gobar.D07G128700	Godar.A07G135400	Godar.D07G136300	Gohir.A07G115800	Gohir.D07G120200	Gomus.A07G127800	Gomus.D07G132000	Gorai.D01G129400	Gotom.A07G135200	Gotom.D07G134900	-1783.35	0.27575	0.0211	0.0764	-1783	1	0.64437	0.0266	0.096	-1782.85	1	0.78195	0.46148	0.0278	0.1011	-1783.35	1	1.87522	0.0155	0.0566	-1783.27	1	0.77964	0.0225	0.0824	-1782.96	1	0.45278	0.0267	0.0948
Goarb.A07G1310	Gobar.A07G129700	Gobar.D07G131700	Godar.A07G138500	Godar.D07G139800	Gohir.A07G118700	Gohir.D07G122900	Gomus.A07G131000	Gomus.D07G135100	Gorai.D01G132700	Gotom.A07G138500	Gotom.D07G138500	-1847.9	0.66198	0.0246	0.0372	-1847.45	1	99	0.0178	0.0268	-1846.77	1	1.00012	99	0.0208	0.0314	-1847.9	1	0.0479	0.1005	0.1518	-1847.9	1	1.0001	0.0246	0.0372	-1846.77	1	99	0.0208	0.0314
Goarb.A07G1313	Gobar.A07G129900	Gobar.D07G131900	Godar.A07G138700	Godar.D07G140000	Gohir.A07G118900	Gohir.D07G123200	Gomus.A07G131200	Gomus.D07G135300	Gorai.D01G132900	Gotom.A07G138700	Gotom.D07G138700	-2064.29	0.23875	0.019	0.0795	-2062.84	1	99	0.0117	0.0489	-2061.67	1	0.19523	78.9743	0.0183	0.0764	-2064.29	1	0.14707	0.0415	0.1737	-2063.53	1	0.19518	0.0242	0.1016	-2062.43	1	99	0.013	0.0542
Goarb.A07G1315	Gobar.A07G130100	Gobar.D07G132000	Godar.A07G139000	Godar.D07G140100	Gohir.A07G119000	Gohir.D07G123300	Gomus.A07G131400	Gomus.D07G135400	Gorai.D01G133000	Gotom.A07G138800	Gotom.D07G138800	-2130.61	0.48896	0.0642	0.1313	-2105.02	1	0.07513	0.1623	0.3317	-2105.01	1	0.07419	0.07943	0.1617	0.3305	-2123.88	1	3.01969	0.0289	0.0594	-2106.8	1	0.07612	0.1347	0.2749	-2129.45	1	0.119	0.0802	0.1642
Goarb.A07G1317	Gobar.A07G130300	Gobar.D07G132200	Godar.A07G139200	Godar.D07G140300	Gohir.A07G119100	Gohir.D07G123400	Gomus.A07G131500	Gomus.D07G135500	Gorai.D01G133200	Gotom.A07G139000	Gotom.D07G139000	-2335.27	0.12011	0.0058	0.0486	-2335.27	1	1.09803	0.0057	0.0471	-2335.38	1	1.21925	99	0.0047	0.0396	-2335.27	1	0.19629	0.0135	0.112	-2335.27	1	1.22267	0.0056	0.0469	-2335.37	1	99	0.0049	0.041
Goarb.A07G1319	Gobar.A07G130600	Gobar.D07G132500	Godar.A07G139500	Godar.D07G140500	Gohir.A07G119300	Gohir.D07G123500	Gomus.A07G131800	Gomus.D07G135700	Gorai.D01G133500	Gotom.A07G139300	Gotom.D07G139200	-3239.88	0.11502	0.009	0.0779	-3239.69	1	2.47853	0.0075	0.065	-3239.41	1	1.04485	99	0.0078	0.068	-3239.88	1	0.13058	0.0244	0.2124	-3239.88	1	1.04484	0.0089	0.0774	-3239.41	1	99	0.0079	0.0686
Goarb.A07G1323	Gobar.A07G130700	Gobar.D07G132700	Godar.A07G139600	Godar.D07G140700	Gohir.A07G119500	Gohir.D07G123700	Gomus.A07G132100	Gomus.D07G135900	Gorai.D01G133700	Gotom.A07G139400	Gotom.D07G139400	-4758.24	0.34971	0.0242	0.0693	-4758.23	1	1.05308	0.0239	0.0684	-4758	1	0.76023	1.96027	0.0237	0.0678	-4758.24	1	0.4419	0.0356	0.1019	-4758.16	1	0.76022	0.0253	0.0724	-4758.07	1	1.96031	0.0227	0.0648
Goarb.A07G1324	Gobar.A07G130800	Gobar.D07G132800	Godar.A07G139700	Godar.D07G140800	Gohir.A07G119600	Gohir.D07G123800	Gomus.A07G132200	Gomus.D07G136000	Gorai.D01G133800	Gotom.A07G139500	Gotom.D07G139500	-2427.47	0.31176	0.0184	0.0591	-2427.47	1	0.97176	0.0186	0.0596	-2427.4	1	0.83409	1.81613	0.0176	0.0563	-2427.47	1	0.06284	0.0619	0.1987	-2427.45	1	0.83409	0.0189	0.0605	-2427.42	1	1.81613	0.0171	0.0549
Goarb.A07G1326	Gobar.A07G130900	Gobar.D07G132900	Godar.A07G139800	Godar.D07G141000	Gohir.A07G119700	Gohir.D07G123900	Gomus.A07G132300	Gomus.D07G136100	Gorai.D01G133900	Gotom.A07G139600	Gotom.D07G139600	-1486.83	0.26108	0.0271	0.1039	-1484.79	1	99	0.0151	0.0577	-1484.63	1	99	2.62438	0.0177	0.0676	-1486.83	1	0.42431	0.0394	0.1509	-1484.95	1	99	0.0221	0.0842	-1486.52	1	2.6235	0.0228	0.0872
Goarb.A07G1327	Gobar.A07G131200	Gobar.D07G133000	Godar.A07G140100	Godar.D07G141300	Gohir.A07G120000	Gohir.D07G124200	Gomus.A07G132600	Gomus.D07G136300	Gorai.D01G134000	Gotom.A07G139900	Gotom.D07G139900	-812.073	0.5815	0.0663	0.114	-809.421	1	5.93224	0.0305	0.0526	-809.343	1	5.45596	99	0.0309	0.0532	-812.073	1	0.43105	0.1232	0.2119	-809.738	1	5.45604	0.0327	0.0564	-811.677	1	99	0.0644	0.1108
Goarb.A07G1328	Gobar.A07G131300	Gobar.D07G133100	Godar.A07G140200	Godar.D07G141400	Gohir.A07G120100	Gohir.D07G124300	Gomus.A07G132700	Gomus.D07G136400	Gorai.D01G134100	Gotom.A07G140000	Gotom.D07G140000	-1871.8	0.51726	0.0485	0.0938	-1864.89	1	99	0.0126	0.0243	-1864.89	1	99	99	0.0126	0.0243	-1871.8	1	0.0601	0.1244	0.2405	-1870.48	1	99	0.0437	0.0846	-1866.22	1	99	0.0173	0.0336
Goarb.A07G1329	Gobar.A07G131500	Gobar.D07G133400	Godar.A07G140400	Godar.D07G141700	Gohir.A07G120300	Gohir.D07G124500	Gomus.A07G132900	Gomus.D07G136700	Gorai.D01G134300	Gotom.A07G140200	Gotom.D07G140300	-874.479	0.05953	0.0024	0.0403	-874.044	1	0.37429	0.0039	0.0654	-873.453	1	99	0.249	0.0039	0.0656	-874.479	1	0.07019	0.0067	0.1117	-874.258	1	99	0.0021	0.0353	-873.674	1	0.24902	0.0042	0.0705
Goarb.A07G1331	Gobar.A07G131600	Gobar.D07G133500	Godar.A07G140600	Godar.D07G141800	Gohir.A07G120400	Gohir.D07G124600	Gomus.A07G133000	Gomus.D07G136800	Gorai.D01G134400	Gotom.A07G140400	Gotom.D07G140400	-3178.85	0.67319	0.0226	0.0335	-3177.71	1	0.34243	0.0321	0.0476	-3176.7	1	0.47417	0.10155	0.0385	0.0571	-3178.85	1	0.87649	0.0242	0.0359	-3178.25	1	0.47416	0.0266	0.0394	-3177.3	1	0.10156	0.0344	0.0512
Goarb.A07G1334	Gobar.A07G131800	Gobar.D07G133700	Godar.A07G140800	Godar.D07G142000	Gohir.A07G120600	Gohir.D07G124800	Gomus.A07G133200	Gomus.D07G137000	Gorai.D01G134600	Gotom.A07G140600	Gotom.D07G140600	-1488.6	0.34228	0.0111	0.0325	-1487.64	1	99	0.0066	0.0193	-1487.64	1	99	47.6892	0.0066	0.0194	-1488.6	1	0.24505	0.0194	0.0566	-1487.76	1	99	0.0092	0.0268	-1488.49	1	45.0936	0.0086	0.025
Goarb.A07G1335	Gobar.A07G131900	Gobar.D07G133800	Godar.A07G140900	Godar.D07G142100	Gohir.A07G120700	Gohir.D07G125000	Gomus.A07G133300	Gomus.D07G137100	Gorai.D01G134800	Gotom.A07G140700	Gotom.D07G140700	-2571.18	0.62944	0.0238	0.0378	-2570.94	1	3.37447	0.0188	0.0299	-2570.75	1	99	0.81258	0.0213	0.0339	-2571.18	1	0.07965	0.0763	0.1212	-2570.75	1	99	0.0204	0.0325	-2571.17	1	0.8126	0.0247	0.0392
Goarb.A07G1339	Gobar.A07G132400	Gobar.D07G134000	Godar.A07G141300	Godar.D07G142300	Gohir.A07G121000	Gohir.D07G124400	Gomus.A07G133700	Gomus.D07G137300	Gorai.D01G135000	Gotom.A07G141100	Gotom.D07G140900	-2279.6	0.22758	0.0109	0.0481	-2275.59	1	0.07516	0.0243	0.1066	-2274.3	1	0.0306	0.49954	0.0231	0.1014	-2279.6	1	6.62263	0.0038	0.0167	-2274.32	1	0.03061	0.0224	0.0983	-2279.58	1	0.50228	0.0117	0.0512
Goarb.A07G1342	Gobar.A07G132600	Gobar.D07G134300	Godar.A07G141500	Godar.D07G142600	Gohir.A07G121200	Gohir.D07G125500	Gomus.A07G133900	Gomus.D07G137700	Gorai.D01G135300	Gotom.A07G141300	Gotom.D07G141200	-1708.31	0.94737	0.0225	0.0237	-1708.31	1	0.99294	0.0225	0.0238	-1707.97	1	0.75022	99	0.0216	0.0228	-1708.31	1	0.13815	0.0691	0.073	-1708.26	1	0.75024	0.0243	0.0257	-1708.02	1	99	0.0197	0.0208
Goarb.A07G1343	Gobar.A07G132700	Gobar.D07G134400	Godar.A07G141600	Godar.D07G142700	Gohir.A07G121300	Gohir.D07G125600	Gomus.A07G134000	Gomus.D07G137800	Gorai.D01G135400	Gotom.A07G141400	Gotom.D07G141300	-1215.13	0.33048	0.0437	0.1323	-1204.18	1	0.0605	0.1223	0.3757	-1202.24	1	29.1976	0.03791	0.1185	0.365	-1213.92	1	0.01404	0.1856	0.5625	-1214.92	1	59.873	0.0417	0.1263	-1202.38	1	0.03765	0.121	0.3727
Goarb.A07G1344	Gobar.A07G132800	Gobar.D07G134600	Godar.A07G141700	Godar.D07G142900	Gohir.A07G121400	Gohir.D07G125700	Gomus.A07G134100	Gomus.D07G138000	Gorai.D01G135600	Gotom.A07G141500	Gotom.D07G141500	-2084.55	0.30052	0.0229	0.0762	-2078.08	1	0.15258	0.0529	0.1772	-2077.4	1	0.11216	0.33057	0.0512	0.1715	-2084.54	1	0.34429	0.0412	0.1367	-2077.81	1	0.11216	0.0462	0.1549	-2084.12	1	0.33134	0.0278	0.0932
Goarb.A07G1345	Gobar.A07G132900	Gobar.D07G134700	Godar.A07G141800	Godar.D07G143000	Gohir.A07G121500	Gohir.D07G125800	Gomus.A07G134200	Gomus.D07G138100	Gorai.D01G135700	Gotom.A07G141600	Gotom.D07G141600	-1584.66	0.34585	0.0161	0.0466	-1583.04	1	0.36163	0.0263	0.0761	-1583.03	1	0.39591	0.33287	0.0265	0.0766	-1584.66	1	0.13923	0.0439	0.127	-1583.98	1	0.39591	0.0201	0.058	-1583.7	1	0.33288	0.0226	0.0653
Goarb.A07G1350	Gobar.A07G133100	Gobar.D07G135100	Godar.A07G142100	Godar.D07G143400	Gohir.A07G122100	Gohir.D07G126200	Gomus.A07G134800	Gomus.D07G138600	Gorai.D01G136200	Gotom.A07G142200	Gotom.D07G142000	-476.103	0.35877	0.0083	0.0231	-475.703	1	99	0.0063	0.0175	-475.703	1	99	0.0001	0.0063	0.0175	-476.103	1	0.55307	0.0114	0.0318	-475.703	1	99	0.0063	0.0175	-476.103	1	0.0001	0.0083	0.0231
Goarb.A07G1352	Gobar.A07G133200	Gobar.D07G135200	Godar.A07G142200	Godar.D07G143600	Gohir.A07G122300	Gohir.D07G126400	Gomus.A07G134900	Gomus.D07G138800	Gorai.D01G136300	Gotom.A07G142300	Gotom.D07G142300	-7586.43	0.52364	0.0229	0.0436	-7585.57	1	2.59665	0.0185	0.0354	-7585.54	1	1.99214	3.25136	0.0187	0.0358	-7586.43	1	0.7303	0.0268	0.0513	-7586.19	1	1.99211	0.021	0.0401	-7585.78	1	3.25136	0.0206	0.0394
Goarb.A07G1353	Gobar.A07G133300	Gobar.D07G135300	Godar.A07G142300	Godar.D07G143800	Gohir.A07G122400	Gohir.D07G126500	Gomus.A07G135000	Gomus.D07G138900	Gorai.D01G136400	Gotom.A07G142400	Gotom.D07G142400	-7714.39	0.44693	0.0246	0.0551	-7711.27	1	0.42157	0.0356	0.0796	-7710.02	1	0.31621	0.93331	0.0341	0.0762	-7714.4	1	0.19867	0.0582	0.1286	-7710.03	1	0.31621	0.0339	0.0756	-7714.39	1	0.93353	0.0249	0.0557
Goarb.A07G1356	Gobar.A07G133500	Gobar.D07G135600	Godar.A07G142500	Godar.D07G144100	Gohir.A07G122600	Gohir.D07G126575	Gomus.A07G135200	Gomus.D07G139200	Gorai.D01G136700	Gotom.A07G142500	Gotom.D07G142800	-1890.78	0.23968	0.021	0.0875	-1890.47	1	2.9908	0.0157	0.0655	-1890.49	1	4.56291	5.79028	0.0144	0.0601	-1890.78	1	4.13342	0.0122	0.0508	-1890.74	1	7.56912	0.02	0.0833	-1890.54	1	8.45291	0.015	0.0623
Goarb.A07G1357	Gobar.A07G133600	Gobar.D07G135700	Godar.A07G142600	Godar.D07G144200	Gohir.A07G122700	Gohir.D07G126600	Gomus.A07G135300	Gomus.D07G139300	Gorai.D01G136800	Gotom.A07G142600	Gotom.D07G142900	-770.194	0.05045	0.0026	0.0512	-769.715	1	0.13112	0.0047	0.093	-769.423	1	0.0001	0.24164	0.0042	0.0836	-770.194	1	0.10676	0.0053	0.1043	-769.519	1	0.0001	0.0032	0.0638	-770.266	1	67.81	0.0023	0.045
Goarb.A07G1359	Gobar.A07G133900	Gobar.D07G135800	Godar.A07G142900	Godar.D07G144300	Gohir.A07G122800	Gohir.D07G126700	Gomus.A07G135500	Gomus.D07G139400	Gorai.D01G136900	Gotom.A07G142800	Gotom.D07G143000	-2178.16	0.4891	0.037	0.0756	-2173.35	1	0.10309	0.092	0.1872	-2166.78	1	0.02972	0.9733	0.1001	0.2039	-2178.16	1	0.86364	0.0403	0.0823	-2166.78	1	0.02974	0.0999	0.2035	-2178.11	1	1.72388	0.0352	0.0719
Goarb.A07G1361	Gobar.A07G134000	Gobar.D07G135900	Godar.A07G143000	Godar.D07G144500	Gohir.A07G122900	Gohir.D07G126900	Gomus.A07G135600	Gomus.D07G139500	Gorai.D01G137000	Gotom.A07G142900	Gotom.D07G143200	-420.344	0.27253	0.0195	0.0717	-419.322	1	99	0.0114	0.0416	-419.322	1	99	99	0.0114	0.0417	-420.344	1	0.04239	0.0822	0.3017	-420.124	1	99	0.0168	0.0617	-419.542	1	99	0.0141	0.0517
Goarb.A07G1364	Gobar.A07G134200	Gobar.D07G136100	Godar.A07G143300	Godar.D07G144800	Gohir.A07G123200	Gohir.D07G127100	Gomus.A07G135800	Gomus.D07G139800	Gorai.D01G137200	Gotom.A07G143200	Gotom.D07G143400	-1018.24	0.38412	0.1387	0.361	-1017.14	1	0.13898	0.1703	0.4415	-1014.9	1	0.05904	99	0.1912	0.4929	-997.397	1	0.02546	0.3954	1.1062	-1015.46	1	0.05894	0.1931	0.4982	-1017.67	1	99	0.1369	0.3563
Goarb.A07G1368	Gobar.A07G134400	Gobar.D07G136500	Godar.A07G143600	Godar.D07G145300	Gohir.A07G123400	Gohir.D07G127400	Gomus.A07G136100	Gomus.D07G140100	Gorai.D01G137600	Gotom.A07G143500	Gotom.D07G143800	-1740.37	0.39423	0.0132	0.0334	-1739.97	1	99	0.0082	0.0208	-1737.9	1	0.13315	99	0.0176	0.0446	-1740.37	1	0.15395	0.0303	0.0769	-1738.74	1	0.13315	0.0213	0.054	-1739.53	1	99	0.0094	0.024
Goarb.A07G1372	Gobar.A07G134900	Gobar.D07G137000	Godar.A07G144000	Godar.D07G145800	Gohir.A07G123800	Gohir.D07G127700	Gomus.A07G136600	Gomus.D07G140400	Gorai.D01G138000	Gotom.A07G143900	Gotom.D07G144100	-2759.96	0.57447	0.0548	0.0954	-2729.96	1	99	0.0114	0.0198	-2729.96	1	99	99	0.0114	0.0198	-2759.12	1	1.81437	0.0354	0.0617	-2730.23	1	99	0.0136	0.0236	-2759.85	1	83.1309	0.0526	0.0915
Goarb.A07G1373	Gobar.A07G135000	Gobar.D07G137400	Godar.A07G144100	Godar.D07G146200	Gohir.A07G123900	Gohir.D07G128000	Gomus.A07G136700	Gomus.D07G140900	Gorai.D01G138300	Gotom.A07G144000	Gotom.D07G144400	-3245.88	0.70164	0.031	0.0442	-3245.88	1	0.9439	0.0315	0.0449	-3245.69	1	0.60448	2.94823	0.0304	0.0434	-3245.88	1	0.12448	0.0796	0.1135	-3245.78	1	0.60453	0.0334	0.0476	-3245.79	1	2.9469	0.0281	0.04
Goarb.A07G1374	Gobar.A07G135100	Gobar.D07G137500	Godar.A07G144200	Godar.D07G146300	Gohir.A07G124000	Gohir.D07G128100	Gomus.A07G136800	Gomus.D07G141000	Gorai.D01G138400	Gotom.A07G144100	Gotom.D07G144500	-3982.69	0.41098	0.0235	0.0571	-3982.6	1	0.75686	0.026	0.0632	-3982.51	1	1.25695	0.63581	0.0261	0.0635	-3982.69	1	0.38098	0.0346	0.0841	-3982.69	1	1.12561	0.0232	0.0564	-3982.52	1	0.64213	0.0265	0.0645
Goarb.A07G1376	Gobar.A07G135200	Gobar.D07G137900	Godar.A07G144300	Godar.D07G146700	Gohir.A07G124100	Gohir.D07G128400	Gomus.A07G136900	Gomus.D07G141300	Gorai.D01G138800	Gotom.A07G144200	Gotom.D07G144900	-1523.57	0.39776	0.0179	0.0449	-1523.11	1	99	0.0125	0.0314	-1523.02	1	99	1.02485	0.0155	0.039	-1524.66	1	0.08221	0.0365	0.07	-1523.02	1	99	0.0156	0.0392	-1523.57	1	1.02721	0.0178	0.0447
Goarb.A07G1382	Gobar.A07G135300	Gobar.D07G138300	Godar.A07G144700	Godar.D07G147200	Gohir.A07G124600	Gohir.D07G128900	Gomus.A07G137400	Gomus.D07G141800	Gorai.D01G139200	Gotom.A07G144700	Gotom.D07G145400	-3502.05	2.10454	0.0351	0.0167	-3475.6	1	0.91682	0.0194	0.0652	-3475.59	1	0.91068	1.09184	0.0193	0.0645	-3475.61	1	0.12243	0.0588	0.1965	-3475.6	1	0.90557	0.0194	0.0646	-3475.61	1	1.28784	0.0187	0.0626
Goarb.A07G1384	Gobar.A07G135400	Gobar.D07G138400	Godar.A07G144800	Godar.D07G147400	Gohir.A07G124700	Gohir.D07G129000	Gomus.A07G137500	Gomus.D07G141900	Gorai.D01G139300	Gotom.A07G144800	Gotom.D07G145500	-3026.81	0.3861	0.0291	0.0754	-3025.74	1	25.1915	0.0223	0.0578	-3025.69	1	53.9078	1.58571	0.0238	0.0618	-3026.81	1	0.06132	0.1076	0.2788	-3025.7	1	75.4501	0.0248	0.0644	-3026.79	1	1.58582	0.0281	0.0727
Goarb.A07G1387	Gobar.A07G135800	Gobar.D07G138700	Godar.A07G145200	Godar.D07G147900	Gohir.A07G124900	Gohir.D07G129300	Gomus.A07G137800	Gomus.D07G142200	Gorai.D01G139700	Gotom.A07G145100	Gotom.D07G145800	-2028.74	0.62301	0.0402	0.0645	-2028.03	1	4.56119	0.0283	0.0454	-2028	1	3.12806	66.7483	0.0278	0.0446	-2028.74	1	0.48542	0.0579	0.0929	-2028.38	1	3.12967	0.0343	0.0551	-2028.35	1	57.5149	0.0337	0.0541
Goarb.A07G1390	Gobar.A07G136000	Gobar.D07G139000	Godar.A07G145400	Godar.D07G148100	Gohir.A07G125100	Gohir.D07G129500	Gomus.A07G138000	Gomus.D07G142500	Gorai.D01G140000	Gotom.A07G145300	Gotom.D07G146100	-2377.33	0.15807	0.0056	0.0353	-2377.12	1	0.61159	0.0066	0.042	-2377	1	0.54609	56.4356	0.006	0.0377	-2377.33	1	3.92117	0.0027	0.0169	-2377.05	1	0.54609	0.0065	0.0412	-2377.29	1	44.7502	0.005	0.0319
Goarb.A07G1395	Gobar.A07G136800	Gobar.D07G139200	Godar.A07G146200	Godar.D07G148500	Gohir.A07G125600	Gohir.D07G129800	Gomus.A07G138600	Gomus.D07G142700	Gorai.D01G140300	Gotom.A07G146100	Gotom.D07G146400	-4062.93	0.37722	0.0224	0.0593	-4062.92	1	0.94191	0.0228	0.0605	-4062.82	1	1.26254	0.71203	0.0234	0.062	-4062.93	1	0.0722	0.073	0.1936	-4062.9	1	1.26255	0.0218	0.0578	-4062.85	1	0.71203	0.024	0.0636
Goarb.A07G1399	Gobar.A07G137000	Gobar.D07G139400	Godar.A07G146400	Godar.D07G148700	Gohir.A07G125900	Gohir.D07G130000	Gomus.A07G138900	Gomus.D07G142900	Gorai.D01G140500	Gotom.A07G146300	Gotom.D07G146700	-2794.36	0.32768	0.023	0.0702	-2793.08	1	4.47046	0.0141	0.043	-2792.61	1	99	1.1666	0.0156	0.0477	-2794.36	1	0.19818	0.0552	0.1685	-2792.62	1	99	0.0163	0.0497	-2794.35	1	1.16662	0.0223	0.0681
Goarb.A07G1400	Gobar.A07G137100	Gobar.D07G139500	Godar.A07G146500	Godar.D07G148800	Gohir.A07G125950	Gohir.D07G130100	Gomus.A07G139000	Gomus.D07G143000	Gorai.D01G140600	Gotom.A07G146400	Gotom.D07G146800	-2424.35	1.1109	0.0345	0.0311	-2424.14	1	0.59902	0.0399	0.0358	-2424.14	1	0.58786	0.61596	0.0397	0.0357	-2424.35	1	0.07643	0.0851	0.0766	-2424.2	1	0.58786	0.036	0.0324	-2424.29	1	0.61596	0.0381	0.0343
Goarb.A07G1404	Gobar.A07G137500	Gobar.D07G139900	Godar.A07G146900	Godar.D07G149300	Gohir.A07G126300	Gohir.D07G130400	Gomus.A07G139300	Gomus.D07G143500	Gorai.D01G141100	Gotom.A07G146800	Gotom.D07G147200	-6162.73	0.39039	0.0221	0.0566	-6162.41	1	0.58991	0.0253	0.0649	-6162.04	1	1.19386	0.41844	0.0257	0.0657	-6162.73	1	0.46388	0.0304	0.0778	-6162.72	1	1.19391	0.0218	0.0558	-6162.04	1	0.41844	0.026	0.0665
Goarb.A07G1405	Gobar.A07G137600	Gobar.D07G140000	Godar.A07G147000	Godar.D07G149400	Gohir.A07G126400	Gohir.D07G130500	Gomus.A07G139400	Gomus.D07G143600	Gorai.D01G141300	Gotom.A07G146900	Gotom.D07G147300	-2169.39	0.20825	0.0075	0.0359	-2167.91	1	99	0.0048	0.023	-2167.91	1	99	12.2725	0.0048	0.0232	-2169.39	1	0.17303	0.0201	0.0964	-2167.92	1	99	0.0051	0.0247	-2169.37	1	19.6653	0.0071	0.0343
Goarb.A07G1406	Gobar.A07G137700	Gobar.D07G140100	Godar.A07G147100	Godar.D07G149500	Gohir.A07G126500	Gohir.D07G130600	Gomus.A07G139500	Gomus.D07G143700	Gorai.D01G141400	Gotom.A07G147000	Gotom.D07G147400	-4572.04	0.34409	0.0145	0.0422	-4572.03	1	0.83872	0.0151	0.044	-4571.5	1	99	0.41672	0.0163	0.0473	-4572.04	1	0.45228	0.02	0.058	-4571.77	1	99	0.0134	0.0389	-4571.77	1	0.4167	0.0174	0.0506
Goarb.A07G1407	Gobar.A07G137800	Gobar.D07G140200	Godar.A07G147200	Godar.D07G149600	Gohir.A07G126600	Gohir.D07G130700	Gomus.A07G139600	Gomus.D07G143800	Gorai.D01G141500	Gotom.A07G147100	Gotom.D07G147500	-1541.5	0.2514	0.0239	0.0949	-1532.4	1	0.09963	0.0584	0.2317	-1529.77	1	0.56821	0.04219	0.0547	0.2173	-1541.5	1	0.04101	0.0983	0.3909	-1541.48	1	0.8	0.0245	0.0975	-1529.89	1	0.04271	0.0524	0.2081
Goarb.A07G1408	Gobar.A07G137900	Gobar.D07G140300	Godar.A07G147300	Godar.D07G149700	Gohir.A07G126650	Gohir.D07G130800	Gomus.A07G139700	Gomus.D07G143900	Gorai.D01G141600	Gotom.A07G147200	Gotom.D07G147600	-844.794	0.93993	0.0339	0.0361	-843.892	1	99	0.0228	0.0242	-843.892	1	99	99	0.0228	0.0242	-844.794	1	0.08472	0.0765	0.0814	-844.442	1	99	0.032	0.0341	-844.244	1	99	0.0246	0.0261
Goarb.A07G1411	Gobar.A07G138100	Gobar.D07G140800	Godar.A07G147500	Godar.D07G150100	Gohir.A07G126800	Gohir.D07G130950	Gomus.A07G139900	Gomus.D07G144200	Gorai.D01G142000	Gotom.A07G147400	Gotom.D07G147900	-2104.29	0.649	0.0244	0.0376	-2104.29	1	1.08302	0.0237	0.0365	-2104.09	1	0.93637	99	0.0235	0.0362	-2104.29	1	0.40744	0.0423	0.0651	-2104.29	1	0.93635	0.0249	0.0384	-2104.09	1	99	0.023	0.0354
Goarb.A07G1412	Gobar.A07G138200	Gobar.D07G140900	Godar.A07G147600	Godar.D07G150200	Gohir.A07G126900	Gohir.D07G131000	Gomus.A07G140000	Gomus.D07G144300	Gorai.D01G142100	Gotom.A07G147500	Gotom.D07G148000	-1679.22	0.19283	0.0104	0.0539	-1676.94	1	99	0.0055	0.0284	-1676.94	1	99	99	0.0055	0.0284	-1679.22	1	0.07409	0.0418	0.2168	-1678.11	1	99	0.0079	0.041	-1678.05	1	99	0.008	0.0413
Goarb.A07G1417	Gobar.A07G138400	Gobar.D07G141200	Godar.A07G147900	Godar.D07G150500	Gohir.A07G127100	Gohir.D07G131300	Gomus.A07G140200	Gomus.D07G144600	Gorai.D01G142400	Gotom.A07G147700	Gotom.D07G148300	-694.624	0.97257	0.047	0.0483	-693.908	1	99	0.0373	0.0384	-693.909	1	99	73.922	0.0373	0.0383	-694.624	1	0.05013	0.1574	0.1619	-694.129	1	99	0.0402	0.0413	-694.404	1	99	0.0441	0.0453
Goarb.A07G1419	Gobar.A07G138500	Gobar.D07G141400	Godar.A07G148100	Godar.D07G150700	Gohir.A07G127200	Gohir.D07G131500	Gomus.A07G140300	Gomus.D07G144800	Gorai.D01G142800	Gotom.A07G147900	Gotom.D07G148500	-1357.7	0.64317	0.0304	0.0472	-1357.38	1	0.54308	0.037	0.0575	-1355.8	1	99	0.19461	0.0342	0.0533	-1357.7	1	0.25819	0.0624	0.097	-1357.22	1	99	0.0249	0.0386	-1356.29	1	0.19462	0.0397	0.0618
Goarb.A07G1420	Gobar.A07G138600	Gobar.D07G141500	Godar.A07G148200	Godar.D07G150800	Gohir.A07G127300	Gohir.D07G131600	Gomus.A07G140400	Gomus.D07G144900	Gorai.D01G142900	Gotom.A07G148000	Gotom.D07G148600	-918.43	0.87154	0.0362	0.0415	-916.411	1	0.24501	0.0701	0.0803	-916.316	1	0.19289	0.32844	0.0705	0.0807	-918.43	1	0.1621	0.0941	0.108	-916.965	1	0.19175	0.0594	0.068	-917.772	1	0.32542	0.0476	0.0546
Goarb.A07G1421	Gobar.A07G138700	Gobar.D07G141600	Godar.A07G148300	Godar.D07G150900	Gohir.A07G127400	Gohir.D07G131700	Gomus.A07G140500	Gomus.D07G145000	Gorai.D01G143000	Gotom.A07G148100	Gotom.D07G148700	-908.971	0.65163	0.0275	0.0422	-909.081	1	0.37188	0.0377	0.0582	-907.585	1	0.0001	1.12218	0.0329	0.0505	-908.971	1	0.08941	0.0586	0.0899	-907.587	1	0.0001	0.0336	0.0516	-908.969	1	1.12216	0.0268	0.0412
Goarb.A07G1422	Gobar.A07G138800	Gobar.D07G141700	Godar.A07G148400	Godar.D07G151000	Gohir.A07G127500	Gohir.D07G131800	Gomus.A07G140600	Gomus.D07G145100	Gorai.D01G143100	Gotom.A07G148200	Gotom.D07G148800	-1866.33	1.28664	0.0599	0.0466	-1858.78	1	0.11498	0.1425	0.1097	-1854.38	1	0.06117	99	0.1393	0.1068	-1866.33	1	0.68838	0.0751	0.0584	-1854.7	1	0.06033	0.1455	0.1116	-1865.91	1	99	0.055	0.0427
Goarb.A07G1423	Gobar.A07G138900	Gobar.D07G141800	Godar.A07G148500	Godar.D07G151100	Gohir.A07G127600	Gohir.D07G131900	Gomus.A07G140700	Gomus.D07G145200	Gorai.D01G143200	Gotom.A07G148300	Gotom.D07G148900	-1898.84	0.5071	0.0253	0.0499	-1898.59	1	0.60346	0.0322	0.0635	-1898.09	1	0.44193	52.8573	0.0291	0.0574	-1898.84	1	0.33511	0.0476	0.0938	-1898.25	1	0.44194	0.0333	0.0656	-1898.67	1	52.5528	0.0212	0.0417
Goarb.A07G1424	Gobar.A07G139000	Gobar.D07G142000	Godar.A07G148600	Godar.D07G151400	Gohir.A07G127700	Gohir.D07G132100	Gomus.A07G140800	Gomus.D07G145900	Gorai.D01G143300	Gotom.A07G148400	Gotom.D07G149000	-2791.39	0.5823	0.0253	0.0435	-2791.34	1	1.26459	0.0232	0.0398	-2791.13	1	0.85854	3.04251	0.0221	0.038	-2791.39	1	0.15307	0.0629	0.1081	-2791.38	1	0.85853	0.026	0.0447	-2791.15	1	3.04247	0.0214	0.0368
Goarb.A07G1429	Gobar.A07G139300	Gobar.D07G142300	Godar.A07G148900	Godar.D07G151600	Gohir.A07G127900	Gohir.D07G132300	Gomus.A07G141000	Gomus.D07G146200	Gorai.D01G143700	Gotom.A07G148700	Gotom.D07G149200	-913.073	0.32655	0.0219	0.0672	-912.354	1	99	0.0152	0.0463	-912.208	1	0.51816	99	0.0196	0.0595	-913.073	1	0.16459	0.0509	0.1558	-913.041	1	0.51842	0.0241	0.0736	-912.24	1	99	0.0174	0.0531
Goarb.A07G1430	Gobar.A07G139400	Gobar.D07G142400	Godar.A07G149000	Godar.D07G151700	Gohir.A07G128000	Gohir.D07G132400	Gomus.A07G141100	Gomus.D07G146300	Gorai.D01G143800	Gotom.A07G148800	Gotom.D07G149300	-787.864	0.80036	0.0677	0.0846	-783.039	1	10.1243	0.0301	0.0376	-782.994	1	99	9.56691	0.0302	0.0376	-787.864	1	0.01902	0.1767	0.2208	-787.464	1	99	0.0656	0.082	-783.394	1	9.56396	0.0323	0.0402
Goarb.A07G1431	Gobar.A07G139500	Gobar.D07G142600	Godar.A07G149100	Godar.D07G151900	Gohir.A07G128100	Gohir.D07G132500	Gomus.A07G141200	Gomus.D07G146500	Gorai.D01G143900	Gotom.A07G148900	Gotom.D07G149400	-6235.6	0.31776	0.019	0.0598	-6234.87	1	2.58407	0.0149	0.047	-6234.79	1	1.65295	4.25886	0.0151	0.0475	-6235.6	1	0.1807	0.0437	0.1376	-6235.47	1	1.65296	0.0178	0.0559	-6234.92	1	4.25889	0.0163	0.0514
Goarb.A07G1432	Gobar.A07G139600	Gobar.D07G142700	Godar.A07G149300	Godar.D07G152100	Gohir.A07G128300	Gohir.D07G132600	Gomus.A07G141300	Gomus.D07G146600	Gorai.D01G144000	Gotom.A07G149100	Gotom.D07G149600	-1639.97	0.19912	0.0164	0.0821	-1639.33	1	0.49414	0.0221	0.1115	-1639.29	1	0.40895	0.56346	0.0221	0.1113	-1639.97	1	0.40254	0.024	0.1205	-1639.5	1	0.40902	0.0193	0.0971	-1639.76	1	0.56384	0.0191	0.0963
Goarb.A07G1433	Gobar.A07G139700	Gobar.D07G142800	Godar.A07G149400	Godar.D07G152200	Gohir.A07G128400	Gohir.D07G132700	Gomus.A07G141400	Gomus.D07G146700	Gorai.D01G144100	Gotom.A07G149200	Gotom.D07G149700	-7778.9	0.37992	0.0186	0.0489	-7776.37	1	99	0.012	0.0314	-7775.85	1	99	1.47992	0.0134	0.0353	-7778.9	1	0.17462	0.0489	0.1286	-7775.95	1	99	0.0141	0.0372	-7778.8	1	1.47979	0.0179	0.0471
Goarb.A07G1434	Gobar.A07G139800	Gobar.D07G142900	Godar.A07G149500	Godar.D07G152300	Gohir.A07G128500	Gohir.D07G132900	Gomus.A07G141500	Gomus.D07G146800	Gorai.D01G144200	Gotom.A07G149300	Gotom.D07G149800	-596.162	0.85513	0.0144	0.0168	-595.509	1	99	0.0096	0.0111	-595.509	1	99	99	0.0095	0.0111	-596.162	1	0.10926	0.0347	0.0406	-595.734	1	99	0.0119	0.0139	-595.937	1	99	0.012	0.014
Goarb.A07G1435	Gobar.A07G139900	Gobar.D07G143000	Godar.A07G149600	Godar.D07G152400	Gohir.A07G128600	Gohir.D07G133000	Gomus.A07G141600	Gomus.D07G146900	Gorai.D01G144300	Gotom.A07G149400	Gotom.D07G149900	-633.191	0.36353	0.036	0.0991	-633.188	1	1.08544	0.0354	0.0975	-632.674	1	0.58444	99	0.0349	0.0965	-633.191	1	0.05843	0.1287	0.3539	-633.1	1	0.58235	0.0387	0.1064	-632.764	1	99	0.0324	0.0889
Goarb.A07G1437	Gobar.A07G140100	Gobar.D07G143200	Godar.A07G149800	Godar.D07G152600	Gohir.A07G128800	Gohir.D07G133200	Gomus.A07G141800	Gomus.D07G147100	Gorai.D01G144500	Gotom.A07G149600	Gotom.D07G150100	-1302.95	0.22173	0.006	0.0271	-1301.85	1	99	0.003	0.0137	-1301.85	1	99	99	0.003	0.0137	-1302.95	1	0.2188	0.0124	0.056	-1302.51	1	99	0.0048	0.0217	-1302.29	1	99	0.0042	0.0191
Goarb.A07G1438	Gobar.A07G140200	Gobar.D07G143300	Godar.A07G149900	Godar.D07G152700	Gohir.A07G128900	Gohir.D07G133300	Gomus.A07G141900	Gomus.D07G147200	Gorai.D01G144600	Gotom.A07G149700	Gotom.D07G150200	-2593.08	0.21612	0.0149	0.0689	-2591.39	1	0.42866	0.0207	0.096	-2591.2	1	0.56428	0.32967	0.021	0.0974	-2593.08	1	0.1294	0.0396	0.183	-2592.7	1	0.56428	0.0166	0.0768	-2591.58	1	0.32967	0.0194	0.0896
Goarb.A07G1440	Gobar.A07G140400	Gobar.D07G143500	Godar.A07G150100	Godar.D07G152900	Gohir.A07G129100	Gohir.D07G133500	Gomus.A07G142100	Gomus.D07G147400	Gorai.D01G144800	Gotom.A07G149900	Gotom.D07G150400	-1645.46	0.45012	0.016	0.0356	-1643.7	1	0.23904	0.0302	0.0672	-1643.61	1	0.20902	0.49139	0.0289	0.0642	-1645.46	1	0.21288	0.0381	0.0848	-1643.63	1	0.20902	0.0274	0.0609	-1645.44	1	0.49138	0.0175	0.0389
Goarb.A07G1441	Gobar.A07G140600	Gobar.D07G143600	Godar.A07G150200	Godar.D07G153000	Gohir.A07G129200	Gohir.D07G133600	Gomus.A07G142200	Gomus.D07G147500	Gorai.D01G144900	Gotom.A07G150000	Gotom.D07G150500	-3981.05	0.50639	0.0816	0.1612	-3964.08	1	13.6843	0.0189	0.0373	-3959.45	1	15.5708	0.29105	0.0286	0.0566	-3981	1	1.07061	0.0773	0.1526	-3961.85	1	15.5701	0.0212	0.0418	-3978.6	1	0.29105	0.0891	0.176
Goarb.A07G1442	Gobar.A07G140500	Gobar.D07G143700	Godar.A07G150300	Godar.D07G153100	Gohir.A07G129400	Gohir.D07G133700	Gomus.A07G142300	Gomus.D07G147600	Gorai.D01G145000	Gotom.A07G150300	Gotom.D07G150600	-2100.29	0.23184	0.014	0.0602	-2099.59	1	0.51617	0.0189	0.0815	-2099.56	1	0.44955	0.58305	0.0189	0.0814	-2100.29	1	0.11736	0.0409	0.1763	-2099.77	1	0.44955	0.0167	0.0721	-2100.08	1	0.58305	0.0161	0.0695
Goarb.A07G1444	Gobar.A07G140800	Gobar.D07G143900	Godar.A07G150500	Godar.D07G153300	Gohir.A07G129500	Gohir.D07G133900	Gomus.A07G142500	Gomus.D07G147800	Gorai.D01G145200	Gotom.A07G150500	Gotom.D07G150800	-3053.67	0.47877	0.0195	0.0408	-3052.9	1	4.78321	0.0132	0.0276	-3052.26	1	1.00028	99	0.0132	0.0275	-3053.67	1	0.03629	0.072	0.1504	-3053.67	1	1.00026	0.0195	0.0408	-3052.26	1	99	0.0132	0.0275
Goarb.A07G1449	Gobar.A07G141300	Gobar.D07G144400	Godar.A07G151000	Godar.D07G153800	Gohir.A07G130033	Gohir.D07G134300	Gomus.A07G142900	Gomus.D07G148300	Gorai.D01G145900	Gotom.A07G150900	Gotom.D07G151400	-893.65	0.40065	0.0321	0.0802	-892.905	1	99	0.0228	0.0568	-892.905	1	99	72.1118	0.0228	0.0569	-893.65	1	0.42982	0.0481	0.12	-893.078	1	99	0.0279	0.0697	-893.477	1	90.8787	0.027	0.0673
Goarb.A07G1450	Gobar.A07G141400	Gobar.D07G144500	Godar.A07G151100	Godar.D07G153900	Gohir.A07G130066	Gohir.D07G134350	Gomus.A07G143000	Gomus.D07G148400	Gorai.D01G146000	Gotom.A07G151000	Gotom.D07G151500	-2080.91	0.52556	0.0363	0.0692	-2080.56	1	91.0208	0.0311	0.0593	-2079.53	1	99	0.12127	0.0366	0.0697	-2080.91	1	0.49199	0.0514	0.0978	-2080.3	1	99	0.0318	0.0605	-2080.13	1	0.12127	0.0411	0.0783
Goarb.A07G1452	Gobar.A07G141500	Gobar.D07G144700	Godar.A07G151200	Godar.D07G154100	Gohir.A07G130100	Gohir.D07G134500	Gomus.A07G143100	Gomus.D07G148600	Gorai.D01G146200	Gotom.A07G151100	Gotom.D07G151700	-1861.09	0.23674	0.0215	0.0906	-1860.64	1	0.47234	0.0256	0.1084	-1860.48	1	0.33899	0.89196	0.0244	0.1033	-1861.09	1	0.02938	0.0982	0.4146	-1860.48	1	0.33899	0.0242	0.1021	-1861.09	1	0.89195	0.0217	0.0918
Goarb.A07G1453	Gobar.A07G141600	Gobar.D07G144800	Godar.A07G151300	Godar.D07G154200	Gohir.A07G130200	Gohir.D07G134600	Gomus.A07G143200	Gomus.D07G148700	Gorai.D01G146300	Gotom.A07G151200	Gotom.D07G151800	-1167.12	0.55049	0.0498	0.0904	-1163.19	1	99	0.0138	0.0251	-1163.19	1	99	99	0.0138	0.0251	-1167.12	1	0.11255	0.0918	0.1667	-1166.77	1	99	0.0471	0.0856	-1163.55	1	99	0.0164	0.0299
Goarb.A07G1454	Gobar.A07G141700	Gobar.D07G145000	Godar.A07G151400	Godar.D07G154300	Gohir.A07G130300	Gohir.D07G134700	Gomus.A07G143300	Gomus.D07G148800	Gorai.D01G146400	Gotom.A07G151300	Gotom.D07G151900	-1202.57	0.64177	0.0222	0.0346	-1202.39	1	1.79342	0.0183	0.0284	-1201.78	1	0.91097	99	0.0183	0.0284	-1202.57	1	0.36525	0.0363	0.0565	-1202.56	1	0.91097	0.0226	0.0352	-1201.78	1	99	0.0178	0.0277
Goarb.A07G1456	Gobar.A07G141900	Gobar.D07G145200	Godar.A07G151600	Godar.D07G154500	Gohir.A07G130500	Gohir.D07G134900	Gomus.A07G143500	Gomus.D07G149000	Gorai.D01G146600	Gotom.A07G151500	Gotom.D07G152100	-2166.42	0.2107	0.0187	0.0888	-2166.38	1	0.77926	0.0201	0.0954	-2166.38	1	0.81324	0.75269	0.02	0.0951	-2166.42	1	0.14449	0.0503	0.2388	-2166.41	1	0.81324	0.0194	0.0919	-2166.39	1	0.75269	0.0194	0.092
Goarb.A07G1463	Gobar.A07G143300	Gobar.D07G146300	Godar.A07G153200	Godar.D07G155600	Gohir.A07G131500	Gohir.D07G135800	Gomus.A07G145000	Gomus.D07G150000	Gorai.D01G147900	Gotom.A07G153100	Gotom.D07G153100	-2514.58	0.69232	0.0276	0.0398	-2513.96	1	5.59374	0.0201	0.029	-2514	1	99	99	0.0186	0.0268	-2514.58	1	0.13988	0.0763	0.1103	-2514.42	1	2.38854	0.0246	0.0355	-2514.06	1	99	0.0236	0.0341
Goarb.A07G1464	Gobar.A07G143400	Gobar.D07G146400	Godar.A07G153300	Godar.D07G155700	Gohir.A07G131600	Gohir.D07G135900	Gomus.A07G145100	Gomus.D07G150100	Gorai.D01G148000	Gotom.A07G153300	Gotom.D07G153300	-371.013	0.67362	0.0354	0.0526	-370.472	1	99	0.0239	0.0355	-369.781	1	99	0.0001	0.0317	0.0472	-371.013	1	0.08905	0.1547	0.2297	-370.471	1	99	0.0239	0.0355	-370.322	1	0.0001	0.0433	0.0643
Goarb.A07G1465	Gobar.A07G143500	Gobar.D07G146500	Godar.A07G153400	Godar.D07G155800	Gohir.A07G131700	Gohir.D07G136000	Gomus.A07G145200	Gomus.D07G150200	Gorai.D01G148100	Gotom.A07G153400	Gotom.D07G153400	-779.583	0.07027	0.0082	0.1162	-778.965	1	0.43416	0.0119	0.1691	-778.896	1	0.59821	0.34819	0.0118	0.1678	-779.583	1	0.08155	0.0299	0.4261	-779.493	1	0.59821	0.0091	0.1298	-778.986	1	0.34819	0.0108	0.1542
Goarb.A07G1466	Gobar.A07G143600	Gobar.D07G146600	Godar.A07G153500	Godar.D07G155900	Gohir.A07G131800	Gohir.D07G136100	Gomus.A07G145300	Gomus.D07G150300	Gorai.D01G148200	Gotom.A07G153500	Gotom.D07G153500	-3801.67	0.75518	0.0394	0.0521	-3801.02	1	0.51315	0.0477	0.0634	-3799.15	1	0.2318	1.39679	0.0499	0.0663	-3801.67	1	1.71675	0.0297	0.0395	-3799.22	1	0.23199	0.0513	0.0683	-3801.96	1	9.79841	0.0347	0.0459
Goarb.A07G1470	Gobar.A07G143900	Gobar.D07G147000	Godar.A07G153800	Godar.D07G156300	Gohir.A07G132100	Gohir.D07G136400	Gomus.A07G145600	Gomus.D07G150600	Gorai.D01G148500	Gotom.A07G153800	Gotom.D07G153800	-2000.36	0.50548	0.0197	0.0389	-1998.43	1	99	0.0122	0.0241	-1998.43	1	99	99	0.0122	0.024	-2000.36	1	0.15776	0.0455	0.09	-1999.14	1	99	0.0159	0.0315	-1999.65	1	99	0.0159	0.0315
Goarb.A07G1471	Gobar.A07G144100	Gobar.D07G147100	Godar.A07G154000	Godar.D07G156400	Gohir.A07G132300	Gohir.D07G136500	Gomus.A07G145800	Gomus.D07G150700	Gorai.D01G148600	Gotom.A07G153900	Gotom.D07G153900	-1262.37	0.43342	0.0203	0.0469	-1260.89	1	99	0.0089	0.0205	-1260.72	1	0.99234	99	0.0127	0.0294	-1262.37	1	0.26522	0.0391	0.0902	-1262.37	1	0.99222	0.0203	0.0469	-1260.72	1	99	0.0127	0.0294
Goarb.A07G1472	Gobar.A07G144200	Gobar.D07G147200	Godar.A07G154100	Godar.D07G156500	Gohir.A07G132400	Gohir.D07G136600	Gomus.A07G145900	Gomus.D07G150800	Gorai.D01G148700	Gotom.A07G154000	Gotom.D07G154000	-1255.93	0.56017	0.0233	0.0417	-1252.89	1	0.13754	0.0602	0.0903	-1252.73	1	0.2182	0.12838	0.0558	0.0998	-1255.93	1	0.04801	0.0659	0.1177	-1255.52	1	0.24982	0.0265	0.0473	-1253.22	1	0.13345	0.0508	0.0908
Goarb.A07G1473	Gobar.A07G146400	Gobar.D07G149600	Godar.A07G156400	Godar.D07G159000	Gohir.A07G134200	Gohir.D07G138800	Gomus.A07G147800	Gomus.D07G153500	Gorai.D01G150800	Gotom.A07G156100	Gotom.D07G156600	-1648.72	0.94566	0.0316	0.0334	-1648.12	1	3.24206	0.0238	0.0251	-1648.07	1	3.62457	1.00411	0.0255	0.0269	-1648.72	1	0.22722	0.0702	0.0742	-1648.07	1	3.62457	0.0255	0.0269	-1648.72	1	1.00408	0.0316	0.0334
Goarb.A07G1477	Gobar.A07G146700	Gobar.D07G149900	Godar.A07G156700	Godar.D07G159400	Gohir.A07G134500	Gohir.D07G139100	Gomus.A07G148100	Gomus.D07G153800	Gorai.D01G151200	Gotom.A07G156400	Gotom.D07G157000	-504.525	0.53573	0.0334	0.0624	-500.821	1	99	0.0086	0.0161	-500.821	1	99	0.0001	0.0086	0.0161	-504.524	1	1.01805	0.033	0.0616	-500.821	1	99	0.0086	0.0161	-504.525	1	0.0001	0.0334	0.0624
Goarb.A07G1478	Gobar.A07G146800	Gobar.D07G150000	Godar.A07G156800	Godar.D07G159500	Gohir.A07G134600	Gohir.D07G139200	Gomus.A07G148200	Gomus.D07G153900	Gorai.D01G151300	Gotom.A07G156500	Gotom.D07G157100	-1488.45	0.74678	0.0447	0.0598	-1486.48	1	0.11681	0.1002	0.1334	-1483.51	1	0.05894	2.99026	0.0922	0.1228	-1488.45	1	0.76628	0.0522	0.0699	-1483.55	1	0.05808	0.0958	0.1275	-1488.33	1	62.8683	0.0406	0.0544
Goarb.A07G1479	Gobar.A07G146900	Gobar.D07G150100	Godar.A07G156900	Godar.D07G159600	Gohir.A07G134700	Gohir.D07G139300	Gomus.A07G148300	Gomus.D07G154000	Gorai.D01G151400	Gotom.A07G156600	Gotom.D07G157200	-1418.65	0.19625	0.0134	0.0685	-1418.61	1	0.69468	0.0141	0.072	-1418.59	1	17.5381	0.66702	0.0135	0.0686	-1418.65	1	0.48954	0.0187	0.0953	-1418.65	1	16.6342	0.0129	0.0659	-1418.6	1	0.66702	0.014	0.0712
Goarb.A07G1481	Gobar.A07G147000	Gobar.D07G150500	Godar.A07G157000	Godar.D07G160100	Gohir.A07G134800	Gohir.D07G139700	Gomus.A07G148400	Gomus.D07G154500	Gorai.D01G151700	Gotom.A07G156700	Gotom.D07G157600	-2407.49	0.72215	0.0329	0.0456	-2407.14	1	0.67569	0.0382	0.0529	-2405.44	1	0.37038	2.56167	0.0386	0.0535	-2407.49	1	0.39105	0.0536	0.0742	-2405.94	1	0.37038	0.042	0.0582	-2406.99	1	2.56167	0.0296	0.0409
Goarb.A07G1486	Gobar.A07G147500	Gobar.D07G151000	Godar.A07G157700	Godar.D07G160800	Gohir.A07G135300	Gohir.D07G140200	Gomus.A07G149000	Gomus.D07G155100	Gorai.D01G152200	Gotom.A07G157300	Gotom.D07G158400	-1054.78	0.5255	0.0195	0.0371	-1054.16	1	99	0.0147	0.028	-1054.06	1	99	0.2449	0.0196	0.0374	-1054.78	1	0.06196	0.0745	0.1418	-1054.12	1	99	0.0159	0.0303	-1054.72	1	0.24481	0.0232	0.0442
Goarb.A07G1487	Gobar.A07G147600	Gobar.D07G151100	Godar.A07G157800	Godar.D07G160900	Gohir.A07G135400	Gohir.D07G140300	Gomus.A07G149100	Gomus.D07G155200	Gorai.D01G152300	Gotom.A07G157400	Gotom.D07G158500	-916.041	0.51193	0.0401	0.0783	-914.305	1	0.1231	0.0681	0.1317	-912.473	1	0.49931	0.0001	0.0642	0.1243	-916.041	1	0.04026	0.1805	0.3525	-915.895	1	0.4993	0.044	0.086	-912.619	1	0.0001	0.0602	0.1166
Goarb.A07G1488	Gobar.A07G147700	Gobar.D07G151200	Godar.A07G157900	Godar.D07G161000	Gohir.A07G135500	Gohir.D07G140400	Gomus.A07G149200	Gomus.D07G155300	Gorai.D01G152400	Gotom.A07G157500	Gotom.D07G158600	-1772.61	0.85826	0.0331	0.0386	-1770.63	1	0.24621	0.0597	0.0696	-1770.46	1	0.32205	0.17418	0.0605	0.0707	-1772.61	1	0.24346	0.0682	0.0795	-1771.76	1	0.32205	0.0441	0.0514	-1771.31	1	0.17418	0.0496	0.0579
Goarb.A07G1489	Gobar.A07G147800	Gobar.D07G151300	Godar.A07G158100	Godar.D07G161200	Gohir.A07G135600	Gohir.D07G140600	Gomus.A07G149300	Gomus.D07G155500	Gorai.D01G152500	Gotom.A07G157600	Gotom.D07G158800	-2245.77	0.50309	0.0224	0.0445	-2245.41	1	2.26899	0.0158	0.0314	-2244.98	1	3.09911	0.40695	0.0215	0.0426	-2245.77	1	0.37026	0.0399	0.0794	-2245.18	1	3.09915	0.0167	0.0331	-2245.57	1	0.40694	0.0272	0.054
Goarb.A07G1491	Gobar.A07G147900	Gobar.D07G151400	Godar.A07G158300	Godar.D07G161300	Gohir.A07G135700	Gohir.D07G140700	Gomus.A07G149500	Gomus.D07G155600	Gorai.D01G152600	Gotom.A07G157700	Gotom.D07G158900	-1062.39	0.3962	0.0175	0.0442	-1061.18	1	0.30678	0.0291	0.0734	-1061.07	1	0.24521	0.49149	0.0291	0.0735	-1062.39	1	0.17325	0.0469	0.1183	-1061.19	1	0.24521	0.027	0.0681	-1062.27	1	0.49145	0.0196	0.0496
Goarb.A07G1493	Gobar.A07G148000	Gobar.D07G151500	Godar.A07G158400	Godar.D07G161400	Gohir.A07G135800	Gohir.D07G140800	Gomus.A07G149600	Gomus.D07G155700	Gorai.D01G152700	Gotom.A07G157800	Gotom.D07G159000	-2509.57	0.28688	0.0165	0.0575	-2509.57	1	0.9717	0.0167	0.0581	-2509.23	1	0.73944	99	0.0163	0.057	-2509.57	1	0.2518	0.0349	0.1216	-2509.51	1	0.73945	0.0179	0.0624	-2509.29	1	99	0.015	0.0521
Goarb.A07G1494	Gobar.A07G148100	Gobar.D07G151600	Godar.A07G158500	Godar.D07G161500	Gohir.A07G135900	Gohir.D07G140900	Gomus.A07G149700	Gomus.D07G155800	Gorai.D01G152800	Gotom.A07G157900	Gotom.D07G159100	-4598.78	0.37851	0.0171	0.0451	-4597.67	1	3.69884	0.0116	0.0306	-4596.9	1	55.0571	1.07145	0.0131	0.0347	-4598.78	1	0.20735	0.0361	0.0953	-4596.9	1	99	0.0133	0.0353	-4598.78	1	1.06965	0.0168	0.0445
Goarb.A07G1495	Gobar.A07G148200	Gobar.D07G151700	Godar.A07G158600	Godar.D07G161600	Gohir.A07G136000	Gohir.D07G141000	Gomus.A07G149800	Gomus.D07G155900	Gorai.D01G152900	Gotom.A07G158000	Gotom.D07G159200	-4825.33	0.24057	0.0147	0.0611	-4824.8	1	0.59646	0.0175	0.0728	-4824.8	1	0.59242	0.6223	0.0174	0.0724	-4825.33	1	0.09117	0.0506	0.2103	-4824.84	1	0.59242	0.0164	0.0683	-4825.29	1	0.6223	0.0157	0.0652
Goarb.A07G1497	Gobar.A07G148400	Gobar.D07G151900	Godar.A07G158700	Godar.D07G161800	Gohir.A07G136100	Gohir.D07G141200	Gomus.A07G149900	Gomus.D07G156100	Gorai.D01G153100	Gotom.A07G158100	Gotom.D07G159400	-2231.21	0.51019	0.0227	0.0445	-2231.09	1	0.73934	0.0249	0.0488	-2230.39	1	0.39233	2.13976	0.0241	0.0473	-2231.21	1	0.2368	0.0421	0.0825	-2230.56	1	0.39233	0.0262	0.0514	-2231.05	1	2.13978	0.0206	0.0404
Goarb.A07G1499	Gobar.A07G148600	Gobar.D07G152100	Godar.A07G158900	Godar.D07G162000	Gohir.A07G136300	Gohir.D07G141500	Gomus.A07G150100	Gomus.D07G156300	Gorai.D01G153300	Gotom.A07G158300	Gotom.D07G159700	-1297.94	0.09126	0.0077	0.084	-1297.93	1	1.13328	0.0073	0.0802	-1297.87	1	1.32726	0.49355	0.0079	0.0862	-1297.94	1	0.37445	0.0136	0.149	-1297.91	1	1.32729	0.0071	0.0781	-1297.89	1	0.49357	0.0084	0.0921
Goarb.A07G1500	Gobar.A07G148700	Gobar.D07G152300	Godar.A07G159000	Godar.D07G162200	Gohir.A07G136400	Gohir.D07G141800	Gomus.A07G150200	Gomus.D07G156500	Gorai.D01G153400	Gotom.A07G158400	Gotom.D07G159900	-4642.5	0.48581	0.0698	0.1436	-4614.09	1	0.14466	0.1801	0.3747	-4613.05	1	0.17374	0.09641	0.1826	0.3797	-4642.5	1	0.6545	0.0893	0.1837	-4629.14	1	0.17957	0.1333	0.2759	-4630	1	0.1055	0.1137	0.2336
Goarb.A07G1501	Gobar.A07G148800	Gobar.D07G152400	Godar.A07G159100	Godar.D07G162300	Gohir.A07G136500	Gohir.D07G141900	Gomus.A07G150300	Gomus.D07G156600	Gorai.D01G153500	Gotom.A07G158500	Gotom.D07G160000	-957.811	0.41111	0.0278	0.0677	-957.573	1	0.59455	0.035	0.0853	-956.094	1	0.33605	99	0.037	0.0901	-957.811	1	0.13988	0.093	0.2261	-956.896	1	0.33615	0.0409	0.0996	-957.009	1	99	0.0239	0.0582
Goarb.A07G1503	Gobar.A07G148900	Gobar.D07G152500	Godar.A07G159300	Godar.D07G162400	Gohir.A07G136600	Gohir.D07G142000	Gomus.A07G150400	Gomus.D07G156800	Gorai.D01G153600	Gotom.A07G158700	Gotom.D07G160200	-2672.24	0.57279	0.023	0.0402	-2671.82	1	2.46472	0.0155	0.0271	-2670.01	1	99	0.49942	0.0154	0.0269	-2672.24	1	0.48951	0.0367	0.0641	-2670.36	1	99	0.0129	0.0226	-2671.88	1	0.49943	0.0255	0.0445
Goarb.A07G1504	Gobar.A07G149000	Gobar.D07G152600	Godar.A07G159400	Godar.D07G162500	Gohir.A07G136700	Gohir.D07G142033	Gomus.A07G150500	Gomus.D07G157000	Gorai.D01G153700	Gotom.A07G158800	Gotom.D07G160300	-2048.97	0.86546	0.0299	0.0345	-2048.85	1	0.78294	0.0335	0.0387	-2047.64	1	0.3735	1.94708	0.0331	0.0393	-2048.97	1	0.10767	0.0923	0.1067	-2047.92	1	0.37384	0.0374	0.0433	-2048.69	1	1.92829	0.0258	0.0298
Goarb.A07G1505	Gobar.A07G149100	Gobar.D07G152700	Godar.A07G159500	Godar.D07G162600	Gohir.A07G136800	Gohir.D07G142066	Gomus.A07G150600	Gomus.D07G157100	Gorai.D01G153800	Gotom.A07G158900	Gotom.D07G160400	-1413.83	0.48227	0.083	0.1722	-1395.68	1	0.07012	0.1919	0.3936	-1395.62	1	0.09295	0.06457	0.1908	0.3915	-1412.76	1	0.07391	0.185	0.3854	-1412.82	1	0.14366	0.0969	0.2008	-1397.33	1	0.06696	0.1646	0.3389
Goarb.A07G1506	Gobar.A07G149200	Gobar.D07G152800	Godar.A07G159600	Godar.D07G162700	Gohir.A07G136900	Gohir.D07G142100	Gomus.A07G150700	Gomus.D07G157200	Gorai.D01G153900	Gotom.A07G159000	Gotom.D07G160500	-3159.58	0.33472	0.0158	0.0473	-3159.44	1	0.67362	0.0184	0.0551	-3159.26	1	0.92398	0.43419	0.0192	0.0572	-3159.58	1	0.23376	0.0335	0.1	-3159.58	1	0.92399	0.0161	0.0481	-3159.26	1	0.43419	0.0189	0.0564
Goarb.A07G1507	Gobar.A07G149300	Gobar.D07G152900	Godar.A07G159700	Godar.D07G162800	Gohir.A07G137000	Gohir.D07G142200	Gomus.A07G150800	Gomus.D07G157300	Gorai.D01G154000	Gotom.A07G159200	Gotom.D07G160700	-4427.38	0.11904	0.0079	0.0662	-4426.44	1	4.09937	0.0057	0.0483	-4426.05	1	0.47449	6.38282	0.0069	0.0582	-4427.38	1	0.44286	0.0111	0.0936	-4427.25	1	0.4745	0.0087	0.073	-4426.18	1	6.38233	0.0061	0.0514
Goarb.A07G1512	Gobar.A07G149700	Gobar.D07G153400	Godar.A07G160100	Godar.D07G163200	Gohir.A07G137400	Gohir.D07G142700	Gomus.A07G151200	Gomus.D07G157800	Gorai.D01G154500	Gotom.A07G159600	Gotom.D07G161200	-2872.59	0.42494	0.0356	0.0838	-2871.01	1	0.40815	0.0534	0.1256	-2870.54	1	0.3268	0.84331	0.0533	0.1252	-2872.59	1	0.3009	0.0722	0.1698	-2870.55	1	0.32683	0.0525	0.1235	-2872.58	1	0.84289	0.0364	0.0856
Goarb.A07G1514	Gobar.A07G149800	Gobar.D07G153600	Godar.A07G160200	Godar.D07G163400	Gohir.A07G137600	Gohir.D07G142800	Gomus.A07G151300	Gomus.D07G158000	Gorai.D01G154700	Gotom.A07G159700	Gotom.D07G161400	-1393.85	0.35347	0.0193	0.0547	-1393.84	1	0.85456	0.0206	0.0582	-1393.52	1	99	0.68026	0.0192	0.0544	-1393.85	1	0.17487	0.0425	0.1203	-1393.62	1	99	0.017	0.048	-1394.76	1	2.25794	0.0145	0.0406
Goarb.A07G1516	Gobar.A07G149900	Gobar.D07G153800	Godar.A07G160400	Godar.D07G163600	Gohir.A07G137800	Gohir.D07G142900	Gomus.A07G151500	Gomus.D07G158200	Gorai.D01G154900	Gotom.A07G159900	Gotom.D07G161700	-2639.28	0.42485	0.0402	0.0946	-2628.98	1	99	0.0152	0.0357	-2628.79	1	0.42125	99	0.0187	0.0441	-2639.28	1	0.06593	0.0901	0.2122	-2639.27	1	1.99612	0.0394	0.0928	-2628.85	1	99	0.0166	0.0391
Goarb.A07G1518	Gobar.A07G150100	Gobar.D07G153900	Godar.A07G160600	Godar.D07G163700	Gohir.A07G137900	Gohir.D07G143000	Gomus.A07G151700	Gomus.D07G158300	Gorai.D01G155000	Gotom.A07G160100	Gotom.D07G161800	-2737.28	0.29875	0.033	0.1105	-2719.49	1	0.04827	0.0924	0.3128	-2719.4	1	0.04855	0.0001	0.0932	0.3154	-2736.54	1	1.51467	0.0246	0.0826	-2719.52	1	0.04895	0.0916	0.3098	-2737.28	1	0.0001	0.033	0.1105
Goarb.A04G0850	Gobar.A07G150300	Gobar.D07G154000	Godar.A07G160800	Godar.D07G163800	Gohir.A07G138000	Gohir.D07G143050	Gomus.A07G151800	Gomus.D07G158400	Gorai.D01G155100	Gotom.A07G160300	Gotom.D07G161900	-1080.28	0.60543	0.0596	0.0984	-1078.95	1	0.27565	0.112	0.1847	-1078.31	1	0.17921	0.6156	0.1156	0.1904	-1080.28	1	0.40446	0.0982	0.1623	-1078.38	1	0.17921	0.11	0.1811	-1081.35	1	0.23669	0.0854	0.1446
Goarb.A04G0852	Gobar.A07G150500	Gobar.D07G154200	Godar.A07G161000	Godar.D07G164000	Gohir.A07G138200	Gohir.D07G143200	Gomus.A07G152000	Gomus.D07G158600	Gorai.D01G155300	Gotom.A07G160500	Gotom.D07G162100	-3320.72	0.79898	0.0219	0.0274	-3319.03	1	99	0.0144	0.018	-3319.03	1	99	99	0.0144	0.018	-3320.72	1	0.19023	0.0484	0.0605	-3320.31	1	99	0.0188	0.0235	-3319.44	1	99	0.0175	0.0219
Goarb.A07G1521	Gobar.A07G150600	Gobar.D07G154400	Godar.A07G161100	Godar.D07G164200	Gohir.A07G138300	Gohir.D07G143400	Gomus.A07G152100	Gomus.D07G158800	Gorai.D01G155400	Gotom.A07G160600	Gotom.D07G162300	-6247.1	0.56602	0.026	0.0459	-6247.08	1	1.16397	0.025	0.0442	-6246.63	1	0.64723	2.77933	0.0251	0.0444	-6247.1	1	0.1278	0.0672	0.1188	-6246.95	1	0.6472	0.0276	0.0488	-6246.78	1	2.77951	0.0235	0.0415
Goarb.A07G1522	Gobar.A07G150700	Gobar.D07G154500	Godar.A07G161200	Godar.D07G164300	Gohir.A07G138400	Gohir.D07G143500	Gomus.A07G152200	Gomus.D07G158900	Gorai.D01G155500	Gotom.A07G160700	Gotom.D07G162400	-6462.99	0.31392	0.0546	0.1738	-6431.7	1	0.06719	0.1378	0.4386	-6421.19	1	0.34515	0.02321	0.1494	0.4784	-6454.08	1	0.2058	0.0912	0.2915	-6462.67	1	0.52986	0.058	0.1847	-6422.33	1	0.02359	0.1406	0.4509
Goarb.A07G1525	Gobar.A07G151000	Gobar.D07G154800	Godar.A07G161500	Godar.D07G164600	Gohir.A07G138700	Gohir.D07G143800	Gomus.A07G152500	Gomus.D07G159200	Gorai.D01G155700	Gotom.A07G161100	Gotom.D07G162700	-365.409	1.5533	0.0226	0.0145	-364.968	1	99	0.0137	0.0088	-364.968	1	99	0.0001	0.0137	0.0088	-365.409	1	0.19839	0.0589	0.0379	-364.968	1	99	0.0137	0.0088	-365.409	1	0.0001	0.0226	0.0145
Goarb.A07G1529	Gobar.A07G151100	Gobar.D07G154900	Godar.A07G161700	Godar.D07G164700	Gohir.A07G138800	Gohir.D07G143900	Gomus.A07G152700	Gomus.D07G159300	Gorai.D01G155800	Gotom.A07G161300	Gotom.D07G162800	-1703.75	0.86246	0.0484	0.0562	-1703.69	1	0.83971	0.0517	0.06	-1703	1	0.58245	51.5896	0.0445	0.0516	-1703.75	1	0.10186	0.1502	0.1741	-1703.39	1	0.58245	0.0539	0.0626	-1703.36	1	41.7326	0.0391	0.0452
Goarb.A07G1532	Gobar.A07G151400	Gobar.D07G155200	Godar.A07G162000	Godar.D07G165000	Gohir.A07G139100	Gohir.D07G144200	Gomus.A07G153000	Gomus.D07G159400	Gorai.D01G156200	Gotom.A07G161600	Gotom.D07G163000	-276.069	1.56874	0.0848	0.0541	-276.058	1	10.2247	0.0779	0.0499	-276.058	1	0.0001	11.518	0.0778	0.0498	-276.069	1	0.3221	0.1388	0.0885	-276.069	1	0.0001	0.0848	0.0541	-276.058	1	11.5144	0.0778	0.0498
Goarb.A07G1533	Gobar.A07G151500	Gobar.D07G155300	Godar.A07G162100	Godar.D07G165100	Gohir.A07G139200	Gohir.D07G144300	Gomus.A07G153100	Gomus.D07G159500	Gorai.D01G156300	Gotom.A07G161700	Gotom.D07G163100	-4881.4	0.57856	0.0662	0.1145	-4880.13	1	1.7114	0.0528	0.0914	-4877.59	1	0.63311	3.24179	0.0541	0.0936	-4881.4	1	0.10225	0.1739	0.3005	-4880.89	1	0.63302	0.0709	0.1225	-4878.1	1	3.24154	0.0494	0.0856
Goarb.A07G1534	Gobar.A07G151600	Gobar.D07G155400	Godar.A07G162200	Godar.D07G165300	Gohir.A07G139300	Gohir.D07G144400	Gomus.A07G153200	Gomus.D07G159600	Gorai.D01G156400	Gotom.A07G161800	Gotom.D07G163200	-533.56	0.29303	0.0277	0.0946	-532.391	1	0.11394	0.0426	0.1451	-531.83	1	0.24935	0.0001	0.0412	0.1403	-533.56	1	0.04458	0.1097	0.3744	-533.166	1	0.24935	0.0335	0.1141	-532.224	1	0.0001	0.0354	0.1208
Goarb.A07G1535	Gobar.A07G151700	Gobar.D07G155500	Godar.A07G162300	Godar.D07G165400	Gohir.A07G139400	Gohir.D07G144500	Gomus.A07G153300	Gomus.D07G159700	Gorai.D01G156600	Gotom.A07G161900	Gotom.D07G163300	-2803.7	0.24601	0.0164	0.0665	-2803.69	1	0.8595	0.017	0.0693	-2802.8	1	99	0.49132	0.0181	0.0736	-2803.7	1	0.10632	0.0409	0.1661	-2803.12	1	99	0.0151	0.0613	-2803.38	1	0.49131	0.0194	0.0788
Goarb.A07G1539	Gobar.A07G151900	Gobar.D07G155700	Godar.A07G162500	Godar.D07G165600	Gohir.A07G139600	Gohir.D07G144700	Gomus.A07G153500	Gomus.D07G159900	Gorai.D01G156700	Gotom.A07G162100	Gotom.D07G163600	-847.022	0.61266	0.1543	0.2518	-842.001	1	99	0.0825	0.1331	-841.764	1	99	0.4491	0.0923	0.1496	-846.964	1	1.13378	0.1418	0.2319	-841.833	1	99	0.0868	0.1404	-846.924	1	0.39841	0.1608	0.2636
Goarb.A07G1541	Gobar.A07G152000	Gobar.D07G155800	Godar.A07G162600	Godar.D07G165700	Gohir.A07G139700	Gohir.D07G144800	Gomus.A07G153600	Gomus.D07G160000	Gorai.D01G156800	Gotom.A07G162200	Gotom.D07G163700	-1088.86	0.10431	0.0071	0.0682	-1088.68	1	0.44873	0.0083	0.0799	-1088.67	1	0.33687	0.49941	0.0086	0.0823	-1088.86	1	0.19051	0.0156	0.1497	-1088.79	1	0.33687	0.0081	0.0774	-1088.74	1	0.49941	0.0076	0.0731
Goarb.A07G1542	Gobar.A07G152100	Gobar.D07G155900	Godar.A07G162700	Godar.D07G165900	Gohir.A07G139800	Gohir.D07G145000	Gomus.A07G153700	Gomus.D07G160100	Gorai.D01G156900	Gotom.A07G162300	Gotom.D07G163900	-1767.24	0.30527	0.0215	0.0703	-1763.56	1	99	0.0088	0.0287	-1763.56	1	99	99	0.0088	0.0287	-1767.24	1	0.21613	0.0447	0.1465	-1765.71	1	99	0.0165	0.0541	-1765.09	1	99	0.0137	0.0448
Goarb.A07G1545	Gobar.A07G152200	Gobar.D07G156100	Godar.A07G162900	Godar.D07G166100	Gohir.A07G140000	Gohir.D07G145100	Gomus.A07G153800	Gomus.D07G160200	Gorai.D01G157000	Gotom.A07G162400	Gotom.D07G164100	-785.45	0.77843	0.0391	0.0502	-785.391	1	0.74983	0.043	0.0552	-784.711	1	0.74982	0.0001	0.0468	0.06	-785.45	1	0.13626	0.137	0.1761	-785.391	1	0.74983	0.043	0.0552	-784.77	1	0.0001	0.0429	0.055
Goarb.A07G1551	Gobar.A07G152700	Gobar.D07G156800	Godar.A07G163400	Godar.D07G167000	Gohir.A07G140500	Gohir.D07G145800	Gomus.A07G154500	Gomus.D07G160800	Gorai.D01G158000	Gotom.A07G162900	Gotom.D07G165000	-1897.11	0.36613	0.0197	0.0539	-1894.3	1	99	0.0103	0.0295	-1893.91	1	0.31922	28.0251	0.0159	0.0475	-1896.92	1	0.29922	0.0336	0.0962	-1896.56	1	0.24913	0.025	0.0716	-1894.01	1	99	0.0121	0.0346
Goarb.A07G1552	Gobar.A07G152800	Gobar.D07G156900	Godar.A07G163600	Godar.D07G167100	Gohir.A07G140600	Gohir.D07G145900	Gomus.A07G154600	Gomus.D07G160900	Gorai.D01G158100	Gotom.A07G163000	Gotom.D07G165100	-1985.62	0.07836	0.0048	0.061	-1985.6	1	1.2868	0.0044	0.0554	-1985.33	1	10.0138	0.74871	0.0038	0.0491	-1985.62	1	0.43224	0.0078	0.0976	-2032.93	1	0.0475	0.0224	0.0107	-1989.3	1	0.74683	0.0055	0.0489
Goarb.A07G1554	Gobar.A07G153000	Gobar.D07G157100	Godar.A07G163800	Godar.D07G167300	Gohir.A07G140700	Gohir.D07G146100	Gomus.A07G154800	Gomus.D07G161100	Gorai.D01G158300	Gotom.A07G163200	Gotom.D07G165300	-1245.63	0.27537	0.0121	0.0439	-1245.14	1	6.44768	0.0079	0.0287	-1245	1	99	1.18409	0.0089	0.0325	-1245.63	1	0.59305	0.0156	0.0567	-1245.01	1	99	0.0093	0.0337	-1245.62	1	1.19067	0.0117	0.0426
Goarb.A07G1555	Gobar.A07G153100	Gobar.D07G157200	Godar.A07G163900	Godar.D07G167400	Gohir.A07G140800	Gohir.D07G146200	Gomus.A07G154900	Gomus.D07G161200	Gorai.D01G158400	Gotom.A07G163300	Gotom.D07G165400	-1103.78	2.6712	0.0273	0.0102	-1102.9	1	99	0.0206	0.0077	-1102.8	1	99	0.0001	0.0241	0.009	-1103.78	1	0.13763	0.0746	0.0279	-1102.9	1	99	0.0206	0.0077	-1103.68	1	0.0001	0.0308	0.0115
Goarb.A07G1556	Gobar.A07G153200	Gobar.D07G157300	Godar.A07G164000	Godar.D07G167500	Gohir.A07G140900	Gohir.D07G146300	Gomus.A07G155000	Gomus.D07G161300	Gorai.D01G158500	Gotom.A07G163400	Gotom.D07G165500	-2245.29	0.3929	0.0152	0.0386	-2243.11	1	18.4877	0.0088	0.0223	-2243.01	1	99	39.7138	0.0085	0.0216	-2245.29	1	0.28994	0.0265	0.0672	-2243.51	1	91.3284	0.0118	0.0301	-2255.75	1	12.0042	0.0195	0.0097
Goarb.A07G1558	Gobar.A07G153400	Gobar.D07G157700	Godar.A07G164200	Godar.D07G168000	Gohir.A07G141100	Gohir.D07G146500	Gomus.A07G155200	Gomus.D07G161700	Gorai.D01G158900	Gotom.A07G163700	Gotom.D07G165800	-2643.66	0.38537	0.0389	0.1009	-2638.15	1	0.21824	0.0735	0.1888	-2637.69	1	0.19303	0.69717	0.0713	0.1852	-2643.66	1	0.5768	0.0543	0.141	-2637.7	1	0.19303	0.0704	0.1831	-2643.65	1	0.69615	0.0398	0.1031
Goarb.A07G1562	Gobar.A07G153600	Gobar.D07G158100	Godar.A07G164500	Godar.D07G168300	Gohir.A07G141200	Gohir.D07G146700	Gomus.A07G155400	Gomus.D07G161900	Gorai.D01G159200	Gotom.A07G163900	Gotom.D07G166000	-4937.19	0.2713	0.0099	0.0363	-4935.15	1	4.35462	0.006	0.0221	-4935.14	1	3.91808	4.71933	0.006	0.0222	-4937.19	1	3.79291	0.005	0.0184	-4936.35	1	3.91798	0.0079	0.0292	-4935.99	1	4.71934	0.0079	0.0293
Goarb.A07G1563	Gobar.A07G153700	Gobar.D07G158200	Godar.A07G164600	Godar.D07G168400	Gohir.A07G141300	Gohir.D07G146800	Gomus.A07G155500	Gomus.D07G162000	Gorai.D01G159300	Gotom.A07G164000	Gotom.D07G166100	-796.915	0.39594	0.0246	0.0622	-796.852	1	0.72858	0.0268	0.0676	-795.549	1	99	0.25015	0.0246	0.0621	-796.915	1	0.45066	0.0358	0.0904	-796.241	1	99	0.0203	0.0513	-796.223	1	0.25011	0.0289	0.073
Goarb.A07G1564	Gobar.A07G153900	Gobar.D07G158400	Godar.A07G164700	Godar.D07G168700	Gohir.A07G141400	Gohir.D07G147000	Gomus.A07G155600	Gomus.D07G162200	Gorai.D01G159500	Gotom.A07G164100	Gotom.D07G166400	-1660.95	0.59959	0.0261	0.0434	-1660.94	1	0.92882	0.0266	0.0443	-1660.85	1	0.81257	11.1382	0.0247	0.0412	-1660.95	1	0.0892	0.089	0.1485	-1660.92	1	0.81258	0.0271	0.0451	-1660.88	1	11.1368	0.0237	0.0395
Goarb.A07G1567	Gobar.A07G154100	Gobar.D07G158600	Godar.A07G164800	Godar.D07G168900	Gohir.A07G141550	Gohir.D07G147050	Gomus.A07G155800	Gomus.D07G162400	Gorai.D01G159700	Gotom.A07G164300	Gotom.D07G166700	-838.226	0.70436	0.1446	0.2053	-838.538	1	0.29078	0.2486	0.3513	-824.833	1	0.02491	99	0.2057	0.2923	-838.226	1	0.50474	0.1972	0.28	-826.795	1	0.02291	0.255	0.3615	-836.149	1	99	0.1049	0.1493
Goarb.A07G1568	Gobar.A07G154200	Gobar.D07G158700	Godar.A07G164900	Godar.D07G169000	Gohir.A07G141600	Gohir.D07G147100	Gomus.A07G155900	Gomus.D07G162500	Gorai.D01G159800	Gotom.A07G164400	Gotom.D07G166800	-1404.66	0.50484	0.1078	0.2136	-1404.54	1	0.86287	0.1162	0.2302	-1404.33	1	99	0.86101	0.1114	0.2203	-1403.22	1	0.0581	0.225	0.4479	-1404.45	1	99	0.1036	0.2048	-1404.5	1	0.84539	0.1166	0.231
Goarb.A07G1569	Gobar.A07G154300	Gobar.D07G158800	Godar.A07G165100	Godar.D07G169100	Gohir.A07G141700	Gohir.D07G147200	Gomus.A07G156100	Gomus.D07G162600	Gorai.D01G168400	Gotom.A07G164600	Gotom.D07G166900	-3523.33	0.40602	0.0225	0.0554	-3523.33	1	0.9394	0.0228	0.0562	-3523.31	1	0.95381	0.51946	0.0236	0.0582	-3523.33	1	0.12614	0.0637	0.1568	-3523.33	1	0.95381	0.0227	0.0558	-3523.32	1	0.51944	0.0234	0.0577
Goarb.A07G1572	Gobar.A07G154500	Gobar.D07G159000	Godar.A07G165300	Godar.D07G169200	Gohir.A07G141900	Gohir.D07G147300	Gomus.A07G156300	Gomus.D07G162700	Gorai.D01G168500	Gotom.A07G164800	Gotom.D07G167000	-1109.34	0.42668	0.0159	0.0374	-1109.28	1	0.33225	0.0262	0.0614	-1107.87	1	99	0.16616	0.0256	0.06	-1109.34	1	0.35399	0.0264	0.0619	-1108.9	1	99	0.0132	0.0309	-1108.31	1	0.16617	0.0284	0.0664
Goarb.A07G1571	Gobar.A07G154400	Gobar.D07G159200	Godar.A07G165200	Godar.D07G169400	Gohir.A07G141800	Gohir.D07G147500	Gomus.A07G156200	Gomus.D07G162900	Gorai.D01G168700	Gotom.A07G164700	Gotom.D07G167200	-10488.9	0.69128	0.0272	0.0393	-10488.3	1	0.63113	0.0314	0.0454	-10487.1	1	0.45594	3.10528	0.0305	0.0442	-10488.9	1	0.17661	0.0673	0.0973	-10487.3	1	0.46082	0.0323	0.0468	-10488.7	1	2.08379	0.0257	0.0372
Goarb.A07G1573	Gobar.A07G154600	Gobar.D07G159400	Godar.A07G165400	Godar.D07G169600	Gohir.A07G142000	Gohir.D07G147700	Gomus.A07G156400	Gomus.D07G163100	Gorai.D01G168900	Gotom.A07G164900	Gotom.D07G167400	-2751.41	0.31846	0.0157	0.0491	-2751.31	1	1.33819	0.0144	0.0451	-2750.39	1	0.62468	87.5202	0.0135	0.0425	-2751.41	1	0.26913	0.0271	0.0851	-2751.26	1	0.62469	0.0167	0.0526	-2750.53	1	66.0288	0.0124	0.0391
Goarb.A07G1576	Gobar.A07G154800	Gobar.D07G159700	Godar.A07G165600	Godar.D07G170100	Gohir.A07G142200	Gohir.D07G148100	Gomus.A07G156700	Gomus.D07G163300	Gorai.D01G169200	Gotom.A07G165200	Gotom.D07G167900	-3678.94	0.29865	0.017	0.0571	-3678.72	1	2.0221	0.0146	0.049	-3678.55	1	0.80409	3.56826	0.0154	0.0516	-3678.94	1	0.3094	0.0284	0.0952	-3678.93	1	0.80407	0.0175	0.0586	-3678.56	1	3.56825	0.015	0.0501
Goarb.A07G1577	Gobar.A07G154900	Gobar.D07G159900	Godar.A07G165700	Godar.D07G170300	Gohir.A07G142300	Gohir.D07G148200	Gomus.A07G156800	Gomus.D07G163500	Gorai.D01G169300	Gotom.A07G165300	Gotom.D07G168100	-4207.05	0.45345	0.0233	0.0513	-4205.06	1	99	0.0166	0.0366	-4205.06	1	99	59.7649	0.0166	0.0366	-4207.05	1	0.15036	0.063	0.1389	-4205.45	1	99	0.0186	0.0411	-4206.66	1	58.6532	0.0212	0.0469
Goarb.A07G1583	Gobar.A07G155300	Gobar.D07G160400	Godar.A07G166300	Godar.D07G170800	Gohir.A07G142700	Gohir.D07G148500	Gomus.A07G157200	Gomus.D07G163700	Gorai.D01G169700	Gotom.A07G165700	Gotom.D07G168400	-1581.72	0.4748	0.0324	0.0683	-1581.69	1	1.23077	0.0299	0.063	-1581.68	1	1.45964	1.09695	0.03	0.0632	-1581.72	1	0.34408	0.0523	0.1101	-1581.69	1	1.45961	0.0307	0.0647	-1581.71	1	1.09694	0.0317	0.0668
Goarb.A07G1588	Gobar.A07G155500	Gobar.D07G160600	Godar.A07G166700	Godar.D07G171000	Gohir.A07G142900	Gohir.D07G148700	Gomus.A07G157400	Gomus.D07G163900	Gorai.D01G170100	Gotom.A07G166000	Gotom.D07G168700	-3063.77	0.5428	0.0254	0.0468	-3063.6	1	0.64919	0.0292	0.0538	-3063.53	1	0.49705	0.79803	0.0291	0.0536	-3063.77	1	0.09195	0.0719	0.1324	-3063.56	1	0.49704	0.028	0.0516	-3063.74	1	0.79803	0.0265	0.0488
Goarb.A07G1597	Gobar.A07G155900	Gobar.D07G160900	Godar.A07G167100	Godar.D07G171400	Gohir.A07G143300	Gohir.D07G149100	Gomus.A07G157700	Gomus.D07G164300	Gorai.D01G170500	Gotom.A07G166500	Gotom.D07G169000	-1526.61	1.06422	0.0502	0.0472	-1526.16	1	0.59433	0.0566	0.0656	-1524.3	1	0.21923	99	0.0741	0.0861	-1526.2	1	0.49184	0.0727	0.0844	-1524.97	1	0.21924	0.0787	0.0911	-1525.52	1	99	0.0428	0.0505
Goarb.A07G1598	Gobar.A07G156000	Gobar.D07G161000	Godar.A07G167200	Godar.D07G171500	Gohir.A07G143400	Gohir.D07G149200	Gomus.A07G157800	Gomus.D07G164400	Gorai.D01G170600	Gotom.A07G166600	Gotom.D07G169100	-1719.45	0.6781	0.0786	0.116	-1712.59	1	0.20097	0.1469	0.2129	-1710.51	1	0.16444	99	0.1463	0.2113	-1719.45	1	0.38946	0.1414	0.2086	-1710.97	1	0.16441	0.1493	0.2158	-1718.98	1	99	0.0757	0.1116
Goarb.A07G1599	Gobar.A07G156100	Gobar.D07G161100	Godar.A07G167400	Godar.D07G171600	Gohir.A07G143500	Gohir.D07G149300	Gomus.A07G157900	Gomus.D07G164500	Gorai.D01G170700	Gotom.A07G166700	Gotom.D07G169200	-2709.42	0.44677	0.0109	0.0245	-2708.35	1	0.38739	0.0165	0.0368	-2708.26	1	0.34285	0.76696	0.0155	0.0347	-2709.42	1	3.50526	0.0056	0.0126	-2708.27	1	0.34286	0.0151	0.0338	-2709.41	1	0.76687	0.0113	0.0254
Goarb.A07G1602	Gobar.A07G156300	Gobar.D07G161300	Godar.A07G167600	Godar.D07G171900	Gohir.A07G143700	Gohir.D07G149500	Gomus.A07G158100	Gomus.D07G164700	Gorai.D01G170900	Gotom.A07G166900	Gotom.D07G169400	-750.027	0.40585	0.022	0.0542	-749.31	1	99	0.0177	0.0436	-749.309	1	99	0.0001	0.0177	0.0436	-750.027	1	0.21554	0.0483	0.1191	-749.309	1	99	0.0177	0.0436	-750.027	1	0.0001	0.022	0.0542
Goarb.A07G1603	Gobar.A07G156400	Gobar.D07G161400	Godar.A07G167700	Godar.D07G172000	Gohir.A07G143800	Gohir.D07G149600	Gomus.A07G158200	Gomus.D07G164800	Gorai.D01G171000	Gotom.A07G167000	Gotom.D07G169500	-3734.55	0.46122	0.0225	0.0488	-3734.06	1	0.6056	0.0265	0.0575	-3733.87	1	0.51651	1.30544	0.0252	0.0547	-3734.55	1	0.24882	0.0435	0.0944	-3733.88	1	0.51651	0.0258	0.056	-3734.54	1	1.30544	0.0219	0.0475
Goarb.A07G1606	Gobar.A07G156600	Gobar.D07G161700	Godar.A07G167800	Godar.D07G172300	Gohir.A07G143900	Gohir.D07G149800	Gomus.A07G158400	Gomus.D07G165300	Gorai.D01G171400	Gotom.A07G167200	Gotom.D07G169800	-2423.36	0.72531	0.0321	0.0443	-2423.27	1	0.764	0.0358	0.0493	-2422.39	1	2.51254	0.45122	0.0352	0.0484	-2423.36	1	0.10738	0.0994	0.137	-2423.09	1	2.50983	0.0284	0.0391	-2422.66	1	0.45124	0.0389	0.0536
Goarb.A07G1607	Gobar.A07G156700	Gobar.D07G161800	Godar.A07G167900	Godar.D07G172400	Gohir.A07G144000	Gohir.D07G149900	Gomus.A07G158500	Gomus.D07G165400	Gorai.D01G171500	Gotom.A07G167300	Gotom.D07G169900	-3261.25	0.35765	0.0363	0.1016	-3258.78	1	0.3802	0.0579	0.1629	-3257.36	1	0.24933	0.8716	0.0568	0.1597	-3261.25	1	0.33295	0.0657	0.1838	-3257.37	1	0.24933	0.0558	0.1568	-3261.24	1	0.87176	0.0373	0.1044
Goarb.A07G1609	Gobar.A07G156800	Gobar.D07G161900	Godar.A07G168000	Godar.D07G172500	Gohir.A07G144100	Gohir.D07G150000	Gomus.A07G158600	Gomus.D07G165500	Gorai.D01G171700	Gotom.A07G167400	Gotom.D07G170000	-1592.89	0.51704	0.0129	0.0249	-1592.2	1	99	0.0092	0.0177	-1592.2	1	99	25.0811	0.0092	0.0178	-1592.89	1	3.82112	0.0067	0.013	-1592.22	1	99	0.0107	0.0206	-1592.86	1	21.3097	0.0114	0.0221
Goarb.A07G1611	Gobar.A07G157000	Gobar.D07G162100	Godar.A07G168200	Godar.D07G172800	Gohir.A07G144300	Gohir.D07G150201	Gomus.A07G158800	Gomus.D07G165700	Gorai.D01G172000	Gotom.A07G167600	Gotom.D07G170400	-2619.72	0.21632	0.0154	0.0712	-2619.61	1	0.78148	0.0168	0.0776	-2619.53	1	0.6745	1.06247	0.0165	0.0764	-2619.72	1	0.67835	0.0187	0.0864	-2619.53	1	0.6745	0.0167	0.077	-2619.71	1	1.06247	0.0153	0.0706
Goarb.A07G1613	Gobar.A07G157200	Gobar.D07G162200	Godar.A07G168400	Godar.D07G172900	Gohir.A07G144400	Gohir.D07G150300	Gomus.A07G158900	Gomus.D07G165800	Gorai.D01G172200	Gotom.A07G167700	Gotom.D07G170500	-1340.2	0.8925	0.0396	0.0444	-1338.18	1	0.27679	0.0796	0.089	-1336.38	1	0.12913	0.8714	0.0776	0.087	-1340.2	1	0.75949	0.0451	0.0505	-1336.39	1	0.12913	0.0761	0.0853	-1340.19	1	0.87139	0.0411	0.0461
Goarb.A07G1615	Gobar.A07G157400	Gobar.D07G162500	Godar.A07G168600	Godar.D07G173300	Gohir.A07G144600	Gohir.D07G150500	Gomus.A07G159000	Gomus.D07G166000	Gorai.D01G172600	Gotom.A07G168000	Gotom.D07G170900	-1781.7	0.38053	0.0264	0.0694	-1781.04	1	0.42464	0.0328	0.0861	-1780.41	1	0.2217	1.74868	0.0297	0.078	-1781.7	1	0.05845	0.0805	0.2116	-1780.44	1	0.2217	0.0311	0.0818	-1781.67	1	1.74866	0.025	0.0657
Goarb.A07G1616	Gobar.A07G157500	Gobar.D07G162600	Godar.A07G168700	Godar.D07G173400	Gohir.A07G144700	Gohir.D07G150600	Gomus.A07G159100	Gomus.D07G166100	Gorai.D01G172700	Gotom.A07G168100	Gotom.D07G171000	-1524.89	0.09099	0.0051	0.0562	-1523.44	1	0.11903	0.0093	0.1013	-1519.68	1	0.0001	99	0.0085	0.0933	-1524.89	1	0.789	0.0058	0.0638	-1520.12	1	0.0001	0.0091	0.0993	-1524.45	1	99	0.0046	0.0501
Goarb.A07G1621	Gobar.A07G157700	Gobar.D07G163200	Godar.A07G168900	Godar.D07G174100	Gohir.A07G145000	Gohir.D07G151200	Gomus.A07G159500	Gomus.D07G166700	Gorai.D01G173100	Gotom.A07G168500	Gotom.D07G171500	-2990.96	0.6629	0.1631	0.2461	-2976.13	1	3.83925	0.0686	0.102	-2976.12	1	3.72429	4.07813	0.0685	0.1018	-2990.96	1	0.64497	0.2109	0.3182	-2982.02	1	3.73296	0.106	0.1584	-2985.05	1	4.08744	0.1259	0.1888
Goarb.A07G1624	Gobar.A07G157900	Gobar.D07G163400	Godar.A07G169100	Godar.D07G174200	Gohir.A07G145200	Gohir.D07G151400	Gomus.A07G159700	Gomus.D07G166900	Gorai.D01G173300	Gotom.A07G168700	Gotom.D07G171800	-1105.08	0.43582	0.0287	0.0658	-1104.23	1	0.17667	0.044	0.1011	-1104.01	1	0.24931	0.0796	0.0481	0.1106	-1105.08	1	0.06458	0.0917	0.2104	-1104.6	1	0.24931	0.0352	0.0808	-1104.49	1	0.0796	0.0416	0.0956
Goarb.A07G1625	Gobar.A07G158000	Gobar.D07G163500	Godar.A07G169200	Godar.D07G174400	Gohir.A07G145300	Gohir.D07G151500	Gomus.A07G159800	Gomus.D07G167000	Gorai.D01G173400	Gotom.A07G168800	Gotom.D07G171900	-2187.69	0.33201	0.0153	0.046	-2187.21	1	99	0.0125	0.0378	-2187.21	1	99	99	0.0125	0.0378	-2187.69	1	0.15876	0.0348	0.1047	-2187.5	1	99	0.0139	0.0419	-2187.4	1	99	0.0139	0.0419
Goarb.A07G1626	Gobar.A07G158100	Gobar.D07G163600	Godar.A07G169300	Godar.D07G174500	Gohir.A07G145400	Gohir.D07G151600	Gomus.A07G159900	Gomus.D07G167100	Gorai.D01G173500	Gotom.A07G168900	Gotom.D07G172000	-1457.43	1.14392	0.0342	0.0299	-1457.01	1	0.46345	0.0426	0.0373	-1455.8	1	0.24948	99	0.0415	0.0363	-1457.43	1	0.4296	0.0503	0.044	-1456.23	1	0.24948	0.0451	0.0395	-1457.01	1	99	0.0306	0.0267
Goarb.A07G1630	Gobar.A07G159000	Gobar.D07G164600	Godar.A07G170300	Godar.D07G175600	Gohir.A07G146300	Gohir.D07G152400	Gomus.A07G160800	Gomus.D07G168000	Gorai.D01G174400	Gotom.A07G170000	Gotom.D07G173100	-2675.14	0.53403	0.0478	0.0895	-2655.5	1	0.07169	0.1392	0.2615	-2650.06	1	0.04438	91.7496	0.1259	0.2369	-2674.29	1	1.40184	0.0385	0.0721	-2650.26	1	0.04398	0.13	0.2445	-2674.8	1	99	0.0445	0.0833
Goarb.A07G1639	Gobar.A07G159500	Gobar.D07G165300	Godar.A07G170800	Godar.D07G176300	Gohir.A07G146800	Gohir.D07G152800	Gomus.A07G161300	Gomus.D07G168600	Gorai.D01G174900	Gotom.A07G170600	Gotom.D07G173600	-1065.45	0.15551	0.0092	0.0589	-1063.94	1	99	0.004	0.0257	-1063.94	1	99	99	0.004	0.0257	-1065.2	1	0.2383	0.0196	0.1261	-1064.86	1	99	0.0059	0.0381	-1064.67	1	99	0.0072	0.0464
Goarb.A07G1640	Gobar.A07G159600	Gobar.D07G165400	Godar.A07G170900	Godar.D07G176400	Gohir.A07G146900	Gohir.D07G152900	Gomus.A07G161400	Gomus.D07G168700	Gorai.D01G175000	Gotom.A07G170700	Gotom.D07G173700	-1875.19	0.49774	0.0213	0.0427	-1869.56	1	0.02977	0.0427	0.0857	-1868.26	1	0.0001	0.11579	0.0424	0.0852	-1875.19	1	0.98582	0.0215	0.0431	-1870.58	1	0.0001	0.036	0.0724	-1873.1	1	0.12367	0.0259	0.0521
Goarb.A07G1641	Gobar.A07G159700	Gobar.D07G165500	Godar.A07G171000	Godar.D07G176500	Gohir.A07G147000	Gohir.D07G153000	Gomus.A07G161500	Gomus.D07G168800	Gorai.D01G175100	Gotom.A07G170800	Gotom.D07G173800	-2853.76	0.48332	0.0203	0.042	-2853.66	1	2.00029	0.0177	0.0367	-2853.42	1	0.92572	99	0.018	0.0372	-2853.76	1	0.20159	0.0427	0.0884	-2853.76	1	0.92578	0.0205	0.0425	-2853.43	1	99	0.0178	0.0367
Goarb.A07G1642	Gobar.A07G159800	Gobar.D07G165600	Godar.A07G171100	Godar.D07G176600	Gohir.A07G147100	Gohir.D07G153100	Gomus.A07G161600	Gomus.D07G168900	Gorai.D01G175300	Gotom.A07G170900	Gotom.D07G173900	-6791.86	0.55912	0.0374	0.0669	-6788.64	1	0.26154	0.0628	0.1125	-6781.45	1	0.86998	0.10724	0.0765	0.1378	-6791.86	1	0.08528	0.1066	0.1906	-6791.84	1	0.89534	0.0379	0.0678	-6781.48	1	0.10784	0.0756	0.1362
Goarb.A07G1643	Gobar.A07G159900	Gobar.D07G165700	Godar.A07G171200	Godar.D07G176800	Gohir.A07G147200	Gohir.D07G153200	Gomus.A07G161700	Gomus.D07G169000	Gorai.D01G175400	Gotom.A07G171000	Gotom.D07G174100	-1664.44	0.95236	0.0208	0.0218	-1664.04	1	99	0.0153	0.0161	-1663.95	1	99	1.00003	0.0188	0.0197	-1664.44	1	0.16054	0.0451	0.0473	-1663.95	1	99	0.0188	0.0198	-1664.44	1	0.99863	0.0208	0.0218
Goarb.A07G1646	Gobar.A07G160100	Gobar.D07G165900	Godar.A07G171400	Godar.D07G177200	Gohir.A07G147400	Gohir.D07G153500	Gomus.A07G161900	Gomus.D07G169200	Gorai.D01G175600	Gotom.A07G171200	Gotom.D07G174400	-1277.43	0.4649	0.0215	0.0463	-1277.42	1	1.3633	0.0202	0.0435	-1274.97	1	99	0.05467	0.0345	0.0742	-1277.43	1	0.14704	0.0555	0.1193	-1277.22	1	90.0104	0.0177	0.0381	-1275.17	1	0.05467	0.0384	0.0824
Goarb.A07G1647	Gobar.A07G160200	Gobar.D07G166000	Godar.A07G171500	Godar.D07G177300	Gohir.A07G147500	Gohir.D07G153600	Gomus.A07G162000	Gomus.D07G169300	Gorai.D01G175700	Gotom.A07G171300	Gotom.D07G174500	-1216.08	0.20642	0.022	0.1066	-1214.53	1	99	0.0127	0.0621	-1214.53	1	99	56.0611	0.0127	0.0623	-1218.12	1	0.07483	0.0657	0.2281	-1215.42	1	99	0.0197	0.0954	-1215.2	1	39.8386	0.015	0.0741
Goarb.A07G1649	Gobar.A07G160300	Gobar.D07G166100	Godar.A07G171600	Godar.D07G177400	Gohir.A07G147600	Gohir.D07G153700	Gomus.A07G162100	Gomus.D07G169400	Gorai.D01G175800	Gotom.A07G171500	Gotom.D07G174600	-719.32	0.51644	0.0216	0.0417	-719.271	1	99	0.0142	0.0275	-718.766	1	99	0.39072	0.0281	0.0544	-719.32	1	0.06872	0.0512	0.099	-718.948	1	99	0.0196	0.038	-719.138	1	0.39068	0.0301	0.0582
Goarb.A07G1651	Gobar.A07G160400	Gobar.D07G166200	Godar.A07G171700	Godar.D07G177500	Gohir.A07G147700	Gohir.D07G153800	Gomus.A07G162200	Gomus.D07G169500	Gorai.D01G176000	Gotom.A07G171600	Gotom.D07G174700	-1876.1	0.38404	0.0502	0.1306	-1875.69	1	99	0.0429	0.1116	-1874.75	1	0.10677	99	0.0716	0.1852	-1876.1	1	0.55893	0.0666	0.1734	-1875.34	1	0.10678	0.0758	0.1964	-1875.51	1	99	0.046	0.1194
Goarb.A07G1653	Gobar.A07G160500	Gobar.D07G166300	Godar.A07G171900	Godar.D07G177800	Gohir.A07G147800	Gohir.D07G154000	Gomus.A07G162300	Gomus.D07G169700	Gorai.D01G176200	Gotom.A07G171700	Gotom.D07G175000	-3348.48	0.14041	0.008	0.0569	-3348.2	1	99	0.0063	0.0446	-3348.05	1	0.77114	99	0.0069	0.0494	-3348.48	1	0.09526	0.0196	0.1399	-3348.63	1	99	0.0075	0.0532	-3348.05	1	99	0.0068	0.0482
Goarb.A07G1656	Gobar.A07G160800	Gobar.D07G166600	Godar.A07G172200	Godar.D07G178100	Gohir.A07G148100	Gohir.D07G154300	Gomus.A07G162800	Gomus.D07G170000	Gorai.D01G176500	Gotom.A07G172100	Gotom.D07G175300	-1321.68	0.64061	0.0405	0.0632	-1319.65	1	0.33292	0.0635	0.0991	-1319.47	1	0.26455	0.49941	0.0636	0.0992	-1321.68	1	0.62801	0.0519	0.0811	-1319.76	1	0.26455	0.0586	0.0915	-1321.39	1	0.49941	0.0454	0.0709
Goarb.A07G1660	Gobar.A07G160900	Gobar.D07G166700	Godar.A07G172300	Godar.D07G178200	Gohir.A07G148200	Gohir.D07G154400	Gomus.A07G162900	Gomus.D07G170200	Gorai.D01G176600	Gotom.A07G172300	Gotom.D07G175400	-765.262	0.26333	0.0321	0.1219	-764.617	1	99	0.0232	0.0881	-764.445	1	99	0.58454	0.0316	0.1199	-765.262	1	0.31446	0.049	0.1859	-764.475	1	99	0.028	0.1063	-765.232	1	0.58474	0.0357	0.1355
Goarb.A07G1661	Gobar.A07G161000	Gobar.D07G166800	Godar.A07G172400	Godar.D07G178300	Gohir.A07G148300	Gohir.D07G154500	Gomus.A07G163000	Gomus.D07G170300	Gorai.D01G176700	Gotom.A07G172400	Gotom.D07G175500	-602.253	0.81384	0.0191	0.0235	-601.85	1	0.24974	0.0262	0.0322	-601.85	1	0.0001	0.24974	0.0262	0.0322	-602.253	1	0.08984	0.0431	0.053	-602.253	1	0.14696	0.0191	0.0235	-601.85	1	0.24974	0.0262	0.0322
Goarb.A07G1662	Gobar.A07G161100	Gobar.D07G167000	Godar.A07G172600	Godar.D07G178500	Gohir.A07G148400	Gohir.D07G154700	Gomus.A07G163100	Gomus.D07G170500	Gorai.D01G176800	Gotom.A07G172500	Gotom.D07G175700	-1095.36	1.01058	0.0357	0.0353	-1095.27	1	4.55082	0.0264	0.0261	-1094.76	1	99	0.69234	0.0368	0.0364	-1095.36	1	0.15638	0.0675	0.0668	-1094.8	1	99	0.0328	0.0325	-1095.32	1	0.69233	0.0397	0.0393
Goarb.A07G1664	Gobar.A07G161300	Gobar.D07G167200	Godar.A07G172800	Godar.D07G178900	Gohir.A07G148600	Gohir.D07G155016	Gomus.A07G163300	Gomus.D07G170900	Gorai.D01G177100	Gotom.A07G172700	Gotom.D07G176200	-1240.19	0.33868	0.0156	0.0461	-1240.05	1	0.6794	0.0176	0.0521	-1239.95	1	0.49956	0.99949	0.0173	0.0511	-1240.19	1	0.1199	0.0409	0.1207	-1239.95	1	0.49955	0.0173	0.0511	-1240.19	1	0.99948	0.0156	0.0461
Goarb.A07G1665	Gobar.A07G161400	Gobar.D07G167600	Godar.A07G172900	Godar.D07G179300	Gohir.A07G148700	Gohir.D07G155080	Gomus.A07G163500	Gomus.D07G171300	Gorai.D01G177400	Gotom.A07G172800	Gotom.D07G176600	-830.879	0.25486	0.017	0.0668	-830.879	1	1.03781	0.0168	0.0661	-830.879	1	1.03782	0.0001	0.0168	0.0661	-830.879	1	0.40726	0.0287	0.1126	-830.879	1	1.03782	0.0168	0.0661	-830.879	1	0.0001	0.017	0.0668
Goarb.A07G1666	Gobar.A07G161500	Gobar.D07G167700	Godar.A07G173000	Godar.D07G179400	Gohir.A07G148800	Gohir.D07G155100	Gomus.A07G163600	Gomus.D07G171400	Gorai.D01G177500	Gotom.A07G172900	Gotom.D07G176700	-731.315	0.39636	0.018	0.0455	-730.847	1	99	0.0136	0.0343	-730.847	1	99	99	0.0136	0.0343	-731.315	1	0.11878	0.0358	0.0904	-731.095	1	99	0.0165	0.0417	-731.068	1	99	0.0151	0.0381
Goarb.A07G1669	Gobar.A07G161600	Gobar.D07G167900	Godar.A07G173100	Godar.D07G179600	Gohir.A07G148900	Gohir.D07G155200	Gomus.A07G163700	Gomus.D07G171600	Gorai.D01G177700	Gotom.A07G173000	Gotom.D07G176900	-924.937	0.6659	0.0169	0.0254	-924.055	1	99	0.0086	0.0129	-923.879	1	99	0.48049	0.0144	0.0216	-924.937	1	0.19256	0.0405	0.0608	-923.925	1	99	0.0114	0.0171	-925.068	1	99	0.0141	0.0212
Goarb.A07G1671	Gobar.A07G161800	Gobar.D07G168200	Godar.A07G173400	Godar.D07G179900	Gohir.A07G149200	Gohir.D07G155300	Gomus.A07G163900	Gomus.D07G171900	Gorai.D01G178000	Gotom.A07G173400	Gotom.D07G177100	-4119.27	0.53385	0.0424	0.0795	-4111.54	1	98.9027	0.0203	0.038	-4111.54	1	96.6061	99	0.0203	0.038	-4119.27	1	0.20741	0.0873	0.1635	-4117.33	1	98.9999	0.0338	0.0633	-4113.49	1	99	0.0289	0.0542
Goarb.A07G1675	Gobar.A07G162000	Gobar.D07G168500	Godar.A07G173600	Godar.D07G180200	Gohir.A07G149400	Gohir.D07G155600	Gomus.A07G164100	Gomus.D07G172200	Gorai.D01G178500	Gotom.A07G173600	Gotom.D07G177400	-1563.94	0.41804	0.015	0.0358	-1562.38	1	99	0.0094	0.0224	-1562.38	1	99	46.0265	0.0094	0.0224	-1563.94	1	0.1454	0.04	0.0956	-1562.58	1	99	0.0115	0.0274	-1563.75	1	47.0931	0.0129	0.0308
Goarb.A07G1676	Gobar.A07G162100	Gobar.D07G168600	Godar.A07G173700	Godar.D07G180300	Gohir.A07G149450	Gohir.D07G155700	Gomus.A07G164200	Gomus.D07G172300	Gorai.D01G178600	Gotom.A07G173700	Gotom.D07G177500	-3743.25	0.73822	0.0339	0.0459	-3743.04	1	0.63971	0.0386	0.0524	-3742.62	1	0.44538	2.07665	0.0358	0.0485	-3743.25	1	0.08485	0.1031	0.1397	-3742.68	1	0.44537	0.0383	0.0519	-3743.19	1	2.07719	0.0314	0.0425
Goarb.A07G1683	Gobar.A07G162400	Gobar.D07G169000	Godar.A07G174100	Godar.D07G180800	Gohir.A07G149600	Gohir.D07G155900	Gomus.A07G164400	Gomus.D07G172600	Gorai.D01G178800	Gotom.A07G173900	Gotom.D07G177800	-1247.35	0.49919	0.0157	0.0315	-1247.31	1	0.81238	0.0174	0.0349	-1246.2	1	99	0.51309	0.0174	0.0348	-1247.35	1	0.08538	0.0453	0.0908	-1246.59	1	99	0.013	0.026	-1246.97	1	0.51306	0.0201	0.0403
Goarb.A07G1684	Gobar.A07G162500	Gobar.D07G169100	Godar.A07G174200	Godar.D07G180900	Gohir.A07G149700	Gohir.D07G156000	Gomus.A07G164500	Gomus.D07G172700	Gorai.D01G178900	Gotom.A07G174000	Gotom.D07G177900	-2795.34	0.27663	0.0116	0.0419	-2791.1	1	1.19039	0.0094	0.048	-2790.95	1	1.74977	0.84118	0.0098	0.0498	-2795.34	1	0.90205	0.0127	0.0425	-2790.97	1	1.75106	0.0093	0.0474	-2841.99	1	0.11069	0.0311	0.0148
Goarb.A07G1685	Gobar.A07G162600	Gobar.D07G169200	Godar.A07G174300	Godar.D07G181000	Gohir.A07G149800	Gohir.D07G156100	Gomus.A07G164600	Gomus.D07G172800	Gorai.D01G179000	Gotom.A07G174100	Gotom.D07G178000	-3306.78	0.44439	0.0238	0.0536	-3306.49	1	0.70345	0.0274	0.0617	-3306.4	1	0.82284	0.57458	0.0278	0.0625	-3306.78	1	0.45582	0.0347	0.0781	-3306.72	1	0.82285	0.0248	0.0558	-3306.46	1	0.57458	0.0269	0.0604
Goarb.A07G1689	Gobar.A07G162700	Gobar.D07G169300	Godar.A07G174400	Godar.D07G181100	Gohir.A07G149900	Gohir.D07G156200	Gomus.A07G164700	Gomus.D07G172900	Gorai.D01G179100	Gotom.A07G174200	Gotom.D07G178100	-1316.56	0.45419	0.0258	0.0568	-1316.14	1	0.61814	0.0326	0.0718	-1315.47	1	0.37157	1.21708	0.0341	0.0752	-1316.56	1	0.16368	0.0728	0.1602	-1315.5	1	0.37157	0.0351	0.0773	-1316.53	1	1.2192	0.0248	0.0546
Goarb.A07G1696	Gobar.A07G163400	Gobar.D07G169800	Godar.A07G175100	Godar.D07G181700	Gohir.A07G150400	Gohir.D07G156800	Gomus.A07G165400	Gomus.D07G173600	Gorai.D01G179800	Gotom.A07G174800	Gotom.D07G178700	-3427.77	0.25843	0.0146	0.0566	-3427.54	1	0.63646	0.0169	0.0653	-3427.53	1	0.50681	0.67393	0.017	0.0659	-3427.77	1	0.26084	0.0245	0.0948	-3427.66	1	0.50681	0.0156	0.0605	-3427.63	1	0.67393	0.016	0.062
Goarb.A07G1699	Gobar.A07G163700	Gobar.D07G170200	Godar.A07G175400	Godar.D07G182100	Gohir.A07G150700	Gohir.D07G157200	Gomus.A07G165700	Gomus.D07G174000	Gorai.D01G180200	Gotom.A07G175100	Gotom.D07G179100	-3124.39	0.44821	0.0308	0.0687	-3120.06	1	4.68417	0.0179	0.0387	-3119.53	1	3.21663	99	0.0171	0.0371	-3124.31	1	0.17957	0.0758	0.1643	-3122.67	1	3.22598	0.0249	0.0541	-3121.17	1	99	0.0232	0.0503
Goarb.A07G1700	Gobar.A07G163800	Gobar.D07G170400	Godar.A07G175600	Godar.D07G182300	Gohir.A07G150800	Gohir.D07G157400	Gomus.A07G165800	Gomus.D07G174200	Gorai.D01G180400	Gotom.A07G175200	Gotom.D07G179400	-1138.91	0.16092	0.0088	0.0548	-1138.28	1	99	0.0059	0.0365	-1138.28	1	99	35.0066	0.0059	0.0367	-1138.91	1	0.41825	0.0133	0.0826	-1138.34	1	99	0.007	0.0436	-1138.85	1	50.8728	0.0077	0.0478
Goarb.A07G1705	Gobar.A07G164500	Gobar.D07G171000	Godar.A07G176400	Godar.D07G182900	Gohir.A07G151700	Gohir.D07G158000	Gomus.A07G166700	Gomus.D07G174800	Gorai.D01G181200	Gotom.A07G176200	Gotom.D07G180100	-1420.64	0.28919	0.0208	0.0719	-1420.59	1	1.47074	0.0181	0.0625	-1419.85	1	0.63313	99	0.0203	0.0704	-1420.64	1	0.2642	0.0444	0.1536	-1420.53	1	0.63308	0.0237	0.082	-1419.96	1	99	0.0174	0.0603
Goarb.A07G1706	Gobar.A07G164600	Gobar.D07G171100	Godar.A07G176500	Godar.D07G183000	Gohir.A07G151800	Gohir.D07G158100	Gomus.A07G166800	Gomus.D07G174900	Gorai.D01G181300	Gotom.A07G176300	Gotom.D07G180200	-503.874	0.21274	0.0241	0.1135	-502.248	1	0.18475	0.0485	0.2272	-501.911	1	0.21753	0.0001	0.0477	0.2232	-503.874	1	0.40908	0.043	0.2022	-502.602	1	0.21753	0.044	0.206	-503.183	1	0.0001	0.0278	0.1307
Goarb.A07G1707	Gobar.A07G164800	Gobar.D07G171200	Godar.A07G176700	Godar.D07G183100	Gohir.A07G152000	Gohir.D07G158200	Gomus.A07G166900	Gomus.D07G175000	Gorai.D01G181400	Gotom.A07G176400	Gotom.D07G180300	-1238.2	0.41313	0.0696	0.1686	-1237.06	1	3.05515	0.0459	0.1098	-1237.05	1	3.02545	9.61031	0.0454	0.1087	-1238.2	1	0.3184	0.1533	0.3711	-1237.09	1	3.02629	0.0476	0.1139	-1238.16	1	9.46016	0.0675	0.1634
Goarb.A07G1708	Gobar.A07G164900	Gobar.D07G171300	Godar.A07G176800	Godar.D07G183200	Gohir.A07G152100	Gohir.D07G158300	Gomus.A07G167000	Gomus.D07G175100	Gorai.D01G181500	Gotom.A07G176500	Gotom.D07G180400	-4219.49	0.37809	0.0251	0.0664	-4218.61	1	3.27711	0.0177	0.0468	-4218.56	1	3.8348	0.7862	0.0185	0.0489	-4219.49	1	0.31257	0.053	0.1398	-4218.56	1	3.84065	0.0182	0.048	-4219.5	1	2.82844	0.0243	0.0641
Goarb.A07G1710	Gobar.A07G165100	Gobar.D07G171500	Godar.A07G177000	Godar.D07G183400	Gohir.A07G152300	Gohir.D07G158500	Gomus.A07G167200	Gomus.D07G175300	Gorai.D01G181700	Gotom.A07G176700	Gotom.D07G180600	-883.574	0.2272	0.016	0.0706	-882.311	1	0.29844	0.0254	0.1117	-882.164	1	0.22123	0.49979	0.025	0.1101	-883.574	1	0.17241	0.0399	0.1754	-882.31	1	0.22123	0.023	0.1013	-883.428	1	0.49979	0.018	0.0794
Goarb.A07G1711	Gobar.A07G165200	Gobar.D07G171600	Godar.A07G177100	Godar.D07G183500	Gohir.A07G152400	Gohir.D07G158600	Gomus.A07G167300	Gomus.D07G175400	Gorai.D01G181800	Gotom.A07G176800	Gotom.D07G180700	-1694.6	0.41502	0.047	0.1133	-1677.36	1	99	0.0174	0.0666	-1677.36	1	99	99	0.0174	0.0666	-1683.66	1	0.0313	0.1478	0.5679	-1690.38	1	99	0.0397	0.1151	-1678.27	1	99	0.0208	0.0797
Goarb.A07G1712	Gobar.A07G165300	Gobar.D07G171700	Godar.A07G177200	Godar.D07G183600	Gohir.A07G152500	Gohir.D07G158700	Gomus.A07G167400	Gomus.D07G175500	Gorai.D01G181900	Gotom.A07G176900	Gotom.D07G180800	-4783.53	0.51787	0.0211	0.0407	-4783.42	1	1.49088	0.0191	0.0369	-4783.17	1	2.01746	0.55593	0.0208	0.0402	-4783.53	1	0.36764	0.0343	0.0662	-4783.28	1	2.0167	0.0191	0.0369	-4783.43	1	0.55605	0.0228	0.044
Goarb.A07G1713	Gobar.A07G165400	Gobar.D07G171800	Godar.A07G177300	Godar.D07G183700	Gohir.A07G152600	Gohir.D07G158800	Gomus.A07G167500	Gomus.D07G175600	Gorai.D01G182000	Gotom.A07G177000	Gotom.D07G180900	-2591.71	0.34864	0.018	0.0515	-2591.66	1	0.71077	0.0199	0.0572	-2590.83	1	1.75473	0.24824	0.0229	0.0656	-2591.71	1	0.09924	0.0548	0.1571	-2591.63	1	1.75475	0.0167	0.048	-2590.9	1	0.24824	0.0241	0.0691
Goarb.A07G1714	Gobar.A07G165500	Gobar.D07G171900	Godar.A07G177400	Godar.D07G183800	Gohir.A07G152700	Gohir.D07G158900	Gomus.A07G167600	Gomus.D07G175700	Gorai.D01G182100	Gotom.A07G177100	Gotom.D07G181000	-842.083	0.22001	0.015	0.0681	-841.994	1	0.61494	0.0175	0.0794	-841.907	1	0.49924	34.0405	0.0151	0.0684	-842.083	1	0.08122	0.0495	0.2248	-841.936	1	0.49924	0.017	0.0771	-842.054	1	27.0814	0.0131	0.0594
Goarb.A07G1715	Gobar.A07G165600	Gobar.D07G172000	Godar.A07G177500	Godar.D07G183900	Gohir.A07G152800	Gohir.D07G159050	Gomus.A07G167700	Gomus.D07G175800	Gorai.D01G182200	Gotom.A07G177200	Gotom.D07G181100	-5979.95	0.39575	0.022	0.0555	-5973.93	1	0.1952	0.0454	0.1148	-5970.45	1	0.86372	0.12479	0.043	0.1091	-5979.95	1	0.73043	0.0252	0.0636	-5979.93	1	0.86379	0.0225	0.0568	-5970.46	1	0.12479	0.0425	0.1078
Goarb.A07G1718	Gobar.A07G165900	Gobar.D07G172200	Godar.A07G177800	Godar.D07G184000	Gohir.A07G153050	Gohir.D07G159200	Gomus.A07G167900	Gomus.D07G175900	Gorai.D01G182300	Gotom.A07G177500	Gotom.D07G181300	-765.611	0.95445	0.1585	0.1661	-764.236	1	90.3046	0.0863	0.0938	-764.238	1	43.3267	99	0.0863	0.0936	-765.611	1	0.01101	0.4482	0.4695	-765.395	1	36.1664	0.1559	0.1632	-764.455	1	99	0.089	0.0965
Goarb.A07G1719	Gobar.A07G166000	Gobar.D07G172300	Godar.A07G177900	Godar.D07G184100	Gohir.A07G153100	Gohir.D07G159300	Gomus.A07G168000	Gomus.D07G176000	Gorai.D01G182400	Gotom.A07G177600	Gotom.D07G181400	-6883.12	0.13822	0.0087	0.0632	-6883.12	1	1.09195	0.0086	0.0619	-6883.11	1	1.04128	1.25395	0.0085	0.0614	-6883.12	1	3.82824	0.0043	0.0309	-6883.12	1	1.04128	0.0087	0.0629	-6883.12	1	1.25393	0.0085	0.0617
Goarb.A07G1723	Gobar.A07G166100	Gobar.D07G172400	Godar.A07G178000	Godar.D07G184200	Gohir.A07G153200	Gohir.D07G159400	Gomus.A07G168100	Gomus.D07G176100	Gorai.D01G182500	Gotom.A07G177700	Gotom.D07G181500	-2662.92	0.53707	0.0509	0.0948	-2635.47	1	0.03078	0.1426	0.2706	-2635.25	1	0.02501	0.05147	0.1405	0.2667	-2652.51	1	3.96906	0.0185	0.0346	-2637.6	1	0.02563	0.1175	0.223	-2661.26	1	0.07553	0.0652	0.1215
Goarb.A07G1726	Gobar.A07G166400	Gobar.D07G172600	Godar.A07G178400	Godar.D07G184500	Gohir.A07G153600	Gohir.D07G159700	Gomus.A07G168400	Gomus.D07G176300	Gorai.D01G182800	Gotom.A07G178100	Gotom.D07G182000	-3949.92	0.54632	0.0315	0.0577	-3949.91	1	1.16729	0.03	0.055	-3947.83	1	0.36797	99	0.0348	0.0637	-3963.18	1	0.20013	0.0729	0.1226	-3949.04	1	0.36794	0.0401	0.0734	-3949.28	1	2.80315	0.0272	0.0546
Goarb.A07G1747	Gobar.A07G167500	Gobar.D07G174700	Godar.A07G180900	Godar.D07G186600	Gohir.A07G154900	Gohir.D07G161100	Gomus.A07G169700	Gomus.D07G178500	Gorai.D01G184300	Gotom.A07G179900	Gotom.D07G184200	-3757.11	0.49233	0.0249	0.0506	-3756.37	1	18.1294	0.0171	0.0346	-3756.24	1	1.29854	99	0.0178	0.0361	-3757.11	1	0.0552	0.0677	0.1376	-3757.1	1	1.30776	0.0246	0.0499	-3756.26	1	99	0.0181	0.0367
Goarb.A07G1749	Gobar.A07G167600	Gobar.D07G174900	Godar.A07G181000	Godar.D07G186800	Gohir.A07G154950	Gohir.D07G161200	Gomus.A07G169900	Gomus.D07G178600	Gorai.D01G184400	Gotom.A07G180000	Gotom.D07G184300	-5183.28	0.24732	0.0116	0.047	-5182.88	1	36.2346	0.0088	0.0355	-5182.88	1	30.23	33.6622	0.0088	0.0356	-5183.28	1	0.15907	0.0297	0.1199	-5182.74	1	65.8269	0.0097	0.0393	-5183.26	1	0.62573	0.0122	0.0494
Goarb.A07G1752	Gobar.A07G167700	Gobar.D07G175100	Godar.A07G181300	Godar.D07G187000	Gohir.A07G155100	Gohir.D07G161400	Gomus.A07G170200	Gomus.D07G178900	Gorai.D01G184600	Gotom.A07G180200	Gotom.D07G184500	-2005.44	0.34324	0.014	0.0407	-2005.28	1	0.63296	0.0165	0.0482	-2005.21	1	1.0012	0.5003	0.0156	0.0455	-2005.44	1	0.14988	0.0393	0.1144	-2005.44	1	1.0012	0.014	0.0407	-2005.21	1	0.5003	0.0156	0.0455
Goarb.A13G0904	Gobar.A13G082200	Gobar.D07G175300	Godar.A13G086300	Godar.D07G187300	Gohir.A13G076901	Gohir.D07G161600	Gomus.A13G085100	Gomus.D07G179300	Gorai.D01G184900	Gotom.A13G089000	Gotom.D07G184700	-913.414	1.13242	0.4114	0.3633	-912.424	1	2.55838	0.3593	0.3175	-897.083	1	0.02398	2.41739	0.6867	0.6163	-913.391	1	1.0714	0.3967	0.3504	-898.014	1	0.02346	0.7392	0.6629	-911.967	1	2.90886	0.3595	0.3176
Goarb.A07G1754	Gobar.A07G167900	Gobar.D07G175400	Godar.A07G181600	Godar.D07G187400	Gohir.A07G155400	Gohir.D07G161700	Gomus.A07G170400	Gomus.D07G179500	Gorai.D01G185100	Gotom.A07G180600	Gotom.D07G184900	-7153.91	0.48744	0.0587	0.1204	-7121.21	1	0.05316	0.1804	0.3639	-7121.09	1	0.05817	0.04757	0.1802	0.3636	-7153.91	1	0.39132	0.0934	0.1915	-7140.69	1	0.06559	0.1163	0.2346	-7150.87	1	0.08641	0.0881	0.1802
Goarb.A07G1757	Gobar.A07G168200	Gobar.D07G175800	Godar.A07G181900	Godar.D07G187900	Gohir.A07G155852	Gohir.D07G162100	Gomus.A07G170800	Gomus.D07G179900	Gorai.D01G185500	Gotom.A07G180900	Gotom.D07G185300	-1733.79	0.16851	0.0108	0.0639	-1733.46	1	99	0.0082	0.0483	-1733.46	1	99	99	0.0082	0.0483	-1733.79	1	0.29638	0.0193	0.1143	-1733.62	1	99	0.009	0.0535	-1733.63	1	99	0.0099	0.0587
Goarb.A07G1759	Gobar.A07G168400	Gobar.D07G176100	Godar.A07G182100	Godar.D07G188200	Gohir.A07G156000	Gohir.D07G162300	Gomus.A07G171000	Gomus.D07G180200	Gorai.D01G185900	Gotom.A07G181100	Gotom.D07G185600	-1432.04	0.22948	0.0111	0.0484	-1431.17	1	99	0.0039	0.0171	-1429.12	1	99	0.35114	0.0125	0.0544	-1432.04	1	0.69949	0.0133	0.0579	-1430.04	1	99	0.0069	0.0301	-1431.12	1	0.33238	0.0172	0.0754
Goarb.A07G1760	Gobar.A07G168500	Gobar.D07G176200	Godar.A07G182200	Godar.D07G188300	Gohir.A07G156100	Gohir.D07G162400	Gomus.A07G171100	Gomus.D07G180300	Gorai.D01G186000	Gotom.A07G181200	Gotom.D07G185700	-940.716	0.10808	0.0041	0.038	-940.274	1	99	0.0031	0.0287	-940.274	1	99	0.0001	0.0031	0.0288	-940.716	1	2.21393	0.0026	0.0241	-940.274	1	99	0.0031	0.0287	-940.716	1	0.0001	0.0041	0.0381
Goarb.A07G1761	Gobar.A07G168600	Gobar.D07G176400	Godar.A07G182300	Godar.D07G188500	Gohir.A07G156200	Gohir.D07G162500	Gomus.A07G171200	Gomus.D07G180400	Gorai.D01G186100	Gotom.A07G181300	Gotom.D07G185800	-1176.87	0.41357	0.059	0.1427	-1176.37	1	2.14097	0.0454	0.1096	-1176.85	1	99	99	0.0336	0.0813	-1176.87	1	1.29438	0.0493	0.1192	-1176.47	1	1.94941	0.0471	0.1138	-1176.67	1	99	0.0579	0.1398
Goarb.A07G1762	Gobar.A07G168700	Gobar.D07G176500	Godar.A07G182400	Godar.D07G188600	Gohir.A07G156300	Gohir.D07G162600	Gomus.A07G171300	Gomus.D07G180500	Gorai.D01G186200	Gotom.A07G181400	Gotom.D07G185900	-2733.29	0.26109	0.0247	0.0946	-2731	1	0.23086	0.0344	0.1321	-2730.99	1	0.25342	0.20897	0.0345	0.1325	-2733.29	1	0.15098	0.0517	0.1981	-2731.91	1	0.25336	0.029	0.1111	-2732.37	1	0.20902	0.0302	0.116
Goarb.A07G1763	Gobar.A07G168900	Gobar.D07G176600	Godar.A07G182600	Godar.D07G188700	Gohir.A07G156400	Gohir.D07G162700	Gomus.A07G171400	Gomus.D07G180600	Gorai.D01G186300	Gotom.A07G181500	Gotom.D07G186000	-623.23	0.43313	0.0269	0.0621	-622.929	1	0.33841	0.043	0.0987	-622.08	1	65.1604	0.12392	0.035	0.0808	-623.23	1	0.25275	0.0581	0.134	-623.164	1	4.95022	0.0219	0.0507	-622.141	1	0.12405	0.0412	0.0948
Goarb.A07G1767	Gobar.A07G169100	Gobar.D07G176900	Godar.A07G182800	Godar.D07G188900	Gohir.A07G156600	Gohir.D07G162900	Gomus.A07G171600	Gomus.D07G180900	Gorai.D01G186800	Gotom.A07G181700	Gotom.D07G186300	-4901.88	0.31729	0.0244	0.077	-4900.34	1	27.8266	0.0171	0.0538	-4900.31	1	4.19533	21.3192	0.018	0.0566	-4901.88	1	0.12683	0.0669	0.2112	-4901.39	1	10.3447	0.0208	0.0653	-4900.9	1	78.5381	0.0211	0.065
Goarb.A07G1775	Gobar.A07G169700	Gobar.D07G177400	Godar.A07G183500	Godar.D07G189500	Gohir.A07G157232	Gohir.D07G163401	Gomus.A07G172200	Gomus.D07G181400	Gorai.D01G187200	Gotom.A07G182200	Gotom.D07G186700	-1027.55	0.73696	0.1933	0.2622	-1023.64	1	4.76758	0.0808	0.1101	-1017.1	1	0.07225	5.30929	0.1493	0.2037	-1027.55	1	0.27853	0.2718	0.3688	-1021.73	1	0.07226	0.2604	0.3537	-1022.93	1	5.30692	0.0822	0.112
Goarb.A07G1776	Gobar.A07G169800	Gobar.D07G177500	Godar.A07G183600	Godar.D07G189800	Gohir.A07G157300	Gohir.D07G163600	Gomus.A07G172300	Gomus.D07G181600	Gorai.D01G187400	Gotom.A07G182300	Gotom.D07G186800	-1695.42	0.3746	0.0352	0.094	-1695.1	1	0.48534	0.0403	0.1074	-1694.56	1	0.12557	0.71293	0.0419	0.1115	-1695.42	1	0.1287	0.0661	0.1765	-1694.62	1	0.12599	0.0402	0.1071	-1695.36	1	0.71456	0.0369	0.0983
Goarb.A07G1777	Gobar.A07G169900	Gobar.D07G177600	Godar.A07G183700	Godar.D07G189900	Gohir.A07G157400	Gohir.D07G163800	Gomus.A07G172400	Gomus.D07G181700	Gorai.D01G187500	Gotom.A07G182400	Gotom.D07G187000	-1473.28	0.4006	0.0312	0.0778	-1473.2	1	0.68484	0.0358	0.0894	-1473.06	1	1.52395	0.4982	0.0345	0.0861	-1473.28	1	0.2636	0.0617	0.154	-1473.26	1	1.524	0.0295	0.0735	-1473.08	1	0.49819	0.0362	0.0904
Goarb.A07G1778	Gobar.A07G170000	Gobar.D07G177700	Godar.A07G183800	Godar.D07G190000	Gohir.A07G157500	Gohir.D07G163900	Gomus.A07G172500	Gomus.D07G181800	Gorai.D01G187800	Gotom.A07G182500	Gotom.D07G187100	-1940.83	0.56048	0.0263	0.047	-1940.67	1	0.66111	0.0302	0.054	-1940.63	1	0.57197	0.89596	0.0294	0.0525	-1940.83	1	0.05911	0.1031	0.1839	-1940.63	1	0.57197	0.0289	0.0516	-1940.83	1	0.89597	0.0268	0.0479
Goarb.A07G1779	Gobar.A07G170100	Gobar.D07G177800	Godar.A07G183900	Godar.D07G190100	Gohir.A07G157600	Gohir.D07G164000	Gomus.A07G172600	Gomus.D07G181900	Gorai.D01G187900	Gotom.A07G182600	Gotom.D07G187200	-958.872	0.08829	0.0063	0.071	-958.15	1	99	0.0036	0.0412	-957.988	1	99	0.99943	0.0045	0.0512	-958.872	1	0.33822	0.0108	0.1223	-957.988	1	99	0.0045	0.0512	-958.872	1	0.99937	0.0063	0.0711
Goarb.A07G1781	Gobar.A07G170300	Gobar.D07G178000	Godar.A07G184100	Godar.D07G190300	Gohir.A07G158100	Gohir.D07G164200	Gomus.A07G172800	Gomus.D07G182100	Gorai.D01G188100	Gotom.A07G182800	Gotom.D07G187400	-1025.87	1.21873	0.0379	0.0311	-1025.87	1	1.13778	0.0362	0.0297	-1025.76	1	0.99681	99	0.0363	0.0298	-1025.87	1	0.36519	0.0708	0.0581	-1025.87	1	0.99696	0.0379	0.0311	-1025.76	1	99	0.0362	0.0297
Goarb.A07G1782	Gobar.A07G170400	Gobar.D07G178100	Godar.A07G184200	Godar.D07G190400	Gohir.A07G158200	Gohir.D07G164300	Gomus.A07G172900	Gomus.D07G182200	Gorai.D01G188200	Gotom.A07G182900	Gotom.D07G187500	-514.216	0.58232	0.0574	0.0986	-514.009	1	1.8784	0.0459	0.0788	-513.751	1	1.41649	99	0.0459	0.0788	-514.216	1	0.20565	0.1464	0.2513	-514.16	1	1.4165	0.052	0.0892	-513.807	1	99	0.0513	0.0882
Goarb.A07G1786	Gobar.A07G170600	Gobar.D07G178200	Godar.A07G184600	Godar.D07G190500	Gohir.A07G160800	Gohir.D07G164400	Gomus.A07G173100	Gomus.D07G182300	Gorai.D01G188300	Gotom.A07G183200	Gotom.D07G187600	-1110.39	0.26996	0.0195	0.0724	-1110.37	1	0.86188	0.0209	0.0774	-1110.37	1	0.83206	0.88315	0.0208	0.0771	-1110.39	1	0.08125	0.0577	0.2137	-1110.38	1	0.83207	0.0201	0.0743	-1110.38	1	0.88315	0.0203	0.0753
Goarb.A07G1790	Gobar.A07G171000	Gobar.D07G178500	Godar.A07G185400	Godar.D07G190800	Gohir.A07G161200	Gohir.D07G164700	Gomus.A07G173500	Gomus.D07G182500	Gorai.D01G188400	Gotom.A07G183700	Gotom.D07G187900	-1656.08	0.95781	0.034	0.0355	-1655.86	1	1.84509	0.0299	0.0312	-1655.64	1	1.3337	99	0.028	0.0292	-1656.08	1	0.05665	0.1129	0.1179	-1656.05	1	1.3337	0.033	0.0345	-1655.68	1	99	0.0289	0.0302
Goarb.A07G1794	Gobar.A07G171200	Gobar.D07G178700	Godar.A07G185700	Godar.D07G191100	Gohir.A07G161800	Gohir.D07G165000	Gomus.A07G173800	Gomus.D07G182700	Gorai.D01G188600	Gotom.A07G183900	Gotom.D07G188200	-2445.71	0.35326	0.018	0.0509	-2445.49	1	1.88307	0.016	0.0452	-2445.32	1	1.50023	99	0.0151	0.0428	-2445.71	1	0.05284	0.0656	0.1858	-2445.64	1	1.50023	0.0173	0.0489	-2445.4	1	99	0.0158	0.0448
Goarb.A07G1797	Gobar.A07G171300	Gobar.D07G178800	Godar.A07G185800	Godar.D07G191200	Gohir.A07G161900	Gohir.D07G165100	Gomus.A07G173900	Gomus.D07G182800	Gorai.D01G188700	Gotom.A07G184000	Gotom.D07G188300	-4093.71	0.55295	0.0241	0.0436	-4093.47	1	0.65852	0.0273	0.0494	-4092.82	1	0.40888	2.28373	0.0252	0.0456	-4093.71	1	0.37854	0.0357	0.0645	-4092.94	1	0.40888	0.0274	0.0495	-4093.58	1	2.28377	0.0219	0.0397
Goarb.A07G1861	Gobar.A07G176800	Gobar.D07G185100	Godar.A07G191900	Godar.D07G199200	Gohir.A07G162700	Gohir.D07G169300	Gomus.A07G179400	Gomus.D07G190400	Gorai.D01G189300	Gotom.A07G190000	Gotom.D07G195700	-657.98	0.49531	0.0385	0.0777	-657.957	1	0.83597	0.0411	0.0831	-658.273	1	99	99	0.0253	0.0511	-657.98	1	0.22043	0.0838	0.1692	-657.615	1	0.44229	0.0469	0.0947	-657.321	1	99	0.0318	0.0643
Goarb.A07G1860	Gobar.A07G177100	Gobar.D07G185300	Godar.A07G192200	Godar.D07G199400	Gohir.A07G162800	Gohir.D07G169400	Gomus.A07G179600	Gomus.D07G190600	Gorai.D01G189500	Gotom.A07G190100	Gotom.D07G195900	-2587.5	0.53404	0.0268	0.0502	-2586.81	1	2.21189	0.0216	0.0403	-2585.82	1	1.23356	98.9998	0.021	0.0394	-2587.5	1	0.12185	0.072	0.1362	-2587.97	1	1.22938	0.0266	0.0462	-2586.11	1	6.51	0.0228	0.0422
Goarb.A07G1859	Gobar.A07G177200	Gobar.D07G185400	Godar.A07G192300	Godar.D07G199500	Gohir.A07G165950	Gohir.D07G169500	Gomus.A07G179700	Gomus.D07G190700	Gorai.D01G189600	Gotom.A07G190200	Gotom.D07G196000	-2277.44	0.28819	0.0227	0.0788	-2276.39	1	99	0.0174	0.0604	-2275.87	1	99	0.19572	0.0221	0.0764	-2277.44	1	0.15165	0.0606	0.2104	-2276.21	1	99	0.0183	0.0635	-2277.1	1	0.19573	0.0265	0.0916
Goarb.A07G1858	Gobar.A07G177300	Gobar.D07G185500	Godar.A07G192400	Godar.D07G199600	Gohir.A07G169100	Gohir.D07G169600	Gomus.A07G179800	Gomus.D07G190800	Gorai.D01G189700	Gotom.A07G190300	Gotom.D07G196100	-1463.29	0.67188	0.0282	0.042	-1462.74	1	0.47468	0.0368	0.0547	-1461.25	1	0.22006	99	0.0337	0.0502	-1463.29	1	0.5743	0.0366	0.0544	-1461.58	1	0.22006	0.0385	0.0573	-1462.97	1	94.5173	0.0234	0.0349
Goarb.A07G1857	Gobar.A07G177400	Gobar.D07G185700	Godar.A07G192500	Godar.D07G200100	Gohir.A07G162900	Gohir.D07G170000	Gomus.A07G179900	Gomus.D07G191000	Gorai.D01G189900	Gotom.A07G190400	Gotom.D07G196400	-1028.06	0.2756	0.0147	0.0533	-1027.77	1	0.47789	0.0194	0.0703	-1027.76	1	0.49849	0.3985	0.0199	0.0721	-1028.06	1	0.15254	0.0386	0.1399	-1027.82	1	0.49849	0.0173	0.0626	-1028	1	0.3985	0.0173	0.0627
Goarb.A07G1850	Gobar.A07G177500	Gobar.D07G185800	Godar.A07G192600	Godar.D07G200200	Gohir.A07G163000	Gohir.D07G170100	Gomus.A07G180000	Gomus.D07G191100	Gorai.D01G190000	Gotom.A07G190500	Gotom.D07G196500	-1832.98	0.31133	0.0156	0.0502	-1830.79	1	99	0.0109	0.035	-1830.79	1	99	99	0.0109	0.035	-1832.98	1	0.88829	0.0165	0.0531	-1831.95	1	99	0.0135	0.0435	-1831.81	1	99	0.013	0.0417
Goarb.A07G1849	Gobar.A07G177600	Gobar.D07G185900	Godar.A07G192700	Godar.D07G200300	Gohir.A07G163100	Gohir.D07G170200	Gomus.A07G180100	Gomus.D07G191200	Gorai.D01G190100	Gotom.A07G190600	Gotom.D07G196600	-1307.92	0.59341	0.0224	0.0378	-1307.76	1	0.64169	0.0262	0.0442	-1307.22	1	22.8526	0.37452	0.0236	0.0396	-1307.92	1	0.32364	0.0386	0.065	-1307.74	1	22.8388	0.0187	0.0315	-1307.39	1	0.37451	0.0273	0.0459
Goarb.A07G1845	Gobar.A07G177800	Gobar.D07G186200	Godar.A07G193000	Godar.D07G200700	Gohir.A07G163300	Gohir.D07G170300	Gomus.A07G180300	Gomus.D07G191600	Gorai.D01G190300	Gotom.A07G191000	Gotom.D07G196900	-881.867	0.04891	0.0113	0.2307	-880.08	1	4.52191	0.0058	0.1182	-879.615	1	2.7775	99	0.0059	0.1217	-881.867	1	1.13349	0.0105	0.214	-881.188	1	2.77727	0.0083	0.1693	-880.294	1	99	0.0089	0.1831
Goarb.A07G1816	Gobar.A07G179000	Gobar.D07G186700	Godar.A07G194300	Godar.D07G201400	Gohir.A07G163700	Gohir.D07G171000	Gomus.A07G186300	Gomus.D07G192100	Gorai.D01G190900	Gotom.A07G192500	Gotom.D07G197400	-2515.53	0.48213	0.0182	0.0378	-2515.47	1	0.74843	0.0194	0.0402	-2515.39	1	0.66666	24.4616	0.0179	0.0371	-2515.53	1	0.51227	0.0246	0.0511	-2515.43	1	0.66666	0.0192	0.0399	-2515.49	1	24.4109	0.0169	0.035
Goarb.A07G1921	Gobar.A07G186300	Gobar.D07G187200	Godar.A07G202100	Godar.D07G201900	Gohir.A07G169800	Gohir.D07G171100	Gomus.A07G193900	Gomus.D07G192500	Gorai.D01G191400	Gotom.A07G200000	Gotom.D07G197900	-1150.2	0.52208	0.0393	0.0753	-1149.44	1	99	0.0285	0.0545	-1149.44	1	89.2921	99	0.0285	0.0545	-1150.2	1	0.12254	0.0921	0.1764	-1149.93	1	99	0.0357	0.0684	-1149.71	1	99	0.0321	0.0614
Goarb.A07G1970	Gobar.A07G183100	Gobar.D07G188200	Godar.A07G198700	Godar.D07G203000	Gohir.A07G166800	Gohir.D07G172100	Gomus.A07G190600	Gomus.D07G193500	Gorai.D01G192400	Gotom.A07G196900	Gotom.D07G199100	-5847.07	0.55332	0.0214	0.0387	-5847.04	1	1.13707	0.0205	0.037	-5846.95	1	0.93487	1.52848	0.0205	0.037	-5847.07	1	0.28421	0.0404	0.073	-5847.07	1	0.93486	0.0217	0.0393	-5846.96	1	1.52848	0.0202	0.0365
Goarb.A07G1968	Gobar.A07G182900	Gobar.D07G188400	Godar.A07G198500	Godar.D07G203200	Gohir.A07G167000	Gohir.D07G172300	Gomus.A07G190400	Gomus.D07G193700	Gorai.D01G192600	Gotom.A07G196700	Gotom.D07G199300	-490.81	0.43197	0.0083	0.0192	-490.69	1	0.49939	0.0104	0.024	-490.69	1	0.0001	0.49938	0.0104	0.024	-490.808	1	0.0001	0.0139	0.0321	-490.808	1	0.0001	0.0083	0.0192	-490.69	1	0.49938	0.0104	0.024
Goarb.A07G1965	Gobar.A07G182700	Gobar.D07G188800	Godar.A07G198300	Godar.D07G203700	Gohir.A07G167300	Gohir.D07G172700	Gomus.A07G190100	Gomus.D07G194100	Gorai.D01G192900	Gotom.A07G196500	Gotom.D07G199900	-2181.5	0.39254	0.0347	0.0885	-2181.26	1	2.48893	0.0281	0.0716	-2181.11	1	1.08888	28.3536	0.0281	0.0716	-2181.5	1	0.11318	0.0941	0.2398	-2181.5	1	1.08878	0.0343	0.0875	-2181.11	1	33.8007	0.0285	0.0725
Goarb.A07G1963	Gobar.A07G182600	Gobar.D07G189000	Godar.A07G198200	Godar.D07G203900	Gohir.A07G167400	Gohir.D07G172900	Gomus.A07G190000	Gomus.D07G194300	Gorai.D01G193100	Gotom.A07G196400	Gotom.D07G200100	-2811.83	0.42737	0.0681	0.1593	-2808.19	1	63.1834	0.0448	0.1043	-2808.2	1	31.1231	99	0.0451	0.1046	-2812.42	1	0.7727	0.0783	0.1883	-2810.35	1	98.9999	0.0525	0.1226	-2809.65	1	99	0.0601	0.1408
Goarb.A07G1962	Gobar.A07G182500	Gobar.D07G189100	Godar.A07G198100	Godar.D07G204000	Gohir.A07G167500	Gohir.D07G173000	Gomus.A07G189900	Gomus.D07G194500	Gorai.D01G193200	Gotom.A07G196300	Gotom.D07G200300	-1007.04	0.97715	0.0363	0.0371	-1004.64	1	99	0.0141	0.0144	-1003.26	1	0.19992	99	0.0313	0.0321	-1007.04	1	0.11778	0.0879	0.09	-1006.1	1	0.19992	0.0501	0.0512	-1004.2	1	99	0.0176	0.018
Goarb.A07G1961	Gobar.A07G182300	Gobar.D07G189300	Godar.A07G197900	Godar.D07G204200	Gohir.A07G167700	Gohir.D07G173300	Gomus.A07G189800	Gomus.D07G194700	Gorai.D01G193600	Gotom.A07G196100	Gotom.D07G200700	-2096.95	0.62338	0.0429	0.0689	-2088.84	1	0.18832	0.0918	0.149	-2087.79	1	0.17577	13.8305	0.0877	0.1426	-2096.95	1	0.84574	0.0482	0.0773	-2087.94	1	0.17426	0.0895	0.1456	-2096.71	1	30.8431	0.0415	0.0666
Goarb.A07G1960	Gobar.A07G182200	Gobar.D07G189400	Godar.A07G197800	Godar.D07G204300	Gohir.A07G167800	Gohir.D07G173400	Gomus.A07G189700	Gomus.D07G194800	Gorai.D01G193700	Gotom.A07G196000	Gotom.D07G200800	-3068.19	0.22549	0.0142	0.063	-3067.09	1	99	0.0091	0.0405	-3066.57	1	99	0.85039	0.0114	0.0506	-3068.19	1	0.23174	0.0297	0.1318	-3066.58	1	99	0.0111	0.0491	-3068.18	1	0.85037	0.0146	0.0645
Goarb.A07G1959	Gobar.A07G182100	Gobar.D07G189500	Godar.A07G197700	Godar.D07G204400	Gohir.A07G167900	Gohir.D07G173500	Gomus.A07G189600	Gomus.D07G194900	Gorai.D01G193800	Gotom.A07G195800	Gotom.D07G200900	-1906.08	0.58588	0.029	0.0494	-1901.83	1	99	0.0168	0.0286	-1901.14	1	99	0.74201	0.0196	0.0335	-1906.08	1	2.06636	0.0184	0.0315	-1901.73	1	9.80546	0.0202	0.0343	-1906.05	1	0.74273	0.0297	0.0507
Goarb.A07G1950	Gobar.A07G181600	Gobar.D07G189900	Godar.A07G197300	Godar.D07G205000	Gohir.A07G175700	Gohir.D07G173900	Gomus.A07G189300	Gomus.D07G195500	Gorai.D01G194400	Gotom.A07G195300	Gotom.D07G201500	-1253.55	0.66217	0.0344	0.0519	-1253.48	1	0.68358	0.037	0.0558	-1253.43	1	0.49977	0.96682	0.0356	0.0538	-1253.55	1	0.26985	0.0541	0.0817	-1253.43	1	0.49977	0.0355	0.0536	-1253.55	1	0.96681	0.0345	0.0521
Goarb.A07G1924	Gobar.A07G187000	Gobar.D07G190000	Godar.A07G203100	Godar.D07G205100	Gohir.A07G177200	Gohir.D07G174000	Gomus.A07G194800	Gomus.D07G195600	Gorai.D01G194500	Gotom.A07G200900	Gotom.D07G201600	-1721.18	0.13086	0.0056	0.0429	-1720.64	1	99	0.004	0.0306	-1719.28	1	0.2496	99	0.0053	0.0405	-1721.18	1	0.3154	0.0091	0.0695	-1720.49	1	0.24964	0.0066	0.0504	-1719.97	1	99	0.0043	0.033
Goarb.A07G1817	Gobar.A07G179500	Gobar.D07G191500	Godar.A07G194900	Godar.D07G206600	Gohir.A07G168500	Gohir.D07G175000	Gomus.A07G186800	Gomus.D07G197000	Gorai.D01G195700	Gotom.A07G193000	Gotom.D07G203000	-4364.6	0.22846	0.0148	0.0646	-4364.09	1	3.00427	0.0128	0.0524	-4362.43	1	0.27018	29.1214	0.0158	0.0642	-4364.2	1	0.45146	0.0215	0.0867	-4363.36	1	0.27098	0.018	0.0732	-4363.24	1	15.282	0.013	0.0528
Goarb.A07G1819	Gobar.A07G179600	Gobar.D07G191700	Godar.A07G195000	Godar.D07G206800	Gohir.A07G168600	Gohir.D07G175100	Gomus.A07G186900	Gomus.D07G197200	Gorai.D01G195900	Gotom.A07G193100	Gotom.D07G203100	-1114.34	0.74201	0.059	0.0795	-1110.37	1	0.08975	0.1379	0.1854	-1109.25	1	0.24171	0.04815	0.1355	0.182	-1114.3	1	0.08506	0.1552	0.2092	-1113.62	1	0.31308	0.0691	0.0931	-1110.56	1	0.05209	0.1162	0.156
Goarb.A07G1823	Gobar.A07G179800	Gobar.D07G191800	Godar.A07G195200	Godar.D07G206900	Gohir.A07G168800	Gohir.D07G175200	Gomus.A07G187100	Gomus.D07G197300	Gorai.D01G196200	Gotom.A07G193300	Gotom.D07G203300	-3185.24	0.44461	0.0209	0.0471	-3183.42	1	0.3932	0.0295	0.0664	-3183.25	1	0.35584	1.25893	0.0273	0.0613	-3185.24	1	0.17999	0.052	0.1169	-3183.25	1	0.35584	0.0276	0.0622	-3185.23	1	1.25892	0.0205	0.0462
Goarb.A07G1824	Gobar.A07G179900	Gobar.D07G192000	Godar.A07G195500	Godar.D07G207100	Gohir.A07G169000	Gohir.D07G175400	Gomus.A07G187200	Gomus.D07G197500	Gorai.D01G196300	Gotom.A07G193500	Gotom.D07G203500	-2459.75	0.42595	0.021	0.0493	-2461.9	1	0.71364	0.0247	0.0482	-2459.73	1	0.99169	1.56486	0.0198	0.0465	-2459.75	1	0.11707	0.0532	0.1249	-2459.75	1	0.99168	0.021	0.0494	-2459.73	1	1.56486	0.0198	0.0465
Goarb.A07G1826	Gobar.A07G180000	Gobar.D07G192200	Godar.A07G195600	Godar.D07G207300	Gohir.A07G169200	Gohir.D07G175600	Gomus.A07G187300	Gomus.D07G197800	Gorai.D01G196400	Gotom.A07G193600	Gotom.D07G203800	-2652.25	0.26377	0.0106	0.04	-2651.65	1	99	0.0084	0.0317	-2651.65	1	99	97.6939	0.0083	0.0317	-2652.25	1	0.71629	0.0125	0.0475	-2651.76	1	99	0.009	0.034	-2652.14	1	99	0.0099	0.0377
Goarb.A07G1831	Gobar.A07G180100	Gobar.D07G192500	Godar.A07G195700	Godar.D07G207600	Gohir.A07G169400	Gohir.D07G175800	Gomus.A07G187500	Gomus.D07G198000	Gorai.D01G196700	Gotom.A07G193800	Gotom.D07G204100	-2699.82	0.5869	0.0415	0.0708	-2697.45	1	0.27744	0.0642	0.1095	-2692.83	1	0.13485	99	0.0607	0.1037	-2699.82	1	0.30313	0.0729	0.1242	-2693.89	1	0.13486	0.0657	0.1121	-2698.77	1	99	0.0365	0.0627
Goarb.A07G1832	Gobar.A07G180200	Gobar.D07G192600	Godar.A07G195800	Godar.D07G207700	Gohir.A07G169500	Gohir.D07G175900	Gomus.A07G187600	Gomus.D07G198100	Gorai.D01G196800	Gotom.A07G193900	Gotom.D07G204300	-1218.86	0.39403	0.0257	0.0652	-1218.75	1	0.72713	0.0294	0.0747	-1218.39	1	0.6079	99	0.0273	0.0692	-1218.86	1	0.9434	0.0266	0.0674	-1218.62	1	0.60768	0.0302	0.0767	-1218.63	1	99	0.0228	0.0578
Goarb.A07G1833	Gobar.A07G180300	Gobar.D07G192700	Godar.A07G195900	Godar.D07G207900	Gohir.A07G169600	Gohir.D07G176000	Gomus.A07G187700	Gomus.D07G198200	Gorai.D01G196900	Gotom.A07G194000	Gotom.D07G204400	-2259.41	0.37254	0.0171	0.0459	-2259.38	1	1.17351	0.0161	0.0433	-2259.22	1	0.86508	2.19371	0.0155	0.0416	-2259.41	1	0.09247	0.0545	0.1464	-2259.4	1	0.86508	0.0176	0.0471	-2259.23	1	2.19371	0.0151	0.0404
Goarb.A07G1834	Gobar.A07G180400	Gobar.D07G192800	Godar.A07G196000	Godar.D07G208000	Gohir.A07G169850	Gohir.D07G176100	Gomus.A07G187800	Gomus.D07G198300	Gorai.D01G197000	Gotom.A07G194100	Gotom.D07G204500	-998.898	0.23933	0.0099	0.0415	-998.886	1	1.19066	0.0094	0.0393	-998.886	1	0.0001	1.19065	0.0094	0.0393	-998.898	1	0.06924	0.021	0.0877	-998.898	1	0.0001	0.0099	0.0415	-998.886	1	1.19065	0.0094	0.0393
Goarb.A07G1840	Gobar.A07G180900	Gobar.D07G193400	Godar.A07G196600	Godar.D07G208500	Gohir.A07G170500	Gohir.D07G176700	Gomus.A07G188300	Gomus.D07G198800	Gorai.D01G197500	Gotom.A07G194600	Gotom.D07G205100	-1493.92	0.37499	0.0193	0.0515	-1493.55	1	0.70911	0.0227	0.0572	-1492	1	0.40129	99	0.0215	0.0541	-1493.64	1	0.28417	0.0385	0.097	-1492.88	1	0.40152	0.0252	0.0635	-1492.97	1	99	0.0159	0.04
Goarb.A07G1935	Gobar.A07G185700	Gobar.D07G195200	Godar.A07G201300	Godar.D07G210400	Gohir.A07G171600	Gohir.D07G178300	Gomus.A07G193200	Gomus.D07G200700	Gorai.D01G199400	Gotom.A07G199300	Gotom.D07G206900	-5795.13	0.36001	0.0212	0.0588	-5793.33	1	0.35576	0.0287	0.0797	-5793.25	1	0.41615	0.2956	0.0291	0.0807	-5795.13	1	0.12589	0.0541	0.1502	-5794.37	1	0.41615	0.0241	0.0669	-5794.01	1	0.2956	0.0261	0.0726
Goarb.A07G1933	Gobar.A07G185900	Gobar.D07G195300	Godar.A07G201500	Godar.D07G210700	Gohir.A07G171800	Gohir.D07G178500	Gomus.A07G193400	Gomus.D07G201000	Gorai.D01G199700	Gotom.A07G199500	Gotom.D07G207200	-4447.41	0.26002	0.0188	0.0724	-4442.51	1	0.14607	0.0377	0.1464	-4435.5	1	0.06581	31.473	0.0385	0.15	-4447.41	1	1.81255	0.0132	0.0506	-4435.96	1	0.06581	0.0402	0.1565	-4446.95	1	20.9401	0.0172	0.066
Goarb.A07G1932	Gobar.A07G186000	Gobar.D07G195400	Godar.A07G201600	Godar.D07G210800	Gohir.A07G171900	Gohir.D07G178600	Gomus.A07G193500	Gomus.D07G201100	Gorai.D01G199800	Gotom.A07G199600	Gotom.D07G207300	-2789.9	0.32472	0.0193	0.0596	-2789.71	1	1.45054	0.0173	0.0532	-2789.2	1	1.13609	99	0.0163	0.0502	-2789.9	1	0.11184	0.0603	0.1858	-2789.88	1	1.13606	0.0189	0.0581	-2789.22	1	99	0.0168	0.0517
Goarb.A07G1927	Gobar.A07G187500	Gobar.D07G195800	Godar.A07G203600	Godar.D07G211200	Gohir.A07G172000	Gohir.D07G178900	Gomus.A07G195300	Gomus.D07G201500	Gorai.D01G200100	Gotom.A07G201400	Gotom.D07G207600	-2658.75	0.24845	0.0134	0.0539	-2657.71	1	0.31342	0.0227	0.0797	-2654.93	1	0.10196	50.0438	0.0242	0.085	-2658.12	1	0.4024	0.0224	0.0786	-2655.16	1	0.10196	0.0267	0.0936	-2657.89	1	32.1864	0.0118	0.0414
Goarb.A07G1929	Gobar.A07G187400	Gobar.D07G195900	Godar.A07G203500	Godar.D07G211300	Gohir.A07G172300	Gohir.D07G179000	Gomus.A07G195200	Gomus.D07G201600	Gorai.D01G200200	Gotom.A07G201300	Gotom.D07G207700	-5448.15	0.33653	0.0174	0.0516	-5447.69	1	2.96881	0.0141	0.0419	-5447.68	1	3.951	2.15075	0.014	0.0416	-5448.15	1	2.27028	0.0106	0.0315	-5447.79	1	3.95098	0.0148	0.044	-5448.04	1	2.15075	0.0165	0.0492
Goarb.A07G1930	Gobar.A07G187300	Gobar.D07G196000	Godar.A07G203400	Godar.D07G211400	Gohir.A07G172400	Gohir.D07G179200	Gomus.A07G195100	Gomus.D07G201700	Gorai.D01G200300	Gotom.A07G201200	Gotom.D07G207800	-2023.39	0.3046	0.0143	0.0471	-2020.66	1	0.21361	0.0209	0.0685	-2020.62	1	0.16611	0.24929	0.0215	0.0705	-2023.39	1	0.8283	0.0157	0.0516	-2022.01	1	0.1661	0.0188	0.0617	-2022	1	0.24929	0.017	0.0559
Goarb.A07G1931	Gobar.A07G187200	Gobar.D07G196100	Godar.A07G203300	Godar.D07G211600	Gohir.A07G172500	Gohir.D07G179400	Gomus.A07G194900	Gomus.D07G201800	Gorai.D01G200400	Gotom.A07G201100	Gotom.D07G208000	-1956.71	0.50724	0.0305	0.0602	-1953.09	1	0.25727	0.0645	0.1272	-1948.58	1	0.09993	0.91688	0.0625	0.1232	-1956.71	1	0.62088	0.0389	0.0766	-1948.59	1	0.10076	0.0614	0.1212	-1956.71	1	0.95677	0.0309	0.061
Goarb.A07G1936	Gobar.A07G188300	Gobar.D07G196300	Godar.A07G204800	Godar.D07G211800	Gohir.A07G168701	Gohir.D07G179500	Gomus.A07G196300	Gomus.D07G201900	Gorai.D01G200500	Gotom.A07G202600	Gotom.D07G208100	-341.237	0.14975	0.0255	0.1702	-341.227	1	1.19325	0.0243	0.1616	-341.332	1	99	99	0.0173	0.1143	-341.237	1	0.15946	0.0612	0.4084	-340.768	1	99	0.0201	0.1318	-341.16	1	0.57097	0.0274	0.1833
Goarb.A07G1938	Gobar.A07G188100	Gobar.D07G196400	Godar.A07G204600	Godar.D07G211900	Gohir.A07G164500	Gohir.D07G179800	Gomus.A07G196100	Gomus.D07G202000	Gorai.D01G200600	Gotom.A07G202400	Gotom.D07G208200	-5528.98	0.66331	0.0337	0.0508	-5524.08	1	64.529	0.0186	0.0281	-5523.35	1	99	1.62748	0.0214	0.0322	-5528.98	1	0.29696	0.0687	0.1035	-5523.56	1	99	0.0231	0.035	-5528.77	1	1.62941	0.0319	0.0481
Goarb.A07G1939	Gobar.A07G188200	Gobar.D07G196500	Godar.A07G204700	Godar.D07G212000	Gohir.A07G164600	Gohir.D07G179833	Gomus.A07G196200	Gomus.D07G202100	Gorai.D01G200700	Gotom.A07G202500	Gotom.D07G208300	-1275.42	0.57652	0.0612	0.1061	-1265.61	1	99	0.0173	0.0304	-1265.61	1	48.8279	99	0.0177	0.031	-1275.42	1	0.76563	0.0731	0.1267	-1266.99	1	49.3658	0.0249	0.0437	-1274.03	1	99	0.054	0.0934
Goarb.A07G1946	Gobar.A07G181200	Gobar.D07G196900	Godar.A07G196800	Godar.D07G212400	Gohir.A07G173300	Gohir.D07G180100	Gomus.A07G188800	Gomus.D07G202500	Gorai.D01G201400	Gotom.A07G194900	Gotom.D07G208900	-1159.82	0.05953	0.0048	0.0808	-1158.55	1	99	0.0029	0.049	-1158.55	1	99	99	0.0029	0.049	-1159.82	1	0.22124	0.0107	0.1797	-1158.94	1	99	0.0035	0.0596	-1159.42	1	99	0.0042	0.0703
Goarb.A07G1937	Gobar.A07G188500	Gobar.D07G197000	Godar.A07G204900	Godar.D07G212500	Gohir.A07G172800	Gohir.D07G180200	Gomus.A07G196500	Gomus.D07G202600	Gorai.D01G201600	Gotom.A07G202700	Gotom.D07G209100	-3524.7	0.50655	0.0392	0.0774	-3522.01	1	3.15723	0.0226	0.0446	-3521.12	1	5.11064	1.31771	0.0286	0.0565	-3524.7	1	1.6069	0.0329	0.0649	-3521.27	1	5.05845	0.0324	0.064	-3524.55	1	1.32304	0.0354	0.0697
Goarb.A07G1996	Gobar.A07G189000	Gobar.D07G197500	Godar.A07G205300	Godar.D07G212900	Gohir.A07G173000	Gohir.D07G180500	Gomus.A07G196900	Gomus.D07G202900	Gorai.D01G201700	Gotom.A07G203000	Gotom.D07G209700	-1005.18	0.40076	0.0163	0.0407	-1004.69	1	99	0.0088	0.022	-1004	1	99	0.74972	0.0131	0.0327	-1005.18	1	0.13268	0.0451	0.1125	-1004.03	1	99	0.012	0.03	-1005.15	1	0.7497	0.0174	0.0434
Goarb.A07G1993	Gobar.A07G190300	Gobar.D07G198000	Godar.A07G206700	Godar.D07G213400	Gohir.A07G173466	Gohir.D07G180900	Gomus.A07G198000	Gomus.D07G203300	Gorai.D01G201800	Gotom.A07G204300	Gotom.D07G210200	-831.288	0.14824	0.0148	0.1	-828.634	1	0.0001	0.0212	0.1419	-828.634	1	0.0001	0.0001	0.0212	0.1419	-831.288	1	0.0001	0.0281	0.1893	-831.288	1	0.0001	0.0148	0.1	-828.634	1	0.0001	0.0212	0.1419
Goarb.A07G1992	Gobar.A07G190200	Gobar.D07G198100	Godar.A07G206600	Godar.D07G213500	Gohir.A07G173283	Gohir.D07G181000	Gomus.A07G198100	Gomus.D07G203400	Gorai.D01G201900	Gotom.A07G204200	Gotom.D07G210300	-828.531	0.44064	0.0234	0.0531	-828.455	1	0.63947	0.0275	0.0624	-828.324	1	0.36644	0.91701	0.0312	0.071	-828.531	1	0.32704	0.0444	0.1008	-828.326	1	0.36642	0.0309	0.0704	-828.529	1	0.91693	0.0237	0.0537
Goarb.A07G1984	Gobar.A07G190100	Gobar.D07G198200	Godar.A07G206500	Godar.D07G213600	Gohir.A07G173100	Gohir.D07G181100	Gomus.A07G197900	Gomus.D07G203500	Gorai.D01G202000	Gotom.A07G204100	Gotom.D07G210400	-1623.83	0.42357	0.0174	0.0412	-1622.87	1	99	0.0131	0.031	-1622.87	1	99	99	0.0131	0.031	-1623.83	1	0.81697	0.0195	0.0459	-1623.26	1	63.4612	0.0139	0.0327	-1623.44	1	99	0.0167	0.0395
Goarb.A07G1985	Gobar.A07G190000	Gobar.D07G198300	Godar.A07G206400	Godar.D07G213800	Gohir.A07G173900	Gohir.D07G181200	Gomus.A07G197800	Gomus.D07G203600	Gorai.D01G202100	Gotom.A07G204000	Gotom.D07G210600	-1687.91	0.44413	0.0264	0.0595	-1687.56	1	0.50475	0.0351	0.0791	-1685.58	1	0.24741	99	0.0327	0.0736	-1687.91	1	0.4035	0.0409	0.092	-1686.21	1	0.24741	0.0378	0.085	-1687.28	1	99	0.0213	0.0481
Goarb.A07G1986	Gobar.A07G189800	Gobar.D07G198500	Godar.A07G206200	Godar.D07G214000	Gohir.A07G174100	Gohir.D07G181300	Gomus.A07G197600	Gomus.D07G203800	Gorai.D01G202300	Gotom.A07G203800	Gotom.D07G210700	-1845.3	0.48756	0.0292	0.0599	-1838.59	1	0.06653	0.0755	0.156	-1836.12	1	0.02853	99	0.0648	0.1335	-1843.98	1	2.49724	0.0155	0.0317	-1836.45	1	0.02834	0.069	0.1304	-1845.02	1	99	0.027	0.0558
Goarb.A07G1989	Gobar.A07G189700	Gobar.D07G198800	Godar.A07G206100	Godar.D07G214200	Gohir.A07G174200	Gohir.D07G181500	Gomus.A07G197500	Gomus.D07G204000	Gorai.D01G202500	Gotom.A07G203600	Gotom.D07G210900	-1602.65	0.31754	0.0177	0.0558	-1602.4	1	1.61894	0.0147	0.0463	-1602.21	1	17.6949	1.31252	0.0137	0.043	-1602.65	1	0.26821	0.0329	0.1036	-1602.27	1	17.8624	0.0149	0.0467	-1602.59	1	1.31252	0.0166	0.0522
Goarb.A07G1990	Gobar.A07G189600	Gobar.D07G198900	Godar.A07G206000	Godar.D07G214300	Gohir.A07G174300	Gohir.D07G181600	Gomus.A07G197400	Gomus.D07G204100	Gorai.D01G202600	Gotom.A07G203500	Gotom.D07G211000	-461.644	0.29043	0.024	0.0827	-461.404	1	99	0.0197	0.0681	-461.404	1	99	70.6668	0.0198	0.0681	-461.644	1	0.21832	0.045	0.1551	-461.428	1	99	0.0219	0.0754	-461.62	1	99	0.0219	0.0753
Goarb.A07G1991	Gobar.A07G189200	Gobar.D07G199000	Godar.A07G205700	Godar.D07G214400	Gohir.A07G174400	Gohir.D07G181700	Gomus.A07G197200	Gomus.D07G204200	Gorai.D01G202700	Gotom.A07G203300	Gotom.D07G211100	-5405.87	0.31346	0.0168	0.0536	-5405.84	1	0.84024	0.0177	0.0565	-5402.61	1	40.7679	0.30099	0.0194	0.0619	-5405.87	1	0.41043	0.0252	0.0803	-5404.63	1	99	0.0143	0.0455	-5403.84	1	0.30099	0.0219	0.0699
Goarb.A07G1994	Gobar.A07G190400	Gobar.D07G199100	Godar.A07G206800	Godar.D07G214500	Gohir.A07G175500	Gohir.D07G181800	Gomus.A07G198300	Gomus.D07G204400	Gorai.D01G202800	Gotom.A07G204600	Gotom.D07G211200	-2956.51	0.64833	0.041	0.0633	-2955.85	1	1.79547	0.0319	0.0493	-2955.85	1	1.84397	1.48746	0.0324	0.05	-2956.51	1	0.24063	0.0968	0.1494	-2955.9	1	1.84441	0.0344	0.0531	-2956.46	1	1.48789	0.0391	0.0603
Goarb.A07G1998	Gobar.A07G190600	Gobar.D07G199400	Godar.A07G207000	Godar.D07G214900	Gohir.A07G175600	Gohir.D07G182600	Gomus.A07G198500	Gomus.D07G204700	Gorai.D01G203200	Gotom.A07G204800	Gotom.D07G211500	-1321.13	0.29943	0.0168	0.056	-1321.04	1	3.64601	0.0124	0.0414	-1321.03	1	1.65896	3.68012	0.0129	0.0431	-1321.13	1	0.23941	0.0303	0.1012	-1321.17	1	5.19567	0.0156	0.0516	-1321.04	1	2.91334	0.0138	0.0461
Goarb.A07G2002	Gobar.A07G190900	Gobar.D07G199900	Godar.A07G207300	Godar.D07G215500	Gohir.A07G176000	Gohir.D07G183100	Gomus.A07G198800	Gomus.D07G205300	Gorai.D01G203500	Gotom.A07G205200	Gotom.D07G212100	-519.75	2.63139	0.2038	0.0774	-517.836	1	0.0001	0.2585	0.0957	-517.836	1	0.0001	0.0001	0.2585	0.0957	-519.75	1	0.11315	0.3872	0.1472	-518.561	1	0.0001	0.2209	0.0846	-519.022	1	0.0001	0.2414	0.0887
Goarb.A07G2003	Gobar.A07G191000	Gobar.D07G200000	Godar.A07G207400	Godar.D07G215600	Gohir.A07G176100	Gohir.D07G183200	Gomus.A07G198900	Gomus.D07G205400	Gorai.D01G203600	Gotom.A07G205300	Gotom.D07G212200	-1622.26	0.39393	0.0217	0.055	-1621.07	1	99	0.0148	0.0377	-1620.91	1	0.75243	99	0.0175	0.0446	-1622.26	1	0.26767	0.0374	0.0949	-1622.25	1	0.75241	0.0224	0.0568	-1620.92	1	99	0.0169	0.0429
Goarb.A07G2004	Gobar.A07G191100	Gobar.D07G200100	Godar.A07G207500	Godar.D07G215700	Gohir.A07G176200	Gohir.D07G183300	Gomus.A07G199000	Gomus.D07G205500	Gorai.D01G203700	Gotom.A07G205400	Gotom.D07G212300	-2813.19	0.22368	0.0113	0.0504	-2810.8	1	0.2489	0.0207	0.0925	-2809.51	1	1.11921	0.14244	0.0205	0.0915	-2813.19	1	0.10599	0.0323	0.1444	-2813.18	1	1.11915	0.0111	0.0497	-2809.51	1	0.14245	0.0207	0.0922
Goarb.A07G2005	Gobar.A07G191200	Gobar.D07G200200	Godar.A07G207600	Godar.D07G215800	Gohir.A07G176300	Gohir.D07G183400	Gomus.A07G199100	Gomus.D07G205600	Gorai.D01G203800	Gotom.A07G205500	Gotom.D07G212400	-2328.64	0.45928	0.0164	0.0358	-2328.12	1	0.31323	0.0219	0.0476	-2327.91	1	0.16318	0.50394	0.0209	0.0456	-2328.64	1	0.61145	0.0203	0.0442	-2327.98	1	0.16318	0.019	0.0414	-2328.56	1	0.50391	0.0184	0.04
Goarb.A07G2006	Gobar.A07G191300	Gobar.D07G200300	Godar.A07G207700	Godar.D07G215900	Gohir.A07G176400	Gohir.D07G183500	Gomus.A07G199200	Gomus.D07G205700	Gorai.D01G203900	Gotom.A07G205600	Gotom.D07G212500	-2805.98	0.55931	0.02	0.0358	-2804.99	1	0.40134	0.0295	0.0527	-2804.98	1	0.37319	0.42525	0.0295	0.0527	-2805.98	1	0.17119	0.0464	0.0829	-2805.44	1	0.37319	0.0246	0.0439	-2805.52	1	0.42525	0.0249	0.0445
Goarb.A07G2009	Gobar.A07G191600	Gobar.D07G200800	Godar.A07G208000	Godar.D07G216400	Gohir.A07G176700	Gohir.D07G184000	Gomus.A07G199500	Gomus.D07G206100	Gorai.D01G204400	Gotom.A07G205900	Gotom.D07G213100	-618.849	0.10131	0.0059	0.0587	-618.629	1	99	0.0051	0.0505	-618.629	1	0.0001	99	0.0051	0.0505	-618.849	1	0.09415	0.014	0.1381	-618.849	1	0.0001	0.0059	0.0587	-618.629	1	99	0.0051	0.0506
Goarb.A07G2012	Gobar.A07G191700	Gobar.D07G200900	Godar.A07G208200	Godar.D07G216500	Gohir.A07G176800	Gohir.D07G184200	Gomus.A07G199700	Gomus.D07G206300	Gorai.D01G204500	Gotom.A07G206100	Gotom.D07G213300	-3810.09	0.58181	0.0269	0.0462	-3801.25	1	1.10266	0.0263	0.0451	-3800.22	1	99	0.66868	0.0261	0.0447	-3801.26	1	0.12014	0.0685	0.1174	-3800.4	1	99	0.0241	0.0413	-3801.09	1	0.66867	0.0289	0.0495
Goarb.A07G2033	Gobar.A07G193100	Gobar.D07G201600	Godar.A07G209700	Godar.D07G217100	Gohir.A07G178400	Gohir.D07G184700	Gomus.A07G200300	Gomus.D07G207000	Gorai.D01G205100	Gotom.A07G207500	Gotom.D07G214100	-3789.2	0.66323	0.0283	0.0427	-3789.1	1	1.47655	0.0254	0.0383	-3788.91	1	99	1.18558	0.0253	0.0382	-3789.2	1	0.38482	0.0409	0.0617	-3788.94	1	29.1496	0.0265	0.0399	-3789.18	1	1.18596	0.0272	0.041
Goarb.A07G2029	Gobar.A07G192900	Gobar.D07G201800	Godar.A07G209600	Godar.D07G217400	Gohir.A07G178300	Gohir.D07G184800	Gomus.A07G200400	Gomus.D07G207200	Gorai.D01G205300	Gotom.A07G207400	Gotom.D07G214300	-1406.57	0.48196	0.0259	0.0537	-1406.47	1	0.63268	0.0307	0.0637	-1406.19	1	0.49041	99	0.0289	0.06	-1406.57	1	0.2787	0.0522	0.1082	-1406.33	1	0.48972	0.0317	0.0657	-1406.43	1	93.3209	0.0232	0.0481
Goarb.A07G2027	Gobar.A07G192800	Gobar.D07G201900	Godar.A07G209500	Godar.D07G217600	Gohir.A07G178200	Gohir.D07G185000	Gomus.A07G200500	Gomus.D07G207300	Gorai.D01G205500	Gotom.A07G207300	Gotom.D07G214500	-490.421	3.41926	0.0443	0.013	-490.273	1	99	0.0365	0.0107	-490.102	1	0.23968	99	0.053	0.0155	-490.421	1	0.25335	0.0913	0.0267	-490.323	1	0.23944	0.0569	0.0166	-490.2	1	99	0.0404	0.0118
Goarb.A07G2025	Gobar.A07G192600	Gobar.D07G202100	Godar.A07G209300	Godar.D07G217800	Gohir.A07G178000	Gohir.D07G185200	Gomus.A07G200700	Gomus.D07G207500	Gorai.D01G205700	Gotom.A07G207100	Gotom.D07G214700	-2507.78	0.36875	0.0171	0.0464	-2507.75	1	1.16376	0.0162	0.044	-2506.89	1	0.80958	99	0.0153	0.0415	-2507.78	1	0.13704	0.0474	0.1285	-2507.73	1	0.80958	0.0179	0.0486	-2506.94	1	99	0.0145	0.0393
Goarb.A07G2024	Gobar.A07G192500	Gobar.D07G202200	Godar.A07G209200	Godar.D07G217900	Gohir.A07G177900	Gohir.D07G185300	Gomus.A07G200800	Gomus.D07G207600	Gorai.D01G205800	Gotom.A07G207000	Gotom.D07G214800	-785.455	0.19615	0.0094	0.048	-784.698	1	0.15402	0.0151	0.0768	-784.372	1	0.0001	0.24932	0.0146	0.0743	-785.455	1	0.12576	0.0187	0.0955	-784.775	1	0.0001	0.0115	0.0585	-785.052	1	0.24932	0.0125	0.0639
Goarb.A07G2023	Gobar.A07G192400	Gobar.D07G202300	Godar.A07G209000	Godar.D07G218100	Gohir.A07G177600	Gohir.D07G185400	Gomus.A07G200900	Gomus.D07G207700	Gorai.D01G205900	Gotom.A07G206900	Gotom.D07G214900	-2439.86	0.27389	0.0164	0.06	-2439.83	1	1.26135	0.0155	0.0565	-2439.43	1	0.54646	2.0592	0.0172	0.0627	-2439.86	1	0.12094	0.0474	0.1732	-2439.69	1	0.54646	0.0184	0.067	-2439.6	1	2.05986	0.0152	0.0556
Goarb.A07G2022	Gobar.A07G192300	Gobar.D07G202400	Godar.A07G208800	Godar.D07G218200	Gohir.A07G177500	Gohir.D07G185500	Gomus.A07G201100	Gomus.D07G207800	Gorai.D01G206000	Gotom.A07G206700	Gotom.D07G215000	-2075.67	0.23953	0.0113	0.0471	-2075.65	1	0.79025	0.0122	0.0509	-2074.36	1	99	0.4016	0.0136	0.0569	-2075.67	1	0.06932	0.032	0.1335	-2074.87	1	99	0.0101	0.0424	-2075.16	1	0.4016	0.0147	0.0617
Goarb.A07G2018	Gobar.A07G193300	Gobar.D07G202600	Godar.A07G209900	Godar.D07G218400	Gohir.A07G178500	Gohir.D07G185600	Gomus.A07G201400	Gomus.D07G208000	Gorai.D01G206200	Gotom.A07G207700	Gotom.D07G215200	-3792.12	0.48697	0.0343	0.0705	-3789.63	1	0.25342	0.0561	0.1149	-3787.07	1	0.8607	0.13642	0.0593	0.1215	-3792.12	1	0.2694	0.0579	0.1189	-3792.11	1	0.86077	0.0349	0.0717	-3787.09	1	0.13642	0.0587	0.1204
Goarb.A07G2017	Gobar.A07G193400	Gobar.D07G202700	Godar.A07G210000	Godar.D07G218500	Gohir.A07G178600	Gohir.D07G185700	Gomus.A07G201500	Gomus.D07G208100	Gorai.D01G206300	Gotom.A07G207800	Gotom.D07G215300	-2288.34	0.10383	0.0063	0.0604	-2286.76	1	99	0.0039	0.0373	-2286.67	1	99	2.71785	0.0043	0.0412	-2288.34	1	0.31412	0.0107	0.1031	-2286.88	1	99	0.0051	0.0489	-2288.13	1	2.65052	0.0055	0.0531
Goarb.A07G2014	Gobar.A07G193600	Gobar.D07G203100	Godar.A07G210300	Godar.D07G218900	Gohir.A07G179200	Gohir.D07G186100	Gomus.A07G201700	Gomus.D07G208800	Gorai.D01G206600	Gotom.A07G208000	Gotom.D07G215800	-1292.21	0.77869	0.0259	0.0332	-1291.96	1	82.0268	0.0215	0.0275	-1291.96	1	0.0001	69.6262	0.0215	0.0275	-1292.21	1	0.0001	0.047	0.0603	-1292.21	1	0.0001	0.0259	0.0332	-1291.96	1	73.4469	0.0215	0.0275
Goarb.A07G2013	Gobar.A07G193700	Gobar.D07G203200	Godar.A07G210400	Godar.D07G219000	Gohir.A07G179300	Gohir.D07G186200	Gomus.A07G201800	Gomus.D07G208900	Gorai.D01G206700	Gotom.A07G208100	Gotom.D07G215900	-1706.12	0.61849	0.0759	0.1228	-1699.33	1	99	0.0271	0.0438	-1699.33	1	99	99	0.0271	0.0438	-1706.12	1	0.47709	0.1053	0.1703	-1702.81	1	99	0.0577	0.0934	-1702.64	1	99	0.0453	0.0732
Goarb.A09G0578	Gobar.A07G193800	Gobar.D07G203400	Godar.A07G210500	Godar.D07G219200	Gohir.A07G179500	Gohir.D07G186300	Gomus.A07G201900	Gomus.D07G209100	Gorai.D01G206900	Gotom.A07G208200	Gotom.D07G216100	-1048.08	0.57816	0.0236	0.0408	-1047.98	1	0.60077	0.0278	0.0481	-1047.67	1	1.22401	0.24983	0.0263	0.0455	-1048.08	1	0.20039	0.059	0.102	-1048.08	1	1.22402	0.0226	0.0392	-1047.68	1	0.24983	0.0272	0.0471
Goarb.A09G0577	Gobar.A07G193900	Gobar.D07G203500	Godar.A07G210600	Godar.D07G219300	Gohir.A07G179600	Gohir.D07G186400	Gomus.A07G202000	Gomus.D07G209200	Gorai.D01G207000	Gotom.A07G208300	Gotom.D07G216200	-3723.18	0.35929	0.0209	0.058	-3720.46	1	0.32701	0.0355	0.0988	-3720.21	1	0.28524	0.55853	0.0343	0.0956	-3723.18	1	1.22185	0.0186	0.0518	-3720.32	1	0.2862	0.0323	0.0899	-3723.13	1	0.63165	0.0223	0.0621
Goarb.A07G2035	Gobar.A07G194000	Gobar.D07G203600	Godar.A07G210700	Godar.D07G219400	Gohir.A07G179700	Gohir.D07G186500	Gomus.A07G202100	Gomus.D07G209300	Gorai.D01G207100	Gotom.A07G208400	Gotom.D07G216300	-1030.62	0.38253	0.0202	0.0527	-1030.55	1	0.63631	0.0226	0.059	-1030.21	1	0.40008	99	0.0212	0.0555	-1030.62	1	0.0651	0.0688	0.1799	-1030.38	1	0.40008	0.0233	0.0609	-1030.45	1	99	0.0181	0.0473
Goarb.A07G2036	Gobar.A07G194100	Gobar.D07G203700	Godar.A07G210800	Godar.D07G219500	Gohir.A07G179800	Gohir.D07G186600	Gomus.A07G202200	Gomus.D07G209400	Gorai.D01G207200	Gotom.A07G208500	Gotom.D07G216400	-1396.1	0.63547	0.0504	0.0793	-1392.31	1	99	0.018	0.0284	-1392.31	1	99	0.0001	0.018	0.0284	-1396.1	1	0.56331	0.078	0.1228	-1392.31	1	99	0.018	0.0284	-1396.1	1	0.0001	0.0504	0.0793
Goarb.A07G2039	Gobar.A07G194200	Gobar.D07G203800	Godar.A07G210900	Godar.D07G219800	Gohir.A07G179801	Gohir.D07G186700	Gomus.A07G202300	Gomus.D07G209500	Gorai.D01G207300	Gotom.A07G208600	Gotom.D07G216500	-1047.55	0.67152	0.0097	0.0145	-1046.71	1	99	0.0061	0.0091	-1046.71	1	99	99	0.0061	0.0091	-1047.55	1	5.00712	0.0043	0.0065	-1047.15	1	99	0.0085	0.0127	-1047.11	1	99	0.0073	0.0109
Goarb.A07G2040	Gobar.A07G194300	Gobar.D07G203900	Godar.A07G211000	Godar.D07G219900	Gohir.A07G179900	Gohir.D07G186800	Gomus.A07G202400	Gomus.D07G209600	Gorai.D01G207400	Gotom.A07G208700	Gotom.D07G216600	-826.18	0.83979	0.2037	0.2425	-814.021	1	0.01937	0.4084	0.4821	-814.021	1	0.01937	0.0001	0.4084	0.4821	-814.227	1	8.29409	0.0343	0.0429	-814.021	1	0.01937	0.4084	0.4821	-826.18	1	0.0001	0.2037	0.2425
Goarb.A07G2041	Gobar.A07G194400	Gobar.D07G204100	Godar.A07G211200	Godar.D07G220100	Gohir.A07G180000	Gohir.D07G186900	Gomus.A07G202600	Gomus.D07G209700	Gorai.D01G207500	Gotom.A07G208800	Gotom.D07G216900	-1192.21	0.42661	0.0388	0.091	-1191.77	1	88.4374	0.0366	0.0859	-1191.77	1	99	0.0001	0.0366	0.0859	-1192.21	1	0.03015	0.1305	0.3059	-1191.77	1	99	0.0366	0.0861	-1192.21	1	0.32151	0.0388	0.091
Goarb.A07G2042	Gobar.A07G194500	Gobar.D07G204200	Godar.A07G211300	Godar.D07G220200	Gohir.A07G180100	Gohir.D07G187000	Gomus.A07G202700	Gomus.D07G209800	Gorai.D01G207600	Gotom.A07G208900	Gotom.D07G217000	-1979.06	0.68749	0.0273	0.0398	-1978.98	1	1.34075	0.0246	0.0358	-1978.76	1	1.5549	0.48683	0.0276	0.0401	-1979.06	1	0.97104	0.0278	0.0404	-1978.88	1	1.55491	0.0245	0.0357	-1978.94	1	0.48683	0.0304	0.0441
Goarb.A07G2046	Gobar.A07G194800	Gobar.D07G204400	Godar.A07G211600	Godar.D07G220500	Gohir.A07G180400	Gohir.D07G187200	Gomus.A07G203100	Gomus.D07G210100	Gorai.D01G207900	Gotom.A07G209200	Gotom.D07G217300	-3734.3	0.59377	0.0274	0.0462	-3733.8	1	3.13878	0.0217	0.0365	-3733.8	1	3.03655	3.36425	0.0216	0.0364	-3734.3	1	0.09863	0.0745	0.1257	-3733.99	1	3.03606	0.0252	0.0425	-3734.1	1	3.36364	0.0238	0.0402
Goarb.A07G2047	Gobar.A07G194900	Gobar.D07G204600	Godar.A07G211700	Godar.D07G220700	Gohir.A07G180500	Gohir.D07G187250	Gomus.A07G203200	Gomus.D07G210300	Gorai.D01G208100	Gotom.A07G209300	Gotom.D07G217400	-1312.08	0.44343	0.1445	0.3258	-1311.55	1	3.39208	0.0988	0.223	-1311.26	1	46.8126	1.0467	0.1214	0.2752	-1307.48	1	0.27829	0.2284	0.5143	-1311.26	1	43.2617	0.1234	0.2798	-1312.08	1	0.98878	0.145	0.327
Goarb.A07G2050	Gobar.A07G195100	Gobar.D07G204800	Godar.A07G211900	Godar.D07G220900	Gohir.A07G180900	Gohir.D07G187400	Gomus.A07G203400	Gomus.D07G210500	Gorai.D01G208300	Gotom.A07G209500	Gotom.D07G217600	-2148.99	0.24499	0.0175	0.0713	-2148.14	1	99	0.011	0.045	-2148.05	1	2.35302	99	0.0128	0.0523	-2148.99	1	0.55045	0.0244	0.0994	-2148.84	1	2.35304	0.015	0.0611	-2148.2	1	99	0.0153	0.0625
Goarb.A07G2051	Gobar.A07G195200	Gobar.D07G204900	Godar.A07G212000	Godar.D07G221000	Gohir.A07G181000	Gohir.D07G187500	Gomus.A07G203500	Gomus.D07G210600	Gorai.D01G208400	Gotom.A07G209600	Gotom.D07G217700	-2353.36	0.7687	0.0389	0.0506	-2352.38	1	28.3117	0.0233	0.0304	-2352.38	1	24.6157	15.3687	0.0237	0.0309	-2353.36	1	0.12896	0.0927	0.1206	-2352.94	1	37.8106	0.0344	0.0447	-2352.79	1	14.8925	0.0282	0.0366
Goarb.A07G2052	Gobar.A07G195300	Gobar.D07G205000	Godar.A07G212100	Godar.D07G221100	Gohir.A07G181100	Gohir.D07G187600	Gomus.A07G203600	Gomus.D07G210700	Gorai.D01G208500	Gotom.A07G209700	Gotom.D07G217800	-998.501	0.38168	0.0221	0.0578	-997.829	1	99	0.0148	0.0389	-997.829	1	63.6751	99	0.0148	0.0389	-998.501	1	0.17518	0.0401	0.1052	-998.472	1	4.37285	0.0211	0.0554	-997.855	1	99	0.0161	0.0421
Goarb.A07G2065	Gobar.A07G196400	Gobar.D07G206300	Godar.A07G213200	Godar.D07G222600	Gohir.A07G181750	Gohir.D07G188400	Gomus.A07G205200	Gomus.D07G212100	Gorai.D01G209100	Gotom.A07G210900	Gotom.D07G219400	-642.219	1.6822	0.0725	0.0431	-641.96	1	0.38347	0.1023	0.0609	-641.946	1	0.3436	0.48514	0.1028	0.0611	-642.219	1	0.60312	0.096	0.0571	-641.99	1	0.3436	0.0963	0.0573	-642.176	1	0.48521	0.079	0.0469
Goarb.A07G2072	Gobar.A07G197500	Gobar.D07G207300	Godar.A07G214400	Godar.D07G224100	Gohir.A07G182600	Gohir.D07G189401	Gomus.A07G206500	Gomus.D07G213600	Gorai.D01G211000	Gotom.A07G212200	Gotom.D07G221000	-2285.62	0.20108	0.0153	0.0758	-2285.32	1	0.36821	0.0202	0.1005	-2285.36	1	0.28831	37.2704	0.0174	0.0867	-2285.62	1	0.20728	0.0305	0.1519	-2285.27	1	0.2894	0.0188	0.0936	-2285.6	1	0.61675	0.0161	0.0803
Goarb.A07G2074	Gobar.A07G197700	Gobar.D07G207500	Godar.A07G214600	Godar.D07G224300	Gohir.A07G182750	Gohir.D07G189550	Gomus.A07G206700	Gomus.D07G213800	Gorai.D01G211200	Gotom.A07G212400	Gotom.D07G221200	-893.24	0.49497	0.1635	0.3303	-893.163	1	0.79689	0.1734	0.3508	-891.12	1	0.40544	99	0.1658	0.3336	-893.24	1	1.03294	0.161	0.3253	-892.318	1	0.40543	0.1881	0.3802	-892.042	1	99	0.1412	0.2838
Goarb.A07G2075	Gobar.A07G197800	Gobar.D07G207600	Godar.A07G214700	Godar.D07G224400	Gohir.A07G182800	Gohir.D07G189600	Gomus.A07G206800	Gomus.D07G213900	Gorai.D01G211300	Gotom.A07G212500	Gotom.D07G221300	-1754.28	0.57393	0.0435	0.0759	-1752.75	1	0.25659	0.0575	0.1004	-1752.75	1	0.24924	0.27787	0.057	0.0996	-1754.28	1	0.13294	0.0957	0.1667	-1752.89	1	0.24924	0.0508	0.0885	-1754.14	1	0.27787	0.0498	0.0869
Goarb.A07G2078	Gobar.A07G198000	Gobar.D07G207800	Godar.A07G214900	Godar.D07G224600	Gohir.A07G183000	Gohir.D07G189800	Gomus.A07G207000	Gomus.D07G214100	Gorai.D01G211500	Gotom.A07G212800	Gotom.D07G221500	-4018.45	0.27478	0.012	0.0438	-4011.67	1	0.41128	0.017	0.0737	-4015.31	1	0.49039	0.36949	0.0229	0.0518	-4013.82	1	0.40994	0.0178	0.0755	-4012.71	1	0.76101	0.012	0.0532	-4011.83	1	0.38608	0.0147	0.0649
Goarb.A07G2083	Gobar.A07G198600	Gobar.D07G207900	Godar.A07G215400	Godar.D07G224800	Gohir.A07G183400	Gohir.D07G190000	Gomus.A07G207400	Gomus.D07G214200	Gorai.D01G211700	Gotom.A07G213200	Gotom.D07G221600	-1765.24	0.63819	0.1404	0.22	-1759.51	1	5.52496	0.0674	0.106	-1758.54	1	3.56381	99	0.0686	0.1078	-1764.54	1	0.49048	0.2078	0.3258	-1762.95	1	2.87913	0.1013	0.1594	-1761.99	1	99	0.1132	0.1774
Goarb.A07G2100	Gobar.A07G199100	Gobar.D07G208400	Godar.A07G215800	Godar.D07G225400	Gohir.A07G183600	Gohir.D07G190300	Gomus.A07G207800	Gomus.D07G214600	Gorai.D01G212400	Gotom.A07G213600	Gotom.D07G222200	-2815.16	0.40888	0.0426	0.1041	-2809.89	1	0.21435	0.0841	0.2059	-2802.95	1	0.10771	2.07377	0.0752	0.1839	-2815.16	1	0.78057	0.0487	0.119	-2803.11	1	0.10474	0.08	0.1957	-2814.59	1	16.6482	0.0358	0.0876
Goarb.A07G2101	Gobar.A07G199200	Gobar.D07G208500	Godar.A07G215900	Godar.D07G225500	Gohir.A07G183700	Gohir.D07G190400	Gomus.A07G207900	Gomus.D07G214700	Gorai.D01G212500	Gotom.A07G213700	Gotom.D07G222300	-1385.05	0.27491	0.0165	0.0601	-1384.45	1	8.82886	0.0105	0.0383	-1384.31	1	99	1.02756	0.0123	0.0447	-1385.05	1	0.2008	0.0385	0.1399	-1384.31	1	99	0.0124	0.045	-1385.05	1	1.02756	0.0165	0.0599
Goarb.A07G2104	Gobar.A07G199300	Gobar.D07G208600	Godar.A07G216000	Godar.D07G225700	Gohir.A07G183800	Gohir.D07G190500	Gomus.A07G208000	Gomus.D07G214800	Gorai.D01G212600	Gotom.A07G213800	Gotom.D07G222400	-3762.79	0.40125	0.0221	0.0552	-3762.61	1	2.2347	0.0182	0.0453	-3762.24	1	55.4328	0.60653	0.0207	0.0515	-3762.79	1	0.27659	0.0417	0.1039	-3762.31	1	46.2085	0.0185	0.0461	-3762.71	1	0.60653	0.0243	0.0607
Goarb.A07G2105	Gobar.A07G199400	Gobar.D07G208700	Godar.A07G216100	Godar.D07G225800	Gohir.A07G183850	Gohir.D07G190550	Gomus.A07G208100	Gomus.D07G214900	Gorai.D01G212700	Gotom.A07G213900	Gotom.D07G222500	-829.22	0.55863	0.0504	0.0902	-829.196	1	1.23602	0.0465	0.0832	-828.931	1	0.45495	1.76565	0.0546	0.0976	-829.22	1	0.48366	0.0721	0.129	-829.057	1	0.45498	0.0599	0.1072	-829.094	1	1.65673	0.0455	0.0814
Goarb.A07G2106	Gobar.A07G199500	Gobar.D07G208800	Godar.A07G216200	Godar.D07G225900	Gohir.A07G183900	Gohir.D07G190600	Gomus.A07G208200	Gomus.D07G215000	Gorai.D01G212800	Gotom.A07G214000	Gotom.D07G222600	-1013.59	0.10037	0.0058	0.0578	-1013.45	1	0.6431	0.0074	0.0739	-1012.98	1	0.45661	99	0.0072	0.0713	-1013.59	1	1.07396	0.0056	0.0555	-1013.23	1	0.45661	0.0081	0.0808	-1013.34	1	99	0.0049	0.0483
Goarb.A07G2107	Gobar.A07G199700	Gobar.D07G208900	Godar.A07G216400	Godar.D07G226000	Gohir.A07G184000	Gohir.D07G190700	Gomus.A07G208400	Gomus.D07G215100	Gorai.D01G212900	Gotom.A07G214100	Gotom.D07G222700	-2307.25	0.84537	0.0406	0.048	-2305.23	1	0.48098	0.0571	0.0676	-2320.9	1	0.29992	0.51288	0.0799	0.0204	-2307.25	1	0.06991	0.0962	0.1138	-2306.58	1	0.2997	0.0454	0.0538	-2305.76	1	0.51361	0.0532	0.0629
[truncated: 16,170 more rows]

## Sheet: SD2b
Supplementary Dataset 2b | Statistics of evolutionary rate tests in A and D homoeologs among five species
	Min	1st Quartile	Median	Mean	3rd Quartile	Max
Gohir.A Gohir.D	0	0.01326	0.01746	0.01899	0.02257	0.3227
Gobar.A Gobar.D	0	0.01177	0.01658	0.01736	0.02178	0.315
[truncated: 30 more rows]

## Sheet: SD3
Supplementary Dataset 3a | Gb vs Gd						Supplementary Dataset 3b | Gb vs Gm						Supplementary Dataset 3c | Gb vs Gt						Supplementary Dataset 3d | Gh vs Gd						Supplementary Dataset 3e | Gh vs Gm						Supplementary Dataset 3f| Gh vs Gt
[truncated: 3,342 more rows]

[truncated: 9 more sheets: SD4, SD5, SD6, SD7, SD8, SD9, SD10, SD11, SD12]
