# Supplementary material for: Genomic diversifications of five Gossypium allopolyploid species and their impact on cotton improvement
Source: Nat Genet. 2020 Apr 20;52(5):525–33. doi: 10.1038/s41588-020-0614-5 (PMC7203012; doi:10.1038/s41588-020-0614-5)
Supplement: Source Data Fig. 1 — Sequence statistics, genomic features and syntenic relationships. [file 41588_2020_614_MOESM4_ESM.xlsx]

## Sheet: Fig.1b (genome info)
Source Data Fig. 1. Sequence statistics, genomic features and syntenic relationships
Source Data Fig. 1b | Information of genome information, genome density, repeat density, indel density, SNP density, A and D syntenic blocks in G.mustelinum
genome info
chr	length
A01	121752893
D01	65691877
A02	109867862
D02	71596151
A03	114197739
D03	56565278
A04	92465543
D04	57383358
A05	113805608
D05	65850227
A06	126788839
D06	66874005
A07	99644675
D07	58050881
A08	129182752
D08	69705406
A09	82652960
D09	53194044
A10	118586504
D10	67709701
A11	126800230
D11	73590885
A12	106758837
D12	63954031
A13	115677886
D13	64530457

## Sheet: Fig.1b (gene density)
Source Data Fig. 1. Sequence statistics, genomic features and syntenic relationships
Source Data Fig. 1b | Information of genome information, genome density, repeat density, indel density, SNP density, A and D syntenic blocks in G.mustelinum
gene density
chr	start	end	density
A01	0	1000000	0.473051
A01	200000	1200000	0.469675
A01	400000	1400000	0.444608
A01	600000	1600000	0.400872
A01	800000	1800000	0.366056
A01	1000000	2000000	0.411423
A01	1200000	2200000	0.395675
A01	1400000	2400000	0.414806
A01	1600000	2600000	0.422938
A01	1800000	2800000	0.41412
A01	2000000	3000000	0.380528
A01	2200000	3200000	0.314002
A01	2400000	3400000	0.265992
A01	2600000	3600000	0.240682
A01	2800000	3800000	0.191527
A01	3000000	4000000	0.152628
A01	3200000	4200000	0.181184
A01	3400000	4400000	0.203781
A01	3600000	4600000	0.20553
A01	3800000	4800000	0.201393
A01	4000000	5000000	0.24211
A01	4200000	5200000	0.238151
A01	4400000	5400000	0.216299
A01	4600000	5600000	0.185297
A01	4800000	5800000	0.204125
A01	5000000	6000000	0.19621
A01	5200000	6200000	0.174034
A01	5400000	6400000	0.158729
A01	5600000	6600000	0.194391
A01	5800000	6800000	0.211114
A01	6000000	7000000	0.170435
A01	6200000	7200000	0.205353
A01	6400000	7400000	0.225482
A01	6600000	7600000	0.208793
A01	6800000	7800000	0.21717
A01	7000000	8000000	0.245392
A01	7200000	8200000	0.222166
A01	7400000	8400000	0.206808
A01	7600000	8600000	0.209017
A01	7800000	8800000	0.163166
A01	8000000	9000000	0.153591
A01	8200000	9200000	0.146555
A01	8400000	9400000	0.145205
A01	8600000	9600000	0.129589
A01	8800000	9800000	0.135266
A01	9000000	10000000	0.098025
A01	9200000	10200000	0.086233
A01	9400000	10400000	0.067567
A01	9600000	10600000	0.080091
A01	9800000	10800000	0.081401
A01	10000000	11000000	0.094677
A01	10200000	11200000	0.115305
A01	10400000	11400000	0.135865
A01	10600000	11600000	0.127635
A01	10800000	11800000	0.139687
A01	11000000	12000000	0.164179
A01	11200000	12200000	0.1566
A01	11400000	12400000	0.149436
A01	11600000	12600000	0.16886
A01	11800000	12800000	0.17076
A01	12000000	13000000	0.16848
A01	12200000	13200000	0.173375
A01	12400000	13400000	0.153995
A01	12600000	13600000	0.128152
A01	12800000	13800000	0.118404
A01	13000000	14000000	0.133835
A01	13200000	14200000	0.149681
A01	13400000	14400000	0.192134
A01	13600000	14600000	0.211781
A01	13800000	14800000	0.182724
A01	14000000	15000000	0.133366
A01	14200000	15200000	0.099978
A01	14400000	15400000	0.053775
A01	14600000	15600000	0.017852
A01	14800000	15800000	0.020692
A01	15000000	16000000	0.027875
A01	15200000	16200000	0.049502
A01	15400000	16400000	0.050555
A01	15600000	16600000	0.05385
A01	15800000	16800000	0.075146
A01	16000000	17000000	0.098032
A01	16200000	17200000	0.087101
A01	16400000	17400000	0.091475
A01	16600000	17600000	0.127275
A01	16800000	17800000	0.123158
A01	17000000	18000000	0.121818
A01	17200000	18200000	0.136162
A01	17400000	18400000	0.15906
A01	17600000	18600000	0.144139
A01	17800000	18800000	0.138235
A01	18000000	19000000	0.127892
A01	18200000	19200000	0.124853
A01	18400000	19400000	0.134942
A01	18600000	19600000	0.149179
A01	18800000	19800000	0.171103
A01	19000000	20000000	0.18181
A01	19200000	20200000	0.167487
A01	19400000	20400000	0.149309
A01	19600000	20600000	0.122964
A01	19800000	20800000	0.10408
A01	20000000	21000000	0.092848
A01	20200000	21200000	0.083387
A01	20400000	21400000	0.087278
A01	20600000	21600000	0.090848
A01	20800000	21800000	0.079107
A01	21000000	22000000	0.062868
A01	21200000	22200000	0.058611
A01	21400000	22400000	0.036176
A01	21600000	22600000	0.021591
A01	21800000	22800000	0.027555
A01	22000000	23000000	0.034759
A01	22200000	23200000	0.036198
A01	22400000	23400000	0.036131
A01	22600000	23600000	0.049513
A01	22800000	23800000	0.039039
A01	23000000	24000000	0.04015
A01	23200000	24200000	0.048293
A01	23400000	24400000	0.055435
A01	23600000	24600000	0.056259
A01	23800000	24800000	0.05346
A01	24000000	25000000	0.04384
A01	24200000	25200000	0.040683
A01	24400000	25400000	0.04918
A01	24600000	25600000	0.033923
A01	24800000	25800000	0.062191
A01	25000000	26000000	0.077518
A01	25200000	26200000	0.080997
A01	25400000	26400000	0.07724
A01	25600000	26600000	0.088661
A01	25800000	26800000	0.075633
A01	26000000	27000000	0.06577
A01	26200000	27200000	0.073987
A01	26400000	27400000	0.064839
A01	26600000	27600000	0.054078
A01	26800000	27800000	0.045355
A01	27000000	28000000	0.038439
A01	27200000	28200000	0.030429
A01	27400000	28400000	0.02607
A01	27600000	28600000	0.03186
A01	27800000	28800000	0.025343
A01	28000000	29000000	0.026975
A01	28200000	29200000	0.011061
A01	28400000	29400000	0.011061
A01	28600000	29600000	0.005874
A01	28800000	29800000	0.005874
A01	29000000	30000000	0.001263
A01	29200000	30200000	0.012501
A01	29400000	30400000	0.012501
A01	29600000	30600000	0.016655
A01	29800000	30800000	0.016655
A01	30000000	31000000	0.019911
A01	30200000	31200000	0.008673
A01	30400000	31400000	0.011024
A01	30600000	31600000	0.00686
A01	30800000	31800000	0.00686
A01	31000000	32000000	0.006554
A01	31200000	32200000	0.019835
A01	31400000	32400000	0.025735
A01	31600000	32600000	0.0351
A01	31800000	32800000	0.048061
A01	32000000	33000000	0.050239
A01	32200000	33200000	0.051111
A01	32400000	33400000	0.083547
A01	32600000	33600000	0.085909
A01	32800000	33800000	0.085942
A01	33000000	34000000	0.080814
A01	33200000	34200000	0.07763
A01	33400000	34400000	0.042032
A01	33600000	34600000	0.029052
A01	33800000	34800000	0.031467
A01	34000000	35000000	0.033535
A01	34200000	35200000	0.025462
A01	34400000	35400000	0.020373
A01	34600000	35600000	0.022724
A01	34800000	35800000	0.007315
A01	35000000	36000000	0.005247
A01	35200000	36200000	0.002351
A01	35400000	36400000	0.007587
A01	35600000	36600000	0.007781
A01	35800000	36800000	0.007781
A01	36000000	37000000	0.007781
A01	36200000	37200000	0.007781
A01	36400000	37400000	0.002545
A01	36600000	37600000	0.010351
A01	36800000	37800000	0.010351
A01	37000000	38000000	0.010351
A01	37200000	38200000	0.010351
A01	37400000	38400000	0.010351
A01	37600000	38600000	0
A01	37800000	38800000	0.012427
A01	38000000	39000000	0.012427
A01	38200000	39200000	0.017132
A01	38400000	39400000	0.023512
A01	38600000	39600000	0.023512
A01	38800000	39800000	0.011085
A01	39000000	40000000	0.011085
A01	39200000	40200000	0.008305
A01	39400000	40400000	0.004744
A01	39600000	40600000	0.005268
A01	39800000	40800000	0.005268
A01	40000000	41000000	0.02139
A01	40200000	41200000	0.027748
A01	40400000	41400000	0.032268
A01	40600000	41600000	0.034396
A01	40800000	41800000	0.042534
A01	41000000	42000000	0.026412
A01	41200000	42200000	0.018129
A01	41400000	42400000	0.01079
A01	41600000	42600000	0.069569
A01	41800000	42800000	0.067684
A01	42000000	43000000	0.067684
A01	42200000	43200000	0.110557
A01	42400000	43400000	0.129069
A01	42600000	43600000	0.084957
A01	42800000	43800000	0.090865
A01	43000000	44000000	0.094427
A01	43200000	44200000	0.063522
A01	43400000	44400000	0.069537
A01	43600000	44600000	0.057752
A01	43800000	44800000	0.04967
A01	44000000	45000000	0.062737
A01	44200000	45200000	0.072743
A01	44400000	45400000	0.058751
A01	44600000	45600000	0.053217
A01	44800000	45800000	0.049138
A01	45000000	46000000	0.032509
A01	45200000	46200000	0.017799
A01	45400000	46400000	0.007264
A01	45600000	46600000	0.007264
A01	45800000	46800000	0.010962
A01	46000000	47000000	0.010962
A01	46200000	47200000	0.003698
A01	46400000	47400000	0.003698
A01	46600000	47600000	0.003698
A01	46800000	47800000	0.002157
A01	47000000	48000000	0.002157
A01	47200000	48200000	0.002157
A01	47400000	48400000	0.002157
A01	47600000	48600000	0.002157
A01	47800000	48800000	0
A01	48000000	49000000	0
A01	48200000	49200000	0
A01	48400000	49400000	0.00309
A01	48600000	49600000	0.009097
A01	48800000	49800000	0.020702
A01	49000000	50000000	0.03654
A01	49200000	50200000	0.041435
A01	49400000	50400000	0.045652
A01	49600000	50600000	0.040587
A01	49800000	50800000	0.033084
A01	50000000	51000000	0.020768
A01	50200000	51200000	0.022456
A01	50400000	51400000	0.015149
A01	50600000	51600000	0.027534
A01	50800000	51800000	0.023432
A01	51000000	52000000	0.022859
A01	51200000	52200000	0.032619
A01	51400000	52400000	0.033567
A01	51600000	52600000	0.02024
A01	51800000	52800000	0.02024
A01	52000000	53000000	0.017842
A01	52200000	53200000	0.003874
A01	52400000	53400000	0.002926
A01	52600000	53600000	0.002926
A01	52800000	53800000	0.002926
A01	53000000	54000000	0.004195
A01	53200000	54200000	0.00182
A01	53400000	54400000	0.00182
A01	53600000	54600000	0.006294
A01	53800000	54800000	0.010558
A01	54000000	55000000	0.015454
A01	54200000	55200000	0.015454
A01	54400000	55400000	0.019178
A01	54600000	55600000	0.028795
A01	54800000	55800000	0.029671
A01	55000000	56000000	0.029023
A01	55200000	56200000	0.030706
A01	55400000	56400000	0.029512
A01	55600000	56600000	0.015421
A01	55800000	56800000	0.010281
A01	56000000	57000000	0.005833
A01	56200000	57200000	0.005505
A01	56400000	57400000	0.026091
A01	56600000	57600000	0.031853
A01	56800000	57800000	0.031853
A01	57000000	58000000	0.034204
A01	57200000	58200000	0.033463
A01	57400000	58400000	0.013195
A01	57600000	58600000	0.007433
A01	57800000	58800000	0.015052
A01	58000000	59000000	0.015714
A01	58200000	59200000	0.0151
A01	58400000	59400000	0.012252
A01	58600000	59600000	0.012252
A01	58800000	59800000	0.004633
A01	59000000	60000000	0
A01	59200000	60200000	0.005738
A01	59400000	60400000	0.00671
A01	59600000	60600000	0.011789
A01	59800000	60800000	0.019952
A01	60000000	61000000	0.021037
A01	60200000	61200000	0.015299
A01	60400000	61400000	0.014327
A01	60600000	61600000	0.011932
A01	60800000	61800000	0.003769
A01	61000000	62000000	0.004212
A01	61200000	62200000	0.032585
A01	61400000	62400000	0.033895
A01	61600000	62600000	0.036559
A01	61800000	62800000	0.042849
A01	62000000	63000000	0.041321
A01	62200000	63200000	0.017313
A01	62400000	63400000	0.016003
A01	62600000	63600000	0.010655
A01	62800000	63800000	0.004365
A01	63000000	64000000	0.004365
A01	63200000	64200000	0.005237
A01	63400000	64400000	0.005237
A01	63600000	64600000	0.005237
A01	63800000	64800000	0.005237
A01	64000000	65000000	0.005237
A01	64200000	65200000	0.005172
A01	64400000	65400000	0.00963
A01	64600000	65600000	0.0315
A01	64800000	65800000	0.046533
A01	65000000	66000000	0.04773
A01	65200000	66200000	0.042558
A01	65400000	66400000	0.062676
A01	65600000	66600000	0.040806
A01	65800000	66800000	0.043883
A01	66000000	67000000	0.042686
A01	66200000	67200000	0.042686
A01	66400000	67400000	0.0352
A01	66600000	67600000	0.056931
A01	66800000	67800000	0.038821
A01	67000000	68000000	0.038821
A01	67200000	68200000	0.039123
A01	67400000	68400000	0.022033
A01	67600000	68600000	0.00257
A01	67800000	68800000	0.00257
A01	68000000	69000000	0.00257
A01	68200000	69200000	0.002268
A01	68400000	69400000	0.002268
A01	68600000	69600000	0
A01	68800000	69800000	0
A01	69000000	70000000	0
A01	69200000	70200000	0
A01	69400000	70400000	0
A01	69600000	70600000	0
A01	69800000	70800000	0
A01	70000000	71000000	0
A01	70200000	71200000	0
A01	70400000	71400000	0.00149
A01	70600000	71600000	0.009487
A01	70800000	71800000	0.009487
A01	71000000	72000000	0.009487
A01	71200000	72200000	0.009487
A01	71400000	72400000	0.011295
A01	71600000	72600000	0.003298
A01	71800000	72800000	0.003298
A01	72000000	73000000	0.003298
A01	72200000	73200000	0.036811
A01	72400000	73400000	0.04612
A01	72600000	73600000	0.053421
A01	72800000	73800000	0.057492
A01	73000000	74000000	0.06772
A01	73200000	74200000	0.038646
A01	73400000	74400000	0.026336
A01	73600000	74600000	0.019035
A01	73800000	74800000	0.014964
A01	74000000	75000000	0.004736
A01	74200000	75200000	0.002799
A01	74400000	75400000	0.006421
A01	74600000	75600000	0.00916
A01	74800000	75800000	0.00916
A01	75000000	76000000	0.00916
A01	75200000	76200000	0.016232
A01	75400000	76400000	0.018829
A01	75600000	76600000	0.021703
A01	75800000	76800000	0.022279
A01	76000000	77000000	0.026478
A01	76200000	77200000	0.016904
A01	76400000	77400000	0.025347
A01	76600000	77600000	0.019734
A01	76800000	77800000	0.02118
A01	77000000	78000000	0.017795
A01	77200000	78200000	0.027809
A01	77400000	78400000	0.02477
A01	77600000	78600000	0.026484
A01	77800000	78800000	0.025182
A01	78000000	79000000	0.024368
A01	78200000	79200000	0.014354
A01	78400000	79400000	0.009631
A01	78600000	79600000	0.007917
A01	78800000	79800000	0.007197
A01	79000000	80000000	0.016971
A01	79200000	80200000	0.016971
A01	79400000	80400000	0.009774
A01	79600000	80600000	0.026848
A01	79800000	80800000	0.026848
A01	80000000	81000000	0.017074
A01	80200000	81200000	0.020306
A01	80400000	81400000	0.020306
A01	80600000	81600000	0.0077
A01	80800000	81800000	0.015132
A01	81000000	82000000	0.015132
A01	81200000	82200000	0.0119
A01	81400000	82400000	0.016007
A01	81600000	82600000	0.011539
A01	81800000	82800000	0.004107
A01	82000000	83000000	0.005261
A01	82200000	83200000	0.011827
A01	82400000	83400000	0.013157
A01	82600000	83600000	0.021358
A01	82800000	83800000	0.021358
A01	83000000	84000000	0.02665
A01	83200000	84200000	0.025059
A01	83400000	84400000	0.019622
A01	83600000	84600000	0.015068
A01	83800000	84800000	0.015068
A01	84000000	85000000	0.01136
A01	84200000	85200000	0.006385
A01	84400000	85400000	0.008469
A01	84600000	85600000	0.006492
A01	84800000	85800000	0.010095
A01	85000000	86000000	0.007357
A01	85200000	86200000	0.007357
A01	85400000	86400000	0.008654
A01	85600000	86600000	0.006984
A01	85800000	86800000	0.003381
A01	86000000	87000000	0.003381
A01	86200000	87200000	0.00371
A01	86400000	87400000	0.000329
A01	86600000	87600000	0.002703
A01	86800000	87800000	0.002703
A01	87000000	88000000	0.002703
A01	87200000	88200000	0.00417
A01	87400000	88400000	0.00417
A01	87600000	88600000	0.003269
A01	87800000	88800000	0.014614
A01	88000000	89000000	0.018598
A01	88200000	89200000	0.037722
A01	88400000	89400000	0.058624
A01	88600000	89600000	0.057151
A01	88800000	89800000	0.078459
A01	89000000	90000000	0.079219
A01	89200000	90200000	0.059659
A01	89400000	90400000	0.038757
A01	89600000	90600000	0.053606
A01	89800000	90800000	0.025157
A01	90000000	91000000	0.02093
A01	90200000	91200000	0.020671
A01	90400000	91400000	0.02717
A01	90600000	91600000	0.015064
A01	90800000	91800000	0.01086
A01	91000000	92000000	0.010343
A01	91200000	92200000	0.009242
A01	91400000	92400000	0.002743
A01	91600000	92600000	0
A01	91800000	92800000	0
A01	92000000	93000000	0
A01	92200000	93200000	0.003593
A01	92400000	93400000	0.003593
A01	92600000	93600000	0.007541
A01	92800000	93800000	0.007541
A01	93000000	94000000	0.007541
A01	93200000	94200000	0.003948
A01	93400000	94400000	0.004791
A01	93600000	94600000	0.000843
A01	93800000	94800000	0.000843
A01	94000000	95000000	0.004301
A01	94200000	95200000	0.021582
A01	94400000	95400000	0.022316
A01	94600000	95600000	0.051274
A01	94800000	95800000	0.052646
A01	95000000	96000000	0.057376
A01	95200000	96200000	0.042854
A01	95400000	96400000	0.046838
A01	95600000	96600000	0.025156
A01	95800000	96800000	0.023784
A01	96000000	97000000	0.020378
A01	96200000	97200000	0.025525
A01	96400000	97400000	0.034125
A01	96600000	97600000	0.034745
A01	96800000	97800000	0.049591
A01	97000000	98000000	0.055179
A01	97200000	98200000	0.055642
A01	97400000	98400000	0.050395
A01	97600000	98600000	0.059359
A01	97800000	98800000	0.053784
A01	98000000	99000000	0.043414
A01	98200000	99200000	0.041054
A01	98400000	99400000	0.035083
A01	98600000	99600000	0.019128
A01	98800000	99800000	0.019643
A01	99000000	100000000	0.019643
A01	99200000	100200000	0.020977
A01	99400000	100400000	0.019423
A01	99600000	100600000	0.018518
A01	99800000	100800000	0.011328
A01	100000000	101000000	0.015185
A01	100200000	101200000	0.007842
A01	100400000	101400000	0.006453
A01	100600000	101600000	0.006453
A01	100800000	101800000	0.003857
A01	101000000	102000000	0
A01	101200000	102200000	0.001905
A01	101400000	102400000	0.001905
A01	101600000	102600000	0.004616
A01	101800000	102800000	0.005292
A01	102000000	103000000	0.006557
A01	102200000	103200000	0.034571
A01	102400000	103400000	0.056612
A01	102600000	103600000	0.05554
A01	102800000	103800000	0.068243
A01	103000000	104000000	0.085216
A01	103200000	104200000	0.075026
A01	103400000	104400000	0.074761
A01	103600000	104600000	0.090653
A01	103800000	104800000	0.080752
A01	104000000	105000000	0.066019
A01	104200000	105200000	0.050387
A01	104400000	105400000	0.0304
A01	104600000	105600000	0.012869
A01	104800000	105800000	0.009391
A01	105000000	106000000	0.010275
A01	105200000	106200000	0.01127
A01	105400000	106400000	0.009481
A01	105600000	106600000	0.012484
A01	105800000	106800000	0.014254
A01	106000000	107000000	0.030658
A01	106200000	107200000	0.0333
A01	106400000	107400000	0.039744
A01	106600000	107600000	0.037888
A01	106800000	107800000	0.045103
A01	107000000	108000000	0.02996
A01	107200000	108200000	0.023478
A01	107400000	108400000	0.0403
A01	107600000	108600000	0.051445
A01	107800000	108800000	0.054277
A01	108000000	109000000	0.059407
A01	108200000	109200000	0.065404
A01	108400000	109400000	0.053329
A01	108600000	109600000	0.050866
A01	108800000	109800000	0.057341
A01	109000000	110000000	0.054195
A01	109200000	110200000	0.081876
A01	109400000	110400000	0.096402
A01	109600000	110600000	0.109502
A01	109800000	110800000	0.100905
A01	110000000	111000000	0.107537
A01	110200000	111200000	0.081425
A01	110400000	111400000	0.090776
A01	110600000	111600000	0.129073
A01	110800000	111800000	0.154577
A01	111000000	112000000	0.177129
A01	111200000	112200000	0.173007
A01	111400000	112400000	0.182763
A01	111600000	112600000	0.136655
A01	111800000	112800000	0.120173
A01	112000000	113000000	0.130291
A01	112200000	113200000	0.139941
A01	112400000	113400000	0.103519
A01	112600000	113600000	0.141576
A01	112800000	113800000	0.140388
A01	113000000	114000000	0.109221
A01	113200000	114200000	0.109455
A01	113400000	114400000	0.1041
A01	113600000	114600000	0.085622
A01	113800000	114800000	0.104173
A01	114000000	115000000	0.103204
A01	114200000	115200000	0.132151
A01	114400000	115400000	0.164524
A01	114600000	115600000	0.150193
A01	114800000	115800000	0.145377
A01	115000000	116000000	0.15347
A01	115200000	116200000	0.185077
A01	115400000	116400000	0.164379
A01	115600000	116600000	0.195729
A01	115800000	116800000	0.204663
A01	116000000	117000000	0.247088
A01	116200000	117200000	0.227151
A01	116400000	117400000	0.258671
A01	116600000	117600000	0.223744
A01	116800000	117800000	0.222921
A01	117000000	118000000	0.174624
A01	117200000	118200000	0.127469
A01	117400000	118400000	0.105479
A01	117600000	118600000	0.129931
A01	117800000	118800000	0.162683
A01	118000000	119000000	0.153355
A01	118200000	119200000	0.168078
A01	118400000	119400000	0.190965
A01	118600000	119600000	0.215913
A01	118800000	119800000	0.199231
A01	119000000	120000000	0.248926
A01	119200000	120200000	0.294823
A01	119400000	120400000	0.321194
A01	119600000	120600000	0.330507
A01	119800000	120800000	0.338616
A01	120000000	121000000	0.348727
A01	120200000	121200000	0.340711
A01	120400000	121400000	0.346123
A01	120600000	121600000	0.354363
A01	120800000	121752893	0.381472
A01	121000000	121752893	0.393154
A01	121200000	121752893	0.425683
A01	121400000	121752893	0.443293
A01	121600000	121752893	0.47545
D01	0	1000000	0.458754
D01	200000	1200000	0.49549
D01	400000	1400000	0.452199
D01	600000	1600000	0.421341
D01	800000	1800000	0.425843
D01	1000000	2000000	0.43654
D01	1200000	2200000	0.395851
D01	1400000	2400000	0.41513
D01	1600000	2600000	0.426745
D01	1800000	2800000	0.399734
D01	2000000	3000000	0.384471
D01	2200000	3200000	0.338528
D01	2400000	3400000	0.310288
D01	2600000	3600000	0.258736
D01	2800000	3800000	0.238715
D01	3000000	4000000	0.228058
D01	3200000	4200000	0.255562
D01	3400000	4400000	0.25643
D01	3600000	4600000	0.271058
D01	3800000	4800000	0.273762
D01	4000000	5000000	0.270512
D01	4200000	5200000	0.22865
D01	4400000	5400000	0.235625
D01	4600000	5600000	0.248113
D01	4800000	5800000	0.285637
D01	5000000	6000000	0.26948
D01	5200000	6200000	0.278307
D01	5400000	6400000	0.245319
D01	5600000	6600000	0.224462
D01	5800000	6800000	0.175535
D01	6000000	7000000	0.18677
D01	6200000	7200000	0.205535
D01	6400000	7400000	0.239046
D01	6600000	7600000	0.244966
D01	6800000	7800000	0.240402
D01	7000000	8000000	0.219913
D01	7200000	8200000	0.187955
D01	7400000	8400000	0.179294
D01	7600000	8600000	0.20329
D01	7800000	8800000	0.21133
D01	8000000	9000000	0.195624
D01	8200000	9200000	0.186687
D01	8400000	9400000	0.151874
D01	8600000	9600000	0.092259
D01	8800000	9800000	0.083243
D01	9000000	10000000	0.103998
D01	9200000	10200000	0.136401
D01	9400000	10400000	0.152613
D01	9600000	10600000	0.176785
D01	9800000	10800000	0.17862
D01	10000000	11000000	0.171931
D01	10200000	11200000	0.175472
D01	10400000	11400000	0.168198
D01	10600000	11600000	0.171573
D01	10800000	11800000	0.198433
D01	11000000	12000000	0.201542
D01	11200000	12200000	0.173653
D01	11400000	12400000	0.18908
D01	11600000	12600000	0.199856
D01	11800000	12800000	0.179232
D01	12000000	13000000	0.204093
D01	12200000	13200000	0.202404
D01	12400000	13400000	0.175526
D01	12600000	13600000	0.137599
D01	12800000	13800000	0.13129
D01	13000000	14000000	0.070115
D01	13200000	14200000	0.064221
D01	13400000	14400000	0.08419
D01	13600000	14600000	0.089885
D01	13800000	14800000	0.084987
D01	14000000	15000000	0.134096
D01	14200000	15200000	0.164512
D01	14400000	15400000	0.186321
D01	14600000	15600000	0.200014
D01	14800000	15800000	0.201834
D01	15000000	16000000	0.195013
D01	15200000	16200000	0.190936
D01	15400000	16400000	0.176567
D01	15600000	16600000	0.20058
D01	15800000	16800000	0.214447
D01	16000000	17000000	0.191589
D01	16200000	17200000	0.190099
D01	16400000	17400000	0.185977
D01	16600000	17600000	0.158135
D01	16800000	17800000	0.15171
D01	17000000	18000000	0.140475
D01	17200000	18200000	0.110707
D01	17400000	18400000	0.093221
D01	17600000	18600000	0.070927
D01	17800000	18800000	0.043162
D01	18000000	19000000	0.044498
D01	18200000	19200000	0.062094
D01	18400000	19400000	0.082281
D01	18600000	19600000	0.0919
D01	18800000	19800000	0.107147
D01	19000000	20000000	0.118873
D01	19200000	20200000	0.13033
D01	19400000	20400000	0.125854
D01	19600000	20600000	0.125139
D01	19800000	20800000	0.13057
D01	20000000	21000000	0.141473
D01	20200000	21200000	0.122553
D01	20400000	21400000	0.100105
D01	20600000	21600000	0.091271
D01	20800000	21800000	0.083936
D01	21000000	22000000	0.04976
D01	21200000	22200000	0.040644
D01	21400000	22400000	0.033942
D01	21600000	22600000	0.028751
D01	21800000	22800000	0.017599
D01	22000000	23000000	0.021835
D01	22200000	23200000	0.024344
D01	22400000	23400000	0.02623
D01	22600000	23600000	0.041207
D01	22800000	23800000	0.055871
D01	23000000	24000000	0.082162
D01	23200000	24200000	0.084238
D01	23400000	24400000	0.096987
D01	23600000	24600000	0.108448
D01	23800000	24800000	0.098207
D01	24000000	25000000	0.076881
D01	24200000	25200000	0.087985
D01	24400000	25400000	0.090087
D01	24600000	25600000	0.0901
D01	24800000	25800000	0.084063
D01	25000000	26000000	0.075031
D01	25200000	26200000	0.058976
D01	25400000	26400000	0.055684
D01	25600000	26600000	0.046348
D01	25800000	26800000	0.059078
D01	26000000	27000000	0.072146
D01	26200000	27200000	0.08547
D01	26400000	27400000	0.079336
D01	26600000	27600000	0.092278
D01	26800000	27800000	0.105279
D01	27000000	28000000	0.106993
D01	27200000	28200000	0.117552
D01	27400000	28400000	0.113731
D01	27600000	28600000	0.112404
D01	27800000	28800000	0.084381
D01	28000000	29000000	0.091159
D01	28200000	29200000	0.080399
D01	28400000	29400000	0.076036
D01	28600000	29600000	0.053577
D01	28800000	29800000	0.053577
D01	29000000	30000000	0.030696
D01	29200000	30200000	0.027
D01	29400000	30400000	0.0449
D01	29600000	30600000	0.049873
D01	29800000	30800000	0.061792
D01	30000000	31000000	0.064018
D01	30200000	31200000	0.065782
D01	30400000	31400000	0.051901
D01	30600000	31600000	0.044201
D01	30800000	31800000	0.032282
D01	31000000	32000000	0.027874
D01	31200000	32200000	0.01444
D01	31400000	32400000	0.014829
D01	31600000	32600000	0.010861
D01	31800000	32800000	0.010861
D01	32000000	33000000	0.030044
D01	32200000	33200000	0.044026
D01	32400000	33400000	0.050849
D01	32600000	33600000	0.051583
D01	32800000	33800000	0.070521
D01	33000000	34000000	0.060711
D01	33200000	34200000	0.049447
D01	33400000	34400000	0.038634
D01	33600000	34600000	0.038852
D01	33800000	34800000	0.020897
D01	34000000	35000000	0.030449
D01	34200000	35200000	0.029097
D01	34400000	35400000	0.027996
D01	34600000	35600000	0.046205
D01	34800000	35800000	0.04632
D01	35000000	36000000	0.033828
D01	35200000	36200000	0.033479
D01	35400000	36400000	0.033479
D01	35600000	36600000	0.012451
D01	35800000	36800000	0.020641
D01	36000000	37000000	0.01953
D01	36200000	37200000	0.019895
D01	36400000	37400000	0.020717
D01	36600000	37600000	0.025957
D01	36800000	37800000	0.024594
D01	37000000	38000000	0.019272
D01	37200000	38200000	0.013987
D01	37400000	38400000	0.013165
D01	37600000	38600000	0.010513
D01	37800000	38800000	0.041917
D01	38000000	39000000	0.042642
D01	38200000	39200000	0.057164
D01	38400000	39400000	0.063821
D01	38600000	39600000	0.077407
D01	38800000	39800000	0.043865
D01	39000000	40000000	0.069012
D01	39200000	40200000	0.071623
D01	39400000	40400000	0.092791
D01	39600000	40600000	0.077612
D01	39800000	40800000	0.07752
D01	40000000	41000000	0.060558
D01	40200000	41200000	0.043425
D01	40400000	41400000	0.033281
D01	40600000	41600000	0.032286
D01	40800000	41800000	0.030034
D01	41000000	42000000	0.02282
D01	41200000	42200000	0.056834
D01	41400000	42400000	0.053757
D01	41600000	42600000	0.053757
D01	41800000	42800000	0.05334
D01	42000000	43000000	0.059949
D01	42200000	43200000	0.046302
D01	42400000	43400000	0.041618
D01	42600000	43600000	0.061995
D01	42800000	43800000	0.061595
D01	43000000	44000000	0.082841
D01	43200000	44200000	0.071183
D01	43400000	44400000	0.098935
D01	43600000	44600000	0.102614
D01	43800000	44800000	0.116419
D01	44000000	45000000	0.103372
D01	44200000	45200000	0.101566
D01	44400000	45400000	0.074373
D01	44600000	45600000	0.059582
D01	44800000	45800000	0.056391
D01	45000000	46000000	0.050363
D01	45200000	46200000	0.062927
D01	45400000	46400000	0.065716
D01	45600000	46600000	0.063028
D01	45800000	46800000	0.066391
D01	46000000	47000000	0.059839
D01	46200000	47200000	0.044728
D01	46400000	47400000	0.035137
D01	46600000	47600000	0.043965
D01	46800000	47800000	0.032847
D01	47000000	48000000	0.038708
D01	47200000	48200000	0.040656
D01	47400000	48400000	0.04058
D01	47600000	48600000	0.025175
D01	47800000	48800000	0.023729
D01	48000000	49000000	0.029919
D01	48200000	49200000	0.045255
D01	48400000	49400000	0.057373
D01	48600000	49600000	0.068778
D01	48800000	49800000	0.078525
D01	49000000	50000000	0.069901
D01	49200000	50200000	0.053854
D01	49400000	50400000	0.050806
D01	49600000	50600000	0.044748
D01	49800000	50800000	0.051683
D01	50000000	51000000	0.071848
D01	50200000	51200000	0.086213
D01	50400000	51400000	0.078343
D01	50600000	51600000	0.108725
D01	50800000	51800000	0.099797
D01	51000000	52000000	0.080857
D01	51200000	52200000	0.064772
D01	51400000	52400000	0.064286
D01	51600000	52600000	0.036791
D01	51800000	52800000	0.042277
D01	52000000	53000000	0.046734
D01	52200000	53200000	0.059814
D01	52400000	53400000	0.074818
D01	52600000	53600000	0.090032
D01	52800000	53800000	0.089871
D01	53000000	54000000	0.097605
D01	53200000	54200000	0.092669
D01	53400000	54400000	0.103675
D01	53600000	54600000	0.089263
D01	53800000	54800000	0.072964
D01	54000000	55000000	0.056685
D01	54200000	55200000	0.056395
D01	54400000	55400000	0.037151
D01	54600000	55600000	0.049686
D01	54800000	55800000	0.066911
D01	55000000	56000000	0.084289
D01	55200000	56200000	0.097302
D01	55400000	56400000	0.111232
D01	55600000	56600000	0.1268
D01	55800000	56800000	0.139521
D01	56000000	57000000	0.140991
D01	56200000	57200000	0.124368
D01	56400000	57400000	0.119171
D01	56600000	57600000	0.152005
D01	56800000	57800000	0.160877
D01	57000000	58000000	0.184224
D01	57200000	58200000	0.211439
D01	57400000	58400000	0.240148
D01	57600000	58600000	0.186545
D01	57800000	58800000	0.204634
D01	58000000	59000000	0.201346
D01	58200000	59200000	0.214766
D01	58400000	59400000	0.18475
D01	58600000	59600000	0.18167
D01	58800000	59800000	0.183524
D01	59000000	60000000	0.170001
D01	59200000	60200000	0.176568
D01	59400000	60400000	0.199434
D01	59600000	60600000	0.215474
D01	59800000	60800000	0.196145
D01	60000000	61000000	0.213539
D01	60200000	61200000	0.196957
D01	60400000	61400000	0.189243
D01	60600000	61600000	0.2479
D01	60800000	61800000	0.286545
D01	61000000	62000000	0.290549
D01	61200000	62200000	0.299737
D01	61400000	62400000	0.283078
D01	61600000	62600000	0.209391
D01	61800000	62800000	0.163936
D01	62000000	63000000	0.195693
D01	62200000	63200000	0.175337
D01	62400000	63400000	0.207021
D01	62600000	63600000	0.269107
D01	62800000	63800000	0.294662
D01	63000000	64000000	0.277271
D01	63200000	64200000	0.339142
D01	63400000	64400000	0.3495
D01	63600000	64600000	0.336849
D01	63800000	64800000	0.330146
D01	64000000	65000000	0.317168
D01	64200000	65200000	0.308192
D01	64400000	65400000	0.326383
D01	64600000	65600000	0.335497
D01	64800000	65691877	0.361539
D01	65000000	65691877	0.389939
D01	65200000	65691877	0.384905
D01	65400000	65691877	0.384042
D01	65600000	65691877	0.427136
A02	0	1000000	0.421618
A02	200000	1200000	0.414928
A02	400000	1400000	0.400279
A02	600000	1600000	0.374834
A02	800000	1800000	0.341922
A02	1000000	2000000	0.316896
A02	1200000	2200000	0.239345
A02	1400000	2400000	0.264236
A02	1600000	2600000	0.259073
A02	1800000	2800000	0.264033
A02	2000000	3000000	0.276154
A02	2200000	3200000	0.312074
A02	2400000	3400000	0.297082
A02	2600000	3600000	0.312086
A02	2800000	3800000	0.333053
A02	3000000	4000000	0.337505
A02	3200000	4200000	0.330885
A02	3400000	4400000	0.282648
A02	3600000	4600000	0.260878
A02	3800000	4800000	0.195892
A02	4000000	5000000	0.155563
A02	4200000	5200000	0.150491
A02	4400000	5400000	0.164605
A02	4600000	5600000	0.17248
A02	4800000	5800000	0.155817
A02	5000000	6000000	0.138283
A02	5200000	6200000	0.096939
A02	5400000	6400000	0.114259
A02	5600000	6600000	0.103944
A02	5800000	6800000	0.103371
A02	6000000	7000000	0.134901
A02	6200000	7200000	0.143513
A02	6400000	7400000	0.128889
A02	6600000	7600000	0.13968
A02	6800000	7800000	0.14539
A02	7000000	8000000	0.131678
A02	7200000	8200000	0.149361
A02	7400000	8400000	0.151751
A02	7600000	8600000	0.160731
A02	7800000	8800000	0.17414
A02	8000000	9000000	0.174754
A02	8200000	9200000	0.179718
A02	8400000	9400000	0.145355
A02	8600000	9600000	0.115292
A02	8800000	9800000	0.129185
A02	9000000	10000000	0.134463
A02	9200000	10200000	0.107856
A02	9400000	10400000	0.14261
A02	9600000	10600000	0.130487
A02	9800000	10800000	0.108112
A02	10000000	11000000	0.125655
A02	10200000	11200000	0.148202
A02	10400000	11400000	0.118598
A02	10600000	11600000	0.125388
A02	10800000	11800000	0.128067
A02	11000000	12000000	0.09283
A02	11200000	12200000	0.074169
A02	11400000	12400000	0.097739
A02	11600000	12600000	0.114897
A02	11800000	12800000	0.108273
A02	12000000	13000000	0.106936
A02	12200000	13200000	0.090812
A02	12400000	13400000	0.09086
A02	12600000	13600000	0.069263
A02	12800000	13800000	0.061391
A02	13000000	14000000	0.06152
A02	13200000	14200000	0.082205
A02	13400000	14400000	0.068568
A02	13600000	14600000	0.058385
A02	13800000	14800000	0.060763
A02	14000000	15000000	0.066134
A02	14200000	15200000	0.055339
A02	14400000	15400000	0.066586
A02	14600000	15600000	0.072088
A02	14800000	15800000	0.099704
A02	15000000	16000000	0.093376
A02	15200000	16200000	0.085996
A02	15400000	16400000	0.059029
A02	15600000	16600000	0.060534
A02	15800000	16800000	0.033756
A02	16000000	17000000	0.033101
A02	16200000	17200000	0.032243
A02	16400000	17400000	0.033923
A02	16600000	17600000	0.019344
A02	16800000	17800000	0.043823
A02	17000000	18000000	0.043219
A02	17200000	18200000	0.04156
A02	17400000	18400000	0.037126
A02	17600000	18600000	0.03579
A02	17800000	18800000	0.016171
A02	18000000	19000000	0.013609
A02	18200000	19200000	0.048202
A02	18400000	19400000	0.055586
A02	18600000	19600000	0.057967
A02	18800000	19800000	0.054373
A02	19000000	20000000	0.067717
A02	19200000	20200000	0.033695
A02	19400000	20400000	0.026311
A02	19600000	20600000	0.028291
A02	19800000	20800000	0.033639
A02	20000000	21000000	0.018911
A02	20200000	21200000	0.025714
A02	20400000	21400000	0.033966
A02	20600000	21600000	0.046691
A02	20800000	21800000	0.040706
A02	21000000	22000000	0.040706
A02	21200000	22200000	0.037629
A02	21400000	22400000	0.029377
A02	21600000	22600000	0.012291
A02	21800000	22800000	0.008419
A02	22000000	23000000	0.008419
A02	22200000	23200000	0.001487
A02	22400000	23400000	0.001487
A02	22600000	23600000	0.001487
A02	22800000	23800000	0.038044
A02	23000000	24000000	0.046366
A02	23200000	24200000	0.046366
A02	23400000	24400000	0.05598
A02	23600000	24600000	0.05598
A02	23800000	24800000	0.017936
A02	24000000	25000000	0.019663
A02	24200000	25200000	0.039233
A02	24400000	25400000	0.045134
A02	24600000	25600000	0.058438
A02	24800000	25800000	0.058438
A02	25000000	26000000	0.051689
A02	25200000	26200000	0.037053
A02	25400000	26400000	0.062453
A02	25600000	26600000	0.073074
A02	25800000	26800000	0.075861
A02	26000000	27000000	0.072561
A02	26200000	27200000	0.074748
A02	26400000	27400000	0.04904
A02	26600000	27600000	0.059871
A02	26800000	27800000	0.057084
A02	27000000	28000000	0.065892
A02	27200000	28200000	0.058771
A02	27400000	28400000	0.053025
A02	27600000	28600000	0.026115
A02	27800000	28800000	0.026115
A02	28000000	29000000	0.017307
A02	28200000	29200000	0.017307
A02	28400000	29400000	0.020697
A02	28600000	29600000	0.012851
A02	28800000	29800000	0.020669
A02	29000000	30000000	0.023571
A02	29200000	30200000	0.023571
A02	29400000	30400000	0.01718
A02	29600000	30600000	0.022092
A02	29800000	30800000	0.014274
A02	30000000	31000000	0.012027
A02	30200000	31200000	0.012027
A02	30400000	31400000	0.009459
A02	30600000	31600000	0.014197
A02	30800000	31800000	0.02181
A02	31000000	32000000	0.025165
A02	31200000	32200000	0.025594
A02	31400000	32400000	0.021702
A02	31600000	32600000	0.019126
A02	31800000	32800000	0.011513
A02	32000000	33000000	0.010193
A02	32200000	33200000	0.021932
A02	32400000	33400000	0.02245
A02	32600000	33600000	0.023722
A02	32800000	33800000	0.023722
A02	33000000	34000000	0.021032
A02	33200000	34200000	0.021745
A02	33400000	34400000	0.023745
A02	33600000	34600000	0.015399
A02	33800000	34800000	0.019234
A02	34000000	35000000	0.019234
A02	34200000	35200000	0.01825
A02	34400000	35400000	0.015732
A02	34600000	35600000	0.021461
A02	34800000	35800000	0.038584
A02	35000000	36000000	0.041548
A02	35200000	36200000	0.042127
A02	35400000	36400000	0.04727
A02	35600000	36600000	0.0421
A02	35800000	36800000	0.021559
A02	36000000	37000000	0.01973
A02	36200000	37200000	0.011689
A02	36400000	37400000	0.048634
A02	36600000	37600000	0.079033
A02	36800000	37800000	0.078616
A02	37000000	38000000	0.077481
A02	37200000	38200000	0.075841
A02	37400000	38400000	0.037281
A02	37600000	38600000	0.006323
A02	37800000	38800000	0.006323
A02	38000000	39000000	0.014824
A02	38200000	39200000	0.012391
A02	38400000	39400000	0.00966
A02	38600000	39600000	0.00966
A02	38800000	39800000	0.00966
A02	39000000	40000000	0.001932
A02	39200000	40200000	0.00157
A02	39400000	40400000	0.000773
A02	39600000	40600000	0.000773
A02	39800000	40800000	0.000773
A02	40000000	41000000	0.013239
A02	40200000	41200000	0.013239
A02	40400000	41400000	0.019345
A02	40600000	41600000	0.024787
A02	40800000	41800000	0.024787
A02	41000000	42000000	0.011548
A02	41200000	42200000	0.011548
A02	41400000	42400000	0.020993
A02	41600000	42600000	0.015551
A02	41800000	42800000	0.026863
A02	42000000	43000000	0.034509
A02	42200000	43200000	0.042513
A02	42400000	43400000	0.026962
A02	42600000	43600000	0.041813
A02	42800000	43800000	0.039231
A02	43000000	44000000	0.0353
A02	43200000	44200000	0.036919
A02	43400000	44400000	0.040867
A02	43600000	44600000	0.030199
A02	43800000	44800000	0.029981
A02	44000000	45000000	0.045733
A02	44200000	45200000	0.053243
A02	44400000	45400000	0.049295
A02	44600000	45600000	0.046026
A02	44800000	45800000	0.037514
A02	45000000	46000000	0.022781
A02	45200000	46200000	0.019431
A02	45400000	46400000	0.025837
A02	45600000	46600000	0.028053
A02	45800000	46800000	0.030618
A02	46000000	47000000	0.037061
A02	46200000	47200000	0.023278
A02	46400000	47400000	0.019488
A02	46600000	47600000	0.021789
A02	46800000	47800000	0.032737
A02	47000000	48000000	0.038288
A02	47200000	48200000	0.048523
A02	47400000	48400000	0.06537
A02	47600000	48600000	0.063322
A02	47800000	48800000	0.050792
A02	48000000	49000000	0.034064
A02	48200000	49200000	0.041948
A02	48400000	49400000	0.027289
A02	48600000	49600000	0.030949
A02	48800000	49800000	0.031572
A02	49000000	50000000	0.031572
A02	49200000	50200000	0.013453
A02	49400000	50400000	0.041489
A02	49600000	50600000	0.040001
A02	49800000	50800000	0.046231
A02	50000000	51000000	0.046231
A02	50200000	51200000	0.046231
A02	50400000	51400000	0.014536
A02	50600000	51600000	0.041178
A02	50800000	51800000	0.041207
A02	51000000	52000000	0.041207
A02	51200000	52200000	0.041207
A02	51400000	52400000	0.040062
A02	51600000	52600000	0.01106
A02	51800000	52800000	0.003195
A02	52000000	53000000	0.003195
A02	52200000	53200000	0.003195
A02	52400000	53400000	0.015488
A02	52600000	53600000	0.01578
A02	52800000	53800000	0.01578
A02	53000000	54000000	0.01578
A02	53200000	54200000	0.020437
A02	53400000	54400000	0.008144
A02	53600000	54600000	0.008405
A02	53800000	54800000	0.010036
A02	54000000	55000000	0.010036
A02	54200000	55200000	0.005379
A02	54400000	55400000	0.005379
A02	54600000	55600000	0.001631
A02	54800000	55800000	0.002683
A02	55000000	56000000	0.004826
A02	55200000	56200000	0.006683
A02	55400000	56400000	0.013643
A02	55600000	56600000	0.017713
A02	55800000	56800000	0.01503
A02	56000000	57000000	0.015126
A02	56200000	57200000	0.013269
A02	56400000	57400000	0.009781
A02	56600000	57600000	0.005711
A02	56800000	57800000	0.013455
A02	57000000	58000000	0.018639
A02	57200000	58200000	0.018639
A02	57400000	58400000	0.018751
A02	57600000	58600000	0.018959
A02	57800000	58800000	0.011517
A02	58000000	59000000	0.014616
A02	58200000	59200000	0.016265
A02	58400000	59400000	0.02811
A02	58600000	59600000	0.027902
A02	58800000	59800000	0.05531
A02	59000000	60000000	0.074582
A02	59200000	60200000	0.07595
A02	59400000	60400000	0.070325
A02	59600000	60600000	0.070325
A02	59800000	60800000	0.042615
A02	60000000	61000000	0.012821
A02	60200000	61200000	0.012115
A02	60400000	61400000	0.003065
A02	60600000	61600000	0.003065
A02	60800000	61800000	0.010132
A02	61000000	62000000	0.02781
A02	61200000	62200000	0.025499
A02	61400000	62400000	0.024745
A02	61600000	62600000	0.030959
A02	61800000	62800000	0.023892
A02	62000000	63000000	0.006214
A02	62200000	63200000	0.008803
A02	62400000	63400000	0.008803
A02	62600000	63600000	0.002589
A02	62800000	63800000	0.009842
A02	63000000	64000000	0.011891
A02	63200000	64200000	0.009302
A02	63400000	64400000	0.009302
A02	63600000	64600000	0.009302
A02	63800000	64800000	0.005288
A02	64000000	65000000	0.009218
A02	64200000	65200000	0.014835
A02	64400000	65400000	0.014835
A02	64600000	65600000	0.019327
A02	64800000	65800000	0.016735
A02	65000000	66000000	0.012081
A02	65200000	66200000	0.006464
A02	65400000	66400000	0.006464
A02	65600000	66600000	0.011175
A02	65800000	66800000	0.010528
A02	66000000	67000000	0.023364
A02	66200000	67200000	0.023364
A02	66400000	67400000	0.023364
A02	66600000	67600000	0.021988
A02	66800000	67800000	0.028356
A02	67000000	68000000	0.014195
A02	67200000	68200000	0.014195
A02	67400000	68400000	0.021443
A02	67600000	68600000	0.013616
A02	67800000	68800000	0.011955
A02	68000000	69000000	0.011955
A02	68200000	69200000	0.013921
A02	68400000	69400000	0.006673
A02	68600000	69600000	0.006673
A02	68800000	69800000	0.005214
A02	69000000	70000000	0.005214
A02	69200000	70200000	0.003248
A02	69400000	70400000	0.003248
A02	69600000	70600000	0.036206
A02	69800000	70800000	0.032958
A02	70000000	71000000	0.032958
A02	70200000	71200000	0.032958
A02	70400000	71400000	0.032958
A02	70600000	71600000	0
A02	70800000	71800000	0.002504
A02	71000000	72000000	0.002504
A02	71200000	72200000	0.002504
A02	71400000	72400000	0.002504
A02	71600000	72600000	0.002504
A02	71800000	72800000	0
A02	72000000	73000000	0
A02	72200000	73200000	0
A02	72400000	73400000	0
A02	72600000	73600000	0
A02	72800000	73800000	0
A02	73000000	74000000	0
A02	73200000	74200000	0
A02	73400000	74400000	0.003356
A02	73600000	74600000	0.003356
A02	73800000	74800000	0.035167
A02	74000000	75000000	0.045361
A02	74200000	75200000	0.066125
A02	74400000	75400000	0.06621
A02	74600000	75600000	0.06621
A02	74800000	75800000	0.034399
A02	75000000	76000000	0.024205
A02	75200000	76200000	0.008208
A02	75400000	76400000	0.034216
A02	75600000	76600000	0.039975
A02	75800000	76800000	0.039975
A02	76000000	77000000	0.048323
A02	76200000	77200000	0.048816
A02	76400000	77400000	0.019367
A02	76600000	77600000	0.020847
A02	76800000	77800000	0.024676
A02	77000000	78000000	0.016328
A02	77200000	78200000	0.015944
A02	77400000	78400000	0.015944
A02	77600000	78600000	0.008705
A02	77800000	78800000	0.025732
A02	78000000	79000000	0.025935
A02	78200000	79200000	0.021059
A02	78400000	79400000	0.041604
A02	78600000	79600000	0.054659
A02	78800000	79800000	0.041977
A02	79000000	80000000	0.041774
A02	79200000	80200000	0.049795
A02	79400000	80400000	0.036122
A02	79600000	80600000	0.023067
A02	79800000	80800000	0.016928
A02	80000000	81000000	0.016928
A02	80200000	81200000	0.040473
A02	80400000	81400000	0.060499
A02	80600000	81600000	0.060499
A02	80800000	81800000	0.058464
A02	81000000	82000000	0.064551
A02	81200000	82200000	0.032985
A02	81400000	82400000	0.006087
A02	81600000	82600000	0.009725
A02	81800000	82800000	0.009725
A02	82000000	83000000	0.017626
A02	82200000	83200000	0.019978
A02	82400000	83400000	0.028572
A02	82600000	83600000	0.036097
A02	82800000	83800000	0.05818
A02	83000000	84000000	0.054571
A02	83200000	84200000	0.068419
A02	83400000	84400000	0.066652
A02	83600000	84600000	0.061265
A02	83800000	84800000	0.039182
A02	84000000	85000000	0.055699
A02	84200000	85200000	0.039499
A02	84400000	85400000	0.049404
A02	84600000	85600000	0.056244
A02	84800000	85800000	0.057254
A02	85000000	86000000	0.031823
A02	85200000	86200000	0.032588
A02	85400000	86400000	0.01875
A02	85600000	86600000	0.015334
A02	85800000	86800000	0.01544
A02	86000000	87000000	0.013975
A02	86200000	87200000	0.021838
A02	86400000	87400000	0.027534
A02	86600000	87600000	0.020593
A02	86800000	87800000	0.022944
A02	87000000	88000000	0.052693
A02	87200000	88200000	0.046987
A02	87400000	88400000	0.044278
A02	87600000	88600000	0.044438
A02	87800000	88800000	0.053412
A02	88000000	89000000	0.040429
A02	88200000	89200000	0.041937
A02	88400000	89400000	0.04634
A02	88600000	89600000	0.067189
A02	88800000	89800000	0.062075
A02	89000000	90000000	0.071342
A02	89200000	90200000	0.07193
A02	89400000	90400000	0.076103
A02	89600000	90600000	0.074663
A02	89800000	90800000	0.081676
A02	90000000	91000000	0.055643
A02	90200000	91200000	0.052579
A02	90400000	91400000	0.045546
A02	90600000	91600000	0.041738
A02	90800000	91800000	0.04212
A02	91000000	92000000	0.04212
A02	91200000	92200000	0.05632
A02	91400000	92400000	0.049102
A02	91600000	92600000	0.031082
A02	91800000	92800000	0.01659
A02	92000000	93000000	0.021615
A02	92200000	93200000	0.005461
A02	92400000	93400000	0.005255
A02	92600000	93600000	0.01914
A02	92800000	93800000	0.01891
A02	93000000	94000000	0.013885
A02	93200000	94200000	0.016363
A02	93400000	94400000	0.016363
A02	93600000	94600000	0.002478
A02	93800000	94800000	0.005104
A02	94000000	95000000	0.006612
A02	94200000	95200000	0.004134
A02	94400000	95400000	0.017776
A02	94600000	95600000	0.017776
A02	94800000	95800000	0.01898
A02	95000000	96000000	0.027895
A02	95200000	96200000	0.039879
A02	95400000	96400000	0.035564
A02	95600000	96600000	0.041282
A02	95800000	96800000	0.051009
A02	96000000	97000000	0.046573
A02	96200000	97200000	0.03638
A02	96400000	97400000	0.042683
A02	96600000	97600000	0.040747
A02	96800000	97800000	0.02719
A02	97000000	98000000	0.031597
A02	97200000	98200000	0.032078
A02	97400000	98400000	0.019577
A02	97600000	98600000	0.017194
A02	97800000	98800000	0.017194
A02	98000000	99000000	0.0068
A02	98200000	99200000	0.012732
A02	98400000	99400000	0.047433
A02	98600000	99600000	0.060992
A02	98800000	99800000	0.06901
A02	99000000	100000000	0.078384
A02	99200000	100200000	0.079756
A02	99400000	100400000	0.069818
A02	99600000	100600000	0.067974
A02	99800000	100800000	0.070979
A02	100000000	101000000	0.079938
A02	100200000	101200000	0.111967
A02	100400000	101400000	0.101803
A02	100600000	101600000	0.104635
A02	100800000	101800000	0.113208
A02	101000000	102000000	0.123953
A02	101200000	102200000	0.105084
A02	101400000	102400000	0.101675
A02	101600000	102600000	0.101191
A02	101800000	102800000	0.082367
A02	102000000	103000000	0.07329
A02	102200000	103200000	0.054181
A02	102400000	103400000	0.039862
A02	102600000	103600000	0.048707
A02	102800000	103800000	0.067315
A02	103000000	104000000	0.079163
A02	103200000	104200000	0.092235
A02	103400000	104400000	0.093209
A02	103600000	104600000	0.079642
A02	103800000	104800000	0.066032
A02	104000000	105000000	0.048601
A02	104200000	105200000	0.070974
A02	104400000	105400000	0.111446
A02	104600000	105600000	0.115074
A02	104800000	105800000	0.130327
A02	105000000	106000000	0.157561
A02	105200000	106200000	0.154254
A02	105400000	106400000	0.148726
A02	105600000	106600000	0.163694
A02	105800000	106800000	0.185167
A02	106000000	107000000	0.194905
A02	106200000	107200000	0.208964
A02	106400000	107400000	0.222283
A02	106600000	107600000	0.212301
A02	106800000	107800000	0.181736
A02	107000000	108000000	0.158241
A02	107200000	108200000	0.149294
A02	107400000	108400000	0.153135
A02	107600000	108600000	0.15948
A02	107800000	108800000	0.205066
A02	108000000	109000000	0.253967
A02	108200000	109200000	0.300377
A02	108400000	109400000	0.360646
A02	108600000	109600000	0.432585
A02	108800000	109800000	0.494611
A02	109000000	109867862	0.523137
A02	109200000	109867862	0.549102
A02	109400000	109867862	0.541563
A02	109600000	109867862	0.581415
A02	109800000	109867862	0.533377
D02	0	1000000	0.388468
D02	200000	1200000	0.359981
D02	400000	1400000	0.362478
D02	600000	1600000	0.362994
D02	800000	1800000	0.372429
D02	1000000	2000000	0.334646
D02	1200000	2200000	0.329427
D02	1400000	2400000	0.303995
D02	1600000	2600000	0.272758
D02	1800000	2800000	0.271377
D02	2000000	3000000	0.309539
D02	2200000	3200000	0.278934
D02	2400000	3400000	0.30603
D02	2600000	3600000	0.337536
D02	2800000	3800000	0.363606
D02	3000000	4000000	0.325684
D02	3200000	4200000	0.346988
D02	3400000	4400000	0.318257
D02	3600000	4600000	0.28436
D02	3800000	4800000	0.292898
D02	4000000	5000000	0.307864
D02	4200000	5200000	0.303728
D02	4400000	5400000	0.323506
D02	4600000	5600000	0.35076
D02	4800000	5800000	0.307974
D02	5000000	6000000	0.276554
D02	5200000	6200000	0.244085
D02	5400000	6400000	0.210741
D02	5600000	6600000	0.191359
D02	5800000	6800000	0.205438
D02	6000000	7000000	0.20088
D02	6200000	7200000	0.244901
D02	6400000	7400000	0.235602
D02	6600000	7600000	0.223339
D02	6800000	7800000	0.209878
D02	7000000	8000000	0.227008
D02	7200000	8200000	0.18085
D02	7400000	8400000	0.168217
D02	7600000	8600000	0.178975
D02	7800000	8800000	0.173325
D02	8000000	9000000	0.202229
D02	8200000	9200000	0.243138
D02	8400000	9400000	0.243016
D02	8600000	9600000	0.218126
D02	8800000	9800000	0.206931
D02	9000000	10000000	0.170232
D02	9200000	10200000	0.157214
D02	9400000	10400000	0.179725
D02	9600000	10600000	0.192199
D02	9800000	10800000	0.192898
D02	10000000	11000000	0.168924
D02	10200000	11200000	0.143883
D02	10400000	11400000	0.135516
D02	10600000	11600000	0.112245
D02	10800000	11800000	0.133846
D02	11000000	12000000	0.170805
D02	11200000	12200000	0.15807
D02	11400000	12400000	0.144097
D02	11600000	12600000	0.13223
D02	11800000	12800000	0.129967
D02	12000000	13000000	0.098057
D02	12200000	13200000	0.11722
D02	12400000	13400000	0.118438
D02	12600000	13600000	0.132658
D02	12800000	13800000	0.11289
D02	13000000	14000000	0.115048
D02	13200000	14200000	0.110488
D02	13400000	14400000	0.101967
D02	13600000	14600000	0.085094
D02	13800000	14800000	0.076308
D02	14000000	15000000	0.068591
D02	14200000	15200000	0.045458
D02	14400000	15400000	0.044425
D02	14600000	15600000	0.063774
D02	14800000	15800000	0.050951
D02	15000000	16000000	0.050688
D02	15200000	16200000	0.046143
D02	15400000	16400000	0.085976
D02	15600000	16600000	0.07285
D02	15800000	16800000	0.080588
D02	16000000	17000000	0.085062
D02	16200000	17200000	0.085474
D02	16400000	17400000	0.067803
D02	16600000	17600000	0.066765
D02	16800000	17800000	0.063656
D02	17000000	18000000	0.053945
D02	17200000	18200000	0.05113
D02	17400000	18400000	0.02686
D02	17600000	18600000	0.023067
D02	17800000	18800000	0.015538
D02	18000000	19000000	0.017783
D02	18200000	19200000	0.017783
D02	18400000	19400000	0.025879
D02	18600000	19600000	0.027563
D02	18800000	19800000	0.042356
D02	19000000	20000000	0.051274
D02	19200000	20200000	0.055989
D02	19400000	20400000	0.050178
D02	19600000	20600000	0.048586
D02	19800000	20800000	0.034725
D02	20000000	21000000	0.028326
D02	20200000	21200000	0.032291
D02	20400000	21400000	0.033744
D02	20600000	21600000	0.042395
D02	20800000	21800000	0.060843
D02	21000000	22000000	0.074865
D02	21200000	22200000	0.070248
D02	21400000	22400000	0.068491
D02	21600000	22600000	0.057162
D02	21800000	22800000	0.048323
D02	22000000	23000000	0.045424
D02	22200000	23200000	0.050343
D02	22400000	23400000	0.050951
D02	22600000	23600000	0.054235
D02	22800000	23800000	0.054454
D02	23000000	24000000	0.063599
D02	23200000	24200000	0.068004
D02	23400000	24400000	0.080159
D02	23600000	24600000	0.07181
D02	23800000	24800000	0.070457
D02	24000000	25000000	0.062297
D02	24200000	25200000	0.076474
D02	24400000	25400000	0.080642
D02	24600000	25600000	0.087475
D02	24800000	25800000	0.12086
D02	25000000	26000000	0.126588
D02	25200000	26200000	0.107795
D02	25400000	26400000	0.086853
D02	25600000	26600000	0.080869
D02	25800000	26800000	0.046912
D02	26000000	27000000	0.040355
D02	26200000	27200000	0.051541
D02	26400000	27400000	0.057072
D02	26600000	27600000	0.068822
D02	26800000	27800000	0.083497
D02	27000000	28000000	0.076319
D02	27200000	28200000	0.078556
D02	27400000	28400000	0.085049
D02	27600000	28600000	0.086457
D02	27800000	28800000	0.087524
D02	28000000	29000000	0.077971
D02	28200000	29200000	0.064172
D02	28400000	29400000	0.06705
D02	28600000	29600000	0.072151
D02	28800000	29800000	0.057828
D02	29000000	30000000	0.06595
D02	29200000	30200000	0.057761
D02	29400000	30400000	0.055081
D02	29600000	30600000	0.067722
D02	29800000	30800000	0.086406
D02	30000000	31000000	0.076942
D02	30200000	31200000	0.080274
D02	30400000	31400000	0.077893
D02	30600000	31600000	0.077894
D02	30800000	31800000	0.060192
D02	31000000	32000000	0.074347
D02	31200000	32200000	0.084923
D02	31400000	32400000	0.071795
D02	31600000	32600000	0.052945
D02	31800000	32800000	0.049782
D02	32000000	33000000	0.037732
D02	32200000	33200000	0.023618
D02	32400000	33400000	0.023618
D02	32600000	33600000	0.010718
D02	32800000	33800000	0.002645
D02	33000000	34000000	0
D02	33200000	34200000	0.003555
D02	33400000	34400000	0.003555
D02	33600000	34600000	0.003857
D02	33800000	34800000	0.004189
D02	34000000	35000000	0.004189
D02	34200000	35200000	0.011744
D02	34400000	35400000	0.024232
D02	34600000	35600000	0.02393
D02	34800000	35800000	0.026635
D02	35000000	36000000	0.052281
D02	35200000	36200000	0.064598
D02	35400000	36400000	0.066649
D02	35600000	36600000	0.102045
D02	35800000	36800000	0.104072
D02	36000000	37000000	0.086329
D02	36200000	37200000	0.065856
D02	36400000	37400000	0.059944
D02	36600000	37600000	0.041808
D02	36800000	37800000	0.052416
D02	37000000	38000000	0.05439
D02	37200000	38200000	0.074936
D02	37400000	38400000	0.082846
D02	37600000	38600000	0.089974
D02	37800000	38800000	0.081731
D02	38000000	39000000	0.082387
D02	38200000	39200000	0.072753
D02	38400000	39400000	0.066819
D02	38600000	39600000	0.055293
D02	38800000	39800000	0.063758
D02	39000000	40000000	0.062438
D02	39200000	40200000	0.065482
D02	39400000	40400000	0.085264
D02	39600000	40600000	0.084668
D02	39800000	40800000	0.080148
D02	40000000	41000000	0.11522
D02	40200000	41200000	0.09831
D02	40400000	41400000	0.087198
D02	40600000	41600000	0.089348
D02	40800000	41800000	0.08381
D02	41000000	42000000	0.095989
D02	41200000	42200000	0.104318
D02	41400000	42400000	0.108626
D02	41600000	42600000	0.109285
D02	41800000	42800000	0.117253
D02	42000000	43000000	0.0809
D02	42200000	43200000	0.087615
D02	42400000	43400000	0.065099
D02	42600000	43600000	0.061086
D02	42800000	43800000	0.053667
D02	43000000	44000000	0.040507
D02	43200000	44200000	0.025463
D02	43400000	44400000	0.026219
D02	43600000	44600000	0.015157
D02	43800000	44800000	0.014116
D02	44000000	45000000	0.020207
D02	44200000	45200000	0.023565
D02	44400000	45400000	0.029098
D02	44600000	45600000	0.062011
D02	44800000	45800000	0.085665
D02	45000000	46000000	0.09601
D02	45200000	46200000	0.124689
D02	45400000	46400000	0.11974
D02	45600000	46600000	0.097629
D02	45800000	46800000	0.075942
D02	46000000	47000000	0.064135
D02	46200000	47200000	0.061766
D02	46400000	47400000	0.07193
D02	46600000	47600000	0.078022
D02	46800000	47800000	0.092037
D02	47000000	48000000	0.087466
D02	47200000	48200000	0.059542
D02	47400000	48400000	0.056248
D02	47600000	48600000	0.05081
D02	47800000	48800000	0.049888
D02	48000000	49000000	0.069258
D02	48200000	49200000	0.08294
D02	48400000	49400000	0.097078
D02	48600000	49600000	0.089867
D02	48800000	49800000	0.083533
D02	49000000	50000000	0.069793
D02	49200000	50200000	0.06222
D02	49400000	50400000	0.064766
D02	49600000	50600000	0.08025
D02	49800000	50800000	0.070184
D02	50000000	51000000	0.066765
D02	50200000	51200000	0.07243
D02	50400000	51400000	0.046471
D02	50600000	51600000	0.029627
D02	50800000	51800000	0.044235
D02	51000000	52000000	0.047128
D02	51200000	52200000	0.037532
D02	51400000	52400000	0.050968
D02	51600000	52600000	0.05967
D02	51800000	52800000	0.054088
D02	52000000	53000000	0.069433
D02	52200000	53200000	0.082434
D02	52400000	53400000	0.081624
D02	52600000	53600000	0.074291
D02	52800000	53800000	0.095516
D02	53000000	54000000	0.098717
D02	53200000	54200000	0.097156
D02	53400000	54400000	0.0954
D02	53600000	54600000	0.107045
D02	53800000	54800000	0.112159
D02	54000000	55000000	0.086134
D02	54200000	55200000	0.087899
D02	54400000	55400000	0.0872
D02	54600000	55600000	0.082424
D02	54800000	55800000	0.053141
D02	55000000	56000000	0.058481
D02	55200000	56200000	0.057262
D02	55400000	56400000	0.055252
D02	55600000	56600000	0.073852
D02	55800000	56800000	0.088972
D02	56000000	57000000	0.110153
D02	56200000	57200000	0.128408
D02	56400000	57400000	0.162494
D02	56600000	57600000	0.156715
D02	56800000	57800000	0.15928
D02	57000000	58000000	0.136865
D02	57200000	58200000	0.114
D02	57400000	58400000	0.086615
D02	57600000	58600000	0.070052
D02	57800000	58800000	0.047594
D02	58000000	59000000	0.049853
D02	58200000	59200000	0.084328
D02	58400000	59400000	0.087918
D02	58600000	59600000	0.098801
D02	58800000	59800000	0.108001
D02	59000000	60000000	0.120792
D02	59200000	60200000	0.086408
D02	59400000	60400000	0.106663
D02	59600000	60600000	0.138166
D02	59800000	60800000	0.154955
D02	60000000	61000000	0.166144
D02	60200000	61200000	0.158718
D02	60400000	61400000	0.122304
D02	60600000	61600000	0.09848
D02	60800000	61800000	0.101595
D02	61000000	62000000	0.110357
D02	61200000	62200000	0.136791
D02	61400000	62400000	0.175142
D02	61600000	62600000	0.162158
D02	61800000	62800000	0.140846
D02	62000000	63000000	0.110054
D02	62200000	63200000	0.111371
D02	62400000	63400000	0.096501
D02	62600000	63600000	0.132302
D02	62800000	63800000	0.148321
D02	63000000	64000000	0.166239
D02	63200000	64200000	0.164857
D02	63400000	64400000	0.175988
D02	63600000	64600000	0.159941
D02	63800000	64800000	0.175255
D02	64000000	65000000	0.20307
D02	64200000	65200000	0.199249
D02	64400000	65400000	0.177171
D02	64600000	65600000	0.167652
D02	64800000	65800000	0.165433
D02	65000000	66000000	0.132009
D02	65200000	66200000	0.126571
D02	65400000	66400000	0.183741
D02	65600000	66600000	0.216071
D02	65800000	66800000	0.21711
D02	66000000	67000000	0.242962
D02	66200000	67200000	0.268556
D02	66400000	67400000	0.249991
D02	66600000	67600000	0.24993
D02	66800000	67800000	0.281939
D02	67000000	68000000	0.280845
D02	67200000	68200000	0.29792
D02	67400000	68400000	0.318875
D02	67600000	68600000	0.337221
D02	67800000	68800000	0.323515
D02	68000000	69000000	0.349081
D02	68200000	69200000	0.358974
D02	68400000	69400000	0.346173
D02	68600000	69600000	0.344243
D02	68800000	69800000	0.379022
D02	69000000	70000000	0.374485
D02	69200000	70200000	0.408079
D02	69400000	70400000	0.378727
D02	69600000	70600000	0.38485
D02	69800000	70800000	0.38537
D02	70000000	71000000	0.407907
D02	70200000	71200000	0.38242
D02	70400000	71400000	0.42667
D02	70600000	71596151	0.4456
D02	70800000	71596151	0.435878
D02	71000000	71596151	0.425132
D02	71200000	71596151	0.433423
D02	71400000	71596151	0.485427
A03	0	1000000	0.311341
A03	200000	1200000	0.265723
A03	400000	1400000	0.214793
A03	600000	1600000	0.226229
A03	800000	1800000	0.222015
A03	1000000	2000000	0.22508
A03	1200000	2200000	0.218447
A03	1400000	2400000	0.221967
A03	1600000	2600000	0.205384
A03	1800000	2800000	0.215976
A03	2000000	3000000	0.198917
A03	2200000	3200000	0.19686
A03	2400000	3400000	0.20142
A03	2600000	3600000	0.224056
A03	2800000	3800000	0.243376
A03	3000000	4000000	0.234542
A03	3200000	4200000	0.233897
A03	3400000	4400000	0.261461
A03	3600000	4600000	0.27068
A03	3800000	4800000	0.256718
A03	4000000	5000000	0.261568
A03	4200000	5200000	0.267814
A03	4400000	5400000	0.233785
A03	4600000	5600000	0.213732
A03	4800000	5800000	0.201351
A03	5000000	6000000	0.188067
A03	5200000	6200000	0.192819
A03	5400000	6400000	0.193368
A03	5600000	6600000	0.194534
A03	5800000	6800000	0.199348
A03	6000000	7000000	0.201336
A03	6200000	7200000	0.167357
A03	6400000	7400000	0.14696
A03	6600000	7600000	0.12389
A03	6800000	7800000	0.104732
A03	7000000	8000000	0.095634
A03	7200000	8200000	0.117131
A03	7400000	8400000	0.131661
A03	7600000	8600000	0.132758
A03	7800000	8800000	0.135426
A03	8000000	9000000	0.148761
A03	8200000	9200000	0.123484
A03	8400000	9400000	0.121735
A03	8600000	9600000	0.147036
A03	8800000	9800000	0.129224
A03	9000000	10000000	0.124444
A03	9200000	10200000	0.144223
A03	9400000	10400000	0.129164
A03	9600000	10600000	0.099644
A03	9800000	10800000	0.107213
A03	10000000	11000000	0.107209
A03	10200000	11200000	0.08939
A03	10400000	11400000	0.081134
A03	10600000	11600000	0.064742
A03	10800000	11800000	0.05755
A03	11000000	12000000	0.036167
A03	11200000	12200000	0.05385
A03	11400000	12400000	0.094793
A03	11600000	12600000	0.12356
A03	11800000	12800000	0.131448
A03	12000000	13000000	0.145044
A03	12200000	13200000	0.134822
A03	12400000	13400000	0.097473
A03	12600000	13600000	0.086092
A03	12800000	13800000	0.082358
A03	13000000	14000000	0.05899
A03	13200000	14200000	0.07157
A03	13400000	14400000	0.094531
A03	13600000	14600000	0.105383
A03	13800000	14800000	0.10071
A03	14000000	15000000	0.107041
A03	14200000	15200000	0.09018
A03	14400000	15400000	0.084589
A03	14600000	15600000	0.052119
A03	14800000	15800000	0.058477
A03	15000000	16000000	0.095958
A03	15200000	16200000	0.09985
A03	15400000	16400000	0.089457
A03	15600000	16600000	0.112531
A03	15800000	16800000	0.107328
A03	16000000	17000000	0.083053
A03	16200000	17200000	0.07212
A03	16400000	17400000	0.086061
A03	16600000	17600000	0.079836
A03	16800000	17800000	0.072037
A03	17000000	18000000	0.050786
A03	17200000	18200000	0.061491
A03	17400000	18400000	0.052206
A03	17600000	18600000	0.04575
A03	17800000	18800000	0.06033
A03	18000000	19000000	0.092149
A03	18200000	19200000	0.08507
A03	18400000	19400000	0.095511
A03	18600000	19600000	0.117166
A03	18800000	19800000	0.111201
A03	19000000	20000000	0.096923
A03	19200000	20200000	0.097695
A03	19400000	20400000	0.073451
A03	19600000	20600000	0.042212
A03	19800000	20800000	0.032587
A03	20000000	21000000	0.016964
A03	20200000	21200000	0.012919
A03	20400000	21400000	0.030534
A03	20600000	21600000	0.046268
A03	20800000	21800000	0.044473
A03	21000000	22000000	0.046831
A03	21200000	22200000	0.039858
A03	21400000	22400000	0.020819
A03	21600000	22600000	0.004276
A03	21800000	22800000	0.024662
A03	22000000	23000000	0.034152
A03	22200000	23200000	0.055329
A03	22400000	23400000	0.062676
A03	22600000	23600000	0.065576
A03	22800000	23800000	0.046493
A03	23000000	24000000	0.042354
A03	23200000	24200000	0.022751
A03	23400000	24400000	0.015404
A03	23600000	24600000	0.012504
A03	23800000	24800000	0.011201
A03	24000000	25000000	0.011719
A03	24200000	25200000	0.010411
A03	24400000	25400000	0.019373
A03	24600000	25600000	0.029074
A03	24800000	25800000	0.029909
A03	25000000	26000000	0.026034
A03	25200000	26200000	0.025768
A03	25400000	26400000	0.021483
A03	25600000	26600000	0.011782
A03	25800000	26800000	0.024437
A03	26000000	27000000	0.018167
A03	26200000	27200000	0.019125
A03	26400000	27400000	0.020459
A03	26600000	27600000	0.025349
A03	26800000	27800000	0.0213
A03	27000000	28000000	0.039646
A03	27200000	28200000	0.038688
A03	27400000	28400000	0.037394
A03	27600000	28600000	0.035576
A03	27800000	28800000	0.027239
A03	28000000	29000000	0.008893
A03	28200000	29200000	0.01369
A03	28400000	29400000	0.008973
A03	28600000	29600000	0.005901
A03	28800000	29800000	0.004797
A03	29000000	30000000	0.004797
A03	29200000	30200000	0.004688
A03	29400000	30400000	0.004688
A03	29600000	30600000	0.004688
A03	29800000	30800000	0.006326
[truncated: 9,479 more rows]

## Sheet: Fig.1b (repeat density)
Source Data Fig. 1. Sequence statistics, genomic features and syntenic relationships
Source Data Fig. 1b | Information of genome information, genome density, repeat density, indel density, SNP density, A and D syntenic blocks in G.mustelinum
repeat density
chr	start	end	Copia	Gypsy	Other_LTRs	Other_repeats	Low_complexity
A01	0	1000000	0.022174	0.027657	0.000376	0.241031	0.004738
A01	200000	1200000	0.025896	0.056717	0.000376	0.255629	0.004952
A01	400000	1400000	0.016962	0.068115	0.000376	0.264556	0.005325
A01	600000	1600000	0.047043	0.069813	0.001568	0.255312	0.005077
A01	800000	1800000	0.038006	0.06906	0.001568	0.269776	0.005021
A01	1000000	2000000	0.041076	0.048267	0.001192	0.240632	0.00558
A01	1200000	2200000	0.037597	0.039508	0.001192	0.250578	0.005449
A01	1400000	2400000	0.037295	0.056841	0.001192	0.232144	0.0048
A01	1600000	2600000	0.010124	0.066328	0	0.245981	0.005299
A01	1800000	2800000	0.021947	0.085219	0	0.223629	0.005466
A01	2000000	3000000	0.047198	0.089558	0	0.222164	0.005182
A01	2200000	3200000	0.048593	0.136826	0	0.224431	0.004436
A01	2400000	3400000	0.062055	0.154584	0.000763	0.237279	0.004648
A01	2600000	3600000	0.061094	0.157911	0.000763	0.232352	0.004424
A01	2800000	3800000	0.090194	0.184716	0.000763	0.230614	0.004019
A01	3000000	4000000	0.060481	0.240218	0.000763	0.2454	0.004309
A01	3200000	4200000	0.087386	0.192429	0.000763	0.248339	0.005289
A01	3400000	4400000	0.076951	0.18299	0	0.248851	0.005378
A01	3600000	4600000	0.097399	0.205394	0	0.239237	0.005167
A01	3800000	4800000	0.076979	0.222204	0	0.254416	0.005089
A01	4000000	5000000	0.100396	0.194289	0.000741	0.246934	0.004967
A01	4200000	5200000	0.079037	0.231575	0.000741	0.237482	0.004601
A01	4400000	5400000	0.081077	0.240795	0.001533	0.232979	0.004219
A01	4600000	5600000	0.064772	0.280392	0.001533	0.248918	0.004223
A01	4800000	5800000	0.067903	0.252917	0.001533	0.253984	0.004526
A01	5000000	6000000	0.05123	0.245623	0.000792	0.247269	0.004645
A01	5200000	6200000	0.045828	0.294521	0.000792	0.245167	0.003869
A01	5400000	6400000	0.051018	0.314946	0	0.236063	0.00366
A01	5600000	6600000	0.056148	0.283928	0	0.225606	0.003521
A01	5800000	6800000	0.049432	0.266477	0.002453	0.233483	0.003308
A01	6000000	7000000	0.051113	0.280619	0.002902	0.241355	0.003287
A01	6200000	7200000	0.068267	0.210557	0.002993	0.246158	0.003951
A01	6400000	7400000	0.058006	0.197997	0.002993	0.264064	0.004131
A01	6600000	7600000	0.059177	0.186015	0.00391	0.282874	0.004393
A01	6800000	7800000	0.068903	0.185748	0.001457	0.266225	0.00452
A01	7000000	8000000	0.08632	0.182968	0.001008	0.264681	0.004024
A01	7200000	8200000	0.069091	0.215339	0.000917	0.277659	0.00371
A01	7400000	8400000	0.072455	0.192001	0.000917	0.287609	0.004177
A01	7600000	8600000	0.066674	0.191783	0	0.279113	0.00411
A01	7800000	8800000	0.042552	0.217769	0	0.30016	0.003803
A01	8000000	9000000	0.022785	0.221378	0	0.295314	0.004584
A01	8200000	9200000	0.025657	0.200755	0.000328	0.304753	0.004729
A01	8400000	9400000	0.034091	0.256921	0.002239	0.288314	0.003668
A01	8600000	9600000	0.049963	0.310261	0.003892	0.278328	0.003563
A01	8800000	9800000	0.068003	0.324612	0.003892	0.257432	0.003484
A01	9000000	10000000	0.061212	0.38637	0.00503	0.258314	0.002439
A01	9200000	10200000	0.064749	0.376656	0.004702	0.26103	0.002255
A01	9400000	10400000	0.062017	0.351223	0.002791	0.279498	0.002389
A01	9600000	10600000	0.050726	0.291312	0.001138	0.317909	0.002289
A01	9800000	10800000	0.050763	0.291899	0.001138	0.325356	0.002715
A01	10000000	11000000	0.061416	0.257604	0	0.340143	0.003475
A01	10200000	11200000	0.056715	0.295429	0	0.321434	0.00328
A01	10400000	11400000	0.057585	0.295296	0	0.280309	0.003861
A01	10600000	11600000	0.071804	0.324555	0.0006	0.250527	0.003573
A01	10800000	11800000	0.058686	0.298383	0.000875	0.265715	0.003426
A01	11000000	12000000	0.053336	0.250609	0.000875	0.266711	0.003183
A01	11200000	12200000	0.069364	0.208064	0.000875	0.258291	0.003433
A01	11400000	12400000	0.077987	0.182303	0.000875	0.289779	0.003304
A01	11600000	12600000	0.06825	0.153838	0.000275	0.286254	0.003489
A01	11800000	12800000	0.073843	0.182282	0	0.261499	0.003351
A01	12000000	13000000	0.078337	0.204648	0	0.246574	0.003497
A01	12200000	13200000	0.075509	0.225976	0	0.244858	0.003511
A01	12400000	13400000	0.063047	0.30789	0.001476	0.242267	0.002847
A01	12600000	13600000	0.07105	0.38175	0.005144	0.246138	0.00238
A01	12800000	13800000	0.069232	0.371047	0.005144	0.262447	0.002456
A01	13000000	14000000	0.093692	0.353187	0.007064	0.258468	0.002391
A01	13200000	14200000	0.093125	0.321201	0.008421	0.274183	0.002314
A01	13400000	14400000	0.103139	0.234712	0.006945	0.271291	0.002866
A01	13600000	14600000	0.088686	0.175141	0.003277	0.28279	0.003297
A01	13800000	14800000	0.106328	0.20687	0.003503	0.282219	0.002974
A01	14000000	15000000	0.098248	0.245809	0.001976	0.299791	0.002681
A01	14200000	15200000	0.086127	0.325524	0.000619	0.284779	0.002537
A01	14400000	15400000	0.071614	0.423638	0.004358	0.284536	0.001994
A01	14600000	15600000	0.063872	0.447552	0.005088	0.311241	0.001589
A01	14800000	15800000	0.038916	0.49934	0.004862	0.303324	0.001405
A01	15000000	16000000	0.019054	0.495747	0.004469	0.303063	0.002356
A01	15200000	16200000	0.023849	0.458344	0.004469	0.309672	0.00252
A01	15400000	16400000	0.023436	0.414745	0.002172	0.328984	0.003246
A01	15600000	16600000	0.024631	0.430248	0.001442	0.321358	0.003446
A01	15800000	16800000	0.05067	0.358219	0.002601	0.322696	0.003994
A01	16000000	17000000	0.054333	0.354682	0.002803	0.33516	0.002951
A01	16200000	17200000	0.047531	0.336537	0.003382	0.361967	0.00307
A01	16400000	17400000	0.048035	0.354201	0.001984	0.35423	0.002507
A01	16600000	17600000	0.069516	0.335664	0.003746	0.326085	0.002525
A01	16800000	17800000	0.05006	0.330882	0.00371	0.346979	0.002199
A01	17000000	18000000	0.050733	0.347151	0.003508	0.344456	0.001959
A01	17200000	18200000	0.05748	0.354289	0.00345	0.334812	0.001751
A01	17400000	18400000	0.06543	0.301696	0.003406	0.348302	0.001751
A01	17600000	18600000	0.046255	0.291846	0.001644	0.359827	0.001886
A01	17800000	18800000	0.052277	0.285919	0.001428	0.371289	0.001848
A01	18000000	19000000	0.050191	0.285507	0.001428	0.368057	0.002673
A01	18200000	19200000	0.044494	0.289758	0.000907	0.359333	0.002386
A01	18400000	19400000	0.0486	0.252355	0.002183	0.35284	0.002932
A01	18600000	19600000	0.044221	0.230592	0.002183	0.379515	0.00351
A01	18800000	19800000	0.038987	0.214094	0.001276	0.373161	0.003899
A01	19000000	20000000	0.036294	0.204965	0.001276	0.36624	0.003664
A01	19200000	20200000	0.044041	0.20187	0.002418	0.382352	0.003922
A01	19400000	20400000	0.043803	0.253961	0.001142	0.387503	0.003434
A01	19600000	20600000	0.04803	0.316542	0.001953	0.36918	0.002538
A01	19800000	20800000	0.038267	0.351203	0.001953	0.373717	0.002561
A01	20000000	21000000	0.046065	0.343265	0.001953	0.378281	0.001948
A01	20200000	21200000	0.037795	0.366424	0.001382	0.370292	0.001998
A01	20400000	21400000	0.043847	0.370896	0.001382	0.353857	0.001894
A01	20600000	21600000	0.044985	0.344998	0.002596	0.342369	0.002494
A01	20800000	21800000	0.045186	0.344532	0.002596	0.313768	0.002101
A01	21000000	22000000	0.041474	0.348607	0.002596	0.332417	0.002385
A01	21200000	22200000	0.04466	0.364916	0.008168	0.32381	0.002124
A01	21400000	22400000	0.025414	0.388446	0.014655	0.337899	0.002471
A01	21600000	22600000	0.022783	0.419151	0.01263	0.335237	0.002474
A01	21800000	22800000	0.027945	0.418069	0.01263	0.361785	0.002252
A01	22000000	23000000	0.02043	0.42847	0.013485	0.358844	0.002007
A01	22200000	23200000	0.027973	0.41716	0.007342	0.369165	0.002193
A01	22400000	23400000	0.035863	0.424052	0.000855	0.352591	0.001922
A01	22600000	23600000	0.035832	0.401578	0.000855	0.385053	0.00147
A01	22800000	23800000	0.034778	0.431251	0.00338	0.380258	0.001576
A01	23000000	24000000	0.045873	0.440207	0.002525	0.365083	0.0018
A01	23200000	24200000	0.05142	0.408836	0.002525	0.368855	0.001662
A01	23400000	24400000	0.053118	0.396028	0.003078	0.388029	0.001668
A01	23600000	24600000	0.060805	0.392798	0.003378	0.359278	0.001752
A01	23800000	24800000	0.059928	0.406532	0.001123	0.348389	0.001832
A01	24000000	25000000	0.063266	0.402831	0.001742	0.345652	0.002267
A01	24200000	25200000	0.046353	0.424363	0.003389	0.360387	0.002229
A01	24400000	25400000	0.050159	0.385113	0.00448	0.358595	0.002267
A01	24600000	25600000	0.047174	0.429105	0.00418	0.362296	0.002122
A01	24800000	25800000	0.052552	0.383002	0.00391	0.367013	0.002244
A01	25000000	26000000	0.052633	0.372948	0.004391	0.380952	0.001755
A01	25200000	26200000	0.052251	0.378873	0.003238	0.370236	0.002122
A01	25400000	26400000	0.052107	0.379103	0.002899	0.376087	0.002298
A01	25600000	26600000	0.063405	0.311205	0.002899	0.396193	0.002317
A01	25800000	26800000	0.056684	0.307031	0.002899	0.403887	0.002368
A01	26000000	27000000	0.040741	0.338829	0.001799	0.394861	0.00226
A01	26200000	27200000	0.05052	0.346744	0.001305	0.370142	0.001945
A01	26400000	27400000	0.039495	0.376879	0	0.384929	0.001481
A01	26600000	27600000	0.024164	0.408937	0.008816	0.388025	0.001404
A01	26800000	27800000	0.028867	0.411454	0.008816	0.398259	0.001214
A01	27000000	28000000	0.042311	0.412657	0.009855	0.390425	0.001084
A01	27200000	28200000	0.041399	0.395111	0.009855	0.401641	0.001084
A01	27400000	28400000	0.044179	0.394389	0.009855	0.401585	0.00132
A01	27600000	28600000	0.044035	0.418082	0.003516	0.368606	0.001583
A01	27800000	28800000	0.038044	0.45229	0.003822	0.376838	0.001481
A01	28000000	29000000	0.023265	0.475699	0.00446	0.375689	0.001457
A01	28200000	29200000	0.012384	0.541281	0.00446	0.381945	0.001057
A01	28400000	29400000	0.006747	0.587238	0.009263	0.356301	0.000783
A01	28600000	29600000	0.007326	0.586278	0.008425	0.381124	0.000342
A01	28800000	29800000	0.004741	0.603248	0.009488	0.370476	0.0002
A01	29000000	30000000	0.012902	0.621156	0.010932	0.363307	0.00012
A01	29200000	30200000	0.017242	0.596455	0.013349	0.352517	0.000263
A01	29400000	30400000	0.018088	0.557106	0.016234	0.376717	0.000378
A01	29600000	30600000	0.022273	0.568799	0.014595	0.360069	0.000334
A01	29800000	30800000	0.026222	0.576038	0.013676	0.344554	0.000486
A01	30000000	31000000	0.018218	0.527354	0.014686	0.384592	0.00071
A01	30200000	31200000	0.013878	0.540913	0.018291	0.380141	0.000624
A01	30400000	31400000	0.01419	0.574176	0.010603	0.35586	0.000509
A01	30600000	31600000	0.018339	0.556122	0.010603	0.343827	0.000807
A01	30800000	31800000	0.01439	0.566384	0.013654	0.338828	0.000655
A01	31000000	32000000	0.025948	0.581825	0.011795	0.311288	0.000771
A01	31200000	32200000	0.030204	0.550485	0.005773	0.323144	0.0011
A01	31400000	32400000	0.030036	0.523191	0.005773	0.335866	0.001188
A01	31600000	32600000	0.032581	0.503975	0.005773	0.361207	0.001232
A01	31800000	32800000	0.047901	0.430286	0.00428	0.370386	0.001739
A01	32000000	33000000	0.039009	0.436777	0.002601	0.358553	0.001532
A01	32200000	33200000	0.043906	0.426185	0.006763	0.347484	0.001608
A01	32400000	33400000	0.057833	0.37353	0.008836	0.33114	0.002563
A01	32600000	33600000	0.056747	0.36876	0.009529	0.313833	0.002641
A01	32800000	33800000	0.056696	0.405284	0.007521	0.314883	0.002423
A01	33000000	34000000	0.065217	0.41157	0.010606	0.328746	0.002343
A01	33200000	34200000	0.062568	0.439404	0.006444	0.327206	0.001992
A01	33400000	34400000	0.049716	0.486768	0.004371	0.339902	0.001204
A01	33600000	34600000	0.035182	0.555907	0.003678	0.319401	0.001117
A01	33800000	34800000	0.019913	0.563343	0.003831	0.315176	0.000947
A01	34000000	35000000	0.011499	0.569261	0.000781	0.305946	0.000945
A01	34200000	35200000	0.006839	0.576011	0.002887	0.309926	0.000933
A01	34400000	35400000	0.012179	0.609755	0.00394	0.29872	0.000942
A01	34600000	35600000	0.014007	0.568857	0.00394	0.342952	0.000794
A01	34800000	35800000	0.016548	0.581052	0.003787	0.361576	0.000788
A01	35000000	36000000	0.013843	0.559575	0.003159	0.39224	0.000661
A01	35200000	36200000	0.011999	0.592036	0.006177	0.375644	0.000623
A01	35400000	36400000	0.012863	0.577013	0.006128	0.367847	0.000396
A01	35600000	36600000	0.015498	0.581215	0.010929	0.348831	0.000389
A01	35800000	36800000	0.012957	0.577687	0.011568	0.352274	0.000276
A01	36000000	37000000	0.012732	0.572187	0.01211	0.353935	0.000276
A01	36200000	37200000	0.012732	0.547927	0.006986	0.37778	0.000252
A01	36400000	37400000	0.004463	0.570766	0.006327	0.36631	0.000262
A01	36600000	37600000	0.006137	0.559354	0.001526	0.376678	0.000357
A01	36800000	37800000	0.006137	0.580381	0.002128	0.344718	0.000851
A01	37000000	38000000	0.006372	0.618222	0.004581	0.307962	0.000883
A01	37200000	38200000	0.009572	0.607729	0.005851	0.308948	0.000925
A01	37400000	38400000	0.009572	0.594499	0.006397	0.312086	0.000878
A01	37600000	38600000	0.003435	0.609631	0.006397	0.328769	0.000774
A01	37800000	38800000	0.005554	0.580895	0.005156	0.346798	0.00028
A01	38000000	39000000	0.005421	0.569432	0.005189	0.362373	0.000248
A01	38200000	39200000	0.004422	0.539489	0.010398	0.385991	0.000356
A01	38400000	39400000	0.009789	0.528291	0.012521	0.419984	0.000356
A01	38600000	39600000	0.009789	0.555443	0.012521	0.396558	0.000187
A01	38800000	39800000	0.00925	0.566812	0.014523	0.392406	0.000187
A01	39000000	40000000	0.009148	0.549388	0.013851	0.412112	0.000265
A01	39200000	40200000	0.010156	0.602977	0.007372	0.372263	0.000152
A01	39400000	40400000	0.01312	0.561449	0.00466	0.386253	0.000711
A01	39600000	40600000	0.019606	0.550818	0.00466	0.376285	0.000813
A01	39800000	40800000	0.020022	0.547721	0.007508	0.377168	0.001058
A01	40000000	41000000	0.024481	0.558835	0.005152	0.346607	0.001263
A01	40200000	41200000	0.032797	0.503481	0.006655	0.372713	0.001421
A01	40400000	41400000	0.034191	0.515365	0.006353	0.337476	0.001707
A01	40600000	41600000	0.033401	0.486472	0.006353	0.356877	0.001922
A01	40800000	41800000	0.03456	0.467866	0.005038	0.372237	0.002026
A01	41000000	42000000	0.031696	0.465982	0.011518	0.400232	0.001792
A01	41200000	42200000	0.020585	0.483266	0.011515	0.411267	0.001637
A01	41400000	42400000	0.015341	0.529292	0.011515	0.427896	0.000792
A01	41600000	42600000	0.018938	0.492842	0.011658	0.394031	0.001125
A01	41800000	42800000	0.016566	0.494073	0.011553	0.389662	0.001051
A01	42000000	43000000	0.030286	0.443926	0.005603	0.382738	0.001139
A01	42200000	43200000	0.044449	0.421705	0.004103	0.351016	0.001779
A01	42400000	43400000	0.04607	0.340361	0.004103	0.359966	0.002121
A01	42600000	43600000	0.043633	0.346327	0.00396	0.396571	0.001943
A01	42800000	43800000	0.04813	0.332104	0.00053	0.391184	0.001966
A01	43000000	44000000	0.040485	0.378208	0.001035	0.384288	0.001871
A01	43200000	44200000	0.029912	0.392108	0.003681	0.405608	0.001742
A01	43400000	44400000	0.037184	0.417127	0.003681	0.378379	0.00187
A01	43600000	44600000	0.035357	0.44711	0.004851	0.346134	0.001817
A01	43800000	44800000	0.032552	0.471535	0.004851	0.330971	0.001673
A01	44000000	45000000	0.02963	0.440711	0.004118	0.3299	0.002034
A01	44200000	45200000	0.026955	0.447671	0.001472	0.316629	0.002013
A01	44400000	45400000	0.018403	0.474277	0.001472	0.322474	0.001868
A01	44600000	45600000	0.013374	0.484208	0.000797	0.352602	0.001549
A01	44800000	45800000	0.011721	0.470954	0.000797	0.385311	0.001686
A01	45000000	46000000	0.010907	0.527741	0.000495	0.376298	0.001391
A01	45200000	46200000	0.016503	0.536864	0.003078	0.378436	0.000902
A01	45400000	46400000	0.011681	0.55262	0.005056	0.406173	0.000646
A01	45600000	46600000	0.011681	0.553927	0.006926	0.420147	0.000546
A01	45800000	46800000	0.011419	0.564133	0.00836	0.419421	0.000387
A01	46000000	47000000	0.007485	0.528241	0.009379	0.453156	0.000279
A01	46200000	47200000	0.006485	0.541848	0.008389	0.459155	0.000317
A01	46400000	47400000	0.007967	0.546617	0.011687	0.452049	0.000328
A01	46600000	47600000	0.008005	0.572871	0.015181	0.421928	0.000328
A01	46800000	47800000	0.011054	0.552453	0.017282	0.411947	0.000581
A01	47000000	48000000	0.011054	0.567177	0.017206	0.402135	0.000581
A01	47200000	48200000	0.009568	0.544196	0.016445	0.413037	0.000535
A01	47400000	48400000	0.008086	0.566337	0.011882	0.392096	0.000455
A01	47600000	48600000	0.008048	0.540668	0.015407	0.414817	0.000523
A01	47800000	48800000	0.006612	0.564277	0.015185	0.418522	0.000251
A01	48000000	49000000	0.008113	0.577954	0.015372	0.402848	0.000317
A01	48200000	49200000	0.003674	0.594974	0.01454	0.37944	0.000301
A01	48400000	49400000	0.010936	0.554773	0.013855	0.390073	0.000663
A01	48600000	49600000	0.024391	0.532049	0.004471	0.362946	0.001371
A01	48800000	49800000	0.049021	0.489265	0.002311	0.341389	0.001543
A01	49000000	50000000	0.059144	0.423102	0.001181	0.352523	0.001861
A01	49200000	50200000	0.064508	0.39323	0.001181	0.362553	0.002025
A01	49400000	50400000	0.065986	0.378071	0.001153	0.374732	0.002278
A01	49600000	50600000	0.058255	0.396463	0.00134	0.393235	0.001538
A01	49800000	50800000	0.031707	0.431601	0.000737	0.391269	0.001461
A01	50000000	51000000	0.020317	0.467981	0.005596	0.387896	0.001195
A01	50200000	51200000	0.014953	0.497802	0.009642	0.379604	0.00125
A01	50400000	51400000	0.011258	0.531294	0.014471	0.368504	0.000635
A01	50600000	51600000	0.005534	0.5394	0.015913	0.313624	0.000634
A01	50800000	51800000	0.009065	0.545133	0.017893	0.323621	0.000477
A01	51000000	52000000	0.009123	0.541853	0.013034	0.317387	0.000409
A01	51200000	52200000	0.020721	0.510661	0.008988	0.323806	0.0003
A01	51400000	52400000	0.015676	0.512851	0.007308	0.332066	0.0003
A01	51600000	52600000	0.015676	0.537796	0.006085	0.37647	0.000265
A01	51800000	52800000	0.01189	0.551809	0.009766	0.375205	0.000268
A01	52000000	53000000	0.012177	0.565302	0.009766	0.376633	0.000332
A01	52200000	53200000	0.009113	0.560249	0.014025	0.392486	0.000249
A01	52400000	53400000	0.00977	0.572303	0.011767	0.377733	0.00039
A01	52600000	53600000	0.011341	0.543532	0.012833	0.395143	0.00039
A01	52800000	53800000	0.011341	0.534555	0.006739	0.413484	0.000372
A01	53000000	54000000	0.010762	0.526548	0.009923	0.426204	0.000344
A01	53200000	54200000	0.002228	0.597569	0.007178	0.392513	0.000323
A01	53400000	54400000	0.0029	0.553173	0.007513	0.416598	0.000182
A01	53600000	54600000	0.012398	0.555909	0.006041	0.398395	0.00023
A01	53800000	54800000	0.019691	0.55124	0.008046	0.38834	0.000255
A01	54000000	55000000	0.028325	0.545317	0.004862	0.374999	0.00031
A01	54200000	55200000	0.028534	0.480683	0.003348	0.412983	0.000306
A01	54400000	55400000	0.033237	0.47019	0.002122	0.398079	0.000838
A01	54600000	55600000	0.022365	0.463237	0.002122	0.409971	0.000864
A01	54800000	55800000	0.02091	0.456287	0	0.408444	0.000874
A01	55000000	56000000	0.012276	0.45662	0	0.408225	0.001246
A01	55200000	56200000	0.013511	0.478005	0	0.399174	0.001566
A01	55400000	56400000	0.017438	0.510398	0.001111	0.384378	0.001093
A01	55600000	56600000	0.022563	0.504747	0.001617	0.388276	0.001643
A01	55800000	56800000	0.018233	0.497916	0.001769	0.408027	0.001572
A01	56000000	57000000	0.018233	0.53313	0.002743	0.398262	0.001059
A01	56200000	57200000	0.031078	0.517617	0.003856	0.383754	0.001129
A01	56400000	57400000	0.022527	0.504833	0.005268	0.383516	0.001528
A01	56600000	57600000	0.023928	0.484676	0.006285	0.368495	0.001458
A01	56800000	57800000	0.029478	0.478687	0.006133	0.375201	0.001834
A01	57000000	58000000	0.039636	0.423301	0.005553	0.388186	0.00248
A01	57200000	58200000	0.031769	0.410486	0.00444	0.405199	0.002232
A01	57400000	58400000	0.038849	0.444746	0.001917	0.394151	0.001853
A01	57600000	58600000	0.032332	0.474501	0.000394	0.420193	0.001379
A01	57800000	58800000	0.032791	0.482721	0.000844	0.39854	0.0011
A01	58000000	59000000	0.022867	0.502377	0.001319	0.402723	0.000859
A01	58200000	59200000	0.016445	0.556154	0.001319	0.384808	0.00075
A01	58400000	59400000	0.007957	0.544235	0.007627	0.408486	0.000884
A01	58600000	59600000	0.007751	0.556306	0.008031	0.392595	0.000835
A01	58800000	59800000	0.001057	0.58233	0.007581	0.394986	0.000779
A01	59000000	60000000	0.002417	0.578598	0.012433	0.406141	0.000374
A01	59200000	60200000	0.011673	0.526403	0.012577	0.419808	0.000512
A01	59400000	60400000	0.011673	0.535999	0.006356	0.399151	0.000538
A01	59600000	60600000	0.015231	0.531638	0.005952	0.385665	0.000673
A01	59800000	60800000	0.022454	0.509226	0.006487	0.378073	0.001266
A01	60000000	61000000	0.027389	0.500149	0.000766	0.37382	0.002233
A01	60200000	61200000	0.020096	0.518743	0.002105	0.391246	0.00223
A01	60400000	61400000	0.020096	0.508978	0.008396	0.422544	0.002068
A01	60600000	61600000	0.021286	0.484954	0.008396	0.443489	0.002248
A01	60800000	61800000	0.01324	0.49116	0.008405	0.467505	0.001673
A01	61000000	62000000	0.010747	0.526801	0.008405	0.43457	0.000922
A01	61200000	62200000	0.01731	0.512202	0.006922	0.405536	0.000973
A01	61400000	62400000	0.029019	0.477	0.004012	0.40074	0.000952
A01	61600000	62600000	0.024271	0.489868	0.006057	0.395319	0.000745
A01	61800000	62800000	0.024271	0.508734	0.005513	0.361023	0.000792
A01	62000000	63000000	0.020235	0.521177	0.00746	0.377497	0.000576
A01	62200000	63200000	0.011709	0.55664	0.011591	0.383407	0.000558
A01	62400000	63400000	0.008298	0.583058	0.008123	0.373306	0.000502
A01	62600000	63600000	0.008298	0.590794	0.006078	0.386115	0.000477
A01	62800000	63800000	0.008298	0.593617	0.006078	0.394508	0.000371
A01	63000000	64000000	0.008298	0.575814	0.006162	0.404483	0.000597
A01	63200000	64200000	0.009035	0.575517	0.002031	0.405217	0.000632
A01	63400000	64400000	0.000737	0.602972	0.002031	0.399935	0.000817
A01	63600000	64600000	0.000737	0.588441	0.007826	0.403387	0.000741
A01	63800000	64800000	0.000737	0.562543	0.009967	0.418801	0.000914
A01	64000000	65000000	0.002521	0.568181	0.010204	0.413648	0.000688
A01	64200000	65200000	0.002375	0.570607	0.010204	0.408735	0.000507
A01	64400000	65400000	0.003213	0.556983	0.010204	0.407652	0.000578
A01	64600000	65600000	0.015258	0.54839	0.004409	0.36982	0.000667
A01	64800000	65800000	0.023083	0.531809	0.005862	0.355145	0.00064
A01	65000000	66000000	0.025684	0.519896	0.004222	0.358797	0.000835
A01	65200000	66200000	0.028276	0.483742	0.004753	0.38846	0.00099
A01	65400000	66400000	0.031671	0.445183	0.005536	0.392787	0.000916
A01	65600000	66600000	0.021571	0.481577	0.006361	0.392144	0.00083
A01	65800000	66800000	0.017002	0.464404	0.003176	0.392973	0.001028
A01	66000000	67000000	0.012617	0.474219	0.004927	0.391768	0.000884
A01	66200000	67200000	0.009434	0.513385	0.007123	0.35998	0.000711
A01	66400000	67400000	0.008931	0.526371	0.00634	0.374499	0.000981
A01	66600000	67600000	0.013553	0.518387	0.007033	0.373137	0.001205
A01	66800000	67800000	0.010297	0.55909	0.011101	0.374292	0.001035
A01	67000000	68000000	0.010597	0.559748	0.008722	0.376861	0.001041
A01	67200000	68200000	0.010597	0.525055	0.015861	0.404419	0.001056
A01	67400000	68400000	0.007509	0.516979	0.02127	0.41339	0.000657
A01	67600000	68600000	0.001538	0.507403	0.020351	0.43774	0.000617
A01	67800000	68800000	0.001939	0.494795	0.021398	0.45195	0.000548
A01	68000000	69000000	0.001639	0.51605	0.02374	0.429464	0.000491
A01	68200000	69200000	0.019264	0.531073	0.013874	0.400188	0.000431
A01	68400000	69400000	0.020432	0.534757	0.008465	0.395183	0.000378
A01	68600000	69600000	0.025967	0.531296	0.007866	0.388484	0.000153
A01	68800000	69800000	0.027062	0.526411	0.002342	0.377176	4.8e-05
A01	69000000	70000000	0.028656	0.478956	0	0.401957	0.000156
A01	69200000	70200000	0.014336	0.482637	0.000752	0.421412	0.000108
A01	69400000	70400000	0.015875	0.493462	0.000752	0.413592	0.000209
A01	69600000	70600000	0.012914	0.491059	0.000752	0.437098	0.000209
A01	69800000	70800000	0.011982	0.500922	0.008081	0.434765	0.000331
A01	70000000	71000000	0.010388	0.526476	0.013731	0.422264	0.000345
A01	70200000	71200000	0.007083	0.518539	0.016606	0.422176	0.000345
A01	70400000	71400000	0.00616	0.51852	0.020917	0.425391	0.000244
A01	70600000	71600000	0.019375	0.525996	0.022903	0.378994	0.000675
A01	70800000	71800000	0.019082	0.561303	0.019769	0.362881	0.000678
A01	71000000	72000000	0.023525	0.547644	0.014836	0.378308	0.000726
A01	71200000	72200000	0.023913	0.569702	0.012216	0.361403	0.000726
A01	71400000	72400000	0.031872	0.567212	0.011687	0.348428	0.000844
A01	71600000	72600000	0.015487	0.573958	0.009701	0.380678	0.000724
A01	71800000	72800000	0.015216	0.579362	0.009891	0.374776	0.000703
A01	72000000	73000000	0.010773	0.609963	0.009174	0.34815	0.000533
A01	72200000	73200000	0.023328	0.544538	0.015866	0.361801	0.000715
A01	72400000	73400000	0.020411	0.552525	0.012676	0.345278	0.000798
A01	72600000	73600000	0.021361	0.540806	0.013768	0.342018	0.000735
A01	72800000	73800000	0.023738	0.491643	0.009383	0.361988	0.000894
A01	73000000	74000000	0.026156	0.437312	0.009383	0.375796	0.001419
A01	73200000	74200000	0.018453	0.474697	0.003301	0.381923	0.001384
A01	73400000	74400000	0.021649	0.490797	0.005391	0.391243	0.001455
A01	73600000	74600000	0.020884	0.475123	0.004831	0.409318	0.001355
A01	73800000	74800000	0.021364	0.505731	0.010157	0.403784	0.001092
A01	74000000	75000000	0.020829	0.55912	0.010157	0.389484	0.000603
A01	74200000	75200000	0.018278	0.557952	0.008783	0.383571	0.000671
A01	74400000	75400000	0.01336	0.530552	0.006101	0.380171	0.000816
A01	74600000	75600000	0.013175	0.549528	0.005569	0.36794	0.001205
A01	74800000	75800000	0.025377	0.515227	0.000243	0.375633	0.001305
A01	75000000	76000000	0.031046	0.507234	0.001104	0.380332	0.001269
A01	75200000	76200000	0.031863	0.517839	0.001197	0.365192	0.001326
A01	75400000	76400000	0.032859	0.514722	0.001348	0.388176	0.00115
A01	75600000	76600000	0.040028	0.47716	0.002008	0.388732	0.001475
A01	75800000	76800000	0.032026	0.48606	0.002008	0.378038	0.001739
A01	76000000	77000000	0.025617	0.450937	0.004768	0.412291	0.001966
A01	76200000	77200000	0.02441	0.452227	0.01003	0.43444	0.001694
A01	76400000	77400000	0.023256	0.431877	0.010006	0.439663	0.001676
A01	76600000	77600000	0.017025	0.446824	0.009346	0.450391	0.000921
A01	76800000	77800000	0.009968	0.481666	0.012473	0.450283	0.00068
A01	77000000	78000000	0.010424	0.524786	0.008852	0.406943	0.000665
A01	77200000	78200000	0.008384	0.517913	0.003254	0.404558	0.000847
A01	77400000	78400000	0.015095	0.538466	0.003127	0.379215	0.000777
A01	77600000	78600000	0.016597	0.562968	0.003542	0.362924	0.000996
A01	77800000	78800000	0.016597	0.537646	0.001797	0.391159	0.000873
A01	78000000	79000000	0.014998	0.509942	0.001797	0.418032	0.000704
A01	78200000	79200000	0.014739	0.54855	0.001797	0.386836	0.000565
A01	78400000	79400000	0.004011	0.574539	0.003831	0.393961	0.000533
A01	78600000	79600000	0.005084	0.58127	0.003416	0.398018	0.000243
A01	78800000	79800000	0.009439	0.597898	0.004087	0.374095	0.000243
A01	79000000	80000000	0.014305	0.590916	0.004087	0.364063	0.000356
A01	79200000	80200000	0.024186	0.550954	0.004087	0.370413	0.000432
A01	79400000	80400000	0.023688	0.540689	0.003135	0.385959	0.000412
A01	79600000	80600000	0.02133	0.526565	0.004112	0.368028	0.000449
A01	79800000	80800000	0.019983	0.519237	0.007185	0.371943	0.000539
A01	80000000	81000000	0.015117	0.538558	0.007185	0.382346	0.000383
A01	80200000	81200000	0.006906	0.54131	0.007982	0.404956	0.000305
A01	80400000	81400000	0.010967	0.570379	0.010011	0.369662	0.000204
A01	80600000	81600000	0.017596	0.558789	0.009221	0.394735	0.000488
A01	80800000	81800000	0.017	0.56864	0.006156	0.376564	0.000539
A01	81000000	82000000	0.018684	0.576201	0.006861	0.379115	0.000539
A01	81200000	82200000	0.017014	0.618465	0.006305	0.349754	0.000608
A01	81400000	82400000	0.016527	0.595021	0.00407	0.360375	0.000826
A01	81600000	82600000	0.008743	0.607203	0.007572	0.361902	0.000616
A01	81800000	82800000	0.008439	0.589462	0.006383	0.38584	0.000475
A01	82000000	83000000	0.011944	0.574927	0.005678	0.369785	0.000639
A01	82200000	83200000	0.028058	0.514589	0.006611	0.376343	0.001505
A01	82400000	83400000	0.029782	0.505193	0.005735	0.379825	0.002441
A01	82600000	83600000	0.041744	0.502433	0.00363	0.352944	0.002576
A01	82800000	83800000	0.047639	0.486986	0.002758	0.369695	0.002608
A01	83000000	84000000	0.04787	0.483624	0.006307	0.364979	0.002575
A01	83200000	84200000	0.031756	0.497086	0.005133	0.381443	0.00181
A01	83400000	84400000	0.025385	0.52092	0.006954	0.383398	0.000656
A01	83600000	84600000	0.020378	0.534804	0.005876	0.390601	0.000497
A01	83800000	84800000	0.012375	0.539217	0.005876	0.391181	0.000465
A01	84000000	85000000	0.012323	0.530497	0.0025	0.406599	0.000575
A01	84200000	85200000	0.020047	0.535068	0.004848	0.409135	0.000421
A01	84400000	85400000	0.02333	0.497123	0.004261	0.434377	0.000627
A01	84600000	85600000	0.022405	0.451715	0.003755	0.458392	0.000575
A01	84800000	85800000	0.028681	0.476445	0.005687	0.416671	0.000713
A01	85000000	86000000	0.026913	0.473408	0.007779	0.423112	0.000561
A01	85200000	86200000	0.019532	0.480624	0.009941	0.422477	0.000504
A01	85400000	86400000	0.019811	0.498794	0.008707	0.40626	0.00047
A01	85600000	86600000	0.013781	0.540504	0.010781	0.401717	0.000399
A01	85800000	86800000	0.008887	0.538866	0.008849	0.419493	0.000261
A01	86000000	87000000	0.007612	0.573849	0.006584	0.403241	0.000172
A01	86200000	87200000	0.014368	0.593131	0.002074	0.388967	0.000172
A01	86400000	87400000	0.012191	0.612062	0.002967	0.367853	3.4e-05
A01	86600000	87600000	0.012191	0.608516	0.001222	0.357629	0.000111
A01	86800000	87800000	0.014511	0.599073	0.001222	0.359941	0.000179
A01	87000000	88000000	0.012186	0.626638	0.001222	0.341576	0.000179
A01	87200000	88200000	0.018047	0.607051	0.001222	0.333255	0.000358
A01	87400000	88400000	0.016985	0.582324	0.000329	0.374017	0.0004
A01	87600000	88600000	0.0194	0.588397	0	0.37886	0.000323
A01	87800000	88800000	0.017008	0.596101	0	0.363864	0.000467
A01	88000000	89000000	0.017008	0.538435	0.00193	0.394738	0.000872
A01	88200000	89200000	0.01657	0.482889	0.00193	0.412322	0.001497
A01	88400000	89400000	0.026412	0.454857	0.00193	0.384693	0.001668
A01	88600000	89600000	0.025672	0.439534	0.004747	0.389402	0.002037
A01	88800000	89800000	0.031133	0.397758	0.006165	0.385478	0.00219
A01	89000000	90000000	0.031133	0.40933	0.006337	0.386515	0.00183
A01	89200000	90200000	0.021077	0.471531	0.006337	0.379653	0.001342
A01	89400000	90400000	0.012214	0.500354	0.006447	0.402069	0.001095
A01	89600000	90600000	0.013929	0.490922	0.008665	0.391067	0.00089
A01	89800000	90800000	0.008882	0.509601	0.018871	0.418274	0.000649
A01	90000000	91000000	0.011248	0.474656	0.016769	0.399868	0.001092
A01	90200000	91200000	0.010961	0.452444	0.022542	0.414737	0.00101
A01	90400000	91400000	0.02119	0.432824	0.022432	0.383666	0.001295
A01	90600000	91600000	0.019883	0.418739	0.017397	0.397443	0.001252
A01	90800000	91800000	0.018159	0.445692	0.008137	0.401915	0.001177
A01	91000000	92000000	0.015793	0.498047	0.013616	0.401685	0.000739
A01	91200000	92200000	0.013614	0.541512	0.008516	0.382935	0.00059
A01	91400000	92400000	0.002083	0.574521	0.010466	0.395763	0.000791
A01	91600000	92600000	0	0.613623	0.011262	0.373436	0.000882
A01	91800000	92800000	0	0.600017	0.009879	0.372459	0.000833
A01	92000000	93000000	0.002965	0.567491	0.0044	0.373289	0.001029
A01	92200000	93200000	0.002965	0.562871	0.003727	0.366885	0.000944
A01	92400000	93400000	0.003231	0.584929	0.002623	0.359353	0.000458
A01	92600000	93600000	0.006908	0.596148	0.002271	0.350814	0.000473
A01	92800000	93800000	0.009525	0.614148	0.00129	0.333855	0.000501
A01	93000000	94000000	0.008447	0.658646	0.00129	0.317326	0.000364
A01	93200000	94200000	0.017446	0.629892	0.01284	0.337368	0.000446
A01	93400000	94400000	0.018112	0.612279	0.013023	0.345585	0.000446
A01	93600000	94600000	0.014435	0.608086	0.017884	0.355381	0.000219
A01	93800000	94800000	0.011818	0.552488	0.019343	0.398045	0.000333
A01	94000000	95000000	0.014314	0.492348	0.021172	0.440856	0.000344
A01	94200000	95200000	0.006571	0.454408	0.009622	0.446314	0.001162
A01	94400000	95400000	0.008011	0.439183	0.008593	0.443056	0.001316
A01	94600000	95600000	0.017161	0.345745	0.003288	0.441868	0.002513
A01	94800000	95800000	0.019261	0.335965	0.001829	0.411778	0.002611
A01	95000000	96000000	0.027013	0.332763	0	0.407855	0.002929
A01	95200000	96200000	0.029089	0.375011	0	0.399806	0.002498
A01	95400000	96400000	0.027983	0.350534	0.001197	0.43084	0.002508
A01	95600000	96600000	0.02426	0.425913	0.002669	0.433206	0.001729
A01	95800000	96800000	0.022459	0.469658	0.002669	0.433216	0.001573
A01	96000000	97000000	0.019444	0.481285	0.002669	0.432452	0.001249
A01	96200000	97200000	0.018808	0.456746	0.002725	0.448565	0.000962
A01	96400000	97400000	0.019508	0.46074	0.001528	0.415487	0.001189
A01	96600000	97600000	0.024639	0.4111	0.003065	0.422116	0.001358
A01	96800000	97800000	0.030935	0.391547	0.003263	0.420101	0.001402
A01	97000000	98000000	0.02805	0.369695	0.003263	0.412472	0.001995
A01	97200000	98200000	0.028647	0.390273	0.003207	0.389262	0.002117
A01	97400000	98400000	0.043857	0.385221	0.003415	0.400684	0.002034
A01	97600000	98600000	0.052205	0.389398	0.000406	0.415526	0.00163
A01	97800000	98800000	0.052091	0.402296	0.000295	0.406997	0.001768
A01	98000000	99000000	0.048595	0.443673	0.000523	0.402392	0.001128
A01	98200000	99200000	0.048413	0.423099	0.000523	0.39583	0.001383
A01	98400000	99400000	0.040226	0.432541	0.000315	0.400952	0.001308
A01	98600000	99600000	0.023445	0.466539	0.001181	0.394987	0.001125
A01	98800000	99800000	0.019982	0.469696	0.001094	0.402983	0.001015
A01	99000000	100000000	0.017243	0.481809	0.00563	0.397587	0.001044
A01	99200000	100200000	0.01816	0.477262	0.005768	0.436673	0.000648
A01	99400000	100400000	0.009171	0.490209	0.005768	0.438359	0.000488
A01	99600000	100600000	0.00763	0.514787	0.00579	0.430716	0.000631
A01	99800000	100800000	0.010504	0.521021	0.00579	0.416091	0.000744
A01	100000000	101000000	0.017025	0.502736	0.001026	0.424965	0.000784
A01	100200000	101200000	0.016579	0.547878	0.000888	0.378013	0.000965
A01	100400000	101400000	0.025258	0.563074	0.002367	0.356836	0.000892
A01	100600000	101600000	0.024674	0.531918	0.004201	0.370075	0.000892
A01	100800000	101800000	0.027468	0.566531	0.004201	0.353805	0.000623
A01	101000000	102000000	0.020947	0.59323	0.004201	0.338368	0.000569
A01	101200000	102200000	0.019784	0.592993	0.004201	0.345655	0.000437
A01	101400000	102400000	0.014179	0.567376	0.004755	0.371248	0.000437
A01	101600000	102600000	0.020644	0.562385	0.00274	0.347986	0.000294
A01	101800000	102800000	0.015172	0.553951	0.003695	0.362795	0.000327
A01	102000000	103000000	0.020466	0.525705	0.008967	0.379722	0.000554
A01	102200000	103200000	0.021033	0.464831	0.009153	0.38918	0.000875
A01	102400000	103400000	0.030209	0.456863	0.007258	0.362518	0.0015
A01	102600000	103600000	0.023868	0.498918	0.007117	0.357069	0.001791
A01	102800000	103800000	0.027047	0.466695	0.006583	0.354814	0.002271
A01	103000000	104000000	0.032669	0.437965	0.001757	0.346374	0.002418
A01	103200000	104200000	0.039158	0.456802	0.001571	0.356762	0.002112
A01	103400000	104400000	0.049181	0.412465	0.001433	0.363427	0.001831
A01	103600000	104600000	0.054944	0.375171	0.000867	0.372819	0.00154
A01	103800000	104800000	0.052852	0.389308	0.000446	0.37482	0.001414
A01	104000000	105000000	0.047101	0.40584	0.003604	0.390959	0.000958
A01	104200000	105200000	0.058029	0.404376	0.011215	0.381041	0.000843
A01	104400000	105400000	0.046612	0.456079	0.012156	0.375368	0.000773
A01	104600000	105600000	0.045966	0.457728	0.017083	0.397194	0.000773
A01	104800000	105800000	0.041665	0.468075	0.019204	0.403125	0.000557
A01	105000000	106000000	0.042751	0.480501	0.016957	0.39052	0.000597
A01	105200000	106200000	0.030828	0.511023	0.009757	0.393102	0.000485
A01	105400000	106400000	0.019972	0.550539	0.008816	0.384511	0.000497
A01	105600000	106600000	0.01758	0.588505	0.003889	0.356287	0.000497
A01	105800000	106800000	0.019093	0.589021	0.006416	0.35256	0.00041
A01	106000000	107000000	0.024262	0.552116	0.005059	0.347598	0.00055
A01	106200000	107200000	0.023044	0.541724	0.01128	0.328283	0.000754
A01	106400000	107400000	0.026926	0.492839	0.01128	0.348508	0.000823
A01	106600000	107600000	0.024776	0.491605	0.011748	0.335526	0.000823
A01	106800000	107800000	0.027392	0.470708	0.0071	0.32426	0.001097
A01	107000000	108000000	0.01897	0.492166	0.0071	0.327995	0.001175
A01	107200000	108200000	0.013463	0.495047	0.00102	0.34648	0.001086
A01	107400000	108400000	0.029163	0.468739	0.00102	0.330481	0.001164
A01	107600000	108600000	0.028464	0.412479	0.000552	0.361183	0.002237
A01	107800000	108800000	0.035388	0.393369	0.001659	0.359998	0.002876
A01	108000000	109000000	0.03239	0.403901	0.001659	0.359024	0.002909
A01	108200000	109200000	0.043352	0.401833	0.001107	0.341135	0.002919
A01	108400000	109400000	0.024543	0.443554	0.001107	0.357284	0.00311
A01	108600000	109600000	0.030992	0.426483	0.001634	0.354472	0.003184
A01	108800000	109800000	0.024213	0.41522	0.001022	0.369117	0.002945
A01	109000000	110000000	0.031937	0.431333	0.001022	0.348505	0.003007
A01	109200000	110200000	0.037564	0.363193	0.001022	0.352776	0.003397
A01	109400000	110400000	0.046152	0.311301	0.001022	0.361678	0.003293
A01	109600000	110600000	0.044868	0.318813	0.000495	0.337495	0.002444
A01	109800000	110800000	0.060047	0.321364	0	0.323923	0.001973
A01	110000000	111000000	0.070167	0.299507	0	0.314914	0.002435
A01	110200000	111200000	0.066179	0.354987	0.00063	0.317365	0.002096
A01	110400000	111400000	0.064402	0.346349	0.004348	0.292181	0.002371
A01	110600000	111600000	0.07449	0.311758	0.004348	0.290896	0.002883
A01	110800000	111800000	0.063017	0.293187	0.004348	0.292214	0.00306
A01	111000000	112000000	0.054677	0.226656	0.004462	0.313915	0.003198
A01	111200000	112200000	0.056573	0.204378	0.003832	0.297432	0.003282
A01	111400000	112400000	0.051798	0.195534	0.005967	0.306677	0.003171
A01	111600000	112600000	0.044944	0.230179	0.005967	0.312039	0.003317
A01	111800000	112800000	0.060246	0.230435	0.005967	0.311541	0.003203
A01	112000000	113000000	0.065647	0.260222	0.006143	0.300957	0.002798
A01	112200000	113200000	0.062322	0.245481	0.006143	0.34096	0.003143
A01	112400000	113400000	0.068951	0.294955	0.00029	0.340074	0.00262
A01	112600000	113600000	0.072139	0.285641	0.00029	0.333851	0.002803
A01	112800000	113800000	0.052875	0.295749	0.001378	0.340147	0.003227
A01	113000000	114000000	0.040015	0.302838	0.002011	0.366095	0.00317
A01	113200000	114200000	0.033639	0.304774	0.002011	0.358251	0.003111
A01	113400000	114400000	0.035156	0.30265	0.005873	0.349673	0.003593
A01	113600000	114600000	0.028945	0.310016	0.005873	0.346384	0.002947
A01	113800000	114800000	0.025916	0.293171	0.00591	0.32495	0.002807
A01	114000000	115000000	0.031519	0.283603	0.004987	0.315224	0.003255
A01	114200000	115200000	0.041005	0.288337	0.005331	0.287823	0.003322
A01	114400000	115400000	0.038354	0.279943	0.001469	0.288581	0.003323
A01	114600000	115600000	0.04891	0.271016	0.001765	0.291033	0.003947
A01	114800000	115800000	0.059658	0.264523	0.001429	0.309613	0.003871
A01	115000000	116000000	0.072632	0.255798	0.001951	0.304774	0.003597
A01	115200000	116200000	0.076881	0.236879	0.001607	0.303135	0.004037
A01	115400000	116400000	0.077344	0.226709	0.003511	0.30088	0.003938
A01	115600000	116600000	0.074076	0.208174	0.003428	0.297644	0.004011
A01	115800000	116800000	0.07176	0.205654	0.002725	0.29692	0.004547
A01	116000000	117000000	0.057201	0.184089	0.002203	0.294373	0.004397
A01	116200000	117200000	0.043999	0.182379	0.002203	0.30654	0.004304
A01	116400000	117400000	0.039557	0.165572	0.006175	0.306559	0.005142
A01	116600000	117600000	0.029804	0.203419	0.006517	0.308326	0.004869
A01	116800000	117800000	0.03084	0.201683	0.006431	0.297315	0.005407
A01	117000000	118000000	0.036193	0.206379	0.006431	0.298903	0.006068
A01	117200000	118200000	0.036074	0.278136	0.007557	0.291182	0.0055
A01	117400000	118400000	0.041162	0.289053	0.00282	0.305737	0.005083
A01	117600000	118600000	0.043354	0.266582	0.002265	0.305586	0.005092
A01	117800000	118800000	0.039999	0.230534	0.002265	0.304803	0.004447
A01	118000000	119000000	0.054678	0.283381	0.002265	0.294753	0.003644
A01	118200000	119200000	0.059063	0.231756	0.001139	0.282603	0.004004
A01	118400000	119400000	0.053467	0.242612	0	0.253271	0.003703
A01	118600000	119600000	0.0582	0.210713	0	0.25492	0.004495
A01	118800000	119800000	0.05698	0.23122	0.000684	0.258907	0.005118
A01	119000000	120000000	0.040435	0.182819	0.000684	0.243602	0.006422
A01	119200000	120200000	0.031143	0.136711	0.000684	0.25828	0.006666
A01	119400000	120400000	0.031488	0.077576	0.000684	0.258944	0.007148
A01	119600000	120600000	0.029954	0.068955	0.000684	0.250698	0.0072
A01	119800000	120800000	0.036497	0.060636	0	0.247091	0.006357
A01	120000000	121000000	0.038207	0.030203	0	0.256506	0.006516
A01	120200000	121200000	0.058093	0.042304	0	0.231678	0.006302
A01	120400000	121400000	0.08233	0.046777	0	0.222771	0.006018
A01	120600000	121600000	0.098172	0.048866	0	0.218266	0.005162
A01	120800000	121752893	0.0939014	0.0417497	0	0.198675	0.0051748
A01	121000000	121752893	0.10389	0.0527459	0	0.185044	0.0041108
A01	121200000	121752893	0.101781	0.0328436	0	0.193001	0.0041834
A01	121400000	121752893	0.0789899	0.0334464	0	0.192407	0.0041089
A01	121600000	121752893	0.0244027	0.0481513	0	0.156096	0.0035057
A02	0	1000000	0.058437	0.057968	0.000617	0.196441	0.003766
A02	200000	1200000	0.057864	0.059259	0.000617	0.201272	0.003351
A02	400000	1400000	0.062756	0.067906	0.000617	0.205151	0.003534
A02	600000	1600000	0.063246	0.087951	0.000366	0.196704	0.004179
A02	800000	1800000	0.043326	0.107721	0.000366	0.217383	0.004574
A02	1000000	2000000	0.05018	0.130368	9.3e-05	0.206257	0.004885
A02	1200000	2200000	0.06119	0.165703	9.3e-05	0.223645	0.004964
A02	1400000	2400000	0.066072	0.163829	9.3e-05	0.212458	0.005322
A02	1600000	2600000	0.088789	0.150367	9.3e-05	0.200274	0.005131
A02	1800000	2800000	0.110253	0.122736	9.3e-05	0.194436	0.005189
A02	2000000	3000000	0.106043	0.115029	0.000489	0.202418	0.00554
A02	2200000	3200000	0.103534	0.090572	0.000489	0.194105	0.005175
A02	2400000	3400000	0.106712	0.083776	0.001589	0.206701	0.004717
A02	2600000	3600000	0.07367	0.090031	0.002117	0.226242	0.004782
A02	2800000	3800000	0.051821	0.087952	0.002117	0.236358	0.004683
A02	3000000	4000000	0.034867	0.082082	0.001628	0.242385	0.004509
A02	3200000	4200000	0.030836	0.076302	0.001628	0.252429	0.005039
A02	3400000	4400000	0.022341	0.126869	0.000528	0.254092	0.00509
A02	3600000	4600000	0.028161	0.150924	0	0.259723	0.005208
A02	3800000	4800000	0.035283	0.205618	0.000853	0.258009	0.00516
A02	4000000	5000000	0.029725	0.267753	0.000853	0.25985	0.004941
A02	4200000	5200000	0.031957	0.275993	0.000853	0.263467	0.004892
A02	4400000	5400000	0.031079	0.251813	0.000853	0.273284	0.004938
A02	4600000	5600000	0.032216	0.228825	0.000853	0.290998	0.004536
A02	4800000	5800000	0.027318	0.254339	0	0.314955	0.003932
A02	5000000	6000000	0.026764	0.267904	0.000192	0.343892	0.004046
A02	5200000	6200000	0.026473	0.311862	0.000192	0.348984	0.00365
A02	5400000	6400000	0.030224	0.291821	0.000192	0.350677	0.003904
A02	5600000	6600000	0.027191	0.298398	0.000796	0.345414	0.004828
A02	5800000	6800000	0.038493	0.292979	0.000796	0.318287	0.00553
A02	6000000	7000000	0.043589	0.2496	0.000604	0.296016	0.005621
A02	6200000	7200000	0.043912	0.23497	0.00139	0.312468	0.005281
A02	6400000	7400000	0.042364	0.252063	0.00139	0.307768	0.005313
A02	6600000	7600000	0.054679	0.242016	0.000786	0.286843	0.004575
A02	6800000	7800000	0.056432	0.217729	0.001739	0.309525	0.004185
A02	7000000	8000000	0.061745	0.19703	0.003122	0.33636	0.00405
A02	7200000	8200000	0.060024	0.190064	0.002578	0.310261	0.004808
A02	7400000	8400000	0.061182	0.184891	0.002578	0.309347	0.004557
A02	7600000	8600000	0.057067	0.198061	0.002578	0.319967	0.003923
A02	7800000	8800000	0.050361	0.230561	0.001659	0.307022	0.003317
A02	8000000	9000000	0.039735	0.262082	0.002901	0.300844	0.003076
A02	8200000	9200000	0.045418	0.26955	0.002755	0.313808	0.002548
A02	8400000	9400000	0.044717	0.330431	0.002755	0.328314	0.001558
A02	8600000	9600000	0.049582	0.339383	0.002755	0.31956	0.001865
A02	8800000	9800000	0.054008	0.282171	0.002721	0.339259	0.002952
A02	9000000	10000000	0.05884	0.291192	0.001562	0.32692	0.003096
A02	9200000	10200000	0.052482	0.295308	0.003727	0.330483	0.003105
A02	9400000	10400000	0.057317	0.240178	0.003727	0.333582	0.003869
A02	9600000	10600000	0.03979	0.28051	0.005248	0.351041	0.003559
A02	9800000	10800000	0.031076	0.322029	0.006393	0.354032	0.002829
A02	10000000	11000000	0.032736	0.293547	0.005115	0.345823	0.003557
A02	10200000	11200000	0.034166	0.281902	0.002854	0.361306	0.003495
A02	10400000	11400000	0.03164	0.30623	0.002854	0.340917	0.003464
A02	10600000	11600000	0.046856	0.251555	0.001333	0.34166	0.003798
A02	10800000	11800000	0.052334	0.269864	0.000188	0.316066	0.003864
A02	11000000	12000000	0.055311	0.301492	0	0.329136	0.002812
A02	11200000	12200000	0.057499	0.298	0	0.311557	0.003291
A02	11400000	12400000	0.056738	0.296582	0	0.322697	0.00294
A02	11600000	12600000	0.053875	0.286695	0	0.328082	0.00331
A02	11800000	12800000	0.052132	0.289133	0	0.336059	0.003383
A02	12000000	13000000	0.06092	0.302761	0	0.30874	0.00347
A02	12200000	13200000	0.074091	0.355996	0	0.297693	0.002628
A02	12400000	13400000	0.087638	0.323313	0	0.30305	0.00277
A02	12600000	13600000	0.088902	0.364674	0.000804	0.296474	0.002224
A02	12800000	13800000	0.087387	0.373353	0.004179	0.306327	0.00185
A02	13000000	14000000	0.083061	0.356618	0.004179	0.336442	0.001723
A02	13200000	14200000	0.073601	0.320571	0.005158	0.373114	0.002047
A02	13400000	14400000	0.060951	0.367605	0.005158	0.369162	0.002219
A02	13600000	14600000	0.058768	0.388411	0.005059	0.371004	0.002051
A02	13800000	14800000	0.049159	0.348118	0.002091	0.383447	0.002573
A02	14000000	15000000	0.037144	0.344642	0.002197	0.386397	0.003369
A02	14200000	15200000	0.037397	0.341166	0.001218	0.366979	0.003427
A02	14400000	15400000	0.036124	0.319607	0.001218	0.374881	0.00325
A02	14600000	15600000	0.03177	0.299069	0.000513	0.391315	0.003559
A02	14800000	15800000	0.039924	0.302973	0.000106	0.392067	0.003521
A02	15000000	16000000	0.051999	0.334541	0	0.36846	0.002603
A02	15200000	16200000	0.050331	0.336174	0	0.387169	0.00261
A02	15400000	16400000	0.048079	0.370904	0	0.399647	0.002568
A02	15600000	16600000	0.049685	0.361399	0	0.390562	0.002578
A02	15800000	16800000	0.052658	0.353814	0	0.406613	0.00209
A02	16000000	17000000	0.038467	0.339339	0.002614	0.42436	0.002507
A02	16200000	17200000	0.033076	0.378059	0.003332	0.414008	0.001996
A02	16400000	17400000	0.034398	0.390642	0.003591	0.399254	0.001702
A02	16600000	17600000	0.024664	0.453582	0.004611	0.394282	0.001251
A02	16800000	17800000	0.030996	0.447862	0.004789	0.380474	0.001556
A02	17000000	18000000	0.041763	0.437812	0.002175	0.39379	0.001163
A02	17200000	18200000	0.037199	0.435855	0.001457	0.40418	0.001138
A02	17400000	18400000	0.034178	0.458427	0.001198	0.401961	0.000901
A02	17600000	18600000	0.039929	0.443532	0.001699	0.408358	0.001072
A02	17800000	18800000	0.026455	0.491914	0.001521	0.388636	0.000734
A02	18000000	19000000	0.021046	0.531749	0.001521	0.352379	0.000682
A02	18200000	19200000	0.025551	0.513201	0.00301	0.324239	0.000841
A02	18400000	19400000	0.030641	0.44524	0.00301	0.332002	0.001702
A02	18600000	19600000	0.049643	0.424656	0.001489	0.317734	0.001495
A02	18800000	19800000	0.047647	0.445959	0.001489	0.312576	0.001687
A02	19000000	20000000	0.049479	0.415966	0.001489	0.327166	0.002007
A02	19200000	20200000	0.044427	0.43886	0	0.347728	0.00204
A02	19400000	20400000	0.036317	0.479299	0.003832	0.370089	0.001274
A02	19600000	20600000	0.019368	0.502532	0.005481	0.381847	0.001216
A02	19800000	20800000	0.020967	0.472912	0.005481	0.393761	0.001064
A02	20000000	21000000	0.015515	0.493594	0.005481	0.414379	0.000786
A02	20200000	21200000	0.015664	0.475345	0.005481	0.411721	0.001512
A02	20400000	21400000	0.019199	0.463592	0.003599	0.399576	0.001566
A02	20600000	21600000	0.023814	0.413222	0.00195	0.416975	0.00183
A02	20800000	21800000	0.028104	0.429154	0.00195	0.411447	0.00175
A02	21000000	22000000	0.026726	0.415929	0.00195	0.415826	0.001966
A02	21200000	22200000	0.031482	0.429255	0.00195	0.41444	0.001279
A02	21400000	22400000	0.029714	0.441976	0.00105	0.426768	0.00113
A02	21600000	22600000	0.029124	0.469651	0.003272	0.424286	0.000857
A02	21800000	22800000	0.025506	0.442478	0.004131	0.462687	0.000797
A02	22000000	23000000	0.025146	0.456922	0.005351	0.467688	0.000464
A02	22200000	23200000	0.020771	0.485717	0.013109	0.47146	0.000184
A02	22400000	23400000	0.018117	0.533081	0.014463	0.432328	0.000224
A02	22600000	23600000	0.006288	0.555714	0.020478	0.42367	0.000347
A02	22800000	23800000	0.022939	0.550295	0.019619	0.392658	0.000666
A02	23000000	24000000	0.032048	0.530388	0.018734	0.380662	0.000929
A02	23200000	24200000	0.030511	0.514612	0.010976	0.3769	0.001054
A02	23400000	24400000	0.032982	0.459353	0.009517	0.409487	0.001439
A02	23600000	24600000	0.032982	0.486102	0.00128	0.401127	0.001221
A02	23800000	24800000	0.028689	0.508102	0.003281	0.407415	0.00108
A02	24000000	25000000	0.041857	0.50049	0.002946	0.399701	0.000874
A02	24200000	25200000	0.057575	0.475887	0.006486	0.38144	0.00096
A02	24400000	25400000	0.062179	0.466272	0.005541	0.375162	0.000632
A02	24600000	25600000	0.062885	0.442863	0.007496	0.37934	0.00099
A02	24800000	25800000	0.047345	0.462332	0.006008	0.383771	0.000905
A02	25000000	26000000	0.025177	0.483741	0.008625	0.396493	0.001014
A02	25200000	26200000	0.017585	0.495331	0.007151	0.415597	0.000898
A02	25400000	26400000	0.034587	0.476001	0.007151	0.386997	0.001039
A02	25600000	26600000	0.03648	0.437951	0.0104	0.411673	0.000846
A02	25800000	26800000	0.035538	0.45347	0.011006	0.396153	0.000739
A02	26000000	27000000	0.036006	0.459297	0.01122	0.39903	0.000626
A02	26200000	27200000	0.036556	0.464392	0.01366	0.39297	0.000828
A02	26400000	27400000	0.016416	0.469581	0.014379	0.40783	0.001133
A02	26600000	27600000	0.026657	0.465297	0.009175	0.377779	0.001317
A02	26800000	27800000	0.030705	0.443216	0.008388	0.39749	0.001291
A02	27000000	28000000	0.038109	0.43856	0.005557	0.35957	0.001375
A02	27200000	28200000	0.03515	0.448186	0.001139	0.360649	0.001104
A02	27400000	28400000	0.031213	0.470904	0.00042	0.388537	0.000666
A02	27600000	28600000	0.021954	0.508603	0.001511	0.393935	0.000385
A02	27800000	28800000	0.018878	0.523049	0.0071	0.375741	0.000386
A02	28000000	29000000	0.015979	0.537383	0.012187	0.391842	0.000249
A02	28200000	29200000	0.013671	0.548261	0.015786	0.390863	0.000257
A02	28400000	29400000	0.021853	0.548356	0.018549	0.366687	0.000251
A02	28600000	29600000	0.022731	0.554164	0.017652	0.366302	0.000251
A02	28800000	29800000	0.026893	0.526851	0.011731	0.37592	0.000567
A02	29000000	30000000	0.022384	0.506399	0.008656	0.407299	0.000805
A02	29200000	30200000	0.021456	0.520985	0.00616	0.399869	0.000771
A02	29400000	30400000	0.013819	0.552686	0.003397	0.392473	0.000706
A02	29600000	30600000	0.01003	0.548556	0.005164	0.397934	0.001089
A02	29800000	30800000	0.008241	0.57041	0.005164	0.393946	0.000856
A02	30000000	31000000	0.01692	0.595924	0.003152	0.354466	0.00065
A02	30200000	31200000	0.019017	0.570503	0.004257	0.364495	0.000702
A02	30400000	31400000	0.018472	0.576887	0.004415	0.366091	0.0007
A02	30600000	31600000	0.02156	0.556629	0.003582	0.37334	0.000749
A02	30800000	31800000	0.033399	0.520083	0.005557	0.380713	0.000986
A02	31000000	32000000	0.025933	0.515999	0.005557	0.38359	0.000954
A02	31200000	32200000	0.028215	0.499864	0.003261	0.392912	0.001529
A02	31400000	32400000	0.028215	0.493946	0.003321	0.39864	0.001497
A02	31600000	32600000	0.025849	0.511587	0.003195	0.386735	0.001374
A02	31800000	32800000	0.011285	0.545724	0.00122	0.374038	0.001004
A02	32000000	33000000	0.011929	0.561464	0.004397	0.372237	0.001041
A02	32200000	33200000	0.010763	0.587104	0.011519	0.341673	0.000499
A02	32400000	33400000	0.017437	0.564163	0.011301	0.35919	0.000535
A02	32600000	33600000	0.02091	0.543029	0.011353	0.372857	0.000495
A02	32800000	33800000	0.019663	0.549342	0.016501	0.37492	0.000586
A02	33000000	34000000	0.017233	0.519478	0.014925	0.400954	0.000651
A02	33200000	34200000	0.017447	0.470412	0.007803	0.436509	0.001076
A02	33400000	34400000	0.010773	0.461776	0.007803	0.431165	0.001346
A02	33600000	34600000	0.005908	0.476138	0.007147	0.449524	0.001053
A02	33800000	34800000	0.016674	0.45803	0.002053	0.450535	0.000962
A02	34000000	35000000	0.018871	0.461244	0.001008	0.4466	0.00086
A02	34200000	35200000	0.017478	0.488356	0.001142	0.431187	0.000505
A02	34400000	35400000	0.017651	0.513595	0.003103	0.421616	0.000246
A02	34600000	35600000	0.017962	0.523721	0.003175	0.383208	0.000524
A02	34800000	35800000	0.012018	0.499788	0.003121	0.396528	0.000524
A02	35000000	36000000	0.013644	0.490267	0.002565	0.39791	0.000615
A02	35200000	36200000	0.016509	0.487597	0.002431	0.398084	0.000917
A02	35400000	36400000	0.026431	0.470203	0.00047	0.395477	0.00107
A02	35600000	36600000	0.035482	0.468046	0.000611	0.392335	0.000748
A02	35800000	36800000	0.032836	0.503716	0.00069	0.36575	0.000881
A02	36000000	37000000	0.035148	0.484031	0.002218	0.379608	0.001057
A02	36200000	37200000	0.027768	0.522876	0.002756	0.368066	0.0006
A02	36400000	37400000	0.029416	0.500729	0.002756	0.343732	0.000886
A02	36600000	37600000	0.036173	0.483044	0.002145	0.338095	0.001208
A02	36800000	37800000	0.03556	0.507156	0.002066	0.342255	0.001075
A02	37000000	38000000	0.029688	0.52446	0.000538	0.35428	0.000864
A02	37200000	38200000	0.033463	0.495158	0.001843	0.356464	0.001175
A02	37400000	38400000	0.022089	0.515288	0.001843	0.395441	0.000689
A02	37600000	38600000	0.007401	0.550581	0.003394	0.395504	0.000367
A02	37800000	38800000	0.008765	0.488305	0.006965	0.446441	0.000457
A02	38000000	39000000	0.011518	0.486791	0.012855	0.412595	0.000522
A02	38200000	39200000	0.008257	0.495926	0.011012	0.422042	0.000295
A02	38400000	39400000	0.007888	0.498926	0.011012	0.419275	0.000295
A02	38600000	39600000	0.006457	0.508215	0.010238	0.432103	0.000295
A02	38800000	39800000	0.005104	0.568078	0.009697	0.385691	0.000205
A02	39000000	40000000	0.00241	0.578817	0.010309	0.389914	8.4e-05
A02	39200000	40200000	0.007454	0.584796	0.010309	0.378091	0
A02	39400000	40400000	0.007454	0.619624	0.010641	0.360856	0
A02	39600000	40600000	0.007454	0.598262	0.009864	0.368289	0
A02	39800000	40800000	0.00588	0.593045	0.008303	0.358997	0
A02	40000000	41000000	0.005558	0.602947	0.00251	0.347238	2.7e-05
A02	40200000	41200000	0.000489	0.613134	0.002799	0.349862	8.3e-05
A02	40400000	41400000	0.007381	0.578727	0.002994	0.370733	0.000274
A02	40600000	41600000	0.007381	0.602966	0.002994	0.350209	0.000274
A02	40800000	41800000	0.007381	0.600398	0.001525	0.359898	0.000274
A02	41000000	42000000	0.008358	0.622912	0.001815	0.35168	0.000276
A02	41200000	42200000	0.008493	0.633353	0.003771	0.345521	0.00022
A02	41400000	42400000	0.004148	0.622574	0.003244	0.326964	0.000404
A02	41600000	42600000	0.012889	0.609651	0.003244	0.339145	0.000561
A02	41800000	42800000	0.016783	0.581819	0.003244	0.343344	0.001076
A02	42000000	43000000	0.017159	0.536131	0.002245	0.378583	0.00132
A02	42200000	43200000	0.03034	0.466777	0	0.392978	0.002315
A02	42400000	43400000	0.027793	0.483766	0.002064	0.404399	0.00202
A02	42600000	43600000	0.019514	0.451384	0.002064	0.399317	0.002266
A02	42800000	43800000	0.0199	0.467855	0.002064	0.39286	0.001751
A02	43000000	44000000	0.024441	0.490595	0.002335	0.371381	0.0016
A02	43200000	44200000	0.011297	0.51149	0.002335	0.378222	0.001183
A02	43400000	44400000	0.021156	0.476574	0.000271	0.376196	0.001253
A02	43600000	44600000	0.025854	0.478275	0.001233	0.396616	0.001054
A02	43800000	44800000	0.022246	0.440783	0.002773	0.420165	0.001502
A02	44000000	45000000	0.022737	0.402543	0.005754	0.406187	0.002039
A02	44200000	45200000	0.032999	0.398955	0.005754	0.390583	0.001773
A02	44400000	45400000	0.02314	0.436682	0.006385	0.393065	0.001623
A02	44600000	45600000	0.01798	0.479918	0.005423	0.378307	0.001419
A02	44800000	45800000	0.017308	0.477707	0.003883	0.389772	0.001099
A02	45000000	46000000	0.012135	0.470869	0.000832	0.40512	0.000743
A02	45200000	46200000	0.00779	0.445737	0.001699	0.410211	0.000887
A02	45400000	46400000	0.013205	0.421744	0.002302	0.388369	0.001818
A02	45600000	46600000	0.017055	0.380409	0.002302	0.396846	0.002268
A02	45800000	46800000	0.027635	0.396221	0.003747	0.384887	0.002306
A02	46000000	47000000	0.026423	0.430359	0.003546	0.376827	0.0023
A02	46200000	47200000	0.023321	0.463736	0.002679	0.401451	0.002337
A02	46400000	47400000	0.032153	0.461757	0.001569	0.397528	0.001953
A02	46600000	47600000	0.031454	0.464284	0.004024	0.396343	0.002038
A02	46800000	47800000	0.040072	0.446319	0.002579	0.391923	0.002066
A02	47000000	48000000	0.047401	0.392005	0.002579	0.401985	0.002294
A02	47200000	48200000	0.056169	0.360518	0.002942	0.389698	0.002014
A02	47400000	48400000	0.048824	0.322411	0.002818	0.428476	0.002201
A02	47600000	48600000	0.05328	0.341041	0.000363	0.401732	0.001955
A02	47800000	48800000	0.053499	0.352976	0.0022	0.384824	0.001889
A02	48000000	49000000	0.052087	0.412652	0.0022	0.358203	0.001643
A02	48200000	49200000	0.05773	0.41469	0.001837	0.331111	0.002118
A02	48400000	49400000	0.067946	0.459578	0.001837	0.2847	0.001726
A02	48600000	49600000	0.065102	0.430273	0.002976	0.303659	0.001925
A02	48800000	49800000	0.047792	0.42488	0.001852	0.332624	0.002067
A02	49000000	50000000	0.041875	0.424917	0.001852	0.350846	0.001788
A02	49200000	50200000	0.023988	0.467403	0.01028	0.380034	0.001128
A02	49400000	50400000	0.012431	0.444166	0.016918	0.391334	0.001585
A02	49600000	50600000	0.018758	0.419089	0.015779	0.412432	0.001748
A02	49800000	50800000	0.018687	0.437376	0.015066	0.373628	0.001614
A02	50000000	51000000	0.021076	0.43969	0.015066	0.372569	0.001868
A02	50200000	51200000	0.021076	0.451997	0.008117	0.361182	0.00184
A02	50400000	51400000	0.028979	0.480683	0.001535	0.373835	0.00109
A02	50600000	51600000	0.021163	0.485036	0.003533	0.350241	0.001209
A02	50800000	51800000	0.020822	0.462191	0.004067	0.400171	0.001287
A02	51000000	52000000	0.018703	0.470532	0.004067	0.405297	0.001135
A02	51200000	52200000	0.018703	0.452252	0.013423	0.421527	0.001172
A02	51400000	52400000	0.009887	0.442535	0.01803	0.442888	0.001168
A02	51600000	52600000	0.008205	0.481595	0.016032	0.460869	0.000398
A02	51800000	52800000	0.00651	0.512512	0.02005	0.443732	0.000265
A02	52000000	53000000	0.011914	0.516404	0.022178	0.444344	0.000205
A02	52200000	53200000	0.016698	0.54221	0.011343	0.427543	0.000249
A02	52400000	53400000	0.014946	0.561105	0.006756	0.414893	0.000204
A02	52600000	53600000	0.013354	0.563303	0.00699	0.411335	0.000298
A02	52800000	53800000	0.016285	0.559484	0.002438	0.417997	0.000256
A02	53000000	54000000	0.010611	0.534988	0.002315	0.438959	0.000214
A02	53200000	54200000	0.006216	0.535464	0.002315	0.435813	0.000368
A02	53400000	54400000	0.003688	0.533666	0.002781	0.443167	0.000438
A02	53600000	54600000	0.003793	0.531013	0.009875	0.44427	0.000344
A02	53800000	54800000	0.000862	0.518897	0.015582	0.437628	0.000546
A02	54000000	55000000	0.001147	0.518505	0.017349	0.44461	0.000582
A02	54200000	55200000	0.000758	0.497857	0.02219	0.466942	0.000458
A02	54400000	55400000	0.00039	0.52768	0.026683	0.44989	0.000388
A02	54600000	55600000	0.000285	0.530556	0.020267	0.444	0.000515
A02	54800000	55800000	0.003649	0.538512	0.0181	0.445903	0.000419
A02	55000000	56000000	0.003364	0.582554	0.015102	0.406209	0.000632
A02	55200000	56200000	0.006925	0.592199	0.014154	0.375284	0.00056
A02	55400000	56400000	0.01053	0.547618	0.009119	0.389325	0.000667
A02	55600000	56600000	0.011746	0.551087	0.009319	0.39707	0.00054
A02	55800000	56800000	0.008382	0.570978	0.01002	0.384077	0.000395
A02	56000000	57000000	0.013754	0.540365	0.010044	0.405662	0.000146
A02	56200000	57200000	0.011247	0.506966	0.00716	0.452618	0.000377
A02	56400000	57400000	0.014673	0.51413	0.00716	0.434832	0.000972
A02	56600000	57600000	0.015066	0.540166	0.007353	0.412395	0.001049
A02	56800000	57800000	0.018683	0.508849	0.00365	0.412554	0.00133
A02	57000000	58000000	0.015521	0.507607	0.002852	0.405984	0.001568
A02	57200000	58200000	0.016215	0.550706	0.002891	0.368348	0.001329
A02	57400000	58400000	0.013152	0.55625	0.002891	0.375291	0.000627
A02	57600000	58600000	0.017565	0.520926	0.002118	0.395655	0.000927
A02	57800000	58800000	0.013948	0.53866	0.00158	0.400583	0.000759
A02	58000000	59000000	0.024282	0.481406	0.00158	0.392101	0.000953
A02	58200000	59200000	0.035057	0.471001	0.000532	0.371194	0.002302
A02	58400000	59400000	0.032868	0.445461	0.000935	0.378698	0.002522
A02	58600000	59600000	0.032854	0.462126	0.000403	0.354889	0.002319
A02	58800000	59800000	0.044293	0.425239	0.000403	0.340349	0.00265
A02	59000000	60000000	0.044489	0.429882	0.000534	0.342695	0.00308
A02	59200000	60200000	0.036245	0.415355	0.001749	0.368679	0.001941
A02	59400000	60400000	0.045155	0.457412	0.001346	0.340915	0.001857
A02	59600000	60600000	0.039147	0.464371	0.002285	0.36198	0.001683
A02	59800000	60800000	0.027708	0.49082	0.007866	0.38612	0.001239
A02	60000000	61000000	0.014968	0.563092	0.008007	0.381473	0.000405
A02	60200000	61200000	0.012742	0.563632	0.009606	0.380289	0.000287
A02	60400000	61400000	0.00586	0.529104	0.012269	0.414367	0.000341
A02	60600000	61600000	0.009173	0.514764	0.016482	0.415217	0.000766
A02	60800000	61800000	0.011848	0.513533	0.010901	0.398891	0.001247
A02	61000000	62000000	0.015896	0.477311	0.011244	0.417593	0.001251
A02	61200000	62200000	0.014251	0.471187	0.01332	0.435344	0.001235
A02	61400000	62400000	0.012309	0.488138	0.012654	0.441216	0.001045
A02	61600000	62600000	0.010596	0.495344	0.007502	0.438612	0.000755
A02	61800000	62800000	0.014009	0.491759	0.012695	0.447922	0.000312
A02	62000000	63000000	0.011727	0.494003	0.021547	0.448798	0.00028
A02	62200000	63200000	0.021837	0.496889	0.017146	0.427064	0.000489
A02	62400000	63400000	0.020739	0.508213	0.015149	0.41149	0.000489
A02	62600000	63600000	0.019139	0.517141	0.01703	0.406621	0.000413
A02	62800000	63800000	0.013051	0.550666	0.012221	0.385157	0.000456
A02	63000000	64000000	0.012215	0.558612	0.007868	0.370379	0.000505
A02	63200000	64200000	0.003663	0.600158	0.007379	0.362991	0.000215
A02	63400000	64400000	0.012363	0.612166	0.009315	0.340897	0.00031
A02	63600000	64600000	0.012363	0.595244	0.008491	0.363063	0.000357
A02	63800000	64800000	0.017102	0.58383	0.011964	0.366953	0.00043
A02	64000000	65000000	0.016172	0.577857	0.008363	0.382596	0.000797
A02	64200000	65200000	0.015795	0.548979	0.008531	0.38139	0.000771
A02	64400000	65400000	0.012079	0.54133	0.007947	0.403691	0.000676
A02	64600000	65600000	0.018974	0.546482	0.01173	0.375175	0.000606
A02	64800000	65800000	0.018474	0.555768	0.011507	0.374406	0.000452
A02	65000000	66000000	0.019115	0.579613	0.009994	0.365569	0.000115
A02	65200000	66200000	0.017526	0.617345	0.009826	0.365083	0.000115
A02	65400000	66400000	0.014337	0.580251	0.01743	0.387674	0.00019
A02	65600000	66600000	0.011865	0.565916	0.016885	0.400202	0.000232
A02	65800000	66800000	0.007626	0.555297	0.014943	0.418263	0.000232
A02	66000000	67000000	0.006985	0.556013	0.014943	0.401737	0.000357
A02	66200000	67200000	0.006985	0.513513	0.014943	0.404502	0.000397
A02	66400000	67400000	0.004617	0.52921	0.006362	0.39767	0.000651
A02	66600000	67600000	0.007078	0.514649	0.0029	0.418999	0.00089
A02	66800000	67800000	0.007912	0.502499	0.003442	0.425099	0.000982
A02	67000000	68000000	0.007912	0.490419	0.003442	0.447467	0.000778
A02	67200000	68200000	0.007912	0.495048	0.004905	0.477611	0.000778
A02	67400000	68400000	0.012332	0.487403	0.004878	0.471651	0.000575
A02	67600000	68600000	0.005448	0.528196	0.005256	0.445018	0.000258
A02	67800000	68800000	0.00624	0.534575	0.003022	0.438253	0.000329
A02	68000000	69000000	0.00624	0.554977	0.003022	0.426465	0.000406
A02	68200000	69200000	0.006376	0.573947	0.00577	0.394644	0.000449
A02	68400000	69400000	0.002659	0.61688	0.006821	0.368326	0.000441
A02	68600000	69600000	0.002659	0.595916	0.009154	0.38579	0.000523
A02	68800000	69800000	0.008862	0.57885	0.014612	0.383799	0.000463
A02	69000000	70000000	0.008862	0.572359	0.014612	0.385279	0.000447
A02	69200000	70200000	0.008874	0.551036	0.010401	0.402378	0.0004
A02	69400000	70400000	0.011771	0.544584	0.009002	0.401932	0.00033
A02	69600000	70600000	0.022817	0.524819	0.007067	0.386536	0.000549
A02	69800000	70800000	0.014988	0.575048	0.004617	0.367302	0.000446
A02	70000000	71000000	0.015837	0.546846	0.009532	0.388582	0.000385
A02	70200000	71200000	0.015689	0.55303	0.011452	0.385257	0.000538
A02	70400000	71400000	0.011895	0.547706	0.017538	0.400693	0.00049
A02	70600000	71600000	0.000849	0.580825	0.017303	0.404484	0.000226
A02	70800000	71800000	0.000849	0.538847	0.022357	0.428661	0.000266
A02	71000000	72000000	0.001874	0.557574	0.017442	0.40745	0.000266
A02	71200000	72200000	0.001874	0.552373	0.015522	0.419999	0.000229
A02	71400000	72400000	0.001927	0.525388	0.014646	0.439809	0.000229
A02	71600000	72600000	0.001927	0.499466	0.029694	0.458693	0.000192
A02	71800000	72800000	0.003827	0.504061	0.023564	0.441618	0.000152
A02	72000000	73000000	0.003718	0.482738	0.029644	0.464871	0.000152
A02	72200000	73200000	0.010785	0.470344	0.029793	0.471864	0.000166
A02	72400000	73400000	0.013785	0.472693	0.024744	0.462817	0.000215
A02	72600000	73600000	0.021054	0.503141	0.012235	0.425914	0.00025
A02	72800000	73800000	0.030319	0.502648	0.012181	0.436375	0.00025
A02	73000000	74000000	0.03448	0.496069	0.006101	0.420087	0.000287
A02	73200000	74200000	0.029501	0.529014	0.007037	0.393013	0.000121
A02	73400000	74400000	0.031181	0.539674	0.006876	0.380514	0.000135
A02	73600000	74600000	0.023912	0.521629	0.01069	0.404938	0.000163
A02	73800000	74800000	0.022474	0.49912	0.008812	0.408539	0.000475
A02	74000000	75000000	0.027302	0.48406	0.00907	0.416179	0.000529
A02	74200000	75200000	0.03158	0.442552	0.008954	0.424156	0.000767
A02	74400000	75400000	0.027268	0.425017	0.015871	0.44138	0.00077
A02	74600000	75600000	0.031382	0.43636	0.010237	0.432609	0.000773
A02	74800000	75800000	0.021655	0.475278	0.010425	0.427546	0.000561
A02	75000000	76000000	0.011321	0.518748	0.011708	0.407387	0.000551
A02	75200000	76200000	0.006569	0.534995	0.01816	0.392544	0.000681
A02	75400000	76400000	0.006816	0.539619	0.011243	0.372235	0.000825
A02	75600000	76600000	0.008654	0.524756	0.009962	0.371791	0.00108
A02	75800000	76800000	0.016663	0.520729	0.009774	0.366817	0.00098
A02	76000000	77000000	0.03007	0.506208	0.008233	0.357632	0.001011
A02	76200000	77200000	0.043572	0.490523	0.001884	0.366776	0.00105
A02	76400000	77400000	0.044493	0.515729	0.006723	0.366415	0.00084
A02	76600000	77600000	0.038541	0.510442	0.016525	0.381107	0.000659
A02	76800000	77800000	0.032507	0.498687	0.019141	0.384487	0.001095
A02	77000000	78000000	0.02048	0.511307	0.019197	0.401208	0.00104
A02	77200000	78200000	0.005619	0.529844	0.018981	0.415559	0.000748
A02	77400000	78400000	0.00403	0.542171	0.018445	0.409605	0.000748
A02	77600000	78600000	0.004566	0.566477	0.008812	0.395816	0.000608
A02	77800000	78800000	0.005599	0.562718	0.006196	0.379094	0.000257
A02	78000000	79000000	0.003919	0.557181	0.00987	0.388771	0.00045
A02	78200000	79200000	0.009029	0.549965	0.011624	0.398332	0.000335
A02	78400000	79400000	0.01665	0.470676	0.010441	0.443148	0.000993
A02	78600000	79600000	0.021989	0.450404	0.01018	0.43402	0.00117
A02	78800000	79800000	0.019104	0.441906	0.014619	0.469337	0.001166
A02	79000000	80000000	0.018984	0.461248	0.011821	0.455114	0.000944
A02	79200000	80200000	0.014249	0.454015	0.01089	0.448191	0.001044
A02	79400000	80400000	0.007781	0.501517	0.008809	0.416093	0.000612
A02	79600000	80600000	0.002737	0.520165	0.009852	0.418652	0.000497
A02	79800000	80800000	0.004902	0.548847	0.009935	0.392659	0.000533
A02	80000000	81000000	0.004902	0.520917	0.010491	0.418753	0.000634
A02	80200000	81200000	0.012275	0.512282	0.008812	0.412738	0.000828
A02	80400000	81400000	0.020034	0.482741	0.008269	0.421686	0.000749
A02	80600000	81600000	0.019203	0.49006	0.007842	0.410866	0.000687
A02	80800000	81800000	0.016915	0.516917	0.006165	0.394173	0.00057
A02	81000000	82000000	0.024748	0.514079	0.006108	0.372869	0.000601
A02	81200000	82200000	0.016745	0.52644	0.010524	0.380529	0.000307
A02	81400000	82400000	0.007833	0.579847	0.010028	0.368664	0.000191
A02	81600000	82600000	0.009838	0.577967	0.010649	0.378505	0.000218
A02	81800000	82800000	0.010091	0.548692	0.010714	0.405424	0.000265
A02	82000000	83000000	0.003127	0.531452	0.009283	0.408992	0.000888
A02	82200000	83200000	0.01658	0.517594	0.004867	0.402936	0.000991
A02	82400000	83400000	0.021891	0.471388	0.005362	0.412465	0.001071
A02	82600000	83600000	0.033762	0.408992	0.003405	0.428499	0.001401
A02	82800000	83800000	0.04765	0.351877	0.002529	0.438472	0.001688
A02	83000000	84000000	0.04897	0.361405	0.002934	0.435023	0.00121
A02	83200000	84200000	0.045911	0.351742	0.002934	0.422904	0.001703
A02	83400000	84400000	0.05377	0.356394	0.003486	0.402673	0.001957
A02	83600000	84600000	0.059876	0.352045	0.003486	0.380896	0.002357
A02	83800000	84800000	0.056902	0.370738	0.002523	0.387581	0.002121
A02	84000000	85000000	0.068535	0.358387	0.002118	0.38488	0.002133
A02	84200000	85200000	0.071414	0.393195	0.003617	0.369211	0.001537
A02	84400000	85400000	0.064556	0.412326	0.00257	0.365222	0.001699
A02	84600000	85600000	0.054953	0.426648	0.002692	0.377703	0.001156
A02	84800000	85800000	0.050895	0.461415	0.001621	0.327693	0.001146
A02	85000000	86000000	0.042171	0.478764	0.003303	0.333808	0.001151
A02	85200000	86200000	0.033675	0.495749	0.001804	0.32912	0.001301
A02	85400000	86400000	0.032733	0.506114	0.001804	0.334705	0.000774
A02	85600000	86600000	0.026669	0.531146	0.001818	0.335903	0.000702
A02	85800000	86800000	0.021948	0.51388	0.004463	0.378469	0.001039
A02	86000000	87000000	0.016998	0.516411	0.005489	0.388848	0.00085
A02	86200000	87200000	0.013464	0.48708	0.005489	0.422591	0.000779
A02	86400000	87400000	0.017985	0.448886	0.007382	0.441686	0.000972
A02	86600000	87600000	0.018072	0.449989	0.007553	0.44424	0.000877
A02	86800000	87800000	0.023036	0.438712	0.005332	0.425844	0.000822
A02	87000000	88000000	0.038753	0.408964	0.005954	0.398992	0.001035
A02	87200000	88200000	0.056939	0.417236	0.005954	0.358081	0.001214
A02	87400000	88400000	0.051033	0.440529	0.005234	0.354268	0.001185
A02	87600000	88600000	0.05003	0.465251	0.008067	0.33527	0.001241
A02	87800000	88800000	0.050809	0.466715	0.007879	0.330726	0.001356
A02	88000000	89000000	0.051824	0.465904	0.004549	0.335589	0.001598
A02	88200000	89200000	0.041174	0.450005	0.004549	0.359116	0.001473
A02	88400000	89400000	0.045071	0.437548	0.005633	0.34596	0.001806
A02	88600000	89600000	0.051107	0.384087	0.003667	0.349875	0.002317
A02	88800000	89800000	0.0447	0.396676	0.005233	0.364038	0.002074
A02	89000000	90000000	0.03838	0.414698	0.005233	0.379235	0.001637
A02	89200000	90200000	0.035498	0.435565	0.005332	0.385488	0.001624
A02	89400000	90400000	0.032476	0.444248	0.003716	0.394218	0.001477
A02	89600000	90600000	0.023041	0.468164	0.002542	0.379868	0.001091
A02	89800000	90800000	0.025977	0.469777	0.00074	0.361917	0.000888
A02	90000000	91000000	0.029477	0.471854	0.004094	0.370571	0.000975
A02	90200000	91200000	0.02358	0.482979	0.003995	0.376478	0.000955
A02	90400000	91400000	0.023639	0.502237	0.004223	0.360628	0.000784
A02	90600000	91600000	0.033558	0.468423	0.004223	0.401228	0.000609
A02	90800000	91800000	0.031414	0.456931	0.007868	0.413344	0.001043
A02	91000000	92000000	0.020389	0.503126	0.004514	0.375556	0.000918
A02	91200000	92200000	0.028391	0.469432	0.004514	0.376593	0.000867
A02	91400000	92400000	0.023472	0.482287	0.007652	0.380683	0.000688
A02	91600000	92600000	0.013553	0.53311	0.011301	0.381793	0.000668
A02	91800000	92800000	0.019458	0.558217	0.011095	0.363654	0.000361
A02	92000000	93000000	0.016925	0.536921	0.011095	0.386553	0.000248
A02	92200000	93200000	0.008923	0.580894	0.011095	0.369203	0.000199
A02	92400000	93400000	0.008923	0.595905	0.007088	0.367835	0.000199
A02	92600000	93600000	0.008923	0.605322	0.005391	0.326679	0.000384
A02	92800000	93800000	0.000502	0.605496	0.001952	0.347423	0.000812
A02	93000000	94000000	0	0.591236	0.007982	0.366404	0.001021
A02	93200000	94200000	0.001399	0.546594	0.00919	0.3887	0.00157
A02	93400000	94400000	0.001399	0.540857	0.00919	0.383464	0.00157
A02	93600000	94600000	0.002814	0.529558	0.007238	0.415739	0.001352
A02	93800000	94800000	0.002814	0.539303	0.010713	0.396696	0.001103
A02	94000000	95000000	0.008022	0.581604	0.006002	0.352795	0.001083
A02	94200000	95200000	0.009065	0.59398	0.013273	0.362851	0.000534
A02	94400000	95400000	0.009065	0.539797	0.015594	0.408339	0.000802
A02	94600000	95600000	0.007839	0.533927	0.015929	0.428641	0.000802
A02	94800000	95800000	0.013997	0.517203	0.013425	0.447855	0.000507
A02	95000000	96000000	0.010581	0.472362	0.01716	0.464636	0.000742
A02	95200000	96200000	0.010387	0.47601	0.008681	0.44357	0.000888
A02	95400000	96400000	0.011066	0.497079	0.00636	0.421772	0.000895
A02	95600000	96600000	0.010877	0.504366	0.015915	0.395257	0.001001
A02	95800000	96800000	0.017201	0.507682	0.014944	0.364214	0.00105
A02	96000000	97000000	0.026828	0.504584	0.010406	0.373293	0.001027
A02	96200000	97200000	0.033575	0.506839	0.011513	0.362751	0.001138
A02	96400000	97400000	0.040447	0.503058	0.011513	0.341137	0.001095
A02	96600000	97600000	0.050324	0.50073	0.004565	0.31345	0.001594
A02	96800000	97800000	0.043884	0.456609	0.004565	0.37164	0.001963
A02	97000000	98000000	0.038318	0.453496	0.004186	0.363587	0.002401
A02	97200000	98200000	0.034158	0.47077	0.003866	0.351255	0.002305
A02	97400000	98400000	0.034183	0.458864	0.004998	0.37234	0.002141
A02	97600000	98600000	0.024306	0.467166	0.002056	0.388799	0.00169
A02	97800000	98800000	0.025538	0.52158	0.003004	0.363685	0.001222
A02	98000000	99000000	0.020916	0.558694	0.002867	0.366481	0.00053
A02	98200000	99200000	0.0173	0.556032	0.00208	0.369933	0.000767
A02	98400000	99400000	0.015208	0.517353	0.000948	0.361762	0.001698
A02	98600000	99600000	0.026869	0.449118	0.000948	0.360878	0.001953
A02	98800000	99800000	0.029768	0.423691	0	0.338009	0.00283
A02	99000000	100000000	0.042516	0.377778	0.000266	0.308856	0.00341
A02	99200000	100200000	0.050906	0.322473	0.003135	0.325833	0.003777
A02	99400000	100400000	0.063534	0.339391	0.003135	0.297767	0.003316
A02	99600000	100600000	0.070212	0.342276	0.003135	0.296964	0.003819
A02	99800000	100800000	0.062785	0.299789	0.003942	0.307497	0.003463
A02	100000000	101000000	0.056081	0.286262	0.00376	0.32578	0.003037
A02	100200000	101200000	0.060621	0.285363	0.001005	0.323064	0.002665
A02	100400000	101400000	0.045098	0.27319	0.001005	0.355267	0.002591
A02	100600000	101600000	0.030402	0.292216	0.001005	0.353621	0.002343
A02	100800000	101800000	0.041173	0.291082	0.000355	0.346054	0.002965
A02	101000000	102000000	0.040453	0.282712	0.000271	0.352413	0.003126
A02	101200000	102200000	0.044391	0.252454	0.000157	0.352098	0.00355
A02	101400000	102400000	0.044115	0.268481	0.000157	0.341266	0.003943
A02	101600000	102600000	0.055296	0.279629	0.000157	0.336656	0.003785
A02	101800000	102800000	0.050515	0.326946	0	0.349049	0.002809
A02	102000000	103000000	0.050929	0.37028	0	0.341024	0.002586
A02	102200000	103200000	0.03619	0.437447	0.002117	0.334215	0.002021
A02	102400000	103400000	0.040343	0.507131	0.004972	0.311688	0.001218
A02	102600000	103600000	0.025519	0.509145	0.009598	0.318609	0.000965
A02	102800000	103800000	0.030016	0.476107	0.009891	0.309377	0.001814
A02	103000000	104000000	0.028844	0.412523	0.01195	0.326786	0.002192
A02	103200000	104200000	0.029069	0.371014	0.012209	0.342464	0.002477
A02	103400000	104400000	0.023538	0.334884	0.00972	0.371524	0.002917
A02	103600000	104600000	0.030458	0.353959	0.005784	0.37751	0.002918
A02	103800000	104800000	0.020986	0.397572	0.006542	0.377192	0.002213
A02	104000000	105000000	0.027428	0.429009	0.004483	0.340789	0.002199
A02	104200000	105200000	0.034022	0.403101	0.002896	0.322894	0.002744
A02	104400000	105400000	0.038593	0.349244	0.00253	0.292275	0.003672
A02	104600000	105600000	0.034305	0.323324	0.00184	0.290609	0.004354
A02	104800000	105800000	0.036941	0.263472	0.000789	0.295869	0.004959
A02	105000000	106000000	0.028205	0.237999	0.000994	0.311464	0.005684
A02	105200000	106200000	0.025967	0.225964	0.005161	0.317507	0.005595
A02	105400000	106400000	0.029136	0.219082	0.005161	0.342382	0.005086
A02	105600000	106600000	0.032081	0.200721	0.005693	0.34183	0.004869
A02	105800000	106800000	0.027471	0.218421	0.005693	0.316287	0.00491
A02	106000000	107000000	0.024428	0.184749	0.005488	0.329548	0.004816
A02	106200000	107200000	0.019278	0.204433	0.000532	0.319241	0.00508
A02	106400000	107400000	0.011423	0.183082	0.000532	0.293497	0.005273
A02	106600000	107600000	0.021144	0.165671	0	0.284778	0.005159
A02	106800000	107800000	0.024404	0.155895	0.001702	0.32046	0.004945
A02	107000000	108000000	0.026492	0.188642	0.001702	0.292493	0.004555
A02	107200000	108200000	0.038056	0.192862	0.001702	0.262563	0.004323
A02	107400000	108400000	0.037529	0.20257	0.001702	0.272765	0.004297
A02	107600000	108600000	0.040153	0.205165	0.001702	0.262071	0.004847
A02	107800000	108800000	0.03609	0.163159	0	0.238596	0.005822
A02	108000000	109000000	0.034122	0.12569	0.01043	0.244828	0.005792
A02	108200000	109200000	0.020703	0.099442	0.01043	0.253469	0.005511
A02	108400000	109400000	0.020795	0.073319	0.01043	0.243115	0.005364
A02	108600000	109600000	0.003312	0.047811	0.01043	0.23528	0.00479
A02	108800000	109800000	0.0122	0.038351	0.01043	0.205091	0.003986
A02	109000000	109867862	0.0133892	0.0402403	0	0.193498	0.0040559
A02	109200000	109867862	0.0160153	0.0318404	0	0.193374	0.0041565
A02	109400000	109867862	0.0220385	0.0441989	0	0.179128	0.0039392
A02	109600000	109867862	0.0368548	0.0276448	0	0.142409	0.0047114
A02	109800000	109867862	0	0.0039934	0	0.193923	0.0051281
A03	0	1000000	0.048899	0.11059	0	0.211617	0.006741
A03	200000	1200000	0.056977	0.103074	0	0.218775	0.006213
A03	400000	1400000	0.082618	0.11452	0	0.231327	0.005681
A03	600000	1600000	0.076957	0.113189	0	0.245079	0.005049
A03	800000	1800000	0.093519	0.110041	0	0.247397	0.004134
A03	1000000	2000000	0.104196	0.106307	0.000313	0.243788	0.004205
A03	1200000	2200000	0.08874	0.123612	0.000313	0.256226	0.004024
A03	1400000	2400000	0.069457	0.124591	0.001423	0.238409	0.004648
A03	1600000	2600000	0.082837	0.113455	0.001423	0.227303	0.004741
A03	1800000	2800000	0.078693	0.108641	0.001423	0.217144	0.005324
A03	2000000	3000000	0.05955	0.116758	0.00111	0.233176	0.005296
A03	2200000	3200000	0.06034	0.129477	0.00111	0.229242	0.00511
A03	2400000	3400000	0.062488	0.144681	0	0.242045	0.00454
A03	2600000	3600000	0.050054	0.14162	0	0.244847	0.004379
A03	2800000	3800000	0.034558	0.136385	0	0.257465	0.00464
A03	3000000	4000000	0.046104	0.130382	0	0.269881	0.004441
A03	3200000	4200000	0.043139	0.141073	0	0.277776	0.004488
A03	3400000	4400000	0.035549	0.124072	0	0.281546	0.004351
A03	3600000	4600000	0.042619	0.119963	0	0.284121	0.003712
A03	3800000	4800000	0.052681	0.134723	0.000988	0.278344	0.002889
A03	4000000	5000000	0.042981	0.127864	0.000988	0.289222	0.003162
A03	4200000	5200000	0.054558	0.104603	0.000988	0.286914	0.003098
A03	4400000	5400000	0.052254	0.127498	0.000988	0.292109	0.003215
A03	4600000	5600000	0.046593	0.142758	0.006954	0.300826	0.004609
A03	4800000	5800000	0.049868	0.142181	0.005966	0.299248	0.005566
A03	5000000	6000000	0.052558	0.143262	0.006688	0.284696	0.005709
A03	5200000	6200000	0.056854	0.162897	0.006688	0.280138	0.005607
A03	5400000	6400000	0.060896	0.166863	0.006852	0.275835	0.00542
A03	5600000	6600000	0.054482	0.171231	0.000886	0.264121	0.004906
A03	5800000	6800000	0.048299	0.175306	0.001752	0.278596	0.004172
A03	6000000	7000000	0.04589	0.189267	0.005128	0.295161	0.003897
A03	6200000	7200000	0.047646	0.242929	0.008725	0.291666	0.003194
A03	6400000	7400000	0.05619	0.248702	0.008561	0.30557	0.003112
A03	6600000	7600000	0.071102	0.257621	0.008561	0.315542	0.00362
A03	6800000	7800000	0.063954	0.25242	0.007941	0.3263	0.004413
A03	7000000	8000000	0.071706	0.270948	0.003843	0.320454	0.004243
A03	7200000	8200000	0.062358	0.199051	0.000246	0.338114	0.005525
A03	7400000	8400000	0.051367	0.182883	0.000246	0.335984	0.005918
A03	7600000	8600000	0.037369	0.186214	0.000246	0.329717	0.00536
A03	7800000	8800000	0.055102	0.190166	0	0.304106	0.004586
A03	8000000	9000000	0.067789	0.177378	0.000255	0.287822	0.00454
A03	8200000	9200000	0.06989	0.231614	0.000255	0.284527	0.003388
A03	8400000	9400000	0.078488	0.233984	0.0044	0.278329	0.003489
A03	8600000	9600000	0.080694	0.209517	0.0044	0.301712	0.003902
A03	8800000	9800000	0.06016	0.256303	0.004739	0.316959	0.003551
A03	9000000	10000000	0.048829	0.279816	0.004484	0.314798	0.003587
A03	9200000	10200000	0.044515	0.258461	0.004484	0.33045	0.003643
A03	9400000	10400000	0.03289	0.297467	0.000339	0.351659	0.002895
A03	9600000	10600000	0.037159	0.34089	0.000737	0.343256	0.002287
A03	9800000	10800000	0.049667	0.303194	0.001587	0.351157	0.002582
A03	10000000	11000000	0.057372	0.271979	0.001587	0.349811	0.003328
A03	10200000	11200000	0.060525	0.288918	0.001587	0.334157	0.003504
A03	10400000	11400000	0.059995	0.34461	0.005029	0.30636	0.0033
A03	10600000	11600000	0.052761	0.379322	0.007438	0.3035	0.002873
A03	10800000	11800000	0.048459	0.4221	0.006249	0.281658	0.002771
A03	11000000	12000000	0.027715	0.484243	0.006249	0.296448	0.002086
A03	11200000	12200000	0.023933	0.443344	0.006249	0.308889	0.002221
A03	11400000	12400000	0.034037	0.344922	0.002807	0.308976	0.002841
A03	11600000	12600000	0.044909	0.297492	0	0.315504	0.002857
A03	11800000	12800000	0.038741	0.29894	0	0.334503	0.002892
A03	12000000	13000000	0.041737	0.278119	0.003676	0.346492	0.002745
A03	12200000	13200000	0.036362	0.341469	0.004247	0.352594	0.0024
A03	12400000	13400000	0.036723	0.413835	0.007919	0.361343	0.001995
A03	12600000	13600000	0.031271	0.421658	0.0094	0.367914	0.001861
A03	12800000	13800000	0.046695	0.383458	0.010004	0.371891	0.001912
A03	13000000	14000000	0.046	0.368687	0.007563	0.372652	0.002195
A03	13200000	14200000	0.061473	0.328257	0.008393	0.343316	0.002053
A03	13400000	14400000	0.061278	0.267766	0.006331	0.347144	0.002358
A03	13600000	14600000	0.071312	0.249252	0.00485	0.332044	0.00219
A03	13800000	14800000	0.06351	0.255553	0.004641	0.357538	0.001999
A03	14000000	15000000	0.063102	0.259925	0.003949	0.372262	0.001663
A03	14200000	15200000	0.049385	0.268641	0.005564	0.415931	0.002585
A03	14400000	15400000	0.041584	0.288266	0.007257	0.416983	0.002462
A03	14600000	15600000	0.026623	0.351252	0.007257	0.438927	0.002501
A03	14800000	15800000	0.023822	0.365593	0.006862	0.40762	0.002565
A03	15000000	16000000	0.031211	0.370015	0.008275	0.360881	0.002411
A03	15200000	16200000	0.03149	0.378137	0.005365	0.344583	0.001821
A03	15400000	16400000	0.042797	0.372245	0.002062	0.341592	0.002103
A03	15600000	16600000	0.055651	0.34025	0.002541	0.334875	0.001907
A03	15800000	16800000	0.052455	0.332163	0.002649	0.342024	0.002006
A03	16000000	17000000	0.041154	0.364304	0.002459	0.358701	0.002418
A03	16200000	17200000	0.052088	0.400517	0.002353	0.33829	0.002293
A03	16400000	17400000	0.058634	0.395379	0.002353	0.343169	0.00204
A03	16600000	17600000	0.043151	0.385667	0.001874	0.335131	0.002647
A03	16800000	17800000	0.04664	0.41883	0.001766	0.331408	0.002546
A03	17000000	18000000	0.047576	0.423974	0.001645	0.369129	0.002057
A03	17200000	18200000	0.039952	0.393481	0.001645	0.387506	0.002103
A03	17400000	18400000	0.027171	0.413247	0.001645	0.383074	0.001862
A03	17600000	18600000	0.042862	0.429946	0.001645	0.370436	0.002127
A03	17800000	18800000	0.044244	0.416391	0.001645	0.350362	0.00215
A03	18000000	19000000	0.052568	0.384883	0	0.305482	0.00236
A03	18200000	19200000	0.045957	0.402618	0.000959	0.30275	0.002088
A03	18400000	19400000	0.053977	0.390005	0.004024	0.311106	0.002129
A03	18600000	19600000	0.043071	0.375492	0.006022	0.315629	0.002091
A03	18800000	19800000	0.04489	0.376962	0.01208	0.330988	0.001745
A03	19000000	20000000	0.039628	0.368042	0.016622	0.358528	0.002228
A03	19200000	20200000	0.050327	0.375697	0.015663	0.342249	0.002622
A03	19400000	20400000	0.034766	0.415155	0.012598	0.340938	0.002782
A03	19600000	20600000	0.032443	0.465828	0.012651	0.338933	0.002333
A03	19800000	20800000	0.027536	0.48742	0.006593	0.336119	0.002212
A03	20000000	21000000	0.030554	0.537124	0.002051	0.300669	0.001488
A03	20200000	21200000	0.047612	0.50095	0.002051	0.29977	0.002256
A03	20400000	21400000	0.055592	0.482181	0.002051	0.296459	0.002113
A03	20600000	21600000	0.054767	0.463927	0.002756	0.315999	0.002191
A03	20800000	21800000	0.049358	0.460338	0.010159	0.330764	0.002455
A03	21000000	22000000	0.041026	0.466633	0.010159	0.342517	0.002605
A03	21200000	22200000	0.013625	0.503846	0.011442	0.370405	0.00138
A03	21400000	22400000	0.009963	0.529052	0.013395	0.36832	0.001137
A03	21600000	22600000	0.007203	0.524935	0.011245	0.376003	0.000911
A03	21800000	22800000	0.016856	0.510223	0.006566	0.369046	0.000681
A03	22000000	23000000	0.025201	0.450286	0.006566	0.386188	0.001189
A03	22200000	23200000	0.038076	0.411518	0.005283	0.37063	0.001621
A03	22400000	23400000	0.037885	0.403701	0.00333	0.369836	0.002044
A03	22600000	23600000	0.04602	0.425353	0.002724	0.342816	0.002199
A03	22800000	23800000	0.050278	0.415774	0.00091	0.346403	0.002483
A03	23000000	24000000	0.05001	0.434777	0.00091	0.3532	0.002104
A03	23200000	24200000	0.037372	0.467353	0.00091	0.359973	0.001812
A03	23400000	24400000	0.033245	0.473462	0.004432	0.37818	0.001389
A03	23600000	24600000	0.023482	0.488527	0.006926	0.389509	0.00106
A03	23800000	24800000	0.009141	0.548397	0.006728	0.385309	0.000647
A03	24000000	25000000	0.006697	0.566655	0.01242	0.390052	0.000358
A03	24200000	25200000	0.006104	0.580824	0.01394	0.404747	0.000163
A03	24400000	25400000	0.015639	0.561604	0.012466	0.386979	0.000271
A03	24600000	25600000	0.016425	0.545069	0.010451	0.385094	0.000304
A03	24800000	25800000	0.020893	0.5328	0.011186	0.39099	0.000432
A03	25000000	26000000	0.015831	0.53869	0.005494	0.384126	0.000456
A03	25200000	26200000	0.02153	0.539306	0.005976	0.370357	0.000762
A03	25400000	26400000	0.016109	0.551519	0.008592	0.379438	0.001031
A03	25600000	26600000	0.017638	0.539388	0.008113	0.425178	0.001005
A03	25800000	26800000	0.027664	0.477028	0.006666	0.435308	0.001111
A03	26000000	27000000	0.032743	0.477447	0.006666	0.460133	0.000987
A03	26200000	27200000	0.037329	0.468026	0.004664	0.46642	0.000789
A03	26400000	27400000	0.110414	0.414786	0.001152	0.442239	0.000515
A03	26600000	27600000	0.112038	0.398345	0.001152	0.422583	0.000482
A03	26800000	27800000	0.101208	0.442971	0.001647	0.421213	0.000343
A03	27000000	28000000	0.095873	0.429789	0.002923	0.393491	0.000699
A03	27200000	28200000	0.088039	0.421452	0.008105	0.398082	0.00069
A03	27400000	28400000	0.01621	0.468743	0.01271	0.425361	0.000741
A03	27600000	28600000	0.014208	0.512333	0.016393	0.394856	0.000704
A03	27800000	28800000	0.01567	0.516367	0.015898	0.384371	0.000739
A03	28000000	29000000	0.015355	0.527405	0.016012	0.398336	0.000463
A03	28200000	29200000	0.015646	0.544916	0.01114	0.380544	0.000494
A03	28400000	29400000	0.010276	0.56801	0.010707	0.366428	0.000393
A03	28600000	29600000	0.008339	0.553659	0.007355	0.393917	0.000393
A03	28800000	29800000	0.003574	0.553393	0.012249	0.388566	0.000263
A03	29000000	30000000	0.007166	0.574263	0.013222	0.374114	0.000351
A03	29200000	30200000	0.006724	0.567056	0.012912	0.392288	0.000249
A03	29400000	30400000	0.006724	0.576678	0.009299	0.397886	0.000196
A03	29600000	30600000	0.007514	0.558808	0.008968	0.404419	0.000262
A03	29800000	30800000	0.015883	0.588518	0.00413	0.387881	0.000394
A03	30000000	31000000	0.012291	0.595514	0.001767	0.387806	0.000379
A03	30200000	31200000	0.009991	0.598131	0.005543	0.377928	0.000438
A03	30400000	31400000	0.009991	0.575948	0.009594	0.389175	0.000474
A03	30600000	31600000	0.009201	0.594408	0.013267	0.368508	0.000452
A03	30800000	31800000	0.000621	0.568248	0.016038	0.392634	0.000422
A03	31000000	32000000	0.017822	0.541892	0.0172	0.384638	0.000635
A03	31200000	32200000	0.019383	0.54944	0.013424	0.397444	0.00063
A03	31400000	32400000	0.020115	0.54442	0.007662	0.375006	0.000765
A03	31600000	32600000	0.022155	0.526429	0.003989	0.369196	0.001011
A03	31800000	32800000	0.022609	0.524963	0.001162	0.350611	0.00117
A03	32000000	33000000	0.007376	0.53906	0	0.364911	0.000804
A03	32200000	33200000	0.005815	0.560997	0.00482	0.327482	0.000913
A03	32400000	33400000	0.005606	0.585872	0.005504	0.335293	0.001046
A03	32600000	33600000	0.011095	0.609108	0.005573	0.331199	0.00096
A03	32800000	33800000	0.017199	0.607798	0.005573	0.328788	0.00149
A03	33000000	34000000	0.027096	0.564809	0.008609	0.323479	0.002847
A03	33200000	34200000	0.030583	0.492082	0.003789	0.330052	0.002847
A03	33400000	34400000	0.031156	0.45657	0.003105	0.317611	0.002822
A03	33600000	34600000	0.033672	0.417302	0.003367	0.326811	0.002861
A03	33800000	34800000	0.027462	0.423323	0.003367	0.353168	0.002234
A03	34000000	35000000	0.015597	0.467178	0.004015	0.354884	0.001074
A03	34200000	35200000	0.021382	0.514165	0.004379	0.366664	0.001143
A03	34400000	35400000	0.02258	0.527518	0.005924	0.402137	0.000915
A03	34600000	35600000	0.013199	0.534472	0.005593	0.416703	0.000978
A03	34800000	35800000	0.01223	0.559403	0.005593	0.392645	0.000848
A03	35000000	36000000	0.01223	0.548844	0.003865	0.386817	0.000701
A03	35200000	36200000	0.005242	0.551119	0.006102	0.387621	0.000441
A03	35400000	36400000	0.003099	0.574037	0.004793	0.357939	0.000583
A03	35600000	36600000	0.003868	0.56915	0.004793	0.365805	0.000347
A03	35800000	36800000	0.012148	0.543598	0.008499	0.377428	0.000313
A03	36000000	37000000	0.012148	0.551957	0.006543	0.385789	0.000335
A03	36200000	37200000	0.022234	0.537824	0.003942	0.374774	0.000527
A03	36400000	37400000	0.031467	0.49813	0.006452	0.394893	0.000511
A03	36600000	37600000	0.032614	0.492405	0.006452	0.359036	0.000725
A03	36800000	37800000	0.027812	0.481053	0.002746	0.348023	0.000903
A03	37000000	38000000	0.03349	0.460172	0.002746	0.321465	0.001067
A03	37200000	38200000	0.026411	0.451997	0.002746	0.339226	0.000875
A03	37400000	38400000	0.017027	0.481223	0.000708	0.321597	0.000816
A03	37600000	38600000	0.016949	0.488448	0.006182	0.355366	0.000628
A03	37800000	38800000	0.016884	0.479961	0.007554	0.364962	0.000511
A03	38000000	39000000	0.011206	0.485025	0.013144	0.399231	0.0004
A03	38200000	39200000	0.005915	0.514633	0.016573	0.39855	0.0004
A03	38400000	39400000	0.007267	0.474022	0.026055	0.427667	0.000513
A03	38600000	39600000	0.012259	0.491509	0.027024	0.396973	0.000563
A03	38800000	39800000	0.017423	0.50323	0.027911	0.416119	0.000582
A03	39000000	40000000	0.017423	0.537256	0.024337	0.402837	0.000457
A03	39200000	40200000	0.017423	0.513962	0.022755	0.42144	0.000497
A03	39400000	40400000	0.016071	0.541087	0.012565	0.409591	0.000402
A03	39600000	40600000	0.008577	0.544928	0.007798	0.418646	0.000287
A03	39800000	40800000	0.002803	0.543231	0.005539	0.416327	0.000207
A03	40000000	41000000	0.003712	0.536727	0.003932	0.418796	0.000256
A03	40200000	41200000	0.00576	0.551085	0.003238	0.406161	0.000216
A03	40400000	41400000	0.006239	0.547656	0.00486	0.419413	8e-05
A03	40600000	41600000	0.008836	0.55198	0.003184	0.422218	8.1e-05
A03	40800000	41800000	0.014599	0.548053	0.003184	0.418973	8.1e-05
A03	41000000	42000000	0.018141	0.525678	0.002775	0.424186	7.5e-05
A03	41200000	42200000	0.020951	0.505008	0.001622	0.436639	0.000116
A03	41400000	42400000	0.021013	0.484229	0	0.432914	0.000116
A03	41600000	42600000	0.020182	0.459662	0	0.459071	0.000111
A03	41800000	42800000	0.026255	0.468096	0.000903	0.433828	0.000301
A03	42000000	43000000	0.023514	0.461113	0.000903	0.402622	0.000478
A03	42200000	43200000	0.018968	0.443685	0.000903	0.394292	0.000595
A03	42400000	43400000	0.022848	0.444784	0.001097	0.406091	0.000747
A03	42600000	43600000	0.028275	0.418616	0.001097	0.367589	0.00155
A03	42800000	43800000	0.01731	0.414061	0.000194	0.402846	0.001414
A03	43000000	44000000	0.016784	0.421344	0.000194	0.433714	0.001295
A03	43200000	44200000	0.017528	0.444007	0.002773	0.43199	0.001479
A03	43400000	44400000	0.015942	0.466602	0.003876	0.40996	0.001533
A03	43600000	44600000	0.025575	0.495217	0.003876	0.401737	0.001114
A03	43800000	44800000	0.029405	0.468855	0.003876	0.3719	0.001391
A03	44000000	45000000	0.045874	0.438932	0.003876	0.360684	0.001695
A03	44200000	45200000	0.046238	0.43593	0.001297	0.360964	0.001703
A03	44400000	45400000	0.054127	0.393818	0	0.351879	0.002105
A03	44600000	45600000	0.037301	0.426139	0.001865	0.366135	0.001796
A03	44800000	45800000	0.031389	0.447485	0.006239	0.392808	0.001746
A03	45000000	46000000	0.013736	0.484943	0.006239	0.39677	0.001464
A03	45200000	46200000	0.019474	0.47261	0.00789	0.405631	0.001226
A03	45400000	46400000	0.009163	0.524499	0.00789	0.406292	0.000743
A03	45600000	46600000	0.009509	0.533679	0.006025	0.397508	0.000787
A03	45800000	46800000	0.007917	0.514295	0.002189	0.411516	0.000506
A03	46000000	47000000	0.007917	0.531117	0.00472	0.408631	0.000383
A03	46200000	47200000	0.005934	0.568956	0.003069	0.380518	0.000271
A03	46400000	47400000	0.005742	0.603689	0.003451	0.343442	0.000212
A03	46600000	47600000	0.007476	0.594409	0.003665	0.340556	6.6e-05
A03	46800000	47800000	0.020813	0.619692	0.003417	0.290856	0.000339
A03	47000000	48000000	0.033425	0.562437	0.000886	0.281592	0.000584
A03	47200000	48200000	0.03143	0.523054	0.000886	0.298188	0.001403
A03	47400000	48400000	0.035164	0.483701	0.003992	0.34352	0.001477
A03	47600000	48600000	0.035145	0.47475	0.003778	0.375381	0.001517
A03	47800000	48800000	0.030147	0.477878	0.003488	0.398671	0.001448
A03	48000000	49000000	0.023363	0.483325	0.004204	0.429423	0.001476
A03	48200000	49200000	0.025412	0.485745	0.009329	0.426396	0.001033
A03	48400000	49400000	0.023129	0.456885	0.005841	0.423016	0.000981
A03	48600000	49600000	0.02755	0.459491	0.009323	0.397466	0.001155
A03	48800000	49800000	0.020088	0.456838	0.0094	0.392109	0.001327
A03	49000000	50000000	0.018214	0.482609	0.008684	0.390115	0.001093
A03	49200000	50200000	0.02812	0.459968	0.003559	0.399136	0.000805
A03	49400000	50400000	0.032003	0.475533	0.003559	0.388244	0.000808
A03	49600000	50600000	0.029382	0.448837	0.000267	0.398676	0.000907
A03	49800000	50800000	0.037737	0.402043	0.000321	0.427637	0.000887
A03	50000000	51000000	0.035594	0.393649	0.000321	0.415342	0.000888
A03	50200000	51200000	0.025266	0.408527	0.001289	0.407108	0.00136
A03	50400000	51400000	0.019711	0.430992	0.008439	0.414278	0.0014
A03	50600000	51600000	0.01585	0.431743	0.015163	0.429681	0.001149
A03	50800000	51800000	0.006618	0.492723	0.019572	0.404712	0.001099
A03	51000000	52000000	0.014911	0.47892	0.023564	0.399703	0.001291
A03	51200000	52200000	0.026237	0.516362	0.023621	0.394376	0.000731
A03	51400000	52400000	0.026237	0.510194	0.016471	0.402943	0.0006
A03	51600000	52600000	0.032982	0.502919	0.009677	0.410125	0.000658
A03	51800000	52800000	0.032982	0.494779	0.005137	0.427467	0.000352
A03	52000000	53000000	0.032106	0.520848	0.001639	0.428277	0.000298
A03	52200000	53200000	0.016229	0.498456	0.005363	0.446057	0.000595
A03	52400000	53400000	0.016624	0.508656	0.005363	0.437847	0.000595
A03	52600000	53600000	0.009879	0.536118	0.007413	0.432129	0.000475
A03	52800000	53800000	0.009879	0.557217	0.009583	0.401546	0.000475
A03	53000000	54000000	0.000651	0.562625	0.009089	0.404778	0.00041
A03	53200000	54200000	0.000395	0.590343	0.00434	0.397791	0.000152
A03	53400000	54400000	0.004655	0.564903	0.006542	0.410922	0.000375
A03	53600000	54600000	0.007516	0.582144	0.007108	0.380378	0.00054
A03	53800000	54800000	0.013929	0.546983	0.004938	0.396917	0.000574
A03	54000000	55000000	0.015215	0.554807	0.004938	0.409213	0.000573
A03	54200000	55200000	0.017274	0.535766	0.006986	0.406644	0.000634
A03	54400000	55400000	0.012619	0.532357	0.008951	0.415437	0.000623
A03	54600000	55600000	0.009758	0.522685	0.006215	0.435896	0.000493
A03	54800000	55800000	0.006579	0.508527	0.007105	0.442806	0.000544
A03	55000000	56000000	0.015063	0.467646	0.007463	0.430103	0.00065
A03	55200000	56200000	0.015078	0.456251	0.005521	0.418705	0.001262
A03	55400000	56400000	0.035823	0.41114	0.004093	0.407262	0.001517
A03	55600000	56600000	0.035823	0.435261	0.004093	0.3904	0.001515
A03	55800000	56800000	0.036358	0.455057	0.003203	0.364114	0.001588
A03	56000000	57000000	0.026588	0.509417	0.002845	0.35765	0.001465
A03	56200000	57200000	0.02711	0.512225	0.005478	0.387374	0.000817
A03	56400000	57400000	0.007798	0.556401	0.002739	0.40143	0.000508
A03	56600000	57600000	0.008277	0.512236	0.002739	0.422187	0.000877
A03	56800000	57800000	0.004508	0.524662	0.002739	0.441984	0.000773
A03	57000000	58000000	0.004508	0.485822	0.003058	0.481714	0.000678
A03	57200000	58200000	0.003636	0.530987	0.001792	0.443891	0.000614
A03	57400000	58400000	0.002203	0.560643	0.001792	0.415589	0.000488
A03	57600000	58600000	0.001724	0.58279	0.001792	0.407988	8.6e-05
A03	57800000	58800000	0.009781	0.539562	0.001941	0.416882	0.000484
A03	58000000	59000000	0.010432	0.536079	0.001622	0.402092	0.000521
A03	58200000	59200000	0.008708	0.530412	0.002113	0.392863	0.000521
A03	58400000	59400000	0.009222	0.536174	0.010744	0.377588	0.000554
A03	58600000	59600000	0.009222	0.543127	0.011424	0.350128	0.000805
A03	58800000	59800000	0.006084	0.58806	0.011275	0.335995	0.000396
A03	59000000	60000000	0.005433	0.647604	0.011275	0.282213	0.000359
A03	59200000	60200000	0.005433	0.633246	0.013148	0.310562	0.000572
A03	59400000	60400000	0.004919	0.625201	0.004517	0.334522	0.000611
A03	59600000	60600000	0.007076	0.609863	0.007526	0.372841	0.00036
A03	59800000	60800000	0.010996	0.598384	0.007526	0.379996	0.000439
A03	60000000	61000000	0.016298	0.553465	0.009092	0.434892	0.000509
A03	60200000	61200000	0.020414	0.534149	0.005645	0.426504	0.000366
A03	60400000	61400000	0.022973	0.548442	0.011796	0.403196	0.000348
A03	60600000	61600000	0.020816	0.566718	0.011056	0.37986	0.000436
A03	60800000	61800000	0.011977	0.585519	0.016189	0.357107	0.000314
A03	61000000	62000000	0.006675	0.622255	0.015994	0.324813	0.000244
A03	61200000	62200000	0.002559	0.628432	0.022212	0.344102	0.000174
A03	61400000	62400000	0	0.613087	0.017577	0.357756	8.8e-05
A03	61600000	62600000	0.000176	0.605167	0.015616	0.370944	0.000163
A03	61800000	62800000	0.000176	0.603582	0.014037	0.396695	0.000163
A03	62000000	63000000	0.001765	0.579412	0.015361	0.40541	0.000163
A03	62200000	63200000	0.001765	0.596174	0.008753	0.395179	0.000163
A03	62400000	63400000	0.007719	0.588833	0.007237	0.405325	0.000314
A03	62600000	63600000	0.007543	0.604317	0.006249	0.388757	0.000223
A03	62800000	63800000	0.007543	0.613399	0.011417	0.365143	0.000223
A03	63000000	64000000	0.006449	0.624978	0.016771	0.335356	0.000223
A03	63200000	64200000	0.010359	0.614857	0.016997	0.324402	0.00034
A03	63400000	64400000	0.005697	0.625185	0.016997	0.31534	0.000189
A03	63600000	64600000	0.014605	0.586939	0.018758	0.316863	0.000251
A03	63800000	64800000	0.016889	0.576779	0.011955	0.335552	0.000437
A03	64000000	65000000	0.017349	0.572283	0.004917	0.370318	0.00061
A03	64200000	65200000	0.021854	0.557378	0.006707	0.376732	0.000721
A03	64400000	65400000	0.022254	0.558045	0.006707	0.36621	0.000905
A03	64600000	65600000	0.014332	0.603098	0.004946	0.35687	0.000918
A03	64800000	65800000	0.017566	0.612175	0.004427	0.33995	0.000885
A03	65000000	66000000	0.023604	0.577085	0.003416	0.344894	0.001005
A03	65200000	66200000	0.023283	0.567106	0.001456	0.351478	0.001225
A03	65400000	66400000	0.026696	0.530171	0.001456	0.364246	0.001692
A03	65600000	66600000	0.028926	0.489555	0.001456	0.401821	0.001595
A03	65800000	66800000	0.025688	0.468391	5.6e-05	0.415256	0.001591
A03	66000000	67000000	0.02177	0.456182	5.6e-05	0.415303	0.001534
A03	66200000	67200000	0.020485	0.423304	0	0.421543	0.001391
A03	66400000	67400000	0.028967	0.394254	0	0.435036	0.001225
A03	66600000	67600000	0.035075	0.347302	0	0.429613	0.001706
A03	66800000	67800000	0.035889	0.318044	0.003602	0.425574	0.001949
A03	67000000	68000000	0.042368	0.325521	0.005089	0.430875	0.001932
A03	67200000	68200000	0.0428	0.33449	0.005089	0.43236	0.002307
A03	67400000	68400000	0.058455	0.32923	0.005992	0.418689	0.002168
A03	67600000	68600000	0.052865	0.381104	0.006891	0.413808	0.001754
A03	67800000	68800000	0.051779	0.385024	0.004704	0.434506	0.001486
A03	68000000	69000000	0.042451	0.416122	0.003217	0.401607	0.001507
A03	68200000	69200000	0.03611	0.455918	0.003562	0.403743	0.000963
A03	68400000	69400000	0.006868	0.543983	0.002844	0.391582	0.000617
A03	68600000	69600000	0.015319	0.537796	0.003088	0.374782	0.00069
A03	68800000	69800000	0.015928	0.581348	0.002807	0.353504	0.000683
A03	69000000	70000000	0.019108	0.550361	0.002807	0.402003	0.000553
A03	69200000	70200000	0.027154	0.537797	0.002462	0.390983	0.000517
A03	69400000	70400000	0.029427	0.475351	0.002565	0.406665	0.000856
A03	69600000	70600000	0.028983	0.445409	0.001422	0.408683	0.001023
A03	69800000	70800000	0.0359	0.415634	0.000342	0.397291	0.000986
A03	70000000	71000000	0.049834	0.405826	0.001245	0.360987	0.00128
A03	70200000	71200000	0.058394	0.377032	0.001245	0.35782	0.002051
A03	70400000	71400000	0.067698	0.365641	0.000957	0.350706	0.001975
A03	70600000	71600000	0.056872	0.365547	0.000957	0.370811	0.001906
A03	70800000	71800000	0.050822	0.369286	0.002866	0.378177	0.0026
A03	71000000	72000000	0.043507	0.378112	0.001963	0.384949	0.002556
A03	71200000	72200000	0.042204	0.41784	0.001963	0.361593	0.002162
A03	71400000	72400000	0.044112	0.422296	0.001963	0.359947	0.002618
A03	71600000	72600000	0.056373	0.418169	0.001963	0.340126	0.003019
A03	71800000	72800000	0.053785	0.412264	0.000394	0.346944	0.002569
A03	72000000	73000000	0.04913	0.429054	0.000394	0.342723	0.002608
A03	72200000	73200000	0.042393	0.44011	0.000501	0.350855	0.002255
A03	72400000	73400000	0.036749	0.4675	0.000647	0.345117	0.002319
A03	72600000	73600000	0.025725	0.508774	0.006765	0.347914	0.001735
A03	72800000	73800000	0.031826	0.481993	0.006371	0.332082	0.001871
A03	73000000	74000000	0.032464	0.472446	0.006371	0.334887	0.001787
A03	73200000	74200000	0.036051	0.440318	0.00725	0.330028	0.002113
A03	73400000	74400000	0.032222	0.446332	0.007104	0.347592	0.00145
A03	73600000	74600000	0.042816	0.428192	0.003102	0.332731	0.001622
A03	73800000	74800000	0.040502	0.454513	0.00409	0.3521	0.001438
A03	74000000	75000000	0.037825	0.49712	0.00409	0.335039	0.001281
A03	74200000	75200000	0.030691	0.523784	0.003104	0.343686	0.001311
A03	74400000	75400000	0.031532	0.544127	0.004752	0.341996	0.001191
A03	74600000	75600000	0.029852	0.537575	0.002884	0.344478	0.001469
A03	74800000	75800000	0.029732	0.53702	0.005174	0.331265	0.001568
A03	75000000	76000000	0.045336	0.487181	0.005174	0.340338	0.001644
A03	75200000	76200000	0.042722	0.482045	0.005174	0.329588	0.001584
A03	75400000	76400000	0.046587	0.481038	0.003526	0.316341	0.001584
A03	75600000	76600000	0.036932	0.519077	0.008848	0.317563	0.001029
A03	75800000	76800000	0.036899	0.543819	0.00589	0.316742	0.000685
A03	76000000	77000000	0.017964	0.599005	0.006865	0.307704	0.000451
A03	76200000	77200000	0.016701	0.596181	0.012462	0.333657	0.000151
A03	76400000	77400000	0.024912	0.563066	0.014119	0.333328	0.000478
A03	76600000	77600000	0.028996	0.563651	0.008549	0.32911	0.00058
A03	76800000	77800000	0.024933	0.535346	0.012468	0.351345	0.000786
A03	77000000	78000000	0.034225	0.516513	0.011493	0.345545	0.000786
A03	77200000	78200000	0.033779	0.522552	0.006311	0.359763	0.000666
A03	77400000	78400000	0.017153	0.546048	0.005762	0.36664	0.000754
A03	77600000	78600000	0.013811	0.543099	0.005762	0.37148	0.000969
A03	77800000	78800000	0.01349	0.569597	0.001647	0.363462	0.000923
A03	78000000	79000000	0.004198	0.577707	0.010057	0.376438	0.000966
A03	78200000	79200000	0.015257	0.548793	0.009642	0.363132	0.001391
A03	78400000	79400000	0.02108	0.540574	0.008534	0.362341	0.001162
A03	78600000	79600000	0.022387	0.531995	0.009432	0.391772	0.000886
A03	78800000	79800000	0.026798	0.489478	0.009308	0.394671	0.00111
A03	79000000	80000000	0.029545	0.482188	0.000898	0.408993	0.001245
A03	79200000	80200000	0.01689	0.536162	0.002845	0.388685	0.000879
A03	79400000	80400000	0.010764	0.560455	0.002845	0.388965	0.000802
A03	79600000	80600000	0.009818	0.579686	0.003682	0.374016	0.000851
A03	79800000	80800000	0.008355	0.619887	0.003898	0.362926	0.000805
A03	80000000	81000000	0.006549	0.611662	0.004839	0.372191	0.000627
A03	80200000	81200000	0.006549	0.611492	0.002892	0.381134	0.000807
A03	80400000	81400000	0.006549	0.606042	0.00472	0.38543	0.000748
A03	80600000	81600000	0.004035	0.589738	0.005474	0.395547	0.000946
A03	80800000	81800000	0.000941	0.579339	0.009332	0.409811	0.00069
A03	81000000	82000000	0	0.565205	0.009376	0.403043	0.000788
A03	81200000	82200000	0.010841	0.514156	0.009376	0.41124	0.000875
A03	81400000	82400000	0.010841	0.513247	0.007548	0.409778	0.000901
A03	81600000	82600000	0.012028	0.513699	0.005059	0.431815	0.000613
A03	81800000	82800000	0.015549	0.533475	0.000985	0.413699	0.000551
A03	82000000	83000000	0.016317	0.522247	0.001219	0.430601	0.000479
A03	82200000	83200000	0.007938	0.534863	0.009794	0.42874	0.000595
A03	82400000	83400000	0.012645	0.546465	0.009794	0.405894	0.00085
A03	82600000	83600000	0.011458	0.568174	0.009804	0.365474	0.00085
A03	82800000	83800000	0.007937	0.576979	0.010644	0.357146	0.000836
A03	83000000	84000000	0.007583	0.606738	0.009425	0.337471	0.000861
A03	83200000	84200000	0.00743	0.62224	0.001952	0.345928	0.000591
A03	83400000	84400000	0.002961	0.614934	0.002199	0.35094	0.000295
A03	83600000	84600000	0.005258	0.577036	0.003313	0.378841	0.000437
A03	83800000	84800000	0.005258	0.569273	0.002473	0.405882	0.0004
A03	84000000	85000000	0.004844	0.561042	0.002473	0.398657	0.000484
A03	84200000	85200000	0.002535	0.591145	0.002881	0.376138	0.000349
A03	84400000	85400000	0.002297	0.586858	0.003837	0.385981	0.000314
A03	84600000	85600000	0	0.605996	0.002713	0.377716	0.000201
A03	84800000	85800000	0	0.589096	0.002882	0.390049	0.000201
A03	85000000	86000000	0	0.593341	0.002882	0.40365	6.6e-05
A03	85200000	86200000	0.002391	0.583035	0.001557	0.395631	2.9e-05
A03	85400000	86400000	0.003712	0.56356	0.002628	0.425629	0.000213
A03	85600000	86600000	0.00996	0.558524	0.002628	0.416329	0.000386
A03	85800000	86800000	0.010297	0.598413	0.002459	0.363252	0.000386
A03	86000000	87000000	0.010455	0.581855	0.002459	0.367028	0.000532
A03	86200000	87200000	0.01477	0.539661	0.002993	0.402003	0.000845
A03	86400000	87400000	0.013449	0.54067	0.002971	0.377118	0.000776
A03	86600000	87600000	0.007315	0.534877	0.002971	0.365699	0.000691
A03	86800000	87800000	0.0074	0.493965	0.002971	0.386258	0.001036
A03	87000000	88000000	0.015285	0.495806	0.002971	0.37807	0.001029
A03	87200000	88200000	0.012676	0.485475	0.002375	0.365215	0.001459
A03	87400000	88400000	0.021775	0.44633	0.000123	0.358123	0.001994
A03	87600000	88600000	0.033772	0.410622	0.000123	0.341037	0.002393
A03	87800000	88800000	0.042451	0.385346	0.000123	0.348901	0.002493
A03	88000000	89000000	0.041625	0.381654	0.000123	0.343806	0.002951
A03	88200000	89200000	0.045315	0.431585	0	0.324506	0.002333
A03	88400000	89400000	0.037842	0.475396	0	0.321129	0.001884
A03	88600000	89600000	0.027374	0.496458	0	0.343349	0.001736
A03	88800000	89800000	0.02166	0.517579	0	0.338494	0.001425
A03	89000000	90000000	0.029108	0.4951	0	0.335472	0.0013
A03	89200000	90200000	0.026877	0.443065	0	0.355312	0.001706
A03	89400000	90400000	0.03237	0.42073	0.000459	0.378529	0.001734
A03	89600000	90600000	0.035562	0.413322	0.000741	0.385929	0.00154
A03	89800000	90800000	0.039058	0.383741	0.001273	0.415507	0.001678
A03	90000000	91000000	0.033145	0.391711	0.001273	0.402672	0.001608
A03	90200000	91200000	0.035337	0.381792	0.008869	0.401649	0.001346
A03	90400000	91400000	0.037211	0.369573	0.00868	0.38998	0.001428
A03	90600000	91600000	0.043359	0.36107	0.008398	0.384813	0.001596
A03	90800000	91800000	0.049223	0.341834	0.016772	0.358332	0.002114
A03	91000000	92000000	0.040471	0.374957	0.017968	0.360949	0.001835
A03	91200000	92200000	0.032723	0.406485	0.010372	0.362024	0.002057
A03	91400000	92400000	0.028394	0.408442	0.010102	0.370331	0.002667
A03	91600000	92600000	0.018276	0.411431	0.010102	0.399869	0.002809
A03	91800000	92800000	0.015773	0.446334	0.003168	0.419832	0.002324
A03	92000000	93000000	0.02133	0.424294	0.002777	0.425655	0.002536
A03	92200000	93200000	0.025575	0.426367	0.002943	0.425943	0.002341
A03	92400000	93400000	0.028636	0.403665	0.004069	0.425541	0.001849
A03	92600000	93600000	0.031533	0.408826	0.004069	0.388403	0.002091
A03	92800000	93800000	0.024644	0.410829	0.003965	0.364111	0.002033
A03	93000000	94000000	0.02306	0.396511	0.00316	0.376147	0.00216
A03	93200000	94200000	0.037092	0.360876	0.003133	0.35821	0.002568
A03	93400000	94400000	0.036511	0.346713	0.002007	0.342424	0.002962
A03	93600000	94600000	0.0436	0.319748	0.002351	0.338056	0.003415
A03	93800000	94800000	0.048151	0.289983	0.000483	0.342313	0.003606
A03	94000000	95000000	0.055105	0.274799	0.000483	0.334974	0.004137
A03	94200000	95200000	0.047045	0.289359	0.002962	0.359205	0.003697
A03	94400000	95400000	0.04609	0.313372	0.007641	0.377311	0.003443
A03	94600000	95600000	0.040504	0.334604	0.007297	0.403906	0.002313
A03	94800000	95800000	0.03421	0.389406	0.008346	0.417052	0.002133
A03	95000000	96000000	0.030933	0.409698	0.008456	0.414881	0.001317
A03	95200000	96200000	0.03418	0.458743	0.005838	0.382951	0.001165
A03	95400000	96400000	0.03368	0.493439	0.003181	0.37322	0.000672
A03	95600000	96600000	0.034936	0.515703	0.003181	0.350775	0.000859
A03	95800000	96800000	0.048165	0.468056	0.003078	0.340039	0.000884
A03	96000000	97000000	0.04961	0.453736	0.002968	0.338436	0.000984
A03	96200000	97200000	0.040737	0.448691	0.002968	0.332495	0.001075
A03	96400000	97400000	0.036049	0.397475	0.001382	0.303052	0.001543
A03	96600000	97600000	0.030441	0.362092	0.005787	0.303438	0.00274
A03	96800000	97800000	0.029893	0.34408	0.004918	0.31531	0.002909
A03	97000000	98000000	0.027347	0.372722	0.00556	0.308062	0.002983
A03	97200000	98200000	0.027652	0.333466	0.011419	0.367242	0.002909
A03	97400000	98400000	0.039075	0.327556	0.016122	0.409798	0.002693
A03	97600000	98600000	0.04277	0.343172	0.012763	0.419894	0.001584
A03	97800000	98800000	0.028477	0.401826	0.012686	0.410424	0.001287
A03	98000000	99000000	0.028501	0.348005	0.012044	0.4311	0.001812
A03	98200000	99200000	0.031942	0.334621	0.006185	0.391719	0.002187
A03	98400000	99400000	0.021891	0.37836	0.001046	0.383344	0.00214
A03	98600000	99600000	0.026912	0.343165	0.000678	0.372072	0.002786
A03	98800000	99800000	0.030125	0.27495	0.001935	0.363492	0.003854
A03	99000000	100000000	0.0351	0.282829	0.003072	0.356501	0.003945
A03	99200000	100200000	0.027066	0.320579	0.003072	0.359945	0.003515
A03	99400000	100400000	0.033473	0.345124	0.00593	0.346094	0.003597
A03	99600000	100600000	0.032438	0.412571	0.005252	0.344706	0.002789
A03	99800000	100800000	0.030061	0.474319	0.004875	0.355191	0.001705
A03	100000000	101000000	0.026132	0.513676	0.004049	0.349087	0.000944
A03	100200000	101200000	0.027947	0.498985	0.004049	0.366561	0.001302
A03	100400000	101400000	0.0296	0.481538	0.001191	0.365278	0.001335
A03	100600000	101600000	0.024284	0.441639	0.007569	0.36105	0.001645
A03	100800000	101800000	0.02785	0.404424	0.006689	0.3502	0.002134
A03	101000000	102000000	0.03227	0.358282	0.006378	0.350021	0.002816
A03	101200000	102200000	0.040521	0.301406	0.007441	0.329864	0.003156
A03	101400000	102400000	0.032705	0.261534	0.009655	0.318347	0.003223
A03	101600000	102600000	0.03703	0.27057	0.003277	0.336621	0.00315
A03	101800000	102800000	0.051434	0.23517	0.004118	0.363867	0.003155
A03	102000000	103000000	0.044186	0.292731	0.00521	0.359178	0.002422
A03	102200000	103200000	0.03983	0.385361	0.004417	0.341274	0.001887
A03	102400000	103400000	0.041612	0.424779	0.003061	0.345214	0.001619
A03	102600000	103600000	0.035998	0.42051	0.003522	0.331063	0.001678
A03	102800000	103800000	0.022496	0.444141	0.006836	0.316493	0.001392
A03	103000000	104000000	0.027558	0.378951	0.005744	0.32821	0.002201
A03	103200000	104200000	0.025748	0.281528	0.005724	0.357294	0.002662
A03	103400000	104400000	0.029176	0.245819	0.004866	0.360047	0.003826
A03	103600000	104600000	0.044109	0.264634	0.005486	0.346971	0.004094
A03	103800000	104800000	0.054702	0.291258	0.002304	0.335376	0.004257
A03	104000000	105000000	0.050224	0.324	0.002304	0.321657	0.003826
A03	104200000	105200000	0.057103	0.332514	0.002054	0.320988	0.004032
A03	104400000	105400000	0.056074	0.351044	0.00543	0.33788	0.002965
A03	104600000	105600000	0.039152	0.315027	0.00541	0.367324	0.002803
A03	104800000	105800000	0.03786	0.283202	0.004437	0.368891	0.002556
A03	105000000	106000000	0.035563	0.266268	0.006229	0.372286	0.003563
A03	105200000	106200000	0.030842	0.307544	0.007354	0.358729	0.003431
A03	105400000	106400000	0.034079	0.274401	0.003978	0.330009	0.004211
A03	105600000	106600000	0.038645	0.245932	0.002917	0.299608	0.005185
A03	105800000	106800000	0.024203	0.285239	0.004002	0.299607	0.005435
A03	106000000	107000000	0.025003	0.29694	0.002458	0.305831	0.004813
A03	106200000	107200000	0.030819	0.244642	0.001333	0.295825	0.004896
A03	106400000	107400000	0.028767	0.251377	0.001333	0.327476	0.004756
A03	106600000	107600000	0.030116	0.270846	0.001333	0.341064	0.003589
A03	106800000	107800000	0.045996	0.225745	0.000736	0.34882	0.003682
A03	107000000	108000000	0.042659	0.199927	0.000488	0.340075	0.003518
A03	107200000	108200000	0.04525	0.192724	0.000488	0.327103	0.003256
A03	107400000	108400000	0.058338	0.175865	0.000488	0.308679	0.00295
A03	107600000	108600000	0.070955	0.152588	0.000488	0.299372	0.00383
A03	107800000	108800000	0.059858	0.139451	0.00012	0.274913	0.004209
A03	108000000	109000000	0.060596	0.198946	0.00012	0.266103	0.004142
A03	108200000	109200000	0.051532	0.236214	0.00012	0.275834	0.004322
A03	108400000	109400000	0.041717	0.244408	0.00012	0.259447	0.004668
A03	108600000	109600000	0.037199	0.243999	0.00012	0.254961	0.003932
A03	108800000	109800000	0.046261	0.232159	0	0.252802	0.00361
A03	109000000	110000000	0.050316	0.170168	0	0.271858	0.003707
A03	109200000	110200000	0.044612	0.227187	0	0.28941	0.003262
A03	109400000	110400000	0.033356	0.260686	0.000891	0.317906	0.003099
A03	109600000	110600000	0.023399	0.272724	0.000891	0.314767	0.003337
A03	109800000	110800000	0.014241	0.279287	0.000891	0.316875	0.003765
A03	110000000	111000000	0.012326	0.249749	0.000891	0.304676	0.003483
A03	110200000	111200000	0.015577	0.151551	0.000891	0.283372	0.004122
A03	110400000	111400000	0.023622	0.081516	0	0.275168	0.004928
A03	110600000	111600000	0.02121	0.071837	0	0.27846	0.005613
A03	110800000	111800000	0.019247	0.109034	0	0.284114	0.005211
A03	111000000	112000000	0.018788	0.121801	0	0.288974	0.005873
A03	111200000	112200000	0.019448	0.114142	0	0.287731	0.006027
A03	111400000	112400000	0.021524	0.110694	0	0.270302	0.005498
A03	111600000	112600000	0.021116	0.085302	0	0.260628	0.005674
A03	111800000	112800000	0.043644	0.034936	0	0.241693	0.005789
A03	112000000	113000000	0.053795	0.023352	0	0.222743	0.005505
A03	112200000	113200000	0.05077	0.023862	0	0.220286	0.005352
A03	112400000	113400000	0.06522	0.031454	0	0.225745	0.004887
A03	112600000	113600000	0.063983	0.04572	0	0.227632	0.004231
A03	112800000	113800000	0.054041	0.037374	0	0.221857	0.004199
A03	113000000	114000000	0.046692	0.037531	0	0.190714	0.004532
A03	113200000	114197739	0.0591046	0.0583439	0	0.179868	0.0045262
A03	113400000	114197739	0.0431219	0.0620754	0	0.161438	0.0048825
A03	113600000	114197739	0.0575502	0.0557635	0	0.143021	0.0049135
A03	113800000	114197739	0.0475865	0.080847	0	0.127026	0.0054433
A03	114000000	114197739	0.0665777	0.126546	0	0.177416	0.0048144
A04	0	1000000	0.085676	0.126799	0.001074	0.239494	0.004522
A04	200000	1200000	0.108374	0.100939	0.000802	0.242311	0.004616
A04	400000	1400000	0.093605	0.097953	0.001974	0.27071	0.004137
A04	600000	1600000	0.097588	0.075615	0.001172	0.281615	0.004148
A04	800000	1800000	0.099348	0.1038	0.001172	0.274776	0.003604
A04	1000000	2000000	0.057504	0.109564	0.001172	0.296955	0.004269
A04	1200000	2200000	0.038047	0.111144	0.001172	0.311819	0.004216
A04	1400000	2400000	0.030671	0.164531	0	0.323794	0.003584
A04	1600000	2600000	0.046102	0.198297	0	0.308038	0.003664
A04	1800000	2800000	0.06063	0.186704	0	0.299031	0.004199
A04	2000000	3000000	0.070593	0.198285	0.000491	0.282911	0.004407
A04	2200000	3200000	0.064898	0.218949	0.000491	0.281102	0.005218
A04	2400000	3400000	0.087034	0.219754	0.000491	0.240325	0.006015
A04	2600000	3600000	0.07038	0.220562	0.000591	0.259224	0.005946
A04	2800000	3800000	0.072559	0.235496	0.000984	0.274395	0.005631
A04	3000000	4000000	0.076029	0.296388	0.00108	0.279361	0.004795
A04	3200000	4200000	0.072223	0.282878	0.00136	0.261744	0.004631
A04	3400000	4400000	0.06093	0.282943	0.00136	0.268901	0.004006
A04	3600000	4600000	0.078853	0.294054	0.00126	0.244704	0.003683
A04	3800000	4800000	0.072115	0.32565	0.000867	0.238843	0.003761
A04	4000000	5000000	0.066653	0.296099	0.001471	0.245416	0.004425
A04	4200000	5200000	0.069895	0.298812	0.00135	0.257399	0.004346
A04	4400000	5400000	0.082362	0.271477	0.00135	0.270835	0.004636
A04	4600000	5600000	0.067556	0.255437	0.002062	0.272152	0.004577
A04	4800000	5800000	0.060954	0.22747	0.004353	0.264553	0.00488
A04	5000000	6000000	0.062772	0.231316	0.003162	0.263518	0.00445
A04	5200000	6200000	0.059706	0.249782	0.003082	0.268737	0.003679
A04	5400000	6400000	0.032779	0.24625	0.003329	0.296581	0.004007
A04	5600000	6600000	0.022993	0.281001	0.003745	0.320443	0.004314
A04	5800000	6800000	0.034247	0.27934	0.0021	0.340988	0.004534
A04	6000000	7000000	0.043198	0.250206	0.0021	0.352438	0.004077
A04	6200000	7200000	0.075673	0.240562	0.003006	0.329952	0.003936
A04	6400000	7400000	0.102187	0.233306	0.002863	0.296331	0.003573
A04	6600000	7600000	0.108179	0.219001	0.002422	0.29514	0.003115
A04	6800000	7800000	0.106045	0.201152	0.001938	0.300299	0.002734
A04	7000000	8000000	0.094248	0.220545	0.001938	0.310431	0.002782
A04	7200000	8200000	0.068335	0.218561	0.000953	0.32195	0.003235
A04	7400000	8400000	0.044307	0.228899	0.000849	0.321161	0.003885
A04	7600000	8600000	0.039427	0.206293	0.000162	0.317545	0.003911
A04	7800000	8800000	0.033606	0.228842	0.001143	0.304315	0.003536
A04	8000000	9000000	0.050774	0.223171	0.001889	0.285885	0.003979
A04	8200000	9200000	0.062333	0.234963	0.001889	0.28092	0.003464
A04	8400000	9400000	0.065845	0.243479	0.00244	0.289811	0.003276
A04	8600000	9600000	0.076913	0.292007	0.002573	0.298959	0.003185
A04	8800000	9800000	0.073734	0.305227	0.002922	0.295961	0.003843
A04	9000000	10000000	0.069391	0.335473	0.002176	0.269065	0.003707
A04	9200000	10200000	0.068722	0.328647	0.002176	0.288568	0.004329
A04	9400000	10400000	0.079008	0.346946	0.001625	0.281916	0.003524
A04	9600000	10600000	0.083372	0.297997	0.002297	0.272501	0.003924
A04	9800000	10800000	0.100103	0.291004	0.000805	0.276222	0.002875
A04	10000000	11000000	0.099892	0.255715	0.001207	0.304689	0.002964
A04	10200000	11200000	0.087734	0.26181	0.001955	0.292412	0.002675
A04	10400000	11400000	0.072064	0.243211	0.003541	0.286102	0.002775
A04	10600000	11600000	0.072891	0.282562	0.002736	0.263187	0.002559
A04	10800000	11800000	0.054676	0.299508	0.002736	0.265616	0.002429
A04	11000000	12000000	0.043406	0.345337	0.002519	0.257845	0.002263
A04	11200000	12200000	0.043716	0.324264	0.001771	0.268112	0.002335
A04	11400000	12400000	0.052849	0.377003	0.002905	0.275457	0.002148
A04	11600000	12600000	0.043148	0.403731	0.005964	0.324994	0.001809
A04	11800000	12800000	0.046923	0.390871	0.008638	0.343692	0.001914
A04	12000000	13000000	0.0588	0.37812	0.009656	0.353864	0.001699
A04	12200000	13200000	0.059604	0.381271	0.012396	0.350603	0.002029
A04	12400000	13400000	0.072344	0.322938	0.00976	0.341898	0.002764
A04	12600000	13600000	0.071896	0.298196	0.006701	0.323515	0.002733
A04	12800000	13800000	0.077986	0.288288	0.004027	0.308958	0.003706
A04	13000000	14000000	0.06906	0.26165	0.006002	0.322	0.003799
A04	13200000	14200000	0.063747	0.289257	0.004372	0.338601	0.003112
A04	13400000	14400000	0.056274	0.317066	0.004393	0.375206	0.002639
A04	13600000	14600000	0.048217	0.352343	0.006768	0.364453	0.002697
A04	13800000	14800000	0.034781	0.405833	0.006885	0.373252	0.001684
A04	14000000	15000000	0.027814	0.442553	0.00567	0.369001	0.001706
A04	14200000	15200000	0.029866	0.430048	0.005083	0.361065	0.00155
A04	14400000	15400000	0.026915	0.421779	0.004978	0.337532	0.001476
A04	14600000	15600000	0.030764	0.415149	0.002603	0.34303	0.001436
A04	14800000	15800000	0.038951	0.367274	0.002486	0.323828	0.002231
A04	15000000	16000000	0.039677	0.362348	0.000972	0.316842	0.002052
A04	15200000	16200000	0.046635	0.404431	0.000449	0.337168	0.001863
A04	15400000	16400000	0.035081	0.431999	0.000449	0.367401	0.001729
A04	15600000	16600000	0.035978	0.444067	0.000449	0.38611	0.001802
A04	15800000	16800000	0.030364	0.470221	0.000449	0.411836	0.001716
A04	16000000	17000000	0.032202	0.48793	0	0.425458	0.001618
A04	16200000	17200000	0.018567	0.51433	0.000525	0.406785	0.001718
A04	16400000	17400000	0.016382	0.548771	0.000525	0.398802	0.001462
A04	16600000	17600000	0.011404	0.538908	0.000658	0.39656	0.001328
A04	16800000	17800000	0.008145	0.55857	0.005327	0.40695	0.000531
A04	17000000	18000000	0.004898	0.547804	0.005462	0.398447	0.000571
A04	17200000	18200000	0.005806	0.526374	0.006439	0.422905	0.000437
A04	17400000	18400000	0.005806	0.524557	0.007606	0.420624	0.000509
A04	17600000	18600000	0.007538	0.512407	0.009285	0.425046	0.000871
A04	17800000	18800000	0.019844	0.507653	0.012243	0.404304	0.000904
A04	18000000	19000000	0.01764	0.5488	0.013926	0.390155	0.000702
A04	18200000	19200000	0.020367	0.564219	0.012424	0.365126	0.000666
A04	18400000	19400000	0.023664	0.555529	0.013434	0.352477	0.000776
A04	18600000	19600000	0.031514	0.57351	0.011811	0.336643	0.000356
A04	18800000	19800000	0.03236	0.573432	0.00566	0.341599	0.000431
A04	19000000	20000000	0.038787	0.568601	0.003842	0.332787	0.000507
A04	19200000	20200000	0.040077	0.558476	0.003842	0.334538	0.0006
A04	19400000	20400000	0.044396	0.527342	0.001665	0.354451	0.000645
A04	19600000	20600000	0.045019	0.501725	0.002528	0.342295	0.000795
A04	19800000	20800000	0.038845	0.512681	0.001052	0.324747	0.000762
A04	20000000	21000000	0.03121	0.518965	0.002503	0.339856	0.000686
A04	20200000	21200000	0.028638	0.530403	0.003582	0.330041	0.000593
A04	20400000	21400000	0.022627	0.552621	0.003582	0.314015	0.000598
A04	20600000	21600000	0.014598	0.593223	0.00253	0.317428	0.00052
A04	20800000	21800000	0.013622	0.569337	0.00253	0.350099	0.000494
A04	21000000	22000000	0.012136	0.53691	0.001605	0.371263	0.000504
A04	21200000	22200000	0.015769	0.520051	0.000526	0.389101	0.000579
A04	21400000	22400000	0.019498	0.535266	0.000526	0.368535	0.00065
A04	21600000	22600000	0.021998	0.525012	0.000526	0.389014	0.000609
A04	21800000	22800000	0.025417	0.538004	0.000526	0.355703	0.000687
A04	22000000	23000000	0.032938	0.555167	0	0.356135	0.000677
A04	22200000	23200000	0.027964	0.551407	0.006859	0.334295	0.000673
A04	22400000	23400000	0.02263	0.553696	0.007861	0.357327	0.000531
A04	22600000	23600000	0.017954	0.553223	0.010522	0.362492	0.000456
A04	22800000	23800000	0.010091	0.562246	0.010522	0.371813	0.000373
A04	23000000	24000000	0.00257	0.579617	0.011078	0.354034	0.000373
A04	23200000	24200000	0.001558	0.583902	0.007653	0.390328	0.000302
A04	23400000	24400000	0.001707	0.57392	0.006651	0.395528	0.000168
A04	23600000	24600000	0.003613	0.576303	0.00399	0.381971	0.000116
A04	23800000	24800000	0.004277	0.559863	0.00399	0.376554	0.000314
A04	24000000	25000000	0.006814	0.53119	0.003434	0.398425	0.000573
A04	24200000	25200000	0.008385	0.541499	0	0.382291	0.000621
A04	24400000	25400000	0.021299	0.534261	0.00054	0.381216	0.000652
A04	24600000	25600000	0.020035	0.540421	0.000697	0.39009	0.000652
A04	24800000	25800000	0.018701	0.57393	0.00368	0.409426	0.000417
A04	25000000	26000000	0.022506	0.612257	0.00368	0.380342	0.000243
A04	25200000	26200000	0.022535	0.62364	0.004409	0.374602	0.000195
A04	25400000	26400000	0.01106	0.673152	0.004495	0.348283	0.000137
A04	25600000	26600000	0.010418	0.644985	0.004673	0.361708	0.000211
A04	25800000	26800000	0.00953	0.629115	0.006034	0.362527	0.000206
A04	26000000	27000000	0.003188	0.583771	0.006034	0.393598	0.000121
A04	26200000	27200000	0.004311	0.585221	0.006599	0.392163	0.000121
A04	26400000	27400000	0.002723	0.545793	0.006029	0.42247	0.000161
A04	26600000	27600000	0.003339	0.544016	0.0104	0.414727	0.000333
A04	26800000	27800000	0.008239	0.535115	0.006056	0.415787	0.000286
A04	27000000	28000000	0.008239	0.550601	0.006056	0.390875	0.000578
A04	27200000	28200000	0.009029	0.536495	0.005777	0.41364	0.000578
A04	27400000	28400000	0.009029	0.527644	0.005873	0.417803	0.000596
A04	27600000	28600000	0.009886	0.519481	0.003204	0.434069	0.00035
A04	27800000	28800000	0.004986	0.544911	0.00839	0.402832	0.00035
A04	28000000	29000000	0.004986	0.569708	0.00839	0.39161	5.8e-05
A04	28200000	29200000	0.001473	0.564107	0.010531	0.390748	5.8e-05
A04	28400000	29400000	0.001473	0.586167	0.010379	0.368321	5.1e-05
A04	28600000	29600000	0	0.599908	0.010102	0.369263	0.000117
A04	28800000	29800000	0	0.591332	0.006961	0.38485	0.000237
A04	29000000	30000000	0.007881	0.533284	0.006961	0.417842	0.000859
A04	29200000	30200000	0.014703	0.504407	0.005793	0.421618	0.000994
A04	29400000	30400000	0.039054	0.420048	0.0108	0.455716	0.001307
A04	29600000	30600000	0.039054	0.437598	0.009694	0.427347	0.001595
A04	29800000	30800000	0.043877	0.42429	0.008383	0.434256	0.001511
A04	30000000	31000000	0.043381	0.457167	0.010353	0.405055	0.001094
A04	30200000	31200000	0.036559	0.498403	0.008365	0.357281	0.001074
A04	30400000	31400000	0.01957	0.572029	0.008209	0.325633	0.000876
A04	30600000	31600000	0.01957	0.576654	0.010961	0.329867	0.000562
A04	30800000	31800000	0.023947	0.565917	0.011412	0.325889	0.000954
A04	31000000	32000000	0.018116	0.560162	0.009442	0.357736	0.000919
A04	31200000	32200000	0.021168	0.553202	0.010206	0.390794	0.000846
A04	31400000	32400000	0.01592	0.546128	0.005433	0.39651	0.001295
A04	31600000	32600000	0.016282	0.567569	0.002027	0.377295	0.001284
A04	31800000	32800000	0.007082	0.590051	0.000842	0.365574	0.000856
A04	32000000	33000000	0.007096	0.594005	0.000944	0.351873	0.000839
A04	32200000	33200000	0.007824	0.596433	0.00018	0.350866	0.000956
A04	32400000	33400000	0.006422	0.594274	0.000102	0.362806	0.000341
A04	32600000	33600000	0.008025	0.534798	0.000102	0.400087	0.000431
A04	32800000	33800000	0.008862	0.524846	0.001182	0.418714	0.000431
A04	33000000	34000000	0.014173	0.521728	0.00108	0.42653	0.000317
A04	33200000	34200000	0.011996	0.515838	0.002757	0.436942	0.000202
A04	33400000	34400000	0.011284	0.545293	0.006282	0.42257	0.000298
A04	33600000	34600000	0.009319	0.587581	0.006282	0.383739	0.000221
A04	33800000	34800000	0.008482	0.595536	0.00886	0.3869	0.00025
A04	34000000	35000000	0.00433	0.608904	0.013133	0.377361	0.000245
A04	34200000	35200000	0.004422	0.604877	0.020414	0.367016	0.000201
A04	34400000	35400000	0.004422	0.586852	0.018839	0.382433	0.000165
A04	34600000	35600000	0.009004	0.555231	0.018863	0.411364	0.000212
A04	34800000	35800000	0.009885	0.542882	0.021433	0.409948	0.000231
A04	35000000	36000000	0.013118	0.504964	0.01716	0.408757	0.000369
A04	35200000	36200000	0.014766	0.513279	0.009306	0.400855	0.000369
A04	35400000	36400000	0.01678	0.549234	0.007608	0.355984	0.000437
A04	35600000	36600000	0.013803	0.569501	0.007584	0.334808	0.000488
A04	35800000	36800000	0.013797	0.600722	0.002828	0.301157	0.000526
A04	36000000	37000000	0.014464	0.623509	0.005908	0.309675	0.000391
A04	36200000	37200000	0.011707	0.629033	0.004804	0.312362	0.000391
A04	36400000	37400000	0.011689	0.586095	0.005227	0.347597	0.000351
A04	36600000	37600000	0.019009	0.575546	0.005227	0.367122	0.000211
A04	36800000	37800000	0.02284	0.541106	0.003755	0.403105	0.000125
A04	37000000	38000000	0.02293	0.545047	0.001583	0.397158	0.00039
A04	37200000	38200000	0.028711	0.532802	0.001709	0.408045	0.000425
A04	37400000	38400000	0.031293	0.513263	0.001414	0.409646	0.000445
A04	37600000	38600000	0.022995	0.525679	0.004399	0.393271	0.000635
A04	37800000	38800000	0.019848	0.511791	0.014119	0.412109	0.000635
A04	38000000	39000000	0.014717	0.530915	0.019593	0.410075	0.000387
A04	38200000	39200000	0.014972	0.506863	0.022275	0.40528	0.000568
A04	38400000	39400000	0.023199	0.493393	0.024859	0.41883	0.00046
A04	38600000	39600000	0.02292	0.495029	0.022376	0.41398	0.00027
A04	38800000	39800000	0.027234	0.490631	0.012656	0.375478	0.000512
A04	39000000	40000000	0.034993	0.43969	0.006274	0.369327	0.000662
A04	39200000	40200000	0.036289	0.47129	0.004783	0.359001	0.000548
A04	39400000	40400000	0.023484	0.50355	0.003855	0.332927	0.000718
A04	39600000	40600000	0.023136	0.515695	0.003539	0.343928	0.000786
A04	39800000	40800000	0.018051	0.559935	0.003539	0.329487	0.000544
A04	40000000	41000000	0.008706	0.579539	0.004921	0.369505	0.000422
A04	40200000	41200000	0.003588	0.579146	0.004448	0.376345	0.000605
A04	40400000	41400000	0.003588	0.590381	0.00405	0.392346	0.000435
A04	40600000	41600000	0.003711	0.567283	0.004883	0.391704	0.000505
A04	40800000	41800000	0.004925	0.556468	0.004883	0.420073	0.000594
A04	41000000	42000000	0.011885	0.574693	0.004028	0.392442	0.000716
A04	41200000	42200000	0.009085	0.594691	0.004617	0.37248	0.000431
A04	41400000	42400000	0.009085	0.628089	0.003959	0.339646	0.000484
A04	41600000	42600000	0.009416	0.645335	0.00294	0.332457	0.000519
A04	41800000	42800000	0.007414	0.643805	0.00294	0.325591	0.00043
A04	42000000	43000000	0.000454	0.612173	0.002413	0.364967	0.000226
A04	42200000	43200000	0.007113	0.574289	0.00098	0.385725	0.000379
A04	42400000	43400000	0.007831	0.524462	0	0.415071	0.000397
A04	42600000	43600000	0.008983	0.546575	0.00105	0.403863	0.000224
A04	42800000	43800000	0.010261	0.5492	0.001114	0.407516	0.000518
A04	43000000	44000000	0.010261	0.610175	0.001114	0.346264	0.000545
A04	43200000	44200000	0.003602	0.653233	0.001114	0.319452	0.000392
A04	43400000	44400000	0.006841	0.643906	0.002563	0.336767	0.000433
A04	43600000	44600000	0.005235	0.633502	0.003986	0.348089	0.000433
A04	43800000	44800000	0.003957	0.638541	0.003922	0.356903	0.000139
A04	44000000	45000000	0.003957	0.602968	0.008686	0.3806	0.000112
A04	44200000	45200000	0.005524	0.554244	0.008686	0.418841	0.000187
A04	44400000	45400000	0.009618	0.582421	0.015781	0.389954	7.5e-05
A04	44600000	45600000	0.010298	0.566268	0.01657	0.403038	7.5e-05
A04	44800000	45800000	0.014183	0.560551	0.018089	0.391527	7.5e-05
A04	45000000	46000000	0.02282	0.562316	0.013325	0.358466	0.000582
A04	45200000	46200000	0.021253	0.569526	0.013325	0.34919	0.001001
A04	45400000	46400000	0.013202	0.548702	0.007513	0.375557	0.001165
A04	45600000	46600000	0.012933	0.551306	0.006338	0.355928	0.001165
A04	45800000	46800000	0.009182	0.54339	0.010212	0.344026	0.001273
A04	46000000	47000000	0.002371	0.537475	0.012751	0.377269	0.000802
A04	46200000	47200000	0.009749	0.538405	0.013299	0.357685	0.00066
A04	46400000	47400000	0.009749	0.554643	0.011376	0.347602	0.000496
A04	46600000	47600000	0.010806	0.56039	0.009289	0.365662	0.000527
A04	46800000	47800000	0.010914	0.560459	0.007574	0.388306	0.000457
A04	47000000	48000000	0.017173	0.552656	0.005035	0.383505	0.000791
A04	47200000	48200000	0.009795	0.601861	0.004487	0.378725	0.000439
A04	47400000	48400000	0.009795	0.605578	0.004779	0.378008	0.000439
A04	47600000	48600000	0.011993	0.59709	0.006156	0.375067	0.000565
A04	47800000	48800000	0.012397	0.587156	0.003861	0.387386	0.000527
A04	48000000	49000000	0.004312	0.59658	0.007128	0.384102	0.000157
A04	48200000	49200000	0.004312	0.557563	0.012387	0.413416	0.000191
A04	48400000	49400000	0.008725	0.548109	0.011286	0.412817	0.000278
A04	48600000	49600000	0.005059	0.532889	0.009909	0.426389	0.000164
A04	48800000	49800000	0.008951	0.559802	0.008526	0.390534	0.000278
A04	49000000	50000000	0.009741	0.578625	0.005259	0.385878	0.00035
A04	49200000	50200000	0.011355	0.598471	0.000544	0.370083	0.000483
A04	49400000	50400000	0.006942	0.641957	0.000872	0.342731	0.000455
A04	49600000	50600000	0.006942	0.665569	0.000872	0.312308	0.000412
A04	49800000	50800000	0.003323	0.622146	0.001509	0.35954	0.000418
A04	50000000	51000000	0.002533	0.632615	0.001509	0.348795	0.000466
A04	50200000	51200000	0.001966	0.641041	0.000965	0.329646	0.000447
A04	50400000	51400000	0.009318	0.580919	0.000637	0.345102	0.000689
A04	50600000	51600000	0.0151	0.541567	0.004545	0.366877	0.000861
A04	50800000	51800000	0.020629	0.540308	0.003908	0.33138	0.001207
A04	51000000	52000000	0.03067	0.517191	0.005687	0.33596	0.001489
A04	51200000	52200000	0.035137	0.471563	0.005687	0.367066	0.001822
A04	51400000	52400000	0.036518	0.463619	0.005988	0.376396	0.001937
A04	51600000	52600000	0.034519	0.446753	0.003641	0.388131	0.002095
A04	51800000	52800000	0.034049	0.424273	0.005578	0.408313	0.002158
A04	52000000	53000000	0.03268	0.407498	0.003799	0.403385	0.001882
A04	52200000	53200000	0.030601	0.38995	0.004194	0.41085	0.00186
A04	52400000	53400000	0.022713	0.429282	0.003893	0.408667	0.00148
A04	52600000	53600000	0.029078	0.463102	0.002332	0.38296	0.00128
A04	52800000	53800000	0.027609	0.492779	0.001597	0.361693	0.00087
A04	53000000	54000000	0.025417	0.486559	0.003863	0.394365	0.000911
[truncated: 9,479 more rows]

## Sheet: Fig.1b (indel density)
Source Data Fig. 1. Sequence statistics, genomic features and syntenic relationships
Source Data Fig. 1b | Information of genome information, genome density, repeat density, indel density, SNP density, A and D syntenic blocks in G.mustelinum
indel density
chr	start	end	GmGb	GmGh	GmGm	GmGt	GmGd
A01	0	0	0.00418	0.002145	0	0.001055	0.003141
A01	200000	200000	0.004113	0.002103	0	0.001022	0.003085
A01	400000	400000	0.004372	0.002249	0	0.001125	0.003294
A01	600000	600000	0.004252	0.002223	1e-06	0.001085	0.003181
A01	800000	800000	0.004482	0.002352	1e-06	0.001146	0.003355
A01	1000000	1000000	0.004818	0.00256	1e-06	0.001263	0.003615
A01	1200000	1200000	0.005212	0.002778	1e-06	0.001375	0.00392
A01	1400000	1400000	0.004862	0.002586	1e-06	0.001258	0.003655
A01	1600000	1600000	0.005342	0.002793	1e-06	0.001368	0.004038
A01	1800000	1800000	0.005167	0.002736	1e-06	0.001327	0.003934
A01	2000000	2000000	0.004857	0.002521	1e-06	0.001223	0.003693
A01	2200000	2200000	0.004482	0.002307	1e-06	0.00111	0.003403
A01	2400000	2400000	0.004447	0.002317	1e-06	0.00111	0.003385
A01	2600000	2600000	0.004349	0.002248	0	0.001068	0.003285
A01	2800000	2800000	0.004162	0.002134	0	0.001068	0.003149
A01	3000000	3000000	0.003945	0.002015	0	0.00104	0.00298
A01	3200000	3200000	0.004044	0.002067	0	0.001081	0.003052
A01	3400000	3400000	0.004191	0.002159	0	0.001127	0.003168
A01	3600000	3600000	0.003644	0.001898	0	0.001006	0.002783
A01	3800000	3800000	0.00343	0.001787	0	0.000948	0.002607
A01	4000000	4000000	0.003458	0.001819	0	0.000927	0.00264
A01	4200000	4200000	0.003425	0.001803	0	0.000893	0.002616
A01	4400000	4400000	0.003368	0.001741	0	0.00087	0.002564
A01	4600000	4600000	0.003487	0.001826	2e-06	0.000954	0.002699
A01	4800000	4800000	0.003692	0.001921	2e-06	0.000952	0.002857
A01	5000000	5000000	0.004076	0.002133	3e-06	0.001047	0.003142
A01	5200000	5200000	0.003682	0.001942	3e-06	0.000963	0.002848
A01	5400000	5400000	0.003602	0.001846	3e-06	0.00099	0.002747
A01	5600000	5600000	0.003798	0.001938	1e-06	0.000999	0.002858
A01	5800000	5800000	0.003925	0.002024	1e-06	0.001045	0.002948
A01	6000000	6000000	0.003681	0.001909	4e-06	0.000993	0.002779
A01	6200000	6200000	0.004	0.002063	4e-06	0.001077	0.003018
A01	6400000	6400000	0.003722	0.00197	4e-06	0.000947	0.002846
A01	6600000	6600000	0.003685	0.001938	4e-06	0.00092	0.002811
A01	6800000	6800000	0.003535	0.001845	4e-06	0.000886	0.002692
A01	7000000	7000000	0.003419	0.001784	0	0.000869	0.002603
A01	7200000	7200000	0.003529	0.001869	0	0.000908	0.002707
A01	7400000	7400000	0.003934	0.002102	0	0.00105	0.003007
A01	7600000	7600000	0.003761	0.002001	0	0.001008	0.00287
A01	7800000	7800000	0.003461	0.001851	0	0.000925	0.002657
A01	8000000	8000000	0.003802	0.00203	0	0.001007	0.002901
A01	8200000	8200000	0.00384	0.002007	0	0.00098	0.002893
A01	8400000	8400000	0.003312	0.00171	0	0.000808	0.002501
A01	8600000	8600000	0.003128	0.001625	0	0.000741	0.002355
A01	8800000	8800000	0.003288	0.001699	0	0.000771	0.002453
A01	9000000	9000000	0.002909	0.00149	0	0.00067	0.00217
A01	9200000	9200000	0.002805	0.001462	1e-06	0.000674	0.002109
A01	9400000	9400000	0.003052	0.001624	5e-06	0.000762	0.002306
A01	9600000	9600000	0.003344	0.001771	6e-06	0.000867	0.002535
A01	9800000	9800000	0.003375	0.001788	6e-06	0.000885	0.002567
A01	10000000	10000000	0.003372	0.001773	6e-06	0.000866	0.002554
A01	10200000	10200000	0.003315	0.001705	5e-06	0.000822	0.002496
A01	10400000	10400000	0.00294	0.001476	1e-06	0.000715	0.002196
A01	10600000	10600000	0.002811	0.001403	0	0.000674	0.002098
A01	10800000	10800000	0.002958	0.001502	0	0.000719	0.002228
A01	11000000	11000000	0.003568	0.001812	0	0.000866	0.002689
A01	11200000	11200000	0.003691	0.001889	0	0.000899	0.002789
A01	11400000	11400000	0.004185	0.002156	0	0.001025	0.003166
A01	11600000	11600000	0.004309	0.002226	0	0.001054	0.003257
A01	11800000	11800000	0.004284	0.002172	1e-06	0.00104	0.003217
A01	12000000	12000000	0.00389	0.001984	1e-06	0.000965	0.002924
A01	12200000	12200000	0.003825	0.00197	4e-06	0.000972	0.002888
A01	12400000	12400000	0.003356	0.001758	4e-06	0.000865	0.00255
A01	12600000	12600000	0.003013	0.001583	4e-06	0.000774	0.002287
A01	12800000	12800000	0.002861	0.001539	3e-06	0.00074	0.002189
A01	13000000	13000000	0.002995	0.001593	3e-06	0.000769	0.002288
A01	13200000	13200000	0.003099	0.001644	0	0.00079	0.002361
A01	13400000	13400000	0.003421	0.001767	0	0.000856	0.002575
A01	13600000	13600000	0.003635	0.001878	0	0.000904	0.002746
A01	13800000	13800000	0.003389	0.001742	0	0.00083	0.002552
A01	14000000	14000000	0.002938	0.001517	0	0.000692	0.002217
A01	14200000	14200000	0.002778	0.001445	0	0.00065	0.002108
A01	14400000	14400000	0.002529	0.001319	0	0.000578	0.001933
A01	14600000	14600000	0.002123	0.001107	0	0.000486	0.001623
A01	14800000	14800000	0.002099	0.001097	0	0.000479	0.001606
A01	15000000	15000000	0.002406	0.001256	0	0.000574	0.001836
A01	15200000	15200000	0.002594	0.001351	0	0.000622	0.001971
A01	15400000	15400000	0.002847	0.001496	0	0.00069	0.002169
A01	15600000	15600000	0.003262	0.001744	0	0.000808	0.0025
A01	15800000	15800000	0.003507	0.001862	0	0.000878	0.002681
A01	16000000	16000000	0.003472	0.001845	0	0.00087	0.002655
A01	16200000	16200000	0.003676	0.001923	1e-06	0.000903	0.002794
A01	16400000	16400000	0.003602	0.001878	1e-06	0.000898	0.002732
A01	16600000	16600000	0.003456	0.00177	1e-06	0.000843	0.002605
A01	16800000	16800000	0.003444	0.001769	1e-06	0.000841	0.002609
A01	17000000	17000000	0.003292	0.001683	1e-06	0.0008	0.002488
A01	17200000	17200000	0.002879	0.001496	0	0.000721	0.002191
A01	17400000	17400000	0.002789	0.00145	0	0.000692	0.002126
A01	17600000	17600000	0.002884	0.001508	0	0.000732	0.002219
A01	17800000	17800000	0.002748	0.001434	1e-06	0.000694	0.002105
A01	18000000	18000000	0.003209	0.001685	6e-06	0.000825	0.002467
A01	18200000	18200000	0.00327	0.001716	6e-06	0.000832	0.002512
A01	18400000	18400000	0.003669	0.001909	6e-06	0.000937	0.002805
A01	18600000	18600000	0.003755	0.001935	6e-06	0.000938	0.002841
A01	18800000	18800000	0.003869	0.001997	5e-06	0.000967	0.002925
A01	19000000	19000000	0.003459	0.001794	0	0.000867	0.002611
A01	19200000	19200000	0.003448	0.001791	0	0.000871	0.002607
A01	19400000	19400000	0.003122	0.001628	0	0.000784	0.00237
A01	19600000	19600000	0.002773	0.001452	0	0.000707	0.002113
A01	19800000	19800000	0.002752	0.001431	0	0.000706	0.002092
A01	20000000	20000000	0.002828	0.001466	0	0.000728	0.002148
A01	20200000	20200000	0.002605	0.001348	0	0.000668	0.001983
A01	20400000	20400000	0.002558	0.001316	0	0.000649	0.001936
A01	20600000	20600000	0.003138	0.001586	0	0.000778	0.002358
A01	20800000	20800000	0.003361	0.001698	0	0.000825	0.002532
A01	21000000	21000000	0.003087	0.001708	0	0.000825	0.002404
A01	21200000	21200000	0.003049	0.001698	0	0.000824	0.002375
A01	21400000	21400000	0.002621	0.001486	0	0.000718	0.002056
A01	21600000	21600000	0.002181	0.001273	0	0.000633	0.001729
A01	21800000	21800000	0.002021	0.001206	0	0.000599	0.00161
A01	22000000	22000000	0.002349	0.001224	0	0.000605	0.001786
A01	22200000	22200000	0.002654	0.001355	0	0.000683	0.001999
A01	22400000	22400000	0.003075	0.001587	0	0.000798	0.002326
A01	22600000	22600000	0.00306	0.001598	0	0.000788	0.002324
A01	22800000	22800000	0.002911	0.001513	0	0.000737	0.002213
A01	23000000	23000000	0.002715	0.001422	0	0.000698	0.002066
A01	23200000	23200000	0.002702	0.001419	0	0.000677	0.002061
A01	23400000	23400000	0.002617	0.001355	0	0.000651	0.001985
A01	23600000	23600000	0.002674	0.001377	0	0.000666	0.002028
A01	23800000	23800000	0.002603	0.001346	5e-06	0.000664	0.001975
A01	24000000	24000000	0.002799	0.001417	5e-06	0.000695	0.002111
A01	24200000	24200000	0.002576	0.001299	6e-06	0.000631	0.00194
A01	24400000	24400000	0.002805	0.001433	6e-06	0.000687	0.002123
A01	24600000	24600000	0.002657	0.001379	6e-06	0.000649	0.002024
A01	24800000	24800000	0.002771	0.001423	1e-06	0.000657	0.002101
A01	25000000	25000000	0.002595	0.00134	1e-06	0.000635	0.001964
A01	25200000	25200000	0.002614	0.001397	0	0.000671	0.002004
A01	25400000	25400000	0.002653	0.001394	0	0.000682	0.00202
A01	25600000	25600000	0.002541	0.001335	0	0.000649	0.001927
A01	25800000	25800000	0.002687	0.001416	0	0.000706	0.002042
A01	26000000	26000000	0.002545	0.001348	0	0.000655	0.001937
A01	26200000	26200000	0.002679	0.001381	0	0.000678	0.002016
A01	26400000	26400000	0.00231	0.001202	0	0.000587	0.001743
A01	26600000	26600000	0.00246	0.001269	0	0.000628	0.001862
A01	26800000	26800000	0.002348	0.001236	0	0.00062	0.00179
A01	27000000	27000000	0.00231	0.0012	0	0.000601	0.001759
A01	27200000	27200000	0.002192	0.001176	0	0.000588	0.001693
A01	27400000	27400000	0.002293	0.00124	1e-06	0.000614	0.001777
A01	27600000	27600000	0.002264	0.001232	1e-06	0.0006	0.001755
A01	27800000	27800000	0.002132	0.001142	1e-06	0.000531	0.001643
A01	28000000	28000000	0.002048	0.001092	1e-06	0.000473	0.001577
A01	28200000	28200000	0.001832	0.000938	1e-06	0.000383	0.001389
A01	28400000	28400000	0.00163	0.000835	0	0.000331	0.001232
A01	28600000	28600000	0.001445	0.000752	0	0.000295	0.001097
A01	28800000	28800000	0.001229	0.000649	0	0.000249	0.000935
A01	29000000	29000000	0.001267	0.000707	0	0.00031	0.000982
A01	29200000	29200000	0.001411	0.000812	0	0.000388	0.001109
A01	29400000	29400000	0.001616	0.000928	0	0.000464	0.001273
A01	29600000	29600000	0.001669	0.000929	0	0.000466	0.0013
A01	29800000	29800000	0.001857	0.001023	0	0.000508	0.001445
A01	30000000	30000000	0.001837	0.000999	0	0.000489	0.001424
A01	30200000	30200000	0.001725	0.000904	0	0.000434	0.001318
A01	30400000	30400000	0.00169	0.000873	0	0.000403	0.001284
A01	30600000	30600000	0.001726	0.000877	1e-06	0.000418	0.001307
A01	30800000	30800000	0.001676	0.000861	1e-06	0.000421	0.001271
A01	31000000	31000000	0.001791	0.00093	1e-06	0.000457	0.001359
A01	31200000	31200000	0.002022	0.001052	1e-06	0.000509	0.001534
A01	31400000	31400000	0.002176	0.001117	1e-06	0.000535	0.001641
A01	31600000	31600000	0.002411	0.00125	0	0.000588	0.001818
A01	31800000	31800000	0.002484	0.001251	0	0.000547	0.00186
A01	32000000	32000000	0.002439	0.001165	0	0.00044	0.001793
A01	32200000	32200000	0.00247	0.001172	0	0.000424	0.001814
A01	32400000	32400000	0.002603	0.001257	0	0.000468	0.001925
A01	32600000	32600000	0.002677	0.001316	0	0.000496	0.001997
A01	32800000	32800000	0.0027	0.001366	0	0.000564	0.002039
A01	33000000	33000000	0.002672	0.001409	0	0.000657	0.002051
A01	33200000	33200000	0.002487	0.001334	0	0.000636	0.001925
A01	33400000	33400000	0.002164	0.001159	0	0.000548	0.001671
A01	33600000	33600000	0.001668	0.000927	0	0.000435	0.001288
A01	33800000	33800000	0.00155	0.000858	0	0.000397	0.001186
A01	34000000	34000000	0.001448	0.000817	0	0.000375	0.001112
A01	34200000	34200000	0.001278	0.000736	0	0.000355	0.000979
A01	34400000	34400000	0.001285	0.000727	0	0.000357	0.000988
A01	34600000	34600000	0.001453	0.000778	0	0.000374	0.001111
A01	34800000	34800000	0.001308	0.000701	0	0.000342	0.001002
A01	35000000	35000000	0.001249	0.000672	0	0.000324	0.000961
A01	35200000	35200000	0.001226	0.000644	0	0.000296	0.000936
A01	35400000	35400000	0.001214	0.000641	0	0.000291	0.000921
A01	35600000	35600000	0.001294	0.00068	0	0.000318	0.00098
A01	35800000	35800000	0.001257	0.000617	0	0.000284	0.000938
A01	36000000	36000000	0.001238	0.000602	0	0.000281	0.000927
A01	36200000	36200000	0.001341	0.000657	0	0.000309	0.001021
A01	36400000	36400000	0.001152	0.000565	0	0.000267	0.000884
A01	36600000	36600000	0.000975	0.000488	0	0.000233	0.00076
A01	36800000	36800000	0.001082	0.000612	0	0.000299	0.000868
A01	37000000	37000000	0.000991	0.000586	0	0.000281	0.000795
A01	37200000	37200000	0.000926	0.000562	0	0.000266	0.000735
A01	37400000	37400000	0.000849	0.000519	0	0.000246	0.000674
A01	37600000	37600000	0.00084	0.000515	1e-06	0.000235	0.000665
A01	37800000	37800000	0.00076	0.000457	1e-06	0.000203	0.000596
A01	38000000	38000000	0.000871	0.000491	1e-06	0.00023	0.000674
A01	38200000	38200000	0.000931	0.000518	1e-06	0.000247	0.000725
A01	38400000	38400000	0.001197	0.000647	1e-06	0.000302	0.000924
A01	38600000	38600000	0.001195	0.000657	0	0.000305	0.000941
A01	38800000	38800000	0.001347	0.000715	0	0.000319	0.001046
A01	39000000	39000000	0.001416	0.000748	0	0.000327	0.001099
A01	39200000	39200000	0.001292	0.000683	0	0.000294	0.001004
A01	39400000	39400000	0.001449	0.000778	0	0.00035	0.001124
A01	39600000	39600000	0.001422	0.000752	0	0.000333	0.001089
A01	39800000	39800000	0.001441	0.000783	0	0.000363	0.001111
A01	40000000	40000000	0.001497	0.0008	0	0.000376	0.001144
A01	40200000	40200000	0.001721	0.00089	0	0.000405	0.001302
A01	40400000	40400000	0.001968	0.001005	0	0.000459	0.001488
A01	40600000	40600000	0.00221	0.001115	0	0.000527	0.001659
A01	40800000	40800000	0.002223	0.001118	0	0.00052	0.001663
A01	41000000	41000000	0.002272	0.001134	0	0.000537	0.001688
A01	41200000	41200000	0.002121	0.001088	0	0.000529	0.001585
A01	41400000	41400000	0.001681	0.000871	0	0.000416	0.001249
A01	41600000	41600000	0.00153	0.000804	0	0.000375	0.001141
A01	41800000	41800000	0.001721	0.000892	0	0.000425	0.001288
A01	42000000	42000000	0.001947	0.001027	0	0.000474	0.001479
A01	42200000	42200000	0.002037	0.001062	0	0.000482	0.001541
A01	42400000	42400000	0.002425	0.001256	0	0.000591	0.001843
A01	42600000	42600000	0.002734	0.001394	0	0.000665	0.002071
A01	42800000	42800000	0.002598	0.001331	0	0.000628	0.001969
A01	43000000	43000000	0.002441	0.001248	0	0.000591	0.00185
A01	43200000	43200000	0.002508	0.001276	0	0.000622	0.001899
A01	43400000	43400000	0.002513	0.001285	0	0.000608	0.001904
A01	43600000	43600000	0.002315	0.001187	0	0.000561	0.001745
A01	43800000	43800000	0.002349	0.001207	0	0.000565	0.001768
A01	44000000	44000000	0.002386	0.001222	0	0.00058	0.001799
A01	44200000	44200000	0.002505	0.001292	0	0.00061	0.001888
A01	44400000	44400000	0.002249	0.001153	0	0.000552	0.001687
A01	44600000	44600000	0.002002	0.001031	0	0.000487	0.001511
A01	44800000	44800000	0.001925	0.00099	0	0.000477	0.001456
A01	45000000	45000000	0.00176	0.000909	0	0.000431	0.001322
A01	45200000	45200000	0.001625	0.000839	0	0.000397	0.001227
A01	45400000	45400000	0.001397	0.000729	0	0.000348	0.00106
A01	45600000	45600000	0.001366	0.000713	0	0.000348	0.001042
A01	45800000	45800000	0.001363	0.0007	0	0.000342	0.001038
A01	46000000	46000000	0.001269	0.00065	0	0.000316	0.000969
A01	46200000	46200000	0.001379	0.000719	0	0.000335	0.001062
A01	46400000	46400000	0.00148	0.000775	0	0.000345	0.001128
A01	46600000	46600000	0.001623	0.000858	0	0.000382	0.001239
A01	46800000	46800000	0.001644	0.000864	0	0.00038	0.001254
A01	47000000	47000000	0.00171	0.000899	0	0.0004	0.001307
A01	47200000	47200000	0.001374	0.000719	0	0.000324	0.001044
A01	47400000	47400000	0.001326	0.000691	0	0.000322	0.001022
A01	47600000	47600000	0.001388	0.000716	1e-06	0.000329	0.001064
A01	47800000	47800000	0.001303	0.000684	1e-06	0.000317	0.000994
A01	48000000	48000000	0.001229	0.000643	1e-06	0.000295	0.000935
A01	48200000	48200000	0.001275	0.000663	1e-06	0.000304	0.000967
A01	48400000	48400000	0.001531	0.000779	5e-06	0.000346	0.001155
A01	48600000	48600000	0.001848	0.000939	4e-06	0.000413	0.001396
A01	48800000	48800000	0.002163	0.001087	4e-06	0.000486	0.00163
A01	49000000	49000000	0.0024	0.001208	4e-06	0.000548	0.001806
A01	49200000	49200000	0.002642	0.001333	4e-06	0.00062	0.001998
A01	49400000	49400000	0.00259	0.001319	0	0.000625	0.001957
A01	49600000	49600000	0.002296	0.001173	0	0.000556	0.001727
A01	49800000	49800000	0.002159	0.001115	0	0.000529	0.001635
A01	50000000	50000000	0.002154	0.001112	0	0.000524	0.001637
A01	50200000	50200000	0.001996	0.001033	0	0.000475	0.001507
A01	50400000	50400000	0.001686	0.00088	2e-06	0.000403	0.001274
A01	50600000	50600000	0.001491	0.000776	2e-06	0.000361	0.001133
A01	50800000	50800000	0.001292	0.000664	2e-06	0.000312	0.000982
A01	51000000	51000000	0.001069	0.000552	2e-06	0.000262	0.000818
A01	51200000	51200000	0.001183	0.000606	2e-06	0.000281	0.0009
A01	51400000	51400000	0.001382	0.000698	0	0.000326	0.00105
A01	51600000	51600000	0.001425	0.000723	0	0.000335	0.001075
A01	51800000	51800000	0.001424	0.00073	0	0.000331	0.001077
A01	52000000	52000000	0.001488	0.000763	0	0.000347	0.001122
A01	52200000	52200000	0.001402	0.000712	0	0.000351	0.001079
A01	52400000	52400000	0.001403	0.000717	0	0.000358	0.001084
A01	52600000	52600000	0.001489	0.000756	0	0.000379	0.001152
A01	52800000	52800000	0.001421	0.000724	0	0.00036	0.001097
A01	53000000	53000000	0.001411	0.000717	0	0.00035	0.001091
A01	53200000	53200000	0.001391	0.000712	0	0.000322	0.001057
A01	53400000	53400000	0.001308	0.000667	0	0.000296	0.000991
A01	53600000	53600000	0.001328	0.000673	0	0.000303	0.001012
A01	53800000	53800000	0.001376	0.000698	0	0.000328	0.001052
A01	54000000	54000000	0.001388	0.000707	5e-06	0.000348	0.001068
A01	54200000	54200000	0.001328	0.00068	5e-06	0.000332	0.001025
A01	54400000	54400000	0.001561	0.000807	5e-06	0.0004	0.001205
A01	54600000	54600000	0.001651	0.00086	5e-06	0.000435	0.001272
A01	54800000	54800000	0.001789	0.000923	5e-06	0.000454	0.001371
A01	55000000	55000000	0.001773	0.000915	0	0.000442	0.001345
A01	55200000	55200000	0.001563	0.000808	0	0.000397	0.001186
A01	55400000	55400000	0.00142	0.000737	0	0.000364	0.001081
A01	55600000	55600000	0.001448	0.000761	0	0.000366	0.001097
A01	55800000	55800000	0.001302	0.000707	0	0.000339	0.000973
A01	56000000	56000000	0.001191	0.000677	0	0.000326	0.000879
A01	56200000	56200000	0.001443	0.000817	0	0.000392	0.001074
A01	56400000	56400000	0.001651	0.000914	0	0.000439	0.001226
A01	56600000	56600000	0.001924	0.001032	0	0.000486	0.001423
A01	56800000	56800000	0.0022	0.001184	0	0.000568	0.001645
A01	57000000	57000000	0.002444	0.001281	0	0.000609	0.001836
A01	57200000	57200000	0.002553	0.001323	0	0.000631	0.00191
A01	57400000	57400000	0.002282	0.001175	0	0.000537	0.001689
A01	57600000	57600000	0.001912	0.000998	2e-06	0.000456	0.001417
A01	57800000	57800000	0.001629	0.000854	2e-06	0.000378	0.001194
A01	58000000	58000000	0.001554	0.000812	2e-06	0.000356	0.001139
A01	58200000	58200000	0.001389	0.000736	2e-06	0.000312	0.001016
A01	58400000	58400000	0.001385	0.000773	2e-06	0.000334	0.001012
A01	58600000	58600000	0.00135	0.000747	0	0.000322	0.000986
A01	58800000	58800000	0.001474	0.0008	0	0.000347	0.00108
A01	59000000	59000000	0.001428	0.00078	0	0.000333	0.001043
A01	59200000	59200000	0.001605	0.000876	0	0.000386	0.001172
A01	59400000	59400000	0.001702	0.000901	0	0.000419	0.001268
A01	59600000	59600000	0.001812	0.000971	0	0.000461	0.001357
A01	59800000	59800000	0.00198	0.001048	0	0.000501	0.001486
A01	60000000	60000000	0.002123	0.001129	0	0.000548	0.0016
A01	60200000	60200000	0.002148	0.001122	0	0.000545	0.001632
A01	60400000	60400000	0.002033	0.001055	0	0.000506	0.001548
A01	60600000	60600000	0.002034	0.001051	0	0.000498	0.001551
A01	60800000	60800000	0.001798	0.000929	0	0.000447	0.001388
A01	61000000	61000000	0.001511	0.000783	0	0.000374	0.001169
A01	61200000	61200000	0.001467	0.000763	0	0.000364	0.001136
A01	61400000	61400000	0.0016	0.000842	0	0.000406	0.001231
A01	61600000	61600000	0.001457	0.000765	0	0.00036	0.001111
A01	61800000	61800000	0.001514	0.000794	0	0.000363	0.001143
A01	62000000	62000000	0.001645	0.00086	0	0.000404	0.001246
A01	62200000	62200000	0.001582	0.000837	0	0.000402	0.001196
A01	62400000	62400000	0.001662	0.000892	0	0.000423	0.001243
A01	62600000	62600000	0.001694	0.000909	0	0.00045	0.001278
A01	62800000	62800000	0.001541	0.000822	0	0.000436	0.001187
A01	63000000	63000000	0.001603	0.000847	0	0.000436	0.001227
A01	63200000	63200000	0.001693	0.000888	0	0.000443	0.001296
A01	63400000	63400000	0.001537	0.000796	0	0.000398	0.001182
A01	63600000	63600000	0.001635	0.000849	0	0.000415	0.001252
A01	63800000	63800000	0.001988	0.001041	0	0.00048	0.001502
A01	64000000	64000000	0.002053	0.001082	0	0.000506	0.001558
A01	64200000	64200000	0.001959	0.001025	0	0.000467	0.001468
A01	64400000	64400000	0.00192	0.000995	0	0.000434	0.001431
A01	64600000	64600000	0.002001	0.001038	0	0.000462	0.001496
A01	64800000	64800000	0.001873	0.000974	0	0.000432	0.001397
A01	65000000	65000000	0.00183	0.000947	0	0.00042	0.001368
A01	65200000	65200000	0.001867	0.000985	0	0.000461	0.001417
A01	65400000	65400000	0.001867	0.001	0	0.000487	0.001432
A01	65600000	65600000	0.001529	0.000826	0	0.0004	0.001172
A01	65800000	65800000	0.001349	0.000731	0	0.000364	0.001037
A01	66000000	66000000	0.001249	0.000676	0	0.000334	0.000953
A01	66200000	66200000	0.001117	0.000599	0	0.000291	0.000853
A01	66400000	66400000	0.001301	0.000679	0	0.000334	0.000984
A01	66600000	66600000	0.001489	0.000778	2e-06	0.000388	0.00113
A01	66800000	66800000	0.001566	0.000817	2e-06	0.000406	0.001185
A01	67000000	67000000	0.001518	0.000794	2e-06	0.000407	0.001161
A01	67200000	67200000	0.00156	0.000831	2e-06	0.000423	0.00119
A01	67400000	67400000	0.001336	0.000725	2e-06	0.000368	0.00103
A01	67600000	67600000	0.00133	0.000732	0	0.000376	0.001023
A01	67800000	67800000	0.001281	0.000718	0	0.000376	0.000997
A01	68000000	68000000	0.001283	0.000723	0	0.000366	0.000995
A01	68200000	68200000	0.001049	0.000589	1e-06	0.000305	0.000815
A01	68400000	68400000	0.00081	0.000457	1e-06	0.00024	0.000628
A01	68600000	68600000	0.000512	0.000288	1e-06	0.000147	0.000402
A01	68800000	68800000	0.000255	0.000138	1e-06	6.3e-05	0.000195
A01	69000000	69000000	7.7e-05	4.5e-05	1e-06	1e-05	5e-05
A01	69200000	69200000	0.000111	6.3e-05	0	0	6.3e-05
A01	69400000	69400000	0.000211	0.00012	0	0	0.00012
A01	69600000	69600000	0.0003	0.000169	0	0	0.000169
A01	69800000	69800000	0.000427	0.00024	0	0	0.00024
A01	70000000	70000000	0.000443	0.000249	0	0	0.00025
A01	70200000	70200000	0.000379	0.000213	0	0	0.000214
A01	70400000	70400000	0.000272	0.000153	0	0	0.000154
A01	70600000	70600000	0.000375	0.000206	0	4e-06	0.000211
A01	70800000	70800000	0.000355	0.000194	0	4e-06	0.000199
A01	71000000	71000000	0.000461	0.00025	0	5e-06	0.000255
A01	71200000	71200000	0.000543	0.000297	4e-06	1.1e-05	0.000308
A01	71400000	71400000	0.000779	0.000423	4e-06	4.9e-05	0.000469
A01	71600000	71600000	0.000883	0.000426	4e-06	4.5e-05	0.000569
A01	71800000	71800000	0.000979	0.000453	4e-06	6.9e-05	0.000663
A01	72000000	72000000	0.00113	0.000523	4e-06	0.000132	0.000797
A01	72200000	72200000	0.001521	0.000719	0	0.00025	0.00111
A01	72400000	72400000	0.001801	0.000862	0	0.000345	0.001333
A01	72600000	72600000	0.001878	0.000962	0	0.000449	0.00142
A01	72800000	72800000	0.002137	0.001123	0	0.000545	0.001619
A01	73000000	73000000	0.0024	0.00125	0	0.000604	0.00182
A01	73200000	73200000	0.002354	0.001234	0	0.000594	0.001782
A01	73400000	73400000	0.002087	0.00109	0	0.000519	0.001589
A01	73600000	73600000	0.002292	0.001189	0	0.000563	0.001732
A01	73800000	73800000	0.002062	0.001067	0	0.000504	0.001557
A01	74000000	74000000	0.00177	0.000936	0	0.000458	0.001343
A01	74200000	74200000	0.001766	0.00092	0	0.000441	0.001333
A01	74400000	74400000	0.001995	0.001052	0	0.000504	0.001497
A01	74600000	74600000	0.001885	0.00099	0	0.000476	0.001414
A01	74800000	74800000	0.001703	0.00089	0	0.000442	0.001289
A01	75000000	75000000	0.001566	0.000808	0	0.000436	0.001223
A01	75200000	75200000	0.001462	0.000762	1e-06	0.000433	0.00116
A01	75400000	75400000	0.001391	0.000711	1e-06	0.000414	0.001119
A01	75600000	75600000	0.001497	0.000766	1e-06	0.000438	0.001196
A01	75800000	75800000	0.001853	0.000957	1e-06	0.000527	0.001456
A01	76000000	76000000	0.002115	0.001107	1e-06	0.000557	0.001615
A01	76200000	76200000	0.001972	0.001038	0	0.000506	0.001491
A01	76400000	76400000	0.001991	0.001058	0	0.000511	0.001498
A01	76600000	76600000	0.001751	0.000936	0	0.000463	0.001326
A01	76800000	76800000	0.001634	0.00088	0	0.000434	0.001237
A01	77000000	77000000	0.001631	0.000877	0	0.000434	0.001238
A01	77200000	77200000	0.001726	0.000921	0	0.000461	0.001311
A01	77400000	77400000	0.001675	0.000894	0	0.000451	0.001266
A01	77600000	77600000	0.001692	0.00091	0	0.000431	0.001269
A01	77800000	77800000	0.001695	0.000885	0	0.000396	0.001273
A01	78000000	78000000	0.001519	0.000785	0	0.000347	0.00114
A01	78200000	78200000	0.001437	0.000752	0	0.000338	0.001088
A01	78400000	78400000	0.001389	0.000718	0	0.000305	0.001062
A01	78600000	78600000	0.001281	0.000644	0	0.000276	0.000981
A01	78800000	78800000	0.001232	0.000642	0	0.000294	0.000943
A01	79000000	79000000	0.001347	0.000708	0	0.000337	0.001029
A01	79200000	79200000	0.001619	0.000844	0	0.000396	0.001224
A01	79400000	79400000	0.001555	0.000816	0	0.000405	0.001182
A01	79600000	79600000	0.001813	0.000954	0	0.000483	0.001379
A01	79800000	79800000	0.00181	0.000942	0	0.000469	0.001373
A01	80000000	80000000	0.001687	0.000863	0	0.000424	0.001285
A01	80200000	80200000	0.001618	0.00083	0	0.000415	0.001238
A01	80400000	80400000	0.001659	0.000854	0	0.000415	0.001258
A01	80600000	80600000	0.001496	0.000786	0	0.00038	0.001129
A01	80800000	80800000	0.001614	0.000851	0	0.000405	0.00121
A01	81000000	81000000	0.001599	0.000881	0	0.000418	0.001184
A01	81200000	81200000	0.001447	0.000817	0	0.000381	0.001062
A01	81400000	81400000	0.001469	0.000844	0	0.0004	0.001067
A01	81600000	81600000	0.001462	0.000838	0	0.000391	0.001061
A01	81800000	81800000	0.001425	0.000824	0	0.0004	0.001047
A01	82000000	82000000	0.001593	0.000885	0	0.000436	0.001183
A01	82200000	82200000	0.001955	0.001058	1e-06	0.000526	0.001466
A01	82400000	82400000	0.002126	0.001117	1e-06	0.000539	0.001603
A01	82600000	82600000	0.002239	0.001188	1e-06	0.000583	0.0017
A01	82800000	82800000	0.002211	0.001171	1e-06	0.000562	0.001672
A01	83000000	83000000	0.00211	0.00112	1e-06	0.000537	0.001606
A01	83200000	83200000	0.001932	0.001024	0	0.000482	0.00147
A01	83400000	83400000	0.001675	0.00091	0	0.000444	0.00128
A01	83600000	83600000	0.001658	0.000898	0	0.000432	0.001265
A01	83800000	83800000	0.001665	0.000898	0	0.000434	0.001271
A01	84000000	84000000	0.001663	0.000898	0	0.000433	0.001258
A01	84200000	84200000	0.001424	0.000778	0	0.000379	0.001077
A01	84400000	84400000	0.001554	0.000839	0	0.000398	0.001174
A01	84600000	84600000	0.001525	0.000812	0	0.000395	0.001156
A01	84800000	84800000	0.001318	0.000671	0	0.000332	0.001015
A01	85000000	85000000	0.001112	0.00053	0	0.000261	0.000876
A01	85200000	85200000	0.000999	0.000429	0	0.000206	0.000804
A01	85400000	85400000	0.000686	0.000235	0	0.00012	0.000584
A01	85600000	85600000	0.000416	6.3e-05	0	3.2e-05	0.000387
A01	85800000	85800000	0.000436	0.000111	0	5.1e-05	0.000382
A01	86000000	86000000	0.000573	0.000224	1e-06	0.000122	0.000481
A01	86200000	86200000	0.000751	0.000353	1e-06	0.000198	0.000615
A01	86400000	86400000	0.000863	0.000433	2e-06	0.000237	0.000688
A01	86600000	86600000	0.000938	0.000496	2e-06	0.000268	0.000735
A01	86800000	86800000	0.001083	0.000574	2e-06	0.00031	0.000847
A01	87000000	87000000	0.001081	0.000555	1e-06	0.000279	0.000836
A01	87200000	87200000	0.001212	0.000627	1e-06	0.000305	0.000912
A01	87400000	87400000	0.001357	0.000725	0	0.000362	0.001021
A01	87600000	87600000	0.001473	0.000791	0	0.000389	0.001106
A01	87800000	87800000	0.001514	0.000803	0	0.000397	0.001144
A01	88000000	88000000	0.001688	0.000887	0	0.000446	0.001276
A01	88200000	88200000	0.001772	0.000933	0	0.000472	0.001344
A01	88400000	88400000	0.001817	0.000942	0	0.000467	0.001384
A01	88600000	88600000	0.00181	0.000944	0	0.000465	0.001374
A01	88800000	88800000	0.001739	0.000909	0	0.000443	0.001318
A01	89000000	89000000	0.001716	0.00091	0	0.000435	0.0013
A01	89200000	89200000	0.001404	0.000749	0	0.000353	0.001067
A01	89400000	89400000	0.001337	0.000717	0	0.000343	0.001014
A01	89600000	89600000	0.001384	0.000734	0	0.000358	0.001052
A01	89800000	89800000	0.001608	0.000853	0	0.000417	0.001217
A01	90000000	90000000	0.001699	0.000915	0	0.000454	0.001284
A01	90200000	90200000	0.00203	0.001074	0	0.000529	0.001531
A01	90400000	90400000	0.002604	0.001366	0	0.000667	0.001957
A01	90600000	90600000	0.002717	0.001423	0	0.000695	0.002041
A01	90800000	90800000	0.00256	0.001347	0	0.000655	0.001919
A01	91000000	91000000	0.002308	0.001203	0	0.000582	0.001727
A01	91200000	91200000	0.002111	0.001093	0	0.000517	0.00158
A01	91400000	91400000	0.001499	0.000777	0	0.000395	0.00115
A01	91600000	91600000	0.001229	0.000639	0	0.00032	0.000941
A01	91800000	91800000	0.001272	0.000659	0	0.000332	0.000983
A01	92000000	92000000	0.001404	0.000719	0	0.000356	0.001076
A01	92200000	92200000	0.00141	0.00074	0	0.000377	0.00108
A01	92400000	92400000	0.001463	0.00077	0	0.000367	0.001091
A01	92600000	92600000	0.001402	0.000732	0	0.00035	0.001058
A01	92800000	92800000	0.001237	0.000644	0	0.000328	0.000944
A01	93000000	93000000	0.001187	0.000621	0	0.000322	0.000915
A01	93200000	93200000	0.001186	0.000617	0	0.00032	0.000921
A01	93400000	93400000	0.001139	0.000585	0	0.000291	0.000885
A01	93600000	93600000	0.001254	0.000639	0	0.000316	0.000969
A01	93800000	93800000	0.001452	0.00074	0	0.000358	0.001123
A01	94000000	94000000	0.00156	0.000802	0	0.000389	0.001202
A01	94200000	94200000	0.001847	0.000954	0	0.000465	0.001405
A01	94400000	94400000	0.002013	0.001041	0	0.000509	0.001529
A01	94600000	94600000	0.002609	0.001283	0	0.000634	0.001937
A01	94800000	94800000	0.002597	0.001288	0	0.000623	0.001914
A01	95000000	95000000	0.002693	0.001336	0	0.000653	0.001995
A01	95200000	95200000	0.002491	0.001233	0	0.000595	0.001852
A01	95400000	95400000	0.003097	0.001562	0	0.000741	0.002317
A01	95600000	95600000	0.002803	0.001489	0	0.000722	0.002135
A01	95800000	95800000	0.002802	0.001477	0	0.000715	0.002133
A01	96000000	96000000	0.002745	0.001453	0	0.000701	0.002097
A01	96200000	96200000	0.002866	0.001498	0	0.000745	0.002183
A01	96400000	96400000	0.002142	0.001102	0	0.000594	0.001635
A01	96600000	96600000	0.0023	0.001191	1e-06	0.000618	0.00176
A01	96800000	96800000	0.002332	0.001187	1e-06	0.0006	0.001767
A01	97000000	97000000	0.002471	0.001236	1e-06	0.000629	0.001857
A01	97200000	97200000	0.002361	0.001207	1e-06	0.0006	0.001784
A01	97400000	97400000	0.002417	0.00125	1e-06	0.000595	0.00182
A01	97600000	97600000	0.002153	0.001117	0	0.000532	0.00162
A01	97800000	97800000	0.002191	0.001155	0	0.000557	0.001662
A01	98000000	98000000	0.001998	0.001072	0	0.000505	0.001523
A01	98200000	98200000	0.002077	0.001104	0	0.000519	0.001571
A01	98400000	98400000	0.002199	0.001175	0	0.000559	0.001664
A01	98600000	98600000	0.002057	0.001089	0	0.000515	0.00155
A01	98800000	98800000	0.002001	0.001068	0	0.000511	0.001505
A01	99000000	99000000	0.001993	0.001047	0	0.000512	0.001491
A01	99200000	99200000	0.001856	0.000961	0	0.000475	0.001392
A01	99400000	99400000	0.001662	0.000844	0	0.000414	0.00125
A01	99600000	99600000	0.00169	0.000851	0	0.000411	0.001272
A01	99800000	99800000	0.001708	0.000858	5e-06	0.000418	0.001285
A01	100000000	100000000	0.001635	0.000822	5e-06	0.0004	0.001234
A01	100200000	100200000	0.001483	0.000714	5e-06	0.000372	0.001105
A01	100400000	100400000	0.001421	0.000685	5e-06	0.000355	0.001052
A01	100600000	100600000	0.001326	0.00066	5e-06	0.000351	0.000988
A01	100800000	100800000	0.000991	0.000489	0	0.000268	0.000741
A01	101000000	101000000	0.000853	0.000426	0	0.000229	0.000635
A01	101200000	101200000	0.000989	0.000527	1e-06	0.000263	0.000752
A01	101400000	101400000	0.000979	0.000483	1e-06	0.000282	0.000728
A01	101600000	101600000	0.000903	0.000433	1e-06	0.000262	0.000667
A01	101800000	101800000	0.001148	0.000564	1e-06	0.000325	0.000858
A01	102000000	102000000	0.001477	0.000765	1e-06	0.000424	0.001126
A01	102200000	102200000	0.001468	0.000769	0	0.000407	0.001123
A01	102400000	102400000	0.001709	0.000954	0	0.000462	0.001332
A01	102600000	102600000	0.001846	0.001014	0	0.000484	0.001438
A01	102800000	102800000	0.001983	0.001074	0	0.000503	0.001533
A01	103000000	103000000	0.00198	0.001052	0	0.000487	0.001522
A01	103200000	103200000	0.002058	0.001102	0	0.000511	0.00159
A01	103400000	103400000	0.002238	0.001195	0	0.000554	0.001727
A01	103600000	103600000	0.00227	0.001209	0	0.000571	0.001741
A01	103800000	103800000	0.002174	0.001164	0	0.000556	0.001669
A01	104000000	104000000	0.002014	0.001074	0	0.000511	0.001539
A01	104200000	104200000	0.002056	0.001082	0	0.000516	0.001558
A01	104400000	104400000	0.001847	0.000959	0	0.000461	0.001395
A01	104600000	104600000	0.001818	0.00105	0	0.000491	0.001431
A01	104800000	104800000	0.001638	0.001032	0	0.000486	0.001334
A01	105000000	105000000	0.001683	0.001086	0	0.000517	0.001384
A01	105200000	105200000	0.001598	0.001029	0	0.000488	0.001316
A01	105400000	105400000	0.001402	0.000928	0	0.000436	0.001163
A01	105600000	105600000	0.001404	0.000845	0	0.000409	0.001121
A01	105800000	105800000	0.001451	0.000803	0	0.000397	0.001121
A01	106000000	106000000	0.00155	0.000826	0	0.000412	0.001185
A01	106200000	106200000	0.001702	0.000916	1e-06	0.000463	0.001306
A01	106400000	106400000	0.001805	0.000977	1e-06	0.000483	0.00139
A01	106600000	106600000	0.00176	0.000951	1e-06	0.000464	0.001356
A01	106800000	106800000	0.001932	0.001032	1e-06	0.00049	0.001484
A01	107000000	107000000	0.001926	0.001056	1e-06	0.000492	0.001496
A01	107200000	107200000	0.001864	0.001032	0	0.000473	0.001448
A01	107400000	107400000	0.002274	0.001234	1e-06	0.00057	0.001748
A01	107600000	107600000	0.002742	0.001462	1e-06	0.000685	0.00209
A01	107800000	107800000	0.003029	0.001615	1e-06	0.000773	0.002307
A01	108000000	108000000	0.002886	0.001507	1e-06	0.000725	0.002177
A01	108200000	108200000	0.002741	0.001419	1e-06	0.000678	0.002063
A01	108400000	108400000	0.002479	0.001288	0	0.000622	0.001877
A01	108600000	108600000	0.002535	0.001317	1e-06	0.000636	0.001924
A01	108800000	108800000	0.002482	0.001285	1e-06	0.000617	0.001886
A01	109000000	109000000	0.002606	0.001349	1e-06	0.000642	0.001984
A01	109200000	109200000	0.003006	0.001594	1e-06	0.000776	0.002278
A01	109400000	109400000	0.003024	0.001599	2e-06	0.00079	0.002284
A01	109600000	109600000	0.002773	0.001459	1e-06	0.00071	0.002084
A01	109800000	109800000	0.002659	0.001405	1e-06	0.000676	0.001998
A01	110000000	110000000	0.00276	0.001474	1e-06	0.000712	0.002073
A01	110200000	110200000	0.002522	0.001326	1e-06	0.000633	0.001911
A01	110400000	110400000	0.002857	0.001493	0	0.000696	0.002155
A01	110600000	110600000	0.003038	0.001589	2e-06	0.000747	0.002286
A01	110800000	110800000	0.003053	0.001585	2e-06	0.000751	0.002288
A01	111000000	111000000	0.003323	0.001716	4e-06	0.000801	0.002472
A01	111200000	111200000	0.003374	0.001735	4e-06	0.000794	0.002501
A01	111400000	111400000	0.003285	0.001671	4e-06	0.000774	0.002434
A01	111600000	111600000	0.003298	0.00167	2e-06	0.000758	0.002449
A01	111800000	111800000	0.003353	0.001711	2e-06	0.000778	0.002491
A01	112000000	112000000	0.003138	0.001607	1e-06	0.000742	0.002343
A01	112200000	112200000	0.003208	0.001668	2e-06	0.000791	0.00239
A01	112400000	112400000	0.00304	0.00165	2e-06	0.000763	0.002249
A01	112600000	112600000	0.002996	0.001643	2e-06	0.000775	0.002216
A01	112800000	112800000	0.003224	0.001743	8e-06	0.000816	0.002382
A01	113000000	113000000	0.003525	0.001902	9e-06	0.00089	0.002613
A01	113200000	113200000	0.003474	0.001854	9e-06	0.000863	0.002581
A01	113400000	113400000	0.003456	0.001807	9e-06	0.000846	0.002588
A01	113600000	113600000	0.00359	0.001866	9e-06	0.00087	0.002698
A01	113800000	113800000	0.003322	0.001733	3e-06	0.000811	0.002507
A01	114000000	114000000	0.003182	0.001649	1e-06	0.000774	0.002404
A01	114200000	114200000	0.003175	0.00166	0	0.000776	0.002417
A01	114400000	114400000	0.003159	0.001646	0	0.000781	0.002412
A01	114600000	114600000	0.00317	0.001669	1e-06	0.000802	0.002418
A01	114800000	114800000	0.003356	0.001759	1e-06	0.000838	0.002558
A01	115000000	115000000	0.003064	0.001607	1e-06	0.000767	0.002338
A01	115200000	115200000	0.0031	0.001609	1e-06	0.000768	0.002359
A01	115400000	115400000	0.003195	0.001642	1e-06	0.000781	0.002431
A01	115600000	115600000	0.003242	0.00165	0	0.00078	0.002455
A01	115800000	115800000	0.003311	0.001678	0	0.000803	0.002496
A01	116000000	116000000	0.003575	0.001826	0	0.000869	0.002701
A01	116200000	116200000	0.003961	0.002025	0	0.000973	0.002982
A01	116400000	116400000	0.004252	0.00219	0	0.001054	0.003197
A01	116600000	116600000	0.003812	0.001975	0	0.00096	0.002878
A01	116800000	116800000	0.003796	0.001985	0	0.000956	0.002882
A01	117000000	117000000	0.004129	0.002145	0	0.001046	0.003124
A01	117200000	117200000	0.003808	0.001991	0	0.000952	0.002892
A01	117400000	117400000	0.003481	0.00182	0	0.000868	0.002653
A01	117600000	117600000	0.003678	0.00193	0	0.000916	0.002805
A01	117800000	117800000	0.003927	0.002057	0	0.00099	0.002983
A01	118000000	118000000	0.003458	0.001827	0	0.000864	0.002642
A01	118200000	118200000	0.003645	0.001882	0	0.000907	0.002751
A01	118400000	118400000	0.003771	0.001938	0	0.000939	0.002835
A01	118600000	118600000	0.004163	0.002127	0	0.001027	0.003127
A01	118800000	118800000	0.004135	0.002123	1.2e-05	0.001012	0.00312
A01	119000000	119000000	0.00451	0.002318	1.2e-05	0.001125	0.003399
A01	119200000	119200000	0.004755	0.002478	1.2e-05	0.001203	0.003611
A01	119400000	119400000	0.004999	0.002609	1.2e-05	0.001253	0.003795
A01	119600000	119600000	0.005164	0.002709	1.2e-05	0.001313	0.003927
A01	119800000	119800000	0.004984	0.00261	0	0.001274	0.003793
A01	120000000	120000000	0.00475	0.002463	0	0.001206	0.003605
A01	120200000	120200000	0.004212	0.00218	0	0.001075	0.003193
A01	120400000	120400000	0.003939	0.002044	0	0.001022	0.002997
A01	120600000	120600000	0.00335	0.001718	0	0.000853	0.00254
A01	120800000	120800000	0.003391	0.001733	4.1e-05	0.000856	0.00256
A01	121000000	121000000	0.002669	0.001372	4.1e-05	0.000669	0.002018
A01	121200000	121200000	0.002164	0.001112	4.1e-05	0.000537	0.001638
A01	121400000	121400000	0.001459	0.000746	4.1e-05	0.000356	0.001098
A01	121600000	121600000	0.000855	0.000442	4.1e-05	0.00021	0.000647
A02	0	0	0.004003	0.002057	2e-06	0.00096	0.003029
A02	200000	200000	0.00431	0.002198	1e-06	0.001006	0.003226
A02	400000	400000	0.004009	0.00205	0	0.000946	0.002984
A02	600000	600000	0.00389	0.001952	0	0.000894	0.00288
A02	800000	800000	0.004043	0.002042	0	0.000937	0.002995
A02	1000000	1000000	0.003826	0.001954	0	0.000937	0.002846
A02	1200000	1200000	0.003573	0.001806	0	0.000881	0.002684
A02	1400000	1400000	0.003833	0.001983	1e-06	0.000957	0.002909
A02	1600000	1600000	0.003588	0.001888	1e-06	0.000904	0.00275
A02	1800000	1800000	0.003675	0.001949	1e-06	0.000942	0.002816
A02	2000000	2000000	0.003904	0.002046	1e-06	0.000986	0.002982
A02	2200000	2200000	0.004188	0.00223	1e-06	0.001081	0.003198
A02	2400000	2400000	0.004148	0.002188	0	0.001066	0.003162
A02	2600000	2600000	0.004575	0.002413	0	0.001191	0.003466
A02	2800000	2800000	0.004629	0.002431	0	0.00119	0.003513
A02	3000000	3000000	0.004595	0.002421	0	0.001207	0.003496
A02	3200000	3200000	0.004763	0.002491	0	0.001239	0.00362
A02	3400000	3400000	0.004525	0.002363	0	0.001175	0.003439
A02	3600000	3600000	0.004349	0.002251	0	0.001097	0.003296
A02	3800000	3800000	0.004189	0.002163	0	0.001054	0.003177
A02	4000000	4000000	0.00409	0.002138	0	0.001017	0.003106
A02	4200000	4200000	0.004176	0.002205	0	0.001055	0.003211
A02	4400000	4400000	0.004418	0.002259	0	0.001142	0.003363
A02	4600000	4600000	0.004357	0.002211	5e-06	0.001133	0.003313
A02	4800000	4800000	0.003595	0.001811	5e-06	0.000941	0.002733
A02	5000000	5000000	0.003321	0.001602	5e-06	0.000792	0.002495
A02	5200000	5200000	0.003013	0.001447	5e-06	0.000718	0.002241
A02	5400000	5400000	0.003131	0.001566	5e-06	0.000718	0.002358
A02	5600000	5600000	0.003117	0.001559	2e-06	0.000709	0.00235
A02	5800000	5800000	0.003518	0.00172	3e-06	0.000767	0.002627
A02	6000000	6000000	0.003772	0.001894	3e-06	0.000919	0.002836
A02	6200000	6200000	0.003698	0.001835	3e-06	0.000871	0.002768
A02	6400000	6400000	0.00349	0.001738	3e-06	0.000814	0.002614
A02	6600000	6600000	0.0036	0.001841	1e-06	0.000871	0.002715
A02	6800000	6800000	0.003731	0.001939	0	0.000912	0.002828
A02	7000000	7000000	0.003849	0.00202	0	0.000937	0.002933
A02	7200000	7200000	0.003751	0.001978	8e-06	0.000936	0.002856
A02	7400000	7400000	0.003934	0.002028	8e-06	0.000964	0.002969
A02	7600000	7600000	0.003571	0.001806	8e-06	0.00085	0.00268
A02	7800000	7800000	0.003632	0.001897	8e-06	0.00093	0.002763
A02	8000000	8000000	0.003363	0.001741	8e-06	0.000831	0.002547
A02	8200000	8200000	0.003342	0.001723	2e-06	0.000817	0.002536
A02	8400000	8400000	0.002634	0.001398	2e-06	0.000673	0.002017
A02	8600000	8600000	0.002807	0.001506	3e-06	0.000729	0.002155
A02	8800000	8800000	0.002938	0.001528	3e-06	0.000729	0.002223
A02	9000000	9000000	0.003131	0.00163	3e-06	0.000771	0.002376
A02	9200000	9200000	0.003259	0.001714	1e-06	0.000789	0.002474
A02	9400000	9400000	0.003664	0.001903	1e-06	0.000887	0.002771
A02	9600000	9600000	0.003465	0.001787	0	0.00083	0.002616
A02	9800000	9800000	0.00337	0.00175	0	0.000811	0.002553
A02	10000000	10000000	0.003447	0.001797	2e-06	0.000858	0.002602
A02	10200000	10200000	0.003269	0.0017	2e-06	0.000835	0.002461
A02	10400000	10400000	0.003329	0.001764	3e-06	0.000856	0.002521
A02	10600000	10600000	0.003835	0.002018	3e-06	0.000997	0.002902
A02	10800000	10800000	0.003849	0.002019	3e-06	0.000995	0.002918
A02	11000000	11000000	0.003445	0.00176	2e-06	0.000907	0.002596
A02	11200000	11200000	0.00361	0.001816	2e-06	0.000935	0.002714
A02	11400000	11400000	0.00341	0.001707	1e-06	0.00088	0.002565
A02	11600000	11600000	0.003362	0.00167	1e-06	0.000841	0.002509
A02	11800000	11800000	0.003301	0.001605	1e-06	0.000817	0.00244
A02	12000000	12000000	0.003609	0.001739	1e-06	0.000892	0.002665
A02	12200000	12200000	0.003362	0.001575	1e-06	0.000847	0.002457
A02	12400000	12400000	0.003517	0.001633	2e-06	0.00088	0.002548
A02	12600000	12600000	0.003084	0.001419	2e-06	0.00078	0.002235
A02	12800000	12800000	0.002925	0.001375	3e-06	0.000753	0.002134
A02	13000000	13000000	0.002853	0.001422	2e-06	0.00074	0.00212
A02	13200000	13200000	0.002823	0.001459	2e-06	0.000718	0.002135
A02	13400000	13400000	0.002527	0.001319	1e-06	0.000644	0.001933
A02	13600000	13600000	0.002488	0.001301	1e-06	0.000633	0.001907
A02	13800000	13800000	0.002775	0.00145	0	0.000697	0.002122
A02	14000000	14000000	0.002643	0.001385	0	0.00064	0.002023
A02	14200000	14200000	0.00278	0.001438	0	0.000667	0.002101
A02	14400000	14400000	0.002994	0.001531	0	0.000702	0.00225
A02	14600000	14600000	0.003249	0.001666	0	0.000762	0.002434
A02	14800000	14800000	0.003105	0.00159	0	0.000732	0.00233
A02	15000000	15000000	0.002985	0.001512	0	0.000711	0.002229
A02	15200000	15200000	0.00278	0.001476	0	0.000674	0.002153
A02	15400000	15400000	0.002452	0.001356	0	0.00062	0.001949
A02	15600000	15600000	0.002485	0.001341	0	0.000622	0.001962
A02	15800000	15800000	0.002524	0.001342	0	0.000626	0.001981
A02	16000000	16000000	0.002618	0.001398	0	0.000656	0.002052
A02	16200000	16200000	0.002737	0.001402	0	0.00068	0.002078
A02	16400000	16400000	0.002769	0.001398	0	0.000689	0.002068
A02	16600000	16600000	0.002365	0.001229	0	0.000602	0.001784
A02	16800000	16800000	0.002191	0.00115	0	0.000566	0.001657
A02	17000000	17000000	0.002162	0.001142	0	0.000558	0.001648
A02	17200000	17200000	0.001963	0.001047	0	0.000512	0.001502
A02	17400000	17400000	0.001974	0.001015	0	0.00052	0.001494
A02	17600000	17600000	0.002225	0.001128	0	0.000568	0.001676
A02	17800000	17800000	0.002246	0.001147	0	0.000578	0.001692
A02	18000000	18000000	0.002076	0.001043	0	0.000526	0.001547
A02	18200000	18200000	0.002207	0.001117	0	0.000555	0.001653
A02	18400000	18400000	0.002479	0.001284	0	0.000613	0.001879
A02	18600000	18600000	0.00222	0.001149	0	0.000557	0.001685
A02	18800000	18800000	0.002113	0.00108	0	0.000518	0.001609
A02	19000000	19000000	0.002591	0.001323	0	0.000653	0.001977
A02	19200000	19200000	0.002585	0.001318	0	0.000656	0.001969
A02	19400000	19400000	0.002349	0.001193	0	0.00059	0.001786
A02	19600000	19600000	0.002512	0.001282	0	0.000628	0.001913
A02	19800000	19800000	0.002766	0.001437	0	0.00071	0.002105
A02	20000000	20000000	0.002474	0.001294	0	0.00062	0.00189
A02	20200000	20200000	0.002664	0.001394	0	0.000677	0.002033
A02	20400000	20400000	0.0026	0.001352	0	0.00065	0.00198
A02	20600000	20600000	0.00268	0.001385	0	0.000671	0.002034
A02	20800000	20800000	0.002536	0.001307	0	0.000628	0.001929
A02	21000000	21000000	0.002751	0.001428	1e-06	0.000695	0.002091
A02	21200000	21200000	0.002562	0.001328	1e-06	0.00064	0.001947
A02	21400000	21400000	0.002493	0.001337	1e-06	0.00064	0.001916
A02	21600000	21600000	0.002403	0.001285	1e-06	0.000612	0.001847
A02	21800000	21800000	0.002451	0.001327	1e-06	0.000624	0.001886
A02	22000000	22000000	0.002016	0.001133	0	0.00052	0.00157
A02	22200000	22200000	0.001747	0.000997	0	0.000444	0.001368
A02	22400000	22400000	0.00158	0.000892	0	0.000399	0.001231
A02	22600000	22600000	0.00132	0.000795	0	0.000354	0.001049
A02	22800000	22800000	0.001205	0.000712	0	0.000318	0.000951
A02	23000000	23000000	0.001387	0.000766	0	0.000351	0.001068
A02	23200000	23200000	0.001461	0.000797	0	0.000365	0.00112
A02	23400000	23400000	0.001655	0.000863	0	0.000415	0.001254
A02	23600000	23600000	0.001748	0.000895	0	0.000432	0.001322
A02	23800000	23800000	0.001705	0.000866	0	0.000414	0.001289
A02	24000000	24000000	0.001658	0.000853	1e-06	0.00041	0.001262
A02	24200000	24200000	0.001694	0.00089	1e-06	0.000431	0.001299
A02	24400000	24400000	0.001858	0.000988	1e-06	0.000463	0.001429
A02	24600000	24600000	0.001853	0.000987	1e-06	0.000455	0.00142
A02	24800000	24800000	0.001814	0.000952	1e-06	0.000489	0.001354
A02	25000000	25000000	0.001802	0.000918	0	0.000487	0.001306
A02	25200000	25200000	0.001777	0.000885	0	0.000475	0.001276
A02	25400000	25400000	0.001744	0.000877	0	0.000472	0.001256
A02	25600000	25600000	0.001863	0.000937	0	0.000501	0.001353
A02	25800000	25800000	0.00186	0.000953	0	0.000463	0.001388
A02	26000000	26000000	0.00173	0.000906	0	0.000422	0.001326
A02	26200000	26200000	0.001841	0.000965	0	0.000474	0.001402
A02	26400000	26400000	0.001908	0.000976	0	0.000478	0.00144
A02	26600000	26600000	0.002073	0.001055	0	0.000525	0.001563
A02	26800000	26800000	0.00211	0.001072	0	0.00054	0.001592
A02	27000000	27000000	0.002183	0.001108	1e-06	0.000557	0.001643
A02	27200000	27200000	0.00188	0.000955	5e-06	0.000457	0.001426
A02	27400000	27400000	0.001656	0.000868	5e-06	0.000416	0.001268
A02	27600000	27600000	0.001465	0.000765	5e-06	0.00036	0.001115
A02	27800000	27800000	0.001606	0.000804	5e-06	0.000335	0.001201
A02	28000000	28000000	0.00156	0.00078	4e-06	0.000322	0.001165
A02	28200000	28200000	0.001929	0.000969	0	0.00041	0.001444
A02	28400000	28400000	0.002006	0.001011	0	0.000429	0.001502
A02	28600000	28600000	0.001886	0.000951	0	0.000402	0.001408
A02	28800000	28800000	0.001852	0.000974	0	0.000448	0.001404
A02	29000000	29000000	0.001874	0.000989	0	0.000451	0.001424
A02	29200000	29200000	0.001697	0.000911	0	0.00041	0.001295
A02	29400000	29400000	0.001718	0.000941	1e-06	0.00042	0.001322
A02	29600000	29600000	0.001793	0.000964	1e-06	0.000428	0.001372
A02	29800000	29800000	0.001744	0.000912	1e-06	0.000394	0.001322
A02	30000000	30000000	0.001829	0.000946	1e-06	0.00041	0.001385
A02	30200000	30200000	0.001814	0.000925	1e-06	0.000403	0.001367
A02	30400000	30400000	0.001677	0.000837	0	0.000361	0.001257
A02	30600000	30600000	0.001776	0.000915	1e-06	0.000408	0.001348
A02	30800000	30800000	0.001798	0.000939	1e-06	0.000429	0.001374
A02	31000000	31000000	0.001674	0.000877	1e-06	0.000407	0.001277
A02	31200000	31200000	0.0019	0.001003	1e-06	0.000475	0.001454
A02	31400000	31400000	0.001973	0.001024	1e-06	0.000485	0.001494
A02	31600000	31600000	0.001868	0.00097	0	0.000455	0.001415
A02	31800000	31800000	0.001659	0.000873	0	0.000414	0.001259
A02	32000000	32000000	0.001785	0.000943	0	0.000454	0.001356
A02	32200000	32200000	0.001507	0.000797	0	0.00038	0.001143
A02	32400000	32400000	0.001517	0.000805	0	0.000387	0.001156
A02	32600000	32600000	0.001523	0.000817	0	0.000387	0.001168
A02	32800000	32800000	0.001598	0.000859	0	0.000406	0.001226
A02	33000000	33000000	0.001609	0.000862	0	0.000406	0.001233
A02	33200000	33200000	0.00193	0.001038	0	0.000488	0.001484
A02	33400000	33400000	0.001901	0.001022	0	0.000482	0.00146
A02	33600000	33600000	0.001767	0.000953	0	0.000443	0.001355
A02	33800000	33800000	0.00178	0.000945	0	0.00044	0.001357
A02	34000000	34000000	0.001725	0.000928	0	0.000431	0.001323
A02	34200000	34200000	0.001506	0.000819	1e-06	0.000391	0.001154
A02	34400000	34400000	0.001542	0.000831	1e-06	0.000403	0.001183
A02	34600000	34600000	0.001648	0.000856	1e-06	0.000426	0.001246
A02	34800000	34800000	0.001812	0.000959	1e-06	0.000489	0.001379
A02	35000000	35000000	0.001856	0.000957	1e-06	0.000486	0.0014
A02	35200000	35200000	0.001992	0.001008	0	0.000506	0.001491
A02	35400000	35400000	0.00172	0.000884	0	0.000443	0.00129
A02	35600000	35600000	0.00161	0.000843	0	0.000418	0.001219
A02	35800000	35800000	0.001466	0.000744	0	0.00036	0.0011
A02	36000000	36000000	0.001465	0.000765	0	0.000376	0.001112
A02	36200000	36200000	0.001414	0.000731	0	0.000357	0.001072
A02	36400000	36400000	0.001728	0.000881	0	0.000429	0.001302
A02	36600000	36600000	0.001988	0.001014	0	0.000503	0.001495
A02	36800000	36800000	0.00181	0.000943	0	0.000463	0.001369
A02	37000000	37000000	0.001733	0.000891	0	0.00044	0.00131
A02	37200000	37200000	0.00162	0.000826	0	0.000415	0.001224
A02	37400000	37400000	0.001571	0.000805	0	0.000389	0.001193
A02	37600000	37600000	0.001237	0.00063	0	0.000295	0.000939
A02	37800000	37800000	0.001381	0.000693	0	0.000323	0.00104
A02	38000000	38000000	0.00144	0.000732	0	0.000331	0.001081
A02	38200000	38200000	0.001402	0.000726	0	0.000325	0.001061
A02	38400000	38400000	0.001292	0.00067	0	0.000302	0.000977
A02	38600000	38600000	0.001339	0.000722	0	0.000328	0.001025
A02	38800000	38800000	0.001159	0.000672	0	0.000309	0.000915
A02	39000000	39000000	0.001076	0.000632	0	0.000296	0.000853
A02	39200000	39200000	0.000941	0.000548	0	0.000248	0.000742
A02	39400000	39400000	0.000711	0.000428	0	0.000199	0.000567
A02	39600000	39600000	0.000511	0.000296	0	0.00014	0.000404
A02	39800000	39800000	0.00057	0.000293	0	0.000132	0.000429
A02	40000000	40000000	0.000523	0.000267	0	0.000114	0.000393
A02	40200000	40200000	0.000607	0.000331	0	0.000146	0.000469
A02	40400000	40400000	0.000842	0.000449	0	0.000194	0.000645
A02	40600000	40600000	0.001052	0.000546	0	0.000245	0.000798
A02	40800000	40800000	0.001134	0.000485	0	0.000223	0.000811
A02	41000000	41000000	0.001123	0.00046	0	0.000183	0.000794
A02	41200000	41200000	0.001243	0.000515	0	0.000212	0.000881
A02	41400000	41400000	0.001415	0.000621	1e-06	0.000276	0.001019
A02	41600000	41600000	0.001485	0.00066	1e-06	0.000291	0.001072
A02	41800000	41800000	0.001756	0.000905	1e-06	0.000403	0.001332
A02	42000000	42000000	0.002058	0.001065	2e-06	0.000513	0.001565
A02	42200000	42200000	0.002391	0.001232	2e-06	0.000597	0.00181
A02	42400000	42400000	0.002313	0.001189	2e-06	0.000578	0.001751
A02	42600000	42600000	0.002531	0.001316	2e-06	0.000644	0.001922
A02	42800000	42800000	0.002459	0.001289	2e-06	0.000644	0.001872
A02	43000000	43000000	0.002251	0.001189	1e-06	0.000593	0.001716
A02	43200000	43200000	0.00222	0.001161	1e-06	0.000582	0.001684
A02	43400000	43400000	0.002345	0.001207	0	0.000588	0.001769
A02	43600000	43600000	0.002324	0.001182	0	0.000574	0.001754
A02	43800000	43800000	0.002521	0.001266	0	0.000596	0.001891
A02	44000000	44000000	0.002871	0.001454	0	0.000685	0.002164
A02	44200000	44200000	0.002751	0.001409	0	0.00066	0.002082
A02	44400000	44400000	0.002507	0.00128	0	0.000607	0.001896
A02	44600000	44600000	0.002245	0.001145	0	0.000542	0.001692
A02	44800000	44800000	0.001892	0.000979	0	0.000475	0.001431
A02	45000000	45000000	0.00193	0.001001	0	0.000487	0.001448
A02	45200000	45200000	0.002089	0.001086	0	0.000537	0.001572
A02	45400000	45400000	0.00247	0.001293	0	0.00064	0.001862
A02	45600000	45600000	0.002809	0.001467	0	0.000726	0.002118
A02	45800000	45800000	0.00291	0.001488	0	0.000731	0.002185
A02	46000000	46000000	0.002858	0.001463	0	0.000724	0.002156
A02	46200000	46200000	0.002546	0.001317	0	0.000637	0.00193
A02	46400000	46400000	0.002604	0.001332	0	0.000646	0.001968
A02	46600000	46600000	0.002573	0.001317	0	0.000629	0.001942
A02	46800000	46800000	0.002651	0.001402	0	0.00068	0.00202
A02	47000000	47000000	0.002558	0.001333	1e-06	0.000631	0.001936
A02	47200000	47200000	0.002694	0.001382	1e-06	0.000662	0.00203
A02	47400000	47400000	0.002624	0.001361	1e-06	0.000658	0.001981
A02	47600000	47600000	0.002553	0.001344	1e-06	0.000652	0.001939
A02	47800000	47800000	0.00253	0.001301	1e-06	0.000638	0.001907
A02	48000000	48000000	0.002528	0.001318	0	0.000644	0.001913
A02	48200000	48200000	0.002708	0.001402	0	0.000694	0.002044
A02	48400000	48400000	0.002758	0.001417	0	0.000705	0.002077
A02	48600000	48600000	0.002791	0.001454	0	0.000723	0.002121
A02	48800000	48800000	0.002858	0.001494	0	0.000729	0.002173
A02	49000000	49000000	0.002571	0.001346	0	0.000672	0.001955
A02	49200000	49200000	0.002301	0.001219	0	0.000604	0.001759
A02	49400000	49400000	0.002372	0.001268	4e-06	0.000616	0.001822
A02	49600000	49600000	0.002723	0.001437	4e-06	0.000711	0.002076
A02	49800000	49800000	0.002612	0.00137	4e-06	0.000681	0.001986
A02	50000000	50000000	0.002527	0.001318	4e-06	0.000653	0.001921
A02	50200000	50200000	0.002422	0.001276	4e-06	0.000638	0.001834
A02	50400000	50400000	0.002055	0.001068	0	0.000555	0.001547
A02	50600000	50600000	0.0017	0.00088	0	0.000452	0.001279
A02	50800000	50800000	0.001639	0.000858	0	0.000435	0.001233
A02	51000000	51000000	0.001792	0.000934	0	0.000468	0.00135
A02	51200000	51200000	0.001792	0.000925	0	0.000445	0.001354
A02	51400000	51400000	0.001771	0.00094	0	0.000434	0.001344
A02	51600000	51600000	0.001641	0.000856	3e-06	0.000391	0.001234
A02	51800000	51800000	0.001566	0.000816	2.4e-05	0.000361	0.001188
A02	52000000	52000000	0.001459	0.000766	2.4e-05	0.000347	0.001109
A02	52200000	52200000	0.001549	0.000815	2.4e-05	0.000379	0.001184
A02	52400000	52400000	0.001568	0.000822	2.4e-05	0.000386	0.001208
A02	52600000	52600000	0.001671	0.000889	2.1e-05	0.000425	0.001292
A02	52800000	52800000	0.001604	0.000827	0	0.000381	0.001219
A02	53000000	53000000	0.00156	0.000804	0	0.000351	0.001189
A02	53200000	53200000	0.001441	0.000732	0	0.00032	0.00109
A02	53400000	53400000	0.001368	0.000691	0	0.000293	0.001025
A02	53600000	53600000	0.001132	0.000528	0	0.000183	0.000824
A02	53800000	53800000	0.001242	0.000618	0	0.000251	0.000927
A02	54000000	54000000	0.001283	0.000631	3e-06	0.000269	0.00095
A02	54200000	54200000	0.001153	0.000598	1.7e-05	0.000238	0.000868
A02	54400000	54400000	0.001146	0.000586	1.7e-05	0.000234	0.000865
A02	54600000	54600000	0.001308	0.000711	1.7e-05	0.000322	0.001006
A02	54800000	54800000	0.001328	0.000723	1.7e-05	0.000319	0.001025
A02	55000000	55000000	0.001352	0.000726	1.4e-05	0.000301	0.001038
A02	55200000	55200000	0.001562	0.000834	0	0.000349	0.001183
A02	55400000	55400000	0.00151	0.000811	0	0.000344	0.00114
A02	55600000	55600000	0.001317	0.000605	0	0.000245	0.000949
A02	55800000	55800000	0.001103	0.000422	0	0.00017	0.00074
A02	56000000	56000000	0.00106	0.000319	0	0.000142	0.000669
A02	56200000	56200000	0.000972	0.000182	0	9.3e-05	0.000572
A02	56400000	56400000	0.001156	0.000288	0	0.000139	0.00072
A02	56600000	56600000	0.001233	0.000432	0	0.000209	0.000827
A02	56800000	56800000	0.001337	0.000578	0	0.000278	0.000986
A02	57000000	57000000	0.001511	0.000786	0	0.000365	0.001174
A02	57200000	57200000	0.001497	0.000849	0	0.000394	0.001203
A02	57400000	57400000	0.001421	0.000777	0	0.00036	0.001139
A02	57600000	57600000	0.001507	0.000818	0	0.000392	0.001204
A02	57800000	57800000	0.001662	0.000876	0	0.000424	0.001275
A02	58000000	58000000	0.001705	0.000873	0	0.000444	0.00129
A02	58200000	58200000	0.001936	0.000975	1e-06	0.000485	0.001448
A02	58400000	58400000	0.002045	0.001054	1e-06	0.000524	0.001532
A02	58600000	58600000	0.00209	0.00106	1e-06	0.000516	0.001557
A02	58800000	58800000	0.002201	0.001113	1e-06	0.000547	0.001645
A02	59000000	59000000	0.002558	0.001316	1e-06	0.000652	0.001939
A02	59200000	59200000	0.002533	0.00131	0	0.000666	0.001931
A02	59400000	59400000	0.002409	0.001272	0	0.000652	0.001868
A02	59600000	59600000	0.002329	0.001243	0	0.000638	0.001815
A02	59800000	59800000	0.001988	0.001066	0	0.000535	0.001563
A02	60000000	60000000	0.001467	0.000774	0	0.000385	0.001149
A02	60200000	60200000	0.001393	0.000725	0	0.000364	0.001085
A02	60400000	60400000	0.001562	0.000788	0	0.000389	0.001181
A02	60600000	60600000	0.001544	0.000779	0	0.000381	0.001166
A02	60800000	60800000	0.00177	0.000902	0	0.000447	0.001339
A02	61000000	61000000	0.001813	0.000939	0	0.000463	0.001373
A02	61200000	61200000	0.001634	0.000867	0	0.000421	0.001246
A02	61400000	61400000	0.001561	0.00086	0	0.00041	0.001211
A02	61600000	61600000	0.001632	0.000887	0	0.000428	0.001259
A02	61800000	61800000	0.001402	0.000776	0	0.000384	0.001067
A02	62000000	62000000	0.001319	0.000764	0	0.000365	0.000997
A02	62200000	62200000	0.001431	0.000834	0	0.000411	0.001086
A02	62400000	62400000	0.001336	0.000762	0	0.00039	0.001002
A02	62600000	62600000	0.001266	0.000732	0	0.000378	0.000948
A02	62800000	62800000	0.001396	0.000793	0	0.000405	0.00106
A02	63000000	63000000	0.001375	0.000744	0	0.000392	0.001051
A02	63200000	63200000	0.001373	0.000714	0	0.000362	0.001035
A02	63400000	63400000	0.001481	0.000761	0	0.000366	0.001109
A02	63600000	63600000	0.001585	0.00083	0	0.000399	0.001202
A02	63800000	63800000	0.00164	0.000857	0	0.00041	0.001244
A02	64000000	64000000	0.001951	0.001011	0	0.000485	0.001473
A02	64200000	64200000	0.001939	0.001036	0	0.000502	0.001478
A02	64400000	64400000	0.001843	0.001007	0	0.000505	0.001416
A02	64600000	64600000	0.001773	0.000948	0	0.000471	0.001349
A02	64800000	64800000	0.001742	0.000927	0	0.000468	0.001324
A02	65000000	65000000	0.001569	0.000848	0	0.000428	0.001204
A02	65200000	65200000	0.001513	0.000783	0	0.000391	0.001147
A02	65400000	65400000	0.001547	0.000788	0	0.000381	0.001174
A02	65600000	65600000	0.001494	0.000812	0	0.000404	0.00116
A02	65800000	65800000	0.001419	0.00077	0	0.000378	0.001101
A02	66000000	66000000	0.001314	0.000708	0	0.000346	0.00102
A02	66200000	66200000	0.001274	0.000688	0	0.000336	0.00099
A02	66400000	66400000	0.001285	0.000687	0	0.000346	0.000987
A02	66600000	66600000	0.00142	0.000715	0	0.000342	0.001064
A02	66800000	66800000	0.001574	0.000806	0	0.000388	0.001189
A02	67000000	67000000	0.001573	0.000825	0	0.000394	0.001195
A02	67200000	67200000	0.001724	0.000897	0	0.000438	0.001309
A02	67400000	67400000	0.001655	0.000867	0	0.000419	0.001264
A02	67600000	67600000	0.001513	0.0008	0	0.00038	0.001168
A02	67800000	67800000	0.00164	0.000881	0	0.000409	0.00127
A02	68000000	68000000	0.001678	0.000906	0	0.000426	0.001302
A02	68200000	68200000	0.001497	0.000913	0	0.000419	0.001212
A02	68400000	68400000	0.001511	0.000894	0	0.000415	0.001209
A02	68600000	68600000	0.001526	0.00088	0	0.000419	0.001203
A02	68800000	68800000	0.001386	0.00078	0	0.000372	0.001083
A02	69000000	69000000	0.001429	0.000786	0	0.000369	0.001109
A02	69200000	69200000	0.001485	0.000773	0	0.000364	0.001133
A02	69400000	69400000	0.001583	0.000847	0	0.000396	0.001224
A02	69600000	69600000	0.001768	0.000963	0	0.000458	0.001374
A02	69800000	69800000	0.001581	0.00087	0	0.000413	0.001235
A02	70000000	70000000	0.001518	0.000853	0	0.000411	0.001194
A02	70200000	70200000	0.001559	0.000831	0	0.000404	0.001204
A02	70400000	70400000	0.001421	0.000763	0	0.000367	0.001097
A02	70600000	70600000	0.001206	0.000635	0	0.0003	0.000929
A02	70800000	70800000	0.001273	0.000661	0	0.00031	0.000972
A02	71000000	71000000	0.0013	0.000653	0	0.000282	0.000978
A02	71200000	71200000	0.001254	0.000609	0	0.00026	0.000926
A02	71400000	71400000	0.001187	0.00055	0	0.000254	0.000862
A02	71600000	71600000	0.001276	0.00063	0	0.000288	0.000949
A02	71800000	71800000	0.00119	0.0006	0	0.000277	0.000895
A02	72000000	72000000	0.001141	0.000582	0	0.000285	0.00086
A02	72200000	72200000	0.001191	0.000615	0	0.000294	0.000905
A02	72400000	72400000	0.001188	0.000652	0	0.000294	0.000922
A02	72600000	72600000	0.000884	0.000493	0	0.00022	0.000686
A02	72800000	72800000	0.000752	0.000425	0	0.000191	0.000585
A02	73000000	73000000	0.000603	0.00035	0	0.000159	0.000477
A02	73200000	73200000	0.000555	0.000333	0	0.000156	0.000446
A02	73400000	73400000	0.00074	0.000414	0	0.000192	0.000581
A02	73600000	73600000	0.000951	0.000514	0	0.000235	0.000733
A02	73800000	73800000	0.001326	0.000718	0	0.000331	0.001027
A02	74000000	74000000	0.001728	0.000931	0	0.000434	0.001333
A02	74200000	74200000	0.001923	0.001046	0	0.000489	0.001486
A02	74400000	74400000	0.001928	0.001088	0	0.00051	0.001504
A02	74600000	74600000	0.002062	0.001157	0	0.000557	0.001605
A02	74800000	74800000	0.00193	0.001068	0	0.000518	0.00149
A02	75000000	75000000	0.00186	0.001013	0	0.000491	0.001429
A02	75200000	75200000	0.002073	0.001112	0	0.00054	0.00159
A02	75400000	75400000	0.002181	0.001129	0	0.000547	0.001657
A02	75600000	75600000	0.002248	0.00115	0	0.000554	0.001701
A02	75800000	75800000	0.002333	0.001198	0	0.000579	0.001771
A02	76000000	76000000	0.002275	0.001187	0	0.000579	0.001736
A02	76200000	76200000	0.002147	0.001127	0	0.000561	0.001637
A02	76400000	76400000	0.001976	0.001019	0	0.000504	0.001496
A02	76600000	76600000	0.00186	0.000964	0	0.000474	0.001411
A02	76800000	76800000	0.00193	0.001004	0	0.000488	0.001464
A02	77000000	77000000	0.001877	0.000982	0	0.000466	0.001428
A02	77200000	77200000	0.001705	0.000916	0	0.000414	0.001311
A02	77400000	77400000	0.001773	0.000959	5e-06	0.000437	0.00137
A02	77600000	77600000	0.0017	0.000928	5e-06	0.000428	0.001322
A02	77800000	77800000	0.001588	0.000864	5e-06	0.0004	0.001234
A02	78000000	78000000	0.001614	0.000861	5e-06	0.000403	0.001241
A02	78200000	78200000	0.001579	0.000838	5e-06	0.000397	0.001213
A02	78400000	78400000	0.00159	0.000841	0	0.000407	0.001218
A02	78600000	78600000	0.001694	0.000899	0	0.000432	0.001304
A02	78800000	78800000	0.001675	0.000903	0	0.00043	0.001298
A02	79000000	79000000	0.001656	0.000892	0	0.000426	0.001288
A02	79200000	79200000	0.001651	0.000883	0	0.000421	0.001278
A02	79400000	79400000	0.00154	0.000828	0	0.00039	0.001192
A02	79600000	79600000	0.001432	0.000761	0	0.00036	0.0011
A02	79800000	79800000	0.001551	0.000813	0	0.000388	0.001182
A02	80000000	80000000	0.001579	0.000831	0	0.000404	0.001205
A02	80200000	80200000	0.001755	0.000911	0	0.00045	0.001336
A02	80400000	80400000	0.001904	0.000992	0	0.000487	0.001447
A02	80600000	80600000	0.001891	0.000977	0	0.000469	0.001433
A02	80800000	80800000	0.001793	0.000926	0	0.000437	0.001359
A02	81000000	81000000	0.001853	0.000949	0	0.000437	0.001399
A02	81200000	81200000	0.001637	0.000894	0	0.000412	0.001263
A02	81400000	81400000	0.001376	0.000841	0	0.000383	0.001111
A02	81600000	81600000	0.001373	0.000895	0	0.000413	0.001133
A02	81800000	81800000	0.001436	0.000927	0	0.000438	0.001183
A02	82000000	82000000	0.001569	0.000989	0	0.000477	0.001281
A02	82200000	82200000	0.001707	0.001011	0	0.000481	0.001358
A02	82400000	82400000	0.002162	0.001139	0	0.000561	0.00165
A02	82600000	82600000	0.002439	0.001231	0	0.000619	0.001839
A02	82800000	82800000	0.002543	0.001282	0	0.000648	0.001917
A02	83000000	83000000	0.002574	0.001309	0	0.000661	0.001941
A02	83200000	83200000	0.002589	0.001311	0	0.000668	0.001946
A02	83400000	83400000	0.002462	0.00127	0	0.000644	0.001856
A02	83600000	83600000	0.002674	0.001388	1e-06	0.000688	0.002024
A02	83800000	83800000	0.002656	0.001362	1e-06	0.000645	0.001999
A02	84000000	84000000	0.002527	0.001305	1e-06	0.000624	0.001909
A02	84200000	84200000	0.002439	0.001271	1e-06	0.000608	0.001854
A02	84400000	84400000	0.002355	0.001211	1e-06	0.000576	0.00179
A02	84600000	84600000	0.002126	0.001085	0	0.000519	0.001597
A02	84800000	84800000	0.002174	0.001128	0	0.000564	0.001642
A02	85000000	85000000	0.002109	0.001103	0	0.000546	0.001596
A02	85200000	85200000	0.002102	0.001091	0	0.000535	0.001585
A02	85400000	85400000	0.002018	0.001058	0	0.000509	0.001525
A02	85600000	85600000	0.00196	0.001014	0	0.000483	0.00149
A02	85800000	85800000	0.001857	0.000963	0	0.000469	0.001415
A02	86000000	86000000	0.00183	0.000935	0	0.00045	0.001388
A02	86200000	86200000	0.001963	0.001002	0	0.000489	0.001488
A02	86400000	86400000	0.002214	0.001149	0	0.00057	0.001679
A02	86600000	86600000	0.002135	0.001134	0	0.000573	0.001624
A02	86800000	86800000	0.002161	0.001149	0	0.000578	0.001635
A02	87000000	87000000	0.002424	0.001288	0	0.000656	0.001837
A02	87200000	87200000	0.002383	0.001257	0	0.000632	0.001802
A02	87400000	87400000	0.002259	0.001202	0	0.000616	0.001731
A02	87600000	87600000	0.002248	0.001182	0	0.000609	0.001715
A02	87800000	87800000	0.002292	0.001196	0	0.000614	0.001752
A02	88000000	88000000	0.002372	0.001202	0	0.000607	0.001794
A02	88200000	88200000	0.002349	0.001262	0	0.000647	0.001812
A02	88400000	88400000	0.002378	0.001273	0	0.000644	0.001823
A02	88600000	88600000	0.002527	0.001361	0	0.000674	0.001945
A02	88800000	88800000	0.00239	0.001298	0	0.000635	0.001847
A02	89000000	89000000	0.002023	0.001148	0	0.000569	0.001593
A02	89200000	89200000	0.00208	0.001114	2e-06	0.000542	0.001607
A02	89400000	89400000	0.00206	0.001096	2e-06	0.000526	0.001585
A02	89600000	89600000	0.001609	0.000864	2e-06	0.000416	0.001243
A02	89800000	89800000	0.001477	0.000821	2e-06	0.000389	0.001159
A02	90000000	90000000	0.001504	0.000822	2e-06	0.000391	0.001172
A02	90200000	90200000	0.001362	0.000733	0	0.000358	0.001051
A02	90400000	90400000	0.001225	0.000653	0	0.000321	0.000938
A02	90600000	90600000	0.001574	0.00084	0	0.000398	0.001209
A02	90800000	90800000	0.001909	0.000993	0	0.000488	0.001447
A02	91000000	91000000	0.001946	0.001017	0	0.00048	0.001474
A02	91200000	91200000	0.001894	0.001008	0	0.000472	0.001447
A02	91400000	91400000	0.001798	0.000962	0	0.000442	0.001381
A02	91600000	91600000	0.001662	0.000887	0	0.000418	0.001266
A02	91800000	91800000	0.001372	0.000724	0	0.000327	0.001045
A02	92000000	92000000	0.001189	0.000629	0	0.000299	0.000908
A02	92200000	92200000	0.001191	0.00063	0	0.0003	0.000907
A02	92400000	92400000	0.001191	0.00062	0	0.000295	0.000904
A02	92600000	92600000	0.001277	0.000647	0	0.000304	0.000967
A02	92800000	92800000	0.001405	0.000716	0	0.000339	0.001054
A02	93000000	93000000	0.001575	0.000806	0	0.000378	0.001191
A02	93200000	93200000	0.001677	0.000861	0	0.000406	0.001273
A02	93400000	93400000	0.00162	0.000844	0	0.000402	0.001236
A02	93600000	93600000	0.001617	0.000845	0	0.000417	0.001238
A02	93800000	93800000	0.001573	0.000815	0	0.000401	0.00121
A02	94000000	94000000	0.001596	0.000861	0	0.000432	0.001242
A02	94200000	94200000	0.001615	0.000846	0	0.000417	0.001243
A02	94400000	94400000	0.001878	0.000978	0	0.000487	0.00144
A02	94600000	94600000	0.001952	0.001049	0	0.000522	0.001508
A02	94800000	94800000	0.002033	0.001089	0	0.000549	0.001564
A02	95000000	95000000	0.002126	0.001101	0	0.000551	0.001607
A02	95200000	95200000	0.002153	0.001145	0	0.000577	0.001643
A02	95400000	95400000	0.002161	0.001152	0	0.000577	0.001647
A02	95600000	95600000	0.002197	0.001145	0	0.000562	0.001663
A02	95800000	95800000	0.002084	0.00109	0	0.000536	0.001581
A02	96000000	96000000	0.002102	0.001091	1e-06	0.000538	0.001592
A02	96200000	96200000	0.002104	0.001074	1e-06	0.000528	0.001586
A02	96400000	96400000	0.002174	0.00111	1e-06	0.000552	0.001642
A02	96600000	96600000	0.002042	0.001038	1e-06	0.00051	0.001537
A02	96800000	96800000	0.002163	0.001113	1e-06	0.000539	0.001636
A02	97000000	97000000	0.002173	0.00112	1e-06	0.000525	0.001645
A02	97200000	97200000	0.0021	0.001098	1e-06	0.000522	0.001599
A02	97400000	97400000	0.002024	0.001032	1e-06	0.000468	0.001526
A02	97600000	97600000	0.002047	0.001062	1e-06	0.000491	0.001553
A02	97800000	97800000	0.001903	0.000991	1e-06	0.000449	0.001448
A02	98000000	98000000	0.001667	0.000879	0	0.000393	0.001272
A02	98200000	98200000	0.001833	0.000954	0	0.000413	0.001388
A02	98400000	98400000	0.00203	0.001098	0	0.000497	0.001558
A02	98600000	98600000	0.002529	0.001354	0	0.000622	0.001956
A02	98800000	98800000	0.002998	0.001595	1e-06	0.00076	0.002311
A02	99000000	99000000	0.003343	0.001768	1e-06	0.000857	0.002575
A02	99200000	99200000	0.003326	0.001764	1e-06	0.000864	0.002566
A02	99400000	99400000	0.003286	0.001719	1e-06	0.000835	0.002524
A02	99600000	99600000	0.003195	0.001657	1e-06	0.000813	0.002427
A02	99800000	99800000	0.003264	0.001681	0	0.000792	0.002474
A02	100000000	100000000	0.003321	0.001743	0	0.00083	0.002528
A02	100200000	100200000	0.003412	0.001776	0	0.000845	0.002583
A02	100400000	100400000	0.003165	0.001663	0	0.000796	0.002402
A02	100600000	100600000	0.003298	0.001746	0	0.000835	0.002506
A02	100800000	100800000	0.003165	0.001691	0	0.000825	0.002407
A02	101000000	101000000	0.003169	0.001674	0	0.000809	0.002403
A02	101200000	101200000	0.0034	0.001796	2e-06	0.00085	0.002575
A02	101400000	101400000	0.0039	0.002037	2e-06	0.000952	0.002945
A02	101600000	101600000	0.003463	0.001839	2e-06	0.000852	0.002663
A02	101800000	101800000	0.003071	0.001686	2e-06	0.000782	0.00243
A02	102000000	102000000	0.002956	0.001631	2e-06	0.000761	0.002347
A02	102200000	102200000	0.002677	0.001531	0	0.00072	0.00216
A02	102400000	102400000	0.002124	0.001276	0	0.000594	0.001767
A02	102600000	102600000	0.002107	0.001235	0	0.000571	0.001711
A02	102800000	102800000	0.002303	0.001266	0	0.000589	0.001792
A02	103000000	103000000	0.002374	0.001281	0	0.000603	0.001834
A02	103200000	103200000	0.002521	0.001313	0	0.000641	0.001929
A02	103400000	103400000	0.002723	0.001391	0	0.000689	0.002064
A02	103600000	103600000	0.002657	0.001385	0	0.000731	0.002024
A02	103800000	103800000	0.002315	0.001267	1e-06	0.000724	0.001786
A02	104000000	104000000	0.002247	0.001245	1e-06	0.0007	0.001737
A02	104200000	104200000	0.002459	0.00136	1e-06	0.000753	0.001909
A02	104400000	104400000	0.002987	0.001636	1e-06	0.000906	0.002304
A02	104600000	104600000	0.003276	0.001766	1e-06	0.000926	0.002521
A02	104800000	104800000	0.003778	0.001971	0	0.000979	0.002873
A02	105000000	105000000	0.004251	0.002221	0	0.001106	0.003229
A02	105200000	105200000	0.004416	0.0023	0	0.001136	0.003346
A02	105400000	105400000	0.004131	0.002181	1e-06	0.001076	0.00315
A02	105600000	105600000	0.004327	0.002244	1e-06	0.001105	0.003279
A02	105800000	105800000	0.004436	0.002302	2e-06	0.001143	0.003365
A02	106000000	106000000	0.004647	0.0024	2e-06	0.001194	0.003525
A02	106200000	106200000	0.004182	0.002176	3e-06	0.001071	0.003181
A02	106400000	106400000	0.004525	0.002317	3e-06	0.001122	0.003422
A02	106600000	106600000	0.00457	0.002333	6e-06	0.001134	0.003442
A02	106800000	106800000	0.004495	0.002297	5e-06	0.001089	0.003391
A02	107000000	107000000	0.003976	0.002022	5e-06	0.000946	0.002998
A02	107200000	107200000	0.004047	0.002071	4e-06	0.000982	0.003056
A02	107400000	107400000	0.003585	0.001852	3e-06	0.000881	0.002722
A02	107600000	107600000	0.00373	0.001947	0	0.000909	0.002857
A02	107800000	107800000	0.004146	0.002153	1e-06	0.001035	0.003164
A02	108000000	108000000	0.004397	0.002277	1e-06	0.001096	0.003335
A02	108200000	108200000	0.004562	0.002348	2e-06	0.001133	0.003449
A02	108400000	108400000	0.004811	0.002468	3e-06	0.001203	0.003624
A02	108600000	108600000	0.004669	0.002394	3e-06	0.001167	0.003503
A02	108800000	108800000	0.004162	0.002143	2e-06	0.001022	0.003118
A02	109000000	109000000	0.003246	0.001681	2e-06	0.000796	0.002445
A02	109200000	109200000	0.002439	0.001257	1e-06	0.00059	0.001834
A02	109400000	109400000	0.001568	0.000805	0	0.000365	0.001174
A02	109600000	109600000	0.000662	0.000344	0	0.000156	0.000494
A02	109800000	109800000	6.1e-05	3.3e-05	0	1.4e-05	4.5e-05
A03	0	0	0.003594	0.001883	2e-06	0.000909	0.002726
A03	200000	200000	0.003713	0.001973	2e-06	0.000953	0.002827
A03	400000	400000	0.003306	0.001775	2.3e-05	0.000861	0.002517
A03	600000	600000	0.003403	0.001844	2.3e-05	0.000908	0.002618
A03	800000	800000	0.003316	0.001764	2.2e-05	0.000876	0.00252
A03	1000000	1000000	0.00321	0.001706	2.2e-05	0.000847	0.002439
A03	1200000	1200000	0.003535	0.001819	2.2e-05	0.000917	0.00267
A03	1400000	1400000	0.003984	0.00203	0	0.001018	0.003005
A03	1600000	1600000	0.003779	0.001901	0	0.00095	0.00284
A03	1800000	1800000	0.004038	0.00206	0	0.001031	0.003058
A03	2000000	2000000	0.004472	0.002299	0	0.001154	0.0034
A03	2200000	2200000	0.004372	0.002278	0	0.001119	0.003344
A03	2400000	2400000	0.004121	0.002163	0	0.001051	0.003154
A03	2600000	2600000	0.00418	0.002211	0	0.001074	0.003194
A03	2800000	2800000	0.00413	0.002191	0	0.001061	0.003158
A03	3000000	3000000	0.003971	0.002091	0	0.000993	0.003028
A03	3200000	3200000	0.004011	0.002094	2.3e-05	0.001008	0.003044
A03	3400000	3400000	0.00409	0.002123	2.3e-05	0.001028	0.003107
A03	3600000	3600000	0.003962	0.002036	2.3e-05	0.000983	0.003011
A03	3800000	3800000	0.003666	0.001884	2.3e-05	0.000897	0.002792
A03	4000000	4000000	0.00381	0.001993	2.9e-05	0.000951	0.002911
A03	4200000	4200000	0.003697	0.001929	7e-06	0.000905	0.002819
A03	4400000	4400000	0.003809	0.001977	7e-06	0.000922	0.002899
A03	4600000	4600000	0.003984	0.002081	7e-06	0.000962	0.003031
A03	4800000	4800000	0.004264	0.002234	7e-06	0.001046	0.003245
A03	5000000	5000000	0.004086	0.00211	1e-06	0.00101	0.003091
A03	5200000	5200000	0.004053	0.002111	0	0.001023	0.003075
A03	5400000	5400000	0.004007	0.002106	0	0.001026	0.003044
A03	5600000	5600000	0.004003	0.002105	0	0.001043	0.003035
A03	5800000	5800000	0.003955	0.002065	0	0.00102	0.002976
A03	6000000	6000000	0.003985	0.002092	1e-06	0.001029	0.003009
A03	6200000	6200000	0.003826	0.002026	2e-06	0.000984	0.002894
A03	6400000	6400000	0.003774	0.001998	2e-06	0.000978	0.002867
A03	6600000	6600000	0.003535	0.001882	2e-06	0.000917	0.002689
A03	6800000	6800000	0.003584	0.001918	2e-06	0.000928	0.002738
A03	7000000	7000000	0.003465	0.001845	1e-06	0.000885	0.002645
A03	7200000	7200000	0.003985	0.002106	3e-06	0.001017	0.00304
A03	7400000	7400000	0.004115	0.002181	3e-06	0.001037	0.003131
A03	7600000	7600000	0.004571	0.002391	4e-06	0.001144	0.003483
A03	7800000	7800000	0.004515	0.002366	4e-06	0.001138	0.003445
A03	8000000	8000000	0.004474	0.002341	4e-06	0.001121	0.003407
A03	8200000	8200000	0.004185	0.002189	1e-06	0.001058	0.003182
A03	8400000	8400000	0.004115	0.002165	1e-06	0.001043	0.003139
A03	8600000	8600000	0.003776	0.001991	0	0.000954	0.002872
A03	8800000	8800000	0.003737	0.001932	0	0.00092	0.00283
A03	9000000	9000000	0.003779	0.001953	0	0.000938	0.002865
A03	9200000	9200000	0.003733	0.001917	0	0.000913	0.002825
A03	9400000	9400000	0.003565	0.001804	0	0.000864	0.002686
A03	9600000	9600000	0.003478	0.001758	0	0.00084	0.002628
A03	9800000	9800000	0.003455	0.001746	0	0.000819	0.002612
A03	10000000	10000000	0.003516	0.001775	0	0.000809	0.002655
A03	10200000	10200000	0.003417	0.001717	0	0.000788	0.002572
A03	10400000	10400000	0.003162	0.001592	0	0.000732	0.002379
A03	10600000	10600000	0.002864	0.001457	0	0.000669	0.002156
A03	10800000	10800000	0.002707	0.001399	0	0.000673	0.002045
A03	11000000	11000000	0.002623	0.001369	0	0.000668	0.001983
A03	11200000	11200000	0.002812	0.001504	0	0.000728	0.002151
A03	11400000	11400000	0.003077	0.001655	1e-06	0.000802	0.002359
A03	11600000	11600000	0.003336	0.001785	1e-06	0.000866	0.002563
A03	11800000	11800000	0.003591	0.001944	1e-06	0.000921	0.002745
A03	12000000	12000000	0.003457	0.001887	1e-06	0.000902	0.002632
A03	12200000	12200000	0.003018	0.001642	1e-06	0.000786	0.002305
A03	12400000	12400000	0.002827	0.001529	0	0.000727	0.002149
A03	12600000	12600000	0.002693	0.001453	0	0.000688	0.002037
A03	12800000	12800000	0.002447	0.001293	0	0.000622	0.001865
A03	13000000	13000000	0.002438	0.00124	0	0.000612	0.001855
A03	13200000	13200000	0.002849	0.001457	0	0.000715	0.002155
A03	13400000	13400000	0.003001	0.00153	0	0.000752	0.00227
A03	13600000	13600000	0.003085	0.001567	0	0.000764	0.002325
A03	13800000	13800000	0.002977	0.001516	0	0.000738	0.002242
A03	14000000	14000000	0.003097	0.001603	0	0.000774	0.002349
A03	14200000	14200000	0.002887	0.001476	0	0.000714	0.002172
A03	14400000	14400000	0.003028	0.001551	0	0.000746	0.002278
A03	14600000	14600000	0.002908	0.001492	0	0.000716	0.002189
A03	14800000	14800000	0.003078	0.001588	0	0.000767	0.002316
A03	15000000	15000000	0.003032	0.001559	0	0.000732	0.002273
A03	15200000	15200000	0.003086	0.001588	0	0.000738	0.002314
A03	15400000	15400000	0.00319	0.001647	0	0.000766	0.002405
A03	15600000	15600000	0.003265	0.001687	0	0.000796	0.002459
A03	15800000	15800000	0.003365	0.001708	0	0.000787	0.002527
A03	16000000	16000000	0.003437	0.001725	0	0.00081	0.002575
A03	16200000	16200000	0.003196	0.001598	0	0.00076	0.002397
A03	16400000	16400000	0.002872	0.001434	0	0.000685	0.00215
A03	16600000	16600000	0.003036	0.001507	0	0.000722	0.002271
A03	16800000	16800000	0.0028	0.001436	0	0.000704	0.002112
A03	17000000	17000000	0.002664	0.001417	0	0.000686	0.002017
A03	17200000	17200000	0.002594	0.00144	0	0.000683	0.001969
A03	17400000	17400000	0.002604	0.001424	1e-06	0.000674	0.001961
A03	17600000	17600000	0.002414	0.001349	1e-06	0.000635	0.001826
A03	17800000	17800000	0.002791	0.00151	1e-06	0.000692	0.0021
A03	18000000	18000000	0.002975	0.001582	1e-06	0.00074	0.002239
A03	18200000	18200000	0.002946	0.001534	1e-06	0.00073	0.002242
A03	18400000	18400000	0.002955	0.001555	0	0.000743	0.002263
A03	18600000	18600000	0.003062	0.001597	0	0.000767	0.002344
A03	18800000	18800000	0.002566	0.001352	0	0.000673	0.001969
A03	19000000	19000000	0.002542	0.001328	0	0.000658	0.001948
A03	19200000	19200000	0.002814	0.001442	0	0.00071	0.002121
A03	19400000	19400000	0.002724	0.001393	0	0.0007	0.002047
A03	19600000	19600000	0.002589	0.00133	0	0.000668	0.001948
A03	19800000	19800000	0.002626	0.001342	0	0.000674	0.001975
A03	20000000	20000000	0.002276	0.001175	1e-06	0.000589	0.001722
A03	20200000	20200000	0.002178	0.001111	8e-06	0.000557	0.001655
A03	20400000	20400000	0.002146	0.001081	8e-06	0.000543	0.00162
A03	20600000	20600000	0.00217	0.001093	8e-06	0.000543	0.00164
A03	20800000	20800000	0.002024	0.000982	8e-06	0.000488	0.001507
A03	21000000	21000000	0.001996	0.000973	7e-06	0.000482	0.001485
A03	21200000	21200000	0.001852	0.000894	0	0.000424	0.001365
A03	21400000	21400000	0.001688	0.000824	0	0.000375	0.001252
A03	21600000	21600000	0.001474	0.000703	2e-06	0.000317	0.00108
A03	21800000	21800000	0.001518	0.000745	2e-06	0.000315	0.001126
A03	22000000	22000000	0.001844	0.000899	2e-06	0.000393	0.001367
A03	22200000	22200000	0.002202	0.001115	2e-06	0.000506	0.001653
A03	22400000	22400000	0.002332	0.001192	2e-06	0.00055	0.001756
A03	22600000	22600000	0.002427	0.001257	0	0.000579	0.001844
A03	22800000	22800000	0.002488	0.001304	0	0.000612	0.001894
A03	23000000	23000000	0.002409	0.001253	0	0.000589	0.00183
A03	23200000	23200000	0.00196	0.001011	0	0.000481	0.001484
A03	23400000	23400000	0.00188	0.000962	0	0.000442	0.001416
A03	23600000	23600000	0.001885	0.000948	0	0.00044	0.001407
A03	23800000	23800000	0.001701	0.000853	0	0.000396	0.001268
A03	24000000	24000000	0.001479	0.000756	0	0.000346	0.001109
A03	24200000	24200000	0.00151	0.000749	0	0.000344	0.001131
A03	24400000	24400000	0.001596	0.000775	0	0.000368	0.001185
A03	24600000	24600000	0.001537	0.000758	0	0.000356	0.001147
A03	24800000	24800000	0.001587	0.000783	0	0.000371	0.001184
A03	25000000	25000000	0.001712	0.000845	0	0.000403	0.001282
A03	25200000	25200000	0.001735	0.000853	0	0.000409	0.001292
A03	25400000	25400000	0.001599	0.000791	0	0.000377	0.001198
A03	25600000	25600000	0.001484	0.00076	0	0.000362	0.001124
A03	25800000	25800000	0.001693	0.000885	0	0.000421	0.001295
A03	26000000	26000000	0.001705	0.000875	0	0.000416	0.001289
A03	26200000	26200000	0.001811	0.000932	0	0.00047	0.001368
A03	26400000	26400000	0.001754	0.000898	0	0.000463	0.001325
A03	26600000	26600000	0.001917	0.000956	0	0.000503	0.001434
A03	26800000	26800000	0.001753	0.000881	0	0.000482	0.001313
A03	27000000	27000000	0.001703	0.000867	0	0.000476	0.001283
A03	27200000	27200000	0.001649	0.00087	0	0.000446	0.00126
A03	27400000	27400000	0.001847	0.000985	0	0.000498	0.001416
A03	27600000	27600000	0.00186	0.000985	0	0.000485	0.001422
A03	27800000	27800000	0.001782	0.00093	1e-06	0.000453	0.001356
A03	28000000	28000000	0.001579	0.000828	9e-06	0.000407	0.001204
A03	28200000	28200000	0.0015	0.000811	9e-06	0.000402	0.001154
A03	28400000	28400000	0.001495	0.000823	9e-06	0.000419	0.001154
A03	28600000	28600000	0.001254	0.000689	9e-06	0.000361	0.000969
A03	28800000	28800000	0.001042	0.000577	8e-06	0.000301	0.000807
A03	29000000	29000000	0.001123	0.00063	0	0.000311	0.000875
A03	29200000	29200000	0.001065	0.000569	0	0.000277	0.000814
A03	29400000	29400000	0.000886	0.000452	0	0.000201	0.000669
A03	29600000	29600000	0.00097	0.000495	0	0.000206	0.00073
A03	29800000	29800000	0.001231	0.000621	0	0.000262	0.000921
A03	30000000	30000000	0.001285	0.000644	1e-06	0.000283	0.000958
A03	30200000	30200000	0.001253	0.000637	1e-06	0.000284	0.000941
A03	30400000	30400000	0.001214	0.000624	1e-06	0.000281	0.000912
A03	30600000	30600000	0.001197	0.00065	1e-06	0.000307	0.000919
A03	30800000	30800000	0.001092	0.000606	1e-06	0.00029	0.000847
A03	31000000	31000000	0.001135	0.000629	0	0.000302	0.000879
A03	31200000	31200000	0.001173	0.000651	0	0.000322	0.000905
A03	31400000	31400000	0.00129	0.000707	0	0.000368	0.000994
A03	31600000	31600000	0.001364	0.000739	0	0.00038	0.001044
A03	31800000	31800000	0.001438	0.000773	0	0.000405	0.001101
A03	32000000	32000000	0.001459	0.000772	0	0.0004	0.001116
A03	32200000	32200000	0.001472	0.000774	0	0.000368	0.001129
A03	32400000	32400000	0.001522	0.000816	0	0.000369	0.001182
A03	32600000	32600000	0.001569	0.000833	0	0.000376	0.001216
A03	32800000	32800000	0.001677	0.000902	0	0.000389	0.001303
A03	33000000	33000000	0.001969	0.001073	0	0.000484	0.001534
A03	33200000	33200000	0.00207	0.001107	0	0.000528	0.00161
A03	33400000	33400000	0.00214	0.001126	0	0.000531	0.001651
A03	33600000	33600000	0.002272	0.001177	0	0.000567	0.001743
A03	33800000	33800000	0.002183	0.001137	0	0.000566	0.001677
A03	34000000	34000000	0.001857	0.000968	0	0.000478	0.001427
A03	34200000	34200000	0.001872	0.000994	0	0.000484	0.001437
A03	34400000	34400000	0.001836	0.000994	0	0.000482	0.00141
A03	34600000	34600000	0.001645	0.000905	0	0.000433	0.001271
A03	34800000	34800000	0.001715	0.000926	0	0.000447	0.001319
A03	35000000	35000000	0.001588	0.000865	0	0.000411	0.00122
A03	35200000	35200000	0.001572	0.000858	1e-06	0.000419	0.001207
A03	35400000	35400000	0.001586	0.000867	1e-06	0.000428	0.001228
A03	35600000	35600000	0.001644	0.000905	1e-06	0.00045	0.001268
A03	35800000	35800000	0.001409	0.000783	1e-06	0.00038	0.001089
A03	36000000	36000000	0.001605	0.000861	1e-06	0.00042	0.001233
A03	36200000	36200000	0.001597	0.000864	0	0.000411	0.001227
A03	36400000	36400000	0.001605	0.000858	0	0.000416	0.001225
A03	36600000	36600000	0.001519	0.000803	0	0.000375	0.001158
A03	36800000	36800000	0.001756	0.000915	0	0.000433	0.001333
A03	37000000	37000000	0.001653	0.000872	0	0.000416	0.001254
A03	37200000	37200000	0.001524	0.000781	0	0.000378	0.001148
A03	37400000	37400000	0.001528	0.000779	0	0.000361	0.001144
A03	37600000	37600000	0.001585	0.000798	0	0.000372	0.001184
A03	37800000	37800000	0.001389	0.0007	0	0.000312	0.001034
A03	38000000	38000000	0.001312	0.000666	0	0.000291	0.000981
A03	38200000	38200000	0.001376	0.00071	0	0.000312	0.001034
A03	38400000	38400000	0.001437	0.000743	0	0.000337	0.001089
A03	38600000	38600000	0.00146	0.000794	0	0.000368	0.001114
A03	38800000	38800000	0.001428	0.000779	0	0.000369	0.001091
A03	39000000	39000000	0.001496	0.000809	0	0.000392	0.001141
A03	39200000	39200000	0.001432	0.000778	0	0.000358	0.001092
A03	39400000	39400000	0.001214	0.000666	0	0.000304	0.000929
A03	39600000	39600000	0.001073	0.000556	0	0.000255	0.000818
A03	39800000	39800000	0.00109	0.000568	0	0.000266	0.000832
A03	40000000	40000000	0.001135	0.000622	0	0.000288	0.000884
A03	40200000	40200000	0.001201	0.000716	0	0.000347	0.000967
A03	40400000	40400000	0.001144	0.000695	0	0.000336	0.000924
A03	40600000	40600000	0.001097	0.000676	0	0.000327	0.000889
A03	40800000	40800000	0.001004	0.000626	0	0.000306	0.000819
A03	41000000	41000000	0.000767	0.000468	0	0.000225	0.000619
A03	41200000	41200000	0.000625	0.00033	0	0.000161	0.000477
A03	41400000	41400000	0.000559	0.000283	0	0.000123	0.000418
A03	41600000	41600000	0.000611	0.000304	0	0.00013	0.000457
A03	41800000	41800000	0.00089	0.000449	0	0.0002	0.000665
A03	42000000	42000000	0.001299	0.000669	0	0.000306	0.000973
A03	42200000	42200000	0.001468	0.000744	0	0.000324	0.001096
A03	42400000	42400000	0.001929	0.000914	0	0.000341	0.001413
A03	42600000	42600000	0.002281	0.001116	0	0.000436	0.001685
A03	42800000	42800000	0.002405	0.001188	0	0.000474	0.00179
A03	43000000	43000000	0.002227	0.001084	0	0.000423	0.001652
A03	43200000	43200000	0.002211	0.001085	0	0.000429	0.001647
A03	43400000	43400000	0.001932	0.000998	0	0.000474	0.001466
A03	43600000	43600000	0.001733	0.000877	0	0.00043	0.001311
A03	43800000	43800000	0.001733	0.00086	0	0.00042	0.001295
A03	44000000	44000000	0.001886	0.000935	0	0.000453	0.001411
A03	44200000	44200000	0.002146	0.001069	0	0.000536	0.001612
A03	44400000	44400000	0.002546	0.001294	0	0.000644	0.001917
A03	44600000	44600000	0.002575	0.001315	0	0.00064	0.001936
A03	44800000	44800000	0.00239	0.001232	0	0.00058	0.001805
A03	45000000	45000000	0.002359	0.001229	5e-06	0.000591	0.001793
A03	45200000	45200000	0.002236	0.001177	5e-06	0.000556	0.001696
A03	45400000	45400000	0.002089	0.001099	5e-06	0.000522	0.001563
A03	45600000	45600000	0.002004	0.001068	5e-06	0.0005	0.001497
A03	45800000	45800000	0.002042	0.001086	5e-06	0.00052	0.001522
A03	46000000	46000000	0.001854	0.000974	0	0.000439	0.001366
A03	46200000	46200000	0.001746	0.000892	0	0.000389	0.001275
A03	46400000	46400000	0.001505	0.000763	0	0.000323	0.001118
A03	46600000	46600000	0.001557	0.000765	0	0.000336	0.001158
A03	46800000	46800000	0.001567	0.000768	1e-06	0.000332	0.001164
A03	47000000	47000000	0.001834	0.000921	2e-06	0.000444	0.001373
A03	47200000	47200000	0.00203	0.001031	2e-06	0.000503	0.001522
A03	47400000	47400000	0.002206	0.001118	2e-06	0.00055	0.001655
A03	47600000	47600000	0.002136	0.001093	2e-06	0.000545	0.001608
A03	47800000	47800000	0.002163	0.001114	1e-06	0.000559	0.001642
A03	48000000	48000000	0.002093	0.001061	1e-06	0.000515	0.001583
A03	48200000	48200000	0.001873	0.000964	1e-06	0.000478	0.001432
A03	48400000	48400000	0.001658	0.000861	1e-06	0.000423	0.001272
A03	48600000	48600000	0.001705	0.000902	1e-06	0.000425	0.001316
A03	48800000	48800000	0.001637	0.000853	1e-06	0.000406	0.001252
A03	49000000	49000000	0.001584	0.000845	0	0.000404	0.001218
A03	49200000	49200000	0.001559	0.000819	0	0.000387	0.001187
A03	49400000	49400000	0.001387	0.00072	1e-06	0.000337	0.00105
A03	49600000	49600000	0.001276	0.000645	2e-06	0.000311	0.000958
A03	49800000	49800000	0.001528	0.000766	2e-06	0.000367	0.001139
A03	50000000	50000000	0.001527	0.000753	2e-06	0.000354	0.001136
A03	50200000	50200000	0.001639	0.000825	2e-06	0.000387	0.001228
A03	50400000	50400000	0.001925	0.00099	1e-06	0.000465	0.001452
A03	50600000	50600000	0.001992	0.001023	0	0.000475	0.001496
A03	50800000	50800000	0.00166	0.000865	0	0.000403	0.001257
A03	51000000	51000000	0.001541	0.000818	0	0.00039	0.001173
A03	51200000	51200000	0.001473	0.000781	0	0.000375	0.001121
A03	51400000	51400000	0.001383	0.000726	0	0.000348	0.001049
A03	51600000	51600000	0.001433	0.000745	0	0.000361	0.001086
A03	51800000	51800000	0.001525	0.000828	0	0.000394	0.001171
A03	52000000	52000000	0.001737	0.000925	0	0.000437	0.001327
A03	52200000	52200000	0.001768	0.000933	0	0.000438	0.001348
A03	52400000	52400000	0.001671	0.000886	0	0.000412	0.001278
A03	52600000	52600000	0.001571	0.000846	0	0.000395	0.00121
A03	52800000	52800000	0.001381	0.000711	0	0.000336	0.001047
A03	53000000	53000000	0.001241	0.000648	0	0.000308	0.000945
A03	53200000	53200000	0.001262	0.000677	0	0.000335	0.000965
A03	53400000	53400000	0.00151	0.00081	0	0.0004	0.001152
A03	53600000	53600000	0.001507	0.000814	0	0.000395	0.001149
A03	53800000	53800000	0.001683	0.000907	0	0.000428	0.001289
A03	54000000	54000000	0.001542	0.000831	0	0.000394	0.001181
A03	54200000	54200000	0.001599	0.000826	0	0.000386	0.001205
A03	54400000	54400000	0.001372	0.00071	0	0.000337	0.001034
A03	54600000	54600000	0.001403	0.000716	0	0.000347	0.001057
A03	54800000	54800000	0.001576	0.000791	0	0.000393	0.00118
A03	55000000	55000000	0.001948	0.000977	0	0.000479	0.001457
A03	55200000	55200000	0.002047	0.00105	0	0.00051	0.001551
A03	55400000	55400000	0.002305	0.001177	0	0.000574	0.001744
A03	55600000	55600000	0.002242	0.001162	0	0.000561	0.001703
A03	55800000	55800000	0.002171	0.001144	0	0.000554	0.001658
A03	56000000	56000000	0.001832	0.000993	0	0.000468	0.001416
A03	56200000	56200000	0.001616	0.000878	0	0.000408	0.00125
A03	56400000	56400000	0.001474	0.000799	0	0.000354	0.001143
A03	56600000	56600000	0.001726	0.000915	0	0.000409	0.001331
A03	56800000	56800000	0.001766	0.000929	0	0.000408	0.001355
A03	57000000	57000000	0.001855	0.000949	0	0.000423	0.001409
A03	57200000	57200000	0.001737	0.000875	0	0.000385	0.001312
A03	57400000	57400000	0.001608	0.000811	0	0.000361	0.001211
A03	57600000	57600000	0.001441	0.000713	0	0.000325	0.001074
A03	57800000	57800000	0.001521	0.000759	0	0.000354	0.001136
A03	58000000	58000000	0.001674	0.000836	0	0.000398	0.00125
A03	58200000	58200000	0.001631	0.000833	0	0.000404	0.001226
A03	58400000	58400000	0.001796	0.000928	0	0.000449	0.001356
A03	58600000	58600000	0.001752	0.000916	0	0.000434	0.00133
A03	58800000	58800000	0.001717	0.000898	0	0.00042	0.001305
A03	59000000	59000000	0.001473	0.00077	0	0.000364	0.001118
A03	59200000	59200000	0.001596	0.000839	0	0.000379	0.001214
A03	59400000	59400000	0.001392	0.000729	0	0.000336	0.001057
A03	59600000	59600000	0.001406	0.000741	0	0.000339	0.00107
A03	59800000	59800000	0.001311	0.000694	0	0.000312	0.001002
A03	60000000	60000000	0.001333	0.000715	0	0.000317	0.001025
A03	60200000	60200000	0.001365	0.000722	0	0.000337	0.001042
A03	60400000	60400000	0.001493	0.000786	0	0.000365	0.00114
A03	60600000	60600000	0.001486	0.00078	0	0.00036	0.001132
A03	60800000	60800000	0.001306	0.000694	0	0.000324	0.000994
A03	61000000	61000000	0.001378	0.000745	0	0.000347	0.001056
A03	61200000	61200000	0.0014	0.000759	0	0.000345	0.001078
A03	61400000	61400000	0.001429	0.000757	0	0.000335	0.001091
A03	61600000	61600000	0.001525	0.000805	0	0.000364	0.001159
A03	61800000	61800000	0.001662	0.000874	0	0.000395	0.001263
A03	62000000	62000000	0.001572	0.000801	0	0.00036	0.001184
A03	62200000	62200000	0.001519	0.000759	0	0.000354	0.001134
A03	62400000	62400000	0.001516	0.000785	0	0.000374	0.001146
A03	62600000	62600000	0.001464	0.000772	0	0.000372	0.001116
A03	62800000	62800000	0.001338	0.000663	0	0.000355	0.001
A03	63000000	63000000	0.001329	0.000649	0	0.000372	0.000984
A03	63200000	63200000	0.001317	0.000623	0	0.000322	0.000968
A03	63400000	63400000	0.001359	0.000626	0	0.000325	0.000992
A03	63600000	63600000	0.001505	0.000687	0	0.000357	0.001097
A03	63800000	63800000	0.00156	0.000741	0	0.000322	0.001153
A03	64000000	64000000	0.001617	0.000782	0	0.000329	0.001203
A03	64200000	64200000	0.001868	0.000952	0	0.000439	0.001416
A03	64400000	64400000	0.001743	0.000896	0	0.000407	0.001322
A03	64600000	64600000	0.001584	0.000815	0	0.000368	0.001201
A03	64800000	64800000	0.001662	0.000861	0	0.000425	0.001265
A03	65000000	65000000	0.001967	0.001013	0	0.000492	0.001487
A03	65200000	65200000	0.001959	0.001004	1e-06	0.000491	0.001474
A03	65400000	65400000	0.002108	0.001072	1e-06	0.000531	0.001581
A03	65600000	65600000	0.002148	0.001077	1e-06	0.000525	0.001606
A03	65800000	65800000	0.00202	0.001019	1e-06	0.000492	0.001508
A03	66000000	66000000	0.001945	0.000994	1e-06	0.000474	0.001465
A03	66200000	66200000	0.002005	0.001027	0	0.000496	0.00151
A03	66400000	66400000	0.002078	0.001083	0	0.000515	0.001576
A03	66600000	66600000	0.002243	0.001184	5e-06	0.000564	0.001706
A03	66800000	66800000	0.002622	0.001357	5e-06	0.000667	0.001984
A03	67000000	67000000	0.00245	0.001284	5e-06	0.000638	0.001862
A03	67200000	67200000	0.002885	0.001486	6.9e-05	0.000726	0.002182
A03	67400000	67400000	0.003078	0.001566	6.9e-05	0.00077	0.002323
A03	67600000	67600000	0.003031	0.001547	6.4e-05	0.000763	0.00229
A03	67800000	67800000	0.003011	0.001573	6.4e-05	0.000741	0.002291
A03	68000000	68000000	0.003138	0.001644	6.4e-05	0.000765	0.002388
A03	68200000	68200000	0.002542	0.001334	0	0.000623	0.001938
A03	68400000	68400000	0.002177	0.00117	0	0.000538	0.001669
A03	68600000	68600000	0.002226	0.001206	0	0.000563	0.001713
A03	68800000	68800000	0.001982	0.001082	0	0.000518	0.001533
A03	69000000	69000000	0.002019	0.001103	0	0.00054	0.00156
A03	69200000	69200000	0.001999	0.001114	0	0.00054	0.001556
A03	69400000	69400000	0.002182	0.001176	0	0.000588	0.001679
A03	69600000	69600000	0.002202	0.001157	1e-06	0.000573	0.001679
A03	69800000	69800000	0.002143	0.001111	1e-06	0.000551	0.001623
A03	70000000	70000000	0.002096	0.001065	1e-06	0.000514	0.001569
A03	70200000	70200000	0.002365	0.00121	1e-06	0.000588	0.001777
A03	70400000	70400000	0.002406	0.001247	1e-06	0.000589	0.001817
A03	70600000	70600000	0.002268	0.001193	0	0.000556	0.00172
A03	70800000	70800000	0.002606	0.001358	0	0.000635	0.001974
A03	71000000	71000000	0.0026	0.001373	0	0.000656	0.001972
A03	71200000	71200000	0.002322	0.001187	0	0.000561	0.001734
A03	71400000	71400000	0.002313	0.00116	2e-06	0.000544	0.001765
A03	71600000	71600000	0.002611	0.001317	2e-06	0.000621	0.002
A03	71800000	71800000	0.002357	0.001191	3e-06	0.000559	0.001811
A03	72000000	72000000	0.002219	0.001101	3e-06	0.00051	0.001717
A03	72200000	72200000	0.002292	0.001181	3e-06	0.000562	0.001795
A03	72400000	72400000	0.002162	0.001145	1e-06	0.000539	0.001678
A03	72600000	72600000	0.001827	0.000977	1e-06	0.000466	0.001436
A03	72800000	72800000	0.001999	0.001065	0	0.000517	0.001562
A03	73000000	73000000	0.002134	0.001142	0	0.000548	0.00167
A03	73200000	73200000	0.002093	0.001099	0	0.00052	0.001629
A03	73400000	73400000	0.00206	0.001067	3e-06	0.000511	0.001581
A03	73600000	73600000	0.002246	0.00115	3e-06	0.000543	0.001705
A03	73800000	73800000	0.002174	0.00112	3e-06	0.000523	0.001654
A03	74000000	74000000	0.002034	0.001027	3e-06	0.000494	0.001536
A03	74200000	74200000	0.002121	0.001075	3e-06	0.000522	0.001603
A03	74400000	74400000	0.001929	0.000983	0	0.000482	0.001463
A03	74600000	74600000	0.00194	0.000983	0	0.00049	0.00146
A03	74800000	74800000	0.001989	0.001027	0	0.000512	0.001507
A03	75000000	75000000	0.002009	0.001053	0	0.000518	0.001524
A03	75200000	75200000	0.002003	0.001065	0	0.000522	0.001521
A03	75400000	75400000	0.002074	0.001099	0	0.000541	0.001575
A03	75600000	75600000	0.001909	0.00103	0	0.000497	0.001456
A03	75800000	75800000	0.001574	0.000836	0	0.000407	0.001194
A03	76000000	76000000	0.001494	0.000786	0	0.000386	0.001131
A03	76200000	76200000	0.001401	0.000727	0	0.000352	0.001055
A03	76400000	76400000	0.001651	0.000862	0	0.000408	0.001242
A03	76600000	76600000	0.00159	0.000825	0	0.000393	0.001193
A03	76800000	76800000	0.001794	0.000925	0	0.000435	0.001347
A03	77000000	77000000	0.00173	0.0009	0	0.000417	0.001298
A03	77200000	77200000	0.001639	0.000863	0	0.000394	0.00123
A03	77400000	77400000	0.001487	0.000826	0	0.000348	0.00114
A03	77600000	77600000	0.001313	0.000716	0	0.000275	0.000999
A03	77800000	77800000	0.001143	0.000611	0	0.000201	0.000858
A03	78000000	78000000	0.001249	0.000675	0	0.000229	0.000948
A03	78200000	78200000	0.001298	0.000699	0	0.000244	0.000999
A03	78400000	78400000	0.001399	0.000699	0	0.000281	0.001049
A03	78600000	78600000	0.00157	0.000801	0	0.000359	0.001193
A03	78800000	78800000	0.001905	0.001005	0	0.000474	0.001461
A03	79000000	79000000	0.001854	0.000989	0	0.000474	0.001428
A03	79200000	79200000	0.001682	0.000901	0	0.000439	0.001302
A03	79400000	79400000	0.001557	0.000823	0	0.000403	0.001196
A03	79600000	79600000	0.001546	0.000812	0	0.000393	0.001185
A03	79800000	79800000	0.00125	0.000654	0	0.00032	0.00096
A03	80000000	80000000	0.001338	0.000688	0	0.000335	0.001034
A03	80200000	80200000	0.001469	0.000751	0	0.000355	0.00112
A03	80400000	80400000	0.001486	0.000778	0	0.000365	0.001151
A03	80600000	80600000	0.001399	0.000708	0	0.00031	0.001073
A03	80800000	80800000	0.001541	0.000761	1e-06	0.000323	0.001174
A03	81000000	81000000	0.00157	0.000766	1e-06	0.000324	0.001176
A03	81200000	81200000	0.001867	0.000918	1e-06	0.000408	0.001396
A03	81400000	81400000	0.001974	0.000982	1e-06	0.00043	0.001478
A03	81600000	81600000	0.0021	0.001076	1e-06	0.000491	0.001584
A03	81800000	81800000	0.002001	0.001044	0	0.000498	0.001513
A03	82000000	82000000	0.001962	0.001027	0	0.000495	0.001493
A03	82200000	82200000	0.001741	0.00092	0	0.000438	0.001336
A03	82400000	82400000	0.001608	0.000827	0	0.000408	0.00122
A03	82600000	82600000	0.001506	0.0008	0	0.000402	0.001141
A03	82800000	82800000	0.001432	0.000757	0	0.000373	0.001086
A03	83000000	83000000	0.001358	0.000721	0	0.000357	0.00103
A03	83200000	83200000	0.001199	0.000636	0	0.000307	0.000909
A03	83400000	83400000	0.001198	0.000662	0	0.00031	0.000926
A03	83600000	83600000	0.001341	0.000712	0	0.000325	0.001046
A03	83800000	83800000	0.001363	0.000723	0	0.000336	0.001063
A03	84000000	84000000	0.001491	0.0008	0	0.000375	0.001166
A03	84200000	84200000	0.001507	0.000817	0	0.000397	0.001186
A03	84400000	84400000	0.001415	0.000759	0	0.000372	0.001109
A03	84600000	84600000	0.001323	0.000702	0	0.000347	0.001027
A03	84800000	84800000	0.001373	0.00072	0	0.000354	0.00106
A03	85000000	85000000	0.00132	0.000672	0	0.000329	0.001001
A03	85200000	85200000	0.001277	0.000647	0	0.000305	0.000965
A03	85400000	85400000	0.001396	0.000733	0	0.000344	0.00107
A03	85600000	85600000	0.001523	0.000796	0	0.000375	0.001156
A03	85800000	85800000	0.001521	0.000811	0	0.000389	0.001166
A03	86000000	86000000	0.001467	0.000792	0	0.000367	0.001135
A03	86200000	86200000	0.001615	0.000847	0	0.000404	0.001234
A03	86400000	86400000	0.001634	0.000841	0	0.00041	0.001236
A03	86600000	86600000	0.001652	0.000875	0	0.000431	0.001278
A03	86800000	86800000	0.001843	0.000957	0	0.000473	0.001405
A03	87000000	87000000	0.002101	0.00108	0	0.000544	0.001593
A03	87200000	87200000	0.002533	0.001293	0	0.000602	0.001905
A03	87400000	87400000	0.002913	0.001485	0	0.000671	0.002194
A03	87600000	87600000	0.003101	0.00155	0	0.000705	0.002308
A03	87800000	87800000	0.003164	0.00159	0	0.00072	0.002363
A03	88000000	88000000	0.00316	0.001605	0	0.000723	0.002367
A03	88200000	88200000	0.002737	0.001408	0	0.000661	0.00207
A03	88400000	88400000	0.002605	0.001349	0	0.000649	0.001975
A03	88600000	88600000	0.002418	0.001272	0	0.000607	0.001845
A03	88800000	88800000	0.002431	0.001267	0	0.000603	0.001848
A03	89000000	89000000	0.002218	0.001149	0	0.000539	0.001685
A03	89200000	89200000	0.002393	0.001243	0	0.000578	0.001816
A03	89400000	89400000	0.002275	0.001166	0	0.000547	0.001714
A03	89600000	89600000	0.002326	0.001184	0	0.000559	0.001746
A03	89800000	89800000	0.002218	0.001142	0	0.00053	0.001672
A03	90000000	90000000	0.002501	0.001285	0	0.000618	0.001883
A03	90200000	90200000	0.002662	0.001354	0	0.00067	0.001997
A03	90400000	90400000	0.002829	0.001433	0	0.000699	0.002124
A03	90600000	90600000	0.003008	0.001521	0	0.000734	0.00226
A03	90800000	90800000	0.003152	0.0016	0	0.000777	0.002373
A03	91000000	91000000	0.002921	0.001468	0	0.000709	0.002191
A03	91200000	91200000	0.002614	0.001333	0	0.000634	0.001972
A03	91400000	91400000	0.002566	0.001326	0	0.000636	0.001943
A03	91600000	91600000	0.002375	0.001259	0	0.000607	0.001818
A03	91800000	91800000	0.00222	0.001178	0	0.000565	0.0017
A03	92000000	92000000	0.002505	0.001349	0	0.000644	0.001915
A03	92200000	92200000	0.002764	0.001443	4.6e-05	0.000721	0.002093
A03	92400000	92400000	0.002864	0.001495	4.6e-05	0.000747	0.002167
A03	92600000	92600000	0.002999	0.001536	4.6e-05	0.000773	0.002247
A03	92800000	92800000	0.003264	0.001668	4.6e-05	0.000843	0.002455
A03	93000000	93000000	0.003208	0.001654	4.6e-05	0.000843	0.002433
A03	93200000	93200000	0.003021	0.001604	0	0.000789	0.002311
A03	93400000	93400000	0.003098	0.001631	0	0.000796	0.002359
A03	93600000	93600000	0.003509	0.001844	0	0.000889	0.002673
A03	93800000	93800000	0.003342	0.001754	0	0.000846	0.002534
A03	94000000	94000000	0.003615	0.001846	0	0.000899	0.002707
A03	94200000	94200000	0.003717	0.001886	0	0.000913	0.00278
A03	94400000	94400000	0.003499	0.001776	0	0.000868	0.002623
A03	94600000	94600000	0.002847	0.001463	0	0.000717	0.002149
A03	94800000	94800000	0.002612	0.001387	0	0.000678	0.001993
A03	95000000	95000000	0.002025	0.001127	0	0.000541	0.001578
A03	95200000	95200000	0.001739	0.000987	0	0.000472	0.001383
A03	95400000	95400000	0.001592	0.000893	0	0.000443	0.001265
A03	95600000	95600000	0.001616	0.00088	0	0.000443	0.001267
A03	95800000	95800000	0.001942	0.001035	0	0.000514	0.001509
A03	96000000	96000000	0.002146	0.001141	0	0.00055	0.001666
A03	96200000	96200000	0.002411	0.001209	0	0.000556	0.001817
A03	96400000	96400000	0.00239	0.00122	4e-06	0.000531	0.001809
A03	96600000	96600000	0.002685	0.001387	4e-06	0.000605	0.002041
A03	96800000	96800000	0.002711	0.001383	4e-06	0.000597	0.00205
A03	97000000	97000000	0.002606	0.001318	4e-06	0.00057	0.001967
A03	97200000	97200000	0.002333	0.001261	4e-06	0.000585	0.001832
A03	97400000	97400000	0.002517	0.001369	1e-06	0.00065	0.001975
A03	97600000	97600000	0.002118	0.001163	5e-06	0.00056	0.001674
A03	97800000	97800000	0.001827	0.000991	5e-06	0.000469	0.001442
A03	98000000	98000000	0.002283	0.001233	5e-06	0.000593	0.001785
A03	98200000	98200000	0.002561	0.00135	5e-06	0.000646	0.001948
A03	98400000	98400000	0.002468	0.001294	4e-06	0.000621	0.001873
A03	98600000	98600000	0.003115	0.00163	0	0.00078	0.002366
A03	98800000	98800000	0.003512	0.001848	0	0.000892	0.002682
A03	99000000	99000000	0.003453	0.00179	0	0.000862	0.002619
A03	99200000	99200000	0.003195	0.001601	2e-06	0.000726	0.002395
A03	99400000	99400000	0.002938	0.001468	4e-06	0.000606	0.002205
A03	99600000	99600000	0.002306	0.001078	4e-06	0.000375	0.00169
A03	99800000	99800000	0.00198	0.000879	4e-06	0.000279	0.001419
A03	100000000	100000000	0.001628	0.000693	4e-06	0.00019	0.001159
A03	100200000	100200000	0.001803	0.000856	2e-06	0.00031	0.001331
A03	100400000	100400000	0.002063	0.001017	0	0.000432	0.001562
A03	100600000	100600000	0.002385	0.001256	0	0.000591	0.001839
A03	100800000	100800000	0.00251	0.001339	0	0.000631	0.001937
A03	101000000	101000000	0.002911	0.00155	0	0.000722	0.002237
A03	101200000	101200000	0.003314	0.001722	0	0.000817	0.002522
A03	101400000	101400000	0.00367	0.001843	1e-06	0.000891	0.002733
A03	101600000	101600000	0.003697	0.001849	1e-06	0.000887	0.002746
A03	101800000	101800000	0.003798	0.001903	1e-06	0.000919	0.002827
A03	102000000	102000000	0.00336	0.001708	1e-06	0.000832	0.002515
A03	102200000	102200000	0.002891	0.001473	1e-06	0.00071	0.002163
A03	102400000	102400000	0.002594	0.001363	1e-06	0.00064	0.00196
A03	102600000	102600000	0.002505	0.001299	1e-06	0.000615	0.00189
A03	102800000	102800000	0.00241	0.001293	1e-06	0.00061	0.001848
A03	103000000	103000000	0.00292	0.001515	1e-06	0.000713	0.002209
A03	103200000	103200000	0.003209	0.001668	1e-06	0.00079	0.002432
A03	103400000	103400000	0.003315	0.001722	0	0.000829	0.002508
A03	103600000	103600000	0.002974	0.001554	0	0.00075	0.00225
A03	103800000	103800000	0.002827	0.001471	0	0.000721	0.002138
A03	104000000	104000000	0.002572	0.001348	0	0.000676	0.001952
A03	104200000	104200000	0.002864	0.001501	1e-06	0.000739	0.002174
A03	104400000	104400000	0.002719	0.001401	1e-06	0.000687	0.002054
A03	104600000	104600000	0.003045	0.001579	1e-06	0.000764	0.002309
A03	104800000	104800000	0.003248	0.001658	1e-06	0.000804	0.002447
A03	105000000	105000000	0.003267	0.001704	1e-06	0.000811	0.002485
A03	105200000	105200000	0.002803	0.001481	0	0.000697	0.002139
A03	105400000	105400000	0.002955	0.001575	0	0.000739	0.002262
A03	105600000	105600000	0.003598	0.001896	0	0.000897	0.002741
A03	105800000	105800000	0.003715	0.001965	0	0.000927	0.002833
A03	106000000	106000000	0.003775	0.002006	0	0.000954	0.002875
A03	106200000	106200000	0.004054	0.002131	1e-06	0.001032	0.003076
A03	106400000	106400000	0.004326	0.002268	1e-06	0.001077	0.003281
A03	106600000	106600000	0.003819	0.002012	1e-06	0.000959	0.002905
A03	106800000	106800000	0.003842	0.002003	3e-06	0.000951	0.002907
A03	107000000	107000000	0.003803	0.001928	3e-06	0.000916	0.002855
A03	107200000	107200000	0.003746	0.001885	4e-06	0.000881	0.002802
A03	107400000	107400000	0.003523	0.001749	4e-06	0.000841	0.002622
A03	107600000	107600000	0.003529	0.001757	4e-06	0.000845	0.002623
A03	107800000	107800000	0.00388	0.001959	2e-06	0.000949	0.002901
A03	108000000	108000000	0.003781	0.001938	2e-06	0.000934	0.002847
A03	108200000	108200000	0.003741	0.001918	0	0.00094	0.002823
A03	108400000	108400000	0.003842	0.001966	0	0.000975	0.0029
A03	108600000	108600000	0.003917	0.002021	0	0.001023	0.002978
A03	108800000	108800000	0.003533	0.0018	0	0.000913	0.00268
A03	109000000	109000000	0.004037	0.00204	0	0.001022	0.003048
A03	109200000	109200000	0.003813	0.001959	0	0.000961	0.002897
A03	109400000	109400000	0.003458	0.001825	6e-06	0.000866	0.002661
A03	109600000	109600000	0.003437	0.001795	6e-06	0.000828	0.002623
A03	109800000	109800000	0.0036	0.001899	6e-06	0.000873	0.002752
A03	110000000	110000000	0.003546	0.001902	6e-06	0.000875	0.002718
A03	110200000	110200000	0.004081	0.002174	6e-06	0.001024	0.003117
A03	110400000	110400000	0.00475	0.002494	0	0.0012	0.003605
A03	110600000	110600000	0.005064	0.002636	0	0.001275	0.003829
A03	110800000	110800000	0.004756	0.002503	0	0.001212	0.003603
A03	111000000	111000000	0.004606	0.002433	0	0.001185	0.003496
A03	111200000	111200000	0.004551	0.002357	0	0.001152	0.003431
A03	111400000	111400000	0.00472	0.002422	0	0.001192	0.003542
A03	111600000	111600000	0.004732	0.002431	0	0.001201	0.003554
A03	111800000	111800000	0.004934	0.002502	0	0.001221	0.003696
A03	112000000	112000000	0.005002	0.002477	0	0.001215	0.003723
A03	112200000	112200000	0.005038	0.002543	0	0.001247	0.003772
A03	112400000	112400000	0.004475	0.002287	0	0.001122	0.003361
A03	112600000	112600000	0.004228	0.002183	0	0.00105	0.003188
A03	112800000	112800000	0.00448	0.002304	0	0.001128	0.003388
A03	113000000	113000000	0.004241	0.002182	0	0.00106	0.003196
A03	113200000	113200000	0.003523	0.00178	1e-06	0.000874	0.002639
A03	113400000	113400000	0.002825	0.001408	1e-06	0.000682	0.002112
A03	113600000	113600000	0.002018	0.000981	1e-06	0.000488	0.001499
A03	113800000	113800000	0.000995	0.000463	1e-06	0.000234	0.000716
A03	114000000	114000000	0.000274	0.000123	1e-06	7.4e-05	0.000196
A04	0	0	0.00316	0.001563	0	0.000773	0.002367
A04	200000	200000	0.003406	0.00171	0	0.000831	0.002573
A04	400000	400000	0.003394	0.001797	0	0.000868	0.002623
A04	600000	600000	0.003479	0.001865	0	0.000891	0.002681
A04	800000	800000	0.003519	0.001846	0	0.000924	0.002696
A04	1000000	1000000	0.003846	0.001977	0	0.000977	0.002902
A04	1200000	1200000	0.00397	0.002041	0	0.001007	0.002987
A04	1400000	1400000	0.003817	0.001976	0	0.000965	0.002879
A04	1600000	1600000	0.003081	0.001602	0	0.000791	0.002336
A04	1800000	1800000	0.003001	0.001613	0	0.00075	0.002302
A04	2000000	2000000	0.002841	0.001494	0	0.000719	0.002177
A04	2200000	2200000	0.002396	0.001237	0	0.000592	0.001832
A04	2400000	2400000	0.002112	0.001046	0	0.000532	0.001574
A04	2600000	2600000	0.002439	0.001206	1e-06	0.000601	0.001816
A04	2800000	2800000	0.002341	0.001154	1e-06	0.000578	0.001744
A04	3000000	3000000	0.001893	0.000947	1e-06	0.000452	0.001405
A04	3200000	3200000	0.002575	0.001317	1e-06	0.000613	0.001933
A04	3400000	3400000	0.002949	0.001555	1e-06	0.000707	0.002249
A04	3600000	3600000	0.002991	0.001605	0	0.000747	0.002297
A04	3800000	3800000	0.002937	0.001586	0	0.000735	0.002257
A04	4000000	4000000	0.003501	0.001877	0	0.000893	0.002684
A04	4200000	4200000	0.003388	0.001805	0	0.000877	0.002595
A04	4400000	4400000	0.003356	0.001794	0	0.000876	0.002577
A04	4600000	4600000	0.003441	0.00183	0	0.000883	0.002623
A04	4800000	4800000	0.00336	0.001766	0	0.000861	0.002556
A04	5000000	5000000	0.003131	0.001636	0	0.000788	0.002374
A04	5200000	5200000	0.00285	0.001494	0	0.000729	0.002147
A04	5400000	5400000	0.003282	0.001717	0	0.00079	0.002481
A04	5600000	5600000	0.003376	0.001766	2e-06	0.000819	0.002567
A04	5800000	5800000	0.003796	0.002038	2e-06	0.000948	0.002869
A04	6000000	6000000	0.003627	0.001971	2e-06	0.00091	0.002756
A04	6200000	6200000	0.003586	0.001965	2e-06	0.000904	0.002736
A04	6400000	6400000	0.003249	0.001767	2e-06	0.000861	0.00245
A04	6600000	6600000	0.003285	0.001724	0	0.00083	0.002454
A04	6800000	6800000	0.00306	0.001612	0	0.000781	0.002327
A04	7000000	7000000	0.002831	0.001582	0	0.000768	0.002197
A04	7200000	7200000	0.00304	0.001768	0	0.000846	0.002383
A04	7400000	7400000	0.003249	0.001927	0	0.000919	0.002578
A04	7600000	7600000	0.003448	0.002073	1e-06	0.000992	0.002738
A04	7800000	7800000	0.00346	0.002015	1e-06	0.000946	0.002715
A04	8000000	8000000	0.003598	0.002016	1e-06	0.000924	0.00278
A04	8200000	8200000	0.003313	0.001784	1e-06	0.00081	0.002537
A04	8400000	8400000	0.003555	0.001888	1e-06	0.000863	0.002719
A04	8600000	8600000	0.0029	0.001496	0	0.00069	0.002136
A04	8800000	8800000	0.002453	0.00123	1e-06	0.000518	0.001741
A04	9000000	9000000	0.002696	0.00122	1e-06	0.000461	0.001862
A04	9200000	9200000	0.00295	0.001351	1e-06	0.000524	0.002065
A04	9400000	9400000	0.002541	0.001047	1e-06	0.000401	0.001718
A04	9600000	9600000	0.003051	0.001357	1e-06	0.000524	0.00218
A04	9800000	9800000	0.003173	0.001509	0	0.000647	0.002353
A04	10000000	10000000	0.003137	0.001654	0	0.000798	0.002401
A04	10200000	10200000	0.003148	0.001625	0	0.000771	0.00238
A04	10400000	10400000	0.002641	0.001442	0	0.000651	0.002017
A04	10600000	10600000	0.00204	0.001191	0	0.000531	0.001609
A04	10800000	10800000	0.002176	0.001213	0	0.000563	0.001661
A04	11000000	11000000	0.002313	0.001237	0	0.000594	0.001735
A04	11200000	11200000	0.002536	0.001382	0	0.000691	0.001913
A04	11400000	11400000	0.002866	0.001593	0	0.00079	0.002141
A04	11600000	11600000	0.003021	0.001643	0	0.000818	0.002232
A04	11800000	11800000	0.003056	0.001646	0	0.000798	0.002277
A04	12000000	12000000	0.003031	0.001609	0	0.000764	0.002266
A04	12200000	12200000	0.002883	0.001532	0	0.000725	0.002154
A04	12400000	12400000	0.003125	0.001596	0	0.00076	0.00235
A04	12600000	12600000	0.00319	0.001606	0	0.000767	0.002393
A04	12800000	12800000	0.003278	0.001651	0	0.000781	0.00246
A04	13000000	13000000	0.003107	0.001572	0	0.000739	0.00232
A04	13200000	13200000	0.002799	0.001413	0	0.000661	0.002095
A04	13400000	13400000	0.002994	0.001534	0	0.000725	0.002257
A04	13600000	13600000	0.002956	0.001523	0	0.000728	0.002231
A04	13800000	13800000	0.002704	0.001413	0	0.000682	0.002052
A04	14000000	14000000	0.002787	0.001457	1e-06	0.000713	0.002107
A04	14200000	14200000	0.002682	0.001392	1e-06	0.000682	0.002024
A04	14400000	14400000	0.002247	0.001153	1e-06	0.000554	0.001685
A04	14600000	14600000	0.002209	0.00113	1e-06	0.000544	0.001656
A04	14800000	14800000	0.002168	0.001111	1e-06	0.000536	0.001616
A04	15000000	15000000	0.002076	0.001059	0	0.000509	0.001568
A04	15200000	15200000	0.002052	0.001059	0	0.000515	0.001552
A04	15400000	15400000	0.001977	0.001055	0	0.000519	0.001516
A04	15600000	15600000	0.00192	0.001058	0	0.000521	0.001492
A04	15800000	15800000	0.002034	0.001111	0	0.000547	0.001587
A04	16000000	16000000	0.001893	0.001039	0	0.0005	0.001476
A04	16200000	16200000	0.001718	0.000961	0	0.000455	0.00135
A04	16400000	16400000	0.001541	0.000855	0	0.000404	0.001207
A04	16600000	16600000	0.00152	0.000821	0	0.00038	0.001185
A04	16800000	16800000	0.00132	0.000711	0	0.000329	0.001024
A04	17000000	17000000	0.001181	0.000647	0	0.000292	0.000921
A04	17200000	17200000	0.001406	0.000744	0	0.000331	0.001081
A04	17400000	17400000	0.00145	0.00075	0	0.000331	0.001105
A04	17600000	17600000	0.001457	0.000759	0	0.000334	0.001112
A04	17800000	17800000	0.001505	0.000792	0	0.000347	0.001163
A04	18000000	18000000	0.001395	0.000749	0	0.000325	0.001086
A04	18200000	18200000	0.001287	0.000728	0	0.000323	0.001023
A04	18400000	18400000	0.001277	0.000736	0	0.000318	0.001023
A04	18600000	18600000	0.001224	0.000688	0	0.000307	0.000969
A04	18800000	18800000	0.001158	0.000657	0	0.000292	0.000914
A04	19000000	19000000	0.001244	0.000673	0	0.00031	0.000965
A04	19200000	19200000	0.001393	0.000722	0	0.000336	0.001064
A04	19400000	19400000	0.001641	0.000835	0	0.000399	0.001237
A04	19600000	19600000	0.001889	0.000967	0	0.00047	0.001425
A04	19800000	19800000	0.001851	0.000938	0	0.000467	0.001393
A04	20000000	20000000	0.001901	0.000962	0	0.000484	0.001426
A04	20200000	20200000	0.001752	0.00088	0	0.000442	0.001307
A04	20400000	20400000	0.001506	0.000764	0	0.000388	0.001135
A04	20600000	20600000	0.001314	0.000676	0	0.000335	0.000998
A04	20800000	20800000	0.001495	0.000774	0	0.000379	0.001133
A04	21000000	21000000	0.001604	0.000842	0	0.000403	0.001221
A04	21200000	21200000	0.001638	0.000859	3e-06	0.000411	0.001243
A04	21400000	21400000	0.001756	0.000921	3e-06	0.000442	0.001332
A04	21600000	21600000	0.001787	0.000932	3e-06	0.000444	0.001348
A04	21800000	21800000	0.001681	0.000875	3e-06	0.000418	0.001269
A04	22000000	22000000	0.00155	0.000806	3e-06	0.00039	0.001171
A04	22200000	22200000	0.001433	0.000748	0	0.000371	0.001089
A04	22400000	22400000	0.001431	0.000749	0	0.000363	0.001089
A04	22600000	22600000	0.001406	0.000732	0	0.000361	0.001074
A04	22800000	22800000	0.001379	0.000744	0	0.000359	0.00106
A04	23000000	23000000	0.001291	0.000687	0	0.000349	0.000992
A04	23200000	23200000	0.001334	0.0007	0	0.000348	0.001021
A04	23400000	23400000	0.00102	0.000535	1e-05	0.000275	0.000776
A04	23600000	23600000	0.000928	0.000474	1e-05	0.000247	0.000697
A04	23800000	23800000	0.001018	0.000497	1e-05	0.000252	0.000767
A04	24000000	24000000	0.001205	0.000613	1e-05	0.000299	0.000918
A04	24200000	24200000	0.001387	0.000722	1e-05	0.000361	0.001072
A04	24400000	24400000	0.001731	0.000905	0	0.000453	0.00134
A04	24600000	24600000	0.001795	0.000951	0	0.000468	0.001387
A04	24800000	24800000	0.001752	0.000908	0	0.000462	0.001333
A04	25000000	25000000	0.001605	0.000808	0	0.000392	0.001213
A04	25200000	25200000	0.001465	0.000736	0	0.000358	0.001098
A04	25400000	25400000	0.001254	0.00061	0	0.000284	0.000924
A04	25600000	25600000	0.001221	0.000596	0	0.000278	0.000908
A04	25800000	25800000	0.001176	0.000601	0	0.000272	0.000892
A04	26000000	26000000	0.001269	0.00067	0	0.000313	0.000966
A04	26200000	26200000	0.001128	0.000592	4e-06	0.000268	0.000854
A04	26400000	26400000	0.001129	0.000605	4e-06	0.000287	0.000867
A04	26600000	26600000	0.001225	0.000644	4e-06	0.000302	0.000941
A04	26800000	26800000	0.001275	0.000654	4e-06	0.000306	0.000977
A04	27000000	27000000	0.001197	0.000623	4e-06	0.000301	0.000925
A04	27200000	27200000	0.001379	0.000733	0	0.000348	0.001073
A04	27400000	27400000	0.001429	0.00076	0	0.000358	0.001112
A04	27600000	27600000	0.001354	0.00074	0	0.000347	0.001061
A04	27800000	27800000	0.001181	0.000655	0	0.000304	0.000927
A04	28000000	28000000	0.001236	0.000687	0	0.000316	0.000961
A04	28200000	28200000	0.001191	0.000657	0	0.000301	0.000933
A04	28400000	28400000	0.001222	0.00067	0	0.00031	0.000958
A04	28600000	28600000	0.001327	0.000721	0	0.000328	0.001034
A04	28800000	28800000	0.001576	0.000851	0	0.000397	0.001217
A04	29000000	29000000	0.001996	0.001043	0	0.00049	0.001532
A04	29200000	29200000	0.002188	0.001146	0	0.000562	0.001667
A04	29400000	29400000	0.002335	0.001235	0	0.000603	0.001777
A04	29600000	29600000	0.002316	0.00121	0	0.000599	0.001756
A04	29800000	29800000	0.002097	0.001119	0	0.000556	0.001604
A04	30000000	30000000	0.001787	0.000962	0	0.000486	0.00137
A04	30200000	30200000	0.001526	0.00082	0	0.0004	0.001169
A04	30400000	30400000	0.001398	0.00074	0	0.000367	0.001067
A04	30600000	30600000	0.001396	0.000738	1.3e-05	0.000363	0.001063
A04	30800000	30800000	0.00163	0.000842	1.3e-05	0.000416	0.001233
A04	31000000	31000000	0.001476	0.000715	1.3e-05	0.000353	0.001095
A04	31200000	31200000	0.00147	0.000603	1.3e-05	0.0003	0.001037
A04	31400000	31400000	0.001378	0.000454	1.3e-05	0.000224	0.000913
A04	31600000	31600000	0.001119	0.000285	0	0.000147	0.000699
A04	31800000	31800000	0.000846	0.000111	0	7.1e-05	0.000474
A04	32000000	32000000	0.000902	0.000192	0	9.9e-05	0.000536
A04	32200000	32200000	0.000911	0.000319	0	0.000157	0.000606
A04	32400000	32400000	0.000881	0.000406	0	0.000202	0.000637
A04	32600000	32600000	0.001377	0.000672	0	0.0003	0.001021
A04	32800000	32800000	0.001482	0.000759	0	0.000326	0.001116
A04	33000000	33000000	0.001573	0.000798	0	0.00036	0.001185
A04	33200000	33200000	0.00173	0.000851	0	0.000375	0.001286
A04	33400000	33400000	0.001861	0.000925	0	0.000409	0.001385
A04	33600000	33600000	0.001665	0.000845	0	0.000392	0.001244
A04	33800000	33800000	0.001619	0.000815	0	0.000379	0.001211
A04	34000000	34000000	0.001534	0.000795	0	0.000365	0.001158
A04	34200000	34200000	0.00147	0.000784	0	0.000366	0.001126
A04	34400000	34400000	0.001566	0.000821	0	0.000375	0.001201
A04	34600000	34600000	0.001565	0.000838	0	0.000381	0.001207
A04	34800000	34800000	0.001563	0.000845	0	0.000379	0.001221
A04	35000000	35000000	0.001585	0.000826	0	0.000353	0.001224
A04	35200000	35200000	0.001693	0.000863	0	0.000369	0.001289
A04	35400000	35400000	0.001559	0.000795	0	0.000344	0.001186
A04	35600000	35600000	0.001598	0.000798	0	0.000339	0.001214
A04	35800000	35800000	0.001436	0.000712	0	0.000304	0.001075
A04	36000000	36000000	0.001321	0.000679	0	0.0003	0.001001
A04	36200000	36200000	0.001253	0.000639	0	0.000289	0.000951
A04	36400000	36400000	0.001288	0.000652	0	0.00029	0.000977
A04	36600000	36600000	0.00104	0.000528	0	0.00024	0.000784
A04	36800000	36800000	0.001074	0.000546	0	0.000251	0.000812
A04	37000000	37000000	0.001049	0.000517	0	0.000234	0.000783
A04	37200000	37200000	0.00081	0.000405	0	0.000178	0.000608
A04	37400000	37400000	0.000681	0.000349	0	0.000162	0.000511
A04	37600000	37600000	0.000634	0.000338	0	0.000161	0.000486
A04	37800000	37800000	0.000909	0.000478	0	0.000221	0.000695
A04	38000000	38000000	0.001163	0.00062	0	0.000295	0.000898
A04	38200000	38200000	0.001523	0.00079	0	0.000383	0.001162
A04	38400000	38400000	0.001737	0.000904	0	0.000426	0.00133
A04	38600000	38600000	0.001997	0.001024	1e-06	0.000492	0.001517
A04	38800000	38800000	0.001992	0.001018	1e-06	0.000496	0.001509
A04	39000000	39000000	0.001884	0.000963	1e-06	0.00047	0.001421
A04	39200000	39200000	0.001759	0.000934	1e-06	0.00045	0.001344
A04	39400000	39400000	0.001572	0.000851	1e-06	0.000411	0.001206
A04	39600000	39600000	0.001479	0.000812	0	0.00038	0.001141
A04	39800000	39800000	0.001421	0.000794	0	0.000365	0.001102
A04	40000000	40000000	0.001367	0.00076	0	0.000345	0.001058
A04	40200000	40200000	0.001339	0.000732	0	0.000333	0.001028
A04	40400000	40400000	0.001362	0.000721	0	0.000332	0.001032
A04	40600000	40600000	0.001318	0.000689	0	0.000327	0.000996
A04	40800000	40800000	0.001264	0.000657	0	0.000317	0.000955
A04	41000000	41000000	0.001415	0.000744	0	0.000356	0.001078
A04	41200000	41200000	0.001388	0.000719	0	0.000336	0.001053
A04	41400000	41400000	0.00137	0.00072	0	0.00034	0.001044
A04	41600000	41600000	0.001465	0.000798	0	0.000369	0.001129
A04	41800000	41800000	0.001612	0.000863	0	0.000386	0.001226
A04	42000000	42000000	0.001701	0.000908	0	0.000414	0.001286
A04	42200000	42200000	0.001785	0.000946	0	0.000438	0.001346
A04	42400000	42400000	0.001948	0.001029	0	0.000467	0.001474
A04	42600000	42600000	0.001875	0.000977	0	0.000441	0.001417
A04	42800000	42800000	0.001928	0.000996	0	0.00046	0.001464
A04	43000000	43000000	0.001584	0.000806	0	0.000365	0.001199
A04	43200000	43200000	0.001285	0.000664	0	0.000301	0.000981
A04	43400000	43400000	0.001199	0.000631	0	0.000305	0.000911
A04	43600000	43600000	0.001103	0.00058	0	0.000284	0.000831
A04	43800000	43800000	0.001051	0.000565	0	0.000268	0.00078
A04	44000000	44000000	0.001176	0.000626	0	0.000286	0.000875
A04	44200000	44200000	0.001463	0.000777	0	0.000353	0.001093
A04	44400000	44400000	0.001436	0.000765	0	0.000324	0.001079
A04	44600000	44600000	0.001481	0.000798	0	0.000336	0.001119
A04	44800000	44800000	0.001522	0.000829	0	0.00037	0.001169
A04	45000000	45000000	0.001808	0.00097	0	0.000465	0.001382
A04	45200000	45200000	0.002018	0.001071	0	0.000524	0.00154
A04	45400000	45400000	0.002016	0.001066	0	0.000528	0.001539
A04	45600000	45600000	0.001928	0.000985	0	0.00051	0.001454
A04	45800000	45800000	0.001798	0.00088	0	0.000479	0.001335
A04	46000000	46000000	0.001561	0.000769	0	0.000408	0.001165
A04	46200000	46200000	0.001379	0.000706	0	0.00037	0.001038
A04	46400000	46400000	0.001352	0.000676	0	0.000365	0.001015
A04	46600000	46600000	0.001408	0.00073	0	0.000371	0.001074
A04	46800000	46800000	0.001343	0.000727	0	0.000339	0.001045
A04	47000000	47000000	0.001454	0.000806	0	0.000375	0.001134
A04	47200000	47200000	0.001357	0.000727	1e-06	0.000341	0.001049
A04	47400000	47400000	0.00147	0.00077	1e-06	0.00036	0.00112
A04	47600000	47600000	0.001647	0.000841	1e-06	0.000388	0.001238
A04	47800000	47800000	0.001643	0.000828	1e-06	0.000383	0.001225
A04	48000000	48000000	0.001396	0.000674	1e-06	0.000308	0.001028
A04	48200000	48200000	0.00135	0.000648	0	0.000296	0.000991
A04	48400000	48400000	0.001374	0.000668	0	0.000306	0.001014
A04	48600000	48600000	0.001369	0.000679	0	0.000317	0.001023
A04	48800000	48800000	0.001485	0.000734	0	0.000319	0.001109
A04	49000000	49000000	0.001612	0.000811	0	0.000361	0.001211
A04	49200000	49200000	0.001627	0.00079	0	0.000321	0.001204
A04	49400000	49400000	0.00143	0.000703	0	0.000273	0.001065
A04	49600000	49600000	0.001213	0.000599	0	0.00023	0.000904
A04	49800000	49800000	0.001271	0.000645	0	0.000272	0.000949
A04	50000000	50000000	0.001233	0.000616	0	0.000249	0.000922
A04	50200000	50200000	0.00139	0.000719	0	0.000328	0.001062
A04	50400000	50400000	0.001545	0.000801	0	0.000361	0.001175
A04	50600000	50600000	0.001855	0.000948	0	0.00043	0.001398
A04	50800000	50800000	0.001938	0.001004	0	0.000477	0.001471
A04	51000000	51000000	0.002061	0.001073	0	0.000523	0.00156
A04	51200000	51200000	0.002305	0.001204	0	0.000586	0.001744
A04	51400000	51400000	0.002401	0.001218	0	0.000625	0.001803
A04	51600000	51600000	0.002295	0.001155	0	0.000591	0.001724
A04	51800000	51800000	0.002381	0.001174	0	0.000584	0.00179
A04	52000000	52000000	0.002391	0.0012	0	0.000594	0.001806
A04	52200000	52200000	0.001972	0.001098	0	0.000546	0.001544
A04	52400000	52400000	0.001649	0.001003	0	0.000474	0.001334
A04	52600000	52600000	0.001857	0.001136	0	0.000544	0.001504
A04	52800000	52800000	0.001696	0.001069	0	0.000518	0.001383
A04	53000000	53000000	0.001629	0.001	0	0.000469	0.001318
[truncated: 9,479 more rows]

## Sheet: Fig.1b (SNP density)
Source Data Fig. 1. Sequence statistics, genomic features and syntenic relationships
Source Data Fig. 1b | Information of genome information, genome density, repeat density, indel density, SNP density, A and D syntenic blocks in G.mustelinum
SNP density
chr	start	end	GmGb	GmGh	GmGm	GmGt	GmGd
A01	0	0	0.015996	0.008258	7e-06	0.004061	0.012087
A01	200000	200000	0.017104	0.008842	6e-06	0.004334	0.01292
A01	400000	400000	0.017741	0.009162	6e-06	0.004495	0.013395
A01	600000	600000	0.018876	0.010026	6e-06	0.004909	0.014178
A01	800000	800000	0.019112	0.010133	5e-06	0.004909	0.014369
A01	1000000	1000000	0.019135	0.010089	5e-06	0.004942	0.014372
A01	1200000	1200000	0.019074	0.010038	5e-06	0.004943	0.0143
A01	1400000	1400000	0.018907	0.009957	2e-06	0.004813	0.01424
A01	1600000	1600000	0.018364	0.009539	2e-06	0.004517	0.013988
A01	1800000	1800000	0.01833	0.009707	2e-06	0.004622	0.014056
A01	2000000	2000000	0.019376	0.010092	2e-06	0.004756	0.014774
A01	2200000	2200000	0.019507	0.010148	3e-06	0.004713	0.014903
A01	2400000	2400000	0.020478	0.010696	2e-06	0.005067	0.015605
A01	2600000	2600000	0.021261	0.010967	3e-06	0.005365	0.016168
A01	2800000	2800000	0.025848	0.012719	3e-06	0.006655	0.019364
A01	3000000	3000000	0.024227	0.011765	3e-06	0.006436	0.018096
A01	3200000	3200000	0.025667	0.012419	3e-06	0.006859	0.019103
A01	3400000	3400000	0.02536	0.012497	2e-06	0.006939	0.019017
A01	3600000	3600000	0.024081	0.011875	2e-06	0.006613	0.018045
A01	3800000	3800000	0.019896	0.009932	1e-05	0.005542	0.014976
A01	4000000	4000000	0.01955	0.009884	1e-05	0.005282	0.01481
A01	4200000	4200000	0.018686	0.009445	9e-06	0.004795	0.014165
A01	4400000	4400000	0.019035	0.009297	9e-06	0.004688	0.014298
A01	4600000	4600000	0.020929	0.01026	1.1e-05	0.005294	0.015991
A01	4800000	4800000	0.021519	0.010838	4e-06	0.005231	0.016595
A01	5000000	5000000	0.023589	0.012015	1.1e-05	0.005849	0.018176
A01	5200000	5200000	0.022798	0.011666	1.1e-05	0.005921	0.017578
A01	5400000	5400000	0.024117	0.012036	1.1e-05	0.006496	0.018363
A01	5600000	5600000	0.024035	0.01209	8e-06	0.006442	0.018143
A01	5800000	5800000	0.023707	0.011949	7e-06	0.006303	0.017843
A01	6000000	6000000	0.022048	0.011159	2e-06	0.005851	0.016624
A01	6200000	6200000	0.021383	0.010819	3e-06	0.005682	0.016163
A01	6400000	6400000	0.019673	0.010122	3e-06	0.004792	0.014982
A01	6600000	6600000	0.018478	0.009425	3e-06	0.004323	0.013969
A01	6800000	6800000	0.017333	0.008794	3e-06	0.004095	0.013074
A01	7000000	7000000	0.01829	0.009296	1e-06	0.004409	0.013798
A01	7200000	7200000	0.020867	0.010549	0	0.005053	0.015732
A01	7400000	7400000	0.0207	0.010771	1e-06	0.005343	0.015733
A01	7600000	7600000	0.019514	0.010149	1e-06	0.005076	0.014843
A01	7800000	7800000	0.019152	0.009915	1e-06	0.00494	0.014548
A01	8000000	8000000	0.01901	0.009795	1e-06	0.004891	0.014412
A01	8200000	8200000	0.019164	0.009902	4e-06	0.004924	0.014556
A01	8400000	8400000	0.020637	0.010623	4e-06	0.005185	0.015654
A01	8600000	8600000	0.024151	0.012464	4e-06	0.00583	0.018091
A01	8800000	8800000	0.027167	0.014021	4e-06	0.006499	0.020306
A01	9000000	9000000	0.03007	0.015551	4e-06	0.007263	0.022547
A01	9200000	9200000	0.02921	0.015147	3e-06	0.007077	0.02187
A01	9400000	9400000	0.028549	0.014919	3e-06	0.007057	0.021463
A01	9600000	9600000	0.025881	0.013467	5e-06	0.006607	0.019606
A01	9800000	9800000	0.025778	0.013367	6e-06	0.006619	0.019579
A01	10000000	10000000	0.023356	0.011973	6e-06	0.005829	0.017649
A01	10200000	10200000	0.024827	0.012714	5e-06	0.006178	0.018795
A01	10400000	10400000	0.021796	0.010972	4e-06	0.005291	0.016391
A01	10600000	10600000	0.023625	0.011863	2e-06	0.005678	0.017776
A01	10800000	10800000	0.022883	0.011507	1e-06	0.005555	0.017229
A01	11000000	11000000	0.022392	0.011358	1e-06	0.005536	0.016883
A01	11200000	11200000	0.021084	0.010718	0	0.005199	0.015894
A01	11400000	11400000	0.024001	0.012182	0	0.005922	0.018102
A01	11600000	11600000	0.023358	0.011958	0	0.005803	0.017666
A01	11800000	11800000	0.02337	0.01199	0	0.005834	0.017662
A01	12000000	12000000	0.022889	0.011783	0	0.005807	0.017325
A01	12200000	12200000	0.023762	0.012287	1e-06	0.006051	0.018029
A01	12400000	12400000	0.023783	0.012795	1e-06	0.006326	0.018258
A01	12600000	12600000	0.024917	0.013475	2e-06	0.006689	0.019111
A01	12800000	12800000	0.024495	0.013335	2e-06	0.006592	0.018849
A01	13000000	13000000	0.026057	0.014041	2e-06	0.006888	0.019986
A01	13200000	13200000	0.026049	0.013935	2e-06	0.006843	0.019902
A01	13400000	13400000	0.026389	0.013698	2e-06	0.0067	0.019905
A01	13600000	13600000	0.025479	0.013128	1e-06	0.006437	0.019235
A01	13800000	13800000	0.02542	0.012961	3e-06	0.006237	0.019135
A01	14000000	14000000	0.025725	0.013112	8e-06	0.006164	0.019406
A01	14200000	14200000	0.026556	0.013543	8e-06	0.006341	0.020061
A01	14400000	14400000	0.027792	0.014142	8e-06	0.006557	0.021039
A01	14600000	14600000	0.026325	0.013377	8e-06	0.006153	0.019905
A01	14800000	14800000	0.027796	0.014201	6e-06	0.00657	0.021035
A01	15000000	15000000	0.028311	0.0145	1e-06	0.00686	0.021403
A01	15200000	15200000	0.027292	0.013979	0	0.006661	0.020594
A01	15400000	15400000	0.026853	0.013705	0	0.006496	0.020246
A01	15600000	15600000	0.029346	0.014895	1e-06	0.007153	0.022098
A01	15800000	15800000	0.030158	0.015259	1e-06	0.007488	0.022705
A01	16000000	16000000	0.029327	0.014856	1e-06	0.007245	0.022089
A01	16200000	16200000	0.029267	0.014858	1e-06	0.007212	0.022087
A01	16400000	16400000	0.029752	0.01514	1e-06	0.007423	0.022472
A01	16600000	16600000	0.028589	0.01473	0	0.007312	0.021672
A01	16800000	16800000	0.027457	0.014196	0	0.006996	0.020917
A01	17000000	17000000	0.027732	0.01431	0	0.007087	0.021131
A01	17200000	17200000	0.027481	0.014439	0	0.007188	0.021058
A01	17400000	17400000	0.025563	0.013483	1e-06	0.006762	0.019621
A01	17600000	17600000	0.02462	0.013048	1e-06	0.006474	0.019124
A01	17800000	17800000	0.023841	0.012553	1.2e-05	0.006157	0.018405
A01	18000000	18000000	0.028609	0.015023	1.7e-05	0.007356	0.022045
A01	18200000	18200000	0.028804	0.014903	1.7e-05	0.007288	0.022079
A01	18400000	18400000	0.029346	0.015156	3.7e-05	0.007432	0.022467
A01	18600000	18600000	0.029533	0.015112	3.7e-05	0.007363	0.022353
A01	18800000	18800000	0.029179	0.014994	2.6e-05	0.007418	0.022123
A01	19000000	19000000	0.023086	0.011831	2.1e-05	0.005911	0.017442
A01	19200000	19200000	0.023468	0.011907	2.1e-05	0.0059	0.017661
A01	19400000	19400000	0.024612	0.012503	5e-06	0.006158	0.018506
A01	19600000	19600000	0.026044	0.013228	6e-06	0.00657	0.019556
A01	19800000	19800000	0.02688	0.013656	6e-06	0.006773	0.020172
A01	20000000	20000000	0.028763	0.014675	6e-06	0.007277	0.021642
A01	20200000	20200000	0.0283	0.014472	6e-06	0.007199	0.021301
A01	20400000	20400000	0.027444	0.013957	1e-06	0.006947	0.02063
A01	20600000	20600000	0.026951	0.013689	0	0.006686	0.020276
A01	20800000	20800000	0.027454	0.014092	3e-06	0.00684	0.020845
A01	21000000	21000000	0.025075	0.014109	3e-06	0.006858	0.01966
A01	21200000	21200000	0.024517	0.013859	3e-06	0.006733	0.019289
A01	21400000	21400000	0.019984	0.011613	4e-06	0.005623	0.015914
A01	21600000	21600000	0.019669	0.011293	4e-06	0.005667	0.015576
A01	21800000	21800000	0.020106	0.011339	1e-06	0.005745	0.01573
A01	22000000	22000000	0.023485	0.011793	1.9e-05	0.006005	0.017603
A01	22200000	22200000	0.026034	0.013008	1.9e-05	0.006705	0.01949
A01	22400000	22400000	0.030614	0.015449	1.8e-05	0.007968	0.022999
A01	22600000	22600000	0.031355	0.016182	1.9e-05	0.008164	0.023749
A01	22800000	22800000	0.031888	0.016428	1.9e-05	0.008128	0.024112
A01	23000000	23000000	0.031589	0.016552	1e-06	0.008182	0.024065
A01	23200000	23200000	0.030439	0.015997	1e-06	0.007795	0.023204
A01	23400000	23400000	0.031699	0.016455	1e-06	0.007934	0.02406
A01	23600000	23600000	0.031358	0.016104	0	0.007777	0.023743
A01	23800000	23800000	0.031057	0.016038	3.3e-05	0.007874	0.023546
A01	24000000	24000000	0.030095	0.015257	3.4e-05	0.00739	0.022678
A01	24200000	24200000	0.029785	0.015225	5.9e-05	0.007322	0.022488
A01	24400000	24400000	0.028778	0.014775	5.9e-05	0.007186	0.021762
A01	24600000	24600000	0.030352	0.015712	5.9e-05	0.007622	0.023009
A01	24800000	24800000	0.027915	0.014496	2.6e-05	0.007029	0.021195
A01	25000000	25000000	0.027943	0.01443	2.6e-05	0.007119	0.021196
A01	25200000	25200000	0.027212	0.014419	1e-06	0.007162	0.020846
A01	25400000	25400000	0.027284	0.014394	1e-06	0.007193	0.020888
A01	25600000	25600000	0.024867	0.013048	4e-06	0.006504	0.018985
A01	25800000	25800000	0.026834	0.014222	4e-06	0.007041	0.020523
A01	26000000	26000000	0.026341	0.014055	4e-06	0.006918	0.020156
A01	26200000	26200000	0.027321	0.014098	4e-06	0.006924	0.020689
A01	26400000	26400000	0.026118	0.013476	4e-06	0.006561	0.019783
A01	26600000	26600000	0.02783	0.014299	1e-06	0.007072	0.02106
A01	26800000	26800000	0.026465	0.013488	1e-06	0.006703	0.020006
A01	27000000	27000000	0.026752	0.013693	0	0.006752	0.020295
A01	27200000	27200000	0.024852	0.012949	0	0.006445	0.018933
A01	27400000	27400000	0.026441	0.013854	0	0.006883	0.020126
A01	27600000	27600000	0.026145	0.013631	0	0.0067	0.019871
A01	27800000	27800000	0.028425	0.014547	0	0.006964	0.021479
A01	28000000	28000000	0.027927	0.013744	0	0.006062	0.020842
A01	28200000	28200000	0.029773	0.014344	1e-06	0.006005	0.022092
A01	28400000	28400000	0.030671	0.014836	1e-06	0.006196	0.022808
A01	28600000	28600000	0.027663	0.013573	1e-06	0.005559	0.020652
A01	28800000	28800000	0.023966	0.011752	1e-06	0.004823	0.017904
A01	29000000	29000000	0.025123	0.013131	1e-06	0.006032	0.019092
A01	29200000	29200000	0.025083	0.01334	7e-06	0.006555	0.019169
A01	29400000	29400000	0.023832	0.012705	7e-06	0.00631	0.018213
A01	29600000	29600000	0.02678	0.013971	7e-06	0.006998	0.020313
A01	29800000	29800000	0.029604	0.015386	7e-06	0.007636	0.022437
A01	30000000	30000000	0.028586	0.014584	7e-06	0.007242	0.021601
A01	30200000	30200000	0.029229	0.014791	0	0.007249	0.02204
A01	30400000	30400000	0.028639	0.014298	0	0.007005	0.021484
A01	30600000	30600000	0.026598	0.013245	1.2e-05	0.006534	0.01994
A01	30800000	30800000	0.025588	0.012915	1.2e-05	0.006437	0.019276
A01	31000000	31000000	0.026819	0.013459	1.2e-05	0.006728	0.020143
A01	31200000	31200000	0.026649	0.01338	1.2e-05	0.00678	0.020008
A01	31400000	31400000	0.027507	0.013833	1.2e-05	0.00691	0.020711
A01	31600000	31600000	0.029821	0.015055	0	0.007403	0.022485
A01	31800000	31800000	0.028905	0.01401	0	0.006515	0.021487
A01	32000000	32000000	0.026713	0.012178	0	0.004897	0.019441
A01	32200000	32200000	0.025761	0.011605	0	0.004497	0.018709
A01	32400000	32400000	0.0247	0.011189	0	0.004307	0.017919
A01	32600000	32600000	0.024185	0.011083	0	0.00437	0.017719
A01	32800000	32800000	0.025322	0.012298	0	0.005412	0.019058
A01	33000000	33000000	0.027043	0.013822	0	0.006878	0.020675
A01	33200000	33200000	0.025576	0.013077	0	0.006534	0.019547
A01	33400000	33400000	0.025319	0.012953	0	0.006516	0.019344
A01	33600000	33600000	0.022416	0.011909	0	0.005931	0.016911
A01	33800000	33800000	0.021692	0.011472	1e-06	0.005669	0.016032
A01	34000000	34000000	0.0204	0.010875	2e-06	0.005308	0.015121
A01	34200000	34200000	0.019736	0.010719	3e-06	0.00529	0.01462
A01	34400000	34400000	0.020992	0.011285	3e-06	0.005509	0.015547
A01	34600000	34600000	0.022901	0.011714	3e-06	0.005644	0.017041
A01	34800000	34800000	0.023054	0.011384	2e-06	0.005681	0.017099
A01	35000000	35000000	0.0234	0.011728	1e-06	0.005855	0.017491
A01	35200000	35200000	0.024495	0.012158	0	0.005997	0.018313
A01	35400000	35400000	0.023556	0.011591	0	0.005806	0.017612
A01	35600000	35600000	0.023666	0.011556	4e-06	0.005846	0.017676
A01	35800000	35800000	0.021502	0.009948	4e-06	0.004857	0.015813
A01	36000000	36000000	0.019625	0.009023	4e-06	0.004342	0.014383
A01	36200000	36200000	0.021366	0.009882	4e-06	0.00478	0.015842
A01	36400000	36400000	0.01964	0.009109	6e-06	0.004356	0.014577
A01	36600000	36600000	0.018046	0.008377	2e-06	0.004014	0.013436
A01	36800000	36800000	0.018726	0.009875	2e-06	0.004743	0.014473
A01	37000000	37000000	0.01794	0.010083	2e-06	0.004857	0.013988
A01	37200000	37200000	0.01706	0.009734	2e-06	0.004647	0.013186
A01	37400000	37400000	0.015014	0.008739	0	0.004134	0.011674
A01	37600000	37600000	0.016772	0.009721	0	0.004514	0.012971
A01	37800000	37800000	0.016621	0.00928	0	0.00432	0.012663
A01	38000000	38000000	0.018628	0.009607	0	0.004531	0.014
A01	38200000	38200000	0.017568	0.009106	0	0.00436	0.013241
A01	38400000	38400000	0.021546	0.010996	0	0.005362	0.016114
A01	38600000	38600000	0.020515	0.010493	0	0.005148	0.015592
A01	38800000	38800000	0.023129	0.011599	4.8e-05	0.005564	0.017438
A01	39000000	39000000	0.023474	0.011636	4.8e-05	0.005607	0.017627
A01	39200000	39200000	0.022497	0.011025	4.8e-05	0.0053	0.01684
A01	39400000	39400000	0.02248	0.010993	4.8e-05	0.005302	0.01686
A01	39600000	39600000	0.021651	0.010527	4.8e-05	0.004966	0.016014
A01	39800000	39800000	0.021527	0.010706	1e-06	0.005137	0.016112
A01	40000000	40000000	0.020742	0.010331	1.1e-05	0.004912	0.01554
A01	40200000	40200000	0.023807	0.01159	1.2e-05	0.005411	0.017738
A01	40400000	40400000	0.024065	0.011806	1.3e-05	0.005475	0.018008
A01	40600000	40600000	0.025599	0.012451	1.3e-05	0.005945	0.019094
A01	40800000	40800000	0.02517	0.012193	1.2e-05	0.005678	0.018734
A01	41000000	41000000	0.028171	0.01358	2e-06	0.006629	0.020723
A01	41200000	41200000	0.027237	0.01351	1e-06	0.006642	0.020119
A01	41400000	41400000	0.026955	0.01349	0	0.006622	0.019854
A01	41600000	41600000	0.024838	0.012504	0	0.006138	0.018312
A01	41800000	41800000	0.025209	0.012756	0	0.006456	0.018575
A01	42000000	42000000	0.023723	0.012259	0	0.005999	0.017767
A01	42200000	42200000	0.022306	0.011477	0	0.005664	0.016724
A01	42400000	42400000	0.022096	0.011328	1e-06	0.00564	0.016613
A01	42600000	42600000	0.025486	0.01295	2e-06	0.00643	0.019133
A01	42800000	42800000	0.023955	0.012288	4e-06	0.006019	0.018061
A01	43000000	43000000	0.024391	0.012441	4e-06	0.006063	0.018354
A01	43200000	43200000	0.025218	0.012777	5e-06	0.006306	0.018949
A01	43400000	43400000	0.025279	0.012772	4e-06	0.006214	0.019024
A01	43600000	43600000	0.023791	0.011982	3e-06	0.00596	0.017877
A01	43800000	43800000	0.024719	0.012379	1e-06	0.006249	0.018546
A01	44000000	44000000	0.02349	0.011761	3e-06	0.006075	0.017748
A01	44200000	44200000	0.024187	0.012176	2e-06	0.006213	0.018343
A01	44400000	44400000	0.023168	0.011602	7e-06	0.006014	0.017564
A01	44600000	44600000	0.021509	0.010872	7e-06	0.005519	0.016382
A01	44800000	44800000	0.0204	0.010248	7e-06	0.005161	0.015565
A01	45000000	45000000	0.021347	0.010778	5e-06	0.005317	0.016229
A01	45200000	45200000	0.021334	0.01079	5e-06	0.005302	0.01626
A01	45400000	45400000	0.021169	0.010798	0	0.005189	0.016163
A01	45600000	45600000	0.020786	0.010573	0	0.005173	0.015951
A01	45800000	45800000	0.01981	0.010077	1e-06	0.004931	0.015185
A01	46000000	46000000	0.019383	0.00983	1e-06	0.004733	0.014842
A01	46200000	46200000	0.021273	0.010903	2e-06	0.0052	0.016525
A01	46400000	46400000	0.022996	0.011918	2e-06	0.005668	0.017754
A01	46600000	46600000	0.025427	0.01315	2e-06	0.006163	0.019547
A01	46800000	46800000	0.027778	0.014226	2e-06	0.00652	0.02132
A01	47000000	47000000	0.029271	0.015006	2e-06	0.007079	0.022465
A01	47200000	47200000	0.026033	0.013266	1e-06	0.006277	0.01978
A01	47400000	47400000	0.025487	0.01274	1e-06	0.006037	0.01942
A01	47600000	47600000	0.026683	0.013353	7e-06	0.006286	0.0203
A01	47800000	47800000	0.02791	0.014118	6e-06	0.006786	0.021253
A01	48000000	48000000	0.02576	0.013002	7e-06	0.00615	0.019639
A01	48200000	48200000	0.025275	0.012705	7e-06	0.00602	0.019234
A01	48400000	48400000	0.025681	0.012986	9e-06	0.006279	0.019584
A01	48600000	48600000	0.026126	0.01317	3e-06	0.006406	0.019858
A01	48800000	48800000	0.024099	0.012045	4e-06	0.005866	0.018259
A01	49000000	49000000	0.024535	0.01225	4e-06	0.005969	0.018572
A01	49200000	49200000	0.025693	0.012884	4e-06	0.006348	0.019515
A01	49400000	49400000	0.024627	0.012363	2e-06	0.006032	0.018651
A01	49600000	49600000	0.023321	0.011805	2e-06	0.005777	0.017761
A01	49800000	49800000	0.024292	0.012396	1e-06	0.006069	0.01858
A01	50000000	50000000	0.024177	0.012411	0	0.00591	0.018482
A01	50200000	50200000	0.023669	0.012147	0	0.00574	0.018024
A01	50400000	50400000	0.022962	0.011879	1e-05	0.005491	0.017492
A01	50600000	50600000	0.021001	0.010822	1.6e-05	0.004906	0.015976
A01	50800000	50800000	0.019831	0.010159	1.6e-05	0.004671	0.01507
A01	51000000	51000000	0.018543	0.009469	1.7e-05	0.004433	0.014091
A01	51200000	51200000	0.020034	0.010232	1.7e-05	0.004784	0.015145
A01	51400000	51400000	0.021563	0.010843	7e-06	0.005221	0.016264
A01	51600000	51600000	0.021581	0.010888	1e-06	0.005179	0.016175
A01	51800000	51800000	0.022631	0.011529	1e-06	0.005419	0.016966
A01	52000000	52000000	0.024245	0.012338	0	0.005858	0.018192
A01	52200000	52200000	0.022969	0.011694	1.2e-05	0.005697	0.017446
A01	52400000	52400000	0.022648	0.011577	1.2e-05	0.005587	0.017258
A01	52600000	52600000	0.025403	0.013025	2.6e-05	0.006338	0.01945
A01	52800000	52800000	0.024679	0.012613	5.6e-05	0.00629	0.019061
A01	53000000	53000000	0.023582	0.011987	5.6e-05	0.005843	0.018227
A01	53200000	53200000	0.025034	0.012691	4.4e-05	0.006033	0.019217
A01	53400000	53400000	0.025151	0.012735	4.4e-05	0.006138	0.019322
A01	53600000	53600000	0.023713	0.011965	3e-05	0.005852	0.018249
A01	53800000	53800000	0.023144	0.011671	0	0.00571	0.01779
A01	54000000	54000000	0.023026	0.01166	5e-06	0.005917	0.017764
A01	54200000	54200000	0.021008	0.010649	5e-06	0.005428	0.016187
A01	54400000	54400000	0.020087	0.010219	5e-06	0.005206	0.015489
A01	54600000	54600000	0.020433	0.010347	5e-06	0.005457	0.015832
A01	54800000	54800000	0.021064	0.010682	5e-06	0.005524	0.016172
A01	55000000	55000000	0.019092	0.00967	0	0.004957	0.014621
A01	55200000	55200000	0.015516	0.007891	1e-06	0.004078	0.011914
A01	55400000	55400000	0.016644	0.008473	1e-06	0.004386	0.012756
A01	55600000	55600000	0.016414	0.008451	1e-06	0.004125	0.012437
A01	55800000	55800000	0.015839	0.008419	1e-06	0.003871	0.011811
A01	56000000	56000000	0.017556	0.009931	1e-06	0.004624	0.01279
A01	56200000	56200000	0.021917	0.012319	0	0.005807	0.016056
A01	56400000	56400000	0.02274	0.012699	0	0.006037	0.016674
A01	56600000	56600000	0.02386	0.013159	6e-06	0.006314	0.01752
A01	56800000	56800000	0.026192	0.01414	6e-06	0.007009	0.019558
A01	57000000	57000000	0.026009	0.013426	6e-06	0.006637	0.019754
A01	57200000	57200000	0.027516	0.01395	6e-06	0.006838	0.020854
A01	57400000	57400000	0.02648	0.013151	6e-06	0.006121	0.019908
A01	57600000	57600000	0.026935	0.013422	0	0.006365	0.020269
A01	57800000	57800000	0.024343	0.012419	0	0.005796	0.018064
A01	58000000	58000000	0.025564	0.013105	0	0.006166	0.018964
A01	58200000	58200000	0.024595	0.012721	0	0.005912	0.018273
A01	58400000	58400000	0.024322	0.013326	0	0.00641	0.01799
A01	58600000	58600000	0.023523	0.012968	0	0.006214	0.017491
A01	58800000	58800000	0.025168	0.013594	0	0.006466	0.01868
A01	59000000	59000000	0.025605	0.013841	0	0.00649	0.018874
A01	59200000	59200000	0.025952	0.014123	0	0.006683	0.019045
A01	59400000	59400000	0.028054	0.014865	0	0.007067	0.020895
A01	59600000	59600000	0.027643	0.014586	0	0.006787	0.020453
A01	59800000	59800000	0.028127	0.014673	0	0.006884	0.020986
A01	60000000	60000000	0.02984	0.015589	0	0.007377	0.022454
A01	60200000	60200000	0.032749	0.016742	1e-06	0.007991	0.024788
A01	60400000	60400000	0.030733	0.015415	1e-06	0.007393	0.02338
A01	60600000	60600000	0.032127	0.016183	2e-06	0.007882	0.024531
A01	60800000	60800000	0.032232	0.016288	2e-06	0.008026	0.024742
A01	61000000	61000000	0.027665	0.013929	2e-06	0.006862	0.021243
A01	61200000	61200000	0.024343	0.01238	1e-06	0.006137	0.018735
A01	61400000	61400000	0.02479	0.012756	1e-06	0.006323	0.018955
A01	61600000	61600000	0.02292	0.01173	2e-06	0.005678	0.017385
A01	61800000	61800000	0.022001	0.011234	2e-06	0.00541	0.016665
A01	62000000	62000000	0.02456	0.012491	2e-06	0.006157	0.018726
A01	62200000	62200000	0.025124	0.012815	2e-06	0.006274	0.01916
A01	62400000	62400000	0.025621	0.013349	2e-06	0.006533	0.01938
A01	62600000	62600000	0.02619	0.013627	0	0.006724	0.019908
A01	62800000	62800000	0.024579	0.012746	0	0.006737	0.019031
A01	63000000	63000000	0.02594	0.013401	0	0.006926	0.019957
A01	63200000	63200000	0.026926	0.01391	0	0.007166	0.020719
A01	63400000	63400000	0.027742	0.014156	0	0.007343	0.021405
A01	63600000	63600000	0.029283	0.014975	0	0.007808	0.022593
A01	63800000	63800000	0.033483	0.017371	1e-06	0.00853	0.025461
A01	64000000	64000000	0.033953	0.017568	1e-06	0.00871	0.025867
A01	64200000	64200000	0.03117	0.016069	1e-06	0.007731	0.023618
A01	64400000	64400000	0.028835	0.014923	1e-06	0.006945	0.021737
A01	64600000	64600000	0.026091	0.013556	1e-06	0.006227	0.019662
A01	64800000	64800000	0.023353	0.012007	0	0.005487	0.017561
A01	65000000	65000000	0.021609	0.011164	0	0.004999	0.016219
A01	65200000	65200000	0.023517	0.012274	0	0.00587	0.017809
A01	65400000	65400000	0.022892	0.011948	0	0.005876	0.017591
A01	65600000	65600000	0.021424	0.011111	0	0.005527	0.016428
A01	65800000	65800000	0.019576	0.010116	0	0.005042	0.014934
A01	66000000	66000000	0.018906	0.009796	0	0.004857	0.014417
A01	66200000	66200000	0.017984	0.009292	0	0.004542	0.013718
A01	66400000	66400000	0.019408	0.009946	0	0.004898	0.014716
A01	66600000	66600000	0.021204	0.010945	0	0.005394	0.016114
A01	66800000	66800000	0.023685	0.012213	0	0.006034	0.018008
A01	67000000	67000000	0.023664	0.012226	0	0.006148	0.018027
A01	67200000	67200000	0.023794	0.012406	0	0.006193	0.018082
A01	67400000	67400000	0.023155	0.0121	0	0.005939	0.017569
A01	67600000	67600000	0.022778	0.011939	0	0.005882	0.017257
A01	67800000	67800000	0.021437	0.011308	2e-06	0.005626	0.016388
A01	68000000	68000000	0.02124	0.011255	2e-06	0.00549	0.016201
A01	68200000	68200000	0.016795	0.00894	3.4e-05	0.004474	0.012886
A01	68400000	68400000	0.012612	0.006736	4e-05	0.003399	0.0097
A01	68600000	68600000	0.008972	0.00485	4e-05	0.00243	0.006961
A01	68800000	68800000	0.004752	0.002635	3.8e-05	0.001244	0.003625
A01	69000000	69000000	0.000948	0.00063	3.8e-05	0.000232	0.000679
A01	69200000	69200000	0.001204	0.000687	7e-06	7e-06	0.00069
A01	69400000	69400000	0.002785	0.001514	2e-06	7e-06	0.001517
A01	69600000	69600000	0.004503	0.002458	3e-06	3e-06	0.002464
A01	69800000	69800000	0.006402	0.003454	3e-06	3e-06	0.00346
A01	70000000	70000000	0.006929	0.003754	3e-06	3e-06	0.003759
A01	70200000	70200000	0.006259	0.003383	2e-06	3e-06	0.003394
A01	70400000	70400000	0.004523	0.002477	3e-06	3e-06	0.002491
A01	70600000	70600000	0.004496	0.002402	2e-06	3.3e-05	0.002452
A01	70800000	70800000	0.004469	0.002382	2e-06	3.3e-05	0.002442
A01	71000000	71000000	0.006472	0.003378	2e-06	4.4e-05	0.003459
A01	71200000	71200000	0.008	0.004206	6.4e-05	0.000173	0.004395
A01	71400000	71400000	0.011791	0.006048	6.2e-05	0.000809	0.006916
A01	71600000	71600000	0.01507	0.006974	6.2e-05	0.00078	0.009295
A01	71800000	71800000	0.016826	0.007546	6.2e-05	0.001142	0.010969
A01	72000000	72000000	0.020053	0.009186	6.2e-05	0.002561	0.014053
A01	72200000	72200000	0.023378	0.010844	0	0.003647	0.016871
A01	72400000	72400000	0.025207	0.011852	0	0.004526	0.01858
A01	72600000	72600000	0.023718	0.011905	0	0.005543	0.01802
A01	72800000	72800000	0.0259	0.013317	0	0.006647	0.019759
A01	73000000	73000000	0.024731	0.012738	0	0.006431	0.018881
A01	73200000	73200000	0.026023	0.01337	0	0.006784	0.019802
A01	73400000	73400000	0.02554	0.013167	0	0.006518	0.019528
A01	73600000	73600000	0.027713	0.014194	0	0.006943	0.0211
A01	73800000	73800000	0.02664	0.01373	0	0.006678	0.020304
A01	74000000	74000000	0.026667	0.013772	1e-06	0.006665	0.020256
A01	74200000	74200000	0.025969	0.013401	1e-06	0.006486	0.019691
A01	74400000	74400000	0.02504	0.012895	1e-06	0.006327	0.018958
A01	74600000	74600000	0.024485	0.012551	1e-06	0.006205	0.018525
A01	74800000	74800000	0.020961	0.010707	1e-06	0.005665	0.016152
A01	75000000	75000000	0.018627	0.009288	0	0.005618	0.015063
A01	75200000	75200000	0.017571	0.008765	0	0.00551	0.01442
A01	75400000	75400000	0.017464	0.008644	1e-06	0.005456	0.014349
A01	75600000	75600000	0.017452	0.0087	1e-06	0.005475	0.014356
A01	75800000	75800000	0.0213	0.010557	1e-06	0.006089	0.016978
A01	76000000	76000000	0.025486	0.013071	1e-06	0.006646	0.019439
A01	76200000	76200000	0.024043	0.01238	1e-06	0.0061	0.018293
A01	76400000	76400000	0.025078	0.012993	0	0.006377	0.019057
A01	76600000	76600000	0.024759	0.012844	1e-06	0.006266	0.018782
A01	76800000	76800000	0.024407	0.012752	1e-06	0.006167	0.018501
A01	77000000	77000000	0.023142	0.011967	4e-06	0.005869	0.017586
A01	77200000	77200000	0.024286	0.012547	4e-06	0.00613	0.018332
A01	77400000	77400000	0.024366	0.012573	4e-06	0.006155	0.018394
A01	77600000	77600000	0.025811	0.013194	3e-06	0.006216	0.019337
A01	77800000	77800000	0.026965	0.013601	3e-06	0.006264	0.020301
A01	78000000	78000000	0.026149	0.013108	0	0.006003	0.019723
A01	78200000	78200000	0.026789	0.013424	0	0.006351	0.020339
A01	78400000	78400000	0.026725	0.013258	0	0.006037	0.02028
A01	78600000	78600000	0.024773	0.012345	0	0.005735	0.018967
A01	78800000	78800000	0.023738	0.012085	0	0.00577	0.018116
A01	79000000	79000000	0.024012	0.012227	0	0.005886	0.018308
A01	79200000	79200000	0.025907	0.013121	1e-06	0.006259	0.019651
A01	79400000	79400000	0.026517	0.013567	1e-06	0.006735	0.020154
A01	79600000	79600000	0.027296	0.013923	1e-06	0.007016	0.020746
A01	79800000	79800000	0.02663	0.013388	1e-06	0.006755	0.020275
A01	80000000	80000000	0.025238	0.012514	3e-06	0.00629	0.019309
A01	80200000	80200000	0.024337	0.012131	3e-06	0.006009	0.01866
A01	80400000	80400000	0.025232	0.012681	3e-06	0.006202	0.019329
A01	80600000	80600000	0.025054	0.012795	3e-06	0.006251	0.019202
A01	80800000	80800000	0.025977	0.013448	3e-06	0.006538	0.019843
A01	81000000	81000000	0.026039	0.014186	1e-06	0.00688	0.019557
A01	81200000	81200000	0.025092	0.014004	0	0.00684	0.018732
A01	81400000	81400000	0.023471	0.013449	4e-06	0.006594	0.017204
A01	81600000	81600000	0.023784	0.013645	4e-06	0.006538	0.01724
A01	81800000	81800000	0.024137	0.013769	4e-06	0.006671	0.017562
A01	82000000	82000000	0.025659	0.014	4e-06	0.006946	0.019008
A01	82200000	82200000	0.026547	0.014143	4e-06	0.007032	0.019754
A01	82400000	82400000	0.026703	0.013852	0	0.006859	0.020111
A01	82600000	82600000	0.026618	0.013758	0	0.006984	0.020274
A01	82800000	82800000	0.027102	0.014014	0	0.007145	0.020615
A01	83000000	83000000	0.025498	0.013295	0	0.006653	0.019413
A01	83200000	83200000	0.024571	0.012902	0	0.006438	0.018736
A01	83400000	83400000	0.022974	0.012253	0	0.006193	0.01754
A01	83600000	83600000	0.02329	0.012457	0	0.006261	0.017674
A01	83800000	83800000	0.022159	0.011788	0	0.00587	0.016811
A01	84000000	84000000	0.022402	0.011868	2.9e-05	0.00592	0.016954
A01	84200000	84200000	0.021829	0.011458	2.9e-05	0.005718	0.01652
A01	84400000	84400000	0.023602	0.012305	2.9e-05	0.006142	0.017921
A01	84600000	84600000	0.023999	0.012292	3.2e-05	0.006173	0.018352
A01	84800000	84800000	0.02053	0.009983	3.3e-05	0.005052	0.015989
A01	85000000	85000000	0.018091	0.008036	4e-06	0.004097	0.014446
A01	85200000	85200000	0.015234	0.005964	4e-06	0.003049	0.012563
A01	85400000	85400000	0.010811	0.003124	4e-06	0.001596	0.009383
A01	85600000	85600000	0.007384	0.000897	1e-06	0.000476	0.006982
A01	85800000	85800000	0.008084	0.001862	4e-06	0.000842	0.007126
A01	86000000	86000000	0.010638	0.003976	6e-06	0.002178	0.008943
A01	86200000	86200000	0.014014	0.006333	6e-06	0.00352	0.011471
A01	86400000	86400000	0.016388	0.00804	6e-06	0.004449	0.013068
A01	86600000	86600000	0.016454	0.008577	6e-06	0.004787	0.012991
A01	86800000	86800000	0.017524	0.009213	2e-06	0.005189	0.013919
A01	87000000	87000000	0.017971	0.009226	0	0.004833	0.014083
A01	87200000	87200000	0.01874	0.009775	0	0.004886	0.014327
A01	87400000	87400000	0.021416	0.011232	0	0.005584	0.01639
A01	87600000	87600000	0.024795	0.012967	2e-06	0.006426	0.018876
A01	87800000	87800000	0.027036	0.013996	2e-06	0.006849	0.020527
A01	88000000	88000000	0.027722	0.014319	2e-06	0.007113	0.021035
A01	88200000	88200000	0.026923	0.013744	6e-06	0.006938	0.020473
A01	88400000	88400000	0.025243	0.012819	6e-06	0.006453	0.0192
A01	88600000	88600000	0.025048	0.012944	4e-06	0.006395	0.018942
A01	88800000	88800000	0.022749	0.011768	4e-06	0.005924	0.017237
A01	89000000	89000000	0.022361	0.011684	5e-06	0.005809	0.016986
A01	89200000	89200000	0.020699	0.010982	1e-06	0.005421	0.015681
A01	89400000	89400000	0.022183	0.011738	1e-06	0.005916	0.016867
A01	89600000	89600000	0.021193	0.011037	1e-06	0.005627	0.016149
A01	89800000	89800000	0.024503	0.012673	1e-06	0.006377	0.018676
A01	90000000	90000000	0.02369	0.012324	0	0.006236	0.017978
A01	90200000	90200000	0.025278	0.013099	0	0.006617	0.019173
A01	90400000	90400000	0.02878	0.014864	0	0.007388	0.021684
A01	90600000	90600000	0.028837	0.014867	0	0.007396	0.021721
A01	90800000	90800000	0.028905	0.014986	0	0.007437	0.021675
A01	91000000	91000000	0.028583	0.014809	0	0.007302	0.021469
A01	91200000	91200000	0.03013	0.01543	0	0.007414	0.022673
A01	91400000	91400000	0.025186	0.012912	0	0.006573	0.019362
A01	91600000	91600000	0.023483	0.012175	1e-06	0.006267	0.018098
A01	91800000	91800000	0.022697	0.011797	1e-06	0.006207	0.017644
A01	92000000	92000000	0.022347	0.011539	2e-06	0.006065	0.017363
A01	92200000	92200000	0.020741	0.010748	2e-06	0.005884	0.016223
A01	92400000	92400000	0.022532	0.011554	2e-06	0.00588	0.017219
A01	92600000	92600000	0.023488	0.011793	1e-06	0.005877	0.017964
A01	92800000	92800000	0.02221	0.011144	1e-06	0.005934	0.017338
A01	93000000	93000000	0.023874	0.012017	0	0.0064	0.01865
A01	93200000	93200000	0.025308	0.012812	0	0.006729	0.01974
A01	93400000	93400000	0.023553	0.011921	0	0.006232	0.018365
A01	93600000	93600000	0.023789	0.012213	0	0.006429	0.018587
A01	93800000	93800000	0.0252	0.012915	0	0.006515	0.019561
A01	94000000	94000000	0.025673	0.013096	0	0.006643	0.019915
A01	94200000	94200000	0.02532	0.012937	0	0.006585	0.019539
A01	94400000	94400000	0.025907	0.013323	0	0.006763	0.019958
A01	94600000	94600000	0.025692	0.012903	0	0.006563	0.019571
A01	94800000	94800000	0.023696	0.01188	0	0.005847	0.017751
A01	95000000	95000000	0.023999	0.01202	0	0.005913	0.017912
A01	95200000	95200000	0.023553	0.011759	1.7e-05	0.005776	0.017634
A01	95400000	95400000	0.031676	0.015808	1.7e-05	0.00754	0.023733
A01	95600000	95600000	0.03496	0.017729	1.8e-05	0.008489	0.026338
A01	95800000	95800000	0.038051	0.019254	1.8e-05	0.009325	0.028633
A01	96000000	96000000	0.038767	0.019791	1.8e-05	0.009551	0.029326
A01	96200000	96200000	0.040329	0.02051	4e-06	0.010012	0.030455
A01	96400000	96400000	0.030666	0.015567	4e-06	0.008267	0.023367
A01	96600000	96600000	0.0295	0.014948	3e-05	0.007955	0.022483
A01	96800000	96800000	0.028894	0.014507	3e-05	0.00751	0.021981
A01	97000000	97000000	0.028507	0.014133	3e-05	0.007339	0.021525
A01	97200000	97200000	0.027532	0.013659	2.7e-05	0.007046	0.020781
A01	97400000	97400000	0.02909	0.01462	2.7e-05	0.007033	0.02179
A01	97600000	97600000	0.028587	0.014421	4e-06	0.006909	0.021444
A01	97800000	97800000	0.027614	0.014077	4e-06	0.006762	0.020771
A01	98000000	98000000	0.027377	0.013916	4e-06	0.006716	0.020588
A01	98200000	98200000	0.026237	0.013354	4e-06	0.006414	0.019771
A01	98400000	98400000	0.028147	0.014357	4e-06	0.007051	0.021153
A01	98600000	98600000	0.026459	0.013457	0	0.006572	0.019873
A01	98800000	98800000	0.026692	0.013496	0	0.006735	0.020044
A01	99000000	99000000	0.026386	0.013209	0	0.006745	0.019752
A01	99200000	99200000	0.026554	0.013214	0	0.006776	0.019814
A01	99400000	99400000	0.024188	0.011835	0	0.006011	0.018059
A01	99600000	99600000	0.025713	0.012603	0	0.00645	0.019175
A01	99800000	99800000	0.025444	0.012554	0.000102	0.00641	0.018909
A01	100000000	100000000	0.023768	0.011888	0.000102	0.006112	0.017851
A01	100200000	100200000	0.021401	0.010313	0.000103	0.005669	0.015879
A01	100400000	100400000	0.019946	0.009711	0.000103	0.005253	0.014859
A01	100600000	100600000	0.019539	0.009619	0.000103	0.005176	0.014644
A01	100800000	100800000	0.015636	0.007651	2e-06	0.004166	0.011793
A01	101000000	101000000	0.01438	0.006973	2e-06	0.003646	0.010713
A01	101200000	101200000	0.015959	0.008094	1e-06	0.004003	0.012065
A01	101400000	101400000	0.016975	0.007818	1e-06	0.004654	0.012455
A01	101600000	101600000	0.014038	0.006215	3e-06	0.003857	0.010188
A01	101800000	101800000	0.018073	0.008211	2e-06	0.004889	0.013168
A01	102000000	102000000	0.021981	0.010301	2e-06	0.005911	0.016195
A01	102200000	102200000	0.021356	0.010159	4e-06	0.005671	0.01579
A01	102400000	102400000	0.021425	0.01094	4e-06	0.005393	0.016162
A01	102600000	102600000	0.024718	0.01263	2e-06	0.006159	0.018634
A01	102800000	102800000	0.02418	0.012197	2e-06	0.005965	0.018175
A01	103000000	103000000	0.023015	0.01153	2e-06	0.005649	0.017221
A01	103200000	103200000	0.024088	0.01201	0	0.005773	0.01805
A01	103400000	103400000	0.02434	0.01208	0	0.005794	0.0182
A01	103600000	103600000	0.022793	0.011017	0	0.005379	0.016896
A01	103800000	103800000	0.022377	0.010977	0	0.005307	0.016649
A01	104000000	104000000	0.022502	0.011049	0	0.00533	0.016746
A01	104200000	104200000	0.023984	0.011999	0	0.005951	0.017948
A01	104400000	104400000	0.024808	0.012318	0	0.006136	0.018537
A01	104600000	104600000	0.024994	0.013778	0	0.006779	0.019362
A01	104800000	104800000	0.023275	0.014269	0	0.00705	0.018771
A01	105000000	105000000	0.022557	0.01452	0	0.007106	0.018547
A01	105200000	105200000	0.02242	0.014349	0	0.006936	0.018398
A01	105400000	105400000	0.022119	0.014314	0	0.006818	0.018214
A01	105600000	105600000	0.024242	0.014266	0	0.006771	0.01923
A01	105800000	105800000	0.025255	0.013321	0	0.006326	0.019237
A01	106000000	106000000	0.025579	0.012914	1.9e-05	0.006173	0.019195
A01	106200000	106200000	0.024817	0.012554	1.9e-05	0.006012	0.018621
A01	106400000	106400000	0.02437	0.012404	2.7e-05	0.005928	0.018329
A01	106600000	106600000	0.023569	0.012046	2.9e-05	0.005835	0.017758
A01	106800000	106800000	0.024276	0.012496	2.9e-05	0.006042	0.018369
A01	107000000	107000000	0.023953	0.012531	1e-05	0.005978	0.018261
A01	107200000	107200000	0.025053	0.013044	1.3e-05	0.006299	0.019104
A01	107400000	107400000	0.025338	0.01311	1.1e-05	0.006413	0.019304
A01	107600000	107600000	0.025576	0.013282	9e-06	0.006509	0.019531
A01	107800000	107800000	0.026791	0.013917	9e-06	0.006852	0.020462
A01	108000000	108000000	0.025154	0.012878	9e-06	0.006412	0.019079
A01	108200000	108200000	0.023463	0.012025	6e-06	0.005819	0.017693
A01	108400000	108400000	0.024592	0.012652	0	0.006106	0.018586
A01	108600000	108600000	0.025201	0.012991	0	0.006211	0.0191
A01	108800000	108800000	0.025229	0.013052	6e-06	0.006196	0.01912
A01	109000000	109000000	0.02772	0.01435	6e-06	0.006878	0.021019
A01	109200000	109200000	0.027309	0.014245	6e-06	0.006907	0.020689
A01	109400000	109400000	0.026073	0.01359	6e-06	0.006732	0.019825
A01	109600000	109600000	0.02499	0.012937	6e-06	0.006445	0.018912
A01	109800000	109800000	0.02423	0.012637	0	0.006288	0.018421
A01	110000000	110000000	0.025915	0.013405	0	0.006642	0.01963
A01	110200000	110200000	0.027952	0.0143	3e-06	0.007145	0.021196
A01	110400000	110400000	0.027785	0.014216	3e-06	0.006921	0.020955
A01	110600000	110600000	0.026844	0.013742	1.4e-05	0.006722	0.02024
A01	110800000	110800000	0.027205	0.013775	1.4e-05	0.006781	0.020409
A01	111000000	111000000	0.02431	0.012294	1.6e-05	0.006088	0.018266
A01	111200000	111200000	0.022894	0.011633	1.3e-05	0.005641	0.017221
A01	111400000	111400000	0.022931	0.011667	1.3e-05	0.005664	0.017292
A01	111600000	111600000	0.023836	0.012012	2e-06	0.00561	0.01787
A01	111800000	111800000	0.023339	0.011787	2e-06	0.005433	0.017474
A01	112000000	112000000	0.023462	0.011943	0	0.005442	0.017629
A01	112200000	112200000	0.022469	0.011599	1.6e-05	0.005473	0.016917
A01	112400000	112400000	0.02317	0.012281	2e-05	0.005748	0.01733
A01	112600000	112600000	0.023156	0.012448	2.2e-05	0.006032	0.017422
A01	112800000	112800000	0.025146	0.013469	8.7e-05	0.006623	0.018974
A01	113000000	113000000	0.027091	0.014479	9.2e-05	0.00709	0.020457
A01	113200000	113200000	0.027492	0.014541	8.4e-05	0.007	0.020801
A01	113400000	113400000	0.027641	0.014412	8e-05	0.006963	0.021043
A01	113600000	113600000	0.027639	0.014403	7.8e-05	0.006948	0.021085
A01	113800000	113800000	0.024543	0.012803	1.3e-05	0.00609	0.018724
A01	114000000	114000000	0.022739	0.011879	1.2e-05	0.005681	0.017325
A01	114200000	114200000	0.023647	0.01238	4e-06	0.005873	0.018046
A01	114400000	114400000	0.022404	0.011616	4e-06	0.005518	0.017023
A01	114600000	114600000	0.02302	0.011904	4e-06	0.005673	0.017482
A01	114800000	114800000	0.022977	0.011906	4e-06	0.005631	0.017427
A01	115000000	115000000	0.022256	0.011579	0	0.00543	0.016901
A01	115200000	115200000	0.022038	0.011267	1e-06	0.005352	0.016714
A01	115400000	115400000	0.02362	0.012015	1e-06	0.005749	0.017978
A01	115600000	115600000	0.022414	0.011371	1e-06	0.005436	0.017067
A01	115800000	115800000	0.022781	0.011538	1e-06	0.005581	0.017389
A01	116000000	116000000	0.022498	0.011333	1e-06	0.005518	0.01714
A01	116200000	116200000	0.022837	0.011591	0	0.005653	0.01734
A01	116400000	116400000	0.021293	0.010858	2e-06	0.005297	0.016132
A01	116600000	116600000	0.020249	0.010393	2e-06	0.005034	0.015337
A01	116800000	116800000	0.020497	0.010572	2e-06	0.005104	0.015512
A01	117000000	117000000	0.02242	0.011505	2e-06	0.005562	0.016943
A01	117200000	117200000	0.024353	0.012504	2e-06	0.005917	0.018411
A01	117400000	117400000	0.024489	0.012475	0	0.005858	0.018534
A01	117600000	117600000	0.024539	0.0125	1e-06	0.005881	0.018578
A01	117800000	117800000	0.024427	0.012379	1e-06	0.005874	0.018487
A01	118000000	118000000	0.024137	0.012381	1e-06	0.005792	0.018355
A01	118200000	118200000	0.022434	0.011624	1e-06	0.00545	0.017106
A01	118400000	118400000	0.022761	0.011922	1e-06	0.005705	0.017358
A01	118600000	118600000	0.023023	0.012111	0	0.005806	0.017596
A01	118800000	118800000	0.022112	0.011709	2e-06	0.005556	0.016919
A01	119000000	119000000	0.020715	0.010911	2e-06	0.005215	0.01582
A01	119200000	119200000	0.019095	0.010003	2e-06	0.004892	0.014577
A01	119400000	119400000	0.018243	0.009573	2e-06	0.004648	0.013938
A01	119600000	119600000	0.019017	0.009886	3e-06	0.004838	0.014452
A01	119800000	119800000	0.019277	0.009852	1e-06	0.004929	0.014576
A01	120000000	120000000	0.019323	0.009807	1e-06	0.005025	0.014628
A01	120200000	120200000	0.018219	0.009149	1e-06	0.004767	0.013765
A01	120400000	120400000	0.01749	0.008784	2e-06	0.004594	0.013215
A01	120600000	120600000	0.016136	0.007994	1e-06	0.00427	0.012178
A01	120800000	120800000	0.017268	0.008697	0.000165	0.004539	0.013122
A01	121000000	121000000	0.013488	0.006784	0.000165	0.003536	0.010208
A01	121200000	121200000	0.010893	0.005517	0.000165	0.002821	0.008247
A01	121400000	121400000	0.007815	0.003909	0.000164	0.00201	0.005901
A01	121600000	121600000	0.004654	0.002376	0.000164	0.001163	0.003536
A02	0	0	0.019012	0.009599	1.7e-05	0.004378	0.014347
A02	200000	200000	0.020152	0.010162	6e-06	0.004502	0.015001
A02	400000	400000	0.020334	0.010239	6e-06	0.004616	0.015107
A02	600000	600000	0.019914	0.010159	0	0.0047	0.014839
A02	800000	800000	0.01863	0.009414	0	0.004383	0.013762
A02	1000000	1000000	0.016739	0.008409	0	0.004232	0.012321
A02	1200000	1200000	0.016625	0.008082	0	0.004233	0.012376
A02	1400000	1400000	0.016719	0.008188	0	0.004219	0.012491
A02	1600000	1600000	0.016139	0.008003	0	0.004033	0.012303
A02	1800000	1800000	0.018155	0.009195	0	0.004535	0.01383
A02	2000000	2000000	0.020387	0.010403	0	0.005014	0.015531
A02	2200000	2200000	0.020728	0.010938	0	0.005318	0.015893
A02	2400000	2400000	0.021555	0.011411	0	0.005517	0.01651
A02	2600000	2600000	0.021697	0.011368	0	0.005502	0.016312
A02	2800000	2800000	0.02108	0.010887	0	0.005395	0.015888
A02	3000000	3000000	0.019533	0.010091	0	0.005148	0.014751
A02	3200000	3200000	0.0195	0.01007	1e-06	0.005146	0.014718
A02	3400000	3400000	0.019192	0.009808	1e-06	0.005055	0.014449
A02	3600000	3600000	0.020095	0.010313	1e-06	0.005297	0.015199
A02	3800000	3800000	0.01946	0.010033	4e-06	0.005074	0.014743
A02	4000000	4000000	0.0218	0.011222	4e-06	0.005589	0.016527
A02	4200000	4200000	0.02306	0.01186	3e-06	0.005882	0.017617
A02	4400000	4400000	0.023603	0.011932	3e-06	0.006181	0.017951
A02	4600000	4600000	0.022172	0.01113	2.4e-05	0.005761	0.016867
A02	4800000	4800000	0.01867	0.009323	2.2e-05	0.004888	0.014211
A02	5000000	5000000	0.017133	0.008109	2.2e-05	0.003736	0.012804
A02	5200000	5200000	0.016588	0.007937	2.2e-05	0.003635	0.012306
A02	5400000	5400000	0.01663	0.008181	2.2e-05	0.003489	0.012473
A02	5600000	5600000	0.017497	0.008541	2e-06	0.003692	0.013094
A02	5800000	5800000	0.020707	0.009848	3e-06	0.004278	0.015262
A02	6000000	6000000	0.019033	0.009387	3e-06	0.004633	0.014202
A02	6200000	6200000	0.018236	0.008805	3e-06	0.004327	0.013495
A02	6400000	6400000	0.017122	0.008484	3e-06	0.004117	0.012723
A02	6600000	6600000	0.018105	0.009182	2e-06	0.004462	0.013568
A02	6800000	6800000	0.02054	0.010518	1e-06	0.004919	0.015537
A02	7000000	7000000	0.02231	0.011482	1e-06	0.00543	0.016898
A02	7200000	7200000	0.023069	0.011849	3.5e-05	0.00558	0.017437
A02	7400000	7400000	0.023678	0.011859	3.5e-05	0.005534	0.017774
A02	7600000	7600000	0.023264	0.011637	3.6e-05	0.005419	0.017418
A02	7800000	7800000	0.022563	0.012188	3.5e-05	0.005988	0.017354
A02	8000000	8000000	0.023915	0.012692	3.5e-05	0.005937	0.018262
A02	8200000	8200000	0.024895	0.013237	2e-06	0.006292	0.019071
A02	8400000	8400000	0.02601	0.013843	3e-06	0.006796	0.019936
A02	8600000	8600000	0.026744	0.014311	4e-06	0.007047	0.020524
A02	8800000	8800000	0.025993	0.013356	4e-06	0.006556	0.019674
A02	9000000	9000000	0.026446	0.013628	4e-06	0.006813	0.020084
A02	9200000	9200000	0.026303	0.013567	3e-06	0.006659	0.019952
A02	9400000	9400000	0.025133	0.012886	2e-06	0.006322	0.019003
A02	9600000	9600000	0.025247	0.012725	0	0.00622	0.018975
A02	9800000	9800000	0.028206	0.014208	0	0.006981	0.021224
A02	10000000	10000000	0.025872	0.013226	0	0.006595	0.019527
A02	10200000	10200000	0.024919	0.012711	2e-06	0.006374	0.018742
A02	10400000	10400000	0.026151	0.013468	3e-06	0.006625	0.019742
A02	10600000	10600000	0.026789	0.013806	3e-06	0.006835	0.020244
A02	10800000	10800000	0.025531	0.013107	3e-06	0.006464	0.019248
A02	11000000	11000000	0.025125	0.012347	2.2e-05	0.006633	0.018682
A02	11200000	11200000	0.026451	0.01308	2e-05	0.006962	0.019763
A02	11400000	11400000	0.025575	0.012682	2.1e-05	0.006785	0.019196
A02	11600000	11600000	0.024621	0.0121	2.1e-05	0.006451	0.018458
A02	11800000	11800000	0.023986	0.011454	2.1e-05	0.0062	0.017771
A02	12000000	12000000	0.028832	0.013144	2e-06	0.006949	0.021071
A02	12200000	12200000	0.029302	0.012497	2e-06	0.007141	0.020972
A02	12400000	12400000	0.030541	0.012875	0	0.007423	0.021637
A02	12600000	12600000	0.03058	0.012978	0	0.007476	0.0217
A02	12800000	12800000	0.030599	0.013359	7e-06	0.007529	0.021958
A02	13000000	13000000	0.029299	0.013989	8e-06	0.007386	0.021623
A02	13200000	13200000	0.028345	0.014323	8e-06	0.007119	0.021361
A02	13400000	13400000	0.026617	0.013616	8e-06	0.006668	0.02023
A02	13600000	13600000	0.026499	0.013528	8e-06	0.006606	0.020122
A02	13800000	13800000	0.026121	0.013312	1e-06	0.006492	0.019809
A02	14000000	14000000	0.022899	0.011702	0	0.00559	0.017347
A02	14200000	14200000	0.022044	0.011207	0	0.005249	0.016673
A02	14400000	14400000	0.022797	0.011443	0	0.0053	0.017191
A02	14600000	14600000	0.02355	0.011865	1e-06	0.00553	0.017766
A02	14800000	14800000	0.024001	0.011977	1e-06	0.005662	0.01805
A02	15000000	15000000	0.024805	0.012205	1e-06	0.005886	0.018573
A02	15200000	15200000	0.0247	0.012569	1e-06	0.006103	0.019022
A02	15400000	15400000	0.025595	0.013524	1e-06	0.006519	0.020193
A02	15600000	15600000	0.024722	0.012998	0	0.006294	0.019471
A02	15800000	15800000	0.025561	0.013378	0	0.006441	0.02006
A02	16000000	16000000	0.025528	0.013451	0	0.00655	0.020094
A02	16200000	16200000	0.028933	0.014858	0	0.007269	0.022169
A02	16400000	16400000	0.028863	0.014455	1e-06	0.007185	0.021637
A02	16600000	16600000	0.030398	0.015434	4.1e-05	0.007527	0.022933
A02	16800000	16800000	0.029408	0.014986	0.00012	0.007313	0.022216
A02	17000000	17000000	0.030411	0.015571	0.00012	0.007532	0.023039
A02	17200000	17200000	0.027668	0.014018	0.000121	0.006932	0.020896
A02	17400000	17400000	0.028893	0.014062	0.00012	0.00746	0.021559
A02	17600000	17600000	0.03034	0.01462	8e-05	0.007833	0.022578
A02	17800000	17800000	0.031276	0.015322	2e-06	0.008213	0.023419
A02	18000000	18000000	0.029148	0.014207	2e-06	0.007612	0.021731
A02	18200000	18200000	0.029726	0.014854	1e-06	0.007792	0.022333
A02	18400000	18400000	0.028405	0.014715	3e-06	0.007229	0.021567
A02	18600000	18600000	0.025286	0.01298	3e-06	0.006458	0.019127
A02	18800000	18800000	0.02359	0.011898	2e-06	0.005938	0.01773
A02	19000000	19000000	0.026864	0.013497	2e-06	0.006814	0.020206
A02	19200000	19200000	0.027845	0.013639	2e-06	0.006931	0.020751
A02	19400000	19400000	0.029098	0.014378	0	0.007296	0.021783
A02	19600000	19600000	0.030798	0.015584	1e-06	0.007837	0.023213
A02	19800000	19800000	0.03267	0.016468	1e-06	0.008286	0.024545
A02	20000000	20000000	0.033009	0.016632	1e-06	0.008321	0.024814
A02	20200000	20200000	0.0319	0.016129	1e-06	0.007996	0.024023
A02	20400000	20400000	0.030366	0.015335	1e-06	0.007614	0.02285
A02	20600000	20600000	0.029005	0.014437	0	0.007207	0.02172
A02	20800000	20800000	0.028187	0.014146	0	0.007091	0.021208
A02	21000000	21000000	0.029183	0.014662	2.2e-05	0.007298	0.021958
A02	21200000	21200000	0.030109	0.015104	2.2e-05	0.007485	0.022659
A02	21400000	21400000	0.030618	0.015784	2.2e-05	0.007763	0.023243
A02	21600000	21600000	0.032531	0.016568	2.2e-05	0.008091	0.024594
A02	21800000	21800000	0.033305	0.017379	2.2e-05	0.00836	0.025416
A02	22000000	22000000	0.030645	0.016892	1e-06	0.008134	0.023808
A02	22200000	22200000	0.028723	0.016228	1e-06	0.007872	0.022493
A02	22400000	22400000	0.02592	0.01492	1e-06	0.007174	0.020435
A02	22600000	22600000	0.023484	0.014387	1e-06	0.006919	0.018937
A02	22800000	22800000	0.022803	0.013652	2e-06	0.006642	0.018179
A02	23000000	23000000	0.023815	0.013296	1e-06	0.006539	0.01849
A02	23200000	23200000	0.025666	0.014047	1e-06	0.006853	0.01982
A02	23400000	23400000	0.027654	0.014245	1e-06	0.007205	0.020924
A02	23600000	23600000	0.027973	0.014007	1e-06	0.007079	0.020968
A02	23800000	23800000	0.027959	0.013893	0	0.006982	0.020933
A02	24000000	24000000	0.026342	0.013329	0	0.006666	0.019867
A02	24200000	24200000	0.023158	0.012048	2e-06	0.006043	0.017612
A02	24400000	24400000	0.024072	0.012665	8e-06	0.006204	0.018391
A02	24600000	24600000	0.02407	0.012754	8e-06	0.006218	0.018455
A02	24800000	24800000	0.023622	0.012326	8e-06	0.006581	0.017603
A02	25000000	25000000	0.023129	0.011785	8e-06	0.006623	0.016866
A02	25200000	25200000	0.024746	0.012295	6e-06	0.006842	0.017932
A02	25400000	25400000	0.024006	0.012053	1e-05	0.006612	0.017421
A02	25600000	25600000	0.02593	0.012827	1.1e-05	0.007034	0.018765
A02	25800000	25800000	0.027228	0.013813	1.2e-05	0.006954	0.020324
A02	26000000	26000000	0.028177	0.014405	1.2e-05	0.006906	0.021297
A02	26200000	26200000	0.029031	0.014664	1.2e-05	0.007304	0.021744
A02	26400000	26400000	0.028754	0.014478	3e-06	0.007311	0.021528
A02	26600000	26600000	0.027172	0.013693	3.4e-05	0.006917	0.020333
A02	26800000	26800000	0.026277	0.013165	3.5e-05	0.006682	0.019634
A02	27000000	27000000	0.0254	0.012715	3.5e-05	0.006489	0.019003
A02	27200000	27200000	0.022374	0.011238	8.3e-05	0.005607	0.016872
A02	27400000	27400000	0.021865	0.010959	8.3e-05	0.005427	0.016484
A02	27600000	27600000	0.022545	0.011195	5.1e-05	0.005451	0.016933
A02	27800000	27800000	0.025843	0.012459	4.9e-05	0.005381	0.01923
A02	28000000	28000000	0.027139	0.013109	4.9e-05	0.005612	0.02014
A02	28200000	28200000	0.032857	0.016092	1e-06	0.006922	0.02449
A02	28400000	28400000	0.033594	0.016526	1e-06	0.007126	0.025065
A02	28600000	28600000	0.032102	0.016023	2e-06	0.006984	0.02407
A02	28800000	28800000	0.028926	0.014895	2e-06	0.007083	0.021894
A02	29000000	29000000	0.028095	0.014326	2e-06	0.006923	0.021245
A02	29200000	29200000	0.02521	0.013069	2e-06	0.00638	0.01918
A02	29400000	29400000	0.025942	0.013564	7e-06	0.006668	0.019777
A02	29600000	29600000	0.02702	0.013358	7e-06	0.006341	0.020216
A02	29800000	29800000	0.027359	0.01313	7e-06	0.006092	0.020269
A02	30000000	30000000	0.028433	0.01376	7e-06	0.006336	0.021127
A02	30200000	30200000	0.02795	0.013325	7e-06	0.006151	0.020635
A02	30400000	30400000	0.027677	0.012969	2e-06	0.005917	0.020334
A02	30600000	30600000	0.027785	0.013668	1e-06	0.006448	0.020723
A02	30800000	30800000	0.025364	0.012767	1e-06	0.006128	0.019053
A02	31000000	31000000	0.023628	0.011934	1e-06	0.005745	0.01777
A02	31200000	31200000	0.025077	0.012607	1e-06	0.006162	0.018861
A02	31400000	31400000	0.024246	0.01241	0	0.006087	0.018331
A02	31600000	31600000	0.02325	0.011978	0	0.005862	0.017617
A02	31800000	31800000	0.023361	0.012073	0	0.005944	0.017713
A02	32000000	32000000	0.025681	0.013126	0	0.006513	0.019386
A02	32200000	32200000	0.023449	0.012017	0	0.00582	0.017698
A02	32400000	32400000	0.025213	0.012836	0	0.006265	0.01903
A02	32600000	32600000	0.026042	0.013226	1e-06	0.006363	0.01966
A02	32800000	32800000	0.027758	0.014247	1e-06	0.006873	0.021048
A02	33000000	33000000	0.026895	0.013893	1e-06	0.006666	0.020416
A02	33200000	33200000	0.028126	0.014508	1e-06	0.007048	0.021346
A02	33400000	33400000	0.026784	0.013784	1e-06	0.006662	0.020279
A02	33600000	33600000	0.026257	0.013692	0	0.006622	0.019963
A02	33800000	33800000	0.025912	0.013256	0	0.006336	0.019551
A02	34000000	34000000	0.025086	0.012955	0	0.006165	0.019028
A02	34200000	34200000	0.023785	0.012653	0	0.006039	0.01823
A02	34400000	34400000	0.024718	0.013095	0	0.006313	0.018904
A02	34600000	34600000	0.025543	0.013246	0	0.006575	0.019405
A02	34800000	34800000	0.025924	0.01352	0	0.006789	0.019751
A02	35000000	35000000	0.027032	0.013837	0	0.007064	0.020455
A02	35200000	35200000	0.029036	0.014503	0	0.007419	0.021773
A02	35400000	35400000	0.024602	0.012225	0	0.006272	0.01844
A02	35600000	35600000	0.023155	0.011544	0	0.005864	0.017359
A02	35800000	35800000	0.02171	0.010796	0	0.005496	0.01626
A02	36000000	36000000	0.022595	0.011287	0	0.005794	0.016948
A02	36200000	36200000	0.022688	0.011263	1.1e-05	0.005699	0.016994
A02	36400000	36400000	0.02574	0.012736	1.1e-05	0.006484	0.019252
A02	36600000	36600000	0.026847	0.01326	1.1e-05	0.006772	0.020077
A02	36800000	36800000	0.026199	0.012939	1.1e-05	0.006664	0.019594
A02	37000000	37000000	0.024632	0.012184	1.1e-05	0.006231	0.018537
A02	37200000	37200000	0.023073	0.011368	0	0.006044	0.017377
A02	37400000	37400000	0.024695	0.012323	0	0.006274	0.0187
A02	37600000	37600000	0.023535	0.01162	0	0.005681	0.01776
A02	37800000	37800000	0.027453	0.01382	1e-06	0.006541	0.020846
A02	38000000	38000000	0.027512	0.013941	2e-06	0.006475	0.020825
A02	38200000	38200000	0.026614	0.013528	2e-06	0.006103	0.020134
A02	38400000	38400000	0.024551	0.012529	2e-06	0.005794	0.018554
A02	38600000	38600000	0.025683	0.013699	2e-06	0.006532	0.019705
A02	38800000	38800000	0.020838	0.011789	1e-06	0.005736	0.016289
A02	39000000	39000000	0.020027	0.011649	0	0.005816	0.01582
A02	39200000	39200000	0.018816	0.010942	0	0.005306	0.01486
A02	39400000	39400000	0.014681	0.008752	0	0.004221	0.011707
A02	39600000	39600000	0.009651	0.005771	0	0.002813	0.007708
A02	39800000	39800000	0.01006	0.005235	0	0.002591	0.007643
A02	40000000	40000000	0.009191	0.004546	1e-06	0.002198	0.00686
A02	40200000	40200000	0.011023	0.00549	1e-06	0.002763	0.008269
A02	40400000	40400000	0.015048	0.007291	1e-06	0.003524	0.011186
A02	40600000	40600000	0.017948	0.008619	1e-06	0.004158	0.013281
A02	40800000	40800000	0.019415	0.007933	2e-06	0.003781	0.013655
A02	41000000	41000000	0.020111	0.007756	1e-06	0.003216	0.01392
A02	41200000	41200000	0.022165	0.008972	1e-06	0.00386	0.015578
A02	41400000	41400000	0.023197	0.009738	1e-06	0.004427	0.016496
A02	41600000	41600000	0.025495	0.010954	1e-06	0.004958	0.018275
A02	41800000	41800000	0.026717	0.012946	0	0.006017	0.019897
A02	42000000	42000000	0.027983	0.014124	0	0.007047	0.021105
A02	42200000	42200000	0.026334	0.013232	0	0.006642	0.019796
A02	42400000	42400000	0.027713	0.013831	2e-05	0.00686	0.020716
A02	42600000	42600000	0.02689	0.013487	2e-05	0.006793	0.020138
A02	42800000	42800000	0.031459	0.016196	2.7e-05	0.008	0.023794
A02	43000000	43000000	0.031017	0.015892	2.8e-05	0.007914	0.023419
A02	43200000	43200000	0.031859	0.016243	4.1e-05	0.008033	0.024029
A02	43400000	43400000	0.029279	0.014962	2.1e-05	0.007345	0.022126
A02	43600000	43600000	0.030671	0.015712	2.1e-05	0.007635	0.023203
A02	43800000	43800000	0.026252	0.013146	1.4e-05	0.00648	0.019701
A02	44000000	44000000	0.026628	0.013355	1.3e-05	0.006507	0.019992
A02	44200000	44200000	0.026062	0.013182	0	0.00643	0.019621
A02	44400000	44400000	0.027218	0.013876	0	0.006766	0.020589
A02	44600000	44600000	0.026127	0.013228	0	0.006613	0.019711
A02	44800000	44800000	0.024014	0.012537	0	0.006236	0.018311
A02	45000000	45000000	0.024575	0.01276	0	0.006282	0.018648
A02	45200000	45200000	0.024946	0.012955	0	0.006539	0.018862
A02	45400000	45400000	0.026576	0.01369	0	0.007008	0.020015
A02	45600000	45600000	0.027038	0.014039	0	0.007056	0.020424
A02	45800000	45800000	0.029923	0.014993	0	0.007461	0.022366
A02	46000000	46000000	0.030329	0.015243	0	0.007616	0.022775
A02	46200000	46200000	0.029929	0.015056	0	0.007366	0.022526
A02	46400000	46400000	0.029266	0.014768	0	0.007269	0.022064
A02	46600000	46600000	0.029283	0.014605	0	0.007113	0.021975
A02	46800000	46800000	0.028319	0.01459	0	0.00721	0.021474
A02	47000000	47000000	0.026804	0.013825	0	0.006822	0.020328
A02	47200000	47200000	0.026897	0.013837	0	0.006886	0.020414
A02	47400000	47400000	0.025721	0.013289	0	0.00658	0.019519
A02	47600000	47600000	0.025521	0.013257	3e-06	0.006675	0.01938
A02	47800000	47800000	0.025837	0.013062	3e-06	0.006759	0.019384
A02	48000000	48000000	0.025962	0.013152	3e-06	0.006696	0.019476
A02	48200000	48200000	0.025296	0.012686	3e-06	0.006452	0.018895
A02	48400000	48400000	0.02668	0.013317	3e-06	0.006761	0.019898
A02	48600000	48600000	0.026111	0.013492	0	0.006824	0.019763
A02	48800000	48800000	0.02544	0.013229	0	0.00644	0.01933
A02	49000000	49000000	0.025178	0.013043	0	0.006486	0.019101
A02	49200000	49200000	0.026726	0.013847	8e-06	0.006753	0.020263
A02	49400000	49400000	0.026483	0.013737	9e-06	0.006664	0.020114
A02	49600000	49600000	0.028843	0.014745	9e-06	0.007266	0.021785
A02	49800000	49800000	0.026779	0.013623	9e-06	0.006755	0.020192
A02	50000000	50000000	0.025182	0.012831	1e-05	0.006267	0.019049
A02	50200000	50200000	0.023997	0.012492	2e-06	0.006087	0.018182
A02	50400000	50400000	0.02307	0.011711	1e-06	0.005997	0.017316
A02	50600000	50600000	0.020952	0.010537	1e-06	0.005328	0.015719
A02	50800000	50800000	0.022491	0.011311	2e-06	0.005697	0.016824
A02	51000000	51000000	0.025108	0.012589	1e-06	0.00631	0.018762
A02	51200000	51200000	0.026139	0.012832	2e-06	0.006422	0.01949
A02	51400000	51400000	0.026912	0.013678	2e-06	0.006541	0.020265
A02	51600000	51600000	0.027972	0.014051	7.9e-05	0.0067	0.020909
A02	51800000	51800000	0.028392	0.014195	0.00028	0.006576	0.021254
A02	52000000	52000000	0.027278	0.013757	0.00028	0.006482	0.020432
A02	52200000	52200000	0.027764	0.013989	0.000279	0.00672	0.020787
A02	52400000	52400000	0.027549	0.013745	0.00028	0.006609	0.020599
A02	52600000	52600000	0.029629	0.014925	0.000203	0.007263	0.022228
A02	52800000	52800000	0.028477	0.013856	1e-06	0.00641	0.021081
A02	53000000	53000000	0.02786	0.013418	2e-06	0.005844	0.020578
A02	53200000	53200000	0.025487	0.012399	2.2e-05	0.005276	0.018923
A02	53400000	53400000	0.023946	0.011608	2.1e-05	0.004722	0.017752
A02	53600000	53600000	0.019968	0.008988	2.1e-05	0.00285	0.014446
A02	53800000	53800000	0.020722	0.009841	2.1e-05	0.003684	0.01527
A02	54000000	54000000	0.02079	0.009626	0.000109	0.003895	0.015176
A02	54200000	54200000	0.019692	0.009489	0.000325	0.003736	0.014551
A02	54400000	54400000	0.021089	0.010012	0.000325	0.004289	0.015494
A02	54600000	54600000	0.024232	0.012031	0.000325	0.005775	0.018115
A02	54800000	54800000	0.025222	0.012567	0.000325	0.006092	0.018893
A02	55000000	55000000	0.02539	0.012644	0.000236	0.00574	0.019028
A02	55200000	55200000	0.027698	0.013366	1e-06	0.005852	0.020321
A02	55400000	55400000	0.025812	0.01261	1e-06	0.005334	0.01901
A02	55600000	55600000	0.021852	0.009203	1e-06	0.003696	0.015314
A02	55800000	55800000	0.019049	0.006387	1e-06	0.002352	0.012455
A02	56000000	56000000	0.018081	0.004495	1e-06	0.001816	0.011027
A02	56200000	56200000	0.016685	0.002574	0	0.001249	0.009624
A02	56400000	56400000	0.018136	0.003265	0	0.001562	0.010709
A02	56600000	56600000	0.020632	0.006031	7e-06	0.002905	0.013338
A02	56800000	56800000	0.021053	0.008115	7e-06	0.003895	0.015021
A02	57000000	57000000	0.024234	0.011618	8e-06	0.00561	0.018409
A02	57200000	57200000	0.025476	0.013516	8e-06	0.006554	0.020051
A02	57400000	57400000	0.024296	0.01265	8e-06	0.006164	0.019042
A02	57600000	57600000	0.02473	0.012763	2e-06	0.006401	0.019295
A02	57800000	57800000	0.026572	0.013191	6e-06	0.006721	0.01999
A02	58000000	58000000	0.024624	0.012122	5e-06	0.006214	0.018364
A02	58200000	58200000	0.025295	0.012161	5e-06	0.006077	0.018668
A02	58400000	58400000	0.02588	0.0127	5e-06	0.006412	0.019211
A02	58600000	58600000	0.025698	0.012577	4e-06	0.006215	0.019053
A02	58800000	58800000	0.024999	0.012246	0	0.006009	0.018616
A02	59000000	59000000	0.026025	0.012904	1e-06	0.006429	0.019555
A02	59200000	59200000	0.025281	0.012738	1e-06	0.006516	0.019064
A02	59400000	59400000	0.025106	0.012941	1e-06	0.006576	0.01937
A02	59600000	59600000	0.024721	0.012873	1e-06	0.006542	0.019164
A02	59800000	59800000	0.023062	0.01203	1e-06	0.005986	0.0179
A02	60000000	60000000	0.022134	0.011205	0	0.005659	0.017013
A02	60200000	60200000	0.022413	0.01118	1e-06	0.005751	0.017134
A02	60400000	60400000	0.023772	0.011644	2e-06	0.00596	0.017761
A02	60600000	60600000	0.024106	0.01184	1.3e-05	0.005995	0.018108
A02	60800000	60800000	0.026018	0.012951	1.3e-05	0.006711	0.019637
A02	61000000	61000000	0.025686	0.012912	1.3e-05	0.0065	0.019509
A02	61200000	61200000	0.02432	0.012334	1.2e-05	0.006035	0.018492
A02	61400000	61400000	0.024909	0.012659	1.1e-05	0.006161	0.018989
A02	61600000	61600000	0.024902	0.012691	1e-06	0.006238	0.018946
A02	61800000	61800000	0.023465	0.012321	1e-06	0.005998	0.017552
A02	62000000	62000000	0.022926	0.012629	1e-06	0.006132	0.016798
A02	62200000	62200000	0.023895	0.013261	1e-06	0.00656	0.01764
A02	62400000	62400000	0.023115	0.012732	1e-06	0.006353	0.016954
A02	62600000	62600000	0.022361	0.012211	0	0.006002	0.016298
A02	62800000	62800000	0.023231	0.012321	0	0.006103	0.017243
A02	63000000	63000000	0.022054	0.011184	0	0.00563	0.016649
A02	63200000	63200000	0.022972	0.011493	0	0.005763	0.01726
A02	63400000	63400000	0.023802	0.011809	0	0.005882	0.017814
A02	63600000	63600000	0.025878	0.012907	0	0.006472	0.019389
A02	63800000	63800000	0.027112	0.013481	0	0.006686	0.020298
A02	64000000	64000000	0.030606	0.015195	0	0.007486	0.022909
A02	64200000	64200000	0.028078	0.014196	0	0.006976	0.021133
A02	64400000	64400000	0.027055	0.014222	0	0.007054	0.020656
A02	64600000	64600000	0.024388	0.012912	0	0.006458	0.018658
A02	64800000	64800000	0.023551	0.012418	0	0.006271	0.017996
A02	65000000	65000000	0.023328	0.012224	1e-06	0.006216	0.017778
A02	65200000	65200000	0.024847	0.012769	1e-06	0.006338	0.018827
A02	65400000	65400000	0.025615	0.01286	4e-06	0.006316	0.019314
A02	65600000	65600000	0.025463	0.013152	2.3e-05	0.00652	0.019395
A02	65800000	65800000	0.02546	0.01305	2.4e-05	0.006405	0.019305
A02	66000000	66000000	0.02295	0.011883	2.3e-05	0.005795	0.017462
A02	66200000	66200000	0.021657	0.011244	2.3e-05	0.005585	0.016472
A02	66400000	66400000	0.020015	0.010424	2e-05	0.005191	0.015134
A02	66600000	66600000	0.021523	0.010862	1e-06	0.005257	0.016086
A02	66800000	66800000	0.024109	0.012343	1e-06	0.00604	0.01817
A02	67000000	67000000	0.02475	0.01277	1e-06	0.006033	0.018718
A02	67200000	67200000	0.027207	0.013999	1e-06	0.00675	0.020561
A02	67400000	67400000	0.026435	0.01367	1e-06	0.00658	0.0201
A02	67600000	67600000	0.026535	0.0138	1e-06	0.006585	0.020257
A02	67800000	67800000	0.024471	0.012704	0	0.005971	0.018661
A02	68000000	68000000	0.025138	0.013218	0	0.006489	0.01928
A02	68200000	68200000	0.021788	0.012733	3e-06	0.006121	0.017364
A02	68400000	68400000	0.022417	0.012855	3e-06	0.006278	0.017686
A02	68600000	68600000	0.022288	0.012315	3e-06	0.006116	0.017304
A02	68800000	68800000	0.022233	0.012201	3e-06	0.006103	0.017219
A02	69000000	69000000	0.022592	0.012321	3e-06	0.006094	0.017406
A02	69200000	69200000	0.023507	0.012201	0	0.006087	0.017813
A02	69400000	69400000	0.02553	0.013291	0	0.006561	0.019466
A02	69600000	69600000	0.025067	0.013585	0	0.006782	0.01941
A02	69800000	69800000	0.024094	0.013133	0	0.006559	0.01869
A02	70000000	70000000	0.023111	0.012547	0	0.006231	0.01793
A02	70200000	70200000	0.024874	0.012809	0	0.006341	0.018961
A02	70400000	70400000	0.022944	0.011821	0	0.00579	0.01742
A02	70600000	70600000	0.022631	0.011461	0	0.005501	0.017098
A02	70800000	70800000	0.023588	0.011984	6e-06	0.005695	0.017837
A02	71000000	71000000	0.023427	0.011733	6e-06	0.005424	0.017685
A02	71200000	71200000	0.021647	0.010515	6e-06	0.004904	0.016182
A02	71400000	71400000	0.021447	0.00994	8e-06	0.005041	0.015815
A02	71600000	71600000	0.021582	0.010051	8e-06	0.005105	0.015955
A02	71800000	71800000	0.018715	0.00869	2e-06	0.004479	0.013864
A02	72000000	72000000	0.017426	0.008054	2e-06	0.004327	0.012832
A02	72200000	72200000	0.01668	0.007943	2e-06	0.00417	0.012395
A02	72400000	72400000	0.015076	0.007888	0	0.00376	0.011534
A02	72600000	72600000	0.010632	0.005889	0	0.002789	0.008273
A02	72800000	72800000	0.008822	0.004985	0	0.002378	0.006903
A02	73000000	73000000	0.006817	0.003973	6e-06	0.001866	0.005406
A02	73200000	73200000	0.00728	0.004268	6e-06	0.00207	0.00579
A02	73400000	73400000	0.009879	0.005303	6e-06	0.002546	0.007625
A02	73600000	73600000	0.014007	0.007146	6e-06	0.003473	0.010532
A02	73800000	73800000	0.018748	0.009919	6e-06	0.004827	0.014285
A02	74000000	74000000	0.022624	0.011917	0	0.005865	0.017244
A02	74200000	74200000	0.024757	0.012943	3.1e-05	0.006362	0.018804
A02	74400000	74400000	0.025175	0.013491	3.3e-05	0.006633	0.019268
A02	74600000	74600000	0.025745	0.013558	5e-05	0.006821	0.019657
A02	74800000	74800000	0.025691	0.01306	5e-05	0.006626	0.019402
A02	75000000	75000000	0.027084	0.013694	5.1e-05	0.006971	0.020403
A02	75200000	75200000	0.027527	0.013856	2e-05	0.007054	0.020718
A02	75400000	75400000	0.027407	0.013473	1.8e-05	0.006963	0.020472
A02	75600000	75600000	0.026907	0.013389	1e-06	0.006801	0.020195
A02	75800000	75800000	0.028532	0.014211	1e-06	0.007207	0.021388
A02	76000000	76000000	0.02577	0.012871	0	0.006495	0.01933
A02	76200000	76200000	0.024675	0.012351	0	0.006274	0.01855
A02	76400000	76400000	0.024414	0.012178	0	0.006098	0.018328
A02	76600000	76600000	0.025664	0.012845	0	0.00633	0.019309
A02	76800000	76800000	0.024588	0.012285	0	0.006018	0.018518
A02	77000000	77000000	0.026578	0.013677	0	0.006671	0.020213
A02	77200000	77200000	0.027357	0.014258	0	0.006851	0.020852
A02	77400000	77400000	0.028587	0.01499	0.000123	0.007202	0.021856
A02	77600000	77600000	0.027888	0.014606	0.000123	0.007117	0.021272
A02	77800000	77800000	0.027159	0.014264	0.000123	0.006957	0.020711
A02	78000000	78000000	0.027413	0.013983	0.000123	0.006862	0.020701
A02	78200000	78200000	0.027011	0.013901	0.000123	0.006821	0.02046
A02	78400000	78400000	0.026211	0.0134	0	0.006615	0.019801
A02	78600000	78600000	0.025603	0.013098	1e-06	0.006434	0.019356
A02	78800000	78800000	0.026116	0.013356	1e-06	0.006572	0.019742
A02	79000000	79000000	0.025525	0.013038	1e-06	0.006398	0.019317
A02	79200000	79200000	0.024778	0.012358	2e-06	0.006008	0.018613
A02	79400000	79400000	0.024321	0.012265	2e-06	0.005902	0.01834
A02	79600000	79600000	0.024828	0.012462	2.3e-05	0.005942	0.018707
A02	79800000	79800000	0.02561	0.012793	2.5e-05	0.006069	0.019272
A02	80000000	80000000	0.026912	0.013156	2.8e-05	0.006299	0.020019
A02	80200000	80200000	0.028363	0.013907	2.7e-05	0.006742	0.021111
A02	80400000	80400000	0.029556	0.014371	2.7e-05	0.006989	0.021912
A02	80600000	80600000	0.029145	0.014076	5e-06	0.006811	0.021537
A02	80800000	80800000	0.02842	0.013716	3e-06	0.00654	0.020959
A02	81000000	81000000	0.026734	0.013241	0	0.0062	0.019942
A02	81200000	81200000	0.02587	0.01387	0	0.006515	0.019835
A02	81400000	81400000	0.022414	0.013558	0	0.006341	0.017963
A02	81600000	81600000	0.021487	0.014087	0	0.006709	0.017792
A02	81800000	81800000	0.02297	0.014813	0	0.0072	0.018933
A02	82000000	82000000	0.022217	0.014398	0	0.007075	0.018332
A02	82200000	82200000	0.021403	0.012913	0	0.006316	0.017181
A02	82400000	82400000	0.024149	0.012902	1e-06	0.006402	0.018572
A02	82600000	82600000	0.025109	0.012487	1.2e-05	0.006154	0.018787
A02	82800000	82800000	0.02415	0.011967	1.2e-05	0.005869	0.018046
A02	83000000	83000000	0.02583	0.01281	1.3e-05	0.006295	0.019304
A02	83200000	83200000	0.026744	0.01345	1.3e-05	0.006693	0.020076
A02	83400000	83400000	0.02574	0.013002	1.2e-05	0.006459	0.019336
A02	83600000	83600000	0.02664	0.013515	3e-06	0.006764	0.020101
A02	83800000	83800000	0.027261	0.013661	3e-06	0.006632	0.020487
A02	84000000	84000000	0.026002	0.013049	2e-06	0.006353	0.019571
A02	84200000	84200000	0.025352	0.012644	2e-06	0.006163	0.019043
A02	84400000	84400000	0.026024	0.012828	6e-06	0.006344	0.019462
A02	84600000	84600000	0.02557	0.012638	4e-06	0.006266	0.019131
A02	84800000	84800000	0.025751	0.012882	4e-06	0.006609	0.019318
A02	85000000	85000000	0.027516	0.013718	4e-06	0.007011	0.020589
A02	85200000	85200000	0.027551	0.013705	4e-06	0.006936	0.020588
A02	85400000	85400000	0.026734	0.013415	0	0.006584	0.020061
A02	85600000	85600000	0.028584	0.014275	0	0.006946	0.021375
A02	85800000	85800000	0.027347	0.013911	0	0.006839	0.02059
A02	86000000	86000000	0.026991	0.013764	0	0.006678	0.020376
A02	86200000	86200000	0.028568	0.014606	1e-06	0.007083	0.021586
A02	86400000	86400000	0.03121	0.015836	1e-06	0.007772	0.023512
A02	86600000	86600000	0.028628	0.014533	1e-06	0.007174	0.021583
A02	86800000	86800000	0.028136	0.01412	2e-06	0.006917	0.021153
A02	87000000	87000000	0.027621	0.013904	2e-06	0.006924	0.020786
A02	87200000	87200000	0.027092	0.013578	1e-06	0.006775	0.020355
A02	87400000	87400000	0.026716	0.013585	5e-06	0.006865	0.020302
A02	87600000	87600000	0.027651	0.013936	5e-06	0.007153	0.020957
A02	87800000	87800000	0.027756	0.014034	4e-06	0.007183	0.021028
A02	88000000	88000000	0.028157	0.013959	4e-06	0.00702	0.021188
A02	88200000	88200000	0.026466	0.013906	4e-06	0.007064	0.020337
A02	88400000	88400000	0.024981	0.01316	0	0.006616	0.019061
A02	88600000	88600000	0.02484	0.013364	0	0.006561	0.019087
A02	88800000	88800000	0.024531	0.013122	0	0.006433	0.018797
A02	89000000	89000000	0.023164	0.012682	1e-06	0.006292	0.017866
A02	89200000	89200000	0.025542	0.013038	1e-06	0.006435	0.019217
A02	89400000	89400000	0.02596	0.013129	1e-06	0.006452	0.019484
A02	89600000	89600000	0.022199	0.011199	2e-06	0.005437	0.016633
A02	89800000	89800000	0.020047	0.010358	2e-06	0.004973	0.015146
A02	90000000	90000000	0.020609	0.010565	1e-06	0.005082	0.015559
A02	90200000	90200000	0.019012	0.009469	1e-06	0.004543	0.014217
A02	90400000	90400000	0.016716	0.00829	1e-06	0.003962	0.01249
A02	90600000	90600000	0.019502	0.009581	0	0.004573	0.014544
A02	90800000	90800000	0.022434	0.010829	0	0.005219	0.016686
A02	91000000	91000000	0.023522	0.011299	0	0.005323	0.017422
A02	91200000	91200000	0.022726	0.01127	0	0.005242	0.016987
A02	91400000	91400000	0.023648	0.011779	0	0.005423	0.017692
A02	91600000	91600000	0.024484	0.012405	0	0.005852	0.018237
A02	91800000	91800000	0.022703	0.011535	1e-06	0.005397	0.016857
A02	92000000	92000000	0.020235	0.010389	1e-06	0.004936	0.015055
A02	92200000	92200000	0.022775	0.011703	1e-06	0.005576	0.016996
A02	92400000	92400000	0.023565	0.011921	1e-06	0.005689	0.017489
A02	92600000	92600000	0.023749	0.011712	1e-06	0.005441	0.017632
A02	92800000	92800000	0.02827	0.013845	0	0.006579	0.020998
A02	93000000	93000000	0.032187	0.015893	1e-06	0.00752	0.023987
A02	93200000	93200000	0.03141	0.01537	1e-06	0.007378	0.023353
A02	93400000	93400000	0.030783	0.015165	1e-06	0.007348	0.022917
A02	93600000	93600000	0.031367	0.015405	1e-06	0.007756	0.02334
A02	93800000	93800000	0.028661	0.014123	1e-06	0.007048	0.021337
A02	94000000	94000000	0.027949	0.014168	1e-06	0.007142	0.021002
A02	94200000	94200000	0.030472	0.015414	2e-06	0.007761	0.022885
A02	94400000	94400000	0.032241	0.016275	5e-06	0.008285	0.02421
A02	94600000	94600000	0.032146	0.016634	5e-06	0.008346	0.024374
A02	94800000	94800000	0.032816	0.016988	5e-06	0.008594	0.02488
A02	95000000	95000000	0.032104	0.016197	4e-06	0.00824	0.024097
A02	95200000	95200000	0.030506	0.015511	3e-06	0.007823	0.02291
A02	95400000	95400000	0.029461	0.015006	0	0.007375	0.022185
A02	95600000	95600000	0.032943	0.016656	0	0.008072	0.02471
A02	95800000	95800000	0.029841	0.015087	0	0.007293	0.022368
A02	96000000	96000000	0.029329	0.014914	0	0.007263	0.021988
A02	96200000	96200000	0.028977	0.014673	1e-06	0.007186	0.021744
A02	96400000	96400000	0.029474	0.01493	1e-06	0.007458	0.022111
A02	96600000	96600000	0.025359	0.012609	1e-06	0.006276	0.018916
A02	96800000	96800000	0.027189	0.013594	1e-06	0.006723	0.02033
A02	97000000	97000000	0.027149	0.013414	2e-06	0.006431	0.020298
A02	97200000	97200000	0.026615	0.013149	1e-06	0.00629	0.019911
A02	97400000	97400000	0.02656	0.012992	1e-06	0.006005	0.019769
A02	97600000	97600000	0.030413	0.014996	1e-06	0.00718	0.022621
A02	97800000	97800000	0.031475	0.015626	1e-06	0.007443	0.023524
A02	98000000	98000000	0.031087	0.015248	0	0.00716	0.023146
A02	98200000	98200000	0.03114	0.015341	0	0.007206	0.023198
A02	98400000	98400000	0.030731	0.015323	0	0.007401	0.023001
A02	98600000	98600000	0.026794	0.013276	0	0.006406	0.020099
A02	98800000	98800000	0.027018	0.013369	0	0.006526	0.020202
A02	99000000	99000000	0.027466	0.013845	0	0.006987	0.020644
A02	99200000	99200000	0.026992	0.013545	0	0.006889	0.020241
A02	99400000	99400000	0.027746	0.014065	0	0.007176	0.020881
A02	99600000	99600000	0.028247	0.014436	0	0.007258	0.021318
A02	99800000	99800000	0.027459	0.013996	0	0.006995	0.020668
A02	100000000	100000000	0.027882	0.014315	0	0.007096	0.021097
A02	100200000	100200000	0.027699	0.014173	3.8e-05	0.006953	0.020965
A02	100400000	100400000	0.024986	0.01281	3.8e-05	0.006156	0.018982
A02	100600000	100600000	0.024539	0.012699	3.9e-05	0.006097	0.018689
A02	100800000	100800000	0.023644	0.012275	4e-05	0.005915	0.018063
A02	101000000	101000000	0.02227	0.01166	4e-05	0.005589	0.017069
A02	101200000	101200000	0.021872	0.011518	2e-06	0.005499	0.016782
A02	101400000	101400000	0.026843	0.013641	3.5e-05	0.006394	0.020287
A02	101600000	101600000	0.026501	0.013678	3.9e-05	0.006368	0.020453
A02	101800000	101800000	0.025498	0.013761	3.8e-05	0.006369	0.020499
A02	102000000	102000000	0.028794	0.015271	3.8e-05	0.007156	0.022834
A02	102200000	102200000	0.030897	0.016446	3.8e-05	0.00768	0.024446
A02	102400000	102400000	0.028113	0.015554	5e-06	0.007284	0.022739
A02	102600000	102600000	0.028727	0.015659	0	0.007354	0.022783
A02	102800000	102800000	0.02999	0.015601	0	0.007367	0.022874
A02	103000000	103000000	0.027363	0.014363	0	0.006772	0.020942
A02	103200000	103200000	0.025775	0.013471	3.8e-05	0.006456	0.019716
A02	103400000	103400000	0.02651	0.013553	3.8e-05	0.006564	0.019996
A02	103600000	103600000	0.025167	0.013147	3.8e-05	0.006809	0.019108
A02	103800000	103800000	0.02195	0.012244	4.6e-05	0.007052	0.017051
A02	104000000	104000000	0.021306	0.011875	5.6e-05	0.006867	0.016568
A02	104200000	104200000	0.020586	0.011585	4.4e-05	0.006642	0.016067
A02	104400000	104400000	0.018162	0.010435	4.6e-05	0.006226	0.014255
A02	104600000	104600000	0.018931	0.010477	4.6e-05	0.005824	0.01467
A02	104800000	104800000	0.02169	0.011231	3.8e-05	0.005495	0.016449
A02	105000000	105000000	0.022408	0.011678	2.8e-05	0.005669	0.017043
A02	105200000	105200000	0.02453	0.012627	4e-06	0.006159	0.018542
A02	105400000	105400000	0.024958	0.013006	2e-06	0.00635	0.018938
A02	105600000	105600000	0.024252	0.012552	2e-06	0.006099	0.018402
A02	105800000	105800000	0.0242	0.012434	2.2e-05	0.006105	0.018263
A02	106000000	106000000	0.023899	0.01229	2.2e-05	0.00612	0.018104
A02	106200000	106200000	0.019975	0.010421	3.1e-05	0.005205	0.015253
A02	106400000	106400000	0.020016	0.010264	6.3e-05	0.005068	0.015233
A02	106600000	106600000	0.02229	0.010945	6.9e-05	0.005458	0.016682
A02	106800000	106800000	0.024689	0.012246	4.9e-05	0.006043	0.018518
A02	107000000	107000000	0.022894	0.011237	4.9e-05	0.005477	0.017042
A02	107200000	107200000	0.023492	0.011525	3.9e-05	0.005602	0.017485
A02	107400000	107400000	0.021769	0.01067	7e-06	0.005204	0.01626
A02	107600000	107600000	0.018918	0.009826	1e-06	0.004748	0.014457
A02	107800000	107800000	0.01582	0.008317	1e-06	0.003986	0.012214
A02	108000000	108000000	0.016413	0.008639	2e-06	0.004195	0.012675
A02	108200000	108200000	0.016402	0.008651	1e-06	0.004243	0.012677
A02	108400000	108400000	0.017846	0.009352	1e-06	0.004592	0.013655
A02	108600000	108600000	0.017384	0.009074	1e-06	0.004446	0.013237
A02	108800000	108800000	0.016186	0.008323	1e-06	0.00403	0.012256
A02	109000000	109000000	0.012707	0.006519	2e-06	0.003134	0.009608
A02	109200000	109200000	0.009742	0.004951	2e-06	0.002347	0.007343
A02	109400000	109400000	0.005852	0.002947	2e-06	0.001356	0.004403
A02	109600000	109600000	0.002674	0.001308	2e-06	0.000587	0.00199
A02	109800000	109800000	0.000202	0.00012	2e-06	6.4e-05	0.000158
A03	0	0	0.014168	0.007319	1e-05	0.003497	0.010793
A03	200000	200000	0.014752	0.007541	0	0.003648	0.01115
A03	400000	400000	0.014259	0.007404	8.8e-05	0.00365	0.010828
A03	600000	600000	0.016662	0.008882	8.8e-05	0.004389	0.012774
A03	800000	800000	0.015993	0.008474	8.9e-05	0.004215	0.012229
A03	1000000	1000000	0.015349	0.008059	9e-05	0.004031	0.011684
A03	1200000	1200000	0.016085	0.008343	9e-05	0.004222	0.01222
A03	1400000	1400000	0.016925	0.008555	7e-06	0.004355	0.012738
A03	1600000	1600000	0.015464	0.007841	7e-06	0.003994	0.01168
A03	1800000	1800000	0.016515	0.008484	6e-06	0.004272	0.012503
A03	2000000	2000000	0.018184	0.009417	5e-06	0.004743	0.013909
A03	2200000	2200000	0.018341	0.009556	5e-06	0.004732	0.014057
A03	2400000	2400000	0.018229	0.009615	0	0.004704	0.014046
A03	2600000	2600000	0.017455	0.009056	0	0.004474	0.013316
A03	2800000	2800000	0.017392	0.008981	0	0.004461	0.01326
A03	3000000	3000000	0.017593	0.00897	0	0.004414	0.013223
A03	3200000	3200000	0.017605	0.009078	0.000239	0.004477	0.013297
A03	3400000	3400000	0.017776	0.00921	0.000239	0.004487	0.013437
A03	3600000	3600000	0.01795	0.009314	0.000241	0.004411	0.013591
A03	3800000	3800000	0.018149	0.009394	0.000241	0.00443	0.013745
A03	4000000	4000000	0.017893	0.009406	0.000253	0.004491	0.013664
A03	4200000	4200000	0.017928	0.009441	1.4e-05	0.004493	0.013694
A03	4400000	4400000	0.018563	0.009766	1.4e-05	0.004654	0.01418
A03	4600000	4600000	0.0184	0.009694	1.2e-05	0.004704	0.014137
A03	4800000	4800000	0.018218	0.009691	1.2e-05	0.00473	0.014009
A03	5000000	5000000	0.017518	0.009238	5e-06	0.004468	0.013423
A03	5200000	5200000	0.018881	0.00988	6e-06	0.004747	0.014435
A03	5400000	5400000	0.019714	0.01026	7e-06	0.004957	0.015047
A03	5600000	5600000	0.020511	0.0107	8e-06	0.00518	0.015531
A03	5800000	5800000	0.020772	0.010719	1e-05	0.005171	0.015706
A03	6000000	6000000	0.023126	0.011797	1.3e-05	0.005722	0.017452
A03	6200000	6200000	0.025164	0.012823	1.2e-05	0.006223	0.018994
A03	6400000	6400000	0.026092	0.013355	1.1e-05	0.006453	0.019789
A03	6600000	6600000	0.025439	0.013042	1e-05	0.00626	0.019293
A03	6800000	6800000	0.025828	0.013268	9e-06	0.006372	0.019595
A03	7000000	7000000	0.025729	0.013404	2e-06	0.006409	0.019604
A03	7200000	7200000	0.024116	0.012589	2e-06	0.006052	0.018378
A03	7400000	7400000	0.02266	0.011907	2e-06	0.005753	0.01723
A03	7600000	7600000	0.023664	0.012346	3e-06	0.005978	0.018043
A03	7800000	7800000	0.024091	0.012538	2e-06	0.006011	0.018262
A03	8000000	8000000	0.023371	0.012029	1e-06	0.005857	0.017631
A03	8200000	8200000	0.024247	0.012484	1e-06	0.006035	0.01828
A03	8400000	8400000	0.024455	0.012525	1e-06	0.006003	0.018421
A03	8600000	8600000	0.02369	0.012018	9e-06	0.005748	0.017782
A03	8800000	8800000	0.023751	0.012049	1e-05	0.005803	0.017892
A03	9000000	9000000	0.02336	0.012002	1e-05	0.005642	0.017671
A03	9200000	9200000	0.022065	0.011328	1e-05	0.005373	0.0167
A03	9400000	9400000	0.022336	0.011472	1.2e-05	0.005444	0.016983
A03	9600000	9600000	0.023778	0.012337	3e-06	0.005832	0.018188
A03	9800000	9800000	0.023266	0.01201	3e-06	0.005509	0.017792
A03	10000000	10000000	0.024015	0.012267	3e-06	0.005615	0.018306
A03	10200000	10200000	0.023809	0.012145	3e-06	0.005548	0.018144
A03	10400000	10400000	0.026155	0.01312	1e-06	0.006107	0.019711
A03	10600000	10600000	0.025925	0.012964	2e-06	0.006012	0.019463
A03	10800000	10800000	0.027375	0.013613	1e-06	0.00668	0.020561
A03	11000000	11000000	0.028381	0.014191	1e-06	0.007042	0.021353
A03	11200000	11200000	0.028662	0.01432	9e-06	0.007141	0.02155
A03	11400000	11400000	0.025777	0.013011	9e-06	0.006483	0.019443
A03	11600000	11600000	0.025178	0.01281	8e-06	0.006516	0.019023
A03	11800000	11800000	0.02569	0.013475	1.1e-05	0.006668	0.019361
A03	12000000	12000000	0.024639	0.012973	1.1e-05	0.006419	0.018422
A03	12200000	12200000	0.025792	0.0136	3e-06	0.006707	0.019403
A03	12400000	12400000	0.028433	0.014915	3e-06	0.007268	0.021329
A03	12600000	12600000	0.028637	0.014875	3e-06	0.007208	0.021426
A03	12800000	12800000	0.026459	0.013507	0	0.006563	0.019836
A03	13000000	13000000	0.025333	0.012772	0	0.006348	0.019066
A03	13200000	13200000	0.025031	0.012601	0	0.006254	0.01873
A03	13400000	13400000	0.023675	0.011871	0	0.005962	0.017781
A03	13600000	13600000	0.023684	0.011847	0	0.00586	0.017757
A03	13800000	13800000	0.024997	0.012487	0	0.006161	0.018752
A03	14000000	14000000	0.026625	0.013459	1e-05	0.006455	0.020053
A03	14200000	14200000	0.026534	0.013347	1.1e-05	0.006365	0.019981
A03	14400000	14400000	0.029991	0.0152	1.1e-05	0.007255	0.022606
A03	14600000	14600000	0.031611	0.015996	1.1e-05	0.007495	0.023812
A03	14800000	14800000	0.031225	0.015781	1.2e-05	0.00737	0.023511
A03	15000000	15000000	0.031367	0.015845	4e-06	0.007427	0.023586
A03	15200000	15200000	0.030144	0.015297	3e-06	0.007156	0.022691
A03	15400000	15400000	0.027843	0.014116	3e-06	0.006596	0.020983
A03	15600000	15600000	0.028095	0.014299	9e-06	0.006935	0.021235
A03	15800000	15800000	0.028542	0.014409	1.2e-05	0.006896	0.021512
A03	16000000	16000000	0.02873	0.014476	1e-05	0.006972	0.02165
A03	16200000	16200000	0.028566	0.014277	1e-05	0.006923	0.021448
A03	16400000	16400000	0.02669	0.013256	1e-05	0.006492	0.019962
A03	16600000	16600000	0.025082	0.012351	4e-06	0.006064	0.018707
A03	16800000	16800000	0.025919	0.013183	1e-06	0.006567	0.019518
A03	17000000	17000000	0.027537	0.014389	1e-06	0.007102	0.020677
A03	17200000	17200000	0.027911	0.015341	1e-06	0.007527	0.020892
A03	17400000	17400000	0.028724	0.015695	1e-06	0.007604	0.021481
A03	17600000	17600000	0.028406	0.015537	1e-06	0.007507	0.021237
A03	17800000	17800000	0.030684	0.016124	0	0.007552	0.022695
A03	18000000	18000000	0.027851	0.014292	0	0.006686	0.020649
A03	18200000	18200000	0.025981	0.012992	0	0.006086	0.019776
A03	18400000	18400000	0.025074	0.01257	0	0.005904	0.019117
A03	18600000	18600000	0.026234	0.013087	0	0.00623	0.01996
A03	18800000	18800000	0.022844	0.011648	0	0.005793	0.017522
A03	19000000	19000000	0.023096	0.011823	0	0.005915	0.017689
A03	19200000	19200000	0.026654	0.013246	0	0.006608	0.019935
A03	19400000	19400000	0.027692	0.01368	0	0.006874	0.020661
A03	19600000	19600000	0.028635	0.014288	0	0.007091	0.02145
A03	19800000	19800000	0.029229	0.014546	0	0.007359	0.021883
A03	20000000	20000000	0.028911	0.01434	0	0.007262	0.021647
A03	20200000	20200000	0.028224	0.013983	7.2e-05	0.007121	0.021118
A03	20400000	20400000	0.027397	0.013491	7.2e-05	0.00701	0.020427
A03	20600000	20600000	0.026666	0.013187	7.7e-05	0.006891	0.019893
A03	20800000	20800000	0.026317	0.012846	7.7e-05	0.006629	0.019564
A03	21000000	21000000	0.02698	0.013272	7.7e-05	0.006851	0.020118
A03	21200000	21200000	0.026414	0.012774	5e-06	0.006428	0.01957
A03	21400000	21400000	0.02626	0.012979	2.9e-05	0.006308	0.0196
A03	21600000	21600000	0.024464	0.011774	0.000101	0.005655	0.018098
A03	21800000	21800000	0.022884	0.011193	0.000101	0.00521	0.016981
A03	22000000	22000000	0.023135	0.011265	0.000101	0.005211	0.01712
A03	22200000	22200000	0.022803	0.011358	0.000101	0.0054	0.017018
[truncated: 10,204 more rows]

## Sheet: Fig.1b (syntenic blocks A)
Source Data Fig. 1. Sequence statistics, genomic features and syntenic relationships
[truncated: 76 more rows]

[truncated: 5 more sheets: Fig.1b (syntenic blocks D), Fig.1c (gff), Fig.1c (map), Fig.1c (blk), Fig.1c (fais)]
