# Supplementary material for: Genomic diversifications of five Gossypium allopolyploid species and their impact on cotton improvement
Source: Nat Genet. 2020 Apr 20;52(5):525–33. doi: 10.1038/s41588-020-0614-5 (PMC7203012; doi:10.1038/s41588-020-0614-5)
Supplement: Source Data Fig. 2 — List of genes specific to domesticated cottons and wild species, respectively. [file 41588_2020_614_MOESM5_ESM.xlsx]

## Sheet: Fig. 2a,e
Source Data Fig. 2. List of shared genes in two domesticated cottons and three wild species
Source Data Fig. 2ae | List of shared genes in two doimesticated cottons
gene	arabidopsis	description
Gohir.D07G015900	AT4G38220.2	Peptidase M20/M25/M40 family protein
Gohir.D11G158275	AT4G38220.2	Peptidase M20/M25/M40 family protein
Gohir.A01G145518	NA	NA
Gohir.A12G183201	NA	NA
Gohir.A13G069150	NA	NA
Gohir.D12G098450	NA	NA
Gohir.D05G355250	NA	NA
Gohir.A13G075900	AT3G04650.1	FAD/NAD(P)-binding oxidoreductase family protein
Gohir.D08G124750	AT3G04650.1	FAD/NAD(P)-binding oxidoreductase family protein
Gohir.D11G185600	AT3G04650.1	FAD/NAD(P)-binding oxidoreductase family protein
Gohir.1Z049308	NA	NA
Gohir.D11G296688	NA	NA
Gohir.D11G296728	NA	NA
Gohir.A09G113384	NA	NA
Gohir.A09G113412	NA	NA
Gohir.D06G220125	NA	NA
Gohir.A04G087800	AT3G54120.1	Reticulon family protein
Gohir.D04G088301	AT5G11440.1	CTC-interacting domain 5
Gohir.D12G143101	AT5G11440.1	CTC-interacting domain 5
Gohir.D10G153400	AT5G43460.1	HR-like lesion-inducing protein-related
Gohir.D02G188750	NA	NA
Gohir.D07G038050	NA	NA
Gohir.D03G012100	AT5G66380.1	folate transporter 1
Gohir.A01G033600	AT4G16110.1	response regulator 2
Gohir.D11G124766	AT1G63900.1	E3 Ubiquitin ligase family protein
Gohir.A02G123900	AT1G15520.1	pleiotropic drug resistance 12
Gohir.A07G049800	AT1G15520.1	pleiotropic drug resistance 12
Gohir.A01G225300	AT5G48380.1	BAK1-interacting receptor-like kinase 1
Gohir.D01G214900	AT5G48380.1	BAK1-interacting receptor-like kinase 1
Gohir.A08G217000	AT1G54560.1	Myosin family protein with Dil domain
Gohir.D08G234000	AT1G54560.1	Myosin family protein with Dil domain
Gohir.A11G220500	AT1G04945.2	HIT-type Zinc finger family protein
Gohir.D05G073950	NA	NA
Gohir.D05G300333	AT2G39490.1	F-box family protein
Gohir.D05G123550	AT1G15320.1	NA
Gohir.D05G348451	NA	NA
Gohir.D09G205750	NA	NA
Gohir.D05G368400	NA	NA
Gohir.D05G346200	AT3G50810.1	Uncharacterised protein family (UPF0497)
Gohir.D05G369050	NA	NA
Gohir.D05G351900	AT1G28130.1	Auxin-responsive GH3 family protein
Gohir.D05G040400	AT3G13540.1	myb domain protein 5
Gohir.D05G106066	AT2G28050.1	Pentatricopeptide repeat (PPR) superfamily protein
Gohir.D05G009001	AT2G24350.1	RNA binding (RRM/RBD/RNP motifs) family protein
Gohir.D05G340950	NA	NA
Gohir.D05G290066	AT5G45320.1	NA
Gohir.D05G258600	AT1G75720.1	Plant protein of unknown function (DUF827)
Gohir.D05G355060	NA	NA
Gohir.D05G328745	AT5G34885.1	Protein of unknown function (DUF784)
Gohir.D05G006701	AT5G04780.1	Pentatricopeptide repeat (PPR) superfamily protein
Gohir.D05G319201	AT3G21250.2	multidrug resistance-associated protein 6
Gohir.D05G328850	AT5G34885.1	Protein of unknown function (DUF784)
Gohir.D05G316201	AT5G63220.1	NA
Gohir.A04G049800	AT1G79080.1	Pentatricopeptide repeat (PPR) superfamily protein
Gohir.D05G319833	NA	NA
Gohir.D05G119900	AT2G07680.1	multidrug resistance-associated protein 11
Gohir.D06G104700	ATCG00065.1	ribosomal protein S12A
Gohir.D06G212900	AT4G05220.1	Late embryogenesis abundant (LEA) hydroxyproline-rich glycoprotein family
Gohir.D06G105220	NA	NA
Gohir.D06G043400	AT5G35370.1	S-locus lectin protein kinase family protein
Gohir.D06G007000	AT1G75760.1	ER lumen protein retaining receptor family protein
Gohir.D06G082733	NA	NA
Gohir.D06G027000	AT1G59540.1	P-loop containing nucleoside triphosphate hydrolases superfamily protein
Gohir.D06G105066	ATCG00800.1	structural constituent of ribosome
Gohir.A06G173700	AT5G04200.1	metacaspase 9
Gohir.D06G210133	AT4G32551.2	LisH dimerisation motif;WD40/YVTN repeat-like-containing domain
Gohir.D06G182100	AT1G60460.1	NA
Gohir.A06G120302	AT4G23180.1	cysteine-rich RLK (RECEPTOR-like protein kinase) 10
Gohir.D06G126233	ATCG00130.1	ATPase, F0 complex, subunit B/B¥', bacterial/chloroplast
Gohir.A06G016500	NA	NA
Gohir.A06G018666	AT4G17650.1	Polyketide cyclase / dehydrase and lipid transport protein
Gohir.A06G021800	AT3G53010.1	Domain of unknown function (DUF303)
Gohir.A06G116200	NA	NA
Gohir.A06G113300	AT1G11260.1	sugar transporter 1
Gohir.A06G146950	AT1G73020.1	NA
Gohir.A06G186013	AT1G12280.1	LRR and NB-ARC domains-containing disease resistance protein
Gohir.A06G122900	AT5G17240.1	SET domain group 40
Gohir.A06G149400	AT5G64840.1	general control non-repressible 5
Gohir.A06G053951	NA	NA
Gohir.D06G171100	AT5G59190.1	subtilase family protein
Gohir.A06G075800	AT2G06050.2	oxophytodienoate-reductase 3
Gohir.A06G166800	AT3G48670.1	XH/XS domain-containing protein
Gohir.D06G111366	AT3G13620.1	Amino acid permease family protein
Gohir.A06G041750	AT1G77720.1	putative protein kinase 1
Gohir.A06G038884	AT1G08220.1	NA
Gohir.A05G074401	AT1G61560.1	Seven transmembrane MLO family protein
Gohir.A05G320400	AT1G59820.1	aminophospholipid ATPase 3
Gohir.A05G292000	AT4G12420.1	Cupredoxin superfamily protein
Gohir.A05G036100	AT4G33250.1	eukaryotic translation initiation factor 3K
Gohir.D05G134100	AT2G19860.1	hexokinase 2
Gohir.A05G320508	AT1G59820.1	aminophospholipid ATPase 3
Gohir.A05G211050	AT1G73290.1	serine carboxypeptidase-like 5
Gohir.A05G271500	AT4G09720.1	RAB GTPase homolog G3A
Gohir.A05G322708	NA	NA
Gohir.A05G076850	NA	NA
Gohir.D06G105000	ATCG00830.1	ribosomal protein L2
Gohir.A05G105200	AT1G08080.1	alpha carbonic anhydrase 7
Gohir.A05G098600	AT2G28630.1	3-ketoacyl-CoA synthase 12
Gohir.D05G161532	AT5G46100.1	Pentatricopeptide repeat (PPR) superfamily protein
Gohir.A05G304933	AT1G14380.3	IQ-domain 28
Gohir.A03G078900	AT1G19440.1	3-ketoacyl-CoA synthase 4
Gohir.A05G353900	AT5G14400.1	cytochrome P450, family 724, subfamily A, polypeptide 1
Gohir.A05G041400	AT5G56450.1	Mitochondrial substrate carrier family protein
Gohir.1Z049351	AT5G20710.1	beta-galactosidase 7
Gohir.A13G075132	AT2G02980.1	Pentatricopeptide repeat (PPR) superfamily protein
Gohir.D13G011000	AT3G54260.1	TRICHOME BIREFRINGENCE-LIKE 36
Gohir.A13G082200	AT2G03510.1	SPFH/Band 7/PHB domain-containing membrane-associated protein family
Gohir.D08G165950	AT3G23980.1	BLISTER
Gohir.D13G182000	AT5G04920.1	EAP30/Vps36 family protein
Gohir.D13G173925	AT5G49030.3	tRNA synthetase class I (I, L, M and V) family protein
Gohir.D13G019850	AT5G33406.1	hAT dimerisation domain-containing protein / transposase-related
Gohir.D13G106500	AT3G04380.1	SET-domain containing protein lysine methyltransferase family protein
Gohir.D13G039050	AT1G12530.1	NA
Gohir.D13G045700	AT3G19640.1	magnesium transporter 4
Gohir.D13G145000	AT4G14096.1	F-box/RNI-like superfamily protein
Gohir.D13G199600	AT2G15690.1	Tetratricopeptide repeat (TPR)-like superfamily protein
Gohir.D13G006332	AT5G03980.1	SGNH hydrolase-type esterase superfamily protein
Gohir.D02G046750	NA	NA
Gohir.D02G094600	AT5G42770.2	Maf-like protein
Gohir.D02G123800	AT4G13520.1	small acidic protein 1
Gohir.D02G076520	NA	NA
Gohir.D02G148260	NA	NA
Gohir.D02G073700	NA	NA
Gohir.D02G011833	NA	NA
Gohir.D02G026860	AT2G32760.1	NA
Gohir.A03G115776	AT1G14820.3	Sec14p-like phosphatidylinositol transfer family protein
Gohir.D02G151932	NA	NA
Gohir.D02G179632	AT4G03560.1	two-pore channel 1
Gohir.D02G200600	AT5G09530.1	hydroxyproline-rich glycoprotein family protein
Gohir.D02G011800	AT5G61770.2	PETER PAN-like protein
Gohir.D02G000500	AT5G06240.1	embryo defective 2735
Gohir.D02G085050	NA	NA
Gohir.D02G106150	ATCG00440.1	NADH:ubiquinone/plastoquinone oxidoreductase, chain 3 protein
Gohir.D02G179566	AT4G03560.1	two-pore channel 1
Gohir.D02G209701	NA	NA
Gohir.D02G031114	NA	NA
Gohir.D02G081566	AT4G08180.1	OSBP(oxysterol binding protein)-related protein 1C
Gohir.A13G153650	NA	NA
Gohir.A13G046800	NA	NA
Gohir.A13G099515	NA	NA
Gohir.A13G000100	AT1G20160.1	Subtilisin-like serine endopeptidase family protein
Gohir.A13G155550	NA	NA
Gohir.D13G011800	AT5G01710.1	methyltransferases
Gohir.A13G086390	AT3G02750.2	Protein phosphatase 2C family protein
Gohir.A13G097900	AT2G21210.1	SAUR-like auxin-responsive protein family
Gohir.D13G193800	AT5G11700.2	NA
Gohir.A13G200401	AT3G24150.1	NA
Gohir.A13G209500	AT3G06790.2	plastid developmental protein DAG, putative
Gohir.A13G101205	AT1G16820.1	vacuolar ATP synthase catalytic subunit-related / V-ATPase-related / vacuolar proton pump-related
Gohir.A13G209350	AT5G19820.1	ARM repeat superfamily protein
Gohir.A13G082766	NA	NA
Gohir.A13G205251	AT1G52800.1	2-oxoglutarate (2OG) and Fe(II)-dependent oxygenase superfamily protein
Gohir.A13G153000	AT1G16610.1	arginine/serine-rich 45
Gohir.A13G006300	AT5G03980.1	SGNH hydrolase-type esterase superfamily protein
Gohir.A13G186432	AT2G25800.1	Protein of unknown function (DUF810)
Gohir.A05G342700	AT3G46610.1	Pentatricopeptide repeat (PPR-like) superfamily protein
Gohir.D04G187100	AT1G23170.2	Protein of unknown function DUF2359, transmembrane
Gohir.A11G169433	AT1G65930.1	cytosolic NADP+-dependent isocitrate dehydrogenase
Gohir.D04G192501	NA	NA
Gohir.D04G030336	AT5G60900.1	receptor-like protein kinase 1
Gohir.D04G116375	NA	NA
Gohir.D04G047250	NA	NA
Gohir.D04G059850	NA	NA
Gohir.D04G042950	AT3G02160.1	Bromodomain transcription factor
Gohir.D04G172100	AT1G10890.1	NA
Gohir.D04G167400	AT2G21110.1	Disease resistance-responsive (dirigent-like protein) family protein
Gohir.D04G052700	AT5G13480.2	Transducin/WD40 repeat-like superfamily protein
Gohir.D04G080050	AT2G03060.1	AGAMOUS-like 30
Gohir.D04G068650	NA	NA
Gohir.D03G038101	AT1G22380.1	UDP-glucosyl transferase 85A3
Gohir.A02G003400	AT4G32010.1	HSI2-like 1
Gohir.A02G074302	AT4G05095.1	NA
Gohir.A02G006700	AT5G16990.1	Zinc-binding dehydrogenase family protein
Gohir.A02G008000	AT3G14460.1	LRR and NB-ARC domains-containing disease resistance protein
Gohir.A02G075403	AT1G22060.1	NA
Gohir.A02G075200	AT1G22030.1	NA
Gohir.A02G098900	AT4G10630.1	Glutaredoxin family protein
Gohir.D12G060800	AT3G51150.2	ATP binding microtubule motor family protein
Gohir.A10G078150	AT1G15520.1	pleiotropic drug resistance 12
Gohir.A04G008000	AT2G21110.1	Disease resistance-responsive (dirigent-like protein) family protein
Gohir.D10G182480	AT2G38330.1	MATE efflux family protein
Gohir.A04G045266	NA	NA
Gohir.A04G060726	NA	NA
Gohir.A04G137100	AT3G26350.1	NA
Gohir.A04G003000	AT3G13275.1	NA
Gohir.D03G028650	AT5G40240.2	nodulin MtN21 /EamA-like transporter family protein
Gohir.D03G126350	NA	NA
Gohir.D03G164300	AT5G36930.2	Disease resistance protein (TIR-NBS-LRR class) family
Gohir.D03G069704	AT2G44020.1	Mitochondrial transcription termination factor family protein
Gohir.D03G037775	NA	NA
Gohir.D02G078100	AT2G05710.1	aconitase 3
Gohir.D03G116100	NA	NA
Gohir.D03G150366	AT5G41330.1	BTB/POZ domain with WD40/YVTN repeat-like protein
Gohir.D08G095680	ATCG00050.1	ribosomal protein S16
Gohir.D03G138700	AT5G22950.1	SNF7 family protein
Gohir.A03G026100	AT1G07060.1	NA
Gohir.D03G044650	ATCG00160.1	ribosomal protein S2
Gohir.D03G058400	AT1G79760.1	downstream target of AGL15-4
Gohir.D03G148300	AT4G23500.1	Pectin lyase-like superfamily protein
Gohir.D11G222914	NA	NA
Gohir.D11G119833	NA	NA
Gohir.D11G248200	AT3G05030.1	sodium hydrogen exchanger 2
Gohir.D11G066600	AT5G41130.1	Esterase/lipase/thioesterase family protein
Gohir.A11G223800	AT4G24630.1	DHHC-type zinc finger family protein
Gohir.D11G254200	AT4G11510.1	ralf-like 28
Gohir.D11G246500	AT5G56540.1	arabinogalactan protein 14
Gohir.D11G202200	AT5G67230.1	Nucleotide-diphospho-sugar transferases superfamily protein
Gohir.D11G261900	AT1G11290.1	Pentatricopeptide repeat (PPR) superfamily protein
Gohir.D11G215351	AT5G10530.1	Concanavalin A-like lectin protein kinase family protein
Gohir.D11G260400	AT3G04620.1	Alba DNA/RNA-binding protein
Gohir.D11G186701	AT5G02280.1	SNARE-like superfamily protein
Gohir.D11G155000	AT5G48220.1	Aldolase-type TIM barrel family protein
Gohir.D11G054500	AT3G06868.1	NA
Gohir.D11G162475	NA	NA
Gohir.D11G191566	AT5G49610.1	F-box family protein
Gohir.D11G028600	AT5G46580.1	pentatricopeptide (PPR) repeat-containing protein
Gohir.D11G258800	AT5G62050.1	homolog of yeast oxidase assembly 1 (OXA1)
Gohir.D11G325700	AT1G67035.2	NA
Gohir.D11G243550	NA	NA
Gohir.A11G308533	NA	NA
Gohir.D11G251901	AT1G25210.2	UDP-3-O-acyl N-acetylglycosamine deacetylase family protein
Gohir.D11G264600	AT5G28150.1	Plant protein of unknown function (DUF868)
Gohir.D11G251951	NA	NA
Gohir.A10G047200	AT2G38970.1	Zinc finger (C3HC4-type RING finger) family protein
Gohir.D01G023469	NA	NA
Gohir.D06G007300	AT2G16250.1	Leucine-rich repeat protein kinase family protein
Gohir.D05G023900	AT3G24503.1	aldehyde dehydrogenase 2C4
Gohir.D10G105201	AT4G16720.1	Ribosomal protein L23/L15e family protein
Gohir.D10G239700	AT1G22380.1	UDP-glucosyl transferase 85A3
Gohir.D10G164200	AT5G18850.1	NA
Gohir.D10G238348	AT1G07080.1	Thioredoxin superfamily protein
Gohir.D10G238404	AT3G45400.1	exostosin family protein
Gohir.D10G024350	AT1G28310.2	Dof-type zinc finger DNA-binding family protein
Gohir.D10G167333	NA	NA
Gohir.D10G185350	AT5G24260.1	prolyl oligopeptidase family protein
Gohir.D10G125350	AT1G74190.1	receptor like protein 15
Gohir.D10G239800	AT1G22400.1	UDP-Glycosyltransferase superfamily protein
Gohir.A10G164450	AT3G16630.2	P-loop containing nucleoside triphosphate hydrolases superfamily protein
Gohir.D10G238388	AT4G37370.1	cytochrome P450, family 81, subfamily D, polypeptide 8
Gohir.D10G222155	AT4G10720.2	Ankyrin repeat family protein
Gohir.A01G133900	AT2G33680.1	Tetratricopeptide repeat (TPR)-like superfamily protein
Gohir.A09G000222	NA	NA
Gohir.D01G167300	AT3G54630.1	NA
Gohir.A01G216800	AT2G43190.1	ribonuclease P family protein
Gohir.A01G177400	NA	NA
Gohir.D01G076400	AT2G04480.1	NA
Gohir.A01G171200	AT1G78610.1	mechanosensitive channel of small conductance-like 6
Gohir.D01G019000	AT1G01630.1	Sec14p-like phosphatidylinositol transfer family protein
Gohir.A01G018460	AT4G10780.1	LRR and NB-ARC domains-containing disease resistance protein
Gohir.A01G008200	AT2G15220.1	Plant basic secretory protein (BSP) family protein
Gohir.A01G018550	NA	NA
Gohir.A01G131311	AT3G63530.2	RING/U-box superfamily protein
Gohir.A01G106700	AT5G42290.1	transcription activator-related
Gohir.A01G181600	AT4G34390.1	extra-large GTP-binding protein 2
Gohir.A01G088400	AT5G17240.1	SET domain group 40
Gohir.A01G143838	ATCG00065.1	ribosomal protein S12A
Gohir.A01G035500	AT3G48810.1	Pentatricopeptide repeat (PPR) superfamily protein
Gohir.A01G145438	AT1G59950.1	NAD(P)-linked oxidoreductase superfamily protein
Gohir.A01G142400	AT5G03530.1	RAB GTPase homolog C2A
Gohir.A01G048200	AT1G78710.1	TRICHOME BIREFRINGENCE-LIKE 42
Gohir.A01G207150	AT3G52770.1	protein binding
Gohir.A01G143000	AT1G25240.1	ENTH/VHS/GAT family protein
Gohir.A01G140110	ATCG01020.1	ribosomal protein L32
Gohir.A01G076601	AT3G59200.1	F-box/RNI-like superfamily protein
Gohir.D01G057000	AT4G27340.1	Met-10+ like family protein
Gohir.A01G192600	AT3G10310.1	P-loop nucleoside triphosphate hydrolases superfamily protein with CH (Calponin Homology) domain
Gohir.A01G128801	ATCG00160.1	ribosomal protein S2
Gohir.A01G150218	NA	NA
Gohir.A01G043300	NA	NA
Gohir.A01G151472	AT2G01450.1	MAP kinase 17
Gohir.A01G021350	NA	NA
Gohir.A01G149800	AT1G70710.1	glycosyl hydrolase 9B1
Gohir.A01G164800	ATCG00300.1	YCF9
Gohir.A01G008000	AT2G15240.1	UNC-50 family protein
Gohir.A01G138600	AT3G52870.1	IQ calmodulin-binding motif family protein
Gohir.A01G180550	AT4G13420.1	high affinity K+ transporter 5
Gohir.A01G151454	AT3G18040.1	MAP kinase 9
Gohir.A01G156801	AT1G24460.1	NA
Gohir.A06G046532	AT1G77410.1	beta-galactosidase 16
Gohir.A09G222000	AT2G33580.1	Protein kinase superfamily protein
Gohir.A09G112825	AT1G51460.1	ABC-2 type transporter family protein
Gohir.A09G154400	AT5G02180.1	Transmembrane amino acid transporter family protein
Gohir.A09G209400	AT1G60710.1	NAD(P)-linked oxidoreductase superfamily protein
Gohir.D09G240733	AT2G47810.1	nuclear factor Y, subunit B5
Gohir.A09G012133	NA	NA
Gohir.A09G147300	AT4G34340.1	TBP-associated factor 8
Gohir.A09G227900	AT2G05620.1	proton gradient regulation 5
Gohir.A09G103075	ATCG00710.1	photosystem II reaction center protein H
Gohir.A09G099501	AT2G14610.1	pathogenesis-related gene 1
Gohir.A10G028500	AT2G39200.1	Seven transmembrane MLO family protein
Gohir.A10G028100	AT4G18425.1	Protein of unknown function (DUF679)
Gohir.A10G016032	AT4G38830.1	cysteine-rich RLK (RECEPTOR-like protein kinase) 26
Gohir.A10G231766	NA	NA
Gohir.A10G119200	AT1G04160.1	myosin XI B
Gohir.A10G014500	AT1G61820.1	beta glucosidase 46
Gohir.A05G217866	NA	NA
Gohir.A03G071450	NA	NA
Gohir.A10G044900	AT4G19860.1	alpha/beta-Hydrolases superfamily protein
Gohir.A10G144200	AT3G59690.1	IQ-domain 13
Gohir.A10G046700	AT1G80245.1	Spc97 / Spc98 family of spindle pole body (SBP) component
Gohir.A10G153000	AT3G08710.2	thioredoxin H-type 9
Gohir.D12G088502	NA	NA
Gohir.A10G099200	AT3G51460.1	Phosphoinositide phosphatase family protein
Gohir.A10G205966	AT3G47570.1	Leucine-rich repeat protein kinase family protein
Gohir.A10G145800	AT3G14460.1	LRR and NB-ARC domains-containing disease resistance protein
Gohir.A10G004000	AT1G30500.2	nuclear factor Y, subunit A7
Gohir.A10G232015	AT5G17680.1	disease resistance protein (TIR-NBS-LRR class), putative
Gohir.D10G109501	AT2G13680.1	callose synthase 5
Gohir.D12G118600	AT1G50920.1	Nucleolar GTP-binding protein
Gohir.D12G006100	AT4G02980.1	endoplasmic reticulum auxin binding protein 1
Gohir.A12G068000	AT4G37380.1	Tetratricopeptide repeat (TPR)-like superfamily protein
Gohir.A12G062200	AT1G75390.1	basic leucine-zipper 44
Gohir.D12G071601	AT2G23200.1	Protein kinase superfamily protein
Gohir.D12G061500	AT5G63930.1	Leucine-rich repeat protein kinase family protein
Gohir.D12G109633	AT1G64130.1	Polyketide cyclase/dehydrase and lipid transport superfamily protein
Gohir.D12G220432	AT1G62710.1	beta vacuolar processing enzyme
Gohir.D12G085600	AT4G14965.1	membrane-associated progesterone binding protein 4
Gohir.D12G046101	AT4G19950.1	NA
Gohir.D12G220366	AT1G62710.1	beta vacuolar processing enzyme
Gohir.D12G067500	AT5G66600.2	Protein of unknown function, DUF547
Gohir.D12G128100	AT1G29280.1	WRKY DNA-binding protein 65
Gohir.A12G043250	AT3G28920.1	homeobox protein 34
Gohir.D10G140075	NA	NA
Gohir.A12G223566	AT4G22890.1	PGR5-LIKE A
Gohir.A12G229201	ATCG00670.1	plastid-encoded CLP P
Gohir.A12G194300	AT5G61820.1	NA
Gohir.A12G019600	AT4G33840.1	Glycosyl hydrolase family 10 protein
Gohir.A12G074700	AT2G23093.1	Major facilitator superfamily protein
Gohir.A12G069399	NA	NA
Gohir.A12G029301	NA	NA
Gohir.D12G181866	AT5G61350.1	Protein kinase superfamily protein
Gohir.A12G141366	NA	NA
Gohir.D11G079200	AT2G44680.1	casein kinase II beta subunit 4
Gohir.A07G164856	AT3G22150.1	Tetratricopeptide repeat (TPR)-like superfamily protein
Gohir.D11G304106	NA	NA
Gohir.D07G014600	AT5G20630.1	germin 3
Gohir.D07G165675	AT5G42660.1	Protein of unknown function (DUF616)
Gohir.D07G084400	AT1G26310.1	K-box region and MADS-box transcription factor family protein
Gohir.D07G136950	AT5G03050.1	NA
Gohir.D01G051240	NA	NA
Gohir.D07G157100	AT5G19660.1	SITE-1 protease
Gohir.D08G131600	AT1G31970.1	DEA(D/H)-box RNA helicase family protein
Gohir.D08G182766	AT4G03500.1	Ankyrin repeat family protein
Gohir.D08G117400	AT1G25054.1	UDP-3-O-acyl N-acetylglycosamine deacetylase family protein
Gohir.D08G123801	AT1G78070.1	Transducin/WD40 repeat-like superfamily protein
Gohir.D08G105050	NA	NA
Gohir.D08G073500	AT3G22750.1	Protein kinase superfamily protein
Gohir.D08G228901	NA	NA
Gohir.D08G135500	AT1G36240.1	Ribosomal protein L7Ae/L30e/S12e/Gadd45 family protein
Gohir.D08G126380	AT5G14790.1	ARM repeat superfamily protein
Gohir.D08G057300	AT1G04760.1	vesicle-associated membrane protein 726
Gohir.D08G203601	AT4G02880.2	NA
Gohir.A01G060200	AT3G15095.1	NA
Gohir.D01G035400	AT3G14690.1	cytochrome P450, family 72, subfamily A, polypeptide 15
Gohir.D01G090550	NA	NA
Gohir.D01G129050	NA	NA
Gohir.D01G213750	AT3G09110.1	Protein of unknown function (DUF674)
Gohir.D01G057933	AT4G27280.1	Calcium-binding EF-hand family protein
Gohir.D01G153900	AT1G13450.1	Homeodomain-like superfamily protein
Gohir.D01G057880	NA	NA
Gohir.D01G169022	ATCG00660.1	ribosomal protein L20
Gohir.D01G056132	NA	NA
Gohir.D01G023538	NA	NA
Gohir.D01G148960	NA	NA
Gohir.D01G002801	AT2G17870.1	cold shock domain protein 3
Gohir.D01G124450	AT3G52210.3	S-adenosyl-L-methionine-dependent methyltransferases superfamily protein
Gohir.D01G080700	AT2G04240.2	RING/U-box superfamily protein
Gohir.A08G250566	AT5G11560.1	catalytics
Gohir.A11G286682	AT3G09510.1	Ribonuclease H-like superfamily protein
Gohir.A11G299825	NA	NA
Gohir.A11G238850	NA	NA
Gohir.A11G274200	AT1G09250.1	basic helix-loop-helix (bHLH) DNA-binding superfamily protein
Gohir.D11G121300	AT2G47820.2	NA
Gohir.A11G297925	AT5G36930.2	Disease resistance protein (TIR-NBS-LRR class) family
Gohir.A11G315532	AT5G01420.1	Glutaredoxin family protein
Gohir.A08G052000	AT5G15710.1	Galactose oxidase/kelch repeat superfamily protein
Gohir.A11G219166	NA	NA
Gohir.D11G046240	AT4G37770.1	1-amino-cyclopropane-1-carboxylate synthase 8
Gohir.D09G250166	NA	NA
Gohir.D09G086340	NA	NA
Gohir.D09G028900	AT1G70610.1	transporter associated with antigen processing protein 1
Gohir.D09G244900	AT5G08130.3	basic helix-loop-helix (bHLH) DNA-binding superfamily protein
Gohir.D09G148750	NA	NA
Gohir.D09G245800	AT5G63290.1	Radical SAM superfamily protein
Gohir.D09G002120	NA	NA
Gohir.D09G049000	AT1G18410.1	P-loop containing nucleoside triphosphate hydrolases superfamily protein
Gohir.D09G250300	NA	NA
Gohir.D09G218000	AT5G28060.1	Ribosomal protein S24e family protein
Gohir.D09G079866	NA	NA
Gohir.D09G167250	NA	NA
Gohir.A01G154550	NA	NA
Gohir.A03G108233	AT1G05170.1	Galactosyltransferase family protein
Gohir.A03G070800	AT1G26355.1	SPIRAL1-like1
Gohir.A03G074700	AT4G12690.2	Plant protein of unknown function (DUF868)
Gohir.A03G113332	AT1G14685.3	basic pentacysteine 2
Gohir.A07G077900	AT5G16620.1	hydroxyproline-rich glycoprotein family protein
Gohir.A07G092450	AT5G59790.1	Domain of unknown function (DUF966)
Gohir.A07G174766	NA	NA
Gohir.A07G049360	AT5G63540.2	Domain of unknown function (DUF1767)
Gohir.A07G111801	AT3G44260.1	Polynucleotidyl transferase, ribonuclease H-like superfamily protein
Gohir.D07G185550	AT3G07970.1	Pectin lyase-like superfamily protein
Gohir.A07G059600	AT2G48060.1	NA
Gohir.A07G089700	AT1G05070.1	Protein of unknown function (DUF1068)
Gohir.A07G083227	ATCG00780.1	ribosomal protein L14
Gohir.A07G095301	NA	NA
Gohir.A08G228832	AT5G23530.1	carboxyesterase 18
Gohir.A08G145400	AT3G12650.1	NA
Gohir.A08G024900	AT3G13130.1	NA
Gohir.A08G124000	AT2G46640.2	NA
Gohir.A08G253750	NA	NA
Gohir.A08G126250	NA	NA
Gohir.A08G180750	NA	NA
Gohir.A08G010600	AT5G25610.1	BURP domain-containing protein
Gohir.A08G113600	ATCG00580.1	photosystem II reaction center protein E
Gohir.A08G117266	AT4G02570.3	cullin 1
Gohir.A08G021732	AT1G53240.1	Lactate/malate dehydrogenase family protein
Gohir.A08G186200	AT1G03150.1	Acyl-CoA N-acyltransferases (NAT) superfamily protein
Source Data Fig.2bf | List of shared genes in three wild cottons
gene	arabidopsis	description
Gotom.A08G038900	NA	NA
Gotom.A08G039500	AT3G24510.1	Defensin-like (DEFL) family protein
Gotom.D08G040300	AT3G24510.1	Defensin-like (DEFL) family protein
Gotom.D08G040400	AT3G24510.1	Defensin-like (DEFL) family protein
Gotom.D08G040500	AT3G24510.1	Defensin-like (DEFL) family protein
Gotom.D08G040600	AT3G24510.1	Defensin-like (DEFL) family protein
Gotom.D08G040700	AT3G24510.1	Defensin-like (DEFL) family protein
Gotom.D08G040800	AT3G24510.1	Defensin-like (DEFL) family protein
Gotom.D08G040900	AT3G24510.1	Defensin-like (DEFL) family protein
Gotom.D08G041000	AT3G24510.1	Defensin-like (DEFL) family protein
Gotom.D08G041100	AT3G24510.1	Defensin-like (DEFL) family protein
Gotom.D08G041300	AT3G24510.1	Defensin-like (DEFL) family protein
Gotom.D08G041400	AT3G24510.1	Defensin-like (DEFL) family protein
Gotom.D08G041500	AT3G24510.1	Defensin-like (DEFL) family protein
Gotom.D08G041600	AT3G24510.1	Defensin-like (DEFL) family protein
Gotom.D08G041700	AT3G24510.1	Defensin-like (DEFL) family protein
Gotom.D08G041800	AT3G24510.1	Defensin-like (DEFL) family protein
Gotom.D08G041900	AT3G24510.1	Defensin-like (DEFL) family protein
Gotom.A02G044500	NA	NA
Gotom.A03G149800	NA	NA
Gotom.A04G114200	NA	NA
Gotom.A11G118500	NA	NA
Gotom.A12G089400	NA	NA
Gotom.A12G221000	NA	NA
Gotom.A13G116300	NA	NA
Gotom.D06G186500	AT1G50010.1	tubulin alpha-2 chain
Gotom.D08G117600	AT1G50010.1	tubulin alpha-2 chain
Gotom.D09G002400	AT1G50010.1	tubulin alpha-2 chain
Gotom.D12G052000	AT1G50010.1	tubulin alpha-2 chain
Gotom.D12G054700	AT1G50010.1	tubulin alpha-2 chain
Gotom.A01G140500	NA	NA
Gotom.A03G074400	NA	NA
Gotom.A03G195200	NA	NA
Gotom.A10G257400	NA	NA
Gotom.D02G180600	NA	NA
Gotom.D08G260000	NA	NA
Gotom.D11G288300	NA	NA
Gotom.A10G221000	NA	NA
Gotom.D02G026300	NA	NA
Gotom.D02G026400	NA	NA
Gotom.D05G439800	NA	NA
Gotom.D07G260100	NA	NA
Gotom.D11G393900	NA	NA
Gotom.D11G394000	NA	NA
Gotom.D10G196500	AT1G18540.1	Ribosomal protein L6 family protein
Gotom.D11G248500	AT1G18540.1	Ribosomal protein L6 family protein
Gotom.D11G305900	AT1G18540.1	Ribosomal protein L6 family protein
Gotom.A05G166700	NA	NA
Gotom.A10G171900	NA	NA
Gotom.A03G010700	NA	NA
Gotom.D13G219600	NA	NA
Gotom.A03G112300	AT1G18640.2	3-phosphoserine phosphatase
Gotom.A04G047300	AT1G18640.2	3-phosphoserine phosphatase
Gotom.A04G142700	AT1G18640.2	3-phosphoserine phosphatase
Gotom.A09G102100	AT1G18640.2	3-phosphoserine phosphatase
Gotom.A11G331900	AT1G18640.2	3-phosphoserine phosphatase
Gotom.A11G265700	NA	NA
Gotom.D12G059700	NA	NA
Gotom.A05G461300	AT2G38330.1	MATE efflux family protein
Gotom.A09G143000	AT2G38330.1	MATE efflux family protein
Gotom.A11G315300	AT2G38330.1	MATE efflux family protein
Gotom.D09G004800	AT2G38330.1	MATE efflux family protein
Gotom.D05G316300	NA	NA
Gotom.D07G164800	NA	NA
Gotom.D08G215200	NA	NA
Gotom.A10G165100	AT4G15930.1	Dynein light chain type 1 family protein
Gotom.A11G157800	AT4G15930.1	Dynein light chain type 1 family protein
Gotom.A11G103500	AT3G10400.1	RNA recognition motif and CCHC-type zinc finger domains containing protein
Gotom.A12G148400	AT3G10400.1	RNA recognition motif and CCHC-type zinc finger domains containing protein
Gotom.D11G348000	AT4G27220.1	NB-ARC domain-containing disease resistance protein
Gotom.A02G151200	NA	NA
Gotom.A05G272700	NA	NA
Gotom.A05G398900	NA	NA
Gotom.A13G192100	NA	NA
Gotom.A02G170400	NA	NA
Gotom.A10G102900	NA	NA
Gotom.A11G165400	NA	NA
Gotom.D13G162800	NA	NA
Gotom.A01G111300	NA	NA
Gotom.A03G131000	NA	NA
Gotom.A08G093600	NA	NA
Gotom.A13G126600	NA	NA
Gotom.A01G245700	AT5G13360.1	Auxin-responsive GH3 family protein
Gotom.A06G150800	AT5G13360.3	Auxin-responsive GH3 family protein
Gotom.A10G147100	AT5G13360.3	Auxin-responsive GH3 family protein
Gotom.A12G151400	AT5G13380.1	Auxin-responsive GH3 family protein
Gotom.D11G194100	AT5G14600.1	S-adenosyl-L-methionine-dependent methyltransferases superfamily protein
Gotom.D05G360100	AT3G52210.2	S-adenosyl-L-methionine-dependent methyltransferases superfamily protein
Gotom.D07G176100	AT3G52210.1	S-adenosyl-L-methionine-dependent methyltransferases superfamily protein
Gotom.D07G002300	AT5G57000.1	NA
Gotom.A10G266300	NA	NA
Gotom.D10G285900	NA	NA
Gotom.A10G113400	NA	NA
Gotom.D10G106500	NA	NA
Gotom.A11G327400	AT5G49140.1	Disease resistance protein (TIR-NBS-LRR class) family
Gotom.D11G344900	AT1G72950.1	Disease resistance protein (TIR-NBS class)
Gotom.D11G345600	AT1G72940.1	Toll-Interleukin-Resistance (TIR) domain-containing protein
Gotom.A01G097800	AT3G63530.2	RING/U-box superfamily protein
Gotom.A02G078800	AT3G63530.2	RING/U-box superfamily protein
Gotom.A11G194000	AT3G63530.1	RING/U-box superfamily protein
Gotom.A02G008400	AT3G14470.1	NB-ARC domain-containing disease resistance protein
Gotom.D02G009600	AT3G14470.1	NB-ARC domain-containing disease resistance protein
Gotom.D09G059700	AT3G12390.1	Nascent polypeptide-associated complex (NAC), alpha subunit family protein
Gotom.A09G122900	ATCG00420.1	NADH dehydrogenase subunit J
Gotom.D03G096500	ATCG00420.1	NADH dehydrogenase subunit J
Gotom.D01G180400	NA	NA
Gotom.D06G165300	NA	NA
Gotom.D13G177000	NA	NA
Gotom.A08G063100	NA	NA
Gotom.D08G065900	NA	NA
Gotom.A03G103400	NA	NA
Gotom.A05G412400	NA	NA
Gotom.A05G304300	AT2G35360.1	ubiquitin family protein
Gotom.A12G177600	AT2G35360.1	ubiquitin family protein
Gotom.D10G291900	NA	NA
Gotom.D10G292500	NA	NA
Gotom.A08G010500	NA	NA
Gotom.A10G247600	NA	NA
Gotom.D10G262000	NA	NA
Gotom.D04G124600	AT2G36240.1	pentatricopeptide (PPR) repeat-containing protein
Gotom.A06G147600	NA	NA
Gotom.D06G166700	NA	NA
Gotom.A06G222000	AT1G12280.1	LRR and NB-ARC domains-containing disease resistance protein
Gotom.A12G150200	AT1G73110.1	P-loop containing nucleoside triphosphate hydrolases superfamily protein
Gotom.A12G150600	AT1G73110.1	P-loop containing nucleoside triphosphate hydrolases superfamily protein
Gotom.D05G097300	AT2G29760.1	Tetratricopeptide repeat (TPR)-like superfamily protein
Gotom.A09G119300	NA	NA
Gotom.A10G121500	NA	NA
Gotom.A10G201300	ATCG00600.1	PETG
Gotom.A09G014400	AT2G16710.1	Iron-sulphur cluster biosynthesis family protein
Gotom.A04G029300	AT5G45620.1	Proteasome component (PCI) domain protein
Gotom.A11G360900	AT5G45620.2	Proteasome component (PCI) domain protein
Gotom.A11G251500	AT3G18800.1	NA
Gotom.A11G323200	AT4G12010.1	Disease resistance protein (TIR-NBS-LRR class) family
Gotom.D11G339100	AT4G12010.1	Disease resistance protein (TIR-NBS-LRR class) family
Gotom.D02G019300	AT5G45730.1	Cysteine/Histidine-rich C1 domain family protein
Gotom.D02G020300	AT5G45730.1	Cysteine/Histidine-rich C1 domain family protein
Gotom.D02G204700	NA	NA
Gotom.D10G215600	NA	NA
Gotom.D02G042200	AT2G29420.1	glutathione S-transferase tau 7
Gotom.D02G059600	NA	NA
Gotom.D02G059800	NA	NA
Gotom.D02G200900	AT3G23980.1	BLISTER
Gotom.D06G168200	AT4G04190.2	NA
Gotom.A05G462600	NA	NA
Gotom.D02G131100	NA	NA
Gotom.A03G258600	AT5G14600.1	S-adenosyl-L-methionine-dependent methyltransferases superfamily protein
Gotom.D06G000600	NA	NA
Gotom.D03G024000	NA	NA
Gotom.D03G024100	NA	NA
Gotom.D03G025300	NA	NA
Gotom.D03G025400	NA	NA
Gotom.D03G094900	AT3G52210.3	S-adenosyl-L-methionine-dependent methyltransferases superfamily protein
Gotom.D12G066900	AT1G77210.2	sugar transporter 14
Gotom.D10G291600	AT3G23980.1	BLISTER
Gotom.A08G185100	AT5G46630.2	Clathrin adaptor complexes medium subunit family protein
Gotom.D08G201100	AT5G46630.2	Clathrin adaptor complexes medium subunit family protein
Gotom.A13G223200	NA	NA
Gotom.D08G125100	NA	NA
Gotom.D04G060900	NA	NA
Gotom.D13G247800	NA	NA
Gotom.D13G248100	NA	NA
Gotom.A13G138200	AT1G56580.1	Protein of unknown function, DUF538
Gotom.D01G248000	NA	NA
Gotom.D09G099300	NA	NA
Gotom.A12G086100	NA	NA
Gotom.A12G126700	NA	NA
Gotom.A12G167800	AT1G10760.1	Pyruvate phosphate dikinase, PEP/pyruvate binding domain
Gotom.A10G091400	NA	NA
Gotom.D10G082500	NA	NA
Gotom.D10G286200	NA	NA
Gotom.D10G286300	NA	NA
Gotom.A04G143500	AT3G23390.1	Zinc-binding ribosomal protein family protein
Gotom.D04G101400	AT3G22300.1	ribosomal protein S10
Gotom.D04G113700	AT3G22300.1	ribosomal protein S10
Gotom.A01G059400	AT3G10050.1	L-O-methylthreonine resistant 1
Gotom.A01G010000	AT2G15240.1	UNC-50 family protein
Gotom.A01G042900	AT1G11330.2	S-locus lectin protein kinase family protein
Gotom.A06G064800	NA	NA
Gotom.A06G058500	NA	NA
Gotom.A06G166100	AT3G18670.1	Ankyrin repeat family protein
Gotom.A06G222700	AT1G12220.1	Disease resistance protein (CC-NBS-LRR class) family
Gotom.A06G219500	NA	NA
Gotom.A06G066700	NA	NA
Gotom.A06G067800	ATCG01100.1	NADH dehydrogenase family protein
Gotom.A06G107800	AT1G67300.1	Major facilitator superfamily protein
Gotom.A06G118800	AT5G25220.1	KNOTTED1-like homeobox gene 3
Gotom.D06G059000	AT1G77410.1	beta-galactosidase 16
Gotom.A06G235800	NA	NA
Gotom.A06G024300	AT3G53010.1	Domain of unknown function (DUF303)
Gotom.A06G019500	AT5G42380.1	calmodulin like 37
Gotom.D05G269500	AT5G50030.1	Plant invertase/pectin methylesterase inhibitor superfamily protein
Gotom.D05G336000	AT2G39490.1	F-box family protein
Gotom.D05G025700	NA	NA
Gotom.D05G435300	AT1G50710.1	NA
Gotom.D07G139800	NA	NA
Gotom.D07G022500	AT5G35530.1	Ribosomal protein S3 family protein
Gotom.D07G133000	AT5G20950.2	Glycosyl hydrolase family protein
Gotom.D07G208600	AT1G06900.1	Insulinase (Peptidase family M16) family protein
Gotom.D07G279600	NA	NA
Gotom.D07G280800	AT5G59850.1	Ribosomal protein S8 family protein
Gotom.D07G069900	NA	NA
Gotom.A10G231900	NA	NA
Gotom.A10G158600	NA	NA
Gotom.A10G150200	AT4G14480.1	Protein kinase superfamily protein
Gotom.A10G175200	NA	NA
Gotom.A10G122900	NA	NA
Gotom.A10G207000	NA	NA
Gotom.A10G157300	NA	NA
Gotom.A10G152500	NA	NA
Gotom.A10G094800	AT3G16175.1	Thioesterase superfamily protein
Gotom.A10G157700	NA	NA
Gotom.A01G043800	AT4G15930.1	Dynein light chain type 1 family protein
Gotom.A10G096700	AT2G22140.1	essential meiotic endonuclease 1B
Gotom.A10G294800	AT1G61190.1	LRR and NB-ARC domains-containing disease resistance protein
Gotom.A10G275900	AT4G12560.2	F-box and associated interaction domains-containing protein
Gotom.A10G047000	NA	NA
Gotom.A10G085100	AT1G52565.1	NA
Gotom.A10G078100	NA	NA
Gotom.D11G406300	NA	NA
Gotom.A11G312800	AT5G02070.1	Protein kinase family protein
Gotom.A11G066200	AT5G09760.1	Plant invertase/pectin methylesterase inhibitor superfamily
Gotom.A11G276000	AT5G02070.1	Protein kinase family protein
Gotom.A11G276500	AT3G07360.1	plant U-box 9
Gotom.A11G072600	NA	NA
Gotom.A11G314000	AT3G06720.1	importin alpha isoform 1
Gotom.A11G266600	NA	NA
Gotom.A11G330200	AT4G27190.1	NB-ARC domain-containing disease resistance protein
Gotom.A11G381700	AT3G14470.1	NB-ARC domain-containing disease resistance protein
Gotom.A11G223000	AT5G20710.1	beta-galactosidase 7
Gotom.A11G081800	AT5G39530.1	Protein of unknown function (DUF1997)
Gotom.A11G045500	AT3G48660.1	Protein of unknown function (DUF 3339)
Gotom.A11G146200	AT2G38870.1	Serine protease inhibitor, potato inhibitor I-type family protein
Gotom.A11G316600	AT1G09250.1	basic helix-loop-helix (bHLH) DNA-binding superfamily protein
Gotom.A11G356000	AT3G14460.1	LRR and NB-ARC domains-containing disease resistance protein
Gotom.A11G141500	AT5G23535.1	KOW domain-containing protein
Gotom.A11G066900	NA	NA
Gotom.A11G382100	AT3G14470.1	NB-ARC domain-containing disease resistance protein
Gotom.A11G312900	AT1G09160.1	Protein phosphatase 2C family protein
Gotom.D02G110400	NA	NA
Gotom.D02G051800	AT3G06145.1	NA
Gotom.D02G095700	NA	NA
Gotom.D02G243600	NA	NA
Gotom.D02G236900	NA	NA
Gotom.D02G211500	ATCG00420.1	NADH dehydrogenase subunit J
Gotom.D02G026500	AT5G44440.1	FAD-binding Berberine family protein
Gotom.D02G121300	AT5G42770.2	Maf-like protein
Gotom.D02G065800	NA	NA
Gotom.D02G140000	AT5G58420.1	Ribosomal protein S4 (RPS4A) family protein
Gotom.D02G276300	NA	NA
Gotom.D09G070800	NA	NA
Gotom.A12G124900	NA	NA
Gotom.D09G043000	NA	NA
Gotom.D09G016300	AT3G29030.1	expansin A5
Gotom.D09G211900	AT3G16520.3	UDP-glucosyl transferase 88A1
Gotom.D09G173300	AT4G33130.2	NA
Gotom.D09G161600	AT2G15660.1	AGAMOUS-like 95
Gotom.D09G116200	NA	NA
Gotom.D09G028400	NA	NA
Gotom.A13G143300	NA	NA
Gotom.A09G116400	AT3G20310.1	ethylene response factor 7
Gotom.A09G075200	NA	NA
Gotom.A09G213300	NA	NA
Gotom.A09G173400	NA	NA
Gotom.D09G101500	AT3G16175.1	Thioesterase superfamily protein
Gotom.A09G062000	NA	NA
Gotom.A09G080000	NA	NA
Gotom.A09G060400	ATCG00180.1	DNA-directed RNA polymerase family protein
Gotom.D06G231200	AT3G49601.1	NA
Gotom.D06G122300	AT3G13870.1	Root hair defective 3 GTP-binding protein (RHD3)
Gotom.D11G292800	AT4G00570.1	NAD-dependent malic enzyme 2
Gotom.D06G117300	AT4G37235.1	Uncharacterised protein family (UPF0497)
Gotom.D06G262700	AT4G32551.2	LisH dimerisation motif;WD40/YVTN repeat-like-containing domain
Gotom.D06G252600	AT5G13640.1	phospholipid:diacylglycerol acyltransferase
Gotom.D06G059300	AT1G77400.1	NA
Gotom.A06G135000	AT2G24130.1	Leucine-rich receptor-like protein kinase family protein
Gotom.D06G055000	AT5G35370.1	S-locus lectin protein kinase family protein
Gotom.D06G219000	AT5G13825.1	NA
Gotom.D06G187000	AT4G09660.1	NA
Gotom.D11G387300	AT4G27220.1	NB-ARC domain-containing disease resistance protein
Gotom.D11G059400	AT3G06868.1	NA
Gotom.D11G124400	AT4G29090.1	Ribonuclease H-like superfamily protein
Gotom.D11G303200	AT2G34930.1	disease resistance family protein / LRR family protein
Gotom.D11G135700	NA	NA
Gotom.D11G284700	AT3G04040.1	NA
Gotom.D11G179300	NA	NA
Gotom.D11G406400	AT3G53020.1	Ribosomal protein L24e family protein
Gotom.D11G316700	NA	NA
Gotom.D11G291500	AT1G19260.1	TTF-type zinc finger protein with HAT dimerisation domain
Gotom.D11G286700	NA	NA
Gotom.D11G387600	AT1G61310.1	LRR and NB-ARC domains-containing disease resistance protein
Gotom.D11G383700	AT3G56970.1	basic helix-loop-helix (bHLH) DNA-binding superfamily protein
Gotom.D11G220300	AT4G29140.1	MATE efflux family protein
Gotom.D11G324500	NA	NA
Gotom.D03G032800	NA	NA
Gotom.D03G102000	NA	NA
Gotom.D03G026300	AT3G27170.1	chloride channel B
Gotom.D03G113700	AT3G03790.2	ankyrin repeat family protein / regulator of chromosome condensation (RCC1) family protein
Gotom.D03G067000	AT1G79760.1	downstream target of AGL15-4
Gotom.A01G043100	AT1G11330.2	S-locus lectin protein kinase family protein
Gotom.D01G248700	AT2G36026.1	Ovate family protein
Gotom.D01G196500	AT3G21250.2	multidrug resistance-associated protein 6
Gotom.D01G232700	AT5G05120.1	C2H2 and C2HC zinc fingers superfamily protein
Gotom.D01G179900	AT3G09010.1	Protein kinase superfamily protein
Gotom.D01G227600	AT1G58025.3	DNA-binding bromodomain-containing protein
Gotom.D01G087900	AT3G20340.1	NA
Gotom.D01G105900	AT2G04240.2	RING/U-box superfamily protein
Gotom.A01G054000	AT4G27220.1	NB-ARC domain-containing disease resistance protein
Gotom.D01G169100	AT2G17860.1	Pathogenesis-related thaumatin superfamily protein
Gotom.D01G139400	AT3G47570.1	Leucine-rich repeat protein kinase family protein
Gotom.D08G051300	AT1G05260.1	Peroxidase superfamily protein
Gotom.D08G087500	NA	NA
Gotom.D08G242900	AT2G34930.1	disease resistance family protein / LRR family protein
Gotom.D08G232400	AT4G02880.2	NA
Gotom.A05G113000	AT1G08080.1	alpha carbonic anhydrase 7
Gotom.A05G092900	NA	NA
Gotom.A05G416200	NA	NA
Gotom.A05G161200	AT4G18260.1	Cytochrome b561/ferric reductase transmembrane protein family
Gotom.A05G223900	AT2G19130.1	S-locus lectin protein kinase family protein
Gotom.A05G107300	AT5G02810.1	pseudo-response regulator 7
Gotom.A05G261400	AT1G31130.1	NA
Gotom.A05G424400	AT5G45890.1	senescence-associated gene 12
Gotom.A05G296700	AT3G04100.1	AGAMOUS-like 57
Gotom.A05G423100	AT1G06470.2	Nucleotide/sugar transporter family protein
Gotom.A05G038400	NA	NA
Gotom.A05G423200	AT1G06470.2	Nucleotide/sugar transporter family protein
Gotom.A05G259500	NA	NA
Gotom.A05G013100	AT5G35160.2	Endomembrane protein 70 protein family
Gotom.D04G025200	AT5G24910.1	cytochrome P450, family 714, subfamily A, polypeptide 1
Gotom.D04G009400	AT1G79540.1	Pentatricopeptide repeat (PPR) superfamily protein
Gotom.A05G214000	NA	NA
Gotom.A05G289300	AT1G32230.1	WWE protein-protein interaction domain protein family
Gotom.A05G197200	AT4G38430.1	rho guanyl-nucleotide exchange factor 1
Gotom.A13G245700	AT1G52820.1	2-oxoglutarate (2OG) and Fe(II)-dependent oxygenase superfamily protein
Gotom.A13G225800	AT2G25800.1	Protein of unknown function (DUF810)
Gotom.A13G169500	NA	NA
Gotom.D13G194600	NA	NA
Gotom.A13G123900	NA	NA
Gotom.A13G067600	AT2G26710.1	Cytochrome P450 superfamily protein
Gotom.A13G246500	NA	NA
Gotom.A13G035700	AT5G51170.1	NA
Gotom.A13G007700	AT1G28570.1	SGNH hydrolase-type esterase superfamily protein
Gotom.A13G245000	NA	NA
Gotom.A13G054800	AT1G49320.1	unknown seed protein like 1
Gotom.A13G250900	AT5G19820.1	ARM repeat superfamily protein
Gotom.A13G183600	AT1G16610.3	arginine/serine-rich 45
Gotom.A13G007600	AT1G60500.1	Dynamin related protein 4C
Gotom.A13G157900	NA	NA
Gotom.A03G175000	NA	NA
Gotom.A03G139300	AT1G03110.1	Transducin/WD40 repeat-like superfamily protein
Gotom.A03G096300	AT4G12690.1	Plant protein of unknown function (DUF868)
Gotom.A03G084800	NA	NA
Gotom.A03G205200	AT1G65440.2	global transcription factor group B1
Gotom.A03G172200	AT1G24160.2	NA
Gotom.A03G023500	NA	NA
Gotom.A03G209300	NA	NA
Gotom.A12G076200	NA	NA
Gotom.A03G184600	NA	NA
Gotom.A03G245200	AT1G29500.1	SAUR-like auxin-responsive protein family
Gotom.D03G166200	AT5G60580.2	RING/U-box superfamily protein
Gotom.A03G116800	AT4G13930.1	serine hydroxymethyltransferase 4
Gotom.A03G125100	AT3G02420.1	NA
Gotom.D13G240600	AT5G39160.2	RmlC-like cupins superfamily protein
Gotom.D13G067300	AT2G22430.1	homeobox protein 6
Gotom.D13G211800	NA	NA
Gotom.D13G206800	AT4G09660.1	NA
Gotom.D13G213600	AT5G06370.1	NC domain-containing protein-related
Gotom.D13G002200	NA	NA
Gotom.D13G145100	AT3G49200.1	O-acyltransferase (WSD1-like) family protein
Gotom.D13G197000	AT4G31980.1	NA
Gotom.D13G175900	AT3G59210.4	F-box/RNI-like superfamily protein
Gotom.A12G039100	AT1G01710.1	Acyl-CoA thioesterase family protein
Gotom.A12G002000	AT1G43760.1	DNAse I-like superfamily protein
Gotom.A12G041000	NA	NA
Gotom.A12G117800	NA	NA
Gotom.A12G138200	AT5G43755.1	NA
Gotom.A12G035700	AT4G35200.1	Arabidopsis protein of unknown function (DUF241)
Gotom.A12G033200	NA	NA
Gotom.A12G075200	AT2G23690.1	NA
Gotom.A12G096400	NA	NA
Gotom.A12G046100	NA	NA
Gotom.A12G068400	AT2G18170.1	MAP kinase 7
Gotom.A12G002900	AT2G26150.1	heat shock transcription factor A2
Gotom.A07G248800	NA	NA
Gotom.A07G212900	AT1G61580.1	R-protein L3 B
Gotom.A07G143400	AT1G43780.1	serine carboxypeptidase-like 44
Gotom.A07G026500	NA	NA
Gotom.A07G046900	AT5G51590.1	AT hook motif DNA-binding family protein
Gotom.A07G057700	AT5G63540.1	Domain of unknown function (DUF1767)
Gotom.A07G005400	AT4G29010.1	Enoyl-CoA hydratase/isomerase family
Gotom.A07G144300	AT2G27315.1	Protein of unknown function (DUF1278)
Gotom.A07G210700	NA	NA
Gotom.D10G028100	AT5G60850.1	OBF binding protein 4
Gotom.D10G177700	AT5G64610.1	histone acetyltransferase of the MYST family 1
Gotom.D10G176600	AT2G45100.1	Cyclin/Brf1-like TBP-binding protein
Gotom.D10G180900	AT3G22845.1	emp24/gp25L/p24 family/GOLD family protein
Gotom.D10G070400	NA	NA
Gotom.A12G066100	AT5G23570.1	XS domain-containing protein / XS zinc finger domain-containing protein-related
Gotom.A10G126600	NA	NA
Gotom.D10G043700	NA	NA
Gotom.A08G212600	NA	NA
Gotom.A08G235900	ATCG00900.1	Ribosomal protein S7p/S5e family protein
Gotom.A08G014100	AT3G56630.1	cytochrome P450, family 94, subfamily D, polypeptide 2
Gotom.A08G171700	AT2G20580.1	26S proteasome regulatory subunit S2 1A
Gotom.A08G171900	AT2G36800.1	don-glucosyltransferase 1
Gotom.A08G179600	AT2G35550.1	basic pentacysteine 7
Gotom.A08G231300	NA	NA
Gotom.A08G139500	AT2G18390.1	ADP-ribosylation factor family protein
Gotom.A08G024900	AT4G30074.1	low-molecular-weight cysteine-rich 19
Gotom.A08G212000	AT1G55915.1	zinc ion binding
Gotom.A08G029200	AT1G53240.1	Lactate/malate dehydrogenase family protein
Gotom.A08G054100	AT2G36270.1	Basic-leucine zipper (bZIP) transcription factor family protein
Gotom.A08G074400	NA	NA
Gotom.D12G133000	AT4G02080.1	secretion-associated RAS super family 2
Gotom.D04G044800	AT3G58800.1	NA
Gotom.D12G182400	NA	NA
Gotom.D04G104300	NA	NA
Gotom.D04G076000	AT3G21420.1	2-oxoglutarate (2OG) and Fe(II)-dependent oxygenase superfamily protein
Gotom.D04G050700	AT5G15570.1	Bromodomain transcription factor
Gotom.D04G044900	NA	NA
Gotom.D04G191300	AT4G33565.1	RING/U-box superfamily protein
Gotom.D11G299000	AT5G62050.1	homolog of yeast oxidase assembly 1 (OXA1)
Gotom.D04G071200	NA	NA
Gotom.D12G078900	NA	NA
Gotom.D12G143000	AT3G60260.2	ELMO/CED-12 family protein
Gotom.D12G075800	NA	NA
Gotom.D12G237100	NA	NA
Gotom.D12G260700	AT4G22550.1	Phosphatidic acid phosphatase (PAP2) family protein
Gotom.D12G277600	NA	NA
Gotom.D12G129700	AT3G12580.1	heat shock protein 70
Gotom.D12G069300	AT4G08850.1	Leucine-rich repeat receptor-like protein kinase family protein
Gotom.D12G091100	AT3G49810.1	ARM repeat superfamily protein
Gotom.D12G172600	AT1G68360.1	C2H2 and C2HC zinc fingers superfamily protein
Gotom.A01G054100	NA	NA
Gotom.A01G081900	NA	NA
Gotom.A01G159600	AT2G36270.1	Basic-leucine zipper (bZIP) transcription factor family protein
Gotom.A01G080200	NA	NA
Gotom.A01G156700	AT2G02560.1	cullin-associated and neddylation dissociated
Gotom.A01G077800	NA	NA
Gotom.A01G252100	NA	NA
Gotom.A01G050000	AT5G38280.1	PR5-like receptor kinase
Gotom.A01G010200	AT2G15220.1	Plant basic secretory protein (BSP) family protein
Gotom.A01G021500	AT5G63020.1	Disease resistance protein (CC-NBS-LRR class) family
Gotom.A01G107400	NA	NA
Gotom.A01G157500	AT1G68450.1	VQ motif-containing protein
Gotom.A01G156400	AT4G30230.1	NA
Gotom.D02G074700	AT1G24020.2	MLP-like protein 423
Gotom.A02G021200	AT2G18390.1	ADP-ribosylation factor family protein
Gotom.A11G307300	NA	NA
Gotom.A02G134000	NA	NA
Gotom.A02G131200	NA	NA
Gotom.1Z014300	AT1G28220.1	purine permease 3
Gotom.A02G016100	AT5G45730.1	Cysteine/Histidine-rich C1 domain family protein
Gotom.A02G197900	AT2G18630.1	Protein of unknown function (DUF677)
Gotom.A02G089300	NA	NA
Gotom.A02G197500	AT2G18630.1	Protein of unknown function (DUF677)
Gotom.A02G053600	NA	NA
Gotom.A04G025000	NA	NA
Gotom.A04G040600	AT2G34930.1	disease resistance family protein / LRR family protein
Gotom.A04G148500	NA	NA
Gotom.A04G088800	NA	NA
Gotom.A04G139400	NA	NA
Gotom.A04G071000	NA	NA
Gotom.A04G154700	AT5G10530.1	Concanavalin A-like lectin protein kinase family protein

## Sheet: Fig. 2a,f
Source Data Fig. 2. List of shared genes in two domesticated cottons and three wild species
Source Data Fig. 2b, f | List of shared genes in three wild cottons
gene	arabidopsis	description
Gotom.A08G038900	NA	NA
Gotom.A08G039500	AT3G24510.1	Defensin-like (DEFL) family protein
Gotom.D08G040300	AT3G24510.1	Defensin-like (DEFL) family protein
Gotom.D08G040400	AT3G24510.1	Defensin-like (DEFL) family protein
Gotom.D08G040500	AT3G24510.1	Defensin-like (DEFL) family protein
Gotom.D08G040600	AT3G24510.1	Defensin-like (DEFL) family protein
Gotom.D08G040700	AT3G24510.1	Defensin-like (DEFL) family protein
Gotom.D08G040800	AT3G24510.1	Defensin-like (DEFL) family protein
Gotom.D08G040900	AT3G24510.1	Defensin-like (DEFL) family protein
Gotom.D08G041000	AT3G24510.1	Defensin-like (DEFL) family protein
Gotom.D08G041100	AT3G24510.1	Defensin-like (DEFL) family protein
Gotom.D08G041300	AT3G24510.1	Defensin-like (DEFL) family protein
Gotom.D08G041400	AT3G24510.1	Defensin-like (DEFL) family protein
Gotom.D08G041500	AT3G24510.1	Defensin-like (DEFL) family protein
Gotom.D08G041600	AT3G24510.1	Defensin-like (DEFL) family protein
Gotom.D08G041700	AT3G24510.1	Defensin-like (DEFL) family protein
Gotom.D08G041800	AT3G24510.1	Defensin-like (DEFL) family protein
Gotom.D08G041900	AT3G24510.1	Defensin-like (DEFL) family protein
Gotom.A02G044500	NA	NA
Gotom.A03G149800	NA	NA
Gotom.A04G114200	NA	NA
Gotom.A11G118500	NA	NA
Gotom.A12G089400	NA	NA
Gotom.A12G221000	NA	NA
Gotom.A13G116300	NA	NA
Gotom.D06G186500	AT1G50010.1	tubulin alpha-2 chain
Gotom.D08G117600	AT1G50010.1	tubulin alpha-2 chain
Gotom.D09G002400	AT1G50010.1	tubulin alpha-2 chain
Gotom.D12G052000	AT1G50010.1	tubulin alpha-2 chain
Gotom.D12G054700	AT1G50010.1	tubulin alpha-2 chain
Gotom.A01G140500	NA	NA
Gotom.A03G074400	NA	NA
Gotom.A03G195200	NA	NA
Gotom.A10G257400	NA	NA
Gotom.D02G180600	NA	NA
Gotom.D08G260000	NA	NA
Gotom.D11G288300	NA	NA
Gotom.A10G221000	NA	NA
Gotom.D02G026300	NA	NA
Gotom.D02G026400	NA	NA
Gotom.D05G439800	NA	NA
Gotom.D07G260100	NA	NA
Gotom.D11G393900	NA	NA
Gotom.D11G394000	NA	NA
Gotom.D10G196500	AT1G18540.1	Ribosomal protein L6 family protein
Gotom.D11G248500	AT1G18540.1	Ribosomal protein L6 family protein
Gotom.D11G305900	AT1G18540.1	Ribosomal protein L6 family protein
Gotom.A05G166700	NA	NA
Gotom.A10G171900	NA	NA
Gotom.A03G010700	NA	NA
Gotom.D13G219600	NA	NA
Gotom.A03G112300	AT1G18640.2	3-phosphoserine phosphatase
Gotom.A04G047300	AT1G18640.2	3-phosphoserine phosphatase
Gotom.A04G142700	AT1G18640.2	3-phosphoserine phosphatase
Gotom.A09G102100	AT1G18640.2	3-phosphoserine phosphatase
Gotom.A11G331900	AT1G18640.2	3-phosphoserine phosphatase
Gotom.A11G265700	NA	NA
Gotom.D12G059700	NA	NA
Gotom.A05G461300	AT2G38330.1	MATE efflux family protein
Gotom.A09G143000	AT2G38330.1	MATE efflux family protein
Gotom.A11G315300	AT2G38330.1	MATE efflux family protein
Gotom.D09G004800	AT2G38330.1	MATE efflux family protein
Gotom.D05G316300	NA	NA
Gotom.D07G164800	NA	NA
Gotom.D08G215200	NA	NA
Gotom.A10G165100	AT4G15930.1	Dynein light chain type 1 family protein
Gotom.A11G157800	AT4G15930.1	Dynein light chain type 1 family protein
Gotom.A11G103500	AT3G10400.1	RNA recognition motif and CCHC-type zinc finger domains containing protein
Gotom.A12G148400	AT3G10400.1	RNA recognition motif and CCHC-type zinc finger domains containing protein
Gotom.D11G348000	AT4G27220.1	NB-ARC domain-containing disease resistance protein
Gotom.A02G151200	NA	NA
Gotom.A05G272700	NA	NA
Gotom.A05G398900	NA	NA
Gotom.A13G192100	NA	NA
Gotom.A02G170400	NA	NA
Gotom.A10G102900	NA	NA
Gotom.A11G165400	NA	NA
Gotom.D13G162800	NA	NA
Gotom.A01G111300	NA	NA
Gotom.A03G131000	NA	NA
Gotom.A08G093600	NA	NA
Gotom.A13G126600	NA	NA
Gotom.A01G245700	AT5G13360.1	Auxin-responsive GH3 family protein
Gotom.A06G150800	AT5G13360.3	Auxin-responsive GH3 family protein
Gotom.A10G147100	AT5G13360.3	Auxin-responsive GH3 family protein
Gotom.A12G151400	AT5G13380.1	Auxin-responsive GH3 family protein
Gotom.D11G194100	AT5G14600.1	S-adenosyl-L-methionine-dependent methyltransferases superfamily protein
Gotom.D05G360100	AT3G52210.2	S-adenosyl-L-methionine-dependent methyltransferases superfamily protein
Gotom.D07G176100	AT3G52210.1	S-adenosyl-L-methionine-dependent methyltransferases superfamily protein
Gotom.D07G002300	AT5G57000.1	NA
Gotom.A10G266300	NA	NA
Gotom.D10G285900	NA	NA
Gotom.A10G113400	NA	NA
Gotom.D10G106500	NA	NA
Gotom.A11G327400	AT5G49140.1	Disease resistance protein (TIR-NBS-LRR class) family
Gotom.D11G344900	AT1G72950.1	Disease resistance protein (TIR-NBS class)
Gotom.D11G345600	AT1G72940.1	Toll-Interleukin-Resistance (TIR) domain-containing protein
Gotom.A01G097800	AT3G63530.2	RING/U-box superfamily protein
Gotom.A02G078800	AT3G63530.2	RING/U-box superfamily protein
Gotom.A11G194000	AT3G63530.1	RING/U-box superfamily protein
Gotom.A02G008400	AT3G14470.1	NB-ARC domain-containing disease resistance protein
Gotom.D02G009600	AT3G14470.1	NB-ARC domain-containing disease resistance protein
Gotom.D09G059700	AT3G12390.1	Nascent polypeptide-associated complex (NAC), alpha subunit family protein
Gotom.A09G122900	ATCG00420.1	NADH dehydrogenase subunit J
Gotom.D03G096500	ATCG00420.1	NADH dehydrogenase subunit J
Gotom.D01G180400	NA	NA
Gotom.D06G165300	NA	NA
Gotom.D13G177000	NA	NA
Gotom.A08G063100	NA	NA
Gotom.D08G065900	NA	NA
Gotom.A03G103400	NA	NA
Gotom.A05G412400	NA	NA
Gotom.A05G304300	AT2G35360.1	ubiquitin family protein
Gotom.A12G177600	AT2G35360.1	ubiquitin family protein
Gotom.D10G291900	NA	NA
Gotom.D10G292500	NA	NA
Gotom.A08G010500	NA	NA
Gotom.A10G247600	NA	NA
Gotom.D10G262000	NA	NA
Gotom.D04G124600	AT2G36240.1	pentatricopeptide (PPR) repeat-containing protein
Gotom.A06G147600	NA	NA
Gotom.D06G166700	NA	NA
Gotom.A06G222000	AT1G12280.1	LRR and NB-ARC domains-containing disease resistance protein
Gotom.A12G150200	AT1G73110.1	P-loop containing nucleoside triphosphate hydrolases superfamily protein
Gotom.A12G150600	AT1G73110.1	P-loop containing nucleoside triphosphate hydrolases superfamily protein
Gotom.D05G097300	AT2G29760.1	Tetratricopeptide repeat (TPR)-like superfamily protein
Gotom.A09G119300	NA	NA
Gotom.A10G121500	NA	NA
Gotom.A10G201300	ATCG00600.1	PETG
Gotom.A09G014400	AT2G16710.1	Iron-sulphur cluster biosynthesis family protein
Gotom.A04G029300	AT5G45620.1	Proteasome component (PCI) domain protein
Gotom.A11G360900	AT5G45620.2	Proteasome component (PCI) domain protein
Gotom.A11G251500	AT3G18800.1	NA
Gotom.A11G323200	AT4G12010.1	Disease resistance protein (TIR-NBS-LRR class) family
Gotom.D11G339100	AT4G12010.1	Disease resistance protein (TIR-NBS-LRR class) family
Gotom.D02G019300	AT5G45730.1	Cysteine/Histidine-rich C1 domain family protein
Gotom.D02G020300	AT5G45730.1	Cysteine/Histidine-rich C1 domain family protein
Gotom.D02G204700	NA	NA
Gotom.D10G215600	NA	NA
Gotom.D02G042200	AT2G29420.1	glutathione S-transferase tau 7
Gotom.D02G059600	NA	NA
Gotom.D02G059800	NA	NA
Gotom.D02G200900	AT3G23980.1	BLISTER
Gotom.D06G168200	AT4G04190.2	NA
Gotom.A05G462600	NA	NA
Gotom.D02G131100	NA	NA
Gotom.A03G258600	AT5G14600.1	S-adenosyl-L-methionine-dependent methyltransferases superfamily protein
Gotom.D06G000600	NA	NA
Gotom.D03G024000	NA	NA
Gotom.D03G024100	NA	NA
Gotom.D03G025300	NA	NA
Gotom.D03G025400	NA	NA
Gotom.D03G094900	AT3G52210.3	S-adenosyl-L-methionine-dependent methyltransferases superfamily protein
Gotom.D12G066900	AT1G77210.2	sugar transporter 14
Gotom.D10G291600	AT3G23980.1	BLISTER
Gotom.A08G185100	AT5G46630.2	Clathrin adaptor complexes medium subunit family protein
Gotom.D08G201100	AT5G46630.2	Clathrin adaptor complexes medium subunit family protein
Gotom.A13G223200	NA	NA
Gotom.D08G125100	NA	NA
Gotom.D04G060900	NA	NA
Gotom.D13G247800	NA	NA
Gotom.D13G248100	NA	NA
Gotom.A13G138200	AT1G56580.1	Protein of unknown function, DUF538
Gotom.D01G248000	NA	NA
Gotom.D09G099300	NA	NA
Gotom.A12G086100	NA	NA
Gotom.A12G126700	NA	NA
Gotom.A12G167800	AT1G10760.1	Pyruvate phosphate dikinase, PEP/pyruvate binding domain
Gotom.A10G091400	NA	NA
Gotom.D10G082500	NA	NA
Gotom.D10G286200	NA	NA
Gotom.D10G286300	NA	NA
Gotom.A04G143500	AT3G23390.1	Zinc-binding ribosomal protein family protein
Gotom.D04G101400	AT3G22300.1	ribosomal protein S10
Gotom.D04G113700	AT3G22300.1	ribosomal protein S10
Gotom.A01G059400	AT3G10050.1	L-O-methylthreonine resistant 1
Gotom.A01G010000	AT2G15240.1	UNC-50 family protein
Gotom.A01G042900	AT1G11330.2	S-locus lectin protein kinase family protein
Gotom.A06G064800	NA	NA
Gotom.A06G058500	NA	NA
Gotom.A06G166100	AT3G18670.1	Ankyrin repeat family protein
Gotom.A06G222700	AT1G12220.1	Disease resistance protein (CC-NBS-LRR class) family
Gotom.A06G219500	NA	NA
Gotom.A06G066700	NA	NA
Gotom.A06G067800	ATCG01100.1	NADH dehydrogenase family protein
Gotom.A06G107800	AT1G67300.1	Major facilitator superfamily protein
Gotom.A06G118800	AT5G25220.1	KNOTTED1-like homeobox gene 3
Gotom.D06G059000	AT1G77410.1	beta-galactosidase 16
Gotom.A06G235800	NA	NA
Gotom.A06G024300	AT3G53010.1	Domain of unknown function (DUF303)
Gotom.A06G019500	AT5G42380.1	calmodulin like 37
Gotom.D05G269500	AT5G50030.1	Plant invertase/pectin methylesterase inhibitor superfamily protein
Gotom.D05G336000	AT2G39490.1	F-box family protein
Gotom.D05G025700	NA	NA
Gotom.D05G435300	AT1G50710.1	NA
Gotom.D07G139800	NA	NA
Gotom.D07G022500	AT5G35530.1	Ribosomal protein S3 family protein
Gotom.D07G133000	AT5G20950.2	Glycosyl hydrolase family protein
Gotom.D07G208600	AT1G06900.1	Insulinase (Peptidase family M16) family protein
Gotom.D07G279600	NA	NA
Gotom.D07G280800	AT5G59850.1	Ribosomal protein S8 family protein
Gotom.D07G069900	NA	NA
Gotom.A10G231900	NA	NA
Gotom.A10G158600	NA	NA
Gotom.A10G150200	AT4G14480.1	Protein kinase superfamily protein
Gotom.A10G175200	NA	NA
Gotom.A10G122900	NA	NA
Gotom.A10G207000	NA	NA
Gotom.A10G157300	NA	NA
Gotom.A10G152500	NA	NA
Gotom.A10G094800	AT3G16175.1	Thioesterase superfamily protein
Gotom.A10G157700	NA	NA
Gotom.A01G043800	AT4G15930.1	Dynein light chain type 1 family protein
Gotom.A10G096700	AT2G22140.1	essential meiotic endonuclease 1B
Gotom.A10G294800	AT1G61190.1	LRR and NB-ARC domains-containing disease resistance protein
Gotom.A10G275900	AT4G12560.2	F-box and associated interaction domains-containing protein
Gotom.A10G047000	NA	NA
Gotom.A10G085100	AT1G52565.1	NA
Gotom.A10G078100	NA	NA
Gotom.D11G406300	NA	NA
Gotom.A11G312800	AT5G02070.1	Protein kinase family protein
Gotom.A11G066200	AT5G09760.1	Plant invertase/pectin methylesterase inhibitor superfamily
Gotom.A11G276000	AT5G02070.1	Protein kinase family protein
Gotom.A11G276500	AT3G07360.1	plant U-box 9
Gotom.A11G072600	NA	NA
Gotom.A11G314000	AT3G06720.1	importin alpha isoform 1
Gotom.A11G266600	NA	NA
Gotom.A11G330200	AT4G27190.1	NB-ARC domain-containing disease resistance protein
Gotom.A11G381700	AT3G14470.1	NB-ARC domain-containing disease resistance protein
Gotom.A11G223000	AT5G20710.1	beta-galactosidase 7
Gotom.A11G081800	AT5G39530.1	Protein of unknown function (DUF1997)
Gotom.A11G045500	AT3G48660.1	Protein of unknown function (DUF 3339)
Gotom.A11G146200	AT2G38870.1	Serine protease inhibitor, potato inhibitor I-type family protein
Gotom.A11G316600	AT1G09250.1	basic helix-loop-helix (bHLH) DNA-binding superfamily protein
Gotom.A11G356000	AT3G14460.1	LRR and NB-ARC domains-containing disease resistance protein
Gotom.A11G141500	AT5G23535.1	KOW domain-containing protein
Gotom.A11G066900	NA	NA
Gotom.A11G382100	AT3G14470.1	NB-ARC domain-containing disease resistance protein
Gotom.A11G312900	AT1G09160.1	Protein phosphatase 2C family protein
Gotom.D02G110400	NA	NA
Gotom.D02G051800	AT3G06145.1	NA
Gotom.D02G095700	NA	NA
Gotom.D02G243600	NA	NA
Gotom.D02G236900	NA	NA
Gotom.D02G211500	ATCG00420.1	NADH dehydrogenase subunit J
Gotom.D02G026500	AT5G44440.1	FAD-binding Berberine family protein
Gotom.D02G121300	AT5G42770.2	Maf-like protein
Gotom.D02G065800	NA	NA
Gotom.D02G140000	AT5G58420.1	Ribosomal protein S4 (RPS4A) family protein
Gotom.D02G276300	NA	NA
Gotom.D09G070800	NA	NA
Gotom.A12G124900	NA	NA
Gotom.D09G043000	NA	NA
Gotom.D09G016300	AT3G29030.1	expansin A5
Gotom.D09G211900	AT3G16520.3	UDP-glucosyl transferase 88A1
Gotom.D09G173300	AT4G33130.2	NA
Gotom.D09G161600	AT2G15660.1	AGAMOUS-like 95
Gotom.D09G116200	NA	NA
Gotom.D09G028400	NA	NA
Gotom.A13G143300	NA	NA
Gotom.A09G116400	AT3G20310.1	ethylene response factor 7
Gotom.A09G075200	NA	NA
Gotom.A09G213300	NA	NA
Gotom.A09G173400	NA	NA
Gotom.D09G101500	AT3G16175.1	Thioesterase superfamily protein
Gotom.A09G062000	NA	NA
Gotom.A09G080000	NA	NA
Gotom.A09G060400	ATCG00180.1	DNA-directed RNA polymerase family protein
Gotom.D06G231200	AT3G49601.1	NA
Gotom.D06G122300	AT3G13870.1	Root hair defective 3 GTP-binding protein (RHD3)
Gotom.D11G292800	AT4G00570.1	NAD-dependent malic enzyme 2
Gotom.D06G117300	AT4G37235.1	Uncharacterised protein family (UPF0497)
Gotom.D06G262700	AT4G32551.2	LisH dimerisation motif;WD40/YVTN repeat-like-containing domain
Gotom.D06G252600	AT5G13640.1	phospholipid:diacylglycerol acyltransferase
Gotom.D06G059300	AT1G77400.1	NA
Gotom.A06G135000	AT2G24130.1	Leucine-rich receptor-like protein kinase family protein
Gotom.D06G055000	AT5G35370.1	S-locus lectin protein kinase family protein
Gotom.D06G219000	AT5G13825.1	NA
Gotom.D06G187000	AT4G09660.1	NA
Gotom.D11G387300	AT4G27220.1	NB-ARC domain-containing disease resistance protein
Gotom.D11G059400	AT3G06868.1	NA
Gotom.D11G124400	AT4G29090.1	Ribonuclease H-like superfamily protein
Gotom.D11G303200	AT2G34930.1	disease resistance family protein / LRR family protein
Gotom.D11G135700	NA	NA
Gotom.D11G284700	AT3G04040.1	NA
Gotom.D11G179300	NA	NA
Gotom.D11G406400	AT3G53020.1	Ribosomal protein L24e family protein
Gotom.D11G316700	NA	NA
Gotom.D11G291500	AT1G19260.1	TTF-type zinc finger protein with HAT dimerisation domain
Gotom.D11G286700	NA	NA
Gotom.D11G387600	AT1G61310.1	LRR and NB-ARC domains-containing disease resistance protein
Gotom.D11G383700	AT3G56970.1	basic helix-loop-helix (bHLH) DNA-binding superfamily protein
Gotom.D11G220300	AT4G29140.1	MATE efflux family protein
Gotom.D11G324500	NA	NA
Gotom.D03G032800	NA	NA
Gotom.D03G102000	NA	NA
Gotom.D03G026300	AT3G27170.1	chloride channel B
Gotom.D03G113700	AT3G03790.2	ankyrin repeat family protein / regulator of chromosome condensation (RCC1) family protein
Gotom.D03G067000	AT1G79760.1	downstream target of AGL15-4
Gotom.A01G043100	AT1G11330.2	S-locus lectin protein kinase family protein
Gotom.D01G248700	AT2G36026.1	Ovate family protein
Gotom.D01G196500	AT3G21250.2	multidrug resistance-associated protein 6
Gotom.D01G232700	AT5G05120.1	C2H2 and C2HC zinc fingers superfamily protein
Gotom.D01G179900	AT3G09010.1	Protein kinase superfamily protein
Gotom.D01G227600	AT1G58025.3	DNA-binding bromodomain-containing protein
Gotom.D01G087900	AT3G20340.1	NA
Gotom.D01G105900	AT2G04240.2	RING/U-box superfamily protein
Gotom.A01G054000	AT4G27220.1	NB-ARC domain-containing disease resistance protein
Gotom.D01G169100	AT2G17860.1	Pathogenesis-related thaumatin superfamily protein
Gotom.D01G139400	AT3G47570.1	Leucine-rich repeat protein kinase family protein
Gotom.D08G051300	AT1G05260.1	Peroxidase superfamily protein
Gotom.D08G087500	NA	NA
Gotom.D08G242900	AT2G34930.1	disease resistance family protein / LRR family protein
Gotom.D08G232400	AT4G02880.2	NA
Gotom.A05G113000	AT1G08080.1	alpha carbonic anhydrase 7
Gotom.A05G092900	NA	NA
Gotom.A05G416200	NA	NA
Gotom.A05G161200	AT4G18260.1	Cytochrome b561/ferric reductase transmembrane protein family
Gotom.A05G223900	AT2G19130.1	S-locus lectin protein kinase family protein
Gotom.A05G107300	AT5G02810.1	pseudo-response regulator 7
Gotom.A05G261400	AT1G31130.1	NA
Gotom.A05G424400	AT5G45890.1	senescence-associated gene 12
Gotom.A05G296700	AT3G04100.1	AGAMOUS-like 57
Gotom.A05G423100	AT1G06470.2	Nucleotide/sugar transporter family protein
Gotom.A05G038400	NA	NA
Gotom.A05G423200	AT1G06470.2	Nucleotide/sugar transporter family protein
Gotom.A05G259500	NA	NA
Gotom.A05G013100	AT5G35160.2	Endomembrane protein 70 protein family
Gotom.D04G025200	AT5G24910.1	cytochrome P450, family 714, subfamily A, polypeptide 1
Gotom.D04G009400	AT1G79540.1	Pentatricopeptide repeat (PPR) superfamily protein
Gotom.A05G214000	NA	NA
Gotom.A05G289300	AT1G32230.1	WWE protein-protein interaction domain protein family
Gotom.A05G197200	AT4G38430.1	rho guanyl-nucleotide exchange factor 1
Gotom.A13G245700	AT1G52820.1	2-oxoglutarate (2OG) and Fe(II)-dependent oxygenase superfamily protein
Gotom.A13G225800	AT2G25800.1	Protein of unknown function (DUF810)
Gotom.A13G169500	NA	NA
Gotom.D13G194600	NA	NA
Gotom.A13G123900	NA	NA
Gotom.A13G067600	AT2G26710.1	Cytochrome P450 superfamily protein
Gotom.A13G246500	NA	NA
Gotom.A13G035700	AT5G51170.1	NA
Gotom.A13G007700	AT1G28570.1	SGNH hydrolase-type esterase superfamily protein
Gotom.A13G245000	NA	NA
Gotom.A13G054800	AT1G49320.1	unknown seed protein like 1
Gotom.A13G250900	AT5G19820.1	ARM repeat superfamily protein
Gotom.A13G183600	AT1G16610.3	arginine/serine-rich 45
Gotom.A13G007600	AT1G60500.1	Dynamin related protein 4C
Gotom.A13G157900	NA	NA
Gotom.A03G175000	NA	NA
Gotom.A03G139300	AT1G03110.1	Transducin/WD40 repeat-like superfamily protein
Gotom.A03G096300	AT4G12690.1	Plant protein of unknown function (DUF868)
Gotom.A03G084800	NA	NA
Gotom.A03G205200	AT1G65440.2	global transcription factor group B1
Gotom.A03G172200	AT1G24160.2	NA
Gotom.A03G023500	NA	NA
Gotom.A03G209300	NA	NA
Gotom.A12G076200	NA	NA
Gotom.A03G184600	NA	NA
Gotom.A03G245200	AT1G29500.1	SAUR-like auxin-responsive protein family
Gotom.D03G166200	AT5G60580.2	RING/U-box superfamily protein
Gotom.A03G116800	AT4G13930.1	serine hydroxymethyltransferase 4
Gotom.A03G125100	AT3G02420.1	NA
Gotom.D13G240600	AT5G39160.2	RmlC-like cupins superfamily protein
Gotom.D13G067300	AT2G22430.1	homeobox protein 6
Gotom.D13G211800	NA	NA
Gotom.D13G206800	AT4G09660.1	NA
Gotom.D13G213600	AT5G06370.1	NC domain-containing protein-related
Gotom.D13G002200	NA	NA
Gotom.D13G145100	AT3G49200.1	O-acyltransferase (WSD1-like) family protein
Gotom.D13G197000	AT4G31980.1	NA
Gotom.D13G175900	AT3G59210.4	F-box/RNI-like superfamily protein
Gotom.A12G039100	AT1G01710.1	Acyl-CoA thioesterase family protein
Gotom.A12G002000	AT1G43760.1	DNAse I-like superfamily protein
Gotom.A12G041000	NA	NA
Gotom.A12G117800	NA	NA
Gotom.A12G138200	AT5G43755.1	NA
Gotom.A12G035700	AT4G35200.1	Arabidopsis protein of unknown function (DUF241)
Gotom.A12G033200	NA	NA
Gotom.A12G075200	AT2G23690.1	NA
Gotom.A12G096400	NA	NA
Gotom.A12G046100	NA	NA
Gotom.A12G068400	AT2G18170.1	MAP kinase 7
Gotom.A12G002900	AT2G26150.1	heat shock transcription factor A2
Gotom.A07G248800	NA	NA
Gotom.A07G212900	AT1G61580.1	R-protein L3 B
Gotom.A07G143400	AT1G43780.1	serine carboxypeptidase-like 44
Gotom.A07G026500	NA	NA
Gotom.A07G046900	AT5G51590.1	AT hook motif DNA-binding family protein
Gotom.A07G057700	AT5G63540.1	Domain of unknown function (DUF1767)
Gotom.A07G005400	AT4G29010.1	Enoyl-CoA hydratase/isomerase family
Gotom.A07G144300	AT2G27315.1	Protein of unknown function (DUF1278)
Gotom.A07G210700	NA	NA
Gotom.D10G028100	AT5G60850.1	OBF binding protein 4
Gotom.D10G177700	AT5G64610.1	histone acetyltransferase of the MYST family 1
Gotom.D10G176600	AT2G45100.1	Cyclin/Brf1-like TBP-binding protein
Gotom.D10G180900	AT3G22845.1	emp24/gp25L/p24 family/GOLD family protein
Gotom.D10G070400	NA	NA
Gotom.A12G066100	AT5G23570.1	XS domain-containing protein / XS zinc finger domain-containing protein-related
Gotom.A10G126600	NA	NA
Gotom.D10G043700	NA	NA
Gotom.A08G212600	NA	NA
Gotom.A08G235900	ATCG00900.1	Ribosomal protein S7p/S5e family protein
Gotom.A08G014100	AT3G56630.1	cytochrome P450, family 94, subfamily D, polypeptide 2
Gotom.A08G171700	AT2G20580.1	26S proteasome regulatory subunit S2 1A
Gotom.A08G171900	AT2G36800.1	don-glucosyltransferase 1
Gotom.A08G179600	AT2G35550.1	basic pentacysteine 7
Gotom.A08G231300	NA	NA
Gotom.A08G139500	AT2G18390.1	ADP-ribosylation factor family protein
Gotom.A08G024900	AT4G30074.1	low-molecular-weight cysteine-rich 19
Gotom.A08G212000	AT1G55915.1	zinc ion binding
Gotom.A08G029200	AT1G53240.1	Lactate/malate dehydrogenase family protein
Gotom.A08G054100	AT2G36270.1	Basic-leucine zipper (bZIP) transcription factor family protein
Gotom.A08G074400	NA	NA
Gotom.D12G133000	AT4G02080.1	secretion-associated RAS super family 2
Gotom.D04G044800	AT3G58800.1	NA
Gotom.D12G182400	NA	NA
Gotom.D04G104300	NA	NA
Gotom.D04G076000	AT3G21420.1	2-oxoglutarate (2OG) and Fe(II)-dependent oxygenase superfamily protein
Gotom.D04G050700	AT5G15570.1	Bromodomain transcription factor
Gotom.D04G044900	NA	NA
Gotom.D04G191300	AT4G33565.1	RING/U-box superfamily protein
Gotom.D11G299000	AT5G62050.1	homolog of yeast oxidase assembly 1 (OXA1)
Gotom.D04G071200	NA	NA
Gotom.D12G078900	NA	NA
Gotom.D12G143000	AT3G60260.2	ELMO/CED-12 family protein
Gotom.D12G075800	NA	NA
Gotom.D12G237100	NA	NA
Gotom.D12G260700	AT4G22550.1	Phosphatidic acid phosphatase (PAP2) family protein
Gotom.D12G277600	NA	NA
Gotom.D12G129700	AT3G12580.1	heat shock protein 70
Gotom.D12G069300	AT4G08850.1	Leucine-rich repeat receptor-like protein kinase family protein
Gotom.D12G091100	AT3G49810.1	ARM repeat superfamily protein
Gotom.D12G172600	AT1G68360.1	C2H2 and C2HC zinc fingers superfamily protein
Gotom.A01G054100	NA	NA
Gotom.A01G081900	NA	NA
Gotom.A01G159600	AT2G36270.1	Basic-leucine zipper (bZIP) transcription factor family protein
Gotom.A01G080200	NA	NA
Gotom.A01G156700	AT2G02560.1	cullin-associated and neddylation dissociated
Gotom.A01G077800	NA	NA
Gotom.A01G252100	NA	NA
Gotom.A01G050000	AT5G38280.1	PR5-like receptor kinase
Gotom.A01G010200	AT2G15220.1	Plant basic secretory protein (BSP) family protein
Gotom.A01G021500	AT5G63020.1	Disease resistance protein (CC-NBS-LRR class) family
Gotom.A01G107400	NA	NA
Gotom.A01G157500	AT1G68450.1	VQ motif-containing protein
Gotom.A01G156400	AT4G30230.1	NA
Gotom.D02G074700	AT1G24020.2	MLP-like protein 423
Gotom.A02G021200	AT2G18390.1	ADP-ribosylation factor family protein
Gotom.A11G307300	NA	NA
Gotom.A02G134000	NA	NA
Gotom.A02G131200	NA	NA
Gotom.1Z014300	AT1G28220.1	purine permease 3
Gotom.A02G016100	AT5G45730.1	Cysteine/Histidine-rich C1 domain family protein
Gotom.A02G197900	AT2G18630.1	Protein of unknown function (DUF677)
Gotom.A02G089300	NA	NA
Gotom.A02G197500	AT2G18630.1	Protein of unknown function (DUF677)
Gotom.A02G053600	NA	NA
Gotom.A04G025000	NA	NA
Gotom.A04G040600	AT2G34930.1	disease resistance family protein / LRR family protein
Gotom.A04G148500	NA	NA
Gotom.A04G088800	NA	NA
Gotom.A04G139400	NA	NA
Gotom.A04G071000	NA	NA
Gotom.A04G154700	AT5G10530.1	Concanavalin A-like lectin protein kinase family protein
