# Supplementary material for: Genomic diversifications of five Gossypium allopolyploid species and their impact on cotton improvement
Source: Nat Genet. 2020 Apr 20;52(5):525–33. doi: 10.1038/s41588-020-0614-5 (PMC7203012; doi:10.1038/s41588-020-0614-5)
Supplement: Source Data Fig. 3 — TE compositions among five species. [file 41588_2020_614_MOESM6_ESM.xlsx]

## Sheet: Fig. 3b
Source Data Fig. 3. List of TE types in five allotetraploid cotton species
Source Data Fig. 3b | List of TE types in five allotetraploid cotton species
type	Gb_type	Gh_type	Gm_type	Gt_type	Gd_type
type	number	number	number	number	number
LTR/Gypsy	1312732	1404134	1403860	1320648	1314523
LTR/Copia	171155	173780	167796	168007	167703
DNA/MULE-MuDR	38963	39282	39350	38212	38305
DNA/hAT-Ac	34266	34790	34474	33904	33833
LINE/L1	31039	32084	31088	30490	30896
DNA/CMC-EnSpm	17423	18405	19505	15665	16883
DNA/PIF-Harbinger	8871	8985	8996	8643	8796
RC/Helitron	6708	6568	6419	6141	6587
LINE/L2	4887	5323	5168	4820	4744
DNA	4847	4839	4735	4672	4793
LTR/Caulimovirus	4494	4582	4491	4791	4439
Satellite	3635	4183	4826	5069	2644
DNA/hAT-Tip100	3590	3609	3574	3324	3598
DNA/hAT-Tag1	3192	3312	3267	3139	3177
LINE/Penelope	3217	3239	3204	3045	3120
DNA/Maverick	2454	2625	2552	2385	2429
Simple_repeat	2399	2524	2688	2298	2513
LTR/ERV1	2139	2186	2117	2041	2119
tRNA	2059	2072	2021	2011	2002
LTR/Pao	1714	1673	1607	1554	1622
LINE/R2	1540	1618	1580	1387	1535
DNA/Zisupton	1418	1455	1409	1240	1394
DNA/hAT-Charlie	1339	1318	1302	1131	1332
LINE/CR1	1106	1282	1319	1154	1144
rRNA	1211	1250	978	1697	1266
LTR/Gypsy?	1110	1151	1139	1052	1012
DNA/TcMar	1088	1096	1106	1061	1078
LINE/R2-NeSL	1046	1090	1093	994	1080
LTR/ERVK	920	976	941	940	912
DNA/PIF-Harbinger?	945	940	950	946	921
Unknown	967	895	1035	889	900
LINE/RTE-X	843	885	790	860	863
DNA/TcMar-Fot1	832	876	904	723	716
DNA/P	947	867	909	721	935
LINE/L1-Tx1	839	865	822	856	822
LINE/I-Jockey	745	759	752	754	720
DNA/hAT	671	734	666	668	656
DNA/TcMar-Tc1	720	711	755	691	687
DNA/Kolobok-T2	720	662	636	616	674
LINE/R1	643	649	659	608	638
LTR/Copia?	743	571	673	660	642
LINE/RTE-BovB	579	569	549	552	563
DNA/Ginger-1	542	557	542	466	552
DNA/MULE-MuDR?	475	519	578	494	470
DNA/Crypton-V	546	513	501	413	553
LINE/I	507	496	502	487	492
LTR/DIRS	475	471	472	443	451
DNA/Crypton-H	483	470	458	435	461
DNA/CMC-Chapaev	526	461	414	392	493
LTR	440	451	460	436	429
LTR/Ngaro	404	421	436	384	401
LTR/ERVL	254	420	352	270	245
DNA/hAT-hATm	377	368	375	305	355
DNA/Crypton-S	383	360	362	370	377
DNA/IS3EU	359	348	345	288	333
DNA/Dada	320	332	321	292	300
DNA/PiggyBac	321	329	326	326	313
DNA/CMC-Transib	297	320	286	253	299
DNA/TcMar-Pogo	314	309	331	331	312
DNA?	278	294	287	272	277
DNA/hAT-Blackjack	288	292	312	291	307
snRNA	258	271	216	238	237
DNA/Ginger-2	222	254	235	240	237
DNA/Crypton	234	253	316	155	211
DNA/Sola-2	264	251	242	251	260
SINE/tRNA	243	248	255	243	267
DNA/Sola-1	242	243	246	225	247
DNA/Academ-1	240	226	228	215	226
DNA/Merlin	214	224	179	189	215
DNA/CMC-EnSpm?	231	213	225	211	231
DNA/PIF-Spy	197	181	185	197	189
DNA/TcMar-Mariner	175	181	178	174	172
DNA/Kolobok-T2?	170	180	172	167	175
LINE/Rex-Babar	179	176	182	177	182
LINE/Tad1	162	172	169	174	173
DNA/Kolobok-Hydra	154	170	161	160	153
LINE/CRE	170	169	155	161	145
DNA/PIF-ISL2EU	143	151	128	136	139
DNA/CMC-Chapaev-3	124	151	121	134	121
DNA/TcMar-Stowaway	159	151	145	142	162
DNA/Sola-3	126	140	140	122	131
LINE/Proto1	109	132	104	88	97
RC?/Helitron?	117	126	116	130	118
LINE/Dong-R4	102	117	89	91	107
DNA/TcMar-Tigger	117	116	111	110	108
SINE/tRNA-RTE	103	112	103	104	100
LINE/L1-DRE	107	107	125	82	108
LINE/Proto2	99	101	107	102	99
DNA/TcMar-ISRm11	99	99	94	98	101
DNA/hAT?	98	97	90	90	95
LTR/Cassandra	82	94	83	84	79
LINE/CRE-Odin	100	94	93	100	96
DNA/MULE-NOF	105	91	97	95	102
LINE/R2-Hero	101	85	83	76	92
Other/DNA_virus	82	80	83	53	86
LTR/ERV4	94	77	76	71	74
DNA/TcMar-Tc4	73	72	71	61	73
LINE/CRE-Ambal	63	71	73	59	64
Low_complexity	60	69	60	58	65
DNA/Zator	68	66	63	57	55
DNA/hAT-hobo	62	63	63	61	56
DNA/hAT-hATw	64	62	65	64	62
LINE/R1-LOA	67	61	64	68	65
DNA/hAT-hAT19	59	60	54	69	59
DNA/Novosib	51	57	55	42	53
LINE/RTE-RTE	61	54	60	48	55
DNA/TcMar-Tc2	54	53	49	55	50
DNA/hAT-hATx	50	51	41	54	50
Satellite/macro	49	50	48	38	46
DNA/Crypton-A	46	50	51	50	50
LINE/CR1-Zenon	56	49	54	49	54
Satellite/centr	49	44	41	40	47
el RC/Helitron	0	41	0	0	0
DNA/hAT-hAT5	52	40	32	35	44
DNA/Kolobok	44	37	43	37	38
LTR/ERV1?	38	37	34	37	36
DNA/TcMar-m44	32	37	25	29	32
DNA/TcMar-Sagan	40	36	37	29	35
SINE/tRNA-Deu-L2	36	36	39	30	38
DNA/hAT-Pegasus	40	33	35	38	41
LTR/ERVK?	16	31	29	24	20
SINE/B2	31	31	32	30	32
SINE/ID	25	28	26	21	24
RC/Helitron-2	18	27	20	14	23
DNA/PiggyBac-X	27	26	28	30	31
SINE/tRNA-Core	33	26	37	22	28
DNA/PIF-HarbS	20	25	29	26	21
DNA/hAT-hAT1	17	24	21	17	15
LTR?	21	23	19	21	23
DNA/Kolobok-E	26	23	26	27	29
DNA/PIF	25	21	23	14	24
DNA/Crypton-F	25	20	21	20	24
SINE/tRNA-Meta	13	19	13	9	12
SINE/tRNA-L2	18	19	24	21	18
LINE/RTE-ORTE	13	19	14	13	12
SINE/B4	17	19	16	19	14
LTR/DIRS-Q	20	19	18	20	23
RC/Helitron?	20	18	22	18	23
DNA/P-Fungi	22	18	20	16	23
LTR/ERVL-MaLR	14	17	17	18	15
DNA/MULE-F	18	17	16	16	18
DNA/TcMar?	18	16	21	18	16
DNA/PiggyBac?	18	16	16	11	18
DNA/Academ-H	16	16	18	14	14
LINE/Dualen	13	14	13	12	14
DNA/TcMar-Ant1	16	14	18	21	22
SINE/7SL	9	14	9	7	7
DNA/Kolobok-H	9	13	10	10	11
Retroposon	10	13	15	10	11
DNA/Maverick-Maviru	11	13	8	12	12
DNA/TcMar-Cweed	12	13	16	10	11
LINE?/Penelope?	12	12	14	11	8
SINE/tRNA?	16	12	12	12	14
DNA/TcMar-IS885	12	12	14	15	10
DNA/Kolobok?	9	12	9	9	10
SINE?	11	11	15	11	13
DNA/Crypton-I	9	11	8	7	9
SINE/tRNA-Deu-RTE	10	10	9	8	11
e DNA/PIF-Harbinger	0	9	0	0	0
Satellite/acro	5	9	3	5	5
LINE/Deceiver	9	8	9	9	10
DNA/TcMar-Mogwai	9	8	4	5	8
SINE/MIR	13	8	11	7	9
DNA/Academ-2	6	7	11	4	5
LTR/ERVL?	4	7	5	4	5
DNA/TcMar-Tc1?	2	7	8	3	4
SINE/tRNA-Deu	6	7	4	4	4
DNA?/hAT?	6	7	7	6	5
Retroposon/L1-deriv	12	7	5	10	11
LINE	4	6	7	8	6
SINE/tRNA-7SL	3	5	3	1	3
DNA/PiggyBac-A	4	5	4	3	5
LTR/ERV-Foamy	5	5	4	3	5
DNA/Crypton-C	3	5	6	5	4
DNA/PIF-ISL2EU?	5	5	6	6	9
SINE/tRNA-V	2	5	1	1	2
DNA/MULE-NOF?	4	4	4	4	4
DNA/MULE-Ricksha	4	4	6	3	4
LINE?/L1	5	4	3	7	5
Unknown/centromeric	3	4	1	3	2
DNA/hAT-Ac?	2	3	1	1	3
DNA/Academ-2?	2	3	2	3	4
Retroposon?	3	3	2	5	3
Retroposon/L1-dep?	1	3	4	3	1
Alb LTR/ERVL	0	3	0	0	0
DNA/CMC-Mirage	4	3	7	4	5
LINE/CR1?	0	3	1	3	0
Retroposon/SVA	4	3	3	3	4
LTR/ERV-Lenti	5	3	3	3	4
SINE/tRNA-V-RTE	6	3	3	2	2
LINE/RTE	3	3	2	3	4
TR LTR/Copia	0	3	0	0	0
SINE/5S	1	2	1	1	1
SINE/tRNA-Deu-I	1	2	4	3	1
DNA/Crypton-X	1	2	1	1	1
LTR/ERV	2	2	2	3	2
DNA/MULE	2	2	0	1	1
LINE?	3	2	2	1	2
SINE/RTE-BovB	3	2	2	2	3
LINE/Tad1?	0	2	1	1	0
SINE/tRNA-CR1	3	2	2	3	2
l RC/Helitron	0	2	0	0	0
DNA/hAT-Restless	3	2	2	3	3
SINE/tRNA-I	3	2	1	2	1
DNA/hAT-hAT6	4	2	5	2	4
ARTEFACT	3	2	3	4	3
ricis DNA/PIF-Harbinger	0	2	0	0	0
SINE	3	2	3	4	3
SINE/tRNA-5S	0	2	0	0	0
LTR?/Copia?	0	1	1	1	0
LINE/L1-Zorro	1	1	0	2	0
SINE/tRNA-L1	2	1	2	1	3
Mes DNA/PIF-Harbinger	0	1	0	0	0
DNA/CMC	1	1	3	2	1
scRNA	1	1	3	1	1
DNA/hAT-hobo?	2	1	2	2	2
LINE/I?	0	1	0	1	0
Other	1	1	1	1	1
LINE/L1?	3	1	2	2	2
SINE/tRNA-Deu-CR1	1	1	0	1	1
LTR?/ERVL?	0	1	0	0	0
DNA/Academ-1?	2	1	1	1	3
DNA/Sola-2?	0	1	1	1	0
LINE?/RTE-BovB?	1	1	1	1	1
DNA/TcMar-Gizmo	0	1	0	0	1
Satellite/W-chromos	1	1	1	1	1
DNA/hAT-hAT19?	1	1	1	1	1
DNA/hAT-Tip100?	0	1	3	2	3
Retroposon/RTE-deri	1	1	1	1	1
DNA/Ginger	7	1	7	2	1
Ost DNA/PIF-Harbinger	0	1	0	0	0
SINE/tRNA-Core-RTE	1	1	1	1	1
Satellite/Y-chromos	1	1	1	1	1
SINE/tRNA-Rex	0	1	0	0	0
Satellite/subtelo	0	1	2	2	2
SINE/tRNA-R2	0	0	1	0	0
LTR/Viper	2	0	1	0	1
Segmental	1	0	1	1	0
Retroposon/L1-derived	0	0	3	0	0
DNA/Maverick-Mavirus	0	0	6	0	0
SINE/U	2	0	2	2	2
DNA/Academ	2	0	0	0	2
SINE/Alu	2	0	1	0	1
Retroposon/L2-deriv	0	0	1	0	0
DNA/Sola	2	0	0	2	2
? Is the type we can not determine whether it is true or not.

## Sheet: Fig. 3c
Source Data Fig. 3. List of TE types in five allotetraploid cotton species
Source Data Fig. 3c | Comparison between Ga, Gr, and Gh (A and D genome)
	Ga	Gh At	Gh Dt	Gr
100-199	103.599	99.3995	61.9384	34.7345
200-299	55.4241	50.1673	27.2775	11.4196
300-399	40.3842	33.5695	17.3509	5.77815
400-499	31.5357	22.642	11.4178	3.46938
500-599	24.3118	18.2367	7.51287	1.41857
600-699	23.0265	15.0282	4.76134	0.791667
700-799	22.6628	12.5713	3.41395	0.600857
800-899	20.757	11.9714	2.87417	0.495297
900-999	18.2857	10.2318	1.18388	0.302727
1000-1099	13.3803	8.33165	1.05579	0.26658
1100-1199	11.3432	7.09967	0.722678	0.158893
1200-1299	10.7717	5.76879	0.43499	0.104835
1300-1399	10.1278	6.25007	0.659093	0.0352795
1400-1499	8.64515	6.11096	0.55285	0.0499602
1500-1599	8.27691	6.13733	0.421179	0.0608191
1600-1699	8.24804	5.53764	0.220292	0.0816489
1700-1799	8.50714	5.37737	0.241685	0.0364168
1800-1899	8.16659	4.76184	0.141083	0.014707
1900-1999	7.28599	3.72026	0.120701	0.0206513
2000-2099	7.41152	3.46688	0.0777183	0.0108089
2100-2199	7.66999	3.25556	0.108634	0.0227763
2200-2299	6.74276	3.07278	0.037019	0.035571
2300-2399	5.98156	3.27506	0.0781057	0.0122825
2400-2499	5.38829	2.64943	0.0234095	0.0191829
2500-2599	5.38854	2.15158	0.0122655	0.0471995
2600-2699	5.11966	1.98883	0.0507337	0
2700-2799	4.60671	1.97453	0.0393386	0.00729703
2800-2899	4.33119	1.92555	0.0274199	0
2900-2999	4.4576	2.13632	0.0705489	0

## Sheet: Fig. 3d
Source Data Fig. 3. List of TE types in five allotetraploid cotton species
Source Data Fig. 3d | Percentiles of TEs in A and D sungenomes of allotetraploid cottons and their extant progenitor-like genomes
	0.25	0.5	0.75
Ga	266750	866068	2804084
Gr	3459990	6285853	9461156
Gh_D	637034	1572601	3768481
Gt_D	1173089	2128902	4786953
Gb_D	233479	673582	2027175
Gd_D	981645	2097400	4635739
Gm_D	429897	1232523	3418233
Gh_A	884987	2128909	4780585
Gt_A	1409597	2680941	5274087
Gb_A	321882	912815	2799525
Gd_A	1182223	2710012	5202347
Gm_A	450020	1412818	3676227
