# Supplementary material for: Genomic diversifications of five Gossypium allopolyploid species and their impact on cotton improvement
Source: Nat Genet. 2020 Apr 20;52(5):525–33. doi: 10.1038/s41588-020-0614-5 (PMC7203012; doi:10.1038/s41588-020-0614-5)
Supplement: Source Data Fig. 4 — Low-recombination haplotype blocks, and their corresponding methylation data. [file 41588_2020_614_MOESM7_ESM.xlsx]

## Sheet: Fig. 4a-1
Source Data Fig. 4. Low recombination haplotype blocks and methylation data for recombination hot and cold spots
Source Data Fig. 4a-1 | G. hirsutum improved panel used in the haplotype block analysis
Species	Hirsutum.Impr	Hirsutum.Impr.Global	Hirsutum.Impr.US	Designation
hirsutum	improved	United States	n/a	08-WZ-51
hirsutum	improved	Europe		1OE
hirsutum	improved	Central Asia		320F
hirsutum	improved	Europe		4S-180
hirsutum	improved	Southern Africa		A-618
hirsutum	improved	Southern Africa		A-637-33
hirsutum	improved	United States	western	ACALA #111, ROGERS
hirsutum	improved	United States	western	Acala 1517 (New Mexico)
hirsutum	improved	United States	western	Acala1517-99
hirsutum	improved	United States	western	ACALA 5
hirsutum	improved	United States	western	Acala Maxxa
hirsutum	improved	United States	western	Acala Maxxa
hirsutum	improved	United States	western	NemX1
hirsutum	improved	United States	western	NemX2
hirsutum	improved	United States	western	Acala Royale
hirsutum	improved	United States	western	Acala Ultima
hirsutum	improved	n/a	n/a	AK Djura 182
hirsutum	improved	Southern Africa		ALA 70-236
hirsutum	improved	Southern Africa		Albar 627
hirsutum	improved	Southern Africa		Albar K603
hirsutum	improved	Europe		Aleppo I
hirsutum	improved	United States	plains	All Tex Atlas
hirsutum	improved	Northern Africa		Allen 333
hirsutum	improved	United States	midsouth	ARKANSAS 10
hirsutum	improved	United States	midsouth	ARKOT 8102
hirsutum	improved	United States	midsouth	Arkot 8606
hirsutum	improved	United States	eastern	Auburn 56
hirsutum	improved	United States	eastern	Auburn 634 RNR
hirsutum	improved	Northern Africa		B163
hirsutum	improved	Europe		Beli Izvor
hirsutum	improved	United States	n/a	Big Boll Triumph UA 8-20 (P1)
hirsutum	improved	Northern Africa		BJA 592
hirsutum	improved	Northern Africa		BJA GLANDLESS NECTARILESS
hirsutum	improved	United States	plains	Blight Master
hirsutum	improved	Northern Africa		BPA 68 CB 4030
hirsutum	improved	South America		BRS 269
hirsutum	improved	South America		BRS 286
hirsutum	improved	South America		BRS 293
hirsutum	improved	South America		BRS 335
hirsutum	improved	South America		BRS 336
hirsutum	improved	South America		BRS 372
hirsutum	improved	Europe		Bulgaria P73
hirsutum	improved	United States	plains	CABD3CABCH-1-89
hirsutum	improved	United States	plains	CABD3SHP3S-1-90
hirsutum	improved	United States	plains	CAHUGLBBCS-1-88
hirsutum	improved	China/Southeast Asia		Cambodia 4
hirsutum	improved	United States	plains	Cascot B-2
hirsutum	improved	Central Asia		CB 4011 Dehkanin
hirsutum	improved	South America		CD 408
hirsutum	improved	South America		CD 410
hirsutum	improved	United States	plains	CD3HCHULBH-1-88
hirsutum	improved	United States	eastern	Central (Sel Coker 100)
hirsutum	improved	South America		CHACO 510 INTA
hirsutum	improved	South America		Chaco 520
hirsutum	improved	Europe		Christidis
hirsutum	improved	Southern Africa		Chureza 87
hirsutum	improved	Mexico/Central America		Ciano Cocorim 92
hirsutum	improved	United States	eastern	Cleveland W.R. Wannamaker's
hirsutum	improved	n/a	n/a	Co27(Gh)
hirsutum	improved	United States	eastern	Coker 100 WILT
hirsutum	improved	United States	eastern	COKER 201
hirsutum	improved	United States	eastern	Coker 312
hirsutum	improved	United States	eastern	Coker 312
hirsutum	improved	United States	eastern	Coker 315
hirsutum	improved	United States	eastern	Coker's Clevewilt #3
hirsutum	improved	South America		Colombia 1 Gossica N21 VIR-7263
hirsutum	improved	United States	eastern	Columbia
hirsutum	improved	United States	eastern	Cook 912 Pope
hirsutum	improved	Europe		Cristina
hirsutum	improved	United States	plains	CS 8610
hirsutum	improved	United States	n/a	Dekalb 220
hirsutum	improved	United States	n/a	Del Cerro
hirsutum	improved	United States	midsouth	Delcot 277
hirsutum	improved	United States	midsouth	Delfos 9169
hirsutum	improved	United States	midsouth	Deltapine Smoothleaf
hirsutum	improved	United States	midsouth	Deltapine 10-1
hirsutum	improved	United States	midsouth	Deltapine 12
hirsutum	improved	United States	midsouth	Deltapine 14
hirsutum	improved	United States	midsouth	Deltapine 16
hirsutum	improved	United States	midsouth	Deltapine 20
hirsutum	improved	United States	midsouth	Deltapine 25
hirsutum	improved	United States	midsouth	Deltapine 491
hirsutum	improved	United States	midsouth	Deltapine 50
hirsutum	improved	United States	midsouth	Deltapine 55
hirsutum	improved	United States	midsouth	DP 5690
hirsutum	improved	United States	midsouth	Deltapine 6
hirsutum	improved	United States	midsouth	Deltapine 66
hirsutum	improved	United States	midsouth	Deltapine 80
hirsutum	improved	United States	midsouth	Deltapine 826
hirsutum	improved	United States	midsouth	DP90
hirsutum	improved	United States	n/a	Ridder Red(Gh)
hirsutum	improved	United States	midsouth	DES 56
hirsutum	improved	United States	midsouth	DES 716
hirsutum	improved	United States	midsouth	Dixie King
hirsutum	improved	United States	eastern	Dixie Triumph
hirsutum	improved	United States	eastern	Dixie Triumph Wannamaker's
hirsutum	improved	United States	n/a	Dunn 219
hirsutum	improved	United States	n/a	Dunn 325
hirsutum	improved	United States	eastern	EARLISTAPLE 7
hirsutum	improved	United States	eastern	Empire W.R. 61
hirsutum	improved	United States	midsouth	EXPRESS 121
hirsutum	improved	n/a	n/a	Felistana UA-7-18
hirsutum	improved	United States	n/a	FM832
hirsutum	improved	United States	n/a	FM966
hirsutum	improved	United States	n/a	FiberMax 966 (Sicala 40)
hirsutum	improved	United States	n/a	FiberMax 993
hirsutum	improved	United States	eastern	FJA
hirsutum	improved	Northern Africa		FK 290
hirsutum	improved	South America		FMT 701
hirsutum	improved	South America		FMT 709
hirsutum	improved	United States	eastern	GA98028
hirsutum	improved	Europe		Garant
hirsutum	improved	United States	eastern	Georgia King
hirsutum	improved	n/a	n/a	GL 7
hirsutum	improved	United States	plains	Gregg
hirsutum	improved	United States	plains	GREGG 35
hirsutum	improved	South America		Gringo
hirsutum	improved	South America		Guazuncho II
hirsutum	improved	United States	midsouth	H 1220
hirsutum	improved	United States	plains	HALF AND HALF
hirsutum	improved	United States	n/a	HART
hirsutum	improved	United States	western	HOPI MOENCOPI
hirsutum	improved	South America		IAC 17
hirsutum	improved	South America		IAC 18
hirsutum	improved	South America		IAC 25 PMD
hirsutum	improved	United States	n/a	im
hirsutum	improved	South America		IMA 12427
hirsutum	improved	South America		IMA 1318
hirsutum	improved	South America		IMA 3869
hirsutum	improved	South America		IMA 6035
hirsutum	improved	South America		IMACD 8276
hirsutum	improved	Northern Africa		IRMA D 742
hirsutum	improved	United States	plains	KEKCHI
hirsutum	improved	United States	plains	Lambright 2020A
hirsutum	improved	United States	plains	Lankart
hirsutum	improved	United States	plains	Lankart 57
hirsutum	improved	United States	plains	LBBCDBOAKH-1-90
hirsutum	improved	United States	n/a	Li1
hirsutum	improved	United States	n/a	Li2
hirsutum	improved	China/Southeast Asia		LIAO MIAN 7 HAO
hirsutum	improved	United States	eastern	Lightning Express
hirsutum	improved	Southern Africa		Limpopo
hirsutum	improved	Central Asia		Lisina 11 CB 4021
hirsutum	improved	United States	plains	LOCKETT 1
hirsutum	improved	United States	plains	Lockett BXL
hirsutum	improved	United States	plains	Lone Star
hirsutum	improved	China/Southeast Asia		Lou Mienne
hirsutum	improved	United States	n/a	M-188 RNR
hirsutum	improved	n/a	n/a	M240
hirsutum	improved	n/a	n/a	Mac7-0238
hirsutum	improved	n/a	n/a	Magnolia
hirsutum	improved	United States	plains	Mar 5 PD208S-4-90
hirsutum	improved	Southern Africa		Marico (Smooth)
hirsutum	improved	United States	eastern	McNair 210
hirsutum	improved	United States	eastern	McNair 235
hirsutum	improved	United States	midsouth	MD26ne
hirsutum	improved	United States	midsouth	MD51ne
hirsutum	improved	United States	midsouth	MD52ne
hirsutum	improved	United States	midsouth	MD90ne
hirsutum	improved	United States	eastern	MEADE CLEAN SEED
hirsutum	improved	United States	plains	Mebane
hirsutum	improved	United States	eastern	NC 88-95
hirsutum	improved	United States	plains	NEW BOYKIN
hirsutum	improved	United States	western	NM24016
hirsutum	improved	United States	plains	NORTHERN STAR
hirsutum	improved	Northern Africa		N'TA 90-8
hirsutum	improved	Europe		OGOSTA
hirsutum	improved	Central Asia		Pak 4F CB 4025
hirsutum	improved	Central Asia		Pak-22 Vir-5850
hirsutum	improved	United States	plains	Paymaster 101
hirsutum	improved	United States	plains	Paymaster 145
hirsutum	improved	United States	plains	Paymaster 303
hirsutum	improved	United States	plains	PAYMASTER 54
hirsutum	improved	United States	plains	PAYMASTER 784
hirsutum	improved	United States	plains	Paymaster 792
hirsutum	improved	United States	plains	Paymaster HS200
hirsutum	improved	United States	plains	HS26
hirsutum	improved	United States	plains	Tejas
hirsutum	improved	United States	eastern	PD-1
hirsutum	improved	United States	eastern	PD 1
hirsutum	improved	United States	eastern	PD 0113
hirsutum	improved	United States	eastern	PD 2
hirsutum	improved	United States	eastern	PD 2164
hirsutum	improved	United States	eastern	PD 2165
hirsutum	improved	United States	eastern	PD-3
hirsutum	improved	United States	eastern	PD 5256
hirsutum	improved	United States	eastern	PD781
hirsutum	improved	United States	eastern	PD 785
hirsutum	improved	United States	eastern	PD-93001(Brown)
hirsutum	improved	United States	eastern	PD 93007
hirsutum	improved	United States	eastern	PD 93009
hirsutum	improved	United States	eastern	PD 93030
hirsutum	improved	United States	eastern	PD 9364
hirsutum	improved	United States	n/a	BU107-Phy72
hirsutum	improved	United States	n/a	PSC355
hirsutum	improved	United States	n/a	Pope
hirsutum	improved	South America		Pora INTA
hirsutum	improved	United States	plains	Pyramid
hirsutum	improved	United States	n/a	R1Tm1 (Gh)
hirsutum	improved	Northern Africa		REBA B50
hirsutum	improved	Northern Africa		Reba P279
hirsutum	improved	Northern Africa		Reba P279
hirsutum	improved	South America		Reba P288
hirsutum	improved	United States	midsouth	Rex
hirsutum	improved	United States	n/a	RN96527
hirsutum	improved	United States	n/a	RN96625
hirsutum	improved	United States	plains	Rowden
hirsutum	improved	Central Asia		S-6524
hirsutum	improved	Southern Africa		Sabie
hirsutum	improved	South America		Saenz Pena 61
hirsutum	improved	Northern Africa		SATU 65 CB 4033
hirsutum	improved	United States	eastern	SEALAND #2 (G. barb. X G. hir.)
hirsutum	improved	United States	eastern	Sealand542
hirsutum	improved	United States	eastern	SEALAND #7 YELLOW FLOWER
hirsutum	improved	China/Southeast Asia		Shan 5245
hirsutum	improved	China/Southeast Asia		Shan 5710
hirsutum	improved	Australia		Siokra 104-90
hirsutum	improved	United States	plains	Southland M1
hirsutum	improved	Northern Africa		Stam F
hirsutum	improved	United States	midsouth	Stoneville 213
hirsutum	improved	United States	midsouth	STONEVILLE 256 (79256)
hirsutum	improved	United States	midsouth	Stoneville 2C
hirsutum	improved	United States	midsouth	Stoneville 453
hirsutum	improved	United States	midsouth	ST474
hirsutum	improved	United States	midsouth	Stoneville 474
hirsutum	improved	United States	midsouth	ST825
hirsutum	improved	United States	midsouth	Stoneville LA887
hirsutum	improved	United States	n/a	STORM KING T.P.S.A. NO. 1
hirsutum	improved	United States	n/a	SUREGROW 1001
hirsutum	improved	United States	midsouth	SG747
hirsutum	improved	United States	n/a	TAM 2562 RKNR
hirsutum	improved	United States	n/a	TAM 90J-57s
hirsutum	improved	United States	n/a	TAM 98D102
hirsutum	improved	United States	plains	201300376.06(CAMD-E)
hirsutum	improved	United States	plains	TAMCOT LUXOR
hirsutum	improved	United States	plains	TAMCOT SP-21
hirsutum	improved	United States	plains	TAMCOT SP-23
hirsutum	improved	United States	plains	TAMCOT SP-37
hirsutum	improved	United States	plains	TamcotSphinx
hirsutum	improved	Central Asia		Tashkent I
hirsutum	improved	Central Asia		Tashkent II
hirsutum	improved	Central Asia		Tashkent III
hirsutum	improved	United States	eastern	TIDEWATER 29 (G. barb. X G. hir.)
hirsutum	improved	United States	n/a	TM-1
hirsutum	improved	United States	n/a	201208003.03(TM1)
hirsutum	improved	United States	eastern	TOOLE
hirsutum	improved	Southern Africa		UK 64
hirsutum	improved	Southern Africa		UK 77
hirsutum	improved	Europe		Victoria
hirsutum	improved	Southern Africa		VIR-5817 LR-IV
hirsutum	improved	Central Asia		VIR-6615 MCU-5
hirsutum	improved	United States	n/a	WESTBURN
hirsutum	improved	United States	plains	WESTERN STORMPROOF
hirsutum	improved	United States	eastern	WILDS 18
hirsutum	improved	China/Southeast Asia		Zhong Mian Suo 7 hao
hirsutum	improved	China/Southeast Asia		Zhong Mian Suo 8 hao
hirsutum	improved	China/Southeast Asia		Zhong Mian Suo 9 hao

## Sheet: Fig. 4a-2
Source Data Fig. 4. Low recombination haplotype blocks and methylation data for recombination hot and cold spots
Source Data Fig. 4a-2 | MAF and genotypes of the improved cotton panel
Chr	SNP	Pos.bp	Phase	MAF	Genotype
A01	i38420Gh	279526	C/T	0.2218	55/4/198
A01	i02196Gh	608870	C/A	0.4086	101/8/148
A01	i48454Gh	633683	C/T	0.3872	96/7/154
A01	i02201Gh	784828	T/C	0.3774	94/6/157
A01	i39374Gh	794946	G/T	0.4144	103/7/147
A01	i14525Gh	950151	C/A	0.3911	99/3/155
A01	i46014Gh	956619	A/G	0.3891	99/2/156
A01	i02211Gh	962097	C/T	0.2257	56/4/197
A01	i18373Gh	1024921	A/C	0.3988	101/3/153
A01	i48192Gh	1311347	T/C	0.3658	91/6/160
A01	i00132Gh	1401352	C/T	0.2529	62/6/189
A01	i24433Gh	1567435	A/G	0.4163	100/14/143
A01	i18374Gh	1569552	A/G	0.4475	108/14/135
A01	i18375Gh	1569783	A/C	0.4494	109/13/135
A01	i22232Gh	1646309	A/C	0.4455	109/11/137
A01	i37135Gh	1651683	T/G	0.4416	108/11/138
A01	i02242Gh	1797924	T/C	0.4981	121/14/122
A01	i30221Gh	1805509	A/G	0.4572	111/13/133
A01	i02244Gh	1846158	T/C	0.4397	106/14/137
A01	i02245Gh	1846371	G/A	0.4805	117/13/127
A01	i02246Gh	1846504	T/C	0.4728	114/15/128
A01	i02248Gh	1863542	C/A	0.3463	84/10/163
A01	i48117Gh	1864379	C/T	0.3424	83/10/164
A01	i02251Gh	1868511	T/C	0.3463	84/10/163
A01	i48118Gh	1895303	G/A	0.4514	110/12/135
A01	i44649Gh	2303613	C/A	0.4553	113/8/136
A01	i02270Gh	2306541	C/T	0.4514	112/8/137
A01	i14545Gh	2309255	T/C	0.465	116/7/134
A01	i02271Gh	2309465	T/G	0.4591	114/8/135
A01	i51196Gb	2341149	T/C	0.05642	14/1/242
A01	i02276Gh	2383947	T/C	0.3599	89/7/161
A01	i02300Gh	2676849	A/C	0.3521	88/5/164
A01	i31731Gh	2680266	T/C	0.3541	88/6/163
A01	i02307Gh	2746925	T/C	0.3833	95/7/155
A01	i22499Gh	2754115	A/G	0.4047	101/6/150
A01	i46938Gh	2930362	T/C	0.4689	119/3/135
A01	i14565Gh	2998092	T/C	0.4864	121/8/128
A01	i02323Gh	2998281	G/A	0.4825	120/8/129
A01	i02328Gh	3288067	A/G	0.3658	91/6/160
A01	i21628Gh	3304491	A/G	0.1654	41/3/213
A01	i21627Gh	3304512	C/A	0.1381	34/3/220
A01	i02330Gh	3309219	A/C	0.1654	41/3/213
A01	i48104Gh	3354517	A/G	0.3872	97/5/155
A01	i32268Gh	3371863	C/T	0.3872	97/5/155
A01	i43594Gh	3374301	T/C	0.3833	96/5/156
A01	i02333Gh	3691358	C/T	0.284	70/6/181
A01	i02334Gh	3695385	G/T	0.286	70/7/180
A01	i20690Gh	3825988	G/A	0.2296	56/6/195
A01	i30624Gh	3848004	T/C	0.3988	99/7/151
A01	i47232Gh	3866032	C/T	0.3677	91/7/159
A01	i32813Gh	3946101	A/G	0.3638	90/7/160
A01	i45036Gh	3995628	G/A	0.3794	94/7/156
A01	i60883Gt	4158904	A/G	0.3988	100/5/152
A01	i33646Gh	4183925	A/G	0.3852	96/6/155
A01	i41320Gh	4279874	G/A	0.4008	100/6/151
A01	i24266Gh	4306801	C/T	0.4008	100/6/151
A01	i31143Gh	4431085	T/C	0.4883	122/7/128
A01	i02347Gh	4512793	A/G	0.3152	78/6/173
A01	i41324Gh	4677062	A/G	0.2763	68/6/183
A01	i37328Gh	4759535	C/T	0.3405	85/5/167
A01	i02352Gh	4882297	T/G	0.4377	108/9/140
A01	i43118Gh	4891881	T/G	0.43	107/7/143
A01	i00859Gh	4893641	C/T	0.43	107/7/143
A01	i44571Gh	5061874	T/C	0.43	108/5/144
A01	i47073Gh	5113851	C/T	0.43	108/5/144
A01	i21332Gh	5118263	A/C	0.43	108/5/144
A01	i21331Gh	5118275	A/C	0.43	108/5/144
A01	i45593Gh	5121748	G/A	0.43	108/5/144
A01	i26494Gh	5122075	C/T	0.43	108/5/144
A01	i38885Gh	5123320	T/C	0.428	108/4/145
A01	i29428Gh	5144465	G/A	0.428	108/4/145
A01	i38884Gh	5167364	C/T	0.4339	109/5/143
A01	i30750Gh	5181396	T/C	0.4319	108/6/143
A01	i34358Gh	5188044	G/T	0.4339	109/5/143
A01	i22854Gh	5192718	C/T	0.4339	109/5/143
A01	i45926Gh	5210105	T/C	0.4339	109/5/143
A01	i63224Gt	5215127	T/C	0.4339	109/5/143
A01	i40077Gh	5728431	C/A	0.1751	43/4/210
A01	i14590Gh	5745563	A/G	0.1693	42/3/212
A01	i34668Gh	5755339	T/C	0.1654	41/3/213
A01	i02362Gh	5759058	T/G	0.1751	43/4/210
A01	i02363Gh	5762412	G/A	0.1751	43/4/210
A01	i02364Gh	5762924	T/C	0.1751	43/4/210
A01	i02365Gh	5772309	A/G	0.1498	37/3/217
A01	i14597Gh	5790298	T/C	0.4241	106/6/145
A01	i40536Gh	5798217	G/A	0.4222	106/5/146
A01	i02375Gh	6032191	G/T	0.4494	112/7/138
A01	i26065Gh	6189886	T/C	0.323	79/8/170
A01	i40130Gh	6332993	A/G	0.2802	70/4/183
A01	i02388Gh	6641560	C/T	0.177	44/3/210
A01	i47371Gh	6678744	C/A	0.4475	113/4/140
A01	i58877Gb	6692104	T/C	0.4494	113/5/139
A01	i02390Gh	6698725	A/G	0.4319	109/4/144
A01	i14603Gh	6707098	G/A	0.4105	99/13/145
A01	i36408Gh	6788125	A/G	0.2646	66/4/187
A01	i00594Gh	6790108	G/A	0.2802	70/4/183
A01	i02391Gh	6790556	T/C	0.2879	72/4/181
A01	i30171Gh	6797148	G/T	0.2821	70/5/182
A01	i02393Gh	6799624	G/T	0.2879	72/4/181
A01	i36683Gh	6807775	C/A	0.2879	72/4/181
A01	i47372Gh	6816431	T/C	0.3366	84/5/168
A01	i02394Gh	6846763	T/C	0.2802	70/4/183
A01	i27746Gh	7871229	C/T	0.2879	71/6/180
A01	i02409Gh	7877988	A/G	0.107	25/5/227
A01	i14613Gh	8080095	T/C	0.2179	54/4/199
A01	i42258Gh	8232354	G/A	0.3755	94/5/158
A01	i02415Gh	8252642	A/G	0.3171	79/5/173
A01	i02423Gh	8547730	A/G	0.249	63/2/192
A01	i53010Gb	9037954	G/A	0.1829	45/4/208
A01	i39650Gh	9151735	T/C	0.1965	49/3/205
A01	i39651Gh	9213449	C/A	0.2043	51/3/203
A01	i41338Gh	9413043	C/T	0.2101	52/4/201
A01	i23213Gh	9461834	T/C	0.2101	52/4/201
A01	i40667Gh	9558477	C/T	0.2101	52/4/201
A01	i41337Gh	9581160	T/C	0.1965	49/3/205
A01	i14622Gh	9676804	G/A	0.2121	53/3/201
A01	i25056Gh	9710296	C/T	0.214	53/4/200
A01	i49496Gh	9719739	T/C	0.2062	51/4/202
A01	i27948Gh	9788352	A/C	0.2062	51/4/202
A01	i43196Gh	9819858	G/A	0.2062	51/4/202
A01	i31117Gh	9824600	C/T	0.2062	51/4/202
A01	i25057Gh	9871776	C/A	0.2101	51/6/200
A01	i28130Gh	10326779	C/T	0.2101	52/4/201
A01	i02439Gh	10398018	T/C	0.3638	89/9/159
A01	i31238Gh	10406898	C/T	0.3716	91/9/157
A01	i32576Gh	10514949	C/T	0.3755	93/7/157
A01	i36967Gh	10517764	G/A	0.3755	93/7/157
A01	i44937Gh	10519732	C/T	0.3755	93/7/157
A01	i37343Gh	10733904	C/T	0.2996	73/8/176
A01	i30614Gh	10739788	T/G	0.2938	72/7/178
A01	i02457Gh	11455098	A/G	0.4494	112/7/138
A01	i02458Gh	11455307	C/T	0.4572	114/7/136
A01	i14626Gh	11455917	G/A	0.4572	114/7/136
A01	i14627Gh	11455976	G/A	0.4572	114/7/136
A01	i02460Gh	11460903	G/A	0.4572	114/7/136
A01	i02467Gh	11776648	T/G	0.393	98/6/153
A01	i02474Gh	12197121	T/C	0.286	72/3/182
A01	i47971Gh	12226757	G/A	0.286	72/3/182
A01	i47972Gh	12274486	A/C	0.428	107/6/144
A01	i00957Gh	12293735	A/G	0.4358	109/6/142
A01	i02480Gh	12524774	T/C	0.4747	118/8/131
A01	i53518Gb	12557404	G/A	0.2276	54/9/194
A01	i29023Gh	12595517	G/A	0.2393	57/9/191
A01	i24006Gh	12685494	T/C	0.2393	57/9/191
A01	i47452Gh	12689630	C/T	0.2393	57/9/191
A01	i02493Gh	12717380	A/G	0.2432	58/9/190
A01	i02494Gh	12736694	G/A	0.249	59/10/188
A01	i27127Gh	12771867	G/A	0.249	59/10/188
A01	i02497Gh	12784328	A/G	0.2529	60/10/187
A01	i27863Gh	13994459	T/C	0.3093	74/11/172
A01	i14647Gh	14045137	T/C	0.3016	72/11/174
A01	i44115Gh	14051423	A/G	0.2957	71/10/176
A01	i47578Gh	14306574	T/C	0.2996	73/8/176
A01	i02509Gh	14307381	A/G	0.2996	73/8/176
A01	i42028Gh	14384764	G/T	0.3405	83/9/165
A01	i02518Gh	14481077	A/G	0.3385	83/8/166
A01	i02519Gh	14484838	A/G	0.3385	83/8/166
A01	i25930Gh	15984910	C/T	0.358	88/8/161
A01	i41861Gh	16041893	C/T	0.3677	90/9/158
A01	i45783Gh	16139453	A/C	0.3658	90/8/159
A01	i44798Gh	16292212	G/A	0.3638	90/7/160
A01	i02525Gh	16293627	C/T	0.3696	91/8/158
A01	i49168Gh	16321961	C/T	0.3638	90/7/160
A01	i23603Gh	16374376	A/G	0.3638	90/7/160
A01	i22198Gh	16827468	G/A	0.393	98/6/153
A01	i29384Gh	16841048	G/A	0.393	98/6/153
A01	i27483Gh	16850880	A/G	0.3891	97/6/154
A01	i48434Gh	16873332	C/A	0.3872	97/5/155
A01	i48231Gh	16897838	A/G	0.3872	97/5/155
A01	i34473Gh	17052212	G/A	0.3541	88/6/163
A01	i24809Gh	17057478	C/A	0.3677	91/7/159
A01	i23440Gh	17065145	G/T	0.3677	91/7/159
A01	i41484Gh	17078227	C/A	0.3599	89/7/161
A01	i34027Gh	17083971	T/C	0.3541	88/6/163
A01	i02530Gh	17093840	T/C	0.356	89/5/163
A01	i42682Gh	17100677	G/T	0.4066	101/7/149
A01	i27896Gh	17182203	G/T	0.4397	110/6/141
A01	i21495Gh	17547166	C/T	0.428	107/6/144
A01	i30240Gh	17799340	T/G	0.356	89/5/163
A01	i40884Gh	18409756	C/T	0.4319	108/6/143
A01	i45173Gh	18864527	G/A	0.3872	97/5/155
A01	i53496Gb	19442171	C/A	0.393	98/6/153
A01	i27402Gh	19554641	A/C	0.4319	108/6/143
A01	i60879Gt	19560571	T/C	0.4241	106/6/145
A01	i02543Gh	19570740	C/T	0.4377	109/7/141
A01	i02544Gh	19573378	C/T	0.428	107/6/144
A01	i45630Gh	19632293	A/C	0.4222	105/7/145
A01	i21210Gh	19636575	G/A	0.428	107/6/144
A01	i02545Gh	19670518	G/A	0.4202	105/6/146
A01	i37131Gh	19673587	G/T	0.428	107/6/144
A01	i14655Gh	19677882	A/C	0.4261	106/7/144
A01	i14656Gh	19677982	T/C	0.4241	106/6/145
A01	i02546Gh	19710011	C/T	0.4358	109/6/142
A01	i14657Gh	19780693	A/G	0.4008	100/6/151
A01	i50665Gb	19781417	G/T	0.4086	102/6/149
A01	i02547Gh	19829891	G/A	0.3385	84/6/167
A01	i02548Gh	19869596	T/C	0.3638	91/5/161
A01	i43317Gh	20077777	G/A	0.07198	12/13/232
A01	i34575Gh	20202349	A/C	0.07393	12/14/231
A01	i30502Gh	20216339	T/C	0.07393	12/14/231
A01	i39205Gh	20223767	C/T	0.07393	12/14/231
A01	i30006Gh	20286564	T/G	0.07588	12/15/230
A01	i28482Gh	20287767	G/A	0.05642	12/5/240
A01	i33432Gh	20291914	C/T	0.07393	12/14/231
A01	i27136Gh	20367309	A/G	0.07004	11/14/232
A01	i40577Gh	20418424	G/A	0.07393	12/14/231
A01	i45642Gh	20432985	G/T	0.05642	12/5/240
A01	i44808Gh	20480337	G/T	0.4105	98/15/144
A01	i02553Gh	20573192	T/C	0.4027	96/15/146
A01	i02554Gh	20619261	C/T	0.4008	96/14/147
A01	i00453Gh	20619738	G/A	0.3988	95/15/147
A01	i00746Gh	20619739	G/A	0.3988	95/15/147
A01	i36742Gh	20749280	C/T	0.3969	97/10/150
A01	i39133Gh	20906299	C/A	0.4027	98/11/148
A01	i35065Gh	20923247	G/T	0.4008	98/10/149
A01	i38312Gh	20938028	C/T	0.3891	95/10/152
A01	i29990Gh	20992529	A/G	0.2977	73/7/177
A01	i43956Gh	21057479	A/C	0.393	95/12/150
A01	i26044Gh	21078129	T/C	0.3852	94/10/153
A01	i42464Gh	21464707	A/G	0.05058	12/2/243
A01	i02561Gh	21498749	C/T	0.4086	100/10/147
A01	i40198Gh	21512247	G/T	0.4202	103/10/144
A01	i31165Gh	21538462	A/G	0.4163	102/10/145
A01	i24843Gh	21610208	T/C	0.4066	99/11/147
A01	i14664Gh	21682078	G/A	0.4144	101/11/145
A01	i02563Gh	21685689	C/T	0.4086	100/10/147
A01	i44978Gh	21740861	C/A	0.05837	14/2/241
A01	i32032Gh	21759686	C/T	0.4455	110/9/138
A01	i26978Gh	21788800	T/G	0.05837	14/2/241
A01	i21390Gh	21798247	G/A	0.4416	108/11/138
A01	i22614Gh	21798933	A/G	0.3872	95/9/153
A01	i29823Gh	21805081	A/G	0.05058	12/2/243
A01	i36074Gh	21889114	A/C	0.3093	77/5/175
A01	i44214Gh	22012199	A/G	0.3035	75/6/176
A01	i44213Gh	22077471	A/G	0.3074	76/6/175
A01	i34716Gh	22141317	G/A	0.321	79/7/171
A01	i39578Gh	22198769	T/C	0.3191	79/6/172
A01	i30772Gh	22615577	G/A	0.07004	17/2/238
A01	i45053Gh	22697143	G/A	0.07004	17/2/238
A01	i37490Gh	22789641	A/C	0.05837	14/2/241
A01	i23944Gh	22824992	G/T	0.06031	14/3/240
A01	i33248Gh	22842277	T/C	0.05447	13/2/242
A01	i61677Gt	22862682	A/C	0.05837	14/2/241
A01	i50770Gb	22863194	C/T	0.05837	14/2/241
A01	i42019Gh	22934024	T/C	0.05837	14/2/241
A01	i41894Gh	22960031	T/C	0.05837	14/2/241
A01	i35782Gh	22971578	C/A	0.05837	14/2/241
A01	i23096Gh	23184636	A/C	0.4066	100/9/148
A01	i02589Gh	27852748	G/A	0.07004	18/0/239
A01	i58649Gb	28083822	C/T	0.07004	18/0/239
A01	i46443Gh	28101369	T/C	0.3444	84/9/164
A01	i25260Gh	32930835	C/A	0.3833	93/11/153
A01	i26730Gh	32966795	A/G	0.2977	71/11/175
A01	i45345Gh	33299826	A/G	0.3677	90/9/158
A01	i28762Gh	34147666	A/G	0.4786	118/10/129
A01	i21170Gh	35814129	A/G	0.3852	94/10/153
A01	i24092Gh	36828794	A/C	0.3852	94/10/153
A01	i35705Gh	37824392	A/C	0.2821	68/9/180
A01	i33013Gh	38822708	T/C	0.4786	118/10/129
A01	i24173Gh	40899430	C/T	0.4864	120/10/127
A01	i37606Gh	40905025	A/C	0.4786	118/10/129
A01	i26596Gh	40916301	C/A	0.4825	119/10/128
A01	i43644Gh	40984912	G/A	0.4805	118/11/128
A01	i41231Gh	41079400	G/A	0.4825	119/10/128
A01	i35959Gh	41131638	C/T	0.4825	119/10/128
A01	i35958Gh	41131845	G/A	0.4825	119/10/128
A01	i45696Gh	41140934	G/A	0.4747	117/10/130
A01	i40192Gh	41167391	G/A	0.4825	119/10/128
A01	i23751Gh	41232612	C/T	0.4825	119/10/128
A01	i22934Gh	41472515	G/A	0.4825	119/10/128
A01	i26912Gh	41490602	T/C	0.4786	118/10/129
A01	i40882Gh	41549581	T/C	0.4669	112/16/129
A01	i23947Gh	41570604	T/C	0.4825	119/10/128
A01	i37026Gh	41706878	T/C	0.4825	119/10/128
A01	i40053Gh	41719734	C/T	0.4825	119/10/128
A01	i31080Gh	41784683	T/G	0.4708	114/14/129
A01	i36810Gh	41791253	C/A	0.4825	119/10/128
A01	i02621Gh	41840230	T/C	0.4747	117/10/130
A01	i48088Gh	41868381	A/G	0.4825	119/10/128
A01	i24984Gh	41887230	C/T	0.4825	119/10/128
A01	i31079Gh	41924559	A/G	0.4767	117/11/129
A01	i33825Gh	41925366	C/T	0.4805	118/11/128
A01	i30298Gh	41962527	A/G	0.4805	118/11/128
A01	i44412Gh	42042511	G/A	0.4825	119/10/128
A01	i21219Gh	42761621	G/A	0.4708	116/10/131
A01	i21684Gh	42827011	G/A	0.4825	118/12/127
A01	i51394Gb	42859501	A/C	0.09339	24/0/233
A01	i36555Gh	42913117	A/G	0.4105	100/11/146
A01	i30902Gh	43062184	C/T	0.4903	121/10/126
A01	i44415Gh	43073825	C/A	0.4864	120/10/127
A01	i30745Gh	43077910	C/T	0.4883	120/11/126
A01	i26197Gh	43235841	T/C	0.4903	121/10/126
A01	i02612Gh	43246280	C/T	0.4903	121/10/126
A01	i40323Gh	43355735	C/T	0.4805	118/11/128
A01	i40507Gh	43400600	A/G	0.4786	117/12/128
A01	i40056Gh	43522025	G/T	0.4903	121/10/126
A01	i21451Gh	43531602	A/G	0.4825	119/10/128
A01	i02611Gh	43615965	A/G	0.4086	100/10/147
A01	i02610Gh	43622790	A/G	0.4047	99/10/148
A01	i14679Gh	43623232	T/G	0.4086	100/10/147
A01	i02609Gh	43624731	A/C	0.4086	100/10/147
A01	i02607Gh	43628039	A/G	0.4086	100/10/147
A01	i39493Gh	43749695	C/T	0.4981	123/10/124
A01	i47486Gh	44013090	A/C	0.4961	122/11/124
A01	i41190Gh	44075013	T/C	0.4961	122/11/124
A01	i21823Gh	45943844	T/C	0.4066	100/9/148
A01	i39742Gh	49151919	C/T	0.4961	123/9/125
A01	i21486Gh	49930500	T/C	0.4786	117/12/128
A01	i39903Gh	50802539	A/G	0.4572	113/9/135
A01	i48925Gh	57877392	G/T	0.05253	11/5/241
A01	i29551Gh	61668054	C/A	0.4786	120/6/131
A01	i34137Gh	62277411	T/C	0.4319	107/8/142
A01	i40452Gh	62433714	G/A	0.05253	11/5/241
A01	i30540Gh	63300814	T/G	0.428	105/10/142
A01	i42938Gh	69691761	A/C	0.4261	104/11/142
A01	i42905Gh	71017204	T/C	0.4416	110/7/140
A01	i27954Gh	72060386	T/G	0.4416	110/7/140
A01	i31090Gh	74172794	A/C	0.4319	107/8/142
A01	i59145Gb	77197101	G/A	0.07198	18/1/238
A01	i24000Gh	79251995	A/G	0.4202	104/8/145
A01	i35661Gh	82280294	C/A	0.4047	102/4/151
A01	i24470Gh	85414585	T/C	0.286	71/5/181
A01	i30417Gh	87777648	T/C	0.4086	103/4/150
A01	i34391Gh	92184547	C/T	0.4008	101/4/152
A01	i25400Gh	92415787	A/G	0.2821	70/5/182
A01	i35953Gh	92940246	G/A	0.4125	104/4/149
A01	i42799Gh	93476146	T/C	0.4066	100/9/148
A01	i27201Gh	93672227	T/C	0.4125	102/8/147
A01	i35374Gh	93674679	A/G	0.4086	101/8/148
A01	i34428Gh	93759945	A/G	0.4125	102/8/147
A01	i30373Gh	93766832	T/C	0.4144	102/9/146
A01	i30764Gh	93869867	G/A	0.4163	103/8/146
A01	i43638Gh	93880560	G/A	0.4163	103/8/146
A01	i32536Gh	94127526	T/C	0.4125	102/8/147
A01	i43672Gh	94128896	G/A	0.4202	104/8/145
A01	i32537Gh	94213023	A/G	0.4163	103/8/146
A01	i33670Gh	94231696	G/A	0.4202	104/8/145
A01	i42078Gh	94263580	G/T	0.4202	104/8/145
A01	i02718Gh	94348085	C/T	0.4163	103/8/146
A01	i49426Gh	94360532	A/G	0.4163	103/8/146
A01	i22824Gh	94468739	A/C	0.4163	103/8/146
A01	i40451Gh	94780511	C/T	0.4202	104/8/145
A01	i34510Gh	94795565	A/G	0.4163	103/8/146
A01	i36248Gh	95040050	G/A	0.4202	104/8/145
A01	i60926Gt	95158282	C/T	0.05837	14/2/241
A01	i52131Gb	95242995	C/T	0.05837	14/2/241
A01	i60308Gb	95338467	C/T	0.05837	14/2/241
A01	i36727Gh	95597862	A/G	0.4163	103/8/146
A01	i45536Gh	95638795	A/C	0.4163	103/8/146
A01	i29532Gh	95644536	A/G	0.4202	104/8/145
A01	i27731Gh	95849156	T/C	0.4202	104/8/145
A01	i44052Gh	95978846	A/G	0.4163	103/8/146
A01	i39531Gh	96076551	A/G	0.4202	104/8/145
A01	i22734Gh	96129271	G/A	0.4202	104/8/145
A01	i33308Gh	96189929	T/C	0.4125	102/8/147
A01	i42430Gh	96205092	T/C	0.4163	103/8/146
A01	i38670Gh	96259253	G/A	0.4222	104/9/144
A01	i39034Gh	96275017	A/G	0.4202	104/8/145
A01	i39024Gh	96387859	A/G	0.4163	103/8/146
A01	i44443Gh	96403074	A/G	0.4163	103/8/146
A01	i38828Gh	96476772	G/A	0.4163	103/8/146
A01	i23904Gh	96528946	A/G	0.4163	103/8/146
A01	i45199Gh	96761492	A/C	0.4163	103/8/146
A01	i26929Gh	96804343	A/G	0.4144	102/9/146
A01	i27892Gh	96849402	A/G	0.4163	103/8/146
A01	i21919Gh	96892824	A/G	0.4125	102/8/147
A01	i43387Gh	96962528	A/G	0.4144	102/9/146
A01	i31937Gh	96966855	T/C	0.4163	103/8/146
A01	i34781Gh	97065499	C/T	0.4144	102/9/146
A01	i49136Gh	97085329	C/T	0.4144	102/9/146
A01	i27965Gh	97088197	G/A	0.4144	102/9/146
A01	i23241Gh	97089449	C/T	0.4144	102/9/146
A01	i28663Gh	97147482	T/G	0.3599	89/7/161
A01	i22823Gh	97205679	A/G	0.4163	103/8/146
A01	i37504Gh	97244158	C/T	0.4144	102/9/146
A01	i22163Gh	97319811	C/T	0.4163	103/8/146
A01	i28664Gh	97325095	G/A	0.4144	102/9/146
A01	i28174Gh	97404943	T/C	0.4163	103/8/146
A01	i23612Gh	97419308	T/C	0.4144	102/9/146
A01	i35278Gh	97641156	A/G	0.3619	90/6/161
A01	i02745Gh	97652329	C/T	0.4163	103/8/146
A01	i35878Gh	97678520	A/G	0.4163	103/8/146
A01	i30010Gh	97689804	C/T	0.4163	103/8/146
A01	i27102Gh	97711416	C/T	0.4183	104/7/146
A01	i41742Gh	97822440	G/A	0.3619	90/6/161
A01	i47060Gh	97839604	A/G	0.3619	90/6/161
A01	i27101Gh	97861014	T/C	0.4144	102/9/146
A01	i56407Gb	97861141	G/A	0.3891	96/8/153
A01	i45902Gh	98025068	T/G	0.4163	103/8/146
A01	i45901Gh	98133025	T/C	0.3619	90/6/161
A01	i39394Gh	98137956	G/A	0.4163	103/8/146
A01	i49208Gh	98200891	A/G	0.4163	103/8/146
A01	i39790Gh	98250262	C/T	0.4163	103/8/146
A01	i32844Gh	98358186	T/C	0.4163	103/8/146
A01	i33388Gh	98432538	G/A	0.4163	103/8/146
A01	i37996Gh	98453684	T/C	0.2198	53/7/197
A01	i48157Gh	98458203	G/A	0.4163	103/8/146
A01	i27933Gh	98521279	A/G	0.4144	102/9/146
A01	i47144Gh	98602622	A/G	0.4144	102/9/146
A01	i32465Gh	98718060	C/T	0.4183	103/9/145
A01	i23300Gh	98909600	C/A	0.4163	103/8/146
A01	i44101Gh	98973804	T/C	0.3619	90/6/161
A01	i41723Gh	99366337	A/C	0.3619	90/6/161
A01	i27864Gh	99464425	T/C	0.4163	103/8/146
A01	i27866Gh	99603879	G/T	0.4163	103/8/146
A01	i34314Gh	99670816	C/T	0.4027	99/9/149
A01	i02737Gh	99801284	A/G	0.4027	99/9/149
A01	i40602Gh	99913726	T/C	0.4047	100/8/149
A01	i40516Gh	99937875	A/C	0.4047	100/8/149
A01	i27801Gh	99950423	T/C	0.3541	88/6/163
A01	i27132Gh	99989679	A/C	0.4047	100/8/149
A01	i29642Gh	100189726	T/C	0.4047	100/8/149
A01	i41184Gh	100229752	C/T	0.4047	100/8/149
A01	i32863Gh	100308723	A/G	0.4027	99/9/149
A01	i32637Gh	100336751	G/A	0.4047	100/8/149
A01	i21104Gh	100501860	T/C	0.4047	100/8/149
A01	i34577Gh	100535230	T/C	0.4047	100/8/149
A01	i34429Gh	100574164	T/C	0.3502	87/6/164
A01	i37916Gh	100762814	G/A	0.3969	98/8/151
A01	i40082Gh	100794135	C/T	0.3969	98/8/151
A01	i29713Gh	100848637	T/C	0.3969	98/8/151
A01	i23809Gh	100879670	T/C	0.3969	98/8/151
A01	i37932Gh	100905587	A/G	0.3969	98/8/151
A01	i49237Gh	100973099	A/G	0.3969	98/8/151
A01	i46877Gh	101022833	G/T	0.3969	98/8/151
A01	i24583Gh	101026826	G/A	0.3969	98/8/151
A01	i36433Gh	101105095	G/A	0.3969	98/8/151
A01	i46717Gh	101241764	G/A	0.4047	100/8/149
A01	i32147Gh	101272814	A/G	0.3502	87/6/164
A01	i20773Gh	101308819	G/A	0.4047	100/8/149
A01	i30954Gh	101311539	G/A	0.4047	100/8/149
A01	i42387Gh	101323774	G/T	0.4047	100/8/149
A01	i20676Gh	101349696	T/C	0.3502	87/6/164
A01	i14702Gh	101359343	A/G	0.4047	100/8/149
A01	i24700Gh	101366028	C/T	0.4047	100/8/149
A01	i39225Gh	101368808	T/C	0.4047	100/8/149
A01	i36908Gh	101370924	C/T	0.4047	100/8/149
A01	i36909Gh	101371241	A/G	0.3482	86/7/164
A01	i49338Gh	101446818	A/G	0.4047	100/8/149
A01	i30542Gh	101451492	A/C	0.4047	100/8/149
A01	i45436Gh	101454556	C/T	0.4047	100/8/149
A01	i38596Gh	101482153	A/G	0.4047	100/8/149
A01	i37899Gh	101515696	A/C	0.4047	100/8/149
A01	i36907Gh	101557860	T/C	0.4047	100/8/149
A01	i36906Gh	101558010	A/C	0.4047	100/8/149
A01	i30418Gh	101558689	T/C	0.4047	100/8/149
A01	i40368Gh	101586161	G/A	0.4047	100/8/149
A01	i31953Gh	101600940	T/C	0.4047	100/8/149
A01	i39182Gh	101626339	T/C	0.4047	100/8/149
A01	i02729Gh	101627917	C/A	0.4047	100/8/149
A01	i02728Gh	101642217	G/T	0.4047	100/8/149
A01	i02727Gh	101643463	T/C	0.4047	100/8/149
A01	i16954Gh	101666758	G/A	0.4047	100/8/149
A01	i46869Gh	101673858	A/G	0.4047	100/8/149
A01	i48286Gh	101680536	C/T	0.4163	103/8/146
A01	i40367Gh	101686941	C/T	0.3502	87/6/164
A01	i46387Gh	101696958	T/C	0.4047	100/8/149
A01	i31952Gh	101729254	C/T	0.3969	98/8/151
A01	i35399Gh	101750591	G/A	0.3969	98/8/151
A01	i20633Gh	101752036	C/T	0.3385	84/6/167
A01	i40859Gh	101774932	G/A	0.3969	98/8/151
A01	i31135Gh	101790013	T/C	0.3969	98/8/151
A01	i22389Gh	101796949	A/C	0.3385	83/8/166
A01	i21240Gh	101799362	A/G	0.3424	85/6/166
A01	i02726Gh	101821033	A/G	0.3969	98/8/151
A01	i02725Gh	101826079	G/T	0.3969	98/8/151
A01	i33778Gh	101826526	C/T	0.3969	98/8/151
A01	i48294Gh	101841640	A/G	0.3969	98/8/151
A01	i02724Gh	101892255	T/C	0.3969	98/8/151
A01	i23922Gh	101903229	A/C	0.3969	98/8/151
A01	i41884Gh	101982081	T/C	0.3969	98/8/151
A01	i47036Gh	102083791	C/A	0.3969	98/8/151
A01	i02723Gh	102126332	T/C	0.3969	98/8/151
A01	i14706Gh	102128548	A/G	0.3969	98/8/151
A01	i14705Gh	102128600	G/A	0.3969	98/8/151
A01	i02722Gh	102129869	A/C	0.3969	98/8/151
A01	i43628Gh	102149677	C/T	0.3969	98/8/151
A01	i41984Gh	102151421	G/A	0.3969	98/8/151
A01	i30265Gh	102211057	C/T	0.3969	98/8/151
A01	i45292Gh	102235514	C/T	0.3969	98/8/151
A01	i34348Gh	102279270	G/T	0.3969	98/8/151
A01	i29520Gh	102282287	G/A	0.3969	98/8/151
A01	i30264Gh	102292887	T/C	0.3969	98/8/151
A01	i35471Gh	102309569	C/T	0.3969	98/8/151
A01	i21258Gh	102309974	T/G	0.3969	98/8/151
A01	i20840Gh	102318879	A/G	0.3969	98/8/151
A01	i32139Gh	102359083	C/T	0.3969	98/8/151
A01	i41400Gh	102376586	G/T	0.3969	98/8/151
A01	i31193Gh	102420174	T/C	0.3969	98/8/151
A01	i29519Gh	102426228	A/G	0.3424	85/6/166
A01	i47051Gh	102518764	C/T	0.3969	98/8/151
A01	i45431Gh	102585848	C/T	0.3988	99/7/151
A01	i24160Gh	102682653	A/G	0.3969	98/8/151
A01	i36671Gh	102727918	G/A	0.3969	98/8/151
A01	i44592Gh	102802048	A/C	0.3969	98/8/151
A01	i40500Gh	102872326	A/C	0.4047	100/8/149
A01	i55389Gb	103169878	G/A	0.4086	101/8/148
A01	i02719Gh	103170011	C/T	0.4086	101/8/148
A01	i21315Gh	103197820	T/G	0.4086	101/8/148
A01	i46918Gh	103282189	A/G	0.4066	100/9/148
A01	i36634Gh	103304876	G/A	0.4086	101/8/148
A01	i28543Gh	103520954	T/C	0.4086	101/8/148
A01	i22285Gh	103540721	T/C	0.4086	101/8/148
A01	i41574Gh	103557183	G/A	0.4086	101/8/148
A01	i31404Gh	103589350	A/G	0.4086	101/8/148
A01	i20782Gh	103669259	T/G	0.4086	101/8/148
A01	i40977Gh	103707182	A/G	0.4086	101/8/148
A01	i31405Gh	103722345	C/T	0.4086	101/8/148
A01	i21669Gh	103756166	A/G	0.4086	101/8/148
A01	i35335Gh	103799181	A/G	0.4086	101/8/148
A01	i22564Gh	103822779	C/T	0.4086	101/8/148
A01	i28291Gh	103837342	T/C	0.4086	101/8/148
A01	i21057Gh	103838194	C/T	0.4105	101/9/147
A01	i22108Gh	103882098	A/G	0.4086	101/8/148
A01	i38867Gh	103973561	G/A	0.4086	101/8/148
A01	i46853Gh	104013118	A/G	0.4086	101/8/148
A01	i46688Gh	104090518	A/G	0.4047	100/8/149
A01	i24974Gh	104091773	C/T	0.4047	100/8/149
A01	i02755Gh	104138479	C/A	0.4086	101/8/148
A01	i02757Gh	104141803	G/A	0.4086	101/8/148
A01	i29752Gh	104144075	G/A	0.4086	101/8/148
A01	i49241Gh	104173041	A/G	0.4086	101/8/148
A01	i38924Gh	104237710	C/T	0.4086	101/8/148
A01	i29753Gh	104294622	G/A	0.4086	101/8/148
A01	i35674Gh	104321884	G/T	0.4086	101/8/148
A01	i36073Gh	104344330	C/T	0.4086	101/8/148
A01	i42610Gh	104379369	C/A	0.4086	101/8/148
A01	i33397Gh	104444475	G/T	0.4086	101/8/148
A01	i23867Gh	104453221	G/A	0.4086	101/8/148
A01	i36373Gh	104526943	C/A	0.4086	101/8/148
A01	i33072Gh	104569196	T/C	0.4086	101/8/148
A01	i29161Gh	104627619	G/T	0.4086	101/8/148
A01	i33073Gh	104715985	C/T	0.4086	101/8/148
A01	i20649Gh	104747039	T/C	0.4086	101/8/148
A01	i45320Gh	104758350	G/T	0.4086	101/8/148
A01	i27693Gh	104765244	G/A	0.4066	100/9/148
A01	i45035Gh	104827641	C/T	0.4086	101/8/148
A01	i48279Gh	104847025	G/A	0.4086	101/8/148
A01	i24730Gh	104977958	T/C	0.4086	101/8/148
A01	i37700Gh	104999690	G/A	0.4086	101/8/148
A01	i30107Gh	105022672	G/T	0.4086	100/10/147
A01	i44949Gh	105078067	A/C	0.4066	100/9/148
A01	i24224Gh	105193541	A/G	0.4066	100/9/148
A01	i42540Gh	105199596	G/A	0.4086	101/8/148
A01	i21201Gh	105219237	G/A	0.4086	101/8/148
A01	i37273Gh	105271964	G/A	0.4086	101/8/148
A01	i21526Gh	105417755	A/C	0.4066	100/9/148
A01	i49299Gh	105431182	G/T	0.4066	100/9/148
A01	i42541Gh	105453544	A/G	0.4066	100/9/148
A01	i21744Gh	105489476	G/A	0.4086	101/8/148
A01	i47522Gh	105526774	T/C	0.4086	101/8/148
A01	i32067Gh	105541862	C/T	0.4066	100/9/148
A01	i40498Gh	105604519	G/T	0.4066	100/9/148
A01	i31438Gh	105620556	A/G	0.4086	101/8/148
A01	i47173Gh	105625626	C/T	0.4066	100/9/148
A01	i24994Gh	105727909	C/T	0.4086	101/8/148
A01	i35470Gh	105741454	T/C	0.4086	101/8/148
A01	i27979Gh	105752520	G/A	0.4086	101/8/148
A01	i02758Gh	105754965	G/A	0.4086	101/8/148
A01	i32921Gh	105787799	G/A	0.4086	101/8/148
A01	i02759Gh	105822982	A/G	0.4086	101/8/148
A01	i02760Gh	105823129	G/A	0.4086	101/8/148
A01	i02761Gh	105826795	A/G	0.4086	101/8/148
A01	i38131Gh	105834768	G/A	0.4086	101/8/148
A01	i40690Gh	105868300	T/G	0.4086	101/8/148
A01	i14713Gh	105966167	C/T	0.4066	100/9/148
A01	i46554Gh	106004034	T/C	0.4786	119/8/130
A01	i38132Gh	106008855	A/G	0.4669	116/8/133
A01	i24376Gh	106027984	T/C	0.4669	116/8/133
A01	i34731Gh	106193926	A/G	0.463	115/8/134
A01	i02767Gh	107066886	A/G	0.4455	110/9/138
A01	i25127Gh	107161338	T/C	0.463	115/8/134
A01	i48775Gh	107219231	G/A	0.05058	12/2/243
A01	i14714Gh	107407472	A/G	0.05447	13/2/242
A01	i62245Gt	107720799	A/G	0.05058	12/2/243
A01	i29684Gh	108066860	G/A	0.1751	43/4/210
A01	i60832Gt	108199119	A/G	0.05837	14/2/241
A01	i24355Gh	108215670	C/T	0.3288	80/9/168
A01	i48916Gh	108315962	G/A	0.05837	14/2/241
A01	i58272Gb	108758199	A/G	0.05837	14/2/241
A01	i33372Gh	109262193	T/C	0.1089	28/0/229
A01	i47070Gh	109285820	G/A	0.1089	28/0/229
A01	i54975Gb	110229281	A/G	0.09728	25/0/232
A01	i43165Gh	110242636	C/A	0.08949	23/0/234
A01	i30273Gh	110338964	T/C	0.08171	21/0/236
A01	i43166Gh	110403230	C/T	0.1304	33/1/223
A01	i33465Gh	110849170	T/G	0.1868	47/2/208
A01	i27627Gh	111529957	T/C	0.07004	18/0/239
A01	i46625Gh	111549256	G/A	0.07393	19/0/238
A01	i23909Gh	111574717	A/G	0.07782	20/0/237
A01	i35076Gh	111608350	G/A	0.07782	20/0/237
A01	i02833Gh	111659752	A/G	0.2354	57/7/193
A01	i26890Gh	111680171	C/T	0.2354	57/7/193
A01	i27626Gh	111682533	A/C	0.2354	57/7/193
A01	i21189Gh	111740851	G/A	0.2315	56/7/194
A01	i43218Gh	111741063	C/T	0.2315	56/7/194
A01	i02834Gh	111753447	A/C	0.2315	56/7/194
A01	i02836Gh	111800077	T/C	0.1809	43/7/207
A01	i02838Gh	111974018	G/A	0.3074	75/8/174
A01	i32030Gh	112036269	T/G	0.3093	76/7/174
A01	i21293Gh	112090319	A/G	0.3093	76/7/174
A01	i21278Gh	112109380	A/G	0.3093	76/7/174
A01	i02842Gh	112333323	A/G	0.2451	60/6/191
A01	i02843Gh	112335653	T/C	0.2451	60/6/191
A01	i02848Gh	112631714	T/C	0.2529	63/4/190
A01	i54670Gb	113760326	C/T	0.4611	116/5/136
A01	i23690Gh	113774761	A/C	0.4611	116/5/136
A01	i02866Gh	113777201	T/C	0.4611	116/5/136
A01	i35086Gh	113802307	A/G	0.4611	116/5/136
A01	i29089Gh	113830898	A/C	0.4611	116/5/136
A01	i47498Gh	113842263	T/C	0.4611	116/5/136
A01	i53079Gb	113917907	C/T	0.4572	115/5/137
A01	i31527Gh	113918970	A/G	0.4572	115/5/137
A01	i46054Gh	113985502	A/G	0.4416	111/5/141
A01	i33369Gh	114048325	C/T	0.4611	116/5/136
A01	i44693Gh	114065171	G/A	0.4377	110/5/142
A01	i51218Gb	114103158	C/T	0.4377	110/5/142
A01	i40404Gh	114155897	T/G	0.4377	110/5/142
A01	i35573Gh	114253179	T/C	0.4339	109/5/143
A01	i40403Gh	114327446	G/A	0.4339	109/5/143
A01	i54042Gb	115067910	T/G	0.1479	37/2/218
A01	i02884Gh	115133556	A/G	0.1479	37/2/218
A01	i50326Gb	115181919	C/A	0.1556	39/2/216
A01	i55198Gb	115188237	G/A	0.1479	37/2/218
A01	i14740Gh	115188997	C/T	0.179	45/2/210
A01	i02887Gh	115214549	A/G	0.1479	37/2/218
A01	i02888Gh	115215007	A/C	0.1556	39/2/216
A01	i02889Gh	115219414	A/C	0.1479	37/2/218
A01	i02890Gh	115225776	C/T	0.1556	39/2/216
A01	i50842Gb	115278300	C/A	0.1479	37/2/218
A01	i50843Gb	115279815	C/T	0.1518	38/2/217
A01	i14741Gh	115302050	A/G	0.1518	38/2/217
A01	i02895Gh	115302374	A/G	0.144	36/2/219
A01	i14742Gh	115364291	G/T	0.1479	37/2/218
A01	i58207Gb	115467195	C/T	0.1362	34/2/221
A01	i02900Gh	115497992	T/C	0.1479	37/2/218
A01	i21395Gh	115584244	A/C	0.1498	37/3/217
A01	i02905Gh	115603893	A/G	0.1537	38/3/216
A01	i02906Gh	115627693	G/A	0.1498	37/3/217
A01	i02907Gh	115633765	A/C	0.1537	38/3/216
A01	i02908Gh	115650850	G/A	0.1498	37/3/217
A01	i02909Gh	115652051	A/G	0.1498	37/3/217
A01	i65187Gm	115725781	T/C	0.1342	33/3/221
A01	i21429Gh	115773372	G/A	0.1459	36/3/218
A01	i65738Gm	115825106	A/C	0.1479	37/2/218
A01	i30343Gh	115845618	A/G	0.4747	118/8/131
A01	i51940Gb	115883877	A/C	0.1381	35/1/221
A01	i49501Gh	115922989	A/G	0.2763	69/4/184
A01	i00479Gh	116175704	G/A	0.2451	61/4/192
A01	i02915Gh	116446657	C/A	0.1148	29/1/227
A01	i02918Gh	116550490	G/T	0.1109	28/1/228
A01	i02919Gh	116554446	G/T	0.1051	26/2/229
A01	i02920Gh	116591989	T/G	0.1148	29/1/227
A01	i00511Gh	116604112	C/T	0.2549	63/5/189
A01	i53062Gb	116633977	G/A	0.1479	37/2/218
A01	i02924Gh	116641205	T/G	0.1128	28/2/227
A01	i02925Gh	116672743	G/A	0.1148	29/1/227
A01	i24098Gh	116700140	A/G	0.3755	94/5/158
A01	i48487Gh	116858851	G/A	0.1245	31/2/224
A01	i22085Gh	117003926	T/C	0.4261	106/7/144
A01	i02926Gh	117051054	C/A	0.1304	32/3/222
A01	i18496Gh	117051214	T/C	0.3872	97/5/155
A01	i14751Gh	117051652	G/A	0.4767	119/7/131
A01	i37093Gh	117092490	T/C	0.4436	111/6/140
A01	i48085Gh	117148925	A/G	0.4728	118/7/132
A01	i40136Gh	117182980	A/G	0.4903	122/8/127
A01	i02927Gh	117195916	G/A	0.3677	91/7/159
A01	i00211Gh	117215312	A/G	0.1342	33/3/221
A01	i51039Gb	117215584	C/T	0.1304	32/3/222
A01	i14752Gh	117254553	T/C	0.3735	93/6/158
A01	i50142Gb	117254589	A/C	0.5	125/7/125
A01	i50141Gb	117254654	C/T	0.4981	125/6/126
A01	i02935Gh	117364528	A/G	0.43	107/7/143
A01	i02936Gh	117365428	T/C	0.1732	43/3/211
A01	i02937Gh	117365576	G/A	0.1673	42/2/213
A01	i02939Gh	117377444	T/C	0.1673	42/2/213
A01	i02951Gh	117530933	C/T	0.1304	32/3/222
A01	i14762Gh	117545752	A/G	0.1673	42/2/213
A01	i02957Gh	117546737	T/C	0.1673	42/2/213
A01	i49401Gh	117550621	C/T	0.1712	42/4/211
A01	i26288Gh	117707893	T/C	0.08755	19/7/231
A01	i02968Gh	117764237	A/G	0.4377	109/7/141
A01	i02970Gh	117765878	G/A	0.4377	109/7/141
A01	i23982Gh	117772143	T/C	0.4864	122/6/129
A01	i02975Gh	117772928	T/C	0.4864	122/6/129
A01	i26289Gh	117833912	T/G	0.4339	108/7/142
A01	i47599Gh	117878289	C/T	0.4572	114/7/136
A01	i02977Gh	117903375	C/T	0.4494	112/7/138
A01	i01196Gh	117924819	A/G	0.4533	113/7/137
A01	i01052Gh	117927435	A/G	0.4455	111/7/139
A01	i02988Gh	118152334	C/T	0.4494	113/5/139
A01	i35250Gh	118161699	G/A	0.4319	108/6/143
A01	i37680Gh	118173105	C/T	0.4825	121/6/130
A01	i02994Gh	118249321	T/C	0.4553	115/4/138
A01	i02995Gh	118260654	A/C	0.4553	115/4/138
A01	i02996Gh	118263929	A/G	0.4553	115/4/138
A01	i14778Gh	118267620	C/T	0.4163	104/6/147
A01	i14779Gh	118267701	C/T	0.4163	104/6/147
A01	i14781Gh	118645519	T/C	0.1673	42/2/213
A01	i03005Gh	118668729	C/T	0.1518	38/2/217
A01	i22447Gh	118695632	C/A	0.3969	99/6/152
A01	i37525Gh	118902545	A/G	0.3327	82/7/168
A01	i30143Gh	118906868	T/C	0.3346	82/8/167
A01	i26195Gh	118930054	G/A	0.4047	100/8/149
A01	i23090Gh	118944994	C/T	0.3696	90/10/157
A01	i37524Gh	118998465	G/A	0.4105	102/7/148
A01	i29963Gh	119014061	T/C	0.4047	100/8/149
A01	i03016Gh	119019102	C/T	0.3872	96/7/154
A01	i00555Gh	119022472	T/G	0.3872	96/7/154
A01	i26351Gh	119026333	A/G	0.3872	96/7/154
A01	i00152Gh	119212780	G/A	0.1595	40/2/215
A01	i03035Gh	119378582	C/T	0.1615	40/3/214
A01	i03037Gh	119393876	T/C	0.1576	39/3/215
A01	i37585Gh	119496390	A/C	0.1693	41/5/211
A01	i03044Gh	119533364	G/T	0.1654	40/5/212
A01	i03046Gh	119545252	A/G	0.1576	38/5/214
A01	i03047Gh	119547684	G/A	0.1576	38/5/214
A01	i03049Gh	119548687	G/A	0.1576	38/5/214
A02	i04855Gh	569179	A/C	0.3677	91/7/159
A02	i23005Gh	596134	C/T	0.4903	124/4/129
A02	i00682Gh	659683	A/G	0.4669	118/4/135
A02	i63709Gm	700194	A/G	0.3405	85/5/167
A02	i18843Gh	709157	T/C	0.3016	76/3/178
A02	i00411Gh	710831	T/G	0.2977	75/3/179
A02	i00412Gh	711037	T/C	0.2977	75/3/179
A02	i00543Gh	714485	T/C	0.3035	76/4/177
A02	i30865Gh	715907	G/A	0.3113	78/4/175
A02	i00471Gh	717928	G/A	0.3093	76/7/174
A02	i00472Gh	718205	T/C	0.3035	76/4/177
A02	i04877Gh	916144	C/T	0.3249	81/5/171
A02	i38489Gh	917057	A/G	0.3405	85/5/167
A02	i15292Gh	933669	T/C	0.4027	102/3/152
A02	i15294Gh	934427	G/A	0.4027	102/3/152
A02	i04888Gh	964211	T/C	0.4844	122/5/130
A02	i00163Gh	1262334	C/A	0.3327	83/5/169
A02	i22751Gh	1309670	G/A	0.4027	101/5/151
A02	i34724Gh	1322430	A/G	0.3949	99/5/153
A02	i45629Gh	1326819	G/T	0.4105	103/5/149
A02	i04917Gh	1336967	C/A	0.2568	65/2/190
A02	i15329Gh	1337152	G/A	0.3735	95/2/160
A02	i51275Gb	1337407	G/A	0.3735	95/2/160
A02	i15330Gh	1341994	A/G	0.2568	65/2/190
A02	i04918Gh	1343920	A/C	0.2568	65/2/190
A02	i15331Gh	1344143	C/A	0.2568	65/2/190
A02	i14029Gh	1351616	A/G	0.2568	65/2/190
A02	i54352Gb	1357644	T/G	0.4416	110/7/140
A02	i39305Gh	1415977	G/A	0.3774	95/4/158
A02	i30469Gh	1436971	C/T	0.3852	97/4/156
A02	i30468Gh	1438459	C/A	0.3774	95/4/158
A02	i15337Gh	1628975	A/C	0.3463	86/6/165
A02	i04925Gh	1658263	A/G	0.5	125/7/125
A02	i04932Gh	1761628	C/T	0.4786	120/6/131
A02	i04938Gh	1803684	C/T	0.4825	121/6/130
A02	i04939Gh	1804823	T/C	0.4864	122/6/129
A02	i36524Gh	2020327	T/C	0.2023	51/2/204
A02	i50908Gb	3048488	C/T	0.05837	15/0/242
A02	i04979Gh	3107919	T/C	0.2023	49/6/202
A02	i04997Gh	3301220	C/A	0.3696	89/12/156
A02	i05004Gh	3456013	C/T	0.4864	121/8/128
A02	i05009Gh	3472556	G/T	0.4942	123/8/126
A02	i05010Gh	3474828	A/G	0.4825	120/8/129
A02	i05018Gh	3657503	G/A	0.4125	101/10/146
A02	i40815Gh	3663264	C/T	0.08171	18/6/233
A02	i05021Gh	3714246	G/A	0.4942	122/10/125
A02	i05023Gh	3725678	T/G	0.4591	113/10/134
A02	i05030Gh	3775463	G/A	0.3191	79/6/172
A02	i05027Gh	3792210	G/A	0.4942	122/10/125
A02	i05031Gh	3815032	T/C	0.4553	113/8/136
A02	i20448Gh	3815036	A/G	0.4553	113/8/136
A02	i27550Gh	3868374	A/G	0.2977	72/9/176
A02	i05033Gh	3938047	G/A	0.4708	117/8/132
A02	i15371Gh	3938183	C/T	0.4864	121/8/128
A02	i43830Gh	3978576	T/C	0.4553	113/8/136
A02	i05036Gh	4056272	G/A	0.4981	125/6/126
A02	i00201Gh	4793357	A/C	0.2977	71/11/175
A02	i00446Gh	4833648	C/T	0.286	68/11/178
A02	i23538Gh	5057286	C/T	0.09533	24/1/232
A02	i34324Gh	5064078	A/G	0.08171	20/2/235
A02	i28745Gh	5071223	C/T	0.09533	24/1/232
A02	i34708Gh	5072744	G/A	0.07977	20/1/236
A02	i42141Gh	5106418	C/T	0.09533	24/1/232
A02	i45976Gh	5138555	T/C	0.08366	21/1/235
A02	i22043Gh	5199037	C/A	0.3268	82/4/171
A02	i30467Gh	5199124	T/C	0.3113	78/4/175
A02	i42140Gh	5236357	G/A	0.2957	74/4/179
A02	i50027Gb	5364449	G/A	0.1206	30/2/225
A02	i05055Gh	5549106	G/A	0.09339	23/2/232
A02	i05061Gh	5638350	C/T	0.1323	34/0/223
A02	i49125Gh	5681108	T/C	0.1226	30/3/224
A02	i33075Gh	6236866	A/G	0.3988	99/7/151
A02	i05075Gh	6337228	C/T	0.2588	64/5/188
A02	i38905Gh	6367379	G/A	0.3502	87/6/164
A02	i36800Gh	6443647	C/T	0.4144	103/7/147
A02	i05081Gh	6448296	C/T	0.3988	99/7/151
A02	i15387Gh	6449099	T/C	0.3988	99/7/151
A02	i15388Gh	6449168	A/G	0.2704	67/5/185
A02	i05082Gh	6449530	T/C	0.3988	99/7/151
A02	i30150Gh	6453617	C/T	0.4144	103/7/147
A02	i05083Gh	6502540	A/G	0.2471	61/5/191
A02	i44772Gh	6530721	C/T	0.4319	107/8/142
A02	i48417Gh	6604278	C/T	0.4903	122/8/127
A02	i36127Gh	6875600	C/T	0.1323	32/4/221
A02	i36126Gh	6876047	A/C	0.4163	104/6/147
A02	i25128Gh	7108664	T/C	0.3385	84/6/167
A02	i15400Gh	7283129	T/C	0.2724	67/6/184
A02	i15401Gh	7288036	T/C	0.4981	124/8/125
A02	i15402Gh	7289540	C/A	0.4981	124/8/125
A02	i05094Gh	7290600	A/C	0.4981	124/8/125
A02	i05095Gh	7290915	G/A	0.2218	55/4/198
A02	i25620Gh	7310086	A/G	0.3599	90/5/162
A02	i33186Gh	7563663	A/G	0.3677	91/7/159
A02	i22507Gh	7620974	C/T	0.2412	59/6/192
A02	i05102Gh	7910839	G/A	0.4475	110/10/137
A02	i28872Gh	7924008	G/A	0.4358	107/10/140
A02	i43915Gh	7958929	C/T	0.4494	110/11/136
A02	i36194Gh	8046970	A/G	0.4436	109/10/138
A02	i48410Gh	8098198	A/G	0.1459	35/5/217
A02	i24394Gh	8175843	G/T	0.1362	33/4/220
A02	i33173Gh	8179805	A/G	0.1362	33/4/220
A02	i41756Gh	8661753	C/T	0.1109	27/3/227
A02	i30029Gh	8852562	A/G	0.1109	27/3/227
A02	i35815Gh	10237858	G/A	0.09728	23/4/230
A02	i43657Gh	10754719	C/T	0.06226	15/2/240
A02	i44509Gh	10846730	G/T	0.06226	15/2/240
A02	i41388Gh	10850271	G/T	0.06615	16/2/239
A02	i44090Gh	11090594	C/T	0.2374	58/6/193
A02	i31801Gh	11139812	G/A	0.2374	58/6/193
A02	i28239Gh	11189734	C/T	0.2374	58/6/193
A02	i29065Gh	11317299	G/A	0.2374	58/6/193
A02	i05149Gh	12190426	T/G	0.4805	121/5/131
A02	i51301Gb	12414729	C/T	0.07393	19/0/238
A02	i62365Gt	12415537	T/C	0.07004	18/0/239
A02	i50214Gb	12415917	A/C	0.07393	19/0/238
A02	i05156Gh	12426209	A/G	0.07782	20/0/237
A02	i47198Gh	14696053	C/A	0.3755	94/5/158
A02	i35669Gh	14767380	C/T	0.3755	94/5/158
A02	i05171Gh	14854706	T/G	0.3755	94/5/158
A02	i23925Gh	15141668	C/A	0.3366	83/7/167
A02	i37020Gh	15165381	G/A	0.3366	83/7/167
A02	i47636Gh	21113554	A/C	0.4436	112/4/141
A02	i49387Gh	27147774	G/A	0.1167	30/0/227
A02	i54023Gb	27166989	C/T	0.1148	29/1/227
A02	i05235Gh	27174483	G/A	0.1148	29/1/227
A02	i05236Gh	27176182	G/A	0.1148	29/1/227
A02	i05237Gh	27179285	T/C	0.1148	29/1/227
A02	i15463Gh	27209006	C/T	0.1148	29/1/227
A02	i48587Gh	27434929	C/T	0.1148	29/1/227
A02	i18922Gh	27460839	C/T	0.1148	29/1/227
A02	i56713Gb	29000547	C/A	0.1148	29/1/227
A02	i56723Gb	29286460	G/T	0.1148	29/1/227
A02	i58038Gb	29492586	C/T	0.1148	29/1/227
A02	i49508Gh	29574624	C/T	0.1148	29/1/227
A02	i05203Gh	29986722	C/T	0.1148	29/1/227
A02	i41924Gh	30591985	C/T	0.4339	110/3/144
A02	i05205Gh	31542284	G/A	0.1148	29/1/227
A02	i35195Gh	32513602	T/C	0.2179	53/6/198
A02	i05209Gh	32610488	G/A	0.1187	30/1/226
A02	i05211Gh	32614712	G/A	0.1148	29/1/227
A02	i55546Gb	33012244	C/T	0.1187	30/1/226
A02	i05212Gh	33589991	C/A	0.1148	29/1/227
A02	i58434Gb	33802161	G/T	0.1148	29/1/227
A02	i05217Gh	34934537	C/T	0.1187	30/1/226
A02	i05221Gh	35536520	G/T	0.1148	29/1/227
A02	i35999Gh	36776588	A/C	0.4105	103/5/149
A02	i58799Gb	39205429	G/A	0.06809	17/1/239
A02	i47977Gh	42798200	G/A	0.4086	101/8/148
A02	i46913Gh	43136168	G/A	0.4105	101/9/147
A02	i32712Gh	43143514	C/T	0.4066	101/7/149
A02	i40247Gh	43363848	A/G	0.2607	64/6/187
A02	i25936Gh	43748252	G/A	0.2626	65/5/187
A02	i38715Gh	43908543	C/T	0.2626	65/5/187
A02	i39768Gh	44025566	C/T	0.2626	65/5/187
A02	i48065Gh	44070666	G/A	0.2626	64/7/186
A02	i42961Gh	44114992	T/C	0.465	117/5/135
A02	i23832Gh	44163743	T/C	0.4455	111/7/139
A02	i47113Gh	44191160	T/C	0.4436	110/8/139
A02	i18550Gh	44227756	C/T	0.2607	64/6/187
A02	i03298Gh	44255044	G/A	0.4416	109/9/139
A02	i03299Gh	44256020	A/C	0.4455	111/7/139
A02	i22117Gh	44338111	T/G	0.4494	111/9/137
A02	i42633Gh	44339551	T/C	0.4416	109/9/139
A02	i41109Gh	44367058	T/C	0.4494	111/9/137
A02	i41284Gh	44367460	C/T	0.4416	109/9/139
A02	i39298Gh	44462917	G/A	0.4494	111/9/137
A02	i28931Gh	44489585	A/G	0.286	71/5/181
A02	i33278Gh	44493847	T/C	0.4455	110/9/138
A02	i23614Gh	44526072	C/T	0.4494	111/9/137
A02	i21670Gh	44549190	A/G	0.4494	111/9/137
A02	i35339Gh	44576315	C/T	0.4494	111/9/137
A02	i58042Gb	44576481	C/T	0.4494	111/9/137
A02	i39951Gh	44577221	G/A	0.4533	113/7/137
A02	i22180Gh	44589094	G/T	0.4494	111/9/137
A02	i41092Gh	44611739	C/T	0.4494	111/9/137
A02	i47025Gh	44617276	C/T	0.4494	111/9/137
A02	i33277Gh	44623809	C/T	0.4514	112/8/137
A02	i22175Gh	44699748	T/C	0.4611	115/7/135
A02	i36259Gh	44706471	C/T	0.463	115/8/134
A02	i47141Gh	44742357	C/A	0.4591	114/8/135
A02	i03304Gh	44823635	C/T	0.2704	68/3/186
A02	i03305Gh	44824487	G/T	0.2704	68/3/186
A02	i14864Gh	44826307	A/G	0.2782	70/3/184
A02	i33129Gh	44838737	A/G	0.2704	68/3/186
A02	i26666Gh	44952626	A/G	0.4961	124/7/126
A02	i30212Gh	45705315	T/C	0.5	125/7/125
A02	i26542Gh	46063105	G/A	0.2588	64/5/188
A02	i36026Gh	46175783	G/T	0.2588	64/5/188
A02	i26541Gh	46211527	G/A	0.2393	59/5/193
A02	i44003Gh	46212834	G/A	0.2393	59/5/193
A02	i46126Gh	46240898	G/A	0.2432	60/5/192
A02	i51683Gb	47199146	G/A	0.05642	14/1/242
A02	i44787Gh	47242008	A/C	0.3638	89/9/159
A02	i47244Gh	47423422	A/G	0.2179	53/6/198
A02	i32144Gh	47861352	T/C	0.05642	13/3/241
A02	i26682Gh	48678096	G/A	0.4455	110/9/138
A02	i32591Gh	48688657	C/T	0.4455	110/9/138
A02	i42701Gh	48756755	G/A	0.4475	110/10/137
A02	i26975Gh	48833216	T/C	0.3619	89/8/160
A02	i30042Gh	49377549	A/G	0.2218	55/4/198
A02	i29098Gh	51283614	A/G	0.323	79/8/170
A02	i39944Gh	51438538	G/A	0.4144	102/9/146
A02	i35551Gh	51879877	A/G	0.1459	37/1/219
A02	i23586Gh	54467460	A/G	0.3619	89/8/160
A02	i40903Gh	57883351	C/T	0.4105	101/9/147
A02	i37618Gh	57914653	C/A	0.3891	95/10/152
A02	i35148Gh	58128093	C/A	0.4163	102/10/145
A02	i32520Gh	62426234	G/A	0.4163	102/10/145
A02	i44126Gh	63019466	T/C	0.3268	80/8/169
A02	i27416Gh	69943482	C/T	0.3249	79/9/169
A02	i37331Gh	70256966	C/A	0.4397	109/8/140
A02	i26878Gh	70535141	T/G	0.3482	86/7/164
A02	i27760Gh	70714972	T/C	0.3619	89/8/160
A02	i39471Gh	71491779	G/T	0.4222	104/9/144
A02	i30617Gh	72275455	A/G	0.3619	89/8/160
A02	i33737Gh	72846039	T/G	0.4397	109/8/140
A02	i46528Gh	73409913	A/G	0.4183	103/9/145
A02	i47606Gh	74480865	T/C	0.3463	85/8/164
A02	i37061Gh	74531699	A/G	0.4183	103/9/145
A02	i49251Gh	74731590	T/C	0.3619	89/8/160
A02	i32201Gh	76636308	T/C	0.4163	102/10/145
A02	i35813Gh	76658203	A/G	0.2101	52/4/201
A02	i41047Gh	76666613	C/T	0.4358	107/10/140
A02	i00687Gh	77769737	T/C	0.3599	88/9/160
A02	i41074Gh	78361898	T/C	0.3444	84/9/164
A02	i40194Gh	79179271	G/A	0.4358	107/10/140
A02	i20775Gh	79572939	C/T	0.4377	108/9/140
A02	i37183Gh	80392016	T/C	0.1576	40/1/216
A02	i33283Gh	81336434	C/T	0.4377	109/7/141
A02	i24209Gh	81341836	T/C	0.3482	86/7/164
A02	i03262Gh	82260403	A/G	0.3444	85/7/165
A02	i35941Gh	84798685	C/A	0.4358	108/8/141
A02	i46581Gh	86742241	A/G	0.3327	83/5/169
A02	i38959Gh	87154943	C/T	0.4358	108/8/141
A02	i44014Gh	87905171	G/A	0.3288	81/7/169
A02	i25277Gh	89283863	G/A	0.4358	108/8/141
A02	i40295Gh	90144774	C/A	0.43	106/9/142
A02	i29010Gh	90307512	T/C	0.3249	80/7/170
A02	i28336Gh	90715776	C/T	0.2315	58/3/196
A02	i27867Gh	92372835	T/G	0.3911	97/7/153
A02	i37397Gh	92736863	T/C	0.323	79/8/170
A02	i42737Gh	93685060	A/G	0.3891	96/8/153
A02	i28802Gh	94904937	T/C	0.3249	80/7/170
A02	i45453Gh	95413669	C/A	0.4183	103/9/145
A02	i45488Gh	96616311	A/G	0.3774	93/8/156
A02	i24784Gh	96881245	G/T	0.4455	110/9/138
A02	i48153Gh	97534193	T/C	0.3774	93/8/156
A02	i47359Gh	97640889	A/C	0.4455	110/9/138
A02	i36332Gh	97962922	G/T	0.4981	124/8/125
A02	i26605Gh	98231956	G/A	0.4961	123/9/125
A02	i48020Gh	98245276	G/T	0.4961	123/9/125
A02	i24972Gh	98287784	G/A	0.4961	123/9/125
A02	i28254Gh	98309809	A/G	0.4922	122/9/126
A02	i37852Gh	98311879	T/G	0.4883	121/9/127
A02	i03228Gh	98332709	C/T	0.4961	123/9/125
A02	i31121Gh	98357461	C/T	0.4961	123/9/125
A02	i38985Gh	98391076	C/T	0.4903	121/10/126
A02	i22480Gh	98408886	A/G	0.4883	120/11/126
A02	i45856Gh	98410749	T/C	0.4416	109/9/139
A02	i31370Gh	98431418	T/C	0.4475	111/8/138
A02	i38986Gh	98436085	G/A	0.4455	110/9/138
A02	i22764Gh	98438591	T/C	0.4864	120/10/127
A02	i32757Gh	98441301	G/A	0.4903	121/10/126
A02	i24973Gh	98452472	G/T	0.4436	110/8/139
A02	i47732Gh	98453812	A/G	0.4475	111/8/138
A02	i29570Gh	98534148	C/T	0.4475	111/8/138
A02	i31791Gh	98567397	A/G	0.4455	110/9/138
A02	i28471Gh	98580292	T/C	0.4436	110/8/139
A02	i03230Gh	98640565	C/A	0.4864	120/10/127
A02	i03233Gh	98646403	G/A	0.4883	121/9/127
A02	i29569Gh	98673277	C/A	0.09339	23/2/232
A02	i26973Gh	98767818	G/T	0.393	96/10/151
A02	i26245Gh	98808183	G/T	0.4008	98/10/149
A02	i18528Gh	98901614	C/A	0.2393	57/9/191
A02	i23847Gh	98902924	A/G	0.2412	58/8/191
A02	i26974Gh	98908311	C/T	0.2432	59/7/191
A02	i18529Gh	98916527	C/T	0.2412	58/8/191
A02	i33569Gh	98956448	T/G	0.3307	80/10/167
A02	i37705Gh	98956711	A/G	0.3346	81/10/166
A02	i48043Gh	99032410	T/C	0.1965	47/7/203
A02	i29625Gh	99070895	C/T	0.3482	84/11/162
A02	i28765Gh	99098226	G/T	0.1965	47/7/203
A02	i30304Gh	99111568	G/T	0.2043	47/11/199
A02	i18531Gh	99125196	G/A	0.2082	47/13/197
A02	i32280Gh	99143990	C/T	0.2004	48/7/202
A02	i43667Gh	99327234	A/C	0.2043	49/7/201
A02	i30960Gh	99401840	C/T	0.2043	49/7/201
A02	i37207Gh	99416505	G/A	0.2043	49/7/201
A02	i00795Gh	99848033	A/G	0.4572	113/9/135
A02	i03238Gh	99973254	A/C	0.2704	65/9/183
A02	i58146Gb	100011950	C/A	0.2704	65/9/183
A02	i41869Gh	100404136	A/G	0.3463	86/6/165
A02	i46740Gh	100498402	G/T	0.3735	91/10/156
A02	i37873Gh	100524292	T/C	0.3969	97/10/150
A02	i25610Gh	100559517	A/G	0.3054	75/7/175
A02	i03243Gh	100566175	C/T	0.2996	73/8/176
A02	i03244Gh	100567785	T/C	0.3969	97/10/150
A02	i03245Gh	100568007	T/C	0.3969	97/10/150
A02	i27649Gh	100625918	T/C	0.3988	98/9/150
A02	i33502Gh	100659874	A/G	0.3016	74/7/176
A02	i37872Gh	100683959	A/G	0.3054	76/5/176
A02	i25609Gh	100706337	A/C	0.3016	74/7/176
A02	i47358Gh	100715880	T/C	0.2938	72/7/178
A02	i47096Gh	100716769	A/G	0.2938	72/7/178
A02	i27648Gh	100754736	A/G	0.2938	72/7/178
A02	i43495Gh	100764300	T/C	0.1537	0/79/178
A02	i51721Gb	100797608	G/A	0.3774	93/8/156
A02	i21890Gh	100809701	C/T	0.3813	93/10/154
A02	i03246Gh	100832281	G/A	0.3872	94/11/152
A02	i22821Gh	100856820	G/A	0.3872	94/11/152
A02	i47097Gh	100876089	G/T	0.3891	95/10/152
A02	i26052Gh	100899504	C/T	0.3891	95/10/152
A02	i42264Gh	100924390	T/C	0.3813	93/10/154
A02	i43496Gh	100924922	G/A	0.3891	95/10/152
A02	i42133Gh	101009485	T/C	0.3502	85/10/162
A02	i40061Gh	101928636	G/A	0.3521	86/9/162
A02	i31313Gh	102386923	G/A	0.3463	84/10/163
A02	i40543Gh	103125158	C/A	0.2393	59/5/193
A02	i41279Gh	103269118	T/C	0.1167	29/2/226
A02	i34754Gh	103330798	T/C	0.1245	31/2/224
A02	i29467Gh	103363923	G/A	0.1245	31/2/224
A02	i47235Gh	103406826	C/T	0.05642	14/1/242
A02	i03217Gh	103668124	G/A	0.3093	77/5/175
A02	i24835Gh	103679734	C/T	0.3054	76/5/176
A02	i41735Gh	103846193	T/C	0.3502	88/4/165
A02	i49297Gh	104162743	A/G	0.3249	83/1/173
A02	i00890Gh	104165808	T/G	0.3249	83/1/173
A02	i03211Gh	104341765	T/C	0.4222	107/3/147
A02	i03205Gh	104462179	T/C	0.3696	93/4/160
A02	i14835Gh	104462618	C/T	0.3677	92/5/160
A02	i14831Gh	104463929	A/G	0.3696	93/4/160
A02	i36591Gh	104471257	A/G	0.1518	37/4/216
A02	i29300Gh	104597995	C/A	0.463	114/10/133
A02	i00463Gh	104602123	T/C	0.3599	88/9/160
A02	i01044Gh	104611137	A/G	0.3735	92/8/157
A02	i28841Gh	104734675	G/T	0.4942	123/8/126
A02	i46127Gh	104767069	C/T	0.4844	120/9/128
A02	i30800Gh	104830356	A/C	0.3054	76/5/176
A02	i03192Gh	105092782	G/A	0.4611	115/7/135
A02	i13994Gh	105100879	T/C	0.2996	75/4/178
A02	i28485Gh	105137532	T/C	0.4572	114/7/136
A02	i30587Gh	105146077	C/T	0.4805	120/7/130
A02	i33991Gh	105725430	T/C	0.3541	86/10/161
A02	i03181Gh	105750068	G/A	0.3424	84/8/165
A02	i24949Gh	105810982	G/A	0.3716	90/11/156
A02	i25210Gh	105844976	C/T	0.3716	90/11/156
A02	i46092Gh	105967793	T/C	0.356	86/11/160
A02	i25211Gh	105973470	C/T	0.3638	88/11/158
A02	i03174Gh	106219625	G/T	0.358	86/12/159
A02	i03170Gh	106401093	C/T	0.3813	94/8/155
A02	i13993Gh	106470081	T/C	0.3833	95/7/155
A02	i14823Gh	106472011	T/G	0.3132	76/9/172
A02	i14822Gh	106472102	T/C	0.3132	76/9/172
A02	i03168Gh	106472426	C/A	0.3813	94/8/155
A02	i03167Gh	106472837	T/C	0.3813	94/8/155
A02	i03163Gh	106553853	A/G	0.4202	106/4/147
A02	i03160Gh	106580613	T/G	0.2626	62/11/184
A02	i03162Gh	106581047	C/A	0.3054	74/9/174
A02	i14814Gh	106911940	A/C	0.08366	21/1/235
A02	i51840Gb	107019105	C/A	0.3093	78/3/176
A02	i14811Gh	107240290	T/C	0.1732	43/3/211
A02	i14810Gh	107240349	T/C	0.1751	43/4/210
A02	i03143Gh	107246174	C/A	0.1868	46/4/207
A02	i52675Gb	107246192	G/T	0.1848	46/3/208
A02	i50486Gb	107270426	A/G	0.1926	47/5/205
A02	i03136Gh	107298865	A/G	0.321	79/7/171
A02	i23685Gh	107302518	G/T	0.3152	77/8/172
A02	i03120Gh	107488661	A/G	0.4358	107/10/140
A02	i52200Gb	107529302	T/C	0.1518	37/4/216
A02	i03100Gh	107634330	A/C	0.3735	92/8/157
A02	i14804Gh	107638652	C/T	0.4241	105/8/144
A02	i52354Gb	107673049	G/A	0.1167	28/4/225
A02	i03088Gh	107750992	A/G	0.323	79/8/170
A02	i51597Gb	107751186	T/C	0.286	70/7/180
A02	i03086Gh	107753028	T/C	0.3152	77/8/172
A02	i03080Gh	107820287	G/A	0.1965	49/3/205
A02	i03079Gh	107823106	C/T	0.1965	49/3/205
A02	i35956Gh	107963228	A/G	0.4825	119/10/128
A02	i03069Gh	108028810	A/G	0.4825	119/10/128
A02	i14798Gh	108042068	A/G	0.4825	119/10/128
A02	i03067Gh	108080462	G/A	0.4825	119/10/128
A02	i03066Gh	108087395	T/C	0.4844	119/11/127
A02	i18514Gh	108108394	T/G	0.4825	119/10/128
A02	i45515Gh	108131842	G/A	0.4922	121/11/125
A03	i03685Gh	181535	C/A	0.08366	21/1/235
A03	i03684Gh	194053	T/C	0.08755	22/1/234
A03	i03682Gh	204293	C/T	0.1012	25/2/230
A03	i03680Gh	219291	C/T	0.08755	22/1/234
A03	i03679Gh	223571	C/T	0.08366	21/1/235
A03	i03678Gh	232525	A/G	0.1012	25/2/230
A03	i34438Gh	374132	T/G	0.2335	59/2/196
A03	i14963Gh	895651	T/C	0.1284	32/2/223
A03	i03659Gh	932093	G/A	0.2724	68/4/185
A03	i66018Ga	989018	A/G	0.1323	34/0/223
A03	i26474Gh	995037	A/G	0.1245	32/0/225
A03	i03657Gh	1022943	T/C	0.09728	25/0/232
A03	i32745Gh	1489436	G/T	0.1167	27/6/224
A03	i28704Gh	1493094	A/G	0.07588	18/3/236
A03	i41467Gh	1521216	C/T	0.07004	17/2/238
A03	i14951Gh	1591393	A/G	0.1537	38/3/216
A03	i39085Gh	1593023	A/G	0.1537	38/3/216
A03	i32118Gh	1625671	T/C	0.1654	41/3/213
A03	i03646Gh	1743469	T/C	0.3794	94/7/156
A03	i03644Gh	1744569	T/C	0.3833	95/7/155
A03	i18583Gh	1746624	A/C	0.3833	95/7/155
A03	i03640Gh	1757368	A/G	0.3872	96/7/154
A03	i03636Gh	1775985	G/A	0.3677	91/7/159
A03	i51116Gb	1794646	A/G	0.3366	84/5/168
A03	i51522Gb	1884868	A/G	0.1615	40/3/214
A03	i03628Gh	2100675	T/C	0.465	116/7/134
A03	i28610Gh	2155861	C/T	0.4533	112/9/136
A03	i24481Gh	2169391	T/G	0.4572	113/9/135
A03	i03626Gh	2211131	C/T	0.4572	113/9/135
A03	i22329Gh	2253913	C/T	0.4591	114/8/135
A03	i03625Gh	2315823	T/C	0.2977	73/7/177
A03	i03620Gh	2519285	T/C	0.107	25/5/227
A03	i03619Gh	2524462	G/A	0.107	25/5/227
A03	i14940Gh	3016130	C/A	0.2432	59/7/191
A03	i14936Gh	3102866	G/A	0.3074	77/4/176
A03	i03600Gh	3103651	G/A	0.3074	77/4/176
A03	i20610Gh	3167256	A/G	0.3969	99/6/152
A03	i43612Gh	3196505	A/G	0.4883	121/9/127
A03	i03595Gh	3314040	G/A	0.1965	47/7/203
A03	i42043Gh	3315732	G/T	0.1965	47/7/203
A03	i03593Gh	3386135	G/T	0.3541	88/6/163
A03	i03591Gh	3529522	G/T	0.3677	89/11/157
A03	i31633Gh	3529965	C/T	0.356	86/11/160
A03	i03589Gh	3568676	A/G	0.2977	74/5/178
A03	i50643Gb	3594414	C/T	0.0642	16/1/240
A03	i29786Gh	3635183	C/T	0.1518	34/10/213
A03	i31634Gh	3676695	C/T	0.4514	112/8/137
A03	i03581Gh	3706268	T/C	0.4572	113/9/135
A03	i03571Gh	3779276	T/C	0.4358	108/8/141
A03	i14932Gh	3823333	A/C	0.4241	105/8/144
A03	i03569Gh	3837870	C/T	0.4669	115/10/132
A03	i27846Gh	3840137	A/G	0.4669	115/10/132
A03	i03564Gh	3877119	G/T	0.4825	119/10/128
A03	i32361Gh	3950771	G/A	0.1576	38/5/214
A03	i14925Gh	4051279	G/A	0.2724	68/4/185
A03	i24288Gh	4056123	G/A	0.2938	73/5/179
A03	i03558Gh	4204686	G/A	0.1634	40/4/213
A03	i03557Gh	4246114	C/T	0.2043	50/5/202
A03	i51648Gb	4263909	C/A	0.1031	26/1/230
A03	i03554Gh	4264455	G/T	0.1031	26/1/230
A03	i40492Gh	4399707	G/T	0.3619	89/8/160
A03	i44860Gh	4400680	G/A	0.3619	89/8/160
A03	i26677Gh	4444504	A/G	0.3599	89/7/161
A03	i03541Gh	4475094	G/A	0.3521	87/7/163
A03	i03540Gh	4475373	G/A	0.3521	87/7/163
A03	i03530Gh	4565653	A/C	0.09533	24/1/232
A03	i03528Gh	4569470	T/C	0.09533	24/1/232
A03	i30018Gh	4709155	C/T	0.4086	101/8/148
A03	i32187Gh	4712806	G/T	0.4086	101/8/148
A03	i22653Gh	4725528	T/C	0.3949	98/7/152
A03	i22266Gh	4740987	C/A	0.4086	101/8/148
A03	i03521Gh	4787253	G/A	0.4553	113/8/136
A03	i00715Gh	4794665	T/C	0.4553	113/8/136
A03	i14920Gh	4798148	T/C	0.4553	113/8/136
A03	i03514Gh	4816609	G/A	0.4397	109/8/140
A03	i03511Gh	4828482	G/A	0.3288	81/7/169
A03	i14000Gh	4860180	G/A	0.4455	111/7/139
A03	i44020Gh	4895268	C/T	0.1751	42/6/209
A03	i33374Gh	5051616	C/T	0.4339	108/7/142
A03	i03496Gh	5193849	C/T	0.251	62/5/190
A03	i33840Gh	5195563	T/C	0.216	53/5/199
A03	i57749Gb	5195657	G/A	0.216	53/5/199
A03	i03494Gh	5349662	T/C	0.4591	116/4/137
A03	i03493Gh	5349791	A/G	0.463	117/4/136
A03	i22865Gh	5403375	A/C	0.1401	34/4/219
A03	i43803Gh	5443010	T/C	0.323	81/4/172
A03	i03489Gh	5608929	G/A	0.1868	46/4/207
A03	i32626Gh	5687804	G/A	0.1712	42/4/211
A03	i31031Gh	5902717	A/C	0.2315	58/3/196
A03	i37586Gh	6155953	T/C	0.1673	42/2/213
A03	i00174Gh	6277305	T/C	0.4572	113/9/135
A03	i33171Gh	6306354	A/G	0.4689	116/9/132
A03	i22518Gh	6348564	T/C	0.4397	109/8/140
A03	i03476Gh	6356658	T/C	0.4786	119/8/130
A03	i03475Gh	6357270	A/C	0.4825	120/8/129
A03	i21982Gh	6383378	T/G	0.4922	123/7/127
A03	i03474Gh	6384574	T/G	0.4825	120/8/129
A03	i03468Gh	6648984	A/G	0.3035	75/6/176
A03	i03467Gh	6703744	A/G	0.4961	123/9/125
A03	i03466Gh	6705407	T/C	0.4864	122/6/129
A03	i03465Gh	6714160	A/G	0.5	125/7/125
A03	i00219Gh	6731231	G/A	0.5	125/7/125
A03	i14910Gh	6757479	T/C	0.3385	85/4/168
A03	i03461Gh	6761106	G/A	0.3385	85/4/168
A03	i03460Gh	6793421	T/C	0.3638	92/3/162
A03	i03459Gh	6864504	C/T	0.3074	76/6/175
A03	i03458Gh	6875167	G/A	0.3016	75/5/177
A03	i25036Gh	6932187	G/A	0.4105	103/5/149
A03	i38618Gh	6963918	G/A	0.4086	103/4/150
A03	i26875Gh	7008415	C/T	0.4825	121/6/130
A03	i03457Gh	7013538	G/T	0.1634	41/2/214
A03	i29903Gh	7039858	C/T	0.4981	125/6/126
A03	i29922Gh	7057859	T/C	0.2121	52/5/200
A03	i30334Gh	7121636	C/T	0.216	52/7/198
A03	i39898Gh	7122765	G/A	0.2121	52/5/200
A03	i26736Gh	7123484	G/A	0.216	52/7/198
A03	i41948Gh	7123976	T/G	0.1946	48/4/205
A03	i36090Gh	7137539	A/G	0.2004	50/3/204
A03	i25691Gh	7242116	C/A	0.2121	52/5/200
A03	i44545Gh	7256265	A/C	0.2004	50/3/204
A03	i29741Gh	7258322	G/A	0.2121	52/5/200
A03	i39897Gh	7282733	T/C	0.2004	50/3/204
A03	i29315Gh	7326803	G/T	0.1984	49/4/204
A03	i37286Gh	7391227	G/T	0.1965	49/3/205
A03	i03454Gh	7402662	C/A	0.4825	121/6/130
A03	i20727Gh	7425675	G/A	0.4825	121/6/130
A03	i14907Gh	7480717	G/T	0.3833	96/5/156
A03	i35947Gh	7491851	T/C	0.3852	96/6/155
A03	i48003Gh	7497682	T/G	0.3852	96/6/155
A03	i37285Gh	7508420	A/G	0.3755	94/5/158
A03	i30476Gh	7625467	A/G	0.2899	72/5/180
A03	i45258Gh	7634290	T/C	0.3035	75/6/176
A03	i03450Gh	7635453	A/G	0.2899	72/5/180
A03	i40395Gh	7774057	G/T	0.3444	86/5/166
A03	i03448Gh	7900289	A/C	0.4728	118/7/132
A03	i03446Gh	8057240	C/A	0.4553	115/4/138
A03	i03445Gh	8177034	T/C	0.4066	101/7/149
A03	i03444Gh	8241724	A/G	0.2957	74/4/179
A03	i22867Gh	8596800	C/A	0.1868	47/2/208
A03	i18569Gh	8679260	T/C	0.4086	103/4/150
A03	i28337Gh	8686086	G/A	0.4125	104/4/149
A03	i03442Gh	8691614	G/A	0.4319	109/4/144
A03	i00398Gh	8700706	C/T	0.4339	110/3/144
A03	i03438Gh	8710551	G/A	0.1498	38/1/218
A03	i39378Gh	8987094	A/G	0.144	36/2/219
A03	i29727Gh	9014955	A/G	0.1401	35/2/220
A03	i42052Gh	9020846	G/T	0.4202	106/4/147
A03	i28564Gh	9032998	A/G	0.4202	106/4/147
A03	i32322Gh	9041395	A/G	0.4202	106/4/147
A03	i42053Gh	9107746	T/C	0.4358	110/4/143
A03	i43309Gh	9131591	A/G	0.4261	107/5/145
A03	i47152Gh	9152560	G/A	0.4358	110/4/143
A03	i45356Gh	9687064	G/T	0.1479	36/4/217
A03	i49268Gh	9689875	T/G	0.1556	38/4/215
A03	i29787Gh	10193584	G/A	0.2802	70/4/183
A03	i40274Gh	10252827	A/C	0.2802	70/4/183
A03	i38707Gh	10860261	A/G	0.3716	93/5/159
A03	i03416Gh	10875693	G/A	0.3716	93/5/159
A03	i03409Gh	11127717	C/T	0.1187	30/1/226
A03	i41239Gh	12000847	T/C	0.4397	110/6/141
A03	i00233Gh	12695421	G/A	0.1226	30/3/224
A03	i35710Gh	12907343	C/T	0.3074	77/4/176
A03	i36354Gh	13661494	C/T	0.3035	76/4/177
A03	i37545Gh	14033597	G/A	0.1926	48/3/206
A03	i42819Gh	14430321	T/C	0.2802	70/4/183
A03	i20868Gh	14431660	G/A	0.2802	70/4/183
A03	i40086Gh	14438382	A/G	0.284	71/4/182
A03	i23655Gh	14451946	C/A	0.284	71/4/182
A03	i00510Gh	14617210	G/A	0.2471	60/7/190
A03	i03379Gh	14643468	A/C	0.2685	65/8/184
A03	i29581Gh	14646636	T/C	0.2685	65/8/184
A03	i43905Gh	16885717	T/C	0.1284	30/6/221
A03	i42650Gh	16909824	T/C	0.2276	54/9/194
A03	i33219Gh	16959441	A/G	0.1323	31/6/220
A03	i25854Gh	17036279	A/G	0.1304	31/5/221
A03	i22488Gh	17036902	A/G	0.1304	31/5/221
A03	i25090Gh	17083813	C/T	0.1226	29/5/223
A03	i39712Gh	17091136	C/T	0.1304	31/5/221
A03	i25736Gh	17134135	G/A	0.1304	31/5/221
A03	i03328Gh	17156715	T/C	0.1304	31/5/221
A03	i23094Gh	17158319	A/G	0.1342	32/5/220
A03	i37945Gh	17164977	G/A	0.1304	31/5/221
A03	i38398Gh	17174457	G/A	0.1342	32/5/220
A03	i25855Gh	17184137	A/G	0.1304	31/5/221
A03	i35794Gh	17204649	A/G	0.1342	32/5/220
A03	i25091Gh	17226328	C/T	0.1381	33/5/219
A03	i25735Gh	17264463	T/C	0.1342	32/5/220
A03	i43041Gh	17265284	T/C	0.1342	32/5/220
A03	i03330Gh	17295548	G/A	0.1381	33/5/219
A03	i49032Gh	17309756	C/T	0.1342	32/5/220
A03	i44741Gh	17328438	T/G	0.1304	31/5/221
A03	i47476Gh	17363479	G/A	0.1362	32/6/219
A03	i40286Gh	17368036	G/A	0.1342	32/5/220
A03	i43042Gh	17403698	C/T	0.1304	31/5/221
A03	i27389Gh	17413043	T/C	0.1304	31/5/221
A03	i42987Gh	17485608	G/A	0.1304	31/5/221
A03	i03332Gh	17486819	C/T	0.1342	32/5/220
A03	i03333Gh	17492305	A/G	0.1304	31/5/221
A03	i42866Gh	17689031	A/G	0.1342	32/5/220
A03	i34543Gh	17903868	C/T	0.1342	32/5/220
A03	i03336Gh	17941089	T/C	0.1342	32/5/220
A03	i03338Gh	17941594	G/T	0.1342	32/5/220
A03	i03339Gh	17959179	C/T	0.3152	75/12/170
A03	i27670Gh	17999148	G/A	0.2938	70/11/176
A03	i03341Gh	18062241	G/A	0.2899	69/11/177
A03	i42280Gh	18156484	A/G	0.2938	70/11/176
A03	i49177Gh	18162096	A/C	0.2899	69/11/177
A03	i20966Gh	18327984	G/T	0.2938	70/11/176
A03	i37382Gh	18355392	G/A	0.2957	71/10/176
A03	i49043Gh	18534041	T/C	0.2899	69/11/177
A03	i14878Gh	18636696	T/G	0.1284	30/6/221
A03	i29579Gh	18649479	C/T	0.4241	105/8/144
A03	i43928Gh	19657669	A/G	0.1284	31/4/222
A03	i28445Gh	19801839	T/C	0.1284	31/4/222
A03	i47673Gh	20778630	A/G	0.144	35/4/218
A03	i45567Gh	21005161	A/G	0.2918	70/10/177
A03	i32859Gh	21318459	C/A	0.3074	74/10/173
A03	i23590Gh	22478935	A/G	0.2899	70/9/178
A03	i44203Gh	23176265	A/G	0.1848	44/7/206
A03	i41500Gh	23534036	T/C	0.2899	70/9/178
A03	i24254Gh	24902224	T/C	0.2821	68/9/180
A03	i25092Gh	27556379	T/C	0.43	105/11/141
A03	i29510Gh	27557815	C/T	0.4553	112/10/135
A03	i05187Gh	34692242	T/C	0.1965	46/9/202
A03	i25075Gh	37083317	G/A	0.2374	57/8/192
A03	i34498Gh	45747665	A/G	0.1187	28/5/224
A03	i48833Gh	49023934	G/A	0.1907	45/8/204
A03	i05266Gh	56587932	G/A	0.2393	58/7/192
A03	i49518Gh	66054352	A/G	0.07393	18/2/237
A03	i56246Gb	66568186	T/C	0.07393	18/2/237
A03	i59093Gb	66753006	C/T	0.07393	18/2/237
A03	i56737Gb	67072620	A/C	0.09339	23/2/232
A03	i20546Gh	83516846	G/A	0.1226	29/5/223
A03	i42937Gh	86235171	C/T	0.4125	100/12/145
A03	i05313Gh	87366919	G/A	0.216	50/11/196
A03	i05314Gh	87367350	C/T	0.2198	51/11/195
A03	i05315Gh	87368883	C/T	0.216	50/11/196
A03	i47704Gh	87526679	T/G	0.2121	49/11/197
A03	i22600Gh	87844945	G/A	0.2607	61/12/184
A03	i39622Gh	89116277	G/A	0.3054	73/11/173
A03	i46134Gh	89254087	T/C	0.3054	73/11/173
A03	i05321Gh	89414488	C/A	0.4163	101/12/144
A03	i35818Gh	89452141	A/G	0.4163	101/12/144
A03	i37911Gh	89473337	T/C	0.4163	101/12/144
A03	i44232Gh	89518716	T/G	0.4125	100/12/145
A03	i35106Gh	89590076	A/C	0.4125	100/12/145
A03	i28846Gh	89598080	G/T	0.4125	100/12/145
A03	i35107Gh	89761576	C/A	0.4066	99/11/147
A03	i40392Gh	89843588	G/A	0.4125	100/12/145
A03	i05323Gh	89890016	C/T	0.4066	99/11/147
A03	i00971Gh	89890729	G/A	0.4086	99/12/146
A03	i31406Gh	91445447	G/T	0.2412	57/10/190
A03	i39896Gh	91677839	A/G	0.4591	112/12/133
A03	i33635Gh	92678213	A/G	0.4611	113/11/133
A03	i50539Gb	92835941	T/G	0.05447	11/6/240
A03	i48983Gh	93285839	C/T	0.05447	11/6/240
A03	i05361Gh	93429466	C/T	0.05447	11/6/240
A03	i43163Gh	93440518	A/G	0.4961	123/9/125
A03	i38338Gh	93447758	A/G	0.4436	110/8/139
A03	i05362Gh	93447815	A/G	0.4436	110/8/139
A03	i47923Gh	93452559	A/C	0.4397	109/8/140
A03	i05363Gh	93475374	C/T	0.4416	109/9/139
A03	i22169Gh	93496676	T/G	0.3599	89/7/161
A03	i26188Gh	93503547	A/G	0.4475	111/8/138
A03	i26311Gh	93513570	G/A	0.4494	111/9/137
A03	i38553Gh	93898748	A/G	0.4241	106/6/145
A03	i43226Gh	93926986	G/T	0.4261	106/7/144
A03	i24679Gh	93955669	A/G	0.4708	117/8/132
A03	i23159Gh	94989440	T/C	0.3891	96/8/153
A03	i05391Gh	97106064	C/A	0.3619	90/6/161
A03	i05394Gh	97115480	A/G	0.3638	90/7/160
A03	i28133Gh	97161077	G/A	0.3677	91/7/159
A03	i35903Gh	97276918	C/A	0.3658	91/6/160
A03	i40264Gh	97421115	G/A	0.3619	90/6/161
A03	i33640Gh	97525912	C/T	0.3619	90/6/161
A03	i34163Gh	97533156	T/C	0.3638	90/7/160
A03	i34190Gh	97579158	T/C	0.3599	88/9/160
A03	i45963Gh	97597680	T/G	0.3677	91/7/159
A03	i34191Gh	97721848	T/C	0.3638	90/7/160
A03	i31860Gh	97756357	A/C	0.3677	91/7/159
A03	i25871Gh	97838044	T/G	0.3638	90/7/160
A03	i31859Gh	97896447	C/A	0.3658	91/6/160
A03	i41881Gh	97925563	A/C	0.3638	90/7/160
A03	i31756Gh	98033903	T/C	0.3638	90/7/160
A03	i41175Gh	98141632	T/C	0.4825	120/8/129
A03	i23640Gh	98228662	C/T	0.4883	121/9/127
A03	i22199Gh	98248023	C/A	0.4844	121/7/129
A03	i30069Gh	98338642	A/G	0.4844	121/7/129
A03	i18997Gh	98374693	T/G	0.4864	121/8/128
A03	i05406Gh	98396225	A/G	0.4864	121/8/128
A03	i47657Gh	98396380	A/G	0.4844	121/7/129
A03	i33340Gh	98434305	G/A	0.3385	85/4/168
A03	i21218Gh	98453419	C/A	0.3366	84/5/168
A03	i58764Gb	98458856	T/C	0.4747	118/8/131
A03	i25448Gh	98477164	G/A	0.3385	85/4/168
A03	i34692Gh	98505870	T/C	0.3385	85/4/168
A03	i38704Gh	98555399	A/C	0.4786	119/8/130
A03	i47334Gh	98598354	A/G	0.3541	87/8/162
A03	i31643Gh	98695149	G/A	0.3541	87/8/162
A03	i23196Gh	98702706	G/A	0.3482	87/5/165
A03	i33687Gh	98809907	G/A	0.358	88/8/161
A03	i26999Gh	99004419	C/T	0.358	88/8/161
A03	i60834Gt	99136806	G/A	0.4377	106/13/138
A03	i25058Gh	99870610	C/T	0.2529	62/6/189
A03	i05445Gh	101326880	A/C	0.4202	104/8/145
A03	i45691Gh	101414590	A/G	0.2335	55/10/192
A03	i26644Gh	101418210	A/G	0.2296	54/10/193
A03	i15507Gh	101486639	C/T	0.1693	39/9/209
A03	i05455Gh	101734721	C/T	0.05447	14/0/243
A03	i52686Gb	101786596	C/A	0.05447	14/0/243
A03	i05457Gh	101786844	A/G	0.05447	14/0/243
A03	i05459Gh	101787907	G/A	0.05447	14/0/243
A03	i05474Gh	103527674	G/A	0.3696	91/8/158
A03	i05476Gh	103608316	C/A	0.2588	63/7/187
A03	i05477Gh	103608753	T/C	0.2588	63/7/187
A03	i05478Gh	103609324	C/A	0.2568	62/8/187
A03	i05482Gh	103622584	G/T	0.2626	64/7/186
A03	i05487Gh	103657059	T/C	0.2665	65/7/185
A03	i35124Gh	103833919	C/T	0.2237	54/7/196
A03	i00583Gh	103838079	G/A	0.2237	54/7/196
A03	i39982Gh	103913668	G/T	0.2198	53/7/197
A03	i38060Gh	103917719	G/A	0.2237	54/7/196
A03	i47421Gh	103945970	T/C	0.2198	53/7/197
A03	i25142Gh	104006392	T/C	0.2179	53/6/198
A03	i00360Gh	104067557	G/A	0.2237	54/7/196
A03	i27796Gh	104087499	T/C	0.2198	53/7/197
A03	i26513Gh	104090680	A/G	0.2198	53/7/197
A03	i28290Gh	104601040	A/G	0.1946	48/4/205
A03	i22657Gh	104623246	C/T	0.1946	48/4/205
A03	i32258Gh	104723293	C/T	0.1984	49/4/204
A03	i49377Gh	105005840	T/G	0.3949	98/7/152
A03	i05505Gh	105246864	A/G	0.177	44/3/210
A03	i33642Gh	105363220	T/C	0.4767	118/9/130
A03	i05514Gh	105635746	G/T	0.4241	104/10/143
A03	i23313Gh	105656063	C/T	0.43	106/9/142
A03	i05516Gh	105700760	T/C	0.428	105/10/142
A03	i42939Gh	105724297	T/C	0.4747	117/10/130
A03	i05521Gh	105823388	A/G	0.2198	54/5/198
A03	i27343Gh	105892154	G/A	0.2607	63/8/186
A03	i05526Gh	105928962	G/A	0.2568	62/8/187
A03	i24924Gh	106094879	G/A	0.2646	64/8/185
A03	i44615Gh	106109628	G/A	0.2568	62/8/187
A03	i24060Gh	106110942	C/T	0.2568	62/8/187
A03	i05530Gh	106169559	C/T	0.2549	62/7/188
A03	i44520Gh	106169909	G/A	0.2549	62/7/188
A03	i19038Gh	106315543	C/T	0.251	62/5/190
A03	i05535Gh	106470389	C/A	0.4689	117/7/133
A03	i00178Gh	106497764	G/T	0.465	116/7/134
A03	i41873Gh	106509180	A/G	0.465	116/7/134
A03	i27582Gh	106540840	C/A	0.463	115/8/134
A03	i33165Gh	106541590	C/A	0.463	115/8/134
A03	i05536Gh	106553583	A/G	0.4591	114/8/135
A03	i05537Gh	106558344	A/G	0.463	115/8/134
A03	i23457Gh	106578335	T/C	0.4397	109/8/140
A03	i19046Gh	106585663	A/C	0.4397	109/8/140
A03	i28022Gh	106621517	T/G	0.4708	118/6/133
A03	i48291Gh	106641606	G/T	0.3327	81/9/167
A03	i00781Gh	106645865	C/T	0.4825	121/6/130
A03	i62936Gt	106653920	A/G	0.4825	121/6/130
A03	i23578Gh	106683271	T/C	0.4825	121/6/130
A03	i23456Gh	106712249	C/T	0.4825	121/6/130
A03	i32636Gh	106753850	G/A	0.4455	110/9/138
A03	i35063Gh	106777501	C/T	0.4455	110/9/138
A03	i20523Gh	106811514	G/A	0.4514	112/8/137
A03	i49233Gh	106812733	A/C	0.4903	123/6/128
A03	i15538Gh	106932227	T/G	0.3268	81/6/170
A03	i28203Gh	107057878	C/A	0.4864	122/6/129
A03	i25919Gh	107132504	T/C	0.2276	56/5/196
A03	i27009Gh	107286299	C/A	0.4163	105/4/148
A03	i39750Gh	107362306	T/C	0.4319	109/4/144
A03	i05570Gh	107646154	T/C	0.3735	92/8/157
A03	i19058Gh	108445814	C/A	0.3249	80/7/170
A03	i34200Gh	108453209	C/T	0.3327	82/7/168
A03	i38932Gh	108479126	C/T	0.3249	80/7/170
A03	i29061Gh	108606789	G/A	0.3444	85/7/165
A03	i49515Gh	109001993	C/T	0.1362	31/8/218
A03	i05609Gh	109185607	G/A	0.1187	28/5/224
A03	i32986Gh	109875954	G/A	0.1206	28/6/223
A03	i00220Gh	110666328	G/A	0.2179	54/4/199
A03	i19067Gh	110761828	A/G	0.2354	58/5/194
A03	i05642Gh	110812971	T/C	0.4183	107/1/149
A03	i42959Gh	110819414	A/C	0.4144	106/1/150
A03	i23446Gh	110826432	C/T	0.4202	108/0/149
A03	i05644Gh	110941635	T/G	0.2354	60/1/196
A03	i15569Gh	111330181	T/G	0.4767	120/5/132
A03	i05662Gh	111330392	G/A	0.4767	120/5/132
A03	i05663Gh	111332043	T/C	0.4767	120/5/132
A03	i05664Gh	111332314	T/C	0.4805	121/5/131
A03	i60534Gb	111575476	G/T	0.06809	17/1/239
A03	i05678Gh	111651729	T/C	0.1751	42/6/209
A03	i05680Gh	111653449	G/A	0.1732	42/5/210
A03	i05684Gh	111697113	C/A	0.2412	60/4/193
A03	i21494Gh	111820624	C/T	0.1751	44/2/211
A03	i05699Gh	111983416	A/G	0.4008	99/8/150
A03	i05702Gh	112123728	C/T	0.4942	126/2/129
A03	i05703Gh	112141280	T/C	0.3171	79/5/173
A03	i05704Gh	112141742	A/G	0.4572	116/3/138
A03	i05706Gh	112152330	T/G	0.4572	116/3/138
A03	i05710Gh	112167885	T/C	0.4533	115/3/139
A03	i32977Gh	112368952	C/A	0.3307	81/8/168
A03	i05723Gh	112548052	C/T	0.3852	97/4/156
A03	i00629Gh	112595843	T/C	0.1051	26/2/229
A03	i05726Gh	112600262	T/C	0.1654	41/3/213
A03	i22874Gh	112648735	G/A	0.4261	107/5/145
A03	i05728Gh	112649047	G/T	0.4261	107/5/145
A03	i05733Gh	112793811	A/G	0.4805	121/5/131
A03	i47700Gh	112891696	C/T	0.4767	120/5/132
A03	i05734Gh	112895036	T/C	0.4805	121/5/131
A03	i05735Gh	112899804	T/C	0.4767	120/5/132
A03	i15585Gh	112900976	C/T	0.4805	121/5/131
A03	i19077Gh	112994681	G/A	0.4222	106/5/146
A03	i23426Gh	113010344	C/T	0.358	88/8/161
A03	i21985Gh	113046399	A/G	0.3969	99/6/152
A03	i05741Gh	113090538	T/C	0.2062	50/6/201
A03	i05742Gh	113092807	G/T	0.2568	62/8/187
A03	i05743Gh	113105571	C/A	0.3035	75/6/176
A03	i23442Gh	113267557	T/G	0.1673	40/6/211
A03	i05771Gh	113557594	T/C	0.4436	110/8/139
A04	i10506Gh	205555	C/T	0.4883	123/5/129
A04	i10505Gh	206163	G/A	0.4883	123/5/129
A04	i27617Gh	220404	G/A	0.4883	123/5/129
A04	i00706Gh	238408	A/G	0.463	116/6/135
A04	i35417Gh	328008	G/A	0.4358	109/6/142
A04	i46763Gh	343287	G/A	0.4358	109/6/142
A04	i24385Gh	416114	C/T	0.4105	102/7/148
A04	i51633Gb	429003	C/T	0.4377	109/7/141
A04	i00466Gh	443950	C/T	0.4183	104/7/146
A04	i48367Gh	556387	G/T	0.4572	114/7/136
A04	i39162Gh	559823	T/C	0.3191	79/6/172
A04	i10490Gh	570275	T/C	0.3191	79/6/172
A04	i62166Gt	576652	G/A	0.2315	57/5/195
A04	i41879Gh	1241730	C/A	0.2101	53/2/202
A04	i00908Gh	1258007	A/G	0.4825	122/4/131
A04	i10482Gh	1262002	G/A	0.4825	122/4/131
A04	i25250Gh	1692448	C/T	0.4981	124/8/125
A04	i34264Gh	1737143	G/A	0.2899	70/9/178
A04	i25377Gh	1855786	T/C	0.177	44/3/210
A04	i55511Gb	2034531	C/T	0.08366	20/3/234
A04	i46146Gh	2046503	T/C	0.179	44/4/209
A04	i41148Gh	2119989	T/G	0.1809	45/3/209
A04	i10434Gh	2548091	T/G	0.2198	54/5/198
A04	i20907Gh	2637884	A/G	0.1926	47/5/205
A04	i21083Gh	2699933	T/G	0.3891	98/4/155
A04	i19714Gh	2771611	A/C	0.3949	99/5/153
A04	i10426Gh	2809269	C/T	0.2121	53/3/201
A04	i52180Gb	3356779	A/G	0.1848	44/7/206
A04	i31359Gh	3357747	C/T	0.177	43/5/209
A04	i21895Gh	3405124	T/G	0.3638	90/7/160
A04	i31271Gh	3493791	G/A	0.177	43/5/209
A04	i42893Gh	3587184	A/G	0.1206	29/4/224
A04	i39771Gh	3617517	G/A	0.1226	29/5/223
A04	i10403Gh	3689458	T/G	0.3327	82/7/168
A04	i52883Gb	3690043	C/T	0.3327	82/7/168
A04	i50068Gb	3690637	C/T	0.3327	82/7/168
A04	i40645Gh	3743169	G/A	0.3346	83/6/168
A04	i41405Gh	3897535	G/A	0.3813	94/8/155
A04	i49276Gh	3990938	C/T	0.3113	76/8/173
A04	i41359Gh	4795192	T/G	0.4377	109/7/141
A04	i38693Gh	4847235	A/G	0.2957	73/6/178
A04	i21346Gh	5009837	G/A	0.3619	91/4/162
A04	i21252Gh	5373505	A/C	0.2296	56/6/195
A04	i17005Gh	5393613	T/C	0.4591	116/4/137
A04	i42773Gh	5726506	G/T	0.4494	112/7/138
A04	i27883Gh	5804726	G/T	0.4669	117/6/134
A04	i10424Gh	6083392	C/T	0.43	108/5/144
A04	i16972Gh	6272349	G/A	0.4786	120/6/131
A04	i31168Gh	6455327	C/A	0.5	126/5/126
A04	i10337Gh	6686374	A/C	0.4903	123/6/128
A04	i25532Gh	7188547	G/A	0.2179	52/8/197
A04	i22281Gh	7326907	T/C	0.2101	51/6/200
A04	i23634Gh	7364197	A/G	0.2101	51/6/200
A04	i49524Gh	7397135	C/T	0.2101	51/6/200
A04	i30206Gh	7598136	A/G	0.2179	53/6/198
A04	i21623Gh	7647015	A/G	0.2121	53/3/201
A04	i62420Gt	7831478	C/A	0.1479	35/6/216
A04	i40677Gh	7877637	G/A	0.142	33/7/217
A04	i10316Gh	7939688	T/C	0.1148	0/59/198
A04	i31977Gh	8072158	C/T	0.463	116/6/135
A04	i29273Gh	8150125	T/C	0.4319	109/4/144
A04	i44215Gh	8245901	C/A	0.3346	83/6/168
A04	i29272Gh	8289302	C/T	0.3599	89/7/161
A04	i40961Gh	8375775	G/A	0.4125	103/6/148
A04	i29717Gh	8514767	G/A	0.4125	103/6/148
A04	i29716Gh	8647774	G/A	0.4767	118/9/130
A04	i37354Gh	8706396	T/C	0.4202	105/6/146
A04	i20784Gh	8860355	C/T	0.05837	14/2/241
A04	i32065Gh	9039999	A/G	0.321	81/3/173
A04	i37634Gh	9334658	T/C	0.3891	97/6/154
A04	i29397Gh	9385459	T/C	0.3249	82/3/172
A04	i01049Gh	9615462	G/A	0.4864	121/8/128
A04	i31054Gh	10056940	T/C	0.2899	73/3/181
A04	i40592Gh	10200275	A/G	0.4611	116/5/136
A04	i44983Gh	11781548	A/G	0.2568	64/4/189
A04	i45641Gh	12213293	T/G	0.3191	78/8/171
A04	i36091Gh	12242438	T/C	0.3093	76/7/174
A04	i36092Gh	12242541	A/G	0.3132	77/7/173
A04	i42605Gh	12258045	A/G	0.3132	77/7/173
A04	i32675Gh	12391737	G/T	0.393	98/6/153
A04	i33545Gh	12938755	G/A	0.2704	68/3/186
A04	i24786Gh	13364235	T/C	0.4689	118/5/134
A04	i45209Gh	14611863	T/C	0.4669	117/6/134
A04	i35566Gh	14907880	A/G	0.2879	72/4/181
A04	i27239Gh	15943228	C/T	0.1245	32/0/225
A04	i34207Gh	20282038	A/G	0.2763	69/4/184
A04	i39357Gh	21424383	T/C	0.1304	33/1/223
A04	i27096Gh	22665231	C/T	0.1226	31/1/225
A04	i40147Gh	24061761	C/T	0.1206	31/0/226
A04	i43091Gh	25395547	C/T	0.2724	68/4/185
A04	i30492Gh	26431597	T/C	0.1342	34/1/222
A04	i32317Gh	26807047	A/G	0.2724	68/4/185
A04	i46509Gh	27362184	A/G	0.214	51/8/198
A04	i29800Gh	27486359	A/G	0.1226	31/1/225
A04	i39003Gh	27567746	C/T	0.3949	99/5/153
A04	i47800Gh	28150407	G/A	0.1226	31/1/225
A04	i27785Gh	28326088	C/T	0.4047	101/6/150
A04	i44358Gh	28532070	G/A	0.1206	31/0/226
A04	i20890Gh	30713312	T/G	0.2879	71/6/180
A04	i43949Gh	31076038	G/A	0.4047	101/6/150
A04	i25129Gh	33553169	G/A	0.4047	101/6/150
A04	i42539Gh	34532074	C/T	0.4066	102/5/150
A04	i28658Gh	34882723	C/T	0.3891	97/6/154
A04	i40974Gh	35731635	G/A	0.4027	101/5/151
A04	i30861Gh	35734042	C/A	0.3872	96/7/154
A04	i44086Gh	36332947	C/A	0.3872	97/5/155
A04	i26323Gh	37383992	C/T	0.4008	100/6/151
A04	i26534Gh	38075130	C/T	0.4047	101/6/150
A04	i46565Gh	38928367	C/T	0.3911	97/7/153
A04	i36678Gh	38933147	A/G	0.1342	33/3/221
A04	i28424Gh	39892227	A/G	0.3833	96/5/156
A04	i34185Gh	40298912	G/A	0.4027	101/5/151
A04	i25932Gh	42408882	T/C	0.2704	67/5/185
A04	i41466Gh	43459684	G/A	0.4047	101/6/150
A04	i41322Gh	44480213	G/A	0.4047	101/6/150
A04	i26515Gh	44596903	C/T	0.4066	102/5/150
A04	i21436Gh	44753803	G/A	0.3891	97/6/154
A04	i35762Gh	45961892	A/G	0.2724	68/4/185
A04	i27008Gh	46578415	T/G	0.3833	96/5/156
A04	i42667Gh	46712030	G/A	0.3755	94/5/158
A04	i42868Gh	49160933	A/G	0.2724	68/4/185
A04	i22750Gh	49459196	C/T	0.3891	97/6/154
A04	i40963Gh	50689474	A/G	0.3716	93/5/159
A04	i10355Gh	51548848	A/G	0.2918	73/4/180
A04	i29573Gh	52073270	G/A	0.3911	98/5/154
A04	i21475Gh	54136394	C/T	0.3949	99/5/153
A04	i25177Gh	54448997	G/A	0.3949	99/5/153
A04	i34791Gh	56501667	C/T	0.393	98/6/153
A04	i25490Gh	58194988	G/T	0.2763	69/4/184
A04	i20968Gh	58602978	A/G	0.2763	69/4/184
A04	i46910Gh	59546288	A/G	0.1284	31/4/222
A04	i26913Gh	59852033	C/T	0.3949	99/5/153
A04	i23740Gh	63130912	A/G	0.286	71/5/181
A04	i32414Gh	65975021	C/T	0.142	36/1/220
A04	i34611Gh	67169981	G/A	0.4202	105/6/146
A04	i22106Gh	67212678	T/C	0.2802	69/6/182
A04	i34167Gh	67220174	G/T	0.1401	36/0/221
A04	i30783Gh	68567052	C/T	0.3521	85/11/161
A04	i29271Gh	69447614	A/G	0.3366	81/11/165
A04	i44542Gh	73506602	T/C	0.1012	24/4/229
A04	i36983Gh	74099404	T/C	0.1946	46/8/203
A04	i12712Gh	75030368	T/C	0.3171	77/9/171
A04	i12724Gh	76770606	A/G	0.2977	72/9/176
A04	i41085Gh	76777071	G/A	0.2957	71/10/176
A04	i51801Gb	77073062	A/G	0.07198	15/7/235
A04	i38159Gh	77323643	A/G	0.2296	56/6/195
A04	i48433Gh	78075209	G/A	0.0856	19/6/232
A04	i37325Gh	78110470	G/T	0.08366	18/7/232
A04	i12736Gh	78135336	G/A	0.08366	19/5/233
A04	i27589Gh	78299464	A/G	0.08366	19/5/233
A04	i27540Gh	78449279	G/A	0.08755	20/5/232
A04	i12740Gh	78807336	G/T	0.2451	60/6/191
A04	i12741Gh	78807615	G/A	0.2432	60/5/192
A04	i54584Gb	78812517	C/T	0.2607	64/6/187
A04	i12745Gh	79018457	G/A	0.3872	96/7/154
A04	i12746Gh	79019854	A/G	0.3872	96/7/154
A04	i12747Gh	79043710	T/C	0.463	116/6/135
A04	i12750Gh	79047137	T/C	0.463	116/6/135
A04	i30757Gh	79051995	C/T	0.463	116/6/135
A04	i46299Gh	79072604	A/C	0.463	116/6/135
A04	i42782Gh	79080421	C/T	0.463	116/6/135
A04	i12751Gh	79088991	A/G	0.4514	113/6/138
A04	i27757Gh	79162952	G/A	0.3346	82/8/167
A04	i12752Gh	79168669	G/A	0.3346	82/8/167
A04	i24947Gh	79191520	A/G	0.3307	81/8/168
A04	i59432Gb	79192541	C/A	0.3346	82/8/167
A04	i42118Gh	79192674	G/A	0.3346	82/8/167
A04	i21009Gh	79256570	T/C	0.3249	80/7/170
A04	i58876Gb	79443178	A/G	0.1187	29/3/225
A04	i44039Gh	81595606	C/T	0.1829	44/6/207
A04	i32552Gh	81616388	T/C	0.179	43/6/208
A04	i32617Gh	81636088	C/T	0.179	43/6/208
A04	i34125Gh	81695868	C/A	0.1829	44/6/207
A04	i21660Gh	81706000	A/G	0.1829	44/6/207
A04	i43499Gh	81725967	G/A	0.1518	28/22/207
A04	i36871Gh	82029966	T/C	0.216	52/7/198
A04	i46079Gh	82037498	T/C	0.216	52/7/198
A04	i35448Gh	82270927	T/C	0.07198	18/1/238
A04	i12775Gh	83021689	C/T	0.2549	64/3/190
A04	i17832Gh	83022182	A/C	0.2471	62/3/192
A04	i12784Gh	83763482	C/T	0.2977	75/3/179
A04	i12785Gh	83765664	A/G	0.2977	75/3/179
A04	i17835Gh	83765981	T/C	0.3016	76/3/178
A04	i47058Gh	83785201	T/C	0.216	53/5/199
A04	i43885Gh	83812685	G/A	0.216	52/7/198
A04	i12798Gh	84080316	G/A	0.1245	31/2/224
A04	i12799Gh	84080428	C/A	0.1206	30/2/225
A04	i00134Gh	84105208	G/A	0.2218	56/2/199
A04	i00135Gh	84105864	A/G	0.2179	55/2/200
A04	i17837Gh	84109183	G/A	0.2218	56/2/199
A04	i12803Gh	84110414	G/A	0.2179	55/2/200
A04	i12817Gh	84511201	A/C	0.4533	115/3/139
A04	i29377Gh	84696316	G/A	0.4825	122/4/131
A04	i47003Gh	84743315	A/G	0.4066	102/5/150
A04	i24763Gh	84817386	T/C	0.4183	106/3/148
A04	i14120Gh	84862345	T/C	0.4942	124/6/127
A04	i41483Gh	84902726	G/A	0.4222	106/5/146
A04	i40683Gh	84990412	A/C	0.179	44/4/209
A04	i24762Gh	85003009	A/G	0.2471	62/3/192
A04	i31829Gh	85200006	A/C	0.4183	105/5/147
A04	i12830Gh	85292510	C/T	0.284	72/2/183
A04	i01127Gh	85298885	A/G	0.3852	96/6/155
A04	i12832Gh	85323956	C/T	0.3074	0/158/99
A04	i12834Gh	85373526	C/A	0.2763	70/2/185
A04	i17842Gh	85383782	T/C	0.2763	70/2/185
A04	i20217Gh	85384625	A/G	0.2763	70/2/185
A04	i12835Gh	85391679	C/T	0.2763	70/2/185
A04	i12836Gh	85402714	C/A	0.2646	67/2/188
A04	i20218Gh	85703500	T/G	0.4981	127/2/128
A04	i12842Gh	85708481	A/G	0.3385	83/8/166
A04	i17844Gh	85755551	G/A	0.4261	108/3/146
A04	i17845Gh	85755640	C/T	0.4261	108/3/146
A04	i21216Gh	85775581	A/G	0.3852	99/0/158
A04	i12849Gh	85798111	C/T	0.4767	121/3/133
A04	i22515Gh	86173499	G/T	0.1498	37/3/217
A04	i12861Gh	86212583	C/A	0.4027	101/5/151
A04	i12863Gh	86300997	A/G	0.2218	54/6/197
A04	i22784Gh	86563730	G/A	0.2082	49/9/199
A04	i29440Gh	86659769	G/A	0.4086	100/10/147
A04	i49530Gh	86693557	G/A	0.3638	88/11/158
A04	i12885Gh	86715506	T/G	0.1829	43/8/206
A04	i23849Gh	86717132	T/G	0.1868	44/8/205
A04	i12887Gh	86720178	T/C	0.1829	43/8/206
A04	i12888Gh	86720651	G/A	0.3658	88/12/157
A04	i20222Gh	86727452	C/T	0.1829	43/8/206
A04	i12891Gh	86746283	G/A	0.4144	103/7/147
A04	i12892Gh	86801564	G/A	0.2004	47/9/201
A04	i43998Gh	86831624	T/G	0.2237	52/11/194
A04	i58751Gb	87107836	G/A	0.07393	17/4/236
A04	i47549Gh	87254024	G/T	0.3696	91/8/158
A04	i47550Gh	87265427	G/A	0.3735	92/8/157
A04	i40730Gh	87265954	G/T	0.3813	94/8/155
A04	i12907Gh	87603126	C/T	0.4728	116/11/130
A04	i25349Gh	87650465	T/G	0.4669	114/12/131
A04	i49147Gh	87659548	C/A	0.05058	13/0/244
A04	i41369Gh	87806410	A/G	0.4008	97/12/148
A04	i12912Gh	87807415	G/T	0.4339	105/13/139
A04	i46784Gh	87875182	G/A	0.3716	90/11/156
A04	i12916Gh	87881133	T/G	0.3696	91/8/158
A04	i12922Gh	88109526	G/A	0.3794	94/7/156
A04	i35007Gh	88156950	T/C	0.2471	60/7/190
A04	i12933Gh	88716751	C/T	0.09144	23/1/233
A04	i12935Gh	88761188	C/T	0.1498	38/1/218
A05	i08791Gh	747628	C/A	0.1751	42/6/209
A05	i27181Gh	748468	C/T	0.1518	37/4/216
A05	i34987Gh	794210	T/C	0.1654	40/5/212
A05	i50654Gb	1786427	G/T	0.06031	15/1/241
A05	i16528Gh	1886671	T/C	0.2082	51/5/201
A05	i08841Gh	2116640	T/C	0.4436	111/6/140
A05	i27817Gh	2119175	C/T	0.4475	112/6/139
A05	i08844Gh	2149074	T/C	0.3813	96/4/157
A05	i08845Gh	2149280	C/A	0.3852	97/4/156
A05	i08847Gh	2160010	C/T	0.3794	95/5/157
A05	i08848Gh	2164355	G/A	0.3813	96/4/157
A05	i08849Gh	2175858	T/C	0.3813	96/4/157
A05	i22899Gh	2223595	A/G	0.3152	79/4/174
A05	i08851Gh	2240510	A/G	0.3385	84/6/167
A05	i39496Gh	2673581	C/A	0.1109	28/1/228
A05	i43138Gh	2680667	T/C	0.1109	28/1/228
A05	i29674Gh	2774138	T/C	0.1401	35/2/220
A05	i08882Gh	3101073	G/A	0.2957	74/4/179
A05	i16543Gh	3107009	T/C	0.2957	74/4/179
A05	i47495Gh	3151668	A/G	0.2996	75/4/178
A05	i16547Gh	3159804	G/A	0.3035	76/4/177
A05	i08889Gh	3169566	C/T	0.2996	75/4/178
A05	i40379Gh	3186251	G/A	0.2996	75/4/178
A05	i21607Gh	3222534	A/G	0.2685	67/4/186
A05	i36823Gh	3245188	T/C	0.2685	67/4/186
A05	i16548Gh	3251063	T/G	0.2685	67/4/186
A05	i16551Gh	3253705	T/G	0.2685	67/4/186
A05	i39143Gh	3257380	G/A	0.2646	66/4/187
A05	i08895Gh	3290441	A/G	0.2724	68/4/185
A05	i26206Gh	3296857	G/A	0.2685	67/4/186
A05	i08898Gh	3416884	T/G	0.3949	99/5/153
A05	i16552Gh	3430856	A/C	0.3949	99/5/153
A05	i08899Gh	3431449	G/T	0.3911	98/5/154
A05	i08902Gh	3512004	G/A	0.3988	100/5/152
A05	i08907Gh	3644223	G/A	0.2821	69/7/181
A05	i08910Gh	3672931	G/A	0.286	70/7/180
A05	i08911Gh	3673350	G/A	0.286	70/7/180
A05	i08918Gh	3878107	T/C	0.2471	59/9/189
A05	i08921Gh	3936284	G/A	0.4377	109/7/141
A05	i08922Gh	3969793	G/A	0.2179	54/4/199
A05	i08924Gh	4012339	G/A	0.2179	54/4/199
A05	i08926Gh	4034038	C/A	0.214	53/4/200
A05	i46003Gh	4231907	A/G	0.251	62/5/190
A05	i40304Gh	4281011	A/G	0.251	62/5/190
A05	i08934Gh	4309056	G/A	0.4572	113/9/135
A05	i08936Gh	4316185	G/T	0.4027	99/9/149
A05	i24482Gh	4316891	T/C	0.4572	113/9/135
A05	i00604Gh	4387694	G/T	0.4027	99/9/149
A05	i01144Gh	4425280	C/T	0.4105	101/9/147
A05	i08943Gh	4476238	T/C	0.4066	100/9/148
A05	i08945Gh	4554393	A/C	0.4027	99/9/149
A05	i08948Gh	4690486	T/C	0.393	97/8/152
A05	i32762Gh	4732248	G/A	0.3891	96/8/153
A05	i19536Gh	4743471	G/A	0.2996	75/4/178
A05	i08951Gh	4751933	C/T	0.3346	84/4/169
A05	i16564Gh	4754589	G/A	0.3385	85/4/168
A05	i16566Gh	4793982	T/C	0.4027	100/7/150
A05	i08969Gh	4828086	G/A	0.3988	99/7/151
A05	i16571Gh	4829709	T/C	0.3988	99/7/151
A05	i38533Gh	4844111	T/C	0.3988	99/7/151
A05	i08963Gh	4849451	A/G	0.2529	64/2/191
A05	i08962Gh	4849698	G/A	0.3988	99/7/151
A05	i08957Gh	4859306	C/A	0.4377	110/5/142
A05	i08970Gh	4889619	G/A	0.2646	65/6/186
A05	i08972Gh	5016130	T/C	0.4202	104/8/145
A05	i25813Gh	5096692	T/C	0.356	88/7/162
A05	i08976Gh	5161252	C/T	0.3463	85/8/164
A05	i08977Gh	5161403	C/T	0.3463	85/8/164
A05	i08978Gh	5198648	A/C	0.144	36/2/219
A05	i48211Gh	5237975	A/C	0.3619	89/8/160
A05	i08982Gh	5252704	A/C	0.1362	34/2/221
A05	i00176Gh	5269797	T/G	0.4981	123/10/124
A05	i08987Gh	5275733	C/T	0.4981	123/10/124
A05	i08989Gh	5325136	T/C	0.3444	86/5/166
A05	i34180Gh	5327565	A/C	0.3444	86/5/166
A05	i08990Gh	5327716	C/A	0.3444	86/5/166
A05	i08991Gh	5335265	A/G	0.3482	87/5/165
A05	i08994Gh	5345985	C/T	0.2393	60/3/194
A05	i08996Gh	5351197	T/G	0.2393	60/3/194
A05	i45318Gh	5353678	C/A	0.2704	68/3/186
A05	i47407Gh	5354405	T/C	0.2315	58/3/196
A05	i09003Gh	5388360	T/C	0.3696	93/4/160
A05	i09009Gh	5423575	C/T	0.1712	42/4/211
A05	i09022Gh	5717279	A/C	0.3541	87/8/162
A05	i09024Gh	5732121	A/G	0.3872	95/9/153
A05	i14148Gh	5734766	A/G	0.3794	93/9/155
A05	i00533Gh	5749746	A/G	0.2218	55/4/198
A05	i09031Gh	5770915	T/C	0.3949	98/7/152
A05	i09035Gh	5778948	G/T	0.3755	94/5/158
A05	i20628Gh	5779413	C/T	0.3755	94/5/158
A05	i19539Gh	5806176	T/C	0.05642	13/3/241
A05	i19540Gh	5813554	G/A	0.05642	13/3/241
A05	i23727Gh	5861025	G/A	0.4416	110/7/140
A05	i09041Gh	5880733	A/C	0.3171	78/7/172
A05	i09042Gh	5887245	C/T	0.3463	85/8/164
A05	i09043Gh	5887690	A/G	0.3463	85/8/164
A05	i09046Gh	5901351	G/T	0.3677	90/9/158
A05	i09048Gh	5944825	G/A	0.2704	68/3/186
A05	i48397Gh	5945190	C/T	0.2451	62/2/193
A05	i00884Gh	5952454	A/G	0.4202	106/4/147
A05	i43260Gh	6013907	A/C	0.05058	12/2/243
A05	i19541Gh	6065568	G/A	0.2996	75/4/178
A05	i16588Gh	6066987	T/C	0.3016	76/3/178
A05	i09061Gh	6067966	A/G	0.3016	76/3/178
A05	i09062Gh	6090613	T/C	0.2996	75/4/178
A05	i09066Gh	6131917	T/C	0.4786	120/6/131
A05	i09067Gh	6132375	G/A	0.4786	120/6/131
A05	i09068Gh	6135905	A/G	0.144	36/2/219
A05	i16590Gh	6136460	A/C	0.1401	35/2/220
A05	i09072Gh	6139397	C/T	0.144	36/2/219
A05	i16592Gh	6145218	C/T	0.3658	92/4/161
A05	i09073Gh	6145578	T/G	0.3658	92/4/161
A05	i09074Gh	6146453	G/A	0.43	109/3/145
A05	i52913Gb	6186403	G/A	0.3619	91/4/162
A05	i09076Gh	6194407	C/T	0.3074	77/4/176
A05	i09077Gh	6207326	C/T	0.3424	86/4/167
A05	i09079Gh	6242244	C/A	0.3619	91/4/162
A05	i09081Gh	6244860	A/G	0.323	82/2/173
A05	i09082Gh	6251834	C/T	0.3599	91/3/163
A05	i09083Gh	6252256	T/C	0.3638	91/5/161
A05	i51002Gb	6302029	A/C	0.3658	91/6/160
A05	i19543Gh	6314611	A/C	0.323	81/4/172
A05	i19544Gh	6319830	C/T	0.323	81/4/172
A05	i09086Gh	6324002	G/A	0.3638	91/5/161
A05	i09087Gh	6326425	A/G	0.3638	91/5/161
A05	i19545Gh	6328420	C/T	0.323	81/4/172
A05	i31235Gh	6330292	A/C	0.3638	91/5/161
A05	i09089Gh	6344852	C/T	0.323	81/4/172
A05	i09091Gh	6349256	C/A	0.3638	91/5/161
A05	i09092Gh	6353826	A/G	0.3638	91/5/161
A05	i09093Gh	6354154	G/A	0.3638	91/5/161
A05	i09094Gh	6355651	T/G	0.323	81/4/172
A05	i51323Gb	6365452	T/G	0.358	90/4/163
A05	i19547Gh	6418170	A/G	0.3366	85/3/169
A05	i09095Gh	6421370	A/C	0.3366	85/3/169
A05	i50414Gb	6424375	G/A	0.3774	96/2/159
A05	i09097Gh	6444428	C/A	0.3385	86/2/169
A05	i33769Gh	6465311	C/T	0.3794	97/1/159
A05	i09099Gh	6546038	A/C	0.1342	34/1/222
A05	i09103Gh	6588704	C/T	0.3891	97/6/154
A05	i16602Gh	6594807	C/T	0.3444	85/7/165
A05	i48057Gh	6841853	C/A	0.06031	15/1/241
A05	i09108Gh	7071359	T/C	0.2276	56/5/196
A05	i09109Gh	7100792	G/A	0.1712	42/4/211
A05	i16608Gh	7115189	A/C	0.1751	43/4/210
A05	i09127Gh	7559149	G/A	0.3619	88/10/159
A05	i22330Gh	7964305	C/T	0.4086	100/10/147
A05	i09138Gh	7965097	C/T	0.4494	110/11/136
A05	i41358Gh	7966985	C/A	0.4105	100/11/146
A05	i09139Gh	7969219	G/A	0.4494	110/11/136
A05	i09142Gh	7986485	C/A	0.4377	107/11/139
A05	i09145Gh	7991266	A/G	0.4261	104/11/142
A05	i09147Gh	8003504	C/T	0.4377	107/11/139
A05	i16615Gh	8003652	C/T	0.4261	104/11/142
A05	i50433Gb	8051862	C/T	0.4125	101/10/146
A05	i09150Gh	8174562	T/C	0.4553	112/10/135
A05	i09151Gh	8176843	A/G	0.4183	103/9/145
A05	i19549Gh	8256939	A/G	0.4241	105/8/144
A05	i19550Gh	8303433	C/T	0.4066	100/9/148
A05	i42588Gh	8344944	C/T	0.4027	99/9/149
A05	i09156Gh	8446917	T/C	0.2549	63/5/189
A05	i09157Gh	8449036	A/G	0.2549	63/5/189
A05	i39514Gh	8479861	T/C	0.2802	69/6/182
A05	i19552Gh	8656300	G/A	0.2957	73/6/178
A05	i44703Gh	8684882	T/C	0.3327	82/7/168
A05	i14152Gh	8691778	T/C	0.3716	93/5/159
A05	i20652Gh	8843690	A/G	0.4241	107/4/146
A05	i44702Gh	8849746	C/A	0.43	108/5/144
A05	i16620Gh	8885693	T/C	0.4027	101/5/151
A05	i09185Gh	8890629	G/A	0.4027	101/5/151
A05	i39490Gh	8903721	C/T	0.4027	101/5/151
A05	i09193Gh	9279856	C/A	0.4027	101/5/151
A05	i09195Gh	9346278	C/T	0.4066	102/5/150
A05	i61149Gt	9401797	A/C	0.2899	72/5/180
A05	i21779Gh	9430871	C/T	0.216	53/5/199
A05	i09231Gh	10097803	G/A	0.3171	79/5/173
A05	i25505Gh	10112196	T/C	0.4981	126/4/127
A05	i48203Gh	10124877	C/T	0.4981	126/4/127
A05	i09234Gh	10130516	C/T	0.4981	126/4/127
A05	i09236Gh	10131113	G/A	0.4844	122/5/130
A05	i00614Gh	10191028	C/A	0.4689	119/3/135
A05	i30210Gh	10193877	G/A	0.4825	122/4/131
A05	i37142Gh	10204908	A/G	0.4864	123/4/130
A05	i14154Gh	10220410	T/C	0.4864	123/4/130
A05	i09238Gh	10221748	A/G	0.4747	120/4/133
A05	i40290Gh	10268075	T/G	0.3949	100/3/154
A05	i00595Gh	10269820	A/C	0.3949	100/3/154
A05	i09246Gh	10335485	A/C	0.4183	105/5/147
A05	i35064Gh	10335881	T/C	0.4183	105/5/147
A05	i19557Gh	10351830	C/T	0.4183	105/5/147
A05	i09249Gh	10364627	G/A	0.4086	103/4/150
A05	i27068Gh	10368350	T/C	0.4086	103/4/150
A05	i41670Gh	10699173	G/T	0.428	108/4/145
A05	i46765Gh	10701087	C/T	0.4222	106/5/146
A05	i20939Gh	10750295	G/A	0.4222	106/5/146
A05	i16642Gh	10759823	G/A	0.4397	110/6/141
A05	i44223Gh	10771806	C/T	0.4358	109/6/142
A05	i01056Gh	10782479	C/T	0.4319	108/6/143
A05	i44084Gh	11036991	C/T	0.4436	111/6/140
A05	i48326Gh	11687773	G/A	0.4553	113/8/136
A05	i09296Gh	11914567	C/T	0.216	52/7/198
A05	i09310Gh	12431892	A/C	0.2588	64/5/188
A05	i09311Gh	12432426	A/C	0.2588	64/5/188
A05	i09312Gh	12435574	T/C	0.2607	64/6/187
A05	i09322Gh	12635176	G/A	0.2996	73/8/176
A05	i09324Gh	12728086	C/A	0.3191	76/12/169
A05	i09335Gh	13257254	G/A	0.465	116/7/134
A05	i09336Gh	13264405	T/C	0.463	116/6/135
A05	i09338Gh	13269715	T/C	0.465	116/7/134
A05	i09339Gh	13274714	C/T	0.463	116/6/135
A05	i09357Gh	13660803	T/C	0.2237	54/7/196
A05	i09363Gh	13758709	T/G	0.07393	18/2/237
A05	i09371Gh	13862001	G/A	0.07393	18/2/237
A05	i16661Gh	13865299	T/C	0.07588	19/1/237
A05	i09375Gh	13920911	T/G	0.4961	124/7/126
A05	i09377Gh	13934803	G/A	0.07393	18/2/237
A05	i09383Gh	14024509	C/T	0.3988	98/9/150
A05	i16663Gh	14025250	T/C	0.3988	98/9/150
A05	i16666Gh	14025808	T/G	0.07393	18/2/237
A05	i09387Gh	14036034	T/C	0.323	80/6/171
A05	i41950Gh	14037039	T/G	0.3988	99/7/151
A05	i52899Gb	14039161	G/A	0.07393	18/2/237
A05	i09388Gh	14088113	G/A	0.07393	18/2/237
A05	i09389Gh	14119665	C/A	0.07393	18/2/237
A05	i09390Gh	14128264	A/G	0.07588	19/1/237
A05	i09397Gh	14166943	T/C	0.07393	18/2/237
A05	i50235Gb	14175758	T/C	0.07393	18/2/237
A05	i09400Gh	14219822	G/A	0.07782	19/2/236
A05	i16668Gh	14220212	C/T	0.07782	19/2/236
A05	i09401Gh	14225213	G/A	0.07977	19/3/235
A05	i09404Gh	14273817	T/C	0.07588	19/1/237
A05	i00320Gh	14276684	T/C	0.1848	45/5/207
A05	i00179Gh	14323417	A/G	0.3074	72/14/171
A05	i16669Gh	14327135	T/C	0.07393	18/2/237
[truncated: 15,137 more rows]

## Sheet: Fig. 4ab
Source Data Fig. 4. Low recombination haplotype blocks and methylation data for recombination hot and cold spots
Source Data Fig. 4ab | Low-recombination haplotype blocks of the improved cotton panel
Chr	BP1	BP2	Kb	NSNPs	NHaps	SNPs
A01	784828	794946	10.119	2	3	i02201Gh|i39374Gh
A01	950151	1024921	74.771	4	4	i14525Gh|i46014Gh|i02211Gh|i18373Gh
A01	1567435	1569783	2.349	3	3	i24433Gh|i18374Gh|i18375Gh
A01	1646309	1651683	5.375	2	2	i22232Gh|i37135Gh
A01	1797924	1846504	48.581	5	4	i02242Gh|i30221Gh|i02244Gh|i02245Gh|i02246Gh
A01	1863542	1895303	31.762	4	3	i02248Gh|i48117Gh|i02251Gh|i48118Gh
A01	2303613	2309465	5.853	4	3	i44649Gh|i02270Gh|i14545Gh|i02271Gh
A01	2676849	2680266	3.418	2	2	i02300Gh|i31731Gh
A01	2746925	2754115	7.191	2	3	i02307Gh|i22499Gh
A01	2998092	2998281	0.19	2	2	i14565Gh|i02323Gh
A01	3288067	3374301	86.235	7	5	i02328Gh|i21628Gh|i21627Gh|i02330Gh|i48104Gh|i32268Gh|i43594Gh
A01	3691358	3695385	4.028	2	2	i02333Gh|i02334Gh
A01	3866032	4306801	440.77	7	4	i47232Gh|i32813Gh|i45036Gh|i60883Gt|i33646Gh|i41320Gh|i24266Gh
A01	4882297	4893641	11.345	3	3	i02352Gh|i43118Gh|i00859Gh
A01	5061874	5215127	153.254	14	2	i44571Gh|i47073Gh|i21332Gh|i21331Gh|i45593Gh|i26494Gh|i38885Gh|i29428Gh|i38884Gh|i30750Gh|i34358Gh|i22854Gh|i45926Gh|i63224Gt
A01	5728431	5798217	69.787	9	4	i40077Gh|i14590Gh|i34668Gh|i02362Gh|i02363Gh|i02364Gh|i02365Gh|i14597Gh|i40536Gh
A01	6641560	6707098	65.539	5	5	i02388Gh|i47371Gh|i58877Gb|i02390Gh|i14603Gh
A01	6788125	6846763	58.639	8	4	i36408Gh|i00594Gh|i02391Gh|i30171Gh|i02393Gh|i36683Gh|i47372Gh|i02394Gh
A01	7871229	7877988	6.76	2	3	i27746Gh|i02409Gh
A01	9037954	9710296	672.343	9	4	i53010Gb|i39650Gh|i39651Gh|i41338Gh|i23213Gh|i40667Gh|i41337Gh|i14622Gh|i25056Gh
A01	9719739	9871776	152.038	5	2	i49496Gh|i27948Gh|i43196Gh|i31117Gh|i25057Gh
A01	10398018	10406898	8.881	2	2	i02439Gh|i31238Gh
A01	10514949	10739788	224.84	5	3	i32576Gh|i36967Gh|i44937Gh|i37343Gh|i30614Gh
A01	11455098	11460903	5.806	5	2	i02457Gh|i02458Gh|i14626Gh|i14627Gh|i02460Gh
A01	12274486	12293735	19.25	2	2	i47972Gh|i00957Gh
A01	12595517	12784328	188.812	7	2	i29023Gh|i24006Gh|i47452Gh|i02493Gh|i02494Gh|i27127Gh|i02497Gh
A01	14045137	14051423	6.287	2	2	i14647Gh|i44115Gh
A01	14306574	14307381	0.808	2	2	i47578Gh|i02509Gh
A01	14481077	16293627	1812.55	7	4	i02518Gh|i02519Gh|i25930Gh|i41861Gh|i45783Gh|i44798Gh|i02525Gh
A01	16827468	16897838	70.371	5	2	i22198Gh|i29384Gh|i27483Gh|i48434Gh|i48231Gh
A01	17052212	19781417	2729.21	26	5	i34473Gh|i24809Gh|i23440Gh|i41484Gh|i34027Gh|i02530Gh|i42682Gh|i27896Gh|i21495Gh|i30240Gh|i40884Gh|i45173Gh|i53496Gb|i27402Gh|i60879Gt|i02543Gh|i02544Gh|i45630Gh|i21210Gh|i02545Gh|i37131Gh|i14655Gh|i14656Gh|i02546Gh|i14657Gh|i50665Gb
A01	20077777	20418424	340.648	9	3	i43317Gh|i34575Gh|i30502Gh|i39205Gh|i30006Gh|i28482Gh|i33432Gh|i27136Gh|i40577Gh
A01	20432985	21682078	1249.09	19	6	i45642Gh|i44808Gh|i02553Gh|i02554Gh|i00453Gh|i00746Gh|i36742Gh|i39133Gh|i35065Gh|i38312Gh|i29990Gh|i43956Gh|i26044Gh|i42464Gh|i02561Gh|i40198Gh|i31165Gh|i24843Gh|i14664Gh
A01	21685689	21805081	119.393	7	4	i02563Gh|i44978Gh|i32032Gh|i26978Gh|i21390Gh|i22614Gh|i29823Gh
A01	21889114	22198769	309.656	5	3	i36074Gh|i44214Gh|i44213Gh|i34716Gh|i39578Gh
A01	22615577	23184636	569.06	11	4	i30772Gh|i45053Gh|i37490Gh|i23944Gh|i33248Gh|i61677Gt|i50770Gb|i42019Gh|i41894Gh|i35782Gh|i23096Gh
A01	32966795	42859501	9892.71	35	6	i26730Gh|i45345Gh|i28762Gh|i21170Gh|i24092Gh|i35705Gh|i33013Gh|i24173Gh|i37606Gh|i26596Gh|i43644Gh|i41231Gh|i35959Gh|i35958Gh|i45696Gh|i40192Gh|i23751Gh|i22934Gh|i26912Gh|i40882Gh|i23947Gh|i37026Gh|i40053Gh|i31080Gh|i36810Gh|i02621Gh|i48088Gh|i24984Gh|i31079Gh|i33825Gh|i30298Gh|i44412Gh|i21219Gh|i21684Gh|i51394Gb
A01	42913117	43749695	836.579	16	4	i36555Gh|i30902Gh|i44415Gh|i30745Gh|i26197Gh|i02612Gh|i40323Gh|i40507Gh|i40056Gh|i21451Gh|i02611Gh|i02610Gh|i14679Gh|i02609Gh|i02607Gh|i39493Gh
A01	61668054	72060386	10392.3	7	4	i29551Gh|i34137Gh|i40452Gh|i30540Gh|i42938Gh|i42905Gh|i27954Gh
A01	74172794	105966167	31793.4	249	12	i31090Gh|i59145Gb|i24000Gh|i35661Gh|i24470Gh|i30417Gh|i34391Gh|i25400Gh|i35953Gh|i42799Gh|i27201Gh|i35374Gh|i34428Gh|i30373Gh|i30764Gh|i43638Gh|i32536Gh|i43672Gh|i32537Gh|i33670Gh|i42078Gh|i02718Gh|i49426Gh|i22824Gh|i40451Gh|i34510Gh|i36248Gh|i60926Gt|i52131Gb|i60308Gb|i36727Gh|i45536Gh|i29532Gh|i27731Gh|i44052Gh|i39531Gh|i22734Gh|i33308Gh|i42430Gh|i38670Gh|i39034Gh|i39024Gh|i44443Gh|i38828Gh|i23…
A01	106004034	107720799	1716.77	9	4	i46554Gh|i38132Gh|i24376Gh|i34731Gh|i02767Gh|i25127Gh|i48775Gh|i14714Gh|i62245Gt
A01	108199119	108215670	16.552	2	3	i60832Gt|i24355Gh
A01	110229281	110242636	13.356	2	3	i54975Gb|i43165Gh
A01	111529957	111608350	78.394	4	2	i27627Gh|i46625Gh|i23909Gh|i35076Gh
A01	111659752	112109380	449.629	11	4	i02833Gh|i26890Gh|i27626Gh|i21189Gh|i43218Gh|i02834Gh|i02836Gh|i02838Gh|i32030Gh|i21293Gh|i21278Gh
A01	112333323	112335653	2.331	2	2	i02842Gh|i02843Gh
A01	113760326	114327446	567.121	15	4	i54670Gb|i23690Gh|i02866Gh|i35086Gh|i29089Gh|i47498Gh|i53079Gb|i31527Gh|i46054Gh|i33369Gh|i44693Gh|i51218Gb|i40404Gh|i35573Gh|i40403Gh
A01	115067910	115188237	120.328	4	2	i54042Gb|i02884Gh|i50326Gb|i55198Gb
A01	115188997	115725781	536.785	19	4	i14740Gh|i02887Gh|i02888Gh|i02889Gh|i02890Gh|i50842Gb|i50843Gb|i14741Gh|i02895Gh|i14742Gh|i58207Gb|i02900Gh|i21395Gh|i02905Gh|i02906Gh|i02907Gh|i02908Gh|i02909Gh|i65187Gm
A01	115845618	116554446	708.829	7	6	i30343Gh|i51940Gb|i49501Gh|i00479Gh|i02915Gh|i02918Gh|i02919Gh
A01	116591989	116604112	12.124	2	3	i02920Gh|i00511Gh
A01	116633977	116641205	7.229	2	3	i53062Gb|i02924Gh
A01	116858851	117195916	337.066	9	7	i48487Gh|i22085Gh|i02926Gh|i18496Gh|i14751Gh|i37093Gh|i48085Gh|i40136Gh|i02927Gh
A01	117215312	117215584	0.273	2	2	i00211Gh|i51039Gb
A01	117254553	117254654	0.102	3	3	i14752Gh|i50142Gb|i50141Gb
A01	117364528	117550621	186.094	8	5	i02935Gh|i02936Gh|i02937Gh|i02939Gh|i02951Gh|i14762Gh|i02957Gh|i49401Gh
A01	117764237	117878289	114.053	6	5	i02968Gh|i02970Gh|i23982Gh|i02975Gh|i26289Gh|i47599Gh
A01	117924819	117927435	2.617	2	2	i01196Gh|i01052Gh
A01	118161699	118173105	11.407	2	3	i35250Gh|i37680Gh
A01	118249321	118267701	18.381	5	3	i02994Gh|i02995Gh|i02996Gh|i14778Gh|i14779Gh
A01	118902545	118906868	4.324	2	2	i37525Gh|i30143Gh
A01	118930054	119378582	448.529	9	4	i26195Gh|i23090Gh|i37524Gh|i29963Gh|i03016Gh|i00555Gh|i26351Gh|i00152Gh|i03035Gh
A01	119496390	119548687	52.298	5	3	i37585Gh|i03044Gh|i03046Gh|i03047Gh|i03049Gh
A02	700194	711037	10.844	4	3	i63709Gm|i18843Gh|i00411Gh|i00412Gh
A02	714485	718205	3.721	4	2	i00543Gh|i30865Gh|i00471Gh|i00472Gh
A02	916144	917057	0.914	2	3	i04877Gh|i38489Gh
A02	933669	934427	0.759	2	2	i15292Gh|i15294Gh
A02	1309670	1326819	17.15	3	2	i22751Gh|i34724Gh|i45629Gh
A02	1336967	1357644	20.678	8	4	i04917Gh|i15329Gh|i51275Gb|i15330Gh|i04918Gh|i15331Gh|i14029Gh|i54352Gb
A02	1415977	1438459	22.483	3	2	i39305Gh|i30469Gh|i30468Gh
A02	1803684	1804823	1.14	2	2	i04938Gh|i04939Gh
A02	3456013	3472556	16.544	2	3	i05004Gh|i05009Gh
A02	3714246	3725678	11.433	2	3	i05021Gh|i05023Gh
A02	3775463	3792210	16.748	2	3	i05030Gh|i05027Gh
A02	3815032	3815036	0.005	2	2	i05031Gh|i20448Gh
A02	3938047	3938183	0.137	2	3	i05033Gh|i15371Gh
A02	5057286	5199037	141.752	7	4	i23538Gh|i34324Gh|i28745Gh|i34708Gh|i42141Gh|i45976Gh|i22043Gh
A02	6236866	6502540	265.675	10	7	i33075Gh|i05075Gh|i38905Gh|i36800Gh|i05081Gh|i15387Gh|i15388Gh|i05082Gh|i30150Gh|i05083Gh
A02	7283129	7290915	7.787	5	4	i15400Gh|i15401Gh|i15402Gh|i05094Gh|i05095Gh
A02	7910839	8046970	136.132	4	2	i05102Gh|i28872Gh|i43915Gh|i36194Gh
A02	8175843	8179805	3.963	2	2	i24394Gh|i33173Gh
A02	10237858	10850271	612.414	4	3	i35815Gh|i43657Gh|i44509Gh|i41388Gh
A02	11090594	11317299	226.706	4	2	i44090Gh|i31801Gh|i28239Gh|i29065Gh
A02	12414729	12426209	11.481	4	2	i51301Gb|i62365Gt|i50214Gb|i05156Gh
A02	14696053	15165381	469.329	5	4	i47198Gh|i35669Gh|i05171Gh|i23925Gh|i37020Gh
A02	21113554	39205429	18091.9	26	6	i47636Gh|i49387Gh|i54023Gb|i05235Gh|i05236Gh|i05237Gh|i15463Gh|i48587Gh|i18922Gh|i56713Gb|i56723Gb|i58038Gb|i49508Gh|i05203Gh|i41924Gh|i05205Gh|i35195Gh|i05209Gh|i05211Gh|i55546Gb|i05212Gh|i58434Gb|i05217Gh|i05221Gh|i35999Gh|i58799Gb
A02	42798200	43363848	565.649	4	3	i47977Gh|i46913Gh|i32712Gh|i40247Gh
A02	44255044	44706471	451.428	20	4	i03298Gh|i03299Gh|i22117Gh|i42633Gh|i41109Gh|i41284Gh|i39298Gh|i28931Gh|i33278Gh|i23614Gh|i21670Gh|i35339Gh|i58042Gb|i39951Gh|i22180Gh|i41092Gh|i47025Gh|i33277Gh|i22175Gh|i36259Gh
A02	44742357	46240898	1498.54	12	7	i47141Gh|i03304Gh|i03305Gh|i14864Gh|i33129Gh|i26666Gh|i30212Gh|i26542Gh|i36026Gh|i26541Gh|i44003Gh|i46126Gh
A02	47861352	51438538	3577.19	8	7	i32144Gh|i26682Gh|i32591Gh|i42701Gh|i26975Gh|i30042Gh|i29098Gh|i39944Gh
A02	54467460	96881245	42413.8	43	10	i23586Gh|i40903Gh|i37618Gh|i35148Gh|i32520Gh|i44126Gh|i27416Gh|i37331Gh|i26878Gh|i27760Gh|i39471Gh|i30617Gh|i33737Gh|i46528Gh|i47606Gh|i37061Gh|i49251Gh|i32201Gh|i35813Gh|i41047Gh|i00687Gh|i41074Gh|i40194Gh|i20775Gh|i37183Gh|i33283Gh|i24209Gh|i03262Gh|i35941Gh|i46581Gh|i38959Gh|i44014Gh|i25277Gh|i40295Gh|i29010Gh|i28336Gh|i27867Gh|i37397Gh|i42737Gh|i28802Gh|i45453Gh|i45488Gh|i24784Gh
A02	97534193	98357461	823.269	10	4	i48153Gh|i47359Gh|i36332Gh|i26605Gh|i48020Gh|i24972Gh|i28254Gh|i37852Gh|i03228Gh|i31121Gh
A02	98391076	98673277	282.202	15	4	i38985Gh|i22480Gh|i45856Gh|i31370Gh|i38986Gh|i22764Gh|i32757Gh|i24973Gh|i47732Gh|i29570Gh|i31791Gh|i28471Gh|i03230Gh|i03233Gh|i29569Gh
A02	98901614	99848033	946.42	16	6	i18528Gh|i23847Gh|i26974Gh|i18529Gh|i33569Gh|i37705Gh|i48043Gh|i29625Gh|i28765Gh|i30304Gh|i18531Gh|i32280Gh|i43667Gh|i30960Gh|i37207Gh|i00795Gh
A02	100524292	100754736	230.445	12	3	i37873Gh|i25610Gh|i03243Gh|i03244Gh|i03245Gh|i27649Gh|i33502Gh|i37872Gh|i25609Gh|i47358Gh|i47096Gh|i27648Gh
A02	100764300	101928636	1164.34	11	5	i43495Gh|i51721Gb|i21890Gh|i03246Gh|i22821Gh|i47097Gh|i26052Gh|i42264Gh|i43496Gh|i42133Gh|i40061Gh
A02	103269118	103406826	137.709	4	3	i41279Gh|i34754Gh|i29467Gh|i47235Gh
A02	103668124	103679734	11.611	2	3	i03217Gh|i24835Gh
A02	104162743	104165808	3.066	2	2	i49297Gh|i00890Gh
A02	104462179	104471257	9.079	4	3	i03205Gh|i14835Gh|i14831Gh|i36591Gh
A02	104597995	104602123	4.129	2	3	i29300Gh|i00463Gh
A02	105092782	105100879	8.098	2	3	i03192Gh|i13994Gh
A02	105137532	105146077	8.546	2	3	i28485Gh|i30587Gh
A02	105810982	105973470	162.489	4	2	i24949Gh|i25210Gh|i46092Gh|i25211Gh
A02	106401093	106472837	71.745	6	3	i03170Gh|i13993Gh|i14823Gh|i14822Gh|i03168Gh|i03167Gh
A02	106580613	106581047	0.435	2	3	i03160Gh|i03162Gh
A02	107240290	107302518	62.229	7	4	i14811Gh|i14810Gh|i03143Gh|i52675Gb|i50486Gb|i03136Gh|i23685Gh
A02	107634330	107638652	4.323	2	3	i03100Gh|i14804Gh
A02	107750992	107753028	2.037	3	3	i03088Gh|i51597Gb|i03086Gh
A02	107820287	107823106	2.82	2	2	i03080Gh|i03079Gh
A02	107963228	108131842	168.615	7	3	i35956Gh|i03069Gh|i14798Gh|i03067Gh|i03066Gh|i18514Gh|i45515Gh
A03	181535	232525	50.991	6	3	i03685Gh|i03684Gh|i03682Gh|i03680Gh|i03679Gh|i03678Gh
A03	989018	995037	6.02	2	2	i66018Ga|i26474Gh
A03	1489436	1493094	3.659	2	3	i32745Gh|i28704Gh
A03	1591393	1593023	1.631	2	2	i14951Gh|i39085Gh
A03	1743469	1757368	13.9	4	2	i03646Gh|i03644Gh|i18583Gh|i03640Gh
A03	2155861	2315823	159.963	5	3	i28610Gh|i24481Gh|i03626Gh|i22329Gh|i03625Gh
A03	2519285	2524462	5.178	2	2	i03620Gh|i03619Gh
A03	3102866	3103651	0.786	2	2	i14936Gh|i03600Gh
A03	3314040	3315732	1.693	2	2	i03595Gh|i42043Gh
A03	3529522	3529965	0.444	2	3	i03591Gh|i31633Gh
A03	3837870	3840137	2.268	2	2	i03569Gh|i27846Gh
A03	4051279	4056123	4.845	2	3	i14925Gh|i24288Gh
A03	4263909	4264455	0.547	2	2	i51648Gb|i03554Gh
A03	4399707	4400680	0.974	2	2	i40492Gh|i44860Gh
A03	4475094	4475373	0.28	2	2	i03541Gh|i03540Gh
A03	4565653	4569470	3.818	2	2	i03530Gh|i03528Gh
A03	4709155	4798148	88.994	7	3	i30018Gh|i32187Gh|i22653Gh|i22266Gh|i03521Gh|i00715Gh|i14920Gh
A03	4816609	4828482	11.874	2	3	i03514Gh|i03511Gh
A03	5193849	5195657	1.809	3	3	i03496Gh|i33840Gh|i57749Gb
A03	5349662	5349791	0.13	2	2	i03494Gh|i03493Gh
A03	6277305	6384574	107.27	7	5	i00174Gh|i33171Gh|i22518Gh|i03476Gh|i03475Gh|i21982Gh|i03474Gh
A03	6648984	6731231	82.248	5	4	i03468Gh|i03467Gh|i03466Gh|i03465Gh|i00219Gh
A03	6757479	6963918	206.44	7	5	i14910Gh|i03461Gh|i03460Gh|i03459Gh|i03458Gh|i25036Gh|i38618Gh
A03	7013538	7508420	494.883	20	5	i03457Gh|i29903Gh|i29922Gh|i30334Gh|i39898Gh|i26736Gh|i41948Gh|i36090Gh|i25691Gh|i44545Gh|i29741Gh|i39897Gh|i29315Gh|i37286Gh|i03454Gh|i20727Gh|i14907Gh|i35947Gh|i48003Gh|i37285Gh
A03	7625467	7635453	9.987	3	3	i30476Gh|i45258Gh|i03450Gh
A03	8679260	8691614	12.355	3	3	i18569Gh|i28337Gh|i03442Gh
A03	8710551	9107746	397.196	7	5	i03438Gh|i39378Gh|i29727Gh|i42052Gh|i28564Gh|i32322Gh|i42053Gh
A03	9687064	9689875	2.812	2	2	i45356Gh|i49268Gh
A03	10860261	10875693	15.433	2	2	i38707Gh|i03416Gh
A03	12695421	14451946	1756.53	8	7	i00233Gh|i35710Gh|i36354Gh|i37545Gh|i42819Gh|i20868Gh|i40086Gh|i23655Gh
A03	14617210	14646636	29.427	3	3	i00510Gh|i03379Gh|i29581Gh
A03	16885717	17363479	477.763	21	3	i43905Gh|i42650Gh|i33219Gh|i25854Gh|i22488Gh|i25090Gh|i39712Gh|i25736Gh|i03328Gh|i23094Gh|i37945Gh|i38398Gh|i25855Gh|i35794Gh|i25091Gh|i25735Gh|i43041Gh|i03330Gh|i49032Gh|i44741Gh|i47476Gh
A03	17368036	19801839	2433.8	22	4	i40286Gh|i43042Gh|i27389Gh|i42987Gh|i03332Gh|i03333Gh|i42866Gh|i34543Gh|i03336Gh|i03338Gh|i03339Gh|i27670Gh|i03341Gh|i42280Gh|i49177Gh|i20966Gh|i37382Gh|i49043Gh|i14878Gh|i29579Gh|i43928Gh|i28445Gh
A03	20778630	24902224	4123.6	7	5	i47673Gh|i45567Gh|i32859Gh|i23590Gh|i44203Gh|i41500Gh|i24254Gh
A03	27556379	27557815	1.437	2	3	i25092Gh|i29510Gh
A03	34692242	67072620	32380.4	9	9	i05187Gh|i25075Gh|i34498Gh|i48833Gh|i05266Gh|i49518Gh|i56246Gb|i59093Gb|i56737Gb
A03	87366919	87844945	478.027	5	3	i05313Gh|i05314Gh|i05315Gh|i47704Gh|i22600Gh
A03	89116277	92678213	3561.94	15	7	i39622Gh|i46134Gh|i05321Gh|i35818Gh|i37911Gh|i44232Gh|i35106Gh|i28846Gh|i35107Gh|i40392Gh|i05323Gh|i00971Gh|i31406Gh|i39896Gh|i33635Gh
A03	92835941	93440518	604.578	4	3	i50539Gb|i48983Gh|i05361Gh|i43163Gh
A03	93447758	93447815	0.058	2	2	i38338Gh|i05362Gh
A03	93452559	93513570	61.012	5	4	i47923Gh|i05363Gh|i22169Gh|i26188Gh|i26311Gh
A03	97106064	98598354	1492.29	29	7	i05391Gh|i05394Gh|i28133Gh|i35903Gh|i40264Gh|i33640Gh|i34163Gh|i34190Gh|i45963Gh|i34191Gh|i31860Gh|i25871Gh|i31859Gh|i41881Gh|i31756Gh|i41175Gh|i23640Gh|i22199Gh|i30069Gh|i18997Gh|i05406Gh|i47657Gh|i33340Gh|i21218Gh|i58764Gb|i25448Gh|i34692Gh|i38704Gh|i47334Gh
A03	98695149	99004419	309.271	4	2	i31643Gh|i23196Gh|i33687Gh|i26999Gh
A03	101414590	101418210	3.621	2	2	i45691Gh|i26644Gh
A03	101734721	101787907	53.187	4	2	i05455Gh|i52686Gb|i05457Gh|i05459Gh
A03	103608316	103657059	48.744	5	2	i05476Gh|i05477Gh|i05478Gh|i05482Gh|i05487Gh
A03	103833919	104090680	256.762	9	2	i35124Gh|i00583Gh|i39982Gh|i38060Gh|i47421Gh|i25142Gh|i00360Gh|i27796Gh|i26513Gh
A03	105892154	106169909	277.756	7	3	i27343Gh|i05526Gh|i24924Gh|i44615Gh|i24060Gh|i05530Gh|i44520Gh
A03	106315543	106621517	305.975	11	6	i19038Gh|i05535Gh|i00178Gh|i41873Gh|i27582Gh|i33165Gh|i05536Gh|i05537Gh|i23457Gh|i19046Gh|i28022Gh
A03	106645865	106812733	166.869	8	3	i00781Gh|i62936Gt|i23578Gh|i23456Gh|i32636Gh|i35063Gh|i20523Gh|i49233Gh
A03	108445814	108606789	160.976	4	3	i19058Gh|i34200Gh|i38932Gh|i29061Gh
A03	110812971	110826432	13.462	3	2	i05642Gh|i42959Gh|i23446Gh
A03	111330181	111332314	2.134	4	2	i15569Gh|i05662Gh|i05663Gh|i05664Gh
A03	111651729	111653449	1.721	2	2	i05678Gh|i05680Gh
A03	112141280	112167885	26.606	4	3	i05703Gh|i05704Gh|i05706Gh|i05710Gh
A03	112595843	112600262	4.42	2	3	i00629Gh|i05726Gh
A03	112648735	112649047	0.313	2	2	i22874Gh|i05728Gh
A03	112793811	112994681	200.871	6	3	i05733Gh|i47700Gh|i05734Gh|i05735Gh|i15585Gh|i19077Gh
A03	113090538	113105571	15.034	3	4	i05741Gh|i05742Gh|i05743Gh
A04	205555	343287	137.733	6	4	i10506Gh|i10505Gh|i27617Gh|i00706Gh|i35417Gh|i46763Gh
A04	416114	443950	27.837	3	4	i24385Gh|i51633Gb|i00466Gh
A04	556387	570275	13.889	3	3	i48367Gh|i39162Gh|i10490Gh
A04	1241730	1262002	20.273	3	3	i41879Gh|i00908Gh|i10482Gh
A04	1855786	2119989	264.204	4	3	i25377Gh|i55511Gb|i46146Gh|i41148Gh
A04	3356779	3357747	0.969	2	2	i52180Gb|i31359Gh
A04	3405124	3617517	212.394	4	4	i21895Gh|i31271Gh|i42893Gh|i39771Gh
A04	3689458	3897535	208.078	5	3	i10403Gh|i52883Gb|i50068Gb|i40645Gh|i41405Gh
A04	5804726	6686374	881.649	5	5	i27883Gh|i10424Gh|i16972Gh|i31168Gh|i10337Gh
A04	7188547	7598136	409.59	5	2	i25532Gh|i22281Gh|i23634Gh|i49524Gh|i30206Gh
A04	8245901	8514767	268.867	4	4	i44215Gh|i29272Gh|i40961Gh|i29717Gh
A04	10056940	12258045	2201.11	7	7	i31054Gh|i40592Gh|i44983Gh|i45641Gh|i36091Gh|i36092Gh|i42605Gh
A04	25395547	63130912	37735.4	44	7	i43091Gh|i30492Gh|i32317Gh|i46509Gh|i29800Gh|i39003Gh|i47800Gh|i27785Gh|i44358Gh|i20890Gh|i43949Gh|i25129Gh|i42539Gh|i28658Gh|i40974Gh|i30861Gh|i44086Gh|i26323Gh|i26534Gh|i46565Gh|i36678Gh|i28424Gh|i34185Gh|i25932Gh|i41466Gh|i41322Gh|i26515Gh|i21436Gh|i35762Gh|i27008Gh|i42667Gh|i42868Gh|i22750Gh|i40963Gh|i10355Gh|i29573Gh|i21475Gh|i25177Gh|i34791Gh|i25490Gh|i20968Gh|i46910Gh|i26913Gh|i23740Gh
A04	65975021	67220174	1245.15	4	3	i32414Gh|i34611Gh|i22106Gh|i34167Gh
A04	76770606	76777071	6.466	2	2	i12724Gh|i41085Gh
A04	77073062	78449279	1376.22	7	4	i51801Gb|i38159Gh|i48433Gh|i37325Gh|i12736Gh|i27589Gh|i27540Gh
A04	78807336	78812517	5.182	3	3	i12740Gh|i12741Gh|i54584Gb
A04	79018457	79019854	1.398	2	2	i12745Gh|i12746Gh
A04	79043710	79443178	399.469	13	3	i12747Gh|i12750Gh|i30757Gh|i46299Gh|i42782Gh|i12751Gh|i27757Gh|i12752Gh|i24947Gh|i59432Gb|i42118Gh|i21009Gh|i58876Gb
A04	81595606	81725967	130.362	6	3	i44039Gh|i32552Gh|i32617Gh|i34125Gh|i21660Gh|i43499Gh
A04	82029966	82037498	7.533	2	2	i36871Gh|i46079Gh
A04	83021689	83022182	0.494	2	2	i12775Gh|i17832Gh
A04	83763482	83812685	49.204	5	4	i12784Gh|i12785Gh|i17835Gh|i47058Gh|i43885Gh
A04	84080316	84080428	0.113	2	2	i12798Gh|i12799Gh
A04	84105208	84110414	5.207	4	2	i00134Gh|i00135Gh|i17837Gh|i12803Gh
A04	84990412	85003009	12.598	2	3	i40683Gh|i24762Gh
A04	85292510	85298885	6.376	2	3	i12830Gh|i01127Gh
A04	85373526	85402714	29.189	5	3	i12834Gh|i17842Gh|i20217Gh|i12835Gh|i12836Gh
A04	85755551	85755640	0.09	2	2	i17844Gh|i17845Gh
A04	86659769	86727452	67.684	7	6	i29440Gh|i49530Gh|i12885Gh|i23849Gh|i12887Gh|i12888Gh|i20222Gh
A04	87254024	87265954	11.931	3	2	i47549Gh|i47550Gh|i40730Gh
A04	87806410	87807415	1.006	2	3	i41369Gh|i12912Gh
A05	747628	748468	0.841	2	3	i08791Gh|i27181Gh
A05	2116640	2119175	2.536	2	2	i08841Gh|i27817Gh
A05	2149074	2223595	74.522	6	3	i08844Gh|i08845Gh|i08847Gh|i08848Gh|i08849Gh|i22899Gh
A05	2673581	2680667	7.087	2	2	i39496Gh|i43138Gh
A05	3101073	3186251	85.179	6	2	i08882Gh|i16543Gh|i47495Gh|i16547Gh|i08889Gh|i40379Gh
A05	3222534	3512004	289.471	11	3	i21607Gh|i36823Gh|i16548Gh|i16551Gh|i39143Gh|i08895Gh|i26206Gh|i08898Gh|i16552Gh|i08899Gh|i08902Gh
A05	3672931	3673350	0.42	2	2	i08910Gh|i08911Gh
A05	3936284	4034038	97.755	4	3	i08921Gh|i08922Gh|i08924Gh|i08926Gh
A05	4231907	4751933	520.027	13	7	i46003Gh|i40304Gh|i08934Gh|i08936Gh|i24482Gh|i00604Gh|i01144Gh|i08943Gh|i08945Gh|i08948Gh|i32762Gh|i19536Gh|i08951Gh
A05	4793982	4889619	95.638	8	6	i16566Gh|i08969Gh|i16571Gh|i38533Gh|i08963Gh|i08962Gh|i08957Gh|i08970Gh
A05	5096692	5275733	179.042	8	4	i25813Gh|i08976Gh|i08977Gh|i08978Gh|i48211Gh|i08982Gh|i00176Gh|i08987Gh
A05	5325136	5335265	10.13	4	2	i08989Gh|i34180Gh|i08990Gh|i08991Gh
A05	5345985	5354405	8.421	4	3	i08994Gh|i08996Gh|i45318Gh|i47407Gh
A05	5732121	5749746	17.626	3	3	i09024Gh|i14148Gh|i00533Gh
A05	5770915	5779413	8.499	3	3	i09031Gh|i09035Gh|i20628Gh
A05	5806176	5813554	7.379	2	2	i19539Gh|i19540Gh
A05	5880733	5901351	20.619	4	4	i09041Gh|i09042Gh|i09043Gh|i09046Gh
A05	5945190	5952454	7.265	2	3	i48397Gh|i00884Gh
A05	6065568	6090613	25.046	4	2	i19541Gh|i16588Gh|i09061Gh|i09062Gh
A05	6131917	6146453	14.537	8	5	i09066Gh|i09067Gh|i09068Gh|i16590Gh|i09072Gh|i16592Gh|i09073Gh|i09074Gh
A05	6186403	6444428	258.026	24	5	i52913Gb|i09076Gh|i09077Gh|i09079Gh|i09081Gh|i09082Gh|i09083Gh|i51002Gb|i19543Gh|i19544Gh|i09086Gh|i09087Gh|i19545Gh|i31235Gh|i09089Gh|i09091Gh|i09092Gh|i09093Gh|i09094Gh|i51323Gb|i19547Gh|i09095Gh|i50414Gb|i09097Gh
A05	6588704	6594807	6.104	2	3	i09103Gh|i16602Gh
A05	7100792	7115189	14.398	2	2	i09109Gh|i16608Gh
A05	7965097	8003652	38.556	7	5	i09138Gh|i41358Gh|i09139Gh|i09142Gh|i09145Gh|i09147Gh|i16615Gh
A05	8174562	8176843	2.282	2	3	i09150Gh|i09151Gh
A05	8446917	8449036	2.12	2	2	i09156Gh|i09157Gh
A05	8684882	8691778	6.897	2	3	i44703Gh|i14152Gh
A05	8843690	8903721	60.032	5	3	i20652Gh|i44702Gh|i16620Gh|i09185Gh|i39490Gh
A05	10112196	10221748	109.553	9	4	i25505Gh|i48203Gh|i09234Gh|i09236Gh|i00614Gh|i30210Gh|i37142Gh|i14154Gh|i09238Gh
A05	10268075	10269820	1.746	2	2	i40290Gh|i00595Gh
A05	10335485	10368350	32.866	5	2	i09246Gh|i35064Gh|i19557Gh|i09249Gh|i27068Gh
A05	10699173	10782479	83.307	6	2	i41670Gh|i46765Gh|i20939Gh|i16642Gh|i44223Gh|i01056Gh
A05	12431892	12435574	3.683	3	2	i09310Gh|i09311Gh|i09312Gh
A05	13257254	13274714	17.461	4	2	i09335Gh|i09336Gh|i09338Gh|i09339Gh
A05	13758709	13934803	176.095	5	3	i09363Gh|i09371Gh|i16661Gh|i09375Gh|i09377Gh
A05	14024509	14037039	12.531	5	3	i09383Gh|i16663Gh|i16666Gh|i09387Gh|i41950Gh
A05	14039161	15357571	1318.41	69	10	i52899Gb|i09388Gh|i09389Gh|i09390Gh|i09397Gh|i50235Gb|i09400Gh|i16668Gh|i09401Gh|i09404Gh|i00320Gh|i00179Gh|i16669Gh|i09407Gh|i09409Gh|i45478Gh|i47107Gh|i09411Gh|i09412Gh|i09413Gh|i45477Gh|i16671Gh|i38197Gh|i09424Gh|i09426Gh|i52708Gb|i16678Gh|i16679Gh|i38198Gh|i16681Gh|i09427Gh|i09428Gh|i16682Gh|i09430Gh|i29361Gh|i09432Gh|i55510Gb|i09435Gh|i09436Gh|i09437Gh|i50580Gb|i00616Gh|i16686Gh|i16687Gh|i09…
A05	15399331	15670061	270.731	9	5	i09467Gh|i09470Gh|i09472Gh|i09474Gh|i09475Gh|i16696Gh|i00923Gh|i40232Gh|i09478Gh
A05	16774379	17051876	277.498	7	4	i09496Gh|i09497Gh|i09498Gh|i09501Gh|i39249Gh|i43298Gh|i00186Gh
A05	17084581	17085236	0.656	2	2	i19562Gh|i37015Gh
A05	17241222	17264488	23.267	5	3	i45988Gh|i09512Gh|i09513Gh|i09514Gh|i40802Gh
A05	18482933	18575309	92.377	4	3	i19566Gh|i00260Gh|i22890Gh|i09541Gh
A05	19247224	19310079	62.856	4	3	i19568Gh|i09556Gh|i14165Gh|i09563Gh
A05	21850086	22197679	347.594	11	3	i09638Gh|i16736Gh|i21812Gh|i22039Gh|i22308Gh|i09645Gh|i09646Gh|i09652Gh|i41953Gh|i09660Gh|i09665Gh
A05	22249219	22337293	88.075	5	2	i09667Gh|i43322Gh|i00596Gh|i43323Gh|i00330Gh
A05	22375693	22711413	335.721	7	3	i21866Gh|i00599Gh|i09672Gh|i44197Gh|i54878Gb|i09679Gh|i49484Gh
A05	22926027	23106296	180.27	5	2	i16743Gh|i47837Gh|i40748Gh|i09695Gh|i55433Gb
A05	23942228	23953932	11.705	2	3	i41218Gh|i49326Gh
A05	23966486	23970268	3.783	3	2	i09707Gh|i09708Gh|i09710Gh
A05	24002540	24002553	0.014	2	2	i16747Gh|i50503Gb
A05	24223092	24252433	29.342	3	4	i19585Gh|i09721Gh|i09722Gh
A05	24408654	24412732	4.079	2	2	i16751Gh|i01007Gh
A05	24558467	24570375	11.909	2	3	i09726Gh|i09728Gh
A05	24739139	25156978	417.84	8	3	i19587Gh|i14172Gh|i34270Gh|i29824Gh|i31875Gh|i09741Gh|i29825Gh|i09742Gh
A05	25691405	25692590	1.186	2	2	i09743Gh|i09744Gh
A05	26951915	26965068	13.154	2	3	i00441Gh|i09750Gh
A05	27491549	27503581	12.033	3	3	i09765Gh|i09766Gh|i09767Gh
A05	27595045	27601268	6.224	2	3	i53758Gb|i46424Gh
A05	27713856	27762311	48.456	4	3	i19591Gh|i26104Gh|i19592Gh|i09771Gh
A05	29935558	29937131	1.574	2	2	i09845Gh|i09846Gh
A05	30522829	30528578	5.75	2	2	i09864Gh|i09867Gh
A05	32138995	32143753	4.759	2	3	i09911Gh|i16798Gh
A05	33626026	33769058	143.033	7	4	i41410Gh|i22384Gh|i23814Gh|i52710Gb|i52713Gb|i00921Gh|i23379Gh
A05	33771240	33772731	1.492	2	2	i09957Gh|i09960Gh
A05	35850027	35868716	18.69	2	3	i20678Gh|i49119Gh
A05	36332392	36333014	0.623	2	2	i23461Gh|i25915Gh
A05	36586736	36587848	1.113	2	2	i31586Gh|i43462Gh
A05	38262985	38263175	0.191	2	2	i10026Gh|i16823Gh
A05	38545378	38561419	16.042	2	2	i14182Gh|i44320Gh
A05	40216637	40965914	749.278	7	3	i36234Gh|i40845Gh|i38615Gh|i41632Gh|i40123Gh|i46247Gh|i33648Gh
A05	42754968	43090098	335.131	4	3	i26553Gh|i22018Gh|i25390Gh|i26367Gh
A05	43148915	44389585	1240.67	12	3	i30385Gh|i44879Gh|i39707Gh|i24563Gh|i44880Gh|i41622Gh|i32192Gh|i26824Gh|i34597Gh|i31962Gh|i39628Gh|i22419Gh
A05	48590969	48593048	2.08	2	2	i22868Gh|i43913Gh
A05	51277937	70080968	18803	6	4	i20915Gh|i30383Gh|i40579Gh|i28578Gh|i46051Gh|i38382Gh
A05	82203089	96529109	14326	67	6	i25746Gh|i31882Gh|i41792Gh|i25027Gh|i43001Gh|i26262Gh|i44025Gh|i22663Gh|i45738Gh|i39970Gh|i35980Gh|i55599Gb|i26519Gh|i37412Gh|i25630Gh|i37477Gh|i45352Gh|i26652Gh|i40664Gh|i41130Gh|i35602Gh|i29279Gh|i44066Gh|i34540Gh|i46036Gh|i26583Gh|i36875Gh|i39795Gh|i31796Gh|i31795Gh|i23154Gh|i26957Gh|i26070Gh|i39197Gh|i41302Gh|i22775Gh|i40360Gh|i27690Gh|i31506Gh|i24768Gh|i28981Gh|i44967Gh|i32657Gh|i44864Gh|i38…
A05	96762869	97223579	460.711	16	2	i39373Gh|i20172Gh|i25053Gh|i12651Gh|i12649Gh|i12648Gh|i00972Gh|i52667Gb|i37978Gh|i24439Gh|i39227Gh|i12642Gh|i17784Gh|i17782Gh|i12639Gh|i12638Gh
A05	97439213	97599075	159.863	14	3	i39097Gh|i42460Gh|i41154Gh|i41980Gh|i12633Gh|i12631Gh|i27980Gh|i12629Gh|i12628Gh|i33405Gh|i41979Gh|i24913Gh|i31957Gh|i35031Gh
A05	97639366	98199698	560.333	6	4	i48152Gh|i41258Gh|i12625Gh|i17779Gh|i17778Gh|i61132Gt
A05	99466459	99571750	105.292	4	2	i12602Gh|i25521Gh|i17775Gh|i42317Gh
A05	99667449	99738794	71.346	7	4	i29564Gh|i12600Gh|i41116Gh|i38156Gh|i20162Gh|i29404Gh|i12598Gh
A05	99923207	100294177	370.971	12	3	i44430Gh|i32528Gh|i47993Gh|i36859Gh|i24713Gh|i27376Gh|i38565Gh|i27133Gh|i36860Gh|i46433Gh|i38566Gh|i00221Gh
A05	100322016	100950348	628.333	9	4	i22344Gh|i49006Gh|i31695Gh|i44670Gh|i38525Gh|i49157Gh|i30236Gh|i21516Gh|i31818Gh
A05	102435572	102438770	3.199	2	3	i00436Gh|i49106Gh
A05	102552371	102552763	0.393	2	2	i00184Gh|i00183Gh
A05	103102383	103104021	1.639	2	3	i12560Gh|i12559Gh
A05	104902491	105169116	266.626	11	4	i12538Gh|i12537Gh|i37479Gh|i17757Gh|i17756Gh|i26290Gh|i12536Gh|i28351Gh|i20957Gh|i12535Gh|i12534Gh
A05	105189134	105208096	18.963	2	2	i35761Gh|i00669Gh
A05	106090227	106091014	0.788	2	3	i29617Gh|i12514Gh
A05	107977249	108288535	311.287	11	5	i12488Gh|i42207Gh|i30358Gh|i20143Gh|i51892Gb|i12480Gh|i12476Gh|i12472Gh|i17722Gh|i12470Gh|i00964Gh
A05	108346701	109905355	1558.66	75	14	i12466Gh|i12465Gh|i12464Gh|i34263Gh|i12463Gh|i17719Gh|i17718Gh|i12461Gh|i28428Gh|i12459Gh|i00856Gh|i28088Gh|i35048Gh|i12454Gh|i12453Gh|i12449Gh|i12448Gh|i39543Gh|i28089Gh|i17716Gh|i12447Gh|i12446Gh|i17715Gh|i53001Gb|i49013Gh|i47537Gh|i54007Gb|i01085Gh|i20638Gh|i37198Gh|i12440Gh|i12439Gh|i12438Gh|i17711Gh|i12435Gh|i12434Gh|i12433Gh|i12432Gh|i12431Gh|i37347Gh|i17706Gh|i12429Gh|i40771Gh|i47720Gh|i21…
A05	110613397	110893432	280.036	4	3	i21289Gh|i32651Gh|i45679Gh|i30776Gh
A06	281754	326585	44.832	4	4	i10525Gh|i17071Gh|i10526Gh|i10527Gh
A06	884524	884590	0.067	2	3	i17082Gh|i00271Gh
A06	990871	1006817	15.947	3	3	i08105Gh|i45772Gh|i10559Gh
A06	1122387	1137269	14.883	2	3	i10571Gh|i00283Gh
A06	1169766	1180718	10.953	4	2	i10578Gh|i24387Gh|i10582Gh|i17108Gh
A06	1333241	1459159	125.919	5	4	i34548Gh|i36372Gh|i23623Gh|i10594Gh|i10595Gh
A06	1524465	1524734	0.27	2	3	i10598Gh|i10599Gh
A06	1701381	1706419	5.039	2	2	i38524Gh|i10623Gh
A06	1735837	1737384	1.548	2	3	i32075Gh|i19740Gh
A06	1926978	2092887	165.91	6	5	i10634Gh|i27774Gh|i25026Gh|i10638Gh|i25493Gh|i27773Gh
A06	2350387	2352137	1.751	2	2	i10656Gh|i10659Gh
A06	2370609	2388489	17.881	2	3	i62896Gt|i26952Gh
A06	2644514	2646829	2.316	2	2	i10683Gh|i17147Gh
A06	2711749	2716307	4.559	2	3	i10688Gh|i17148Gh
A06	4242337	4268018	25.682	3	2	i19757Gh|i10766Gh|i10767Gh
A06	4430628	4437885	7.258	3	2	i17177Gh|i17178Gh|i10774Gh
A06	4665998	4666241	0.244	2	2	i10777Gh|i10778Gh
A06	4746295	4755864	9.57	3	2	i10781Gh|i32381Gh|i19759Gh
A06	7287551	7289421	1.871	2	2	i17193Gh|i17196Gh
A06	15817269	15946066	128.798	6	2	i38122Gh|i37137Gh|i24220Gh|i40509Gh|i10897Gh|i10898Gh
A06	16979525	17118484	138.96	7	3	i44313Gh|i47633Gh|i10911Gh|i10913Gh|i19792Gh|i43377Gh|i43680Gh
A06	17846342	21836947	3990.61	21	6	i10925Gh|i17227Gh|i10939Gh|i10943Gh|i10945Gh|i53798Gb|i10948Gh|i10949Gh|i10950Gh|i34698Gh|i50154Gb|i52949Gb|i60409Gb|i10951Gh|i10952Gh|i10953Gh|i10954Gh|i10957Gh|i10958Gh|i10971Gh|i25580Gh
A06	32143425	33664896	1521.47	4	3	i49544Gh|i51850Gb|i48512Gh|i62177Gt
A06	35262054	35267124	5.071	2	3	i61020Gt|i11020Gh
A06	36803922	40216465	3412.54	5	5	i42578Gh|i49452Gh|i21904Gh|i25302Gh|i11040Gh
A06	55770217	100064930	44294.7	66	7	i25265Gh|i39932Gh|i31314Gh|i42101Gh|i17269Gh|i62884Gt|i24732Gh|i17271Gh|i17273Gh|i11111Gh|i11113Gh|i11117Gh|i19905Gh|i56980Gb|i48674Gh|i02176Gh|i56229Gb|i48864Gh|i49281Gh|i48961Gh|i57294Gb|i48839Gh|i56554Gb|i17284Gh|i50301Gb|i11140Gh|i19925Gh|i49492Gh|i55732Gb|i11139Gh|i19921Gh|i63292Gt|i56323Gb|i11136Gh|i17279Gh|i11133Gh|i11132Gh|i19918Gh|i56281Gb|i63638Gm|i17278Gh|i55850Gb|i19912Gh|i36431Gh|i48…
A06	112171227	117758760	5587.53	22	2	i19956Gh|i11164Gh|i11171Gh|i19958Gh|i11180Gh|i11177Gh|i19963Gh|i60232Gb|i17297Gh|i11191Gh|i11192Gh|i11193Gh|i11195Gh|i11196Gh|i11197Gh|i56465Gb|i11199Gh|i19967Gh|i51349Gb|i17300Gh|i50997Gb|i19971Gh
A06	118678847	118681158	2.312	2	2	i43474Gh|i39865Gh
A06	118884200	118936871	52.672	5	3	i11233Gh|i42518Gh|i42153Gh|i38801Gh|i31500Gh
A06	119091070	119956727	865.658	4	4	i37884Gh|i43549Gh|i11244Gh|i11245Gh
A06	120724740	120732080	7.341	2	2	i00346Gh|i31947Gh
A06	120930429	120940824	10.396	2	2	i65689Gm|i14225Gh
A06	121151724	121173580	21.857	3	4	i00292Gh|i11256Gh|i23385Gh
A06	121371269	121379652	8.384	3	3	i32248Gh|i11267Gh|i17327Gh
A06	122170129	122177554	7.426	2	2	i42333Gh|i20691Gh
A06	122390021	122399239	9.219	2	2	i27780Gh|i38613Gh
A06	123129446	123141202	11.757	3	2	i13908Gh|i35511Gh|i29029Gh
A06	123191788	123196529	4.742	2	2	i00114Gh|i11295Gh
A06	123372739	123390180	17.442	3	3	i11302Gh|i11304Gh|i42478Gh
A06	123554005	123787681	233.677	5	3	i39487Gh|i22009Gh|i11310Gh|i25621Gh|i11312Gh
A06	124721438	124722461	1.024	4	2	i17334Gh|i17335Gh|i11329Gh|i11330Gh
A06	125081624	125081893	0.27	2	3	i17342Gh|i11336Gh
A06	125281751	125478203	196.453	8	4	i47765Gh|i36253Gh|i40832Gh|i20815Gh|i22598Gh|i11345Gh|i28262Gh|i48365Gh
A06	125509850	125581026	71.177	5	4	i19986Gh|i30045Gh|i19987Gh|i41095Gh|i44308Gh
A06	125703024	125705411	2.388	2	2	i11347Gh|i11348Gh
A06	126008450	126016499	8.05	3	2	i31066Gh|i46781Gh|i32286Gh
A06	126347391	126350882	3.492	2	2	i39819Gh|i40539Gh
A06	126468860	126486059	17.2	2	3	i11375Gh|i63439Gm
A06	126640003	126664539	24.537	3	4	i48321Gh|i19991Gh|i17368Gh
A06	127225377	127228405	3.029	3	2	i11398Gh|i11399Gh|i17373Gh
A06	127991228	128015048	23.821	7	3	i00259Gh|i49551Gh|i11441Gh|i11440Gh|i32383Gh|i11437Gh|i11436Gh
A07	1456696	1459586	2.891	2	2	i01313Gh|i61261Gt
A07	2214123	2330703	116.581	5	4	i33346Gh|i33347Gh|i01349Gh|i00333Gh|i00332Gh
A07	3039353	3053812	14.46	3	4	i01372Gh|i01374Gh|i01376Gh
A07	3537363	3537670	0.308	2	2	i01389Gh|i01390Gh
A07	3922819	3951482	28.664	4	3	i18208Gh|i01409Gh|i13944Gh|i01411Gh
A07	4228657	4361903	133.247	5	7	i46345Gh|i24154Gh|i01424Gh|i13946Gh|i35632Gh
A07	4463608	4472175	8.568	2	3	i01427Gh|i14310Gh
A07	4692016	4739001	46.986	7	4	i64291Gm|i01433Gh|i47251Gh|i14312Gh|i14314Gh|i00452Gh|i01171Gh
A07	4869515	4871219	1.705	2	2	i01442Gh|i01443Gh
A07	5444143	5455734	11.592	2	2	i40901Gh|i22270Gh
A07	8356095	8544212	188.118	6	3	i41700Gh|i39345Gh|i01523Gh|i48097Gh|i46284Gh|i01524Gh
A07	9613683	9625313	11.631	2	2	i01548Gh|i30063Gh
A07	10777531	11175643	398.113	14	3	i39888Gh|i20724Gh|i47484Gh|i44113Gh|i34537Gh|i34772Gh|i29789Gh|i32833Gh|i46927Gh|i43291Gh|i44242Gh|i01590Gh|i01591Gh|i01593Gh
A07	11231953	11232275	0.323	2	2	i01594Gh|i00612Gh
A07	12284453	12687254	402.802	9	4	i33873Gh|i01599Gh|i48056Gh|i35594Gh|i30426Gh|i01600Gh|i26383Gh|i43505Gh|i01603Gh
A07	12792333	12792945	0.613	2	2	i14360Gh|i01607Gh
A07	14915229	14994543	79.315	4	3	i01632Gh|i01637Gh|i01639Gh|i01640Gh
A07	15234048	15235109	1.062	2	2	i43500Gh|i27926Gh
A07	15525507	15720590	195.084	8	3	i00937Gh|i01656Gh|i01657Gh|i21525Gh|i26910Gh|i00848Gh|i47568Gh|i32315Gh
A07	15790783	15891389	100.607	6	3	i01658Gh|i49395Gh|i44858Gh|i29764Gh|i21527Gh|i21528Gh
A07	15949361	16453624	504.264	13	3	i23737Gh|i28332Gh|i42454Gh|i38212Gh|i42716Gh|i44063Gh|i23736Gh|i42453Gh|i38213Gh|i27150Gh|i43592Gh|i42102Gh|i31136Gh
A07	17363959	17651378	287.42	10	3	i31321Gh|i01668Gh|i01669Gh|i01670Gh|i25378Gh|i48027Gh|i01673Gh|i36899Gh|i01674Gh|i54160Gb
A07	17674672	17696387	21.716	3	2	i01676Gh|i01677Gh|i44585Gh
A07	20912533	20920382	7.85	2	2	i36939Gh|i29128Gh
A07	20952544	20952779	0.236	2	2	i01705Gh|i01706Gh
A07	21716490	22295562	579.073	11	5	i18234Gh|i56228Gb|i01716Gh|i01718Gh|i14384Gh|i18238Gh|i18239Gh|i52735Gb|i01723Gh|i58286Gb|i01724Gh
A07	22352824	22408304	55.481	4	4	i21959Gh|i01726Gh|i44947Gh|i01727Gh
A07	22575215	23382142	806.928	23	6	i01733Gh|i42325Gh|i39453Gh|i29721Gh|i26935Gh|i35449Gh|i36148Gh|i37034Gh|i21406Gh|i46089Gh|i24780Gh|i27188Gh|i30959Gh|i01737Gh|i01738Gh|i44690Gh|i24779Gh|i37232Gh|i36982Gh|i37231Gh|i46459Gh|i22060Gh|i01741Gh
A07	24696812	24842460	145.649	7	3	i33790Gh|i01756Gh|i14390Gh|i01759Gh|i14395Gh|i46539Gh|i46540Gh
A07	25086479	25458225	371.747	11	8	i44824Gh|i39307Gh|i32492Gh|i22111Gh|i33994Gh|i27877Gh|i26814Gh|i36796Gh|i38656Gh|i32491Gh|i22778Gh
A07	25477253	25537845	60.593	7	5	i01763Gh|i35986Gh|i00625Gh|i38655Gh|i34154Gh|i01765Gh|i01766Gh
A07	25662420	26446667	784.248	14	4	i29231Gh|i24051Gh|i24922Gh|i44122Gh|i41448Gh|i38925Gh|i40224Gh|i25341Gh|i49079Gh|i44518Gh|i40066Gh|i31265Gh|i49273Gh|i01770Gh
A07	26508514	26644425	135.912	4	3	i01772Gh|i01775Gh|i37652Gh|i47049Gh
A07	26763454	26846984	83.531	4	3	i32397Gh|i20699Gh|i36924Gh|i30832Gh
A07	27272636	27280897	8.262	2	2	i01785Gh|i58170Gb
A07	27624290	28035511	411.222	9	3	i01804Gh|i36111Gh|i21325Gh|i44731Gh|i35445Gh|i41989Gh|i47213Gh|i21761Gh|i44304Gh
A07	28204704	28430738	226.035	4	5	i32739Gh|i34449Gh|i28659Gh|i30935Gh
A07	34033530	34050935	17.406	2	2	i25037Gh|i01877Gh
A07	34751333	45031287	10280	50	5	i24917Gh|i30823Gh|i27976Gh|i34811Gh|i42679Gh|i24206Gh|i35166Gh|i45136Gh|i45206Gh|i26282Gh|i29174Gh|i30200Gh|i30811Gh|i39769Gh|i46166Gh|i38342Gh|i01910Gh|i38435Gh|i47506Gh|i23333Gh|i35483Gh|i28272Gh|i37564Gh|i21807Gh|i35313Gh|i24874Gh|i22345Gh|i35297Gh|i48273Gh|i28475Gh|i37245Gh|i36299Gh|i25784Gh|i42877Gh|i38771Gh|i46333Gh|i23786Gh|i46744Gh|i22357Gh|i30439Gh|i37937Gh|i34603Gh|i42247Gh|i43574Gh|i24…
A07	45049428	47628177	2578.75	12	4	i43376Gh|i26209Gh|i01916Gh|i34297Gh|i01921Gh|i30739Gh|i01924Gh|i39581Gh|i43067Gh|i23486Gh|i36231Gh|i30566Gh
A07	48072070	79223986	31151.9	20	8	i21721Gh|i13898Gh|i43635Gh|i37122Gh|i38849Gh|i24432Gh|i41997Gh|i30514Gh|i43070Gh|i43374Gh|i46833Gh|i26762Gh|i29850Gh|i31809Gh|i44791Gh|i28648Gh|i23326Gh|i38266Gh|i01963Gh|i32475Gh
A07	84976094	86887696	1911.6	27	4	i48402Gh|i27017Gh|i01997Gh|i29195Gh|i42903Gh|i38117Gh|i01998Gh|i01999Gh|i20786Gh|i20995Gh|i46452Gh|i31498Gh|i22167Gh|i30305Gh|i21630Gh|i41971Gh|i39882Gh|i39883Gh|i46369Gh|i42114Gh|i27027Gh|i31182Gh|i46368Gh|i58224Gb|i32260Gh|i36236Gh|i30338Gh
A07	87911016	90168159	2257.14	31	5	i38509Gh|i31549Gh|i47384Gh|i35405Gh|i28452Gh|i36368Gh|i25187Gh|i21099Gh|i36805Gh|i43809Gh|i28496Gh|i41983Gh|i43808Gh|i41987Gh|i21242Gh|i21243Gh|i22376Gh|i34546Gh|i43900Gh|i31430Gh|i21754Gh|i43170Gh|i43790Gh|i34493Gh|i45639Gh|i30531Gh|i31810Gh|i39902Gh|i41382Gh|i02011Gh|i27347Gh
A07	90955155	90996069	40.915	7	3	i37871Gh|i34843Gh|i02017Gh|i02018Gh|i02019Gh|i02020Gh|i02021Gh
A07	91533657	92087165	553.509	14	3	i32035Gh|i39246Gh|i37507Gh|i36719Gh|i32112Gh|i43123Gh|i42059Gh|i45776Gh|i37773Gh|i34509Gh|i37052Gh|i26053Gh|i58564Gb|i32621Gh
A07	92369356	92684494	315.139	12	5	i18340Gh|i44206Gh|i38170Gh|i35310Gh|i02032Gh|i02033Gh|i02034Gh|i02035Gh|i02037Gh|i49171Gh|i37604Gh|i37218Gh
A07	92722211	92750848	28.638	3	3	i18343Gh|i30193Gh|i29097Gh
A07	92995961	93005033	9.073	3	2	i14489Gh|i46157Gh|i30915Gh
A07	93483876	93532928	49.053	5	4	i30393Gh|i02053Gh|i31109Gh|i27671Gh|i02056Gh
A07	93973122	93973263	0.142	2	2	i02075Gh|i02076Gh
A07	94185910	94203236	17.327	5	3	i18346Gh|i37967Gh|i02083Gh|i02084Gh|i14493Gh
A07	94730177	94747835	17.659	2	3	i02091Gh|i65946Ga
A07	95171601	95171812	0.212	2	3	i02102Gh|i02103Gh
A07	95223248	95240547	17.3	2	2	i46669Gh|i13260Gh
A07	95348577	95355854	7.278	2	2	i21047Gh|i41379Gh
A07	96114443	96119823	5.381	4	2	i27931Gh|i02125Gh|i02126Gh|i66007Ga
A07	96703565	96711904	8.34	2	2	i51706Gb|i02132Gh
A07	97487485	97488535	1.051	2	2	i02144Gh|i02145Gh
A07	97665607	97779969	114.363	7	5	i22996Gh|i00587Gh|i44691Gh|i44692Gh|i02149Gh|i33174Gh|i25766Gh
A07	97882722	97892314	9.593	2	2	i39825Gh|i28232Gh
A07	97962594	97962738	0.145	2	3	i02156Gh|i02157Gh
A07	97978016	98044525	66.51	4	2	i02159Gh|i14510Gh|i02160Gh|i02167Gh
A07	98289782	98301187	11.406	2	3	i53911Gb|i35105Gh
A08	742023	827266	85.244	8	5	i03732Gh|i22710Gh|i03735Gh|i03736Gh|i03737Gh|i03739Gh|i03747Gh|i03748Gh
A08	930172	958470	28.299	3	2	i03753Gh|i00545Gh|i03755Gh
A08	2407470	2433401	25.932	3	3	i14987Gh|i14988Gh|i03822Gh
A08	2437945	2444717	6.773	7	3	i03823Gh|i03824Gh|i03825Gh|i03826Gh|i01029Gh|i14990Gh|i03828Gh
A08	2478373	2512936	34.564	5	3	i03833Gh|i03834Gh|i03835Gh|i00173Gh|i21953Gh
A08	2692679	2692823	0.145	2	2	i14996Gh|i03843Gh
A08	3636493	4157231	520.739	10	6	i03884Gh|i27473Gh|i47281Gh|i44933Gh|i44591Gh|i03891Gh|i03892Gh|i15013Gh|i39146Gh|i27819Gh
A08	4937540	4952809	15.27	6	2	i20884Gh|i03925Gh|i03927Gh|i50128Gb|i50129Gb|i03929Gh
A08	5831090	5841565	10.476	4	3	i03949Gh|i03950Gh|i15023Gh|i03954Gh
A08	6271073	6280657	9.585	2	2	i25939Gh|i15035Gh
A08	6817949	6827248	9.3	4	2	i47832Gh|i03979Gh|i48416Gh|i03983Gh
A08	6842628	6843837	1.21	2	2	i03984Gh|i15039Gh
A08	6964962	7161802	196.841	5	4	i45365Gh|i28878Gh|i37208Gh|i03988Gh|i18612Gh
A08	7467168	7723494	256.327	5	5	i21122Gh|i30414Gh|i47306Gh|i25676Gh|i49302Gh
A08	7776465	7849056	72.592	5	2	i37687Gh|i43923Gh|i39592Gh|i46694Gh|i34652Gh
A08	8653661	8669060	15.4	2	2	i04009Gh|i20535Gh
A08	8759114	9361316	602.203	8	3	i24256Gh|i24013Gh|i23203Gh|i18619Gh|i18620Gh|i41420Gh|i47952Gh|i41419Gh
A08	9860839	11121188	1260.35	35	5	i39732Gh|i31183Gh|i31945Gh|i04032Gh|i42364Gh|i33779Gh|i40391Gh|i18623Gh|i39480Gh|i31158Gh|i35734Gh|i42316Gh|i31946Gh|i04033Gh|i61291Gt|i23086Gh|i35733Gh|i35732Gh|i38785Gh|i25001Gh|i35992Gh|i41225Gh|i49564Gh|i30195Gh|i15052Gh|i33318Gh|i32664Gh|i22640Gh|i26477Gh|i31206Gh|i29436Gh|i47347Gh|i36319Gh|i37531Gh|i00597Gh
A08	11657804	11812336	154.533	7	4	i04046Gh|i27767Gh|i40837Gh|i40875Gh|i26733Gh|i04054Gh|i04056Gh
A08	11813454	84119452	72306	955	18	i04057Gh|i04058Gh|i04059Gh|i24295Gh|i29558Gh|i00234Gh|i30230Gh|i35401Gh|i04062Gh|i46483Gh|i47623Gh|i43203Gh|i41346Gh|i38050Gh|i47465Gh|i38279Gh|i04625Gh|i23509Gh|i44349Gh|i36009Gh|i43265Gh|i31293Gh|i36911Gh|i40828Gh|i23336Gh|i00300Gh|i00563Gh|i41785Gh|i41475Gh|i38850Gh|i29209Gh|i37090Gh|i36582Gh|i33458Gh|i38484Gh|i04103Gh|i46983Gh|i47646Gh|i23573Gh|i37171Gh|i18643Gh|i35329Gh|i04113Gh|i04109Gh|i15…
A08	84130181	86491759	2361.58	45	2	i39807Gh|i25088Gh|i47112Gh|i25763Gh|i20701Gh|i32735Gh|i40289Gh|i26336Gh|i35522Gh|i26335Gh|i37698Gh|i30180Gh|i44785Gh|i38161Gh|i37603Gh|i04272Gh|i29828Gh|i37697Gh|i39869Gh|i36458Gh|i46447Gh|i22189Gh|i30036Gh|i49124Gh|i21868Gh|i35540Gh|i25540Gh|i48039Gh|i39773Gh|i26418Gh|i49166Gh|i28402Gh|i24456Gh|i39630Gh|i15105Gh|i46766Gh|i27762Gh|i24457Gh|i27761Gh|i42906Gh|i23819Gh|i34327Gh|i34204Gh|i44841Gh|i34…
A08	86526998	93312301	6785.3	147	7	i41461Gh|i24793Gh|i34236Gh|i38800Gh|i43533Gh|i22257Gh|i22643Gh|i34237Gh|i34840Gh|i46944Gh|i21391Gh|i37205Gh|i35659Gh|i47689Gh|i24898Gh|i30752Gh|i24899Gh|i26747Gh|i34761Gh|i39302Gh|i34762Gh|i26748Gh|i23785Gh|i00334Gh|i04266Gh|i32814Gh|i27923Gh|i39367Gh|i39368Gh|i45284Gh|i38490Gh|i46061Gh|i39281Gh|i31887Gh|i24516Gh|i21287Gh|i63423Gm|i47694Gh|i61488Gt|i30852Gh|i43541Gh|i30672Gh|i49419Gh|i28454Gh|i43…
A08	93417976	94489282	1071.31	24	7	i43093Gh|i43092Gh|i42933Gh|i21198Gh|i23877Gh|i43249Gh|i22628Gh|i26002Gh|i37097Gh|i35103Gh|i36856Gh|i21550Gh|i21549Gh|i41480Gh|i39880Gh|i28580Gh|i30785Gh|i40628Gh|i40270Gh|i36857Gh|i30784Gh|i21748Gh|i40271Gh|i63682Gm
A08	94539963	94766542	226.58	4	3	i30849Gh|i04307Gh|i24473Gh|i43689Gh
A08	95137149	95272712	135.564	5	4	i04319Gh|i33418Gh|i04320Gh|i18770Gh|i45271Gh
A08	95291889	95293777	1.889	3	2	i36140Gh|i43582Gh|i31927Gh
A08	96348338	100316686	3968.35	13	3	i37893Gh|i30197Gh|i39430Gh|i36701Gh|i28152Gh|i24465Gh|i45951Gh|i39464Gh|i48308Gh|i60663Gb|i38306Gh|i27958Gh|i23729Gh
A08	100735714	102276833	1541.12	12	3	i22428Gh|i31145Gh|i47887Gh|i37389Gh|i31715Gh|i33444Gh|i36057Gh|i26429Gh|i37824Gh|i34750Gh|i37825Gh|i40223Gh
A08	104936661	105015860	79.2	5	2	i53203Gb|i38190Gh|i49313Gh|i25635Gh|i27475Gh
A08	105167390	105168858	1.469	2	2	i04349Gh|i04350Gh
A08	105725319	106630121	904.803	6	5	i04358Gh|i23714Gh|i24057Gh|i00950Gh|i04363Gh|i04364Gh
A08	106633434	106702724	69.291	7	2	i32380Gh|i34756Gh|i44292Gh|i23713Gh|i40063Gh|i30967Gh|i22229Gh
A08	107806118	107835178	29.061	5	2	i04372Gh|i46990Gh|i04374Gh|i25624Gh|i32346Gh
A08	107866798	108190343	323.546	26	3	i46460Gh|i24965Gh|i22082Gh|i04375Gh|i15125Gh|i15126Gh|i04376Gh|i04377Gh|i04378Gh|i40038Gh|i32747Gh|i43692Gh|i44935Gh|i21911Gh|i04385Gh|i15128Gh|i00619Gh|i38286Gh|i46461Gh|i15129Gh|i15130Gh|i43691Gh|i52743Gb|i37322Gh|i38287Gh|i18780Gh
A08	111117317	111478993	361.677	10	5	i04404Gh|i29117Gh|i04405Gh|i53622Gb|i04406Gh|i00115Gh|i41573Gh|i47607Gh|i25805Gh|i24761Gh
A08	111746797	111747556	0.76	2	2	i18782Gh|i04413Gh
A08	111804825	112143464	338.64	7	5	i52426Gb|i55121Gb|i04415Gh|i04416Gh|i41993Gh|i32704Gh|i04422Gh
A08	112160480	112340443	179.964	6	3	i43948Gh|i38389Gh|i45625Gh|i64452Gm|i04423Gh|i21412Gh
A08	112391126	112742434	351.309	17	4	i04424Gh|i48389Gh|i04425Gh|i04426Gh|i48390Gh|i04427Gh|i30597Gh|i04429Gh|i48209Gh|i46378Gh|i48210Gh|i40921Gh|i30352Gh|i04430Gh|i51212Gb|i30596Gh|i32321Gh
A08	112958201	113279834	321.634	6	5	i04434Gh|i28207Gh|i43176Gh|i44469Gh|i27749Gh|i04439Gh
A08	113587113	114646763	1059.65	13	6	i17695Gh|i25868Gh|i04442Gh|i25482Gh|i46136Gh|i48051Gh|i31486Gh|i55169Gb|i31485Gh|i36510Gh|i34798Gh|i43516Gh|i33147Gh
A08	114656905	115027911	371.007	10	5	i41916Gh|i33146Gh|i04449Gh|i04450Gh|i04452Gh|i30549Gh|i38165Gh|i18786Gh|i38948Gh|i43802Gh
A08	115033477	115101336	67.86	6	3	i31166Gh|i04456Gh|i38166Gh|i44564Gh|i45221Gh|i30550Gh
A08	116812951	117763972	951.022	20	4	i39175Gh|i40887Gh|i43469Gh|i45042Gh|i44233Gh|i39848Gh|i34470Gh|i21160Gh|i04478Gh|i04479Gh|i26434Gh|i31220Gh|i22127Gh|i26435Gh|i30894Gh|i33699Gh|i43245Gh|i29360Gh|i27435Gh|i20856Gh
A08	118087011	118093422	6.412	2	2	i47210Gh|i40125Gh
A08	118468080	118634699	166.62	5	2	i04495Gh|i15160Gh|i44019Gh|i32773Gh|i15162Gh
A08	118641782	118652255	10.474	2	3	i04503Gh|i32774Gh
A08	118676801	118679457	2.657	2	2	i36079Gh|i04506Gh
A08	119095812	119187711	91.9	4	3	i04527Gh|i04529Gh|i04530Gh|i61167Gt
A08	119700360	119727518	27.159	4	2	i15178Gh|i00216Gh|i00217Gh|i42167Gh
A08	120484716	120591127	106.412	6	3	i04566Gh|i37220Gh|i15200Gh|i04572Gh|i04573Gh|i54149Gb
A08	120739342	120944303	204.962	6	4	i45703Gh|i04587Gh|i30796Gh|i49569Gh|i04596Gh|i28904Gh
A08	122281547	122292176	10.63	4	5	i04626Gh|i04627Gh|i04628Gh|i04629Gh
A08	122542504	122561137	18.634	3	3	i04635Gh|i15217Gh|i15218Gh
A08	122657930	122759985	102.056	7	5	i22450Gh|i15219Gh|i15220Gh|i52750Gb|i30979Gh|i28469Gh|i04641Gh
A08	124156831	124312116	155.286	8	6	i04669Gh|i42169Gh|i04673Gh|i04675Gh|i50859Gb|i52187Gb|i04676Gh|i04683Gh
A08	124322101	124397278	75.178	5	4	i04684Gh|i04685Gh|i21220Gh|i18820Gh|i15233Gh
A08	124397339	124414312	16.974	2	3	i15234Gh|i04688Gh
A08	124823714	124825318	1.605	2	2	i18829Gh|i04704Gh
A08	124993329	124996922	3.594	2	3	i04719Gh|i04720Gh
A08	125231857	125367742	135.886	5	3	i04734Gh|i04739Gh|i18831Gh|i18832Gh|i04741Gh
A08	126821448	126829141	7.694	2	2	i04794Gh|i15252Gh
A09	3190004	3193158	3.155	2	2	i00906Gh|i05834Gh
A09	3493229	3654926	161.698	9	4	i35926Gh|i27839Gh|i47504Gh|i44451Gh|i38265Gh|i33759Gh|i36950Gh|i40586Gh|i45608Gh
A09	4201262	4210911	9.65	2	3	i29325Gh|i34328Gh
A09	4683905	4844100	160.196	6	3	i32438Gh|i42210Gh|i33836Gh|i41596Gh|i37023Gh|i59453Gb
A09	5011198	5128095	116.898	5	4	i26517Gh|i26826Gh|i40305Gh|i34941Gh|i32142Gh
A09	6050675	6061911	11.237	2	2	i26164Gh|i40181Gh
A09	6114446	6312737	198.292	13	5	i24911Gh|i21134Gh|i46610Gh|i29140Gh|i26072Gh|i35165Gh|i37675Gh|i40180Gh|i45651Gh|i42964Gh|i46201Gh|i39242Gh|i32219Gh
A09	6355483	6370457	14.975	2	2	i49446Gh|i41274Gh
A09	6533588	6535603	2.016	2	3	i00842Gh|i52584Gb
A09	6965040	6987882	22.843	4	2	i05872Gh|i05873Gh|i35948Gh|i28014Gh
A09	8014190	8022477	8.288	3	2	i26764Gh|i37723Gh|i49356Gh
A09	8116738	8128689	11.952	2	2	i26408Gh|i43593Gh
A09	8316256	8321587	5.332	2	2	i44192Gh|i39571Gh
A09	8391207	8821522	430.316	4	3	i43775Gh|i42680Gh|i34747Gh|i30767Gh
A09	9389986	9600707	210.722	7	2	i39395Gh|i45419Gh|i27618Gh|i37656Gh|i47950Gh|i05886Gh|i27308Gh
A09	9631678	9639837	8.16	3	2	i15890Gh|i15889Gh|i49246Gh
A09	9788322	10440106	651.785	21	3	i43947Gh|i43185Gh|i32510Gh|i34319Gh|i37035Gh|i44378Gh|i37201Gh|i42194Gh|i31065Gh|i05888Gh|i48250Gh|i36617Gh|i47116Gh|i24382Gh|i24464Gh|i05890Gh|i24303Gh|i05893Gh|i05895Gh|i15665Gh|i05900Gh
A09	15727049	15851826	124.778	4	3	i19126Gh|i38872Gh|i05917Gh|i22946Gh
A09	17788587	34103664	16315.1	21	7	i20836Gh|i28866Gh|i34306Gh|i30186Gh|i28308Gh|i37228Gh|i29943Gh|i25386Gh|i25020Gh|i38191Gh|i26068Gh|i25002Gh|i40256Gh|i30226Gh|i43845Gh|i31623Gh|i37920Gh|i26639Gh|i22976Gh|i30586Gh|i27432Gh
A09	34223131	42781022	8557.89	12	4	i24145Gh|i26821Gh|i27489Gh|i26480Gh|i25222Gh|i45594Gh|i30071Gh|i46184Gh|i25562Gh|i20893Gh|i48169Gh|i43354Gh
A09	42948894	45741292	2792.4	9	4	i31445Gh|i46778Gh|i30058Gh|i36028Gh|i45054Gh|i29974Gh|i43457Gh|i31600Gh|i45093Gh
A09	46606265	55825137	9218.87	42	7	i49482Gh|i27312Gh|i38612Gh|i22873Gh|i46314Gh|i47742Gh|i31470Gh|i40313Gh|i35129Gh|i25619Gh|i24622Gh|i30944Gh|i29475Gh|i33128Gh|i57201Gb|i30423Gh|i25917Gh|i27517Gh|i30424Gh|i39343Gh|i34719Gh|i23392Gh|i19176Gh|i22157Gh|i25683Gh|i30344Gh|i48994Gh|i34828Gh|i32826Gh|i25161Gh|i32615Gh|i40874Gh|i38309Gh|i31489Gh|i31488Gh|i23315Gh|i45012Gh|i27230Gh|i31342Gh|i35603Gh|i34410Gh|i15685Gh
A09	56396482	56583029	186.548	4	2	i27174Gh|i32780Gh|i38635Gh|i05993Gh
A09	56844851	59128960	2284.11	5	4	i49575Gh|i28607Gh|i22042Gh|i36005Gh|i59354Gb
A09	59985842	59986954	1.113	2	2	i06005Gh|i06006Gh
A09	60802333	60864505	62.173	4	3	i44939Gh|i39594Gh|i06018Gh|i06019Gh
A09	64044084	64260691	216.608	8	4	i06069Gh|i24222Gh|i50335Gb|i19205Gh|i33049Gh|i21353Gh|i52130Gb|i46552Gh
A09	65603160	65606966	3.807	2	2	i36748Gh|i06087Gh
A09	65667205	65671054	3.85	2	3	i06090Gh|i06092Gh
A09	66500389	66566976	66.588	5	2	i29718Gh|i22656Gh|i26007Gh|i01028Gh|i00016Gh
A09	69848718	69859651	10.934	2	2	i31932Gh|i39645Gh
A09	70507570	70514089	6.52	2	2	i06151Gh|i06152Gh
A09	70739798	70752084	12.287	2	3	i06162Gh|i40112Gh
A09	73637578	73988047	350.47	9	5	i22794Gh|i00255Gh|i06211Gh|i36407Gh|i29408Gh|i06209Gh|i22037Gh|i15749Gh|i00993Gh
A09	74447822	74547697	99.876	6	3	i30504Gh|i26449Gh|i38769Gh|i00808Gh|i43963Gh|i06233Gh
A09	75008446	75086253	77.808	4	4	i44828Gh|i06248Gh|i06252Gh|i06256Gh
A09	75248319	75491630	243.312	13	7	i33117Gh|i15768Gh|i31692Gh|i19232Gh|i06275Gh|i06277Gh|i46183Gh|i06281Gh|i06285Gh|i06287Gh|i44388Gh|i06289Gh|i19234Gh
A09	75609189	75633554	24.366	3	3	i06295Gh|i06297Gh|i27844Gh
A09	75755428	75819151	63.724	6	4	i06309Gh|i00903Gh|i06316Gh|i06317Gh|i06318Gh|i00933Gh
A09	75976287	76212615	236.329	7	5	i06323Gh|i19239Gh|i06326Gh|i53148Gb|i65686Gm|i06334Gh|i15777Gh
A09	76482759	76497962	15.204	2	3	i36189Gh|i26283Gh
A09	76902509	76903520	1.012	2	3	i37769Gh|i23054Gh
A09	78510716	78749453	238.738	4	3	i23258Gh|i06399Gh|i06400Gh|i15797Gh
A09	79902748	79903803	1.056	2	2	i06448Gh|i06449Gh
A09	80402998	80404890	1.893	3	2	i06462Gh|i06464Gh|i06465Gh
A09	80500806	80705853	205.048	4	4	i06466Gh|i06469Gh|i06474Gh|i06476Gh
A09	81009485	81011160	1.676	2	2	i06486Gh|i06488Gh
A09	81149839	81237934	88.096	6	2	i06496Gh|i06497Gh|i00516Gh|i15818Gh|i00459Gh|i15823Gh
A09	81777060	81929376	152.317	13	6	i06515Gh|i15827Gh|i29123Gh|i06518Gh|i06519Gh|i06520Gh|i15829Gh|i06522Gh|i06525Gh|i06527Gh|i06528Gh|i06529Gh|i14074Gh
A09	82696736	82701745	5.01	2	2	i06552Gh|i06554Gh
A09	83045214	83047897	2.684	3	2	i06576Gh|i15850Gh|i06577Gh
A09	83422752	83457196	34.445	4	2	i06584Gh|i06585Gh|i47965Gh|i06586Gh
A09	83678781	83690307	11.527	2	2	i06595Gh|i15857Gh
A09	84119923	84521966	402.044	13	4	i06610Gh|i25970Gh|i06616Gh|i06617Gh|i06618Gh|i06621Gh|i06622Gh|i20808Gh|i06624Gh|i06625Gh|i06626Gh|i15860Gh|i15861Gh
A09	84590579	84612588	22.01	3	2	i06628Gh|i06629Gh|i06630Gh
A10	1008900	1009010	0.111	2	2	i11515Gh|i22575Gh
A10	1069110	1108734	39.625	6	3	i11521Gh|i22579Gh|i39125Gh|i11523Gh|i11524Gh|i11525Gh
A10	1123340	1176287	52.948	5	3	i11528Gh|i11529Gh|i32110Gh|i11530Gh|i22509Gh
A10	3173501	3209031	35.531	6	4	i11600Gh|i17425Gh|i17426Gh|i11601Gh|i11604Gh|i22804Gh
A10	3416810	3431589	14.78	2	3	i11618Gh|i11619Gh
A10	3491579	3554644	63.066	7	4	i38468Gh|i37913Gh|i11622Gh|i11628Gh|i49582Gh|i00426Gh|i00425Gh
A10	4122961	4129319	6.359	2	3	i43972Gh|i36340Gh
A10	4649069	4708473	59.405	7	4	i11642Gh|i41287Gh|i11644Gh|i11645Gh|i45520Gh|i11646Gh|i11647Gh
A10	4722683	4723555	0.873	2	2	i11648Gh|i00730Gh
A10	4728285	4996774	268.49	5	3	i11650Gh|i36076Gh|i11651Gh|i45521Gh|i17440Gh
A10	5399351	5403974	4.624	3	2	i11676Gh|i11677Gh|i11678Gh
A10	6034110	6037512	3.403	2	2	i44199Gh|i22964Gh
A10	21317002	21354675	37.674	4	3	i23011Gh|i45088Gh|i11809Gh|i11808Gh
A10	21641397	22462426	821.03	27	5	i11804Gh|i11803Gh|i11802Gh|i00571Gh|i24935Gh|i36581Gh|i22537Gh|i24708Gh|i24936Gh|i26855Gh|i25874Gh|i26872Gh|i42057Gh|i28106Gh|i12027Gh|i12022Gh|i35315Gh|i36594Gh|i29162Gh|i42411Gh|i12020Gh|i33110Gh|i41520Gh|i36569Gh|i49114Gh|i25510Gh|i39842Gh
A10	22515319	25771689	3256.37	79	4	i44236Gh|i12015Gh|i12013Gh|i12008Gh|i12005Gh|i47968Gh|i27650Gh|i44237Gh|i47381Gh|i44033Gh|i45479Gh|i25739Gh|i62488Gt|i28386Gh|i47889Gh|i21980Gh|i22736Gh|i34802Gh|i41571Gh|i24099Gh|i17540Gh|i17539Gh|i17537Gh|i00714Gh|i41928Gh|i41570Gh|i49288Gh|i31032Gh|i31214Gh|i44201Gh|i31115Gh|i28814Gh|i36996Gh|i40025Gh|i44032Gh|i41697Gh|i41502Gh|i37685Gh|i11995Gh|i41696Gh|i36997Gh|i49123Gh|i37686Gh|i24458Gh|i35…
A10	25833969	66786428	40952.5	65	6	i29308Gh|i43567Gh|i40487Gh|i28936Gh|i29884Gh|i11987Gh|i31058Gh|i38576Gh|i30808Gh|i40726Gh|i29469Gh|i37199Gh|i41718Gh|i46712Gh|i26210Gh|i33826Gh|i37959Gh|i36363Gh|i25031Gh|i27604Gh|i40202Gh|i11977Gh|i22401Gh|i25151Gh|i46296Gh|i33898Gh|i32152Gh|i23105Gh|i32778Gh|i32670Gh|i34101Gh|i30853Gh|i45212Gh|i43085Gh|i26922Gh|i34032Gh|i37668Gh|i60939Gt|i38659Gh|i42347Gh|i25470Gh|i21507Gh|i23883Gh|i21043Gh|i43…
A10	70209604	71378783	1169.18	28	2	i39347Gh|i21116Gh|i48129Gh|i37597Gh|i37612Gh|i29333Gh|i21328Gh|i37160Gh|i24931Gh|i29332Gh|i27225Gh|i44177Gh|i37749Gh|i11949Gh|i39815Gh|i26118Gh|i48101Gh|i46306Gh|i29240Gh|i37314Gh|i29528Gh|i41798Gh|i29851Gh|i29241Gh|i44239Gh|i21871Gh|i11943Gh|i20067Gh
A10	71476173	71620256	144.084	9	3	i47084Gh|i36771Gh|i11942Gh|i46384Gh|i37995Gh|i38186Gh|i46385Gh|i32655Gh|i38502Gh
A10	71761349	71763176	1.828	2	2	i52666Gb|i52764Gb
A10	71830841	71966798	135.958	7	2	i17520Gh|i60871Gt|i27000Gh|i28328Gh|i38710Gh|i42940Gh|i31383Gh
A10	72041720	73026382	984.663	26	6	i11939Gh|i65091Gm|i23052Gh|i17516Gh|i32080Gh|i17518Gh|i17519Gh|i49225Gh|i33933Gh|i40315Gh|i45342Gh|i46629Gh|i23053Gh|i47929Gh|i48156Gh|i29113Gh|i43887Gh|i33920Gh|i48155Gh|i46855Gh|i40464Gh|i29754Gh|i50791Gb|i24847Gh|i42553Gh|i11931Gh
A10	73132663	73386962	254.3	10	4	i27378Gh|i11928Gh|i52402Gb|i11927Gh|i27411Gh|i26780Gh|i44421Gh|i37415Gh|i21683Gh|i43464Gh
A10	73513715	74101707	587.993	15	3	i44150Gh|i43465Gh|i44420Gh|i11925Gh|i25153Gh|i36346Gh|i35865Gh|i22625Gh|i25152Gh|i11923Gh|i43999Gh|i20695Gh|i40792Gh|i44311Gh|i47012Gh
A10	74116693	74593332	476.64	9	4	i40823Gh|i44312Gh|i32235Gh|i36920Gh|i24417Gh|i22107Gh|i43558Gh|i35346Gh|i33011Gh
A10	74651592	76021082	1369.49	17	3	i58620Gb|i38146Gh|i55821Gb|i30274Gh|i32701Gh|i30275Gh|i22162Gh|i58145Gb|i32456Gh|i22986Gh|i35169Gh|i22938Gh|i17511Gh|i11920Gh|i17509Gh|i11919Gh|i00893Gh
A10	78610057	78685242	75.186	4	3	i39639Gh|i25773Gh|i29412Gh|i36210Gh
A10	81785363	81785473	0.111	2	2	i17499Gh|i11894Gh
A10	82018146	86379978	4361.83	45	6	i44280Gh|i40026Gh|i40212Gh|i33856Gh|i20055Gh|i26932Gh|i24594Gh|i32077Gh|i41486Gh|i32076Gh|i30975Gh|i30482Gh|i20054Gh|i24204Gh|i43276Gh|i25704Gh|i25703Gh|i34812Gh|i43748Gh|i42875Gh|i40218Gh|i26030Gh|i47071Gh|i24757Gh|i35294Gh|i32390Gh|i27074Gh|i24108Gh|i41545Gh|i46366Gh|i29794Gh|i37138Gh|i33311Gh|i40583Gh|i00486Gh|i32405Gh|i43227Gh|i40761Gh|i41552Gh|i11883Gh|i23794Gh|i11882Gh|i41551Gh|i00265Gh|i43…
A10	86428146	87589409	1161.26	18	2	i37501Gh|i39833Gh|i43813Gh|i40835Gh|i42526Gh|i45989Gh|i46448Gh|i31450Gh|i46344Gh|i26977Gh|i21091Gh|i20733Gh|i21622Gh|i00118Gh|i26185Gh|i23605Gh|i22956Gh|i24293Gh
A10	88830010	93075489	4245.48	6	5	i36987Gh|i38119Gh|i11861Gh|i58116Gb|i11859Gh|i11797Gh
A10	101983144	102179627	196.484	9	5	i17558Gh|i39327Gh|i12058Gh|i28047Gh|i32943Gh|i27166Gh|i21207Gh|i12059Gh|i12060Gh
A10	102417751	102628703	210.953	10	3	i33333Gh|i12068Gh|i43646Gh|i28304Gh|i46214Gh|i33332Gh|i44707Gh|i36639Gh|i39441Gh|i47714Gh
A10	102669257	103120938	451.682	17	3	i12073Gh|i34104Gh|i43684Gh|i26870Gh|i12079Gh|i12083Gh|i61279Gt|i20874Gh|i12084Gh|i00406Gh|i24629Gh|i17560Gh|i45927Gh|i17562Gh|i27162Gh|i38536Gh|i38934Gh
A10	105245128	105601672	356.545	7	3	i48379Gh|i29784Gh|i21407Gh|i37965Gh|i40555Gh|i49144Gh|i00311Gh
A10	105902438	106225028	322.591	4	3	i48450Gh|i47750Gh|i60901Gt|i42957Gh
A10	106404859	107172640	767.782	20	2	i42064Gh|i21529Gh|i20797Gh|i26212Gh|i32686Gh|i36547Gh|i29628Gh|i21650Gh|i42423Gh|i42270Gh|i22258Gh|i48042Gh|i42271Gh|i17568Gh|i35194Gh|i28705Gh|i45102Gh|i12112Gh|i21839Gh|i45101Gh
A10	108430350	108431276	0.927	2	2	i22512Gh|i22286Gh
A10	108704810	108823739	118.93	6	2	i30705Gh|i41607Gh|i44015Gh|i38652Gh|i37410Gh|i25967Gh
A10	108861269	108918704	57.436	4	3	i28277Gh|i28655Gh|i52173Gb|i12140Gh
A10	108968641	109153827	185.187	4	3	i28278Gh|i31650Gh|i28055Gh|i12146Gh
A10	110249493	110350506	101.014	4	3	i12159Gh|i51066Gb|i12163Gh|i62012Gt
A10	110440516	110561743	121.228	6	4	i20118Gh|i17583Gh|i38082Gh|i12165Gh|i28666Gh|i17584Gh
A10	111453803	111454081	0.279	3	2	i17587Gh|i17588Gh|i12171Gh
A10	111706961	111707399	0.439	2	3	i12175Gh|i17590Gh
A10	111760910	111762982	2.073	2	2	i12177Gh|i12178Gh
A10	111819186	111832780	13.595	3	2	i12179Gh|i17591Gh|i51387Gb
A10	112061357	112062771	1.415	2	2	i21195Gh|i29257Gh
A10	112138359	112138706	0.348	2	3	i17593Gh|i12186Gh
A10	112278543	112281136	2.594	2	3	i12199Gh|i46587Gh
A10	112362951	112365300	2.35	3	2	i22699Gh|i30064Gh|i46171Gh
A10	112391291	112399169	7.879	3	3	i20499Gh|i32519Gh|i21835Gh
A10	112503785	112523067	19.283	2	2	i43342Gh|i12200Gh
A10	112592261	112602081	9.821	2	3	i50631Gb|i12208Gh
A10	112929779	113410522	480.744	10	5	i42321Gh|i43870Gh|i28001Gh|i30864Gh|i12215Gh|i17601Gh|i12217Gh|i24455Gh|i25143Gh|i42621Gh
A10	113728590	113729455	0.866	2	3	i30050Gh|i31128Gh
A10	114349829	114358609	8.781	2	3	i12225Gh|i21973Gh
A10	114498264	114525816	27.553	3	4	i12230Gh|i12232Gh|i12233Gh
A10	114954224	114981983	27.76	3	3	i12249Gh|i12250Gh|i12254Gh
A10	115129122	115227702	98.581	5	2	i12275Gh|i17627Gh|i17628Gh|i39943Gh|i33632Gh
A10	115362324	115510651	148.328	5	3	i41332Gh|i30850Gh|i33631Gh|i12278Gh|i12279Gh
A10	115603357	115627104	23.748	3	2	i17631Gh|i24710Gh|i23677Gh
A10	115846426	115847029	0.604	2	2	i12285Gh|i12286Gh
A10	115966492	117016419	1049.93	28	11	i51659Gb|i17635Gh|i17636Gh|i12290Gh|i23969Gh|i46045Gh|i44711Gh|i31553Gh|i46044Gh|i21221Gh|i29883Gh|i29167Gh|i49403Gh|i46125Gh|i17643Gh|i12305Gh|i12307Gh|i46124Gh|i49130Gh|i17651Gh|i12310Gh|i52307Gb|i12311Gh|i45223Gh|i47481Gh|i27989Gh|i46070Gh|i18164Gh
A10	117116263	117393305	277.043	23	7	i20126Gh|i12317Gh|i17657Gh|i17658Gh|i17659Gh|i12318Gh|i12319Gh|i12321Gh|i12323Gh|i12325Gh|i12327Gh|i00530Gh|i12329Gh|i17661Gh|i12330Gh|i12331Gh|i12332Gh|i65353Gm|i36153Gh|i37344Gh|i41163Gh|i53644Gb|i50271Gb
A10	117844075	118154112	310.038	9	6	i62448Gt|i24720Gh|i60766Gt|i12344Gh|i00778Gh|i40424Gh|i12356Gh|i20130Gh|i42388Gh
A11	86106	245150	159.045	7	3	i06643Gh|i32300Gh|i06647Gh|i24912Gh|i19253Gh|i19254Gh|i06652Gh
A11	344022	487470	143.449	4	4	i51252Gb|i06665Gh|i19256Gh|i14080Gh
A11	704321	764007	59.687	8	4	i06669Gh|i06671Gh|i06672Gh|i06673Gh|i06675Gh|i06677Gh|i00366Gh|i46025Gh
A11	807746	814761	7.016	3	2	i06679Gh|i06680Gh|i21937Gh
A11	921836	1170347	248.512	8	5	i06684Gh|i06685Gh|i06687Gh|i06688Gh|i06693Gh|i06696Gh|i06698Gh|i06699Gh
A11	1179144	1358929	179.786	8	6	i50617Gb|i06701Gh|i06702Gh|i06704Gh|i06705Gh|i06707Gh|i06708Gh|i15885Gh
A11	1444200	1462337	18.138	3	3	i06712Gh|i15887Gh|i06714Gh
A11	1770669	1928439	157.771	5	5	i34189Gh|i06738Gh|i06739Gh|i14082Gh|i06743Gh
A11	2014434	2026856	12.423	2	2	i40399Gh|i19266Gh
A11	2372836	2514569	141.734	6	4	i15907Gh|i06769Gh|i06770Gh|i06779Gh|i06780Gh|i06783Gh
A11	2578985	2610488	31.504	5	4	i06790Gh|i06791Gh|i06792Gh|i25284Gh|i14091Gh
A11	2795453	2812271	16.819	2	2	i06800Gh|i06801Gh
A11	3738034	3738375	0.342	2	3	i06826Gh|i06827Gh
A11	5195145	5215020	19.876	2	3	i06877Gh|i06879Gh
A11	5362975	5364403	1.429	2	2	i06884Gh|i06885Gh
A11	5961217	5964955	3.739	2	2	i06896Gh|i40462Gh
A11	6015973	6016051	0.079	2	2	i06898Gh|i00136Gh
A11	6618681	6618831	0.151	2	2	i06926Gh|i19285Gh
A11	6792223	7001791	209.569	7	6	i06944Gh|i49352Gh|i06946Gh|i06951Gh|i06952Gh|i06953Gh|i15945Gh
A11	7267501	7404756	137.256	9	5	i39234Gh|i06955Gh|i15946Gh|i48451Gh|i06957Gh|i15948Gh|i06960Gh|i06961Gh|i38097Gh
A11	7470588	7487980	17.393	2	2	i50921Gb|i13934Gh
A11	7659917	7665201	5.285	2	2	i43584Gh|i21908Gh
A11	11214120	11222465	8.346	2	2	i41443Gh|i07057Gh
A11	11718346	12178103	459.758	6	4	i39511Gh|i19292Gh|i25439Gh|i07068Gh|i23938Gh|i07070Gh
A11	12908385	12908631	0.247	2	2	i07075Gh|i07076Gh
A11	14891819	15340281	448.463	13	3	i07101Gh|i07104Gh|i32202Gh|i07106Gh|i07107Gh|i07108Gh|i43403Gh|i46231Gh|i07112Gh|i07113Gh|i07114Gh|i07115Gh|i46232Gh
A11	17524498	17533196	8.699	2	2	i07177Gh|i07179Gh
A11	17656730	17675622	18.893	2	3	i21178Gh|i07181Gh
A11	17918495	17921302	2.808	2	2	i07190Gh|i45705Gh
A11	18049255	18067676	18.422	3	3	i40207Gh|i22473Gh|i00983Gh
A11	18384372	18610249	225.878	5	3	i07194Gh|i07195Gh|i07196Gh|i23754Gh|i32116Gh
A11	18747498	19645431	897.934	27	3	i07205Gh|i43083Gh|i26649Gh|i27727Gh|i27675Gh|i29151Gh|i39103Gh|i39541Gh|i29150Gh|i38946Gh|i20888Gh|i29229Gh|i29228Gh|i49330Gh|i39104Gh|i52784Gb|i50657Gb|i22895Gh|i33855Gh|i07207Gh|i07208Gh|i07209Gh|i21500Gh|i22880Gh|i20942Gh|i07210Gh|i30835Gh
A11	19978354	20281296	302.943	4	3	i45634Gh|i07213Gh|i24946Gh|i07215Gh
A11	21543549	21561726	18.178	3	2	i34642Gh|i25842Gh|i40067Gh
A11	22832288	22869373	37.086	4	5	i01106Gh|i01260Gh|i27246Gh|i25726Gh
A11	23168448	23169966	1.519	2	2	i07262Gh|i29327Gh
A11	25643039	26258645	615.607	14	3	i27382Gh|i38470Gh|i40410Gh|i44103Gh|i36197Gh|i47770Gh|i45712Gh|i28611Gh|i25975Gh|i30584Gh|i19320Gh|i16029Gh|i00661Gh|i19321Gh
A11	26388892	26392896	4.005	2	2	i07303Gh|i07304Gh
A11	32656443	48318595	15662.2	26	6	i34920Gh|i48359Gh|i33568Gh|i07338Gh|i35616Gh|i35219Gh|i27603Gh|i23503Gh|i27770Gh|i27715Gh|i47472Gh|i45377Gh|i07379Gh|i21237Gh|i07381Gh|i33284Gh|i42910Gh|i31368Gh|i46956Gh|i26727Gh|i46874Gh|i21950Gh|i36077Gh|i26318Gh|i47377Gh|i48282Gh
A11	48424763	55421232	6996.47	23	6	i42174Gh|i26455Gh|i43876Gh|i38263Gh|i33077Gh|i47601Gh|i25859Gh|i40979Gh|i42854Gh|i40151Gh|i32256Gh|i24494Gh|i25697Gh|i21539Gh|i33236Gh|i24495Gh|i37746Gh|i26170Gh|i35204Gh|i24378Gh|i25684Gh|i47352Gh|i42184Gh
A11	55667752	55676640	8.889	3	3	i52367Gb|i61491Gt|i07364Gh
A11	56384615	60477185	4092.57	5	5	i23266Gh|i32043Gh|i59014Gb|i56976Gb|i49595Gh
A11	60922614	60923309	0.696	2	2	i32802Gh|i44807Gh
A11	60947174	61356977	409.804	8	4	i46792Gh|i25406Gh|i42195Gh|i07355Gh|i07354Gh|i39811Gh|i34034Gh|i37713Gh
A11	61766219	64956801	3190.58	11	6	i30527Gh|i07351Gh|i30374Gh|i26344Gh|i42406Gh|i26339Gh|i23548Gh|i31879Gh|i48404Gh|i33894Gh|i27510Gh
A11	66753891	93552570	26798.7	21	5	i21354Gh|i38383Gh|i48669Gh|i03282Gh|i52102Gb|i61001Gt|i57337Gb|i49146Gh|i58319Gb|i20481Gh|i03278Gh|i03280Gh|i03271Gh|i60786Gt|i07391Gh|i52206Gb|i42243Gh|i32553Gh|i49020Gh|i35316Gh|i39445Gh
A11	93880701	103408696	9528	11	4	i22206Gh|i31828Gh|i59682Gb|i36263Gh|i20835Gh|i28905Gh|i36940Gh|i45571Gh|i29033Gh|i21462Gh|i27274Gh
A11	107040069	107437857	397.789	6	2	i30213Gh|i32411Gh|i07426Gh|i39288Gh|i46679Gh|i32628Gh
A11	108932477	108941830	9.354	4	2	i36198Gh|i07438Gh|i07440Gh|i07441Gh
A11	112113913	112220233	106.321	4	2	i45353Gh|i43823Gh|i30498Gh|i49311Gh
A11	112616661	112737603	120.943	6	4	i33226Gh|i39334Gh|i07498Gh|i40595Gh|i39335Gh|i38554Gh
A11	112759860	112760608	0.749	2	2	i07501Gh|i07502Gh
A11	113040972	113046118	5.147	2	3	i07506Gh|i16094Gh
A11	113488863	113515692	26.83	3	3	i52331Gb|i19371Gh|i52789Gb
A11	113596995	113606580	9.586	3	3	i07528Gh|i07529Gh|i07532Gh
A11	113724611	113782871	58.261	6	8	i07541Gh|i07543Gh|i07544Gh|i07545Gh|i07547Gh|i35272Gh
A11	113796238	113801918	5.681	2	3	i07548Gh|i07550Gh
A11	113805840	114004061	198.222	5	3	i61277Gt|i44804Gh|i00847Gh|i44805Gh|i26558Gh
A11	117138290	117140727	2.438	2	2	i07599Gh|i16132Gh
A11	119167732	119169799	2.068	2	2	i29703Gh|i35830Gh
A11	119424867	119444518	19.652	2	3	i19386Gh|i07632Gh
A11	119484102	119495861	11.76	2	3	i16165Gh|i50644Gb
A11	119500076	119998847	498.772	7	5	i07631Gh|i07629Gh|i29002Gh|i22063Gh|i36199Gh|i23454Gh|i26797Gh
A11	120120056	120133923	13.868	2	3	i07622Gh|i07621Gh
A11	120162195	120183488	21.294	4	4	i16141Gh|i07619Gh|i16139Gh|i07615Gh
A11	120360796	120463802	103.007	6	4	i07651Gh|i07652Gh|i16169Gh|i26464Gh|i07654Gh|i19387Gh
A11	120622194	120726462	104.269	7	3	i07655Gh|i48412Gh|i07656Gh|i07657Gh|i01078Gh|i07658Gh|i61134Gt
A11	120780532	120786943	6.412	3	2	i07662Gh|i07666Gh|i07667Gh
A11	121539714	121541815	2.102	2	3	i37669Gh|i16174Gh
A11	121656773	121784450	127.678	4	5	i07687Gh|i16179Gh|i46514Gh|i21554Gh
A11	121864153	121871463	7.311	2	3	i19389Gh|i50742Gb
A11	122562519	122878020	315.502	6	4	i22000Gh|i37195Gh|i43968Gh|i24348Gh|i22151Gh|i07707Gh
A11	123045343	123136271	90.929	7	2	i39715Gh|i36992Gh|i29860Gh|i07711Gh|i00752Gh|i16205Gh|i16206Gh
A11	123230535	123231693	1.159	2	3	i53569Gb|i39716Gh
A11	123383942	123398464	14.523	2	3	i46024Gh|i38488Gh
A11	123434518	123444770	10.253	2	3	i00633Gh|i00686Gh
A12	323296	380371	57.076	5	4	i07750Gh|i07751Gh|i07754Gh|i07756Gh|i07758Gh
A12	479317	479552	0.236	2	2	i07763Gh|i07764Gh
A12	588656	589030	0.375	2	2	i07768Gh|i07769Gh
A12	958319	959012	0.694	2	3	i24584Gh|i27906Gh
A12	1004648	1022877	18.23	4	3	i07788Gh|i43795Gh|i22070Gh|i07791Gh
A12	1598495	1599269	0.775	2	2	i23493Gh|i23821Gh
A12	1639485	1654047	14.563	2	3	i24533Gh|i45043Gh
A12	1747633	1748593	0.961	2	3	i00666Gh|i07809Gh
A12	2370021	2428291	58.271	5	4	i31412Gh|i16237Gh|i07824Gh|i51952Gb|i22098Gh
A12	3048339	3096979	48.641	4	3	i26744Gh|i45731Gh|i49602Gh|i24076Gh
A12	3123139	3291505	168.367	4	3	i29317Gh|i30318Gh|i41717Gh|i23362Gh
A12	4743589	4757327	13.739	2	2	i65361Gm|i23981Gh
A12	4934898	4941335	6.438	2	2	i07907Gh|i24190Gh
A12	5997159	6011563	14.405	2	3	i22057Gh|i38541Gh
A12	6334162	6611764	277.603	8	4	i19411Gh|i20640Gh|i35333Gh|i47086Gh|i27609Gh|i58285Gb|i46996Gh|i24052Gh
A12	6642337	6646376	4.04	3	2	i16252Gh|i07891Gh|i07890Gh
A12	6797186	6874380	77.195	5	4	i47047Gh|i24202Gh|i27852Gh|i07887Gh|i19408Gh
A12	6957913	7028296	70.384	4	2	i42825Gh|i24201Gh|i07886Gh|i21097Gh
A12	7104094	7128879	24.786	3	2	i07883Gh|i07882Gh|i32311Gh
A12	7171998	7373117	201.12	4	4	i07880Gh|i42522Gh|i07879Gh|i42521Gh
A12	7547259	7702426	155.168	8	3	i39385Gh|i23711Gh|i44031Gh|i16251Gh|i43045Gh|i21747Gh|i38346Gh|i23712Gh
A12	8362505	8922725	560.221	12	6	i00927Gh|i51739Gb|i37947Gh|i38724Gh|i20791Gh|i45658Gh|i38723Gh|i45795Gh|i45657Gh|i46779Gh|i35057Gh|i44335Gh
A12	10039491	10651831	612.341	9	7	i46263Gh|i41995Gh|i45403Gh|i00551Gh|i32506Gh|i25113Gh|i46645Gh|i07946Gh|i33578Gh
A12	10656478	10998101	341.624	8	3	i07947Gh|i40048Gh|i07951Gh|i19419Gh|i07954Gh|i16285Gh|i16286Gh|i25272Gh
A12	13796117	13952887	156.771	10	2	i30681Gh|i07959Gh|i36868Gh|i36869Gh|i41209Gh|i49007Gh|i00153Gh|i00154Gh|i42386Gh|i07960Gh
A12	14607030	14607649	0.62	2	3	i27032Gh|i38806Gh
A12	14686998	14938906	251.909	7	3	i44974Gh|i45312Gh|i31139Gh|i42416Gh|i32818Gh|i31089Gh|i45967Gh
A12	15151855	15400252	248.398	11	4	i56900Gb|i47125Gh|i42978Gh|i27023Gh|i30336Gh|i44109Gh|i38836Gh|i36080Gh|i49236Gh|i36089Gh|i24699Gh
A12	15469590	77427908	61958.3	99	10	i37626Gh|i32632Gh|i25623Gh|i30475Gh|i30425Gh|i30021Gh|i41490Gh|i45535Gh|i26522Gh|i36163Gh|i07974Gh|i41253Gh|i37077Gh|i34091Gh|i32738Gh|i40355Gh|i46418Gh|i49072Gh|i07978Gh|i31905Gh|i43321Gh|i32026Gh|i47011Gh|i24071Gh|i27885Gh|i31792Gh|i31270Gh|i43546Gh|i23508Gh|i46530Gh|i39082Gh|i28065Gh|i24521Gh|i22835Gh|i28769Gh|i27532Gh|i23924Gh|i35908Gh|i28305Gh|i30670Gh|i40045Gh|i32166Gh|i26734Gh|i24952Gh|i37…
A12	77672162	78911775	1239.61	39	6	i37613Gh|i31457Gh|i28042Gh|i25625Gh|i36186Gh|i28043Gh|i08011Gh|i40432Gh|i08013Gh|i08014Gh|i08015Gh|i24324Gh|i27439Gh|i08016Gh|i39912Gh|i08018Gh|i21547Gh|i38514Gh|i21453Gh|i27440Gh|i45402Gh|i49605Gh|i08022Gh|i08024Gh|i20619Gh|i28682Gh|i28430Gh|i38726Gh|i21593Gh|i31280Gh|i31603Gh|i24797Gh|i49472Gh|i42484Gh|i45291Gh|i08025Gh|i08026Gh|i44285Gh|i08028Gh
A12	81329687	81349514	19.828	2	2	i08052Gh|i08054Gh
A12	82300318	83083637	783.32	19	3	i16326Gh|i34739Gh|i39693Gh|i34477Gh|i35387Gh|i22915Gh|i36493Gh|i32633Gh|i26126Gh|i47651Gh|i27826Gh|i50299Gb|i36492Gh|i38171Gh|i08069Gh|i08071Gh|i38172Gh|i46470Gh|i42932Gh
A12	84561235	84787104	225.87	8	5	i49179Gh|i33287Gh|i08092Gh|i28858Gh|i08093Gh|i16333Gh|i16335Gh|i08094Gh
A12	87794836	88118369	323.534	5	3	i08139Gh|i30618Gh|i44439Gh|i08141Gh|i32956Gh
A12	88168582	88174901	6.32	2	3	i27811Gh|i43051Gh
A12	88268065	88494498	226.434	7	3	i41990Gh|i21842Gh|i14126Gh|i08147Gh|i47170Gh|i38887Gh|i21853Gh
A12	88517919	88631393	113.475	6	4	i34555Gh|i45574Gh|i32282Gh|i27971Gh|i27185Gh|i41399Gh
A12	92426821	92781864	355.044	10	6	i28092Gh|i08193Gh|i08195Gh|i42874Gh|i19462Gh|i16355Gh|i08196Gh|i19463Gh|i52374Gb|i08197Gh
A12	93045647	93136448	90.802	6	3	i22051Gh|i21987Gh|i08214Gh|i08215Gh|i33723Gh|i28501Gh
A12	94108418	94115644	7.227	3	2	i08229Gh|i08230Gh|i45507Gh
A12	94505092	94518264	13.173	2	2	i19467Gh|i50941Gb
A12	94576533	94683239	106.707	6	3	i21960Gh|i39087Gh|i47740Gh|i35524Gh|i46260Gh|i25668Gh
A12	94821598	94827025	5.428	2	3	i25667Gh|i35525Gh
A12	97023571	97319118	295.548	9	5	i37838Gh|i42822Gh|i25940Gh|i08288Gh|i08289Gh|i08292Gh|i08291Gh|i47796Gh|i40964Gh
A12	97407016	98278292	871.277	12	6	i27042Gh|i08300Gh|i47671Gh|i38335Gh|i00381Gh|i00382Gh|i25042Gh|i41913Gh|i08305Gh|i30792Gh|i37366Gh|i48181Gh
A12	98395782	98468441	72.66	4	3	i08314Gh|i08320Gh|i08322Gh|i52799Gb
A12	98529973	98657164	127.192	4	3	i40044Gh|i08330Gh|i08331Gh|i08332Gh
A12	99247483	99269409	21.927	3	2	i19481Gh|i19482Gh|i39206Gh
A12	99617116	99809814	192.699	5	3	i26120Gh|i26119Gh|i08345Gh|i08348Gh|i27157Gh
A12	99870642	99988466	117.825	4	3	i38455Gh|i33654Gh|i35296Gh|i00404Gh
A12	100026091	100347983	321.893	4	3	i37351Gh|i40336Gh|i48444Gh|i34946Gh
A12	100510440	100515093	4.654	6	3	i08366Gh|i01095Gh|i08367Gh|i45994Gh|i51889Gb|i35047Gh
A12	102166132	102249731	83.6	5	4	i08424Gh|i08427Gh|i08428Gh|i08429Gh|i00331Gh
A12	103398312	103399860	1.549	3	3	i52192Gb|i08474Gh|i16440Gh
A12	104596397	104606061	9.665	2	3	i08522Gh|i08524Gh
A12	105669926	105797938	128.013	4	3	i16472Gh|i08571Gh|i08579Gh|i16476Gh
A12	105902838	105903021	0.184	2	2	i61245Gt|i52360Gb
A12	106791108	106792321	1.214	2	2	i08621Gh|i08622Gh
A12	107041749	107042652	0.904	2	2	i08626Gh|i08627Gh
A12	107086682	107090482	3.801	4	2	i08629Gh|i08630Gh|i08631Gh|i08633Gh
A12	107343479	107358897	15.419	4	3	i16490Gh|i08637Gh|i08638Gh|i08640Gh
A12	107394135	107437347	43.213	6	3	i08643Gh|i08646Gh|i08648Gh|i16491Gh|i08650Gh|i08652Gh
A12	107599889	107599973	0.085	2	2	i08665Gh|i43825Gh
A12	107742960	107744572	1.613	2	2	i08667Gh|i08670Gh
A12	108065181	108084705	19.525	4	3	i08691Gh|i08692Gh|i08694Gh|i19528Gh
A12	108168533	108169522	0.99	2	2	i16504Gh|i16506Gh
A12	108265296	108278274	12.979	2	3	i22811Gh|i08704Gh
A12	108369419	108418305	48.887	7	4	i08711Gh|i08714Gh|i16511Gh|i08716Gh|i16512Gh|i16513Gh|i08721Gh
A12	108725468	108735996	10.529	3	3	i16515Gh|i08736Gh|i08737Gh
A13	97203	299327	202.125	20	3	i12948Gh|i12951Gh|i17869Gh|i12953Gh|i20230Gh|i20231Gh|i31651Gh|i20232Gh|i12955Gh|i12956Gh|i20233Gh|i33030Gh|i12958Gh|i12960Gh|i12961Gh|i43600Gh|i54272Gb|i51403Gb|i12962Gh|i12963Gh
A13	326337	395499	69.163	4	3	i12964Gh|i35508Gh|i32372Gh|i33031Gh
A13	761079	915401	154.323	5	3	i29310Gh|i00242Gh|i00241Gh|i25045Gh|i12984Gh
A13	935333	938912	3.58	2	2	i12985Gh|i40506Gh
A13	1566748	1572564	5.817	2	3	i00314Gh|i36007Gh
A13	1948365	2017917	69.553	4	5	i01142Gh|i13009Gh|i13010Gh|i13011Gh
A13	2062740	2076897	14.158	4	3	i13014Gh|i13016Gh|i13017Gh|i13019Gh
A13	2571451	2579606	8.156	3	3	i17897Gh|i13028Gh|i00187Gh
A13	2599793	2601308	1.516	2	3	i51288Gb|i51287Gb
A13	2653928	2802451	148.524	8	3	i13031Gh|i13032Gh|i13033Gh|i13034Gh|i13035Gh|i38620Gh|i20971Gh|i30992Gh
A13	2903302	2933832	30.531	4	3	i13037Gh|i52456Gb|i13039Gh|i13041Gh
A13	3093881	3096853	2.973	2	3	i46139Gh|i22475Gh
A13	3230904	3257502	26.599	4	3	i13057Gh|i13059Gh|i13061Gh|i13063Gh
A13	3658200	3687164	28.965	3	3	i13074Gh|i22014Gh|i13076Gh
A13	3914800	3919039	4.24	4	2	i17902Gh|i13079Gh|i13080Gh|i13081Gh
A13	4053439	4192136	138.698	5	3	i13085Gh|i40299Gh|i13089Gh|i13090Gh|i17905Gh
A13	5521921	5533240	11.32	2	3	i17919Gh|i23021Gh
A13	5818884	5828090	9.207	2	3	i39408Gh|i54898Gb
A13	5965616	5969477	3.862	2	3	i39407Gh|i13136Gh
A13	6024423	6092608	68.186	7	4	i34677Gh|i13137Gh|i13138Gh|i20254Gh|i13139Gh|i35627Gh|i34900Gh
A13	6402980	6478390	75.411	4	3	i17924Gh|i30955Gh|i24050Gh|i49771Gh
A13	7073120	7075377	2.258	2	3	i00391Gh|i00392Gh
A13	7213912	12126639	4912.73	7	7	i31931Gh|i46297Gh|i30982Gh|i48070Gh|i37712Gh|i38112Gh|i23027Gh
A13	13413750	13421815	8.066	2	2	i38399Gh|i42823Gh
A13	14255195	14473688	218.494	5	2	i29945Gh|i27862Gh|i31543Gh|i31374Gh|i46550Gh
A13	14524991	15083177	558.187	7	3	i00991Gh|i13194Gh|i00936Gh|i49257Gh|i33892Gh|i45804Gh|i13187Gh
A13	15272129	15343959	71.831	4	3	i35226Gh|i13183Gh|i51182Gb|i33983Gh
A13	15377247	15686883	309.637	11	2	i13180Gh|i27263Gh|i20861Gh|i38957Gh|i27264Gh|i44249Gh|i17927Gh|i20270Gh|i65066Gm|i61098Gt|i20269Gh
A13	15688068	15783388	95.321	8	2	i13177Gh|i13176Gh|i39294Gh|i46007Gh|i30033Gh|i38106Gh|i13174Gh|i48159Gh
A13	15959848	16058948	99.101	4	4	i27305Gh|i43472Gh|i22069Gh|i25384Gh
A13	18207719	28558906	10351.2	11	5	i26755Gh|i23381Gh|i39415Gh|i28851Gh|i25539Gh|i46158Gh|i24159Gh|i42714Gh|i28484Gh|i28698Gh|i28644Gh
A13	29944191	66849875	36905.7	209	16	i33180Gh|i33138Gh|i40789Gh|i23792Gh|i35418Gh|i45163Gh|i35037Gh|i27635Gh|i39785Gh|i42821Gh|i30239Gh|i38251Gh|i46857Gh|i46856Gh|i45604Gh|i21204Gh|i27216Gh|i43198Gh|i21503Gh|i23979Gh|i48049Gh|i48022Gh|i23278Gh|i21676Gh|i43047Gh|i42576Gh|i56234Gb|i26284Gh|i33182Gh|i38469Gh|i47267Gh|i36229Gh|i13253Gh|i00968Gh|i47268Gh|i41394Gh|i39324Gh|i32206Gh|i22592Gh|i22660Gh|i45982Gh|i32205Gh|i21078Gh|i22891Gh|i22…
A13	66858569	75714382	8855.81	164	11	i21793Gh|i21794Gh|i22137Gh|i28512Gh|i45455Gh|i20770Gh|i32939Gh|i46515Gh|i31855Gh|i42244Gh|i46993Gh|i46992Gh|i20291Gh|i27314Gh|i35900Gh|i42814Gh|i21171Gh|i38832Gh|i13285Gh|i34282Gh|i13286Gh|i42126Gh|i30632Gh|i40296Gh|i33814Gh|i35697Gh|i36922Gh|i36921Gh|i20293Gh|i38505Gh|i29895Gh|i21012Gh|i13289Gh|i40734Gh|i40735Gh|i13290Gh|i32191Gh|i25719Gh|i20750Gh|i21318Gh|i27155Gh|i40807Gh|i32190Gh|i22432Gh|i26…
A13	75741442	76077395	335.954	4	2	i36296Gh|i35005Gh|i40873Gh|i21229Gh
A13	76110813	77315139	1204.33	8	4	i35006Gh|i41278Gh|i26788Gh|i21707Gh|i21708Gh|i44402Gh|i24685Gh|i50342Gb
A13	77318063	85616478	8298.42	151	9	i53442Gb|i57346Gb|i20297Gh|i32898Gh|i31273Gh|i42928Gh|i35655Gh|i44799Gh|i30826Gh|i35534Gh|i37837Gh|i25283Gh|i28755Gh|i35121Gh|i39519Gh|i25186Gh|i42983Gh|i21840Gh|i31852Gh|i29612Gh|i43430Gh|i30964Gh|i46234Gh|i37753Gh|i30963Gh|i42085Gh|i46616Gh|i38495Gh|i13316Gh|i13317Gh|i46233Gh|i13318Gh|i26485Gh|i38494Gh|i13319Gh|i25883Gh|i40905Gh|i13320Gh|i45252Gh|i29224Gh|i32428Gh|i28462Gh|i26530Gh|i26320Gh|i35…
A13	86351029	90557709	4206.68	35	10	i36916Gh|i28518Gh|i42214Gh|i33612Gh|i20833Gh|i40682Gh|i31208Gh|i27066Gh|i39481Gh|i36333Gh|i21402Gh|i13372Gh|i33823Gh|i24502Gh|i33541Gh|i46367Gh|i24503Gh|i13373Gh|i13374Gh|i36598Gh|i22408Gh|i45201Gh|i35772Gh|i43952Gh|i14280Gh|i31892Gh|i45202Gh|i45541Gh|i13379Gh|i40783Gh|i40849Gh|i22433Gh|i45497Gh|i35647Gh|i41099Gh
A13	90752487	90754274	1.788	2	2	i35677Gh|i27466Gh
A13	90765659	91329868	564.21	20	5	i34938Gh|i40209Gh|i13384Gh|i44459Gh|i37557Gh|i34276Gh|i38063Gh|i21538Gh|i33408Gh|i22813Gh|i13385Gh|i37556Gh|i17988Gh|i38062Gh|i38945Gh|i43231Gh|i31091Gh|i26312Gh|i43232Gh|i37815Gh
A13	91423087	91436683	13.597	2	2	i23892Gh|i13389Gh
A13	91683708	91745520	61.813	7	2	i34433Gh|i59723Gb|i43660Gh|i32122Gh|i38499Gh|i27056Gh|i21939Gh
A13	91762872	92299170	536.299	17	4	i34488Gh|i45701Gh|i22146Gh|i22869Gh|i33881Gh|i33070Gh|i23020Gh|i22962Gh|i13399Gh|i13400Gh|i30871Gh|i20331Gh|i21023Gh|i36642Gh|i34530Gh|i29479Gh|i21673Gh
A13	92442745	92442945	0.201	2	2	i13404Gh|i17992Gh
A13	93755726	94416026	660.301	4	4	i29009Gh|i50448Gb|i35111Gh|i54461Gb
A13	96436868	96930658	493.791	24	5	i33548Gh|i37690Gh|i41242Gh|i38907Gh|i27667Gh|i13443Gh|i13445Gh|i13446Gh|i13447Gh|i46736Gh|i40047Gh|i37434Gh|i13452Gh|i00162Gh|i00161Gh|i00160Gh|i38477Gh|i24981Gh|i39265Gh|i32403Gh|i52504Gb|i18012Gh|i13457Gh|i44650Gh
A13	97061162	97067479	6.318	2	2	i42844Gh|i25052Gh
A13	97955139	98996968	1041.83	22	8	i37494Gh|i39801Gh|i22691Gh|i23228Gh|i38016Gh|i13477Gh|i00678Gh|i36446Gh|i13484Gh|i13485Gh|i13486Gh|i41854Gh|i43763Gh|i13490Gh|i42110Gh|i24592Gh|i48060Gh|i37074Gh|i18029Gh|i40233Gh|i22002Gh|i45459Gh
A13	99060071	99122169	62.099	10	3	i00487Gh|i37073Gh|i00766Gh|i18030Gh|i29245Gh|i13496Gh|i13497Gh|i18032Gh|i13498Gh|i52039Gb
A13	99240869	99241757	0.889	2	3	i13508Gh|i18034Gh
A13	99269450	99269835	0.386	2	2	i22303Gh|i13510Gh
A13	99531321	99548610	17.29	2	3	i41672Gh|i13517Gh
A13	100420013	100424161	4.149	2	3	i00475Gh|i42005Gh
A13	100859627	101274197	414.571	8	5	i61008Gt|i51535Gb|i58851Gb|i01031Gh|i50715Gb|i46615Gh|i25685Gh|i31770Gh
A13	102275861	102442107	166.247	5	2	i32083Gh|i45885Gh|i27668Gh|i13553Gh|i13552Gh
A13	103256636	103319313	62.678	7	5	i18045Gh|i18044Gh|i31789Gh|i13544Gh|i18042Gh|i00484Gh|i32868Gh
A13	103398792	103399412	0.621	2	2	i13538Gh|i13537Gh
A13	103581419	103590847	9.429	3	3	i28378Gh|i00720Gh|i37798Gh
A13	103776414	103782855	6.442	3	3	i13527Gh|i51718Gb|i50578Gb
A13	103950379	104182969	232.591	5	4	i00745Gh|i13572Gh|i13578Gh|i18054Gh|i48160Gh
A13	104307466	104310888	3.423	2	3	i13589Gh|i13591Gh
A13	104426970	104657049	230.08	8	4	i13593Gh|i20355Gh|i13595Gh|i13598Gh|i13599Gh|i13602Gh|i20357Gh|i40713Gh
A13	104723966	105404752	680.787	9	4	i20781Gh|i42100Gh|i35134Gh|i45875Gh|i46467Gh|i34788Gh|i37400Gh|i35704Gh|i28041Gh
A13	105677502	105816513	139.012	6	5	i17377Gh|i11420Gh|i14228Gh|i34542Gh|i11418Gh|i00273Gh
A13	105975857	106005617	29.761	4	3	i13632Gh|i13634Gh|i13635Gh|i13637Gh
A13	106381688	106426197	44.51	6	3	i01190Gh|i18076Gh|i43011Gh|i13647Gh|i18078Gh|i13650Gh
A13	106430520	106455125	24.606	3	3	i42227Gh|i43012Gh|i42228Gh
A13	106928938	106948376	19.439	2	2	i64768Gm|i52452Gb
A13	107862953	107885113	22.161	5	4	i13696Gh|i13697Gh|i13698Gh|i13699Gh|i13701Gh
A13	108934202	108945466	11.265	2	3	i13711Gh|i13712Gh
A13	109507016	109513251	6.236	2	2	i22556Gh|i22696Gh
A13	109693945	109694345	0.401	2	2	i13737Gh|i18126Gh
A13	110290366	110312545	22.18	4	2	i28812Gh|i61129Gt|i13759Gh|i13761Gh
A13	110395135	110405302	10.168	3	3	i13770Gh|i13771Gh|i18130Gh
A13	110429777	110475599	45.823	4	3	i13774Gh|i13782Gh|i13783Gh|i32125Gh
A13	110619112	110623750	4.639	2	2	i38023Gh|i13788Gh
A13	111118223	111179135	60.913	9	4	i40155Gh|i62433Gt|i62231Gt|i18150Gh|i18152Gh|i13840Gh|i40154Gh|i13845Gh|i13846Gh
D01	415517	427143	11.627	3	3	i02193Gh|i02194Gh|i22718Gh
D01	610439	612608	2.17	5	5	i02198Gh|i46748Gh|i60309Gb|i35944Gh|i02199Gh
D01	706013	795237	89.225	12	5	i44550Gh|i02203Gh|i02205Gh|i02206Gh|i02208Gh|i18370Gh|i02209Gh|i18371Gh|i13960Gh|i02210Gh|i18372Gh|i02212Gh
D01	864011	869496	5.486	2	3	i02214Gh|i27553Gh
D01	1055036	1063826	8.791	2	2	i02219Gh|i02221Gh
D01	1079796	1106238	26.443	6	4	i02223Gh|i02227Gh|i02228Gh|i02230Gh|i02231Gh|i13962Gh
D01	1147672	1161090	13.419	2	2	i02232Gh|i02233Gh
D01	1698496	1718020	19.525	2	3	i02256Gh|i02258Gh
D01	1810773	1819071	8.299	2	3	i02262Gh|i02264Gh
D01	1982094	2308796	326.703	14	7	i46850Gh|i18378Gh|i13965Gh|i02279Gh|i02280Gh|i02281Gh|i02282Gh|i02283Gh|i02286Gh|i02287Gh|i02288Gh|i47947Gh|i61176Gt|i02292Gh
D01	2311225	2407048	95.824	13	3	i02293Gh|i14552Gh|i55243Gb|i02295Gh|i02297Gh|i02298Gh|i51783Gb|i40596Gh|i02301Gh|i02302Gh|i02303Gh|i02304Gh|i02305Gh
D01	2462143	2607107	144.965	18	5	i66858Ga|i14554Gh|i62106Gt|i02309Gh|i02311Gh|i14556Gh|i14557Gh|i02312Gh|i14558Gh|i14560Gh|i02313Gh|i14561Gh|i02314Gh|i14562Gh|i02315Gh|i02316Gh|i02317Gh|i02318Gh
D01	3438632	3496992	58.361	5	3	i25453Gh|i02335Gh|i02336Gh|i02337Gh|i58704Gb
D01	3799271	3799527	0.257	2	2	i52470Gb|i52469Gb
D01	3979347	3992416	13.07	8	2	i02338Gh|i02339Gh|i14576Gh|i02340Gh|i14578Gh|i02341Gh|i02343Gh|i02344Gh
D01	4495083	4689713	194.631	9	3	i31026Gh|i22166Gh|i47557Gh|i31654Gh|i46030Gh|i35753Gh|i02348Gh|i00470Gh|i02349Gh
D01	4756968	4758931	1.964	2	2	i02351Gh|i02353Gh
D01	5055779	5625298	569.52	25	7	i54137Gb|i23738Gh|i21882Gh|i35863Gh|i34009Gh|i14592Gh|i02366Gh|i14593Gh|i02367Gh|i14594Gh|i02368Gh|i14596Gh|i31133Gh|i35779Gh|i20919Gh|i02369Gh|i02371Gh|i29324Gh|i27496Gh|i02373Gh|i43262Gh|i00434Gh|i02377Gh|i02378Gh|i46425Gh
D01	6455850	6696404	240.555	8	7	i02396Gh|i02397Gh|i02400Gh|i02401Gh|i33105Gh|i26175Gh|i35909Gh|i33104Gh
D01	7069678	7456108	386.431	9	2	i21497Gh|i42173Gh|i29214Gh|i39730Gh|i14611Gh|i50094Gb|i22748Gh|i02414Gh|i36401Gh
D01	7491228	7634148	142.921	11	8	i28115Gh|i18174Gh|i13918Gh|i02416Gh|i02417Gh|i46849Gh|i36117Gh|i14614Gh|i02418Gh|i18385Gh|i41032Gh
D01	7755763	7774913	19.151	5	3	i02420Gh|i31052Gh|i02421Gh|i02424Gh|i02425Gh
D01	8351453	8501219	149.767	4	3	i47573Gh|i26094Gh|i02428Gh|i02429Gh
D01	8537742	9530955	993.214	19	5	i23827Gh|i14619Gh|i13970Gh|i02431Gh|i14621Gh|i23618Gh|i26925Gh|i02437Gh|i02438Gh|i27893Gh|i13971Gh|i21457Gh|i02441Gh|i34972Gh|i28494Gh|i02444Gh|i02445Gh|i43806Gh|i48208Gh
D01	9531312	9536821	5.51	2	3	i02446Gh|i02447Gh
D01	9539053	10138298	599.246	5	4	i02448Gh|i47518Gh|i40382Gh|i47184Gh|i41820Gh
D01	10346143	10352937	6.795	2	3	i37162Gh|i23643Gh
D01	10541079	10714982	173.904	4	4	i14630Gh|i00224Gh|i02469Gh|i35245Gh
D01	11073674	11218690	145.017	18	4	i35552Gh|i22421Gh|i02483Gh|i02485Gh|i14634Gh|i02486Gh|i37537Gh|i25429Gh|i30867Gh|i22636Gh|i30408Gh|i24896Gh|i02490Gh|i14637Gh|i14638Gh|i14639Gh|i21571Gh|i00275Gh
D01	12324119	12359950	35.832	4	2	i18395Gh|i13973Gh|i02512Gh|i02513Gh
D01	14797674	14803823	6.15	2	2	i35660Gh|i46060Gh
D01	15321194	15604582	283.389	10	3	i25488Gh|i29720Gh|i42293Gh|i02538Gh|i45358Gh|i24475Gh|i29719Gh|i32666Gh|i24476Gh|i32667Gh
D01	17192635	17508246	315.612	5	2	i32570Gh|i25879Gh|i45559Gh|i35579Gh|i44562Gh
D01	18229098	18947587	718.49	7	3	i36461Gh|i02572Gh|i34686Gh|i41703Gh|i43743Gh|i39542Gh|i37399Gh
D01	18987081	19678941	691.861	16	4	i13974Gh|i02574Gh|i20982Gh|i43501Gh|i18402Gh|i02576Gh|i02578Gh|i13976Gh|i02579Gh|i02580Gh|i14665Gh|i02581Gh|i14667Gh|i14668Gh|i14669Gh|i18403Gh
D01	19967102	20176929	209.828	4	2	i39017Gh|i31347Gh|i34978Gh|i41519Gh
D01	23183578	26444425	3260.85	15	4	i41757Gh|i36226Gh|i36131Gh|i32114Gh|i49465Gh|i34837Gh|i02595Gh|i23598Gh|i02597Gh|i39136Gh|i42894Gh|i31056Gh|i39657Gh|i22156Gh|i18410Gh
D01	27141458	29352285	2210.83	34	4	i27522Gh|i25137Gh|i23796Gh|i43483Gh|i42693Gh|i18412Gh|i26389Gh|i45832Gh|i14686Gh|i02628Gh|i24484Gh|i21056Gh|i30177Gh|i34075Gh|i45828Gh|i41805Gh|i35801Gh|i24483Gh|i41737Gh|i29354Gh|i49067Gh|i35380Gh|i38892Gh|i21992Gh|i42278Gh|i37573Gh|i24016Gh|i35379Gh|i42279Gh|i38001Gh|i44138Gh|i42439Gh|i24719Gh|i38002Gh
D01	29425664	43182292	13756.6	226	8	i35654Gh|i02631Gh|i52346Gb|i18418Gh|i02641Gh|i26470Gh|i24982Gh|i48091Gh|i32897Gh|i46020Gh|i26761Gh|i02642Gh|i30411Gh|i46440Gh|i34903Gh|i43491Gh|i34626Gh|i42780Gh|i35731Gh|i59329Gb|i36957Gh|i29040Gh|i55451Gb|i37352Gh|i18421Gh|i33402Gh|i40611Gh|i29636Gh|i29039Gh|i18422Gh|i18423Gh|i02643Gh|i28946Gh|i23205Gh|i37211Gh|i40610Gh|i49174Gh|i42201Gh|i18424Gh|i46889Gh|i30779Gh|i42743Gh|i22802Gh|i38642Gh|i23…
D01	43336026	44247128	911.103	7	2	i21815Gh|i60454Gb|i18443Gh|i02674Gh|i02672Gh|i02688Gh|i02689Gh
D01	45843917	46532699	688.783	30	3	i23317Gh|i31106Gh|i47724Gh|i35712Gh|i23318Gh|i40159Gh|i25853Gh|i22508Gh|i45449Gh|i32624Gh|i33043Gh|i31328Gh|i45532Gh|i21706Gh|i37847Gh|i40160Gh|i02699Gh|i25852Gh|i02700Gh|i18455Gh|i32679Gh|i30908Gh|i02702Gh|i02703Gh|i41293Gh|i37848Gh|i22426Gh|i26898Gh|i25430Gh|i41294Gh
D01	46612602	51379176	4766.58	26	7	i02704Gh|i61630Gt|i22583Gh|i26231Gh|i59613Gb|i60262Gb|i02707Gh|i02708Gh|i58249Gb|i21759Gh|i18463Gh|i22623Gh|i18464Gh|i55962Gb|i14700Gh|i20940Gh|i58696Gb|i62382Gt|i02710Gh|i65309Gm|i18468Gh|i18469Gh|i18470Gh|i02711Gh|i24299Gh|i33921Gh
D01	51897494	53064840	1167.35	4	3	i40267Gh|i37452Gh|i40208Gh|i33888Gh
D01	57130869	57219800	88.932	4	2	i02780Gh|i43855Gh|i31010Gh|i18479Gh
D01	57439429	57456194	16.766	2	2	i38120Gh|i50107Gb
D01	57576292	57605408	29.117	7	3	i02784Gh|i02786Gh|i02787Gh|i02788Gh|i18481Gh|i38121Gh|i14716Gh
D01	57611591	57769446	157.856	5	5	i02789Gh|i44040Gh|i31707Gh|i18484Gh|i41852Gh
D01	57777549	58076744	299.196	24	6	i02792Gh|i29255Gh|i02796Gh|i02797Gh|i43721Gh|i02799Gh|i45421Gh|i02801Gh|i02802Gh|i02803Gh|i02804Gh|i30798Gh|i29462Gh|i41076Gh|i37591Gh|i18485Gh|i02806Gh|i02807Gh|i47162Gh|i25891Gh|i40143Gh|i53416Gb|i20673Gh|i02809Gh
D01	58189551	58251314	61.764	4	3	i30892Gh|i35160Gh|i44569Gh|i33345Gh
D01	58266658	58520602	253.945	23	6	i35621Gh|i02811Gh|i02812Gh|i02815Gh|i44570Gh|i14720Gh|i24694Gh|i02818Gh|i02820Gh|i02821Gh|i14723Gh|i02822Gh|i14724Gh|i22396Gh|i27477Gh|i18486Gh|i35620Gh|i02823Gh|i02824Gh|i30995Gh|i39070Gh|i26129Gh|i02826Gh
D01	58609737	58610409	0.673	2	2	i14725Gh|i14728Gh
D01	58979726	58989807	10.082	2	2	i37024Gh|i00681Gh
D01	59007693	59182782	175.09	9	3	i00307Gh|i64628Gm|i22738Gh|i32854Gh|i38257Gh|i42727Gh|i02835Gh|i14729Gh|i14730Gh
D01	59204641	59218032	13.392	2	2	i36576Gh|i44359Gh
D01	59379805	60536246	1156.44	51	7	i38003Gh|i60903Gt|i02870Gh|i02869Gh|i02867Gh|i00390Gh|i27218Gh|i29627Gh|i48166Gh|i33313Gh|i14733Gh|i27219Gh|i00198Gh|i31407Gh|i02864Gh|i02863Gh|i02862Gh|i40746Gh|i45702Gh|i21358Gh|i25569Gh|i02858Gh|i40335Gh|i25570Gh|i23371Gh|i25717Gh|i02857Gh|i02856Gh|i00189Gh|i02855Gh|i02854Gh|i02853Gh|i02852Gh|i02851Gh|i23370Gh|i42286Gh|i27078Gh|i02849Gh|i21555Gh|i22178Gh|i42444Gh|i42285Gh|i37949Gh|i38511Gh|i02…
D01	60967921	60987423	19.503	2	3	i28389Gh|i18492Gh
D01	61147651	61153125	5.475	3	2	i02878Gh|i14736Gh|i14737Gh
D01	61232302	61254307	22.006	3	4	i29165Gh|i14738Gh|i02882Gh
D01	61521827	61580872	59.046	4	3	i02897Gh|i02898Gh|i29712Gh|i02899Gh
D01	61785278	61795465	10.188	3	2	i14746Gh|i30762Gh|i39726Gh
D01	62921996	62951169	29.174	3	3	i31199Gh|i52906Gb|i02933Gh
D01	63074968	63105553	30.586	4	2	i23263Gh|i02942Gh|i14755Gh|i14756Gh
D01	63117830	63118067	0.238	2	2	i14757Gh|i14758Gh
D01	63136518	63154418	17.901	4	2	i41965Gh|i02950Gh|i02953Gh|i02955Gh
D01	63185172	63209367	24.196	4	3	i02958Gh|i14765Gh|i02960Gh|i39759Gh
D01	63802708	63820603	17.896	2	3	i02990Gh|i14776Gh
D01	63981131	63982767	1.637	3	3	i02999Gh|i03000Gh|i03002Gh
D01	64267947	64564946	297	9	3	i48572Gh|i03021Gh|i03022Gh|i03023Gh|i03024Gh|i14786Gh|i03026Gh|i03027Gh|i03029Gh
D01	64821771	64833851	12.081	2	2	i03032Gh|i13988Gh
D01	64883539	65163826	280.288	13	3	i03034Gh|i03041Gh|i03043Gh|i49639Gh|i03050Gh|i03051Gh|i14791Gh|i03052Gh|i03054Gh|i03055Gh|i03056Gh|i03057Gh|i03058Gh
D02	115957	176285	60.329	18	3	i25173Gh|i04816Gh|i50037Gb|i00157Gh|i15265Gh|i04817Gh|i04818Gh|i04819Gh|i04821Gh|i15266Gh|i04823Gh|i50833Gb|i04824Gh|i04826Gh|i04827Gh|i15268Gh|i15269Gh|i15270Gh
D02	388291	390653	2.363	2	2	i15272Gh|i04833Gh
D02	398018	441088	43.071	4	3	i04834Gh|i04836Gh|i04837Gh|i42459Gh
D02	456544	582752	126.209	8	4	i04843Gh|i04844Gh|i04845Gh|i31037Gh|i04848Gh|i15279Gh|i15280Gh|i15281Gh
D02	584573	601318	16.746	3	2	i04850Gh|i04851Gh|i04852Gh
D02	632669	635821	3.153	4	3	i51558Gb|i29118Gh|i04854Gh|i00480Gh
D02	653065	697860	44.796	13	4	i04857Gh|i04858Gh|i04859Gh|i04860Gh|i04861Gh|i04862Gh|i15284Gh|i15285Gh|i04863Gh|i04864Gh|i00602Gh|i18840Gh|i18841Gh
D02	775656	1424228	648.573	42	12	i33474Gh|i21644Gh|i04874Gh|i35403Gh|i22212Gh|i18845Gh|i04876Gh|i18846Gh|i69508Gl|i04878Gh|i04879Gh|i04880Gh|i15293Gh|i15295Gh|i15296Gh|i15297Gh|i15298Gh|i15299Gh|i04882Gh|i04883Gh|i15302Gh|i15307Gh|i18847Gh|i04886Gh|i30611Gh|i43400Gh|i35404Gh|i04889Gh|i04890Gh|i15308Gh|i15310Gh|i04892Gh|i46775Gh|i25755Gh|i15313Gh|i15323Gh|i04897Gh|i04898Gh|i04900Gh|i04901Gh|i15324Gh|i15325Gh
D02	1424269	1459515	35.247	8	4	i14028Gh|i04902Gh|i04904Gh|i04905Gh|i00215Gh|i04907Gh|i04908Gh|i04909Gh
D02	1472554	1531827	59.274	13	8	i15327Gh|i04910Gh|i40135Gh|i04911Gh|i04913Gh|i43608Gh|i04915Gh|i04916Gh|i66845Ga|i50103Gb|i00238Gh|i42410Gh|i15328Gh
D02	1614070	1619225	5.156	2	2	i39028Gh|i24942Gh
D02	1704640	1928016	223.377	9	5	i41197Gh|i39027Gh|i28279Gh|i45528Gh|i47677Gh|i04920Gh|i15339Gh|i15340Gh|i04922Gh
D02	1938541	1980475	41.935	7	5	i00465Gh|i18848Gh|i18849Gh|i04926Gh|i00270Gh|i46726Gh|i04928Gh
D02	2034757	2045629	10.873	2	2	i38951Gh|i04930Gh
D02	2050158	2559508	509.351	23	7	i04931Gh|i04934Gh|i04937Gh|i30271Gh|i00697Gh|i31263Gh|i35889Gh|i22184Gh|i21826Gh|i44536Gh|i46337Gh|i00293Gh|i04940Gh|i04941Gh|i48135Gh|i47804Gh|i36851Gh|i04942Gh|i39158Gh|i47803Gh|i39157Gh|i04944Gh|i40777Gh
D02	2743190	2776135	32.946	10	4	i15341Gh|i15343Gh|i15344Gh|i15345Gh|i04950Gh|i15347Gh|i15348Gh|i04952Gh|i27167Gh|i18852Gh
D02	2786277	2793376	7.1	2	3	i04955Gh|i04957Gh
D02	2847377	3036485	189.109	13	8	i46799Gh|i04964Gh|i37857Gh|i03613Gh|i49310Gh|i41890Gh|i15351Gh|i15352Gh|i51274Gb|i15353Gh|i01000Gh|i04966Gh|i15354Gh
D02	3056622	3246688	190.067	5	5	i35726Gh|i39179Gh|i21903Gh|i04972Gh|i34658Gh
D02	3474702	3690822	216.121	4	4	i30898Gh|i42774Gh|i04975Gh|i15357Gh
D02	4035308	4107082	71.775	5	5	i04978Gh|i18857Gh|i22585Gh|i22040Gh|i18858Gh
D02	4126375	4195810	69.436	8	4	i60728Gt|i44188Gh|i04987Gh|i04988Gh|i04989Gh|i04990Gh|i15359Gh|i04994Gh
D02	4202036	4221869	19.834	3	4	i04995Gh|i04996Gh|i04998Gh
D02	4245650	4397727	152.078	5	3	i05001Gh|i25769Gh|i05002Gh|i43206Gh|i15364Gh
D02	4448866	4458341	9.476	6	3	i18859Gh|i05006Gh|i05007Gh|i05008Gh|i33891Gh|i18860Gh
D02	4590541	4608184	17.644	5	3	i05014Gh|i23013Gh|i05015Gh|i05016Gh|i21489Gh
D02	4688298	4695592	7.295	3	2	i05022Gh|i05024Gh|i05025Gh
D02	4712273	4818321	106.049	5	3	i05028Gh|i05029Gh|i15368Gh|i14031Gh|i05032Gh
D02	4903344	4975469	72.126	4	3	i05035Gh|i30367Gh|i25870Gh|i30988Gh
D02	4999660	5056040	56.381	6	3	i05038Gh|i05039Gh|i15373Gh|i14032Gh|i05040Gh|i44173Gh
D02	5582179	5606882	24.704	4	2	i40314Gh|i05046Gh|i15375Gh|i15376Gh
D02	5872220	5899043	26.824	4	3	i49059Gh|i05049Gh|i05052Gh|i05053Gh
D02	6035585	6144345	108.761	4	4	i05058Gh|i18865Gh|i05060Gh|i35214Gh
D02	6198328	6198857	0.53	2	2	i00693Gh|i05063Gh
D02	6451514	6454155	2.642	2	3	i05071Gh|i33843Gh
D02	6650787	6948972	298.186	11	2	i18868Gh|i15391Gh|i15392Gh|i05085Gh|i15393Gh|i39026Gh|i05086Gh|i05087Gh|i05088Gh|i15395Gh|i05090Gh
D02	7223545	7512024	288.48	8	5	i45681Gh|i05091Gh|i37111Gh|i36289Gh|i49293Gh|i49308Gh|i30714Gh|i05099Gh
D02	7540032	8091153	551.122	9	4	i15406Gh|i41061Gh|i29821Gh|i28886Gh|i29992Gh|i42143Gh|i40524Gh|i05105Gh|i35545Gh
D02	9407743	9421123	13.381	2	3	i40518Gh|i05126Gh
D02	9776755	9785349	8.595	2	2	i05131Gh|i18875Gh
D02	9969911	9980440	10.53	2	2	i34594Gh|i65391Gm
D02	11308867	11315553	6.687	4	2	i35279Gh|i05148Gh|i05150Gh|i05151Gh
D02	11620588	11657218	36.631	4	2	i43740Gh|i39767Gh|i28504Gh|i43739Gh
D02	13289255	13837278	548.024	4	5	i05169Gh|i23709Gh|i39184Gh|i35776Gh
D02	17714135	24935526	7221.39	171	6	i47304Gh|i05182Gh|i41180Gh|i36824Gh|i30901Gh|i29334Gh|i31245Gh|i45511Gh|i26181Gh|i23682Gh|i28993Gh|i39958Gh|i29276Gh|i23546Gh|i33074Gh|i22534Gh|i41145Gh|i25331Gh|i28992Gh|i38712Gh|i36508Gh|i47237Gh|i24074Gh|i05183Gh|i42870Gh|i27997Gh|i27284Gh|i31017Gh|i31464Gh|i31463Gh|i38763Gh|i39812Gh|i33370Gh|i34495Gh|i36132Gh|i23635Gh|i41266Gh|i18890Gh|i28914Gh|i22678Gh|i25433Gh|i23189Gh|i37941Gh|i47489Gh|i46…
D02	25272351	42093258	16820.9	23	5	i34519Gh|i21572Gh|i38164Gh|i28729Gh|i34918Gh|i24595Gh|i44975Gh|i30654Gh|i46755Gh|i28950Gh|i36367Gh|i05256Gh|i46503Gh|i46356Gh|i29766Gh|i37317Gh|i41576Gh|i48062Gh|i43250Gh|i44784Gh|i43014Gh|i43013Gh|i31510Gh
D02	46711925	47138596	426.672	6	3	i45502Gh|i32208Gh|i25420Gh|i32257Gh|i22707Gh|i36789Gh
D02	47181807	48682422	1500.62	9	5	i26354Gh|i29634Gh|i44384Gh|i18940Gh|i38480Gh|i44868Gh|i40729Gh|i44867Gh|i46274Gh
D02	48772388	49023832	251.445	10	2	i38457Gh|i30073Gh|i29369Gh|i26838Gh|i26961Gh|i18943Gh|i38753Gh|i26723Gh|i38921Gh|i54526Gb
D02	49743305	49847903	104.599	4	2	i27467Gh|i24357Gh|i32880Gh|i47888Gh
D02	50060082	50085245	25.164	3	2	i34202Gh|i25478Gh|i49122Gh
D02	50594309	50841866	247.558	5	3	i00245Gh|i24937Gh|i41524Gh|i05294Gh|i22839Gh
D02	54654024	54660118	6.095	2	2	i34413Gh|i15482Gh
D02	54732050	55063983	331.934	11	2	i58842Gb|i18956Gh|i49016Gh|i57638Gb|i31123Gh|i18959Gh|i05326Gh|i51957Gb|i18965Gh|i14038Gh|i18966Gh
D02	55146539	57871160	2724.62	41	7	i30643Gh|i05327Gh|i05328Gh|i05329Gh|i18967Gh|i15483Gh|i05331Gh|i05332Gh|i22444Gh|i18970Gh|i30855Gh|i05333Gh|i21188Gh|i05334Gh|i01129Gh|i35707Gh|i35706Gh|i05346Gh|i44946Gh|i22743Gh|i42434Gh|i36526Gh|i05348Gh|i38261Gh|i05349Gh|i05350Gh|i05351Gh|i28638Gh|i05354Gh|i05355Gh|i44253Gh|i29102Gh|i15484Gh|i15485Gh|i00553Gh|i27090Gh|i34343Gh|i21604Gh|i23700Gh|i05358Gh|i30354Gh
D02	58167507	58416812	249.306	18	3	i45229Gh|i25165Gh|i45711Gh|i15488Gh|i15489Gh|i05372Gh|i05373Gh|i21264Gh|i21263Gh|i43435Gh|i28148Gh|i26934Gh|i29631Gh|i30843Gh|i25181Gh|i26580Gh|i38532Gh|i28149Gh
D02	58535278	59004316	469.039	8	3	i39109Gh|i05380Gh|i44244Gh|i41003Gh|i40589Gh|i43384Gh|i23805Gh|i36741Gh
D02	60229843	60895049	665.207	34	8	i28720Gh|i32418Gh|i33863Gh|i21167Gh|i35119Gh|i41340Gh|i47442Gh|i30457Gh|i05399Gh|i28719Gh|i25616Gh|i25877Gh|i32417Gh|i05402Gh|i05403Gh|i35118Gh|i47294Gh|i18991Gh|i29206Gh|i33506Gh|i18992Gh|i28957Gh|i32096Gh|i05404Gh|i05405Gh|i27901Gh|i44598Gh|i24880Gh|i18998Gh|i38809Gh|i36029Gh|i24200Gh|i32068Gh|i19001Gh
D02	60903038	61158670	255.633	15	4	i14042Gh|i05408Gh|i05409Gh|i05410Gh|i15497Gh|i05413Gh|i00955Gh|i40833Gh|i05416Gh|i05418Gh|i05419Gh|i05421Gh|i15500Gh|i05422Gh|i05423Gh
D02	61191064	61210887	19.824	2	2	i00131Gh|i21408Gh
D02	61397338	62324696	927.359	8	7	i05429Gh|i24736Gh|i05431Gh|i39316Gh|i35649Gh|i24166Gh|i23919Gh|i47441Gh
D02	62331626	62333044	1.419	2	2	i49625Gh|i05443Gh
D02	63443848	63912363	468.516	11	4	i36914Gh|i21905Gh|i34096Gh|i29511Gh|i28116Gh|i19022Gh|i19024Gh|i00710Gh|i36915Gh|i05464Gh|i05471Gh
D02	64093447	64153232	59.786	5	4	i05486Gh|i40171Gh|i28628Gh|i49479Gh|i15512Gh
D02	64405581	64432881	27.301	5	3	i05492Gh|i05493Gh|i01063Gh|i27420Gh|i05494Gh
D02	65300925	65339014	38.09	5	2	i05510Gh|i05512Gh|i45450Gh|i44717Gh|i45985Gh
D02	65477307	65484638	7.332	4	2	i19036Gh|i41836Gh|i05520Gh|i44781Gh
D02	65564949	66018336	453.388	7	3	i36379Gh|i15523Gh|i33709Gh|i47350Gh|i48087Gh|i44745Gh|i42626Gh
D02	66456733	66518120	61.388	4	3	i43620Gh|i27881Gh|i42309Gh|i05541Gh
D02	66704660	66712788	8.129	4	2	i05548Gh|i05552Gh|i48030Gh|i05554Gh
D02	66900100	66903289	3.19	2	3	i45371Gh|i36283Gh
D02	67356636	67368842	12.207	2	2	i05576Gh|i05579Gh
D02	67461694	67494628	32.935	6	3	i49624Gh|i61212Gt|i52324Gb|i05585Gh|i50831Gb|i05586Gh
D02	67782783	67800453	17.671	2	3	i05598Gh|i27369Gh
D02	68336539	68344854	8.316	2	3	i05611Gh|i28881Gh
D02	68429482	68454426	24.945	5	3	i05613Gh|i50524Gb|i05615Gh|i43102Gh|i05617Gh
D02	69401691	69405015	3.325	5	2	i05632Gh|i05633Gh|i01038Gh|i05634Gh|i00560Gh
D02	69540387	69546867	6.481	3	3	i15563Gh|i15565Gh|i65397Gm
D02	69661982	69720640	58.659	4	4	i05645Gh|i05648Gh|i05649Gh|i05650Gh
D02	69727546	69729004	1.459	2	2	i05652Gh|i05653Gh
D02	70304348	70317596	13.249	5	3	i44817Gh|i15572Gh|i15573Gh|i05682Gh|i05683Gh
D02	70782957	70789241	6.285	3	3	i64368Gm|i05712Gh|i05713Gh
D02	70880449	70882298	1.85	2	3	i05716Gh|i49221Gh
D02	71092779	71107918	15.14	2	3	i00458Gh|i05720Gh
D02	71119779	71126190	6.412	2	2	i05721Gh|i05722Gh
D02	71514841	71515420	0.58	3	2	i19076Gh|i05737Gh|i15586Gh
D02	71800572	72157327	356.756	45	8	i15595Gh|i15596Gh|i15597Gh|i15598Gh|i15599Gh|i05753Gh|i05754Gh|i15600Gh|i05755Gh|i15601Gh|i15603Gh|i05761Gh|i05762Gh|i15604Gh|i15605Gh|i15608Gh|i15609Gh|i15610Gh|i05765Gh|i15613Gh|i05766Gh|i15615Gh|i61082Gt|i05767Gh|i05768Gh|i15617Gh|i15618Gh|i05770Gh|i15619Gh|i05773Gh|i15620Gh|i15621Gh|i05774Gh|i15622Gh|i50203Gb|i05776Gh|i05777Gh|i65685Gm|i05778Gh|i05779Gh|i05780Gh|i05782Gh|i05783Gh|i05784Gh|i05…
D03	479042	490019	10.978	4	2	i03089Gh|i03090Gh|i03091Gh|i03092Gh
D03	583748	617414	33.667	6	4	i14800Gh|i03096Gh|i03098Gh|i14802Gh|i01073Gh|i00824Gh
D03	624357	638360	14.004	3	3	i03103Gh|i03104Gh|i03105Gh
D03	724452	725646	1.195	2	3	i03114Gh|i50939Gb
D03	918391	928766	10.376	3	3	i03134Gh|i14809Gh|i18516Gh
D03	1235255	1235551	0.297	2	2	i00195Gh|i03153Gh
D03	1667418	1761639	94.222	4	3	i51258Gb|i47328Gh|i03169Gh|i03171Gh
D03	2350040	2352922	2.883	2	2	i14824Gh|i03180Gh
D03	3285115	3447631	162.517	5	5	i47239Gh|i03197Gh|i03198Gh|i21888Gh|i36751Gh
D03	3506407	3570453	64.047	4	2	i54787Gb|i03202Gh|i14832Gh|i14833Gh
D03	3632697	3632815	0.119	2	2	i03208Gh|i03209Gh
D03	3725618	3738078	12.461	2	2	i21876Gh|i03212Gh
D03	5101092	5227989	126.898	7	6	i14844Gh|i01087Gh|i46831Gh|i27573Gh|i53262Gb|i18526Gh|i48998Gh
D03	6927844	7046552	118.709	4	3	i26264Gh|i26835Gh|i03241Gh|i26265Gh
D03	7450931	8510757	1059.83	4	5	i40320Gh|i23594Gh|i27346Gh|i34386Gh
D03	10630345	12710334	2079.99	6	4	i00354Gh|i43792Gh|i43793Gh|i35196Gh|i44102Gh|i42602Gh
D03	12984498	14510066	1525.57	8	4	i31030Gh|i41933Gh|i36103Gh|i32477Gh|i34389Gh|i41569Gh|i28477Gh|i23719Gh
D03	14752693	24539976	9787.28	46	8	i33819Gh|i26171Gh|i03269Gh|i24919Gh|i25911Gh|i00268Gh|i42446Gh|i45216Gh|i43810Gh|i38708Gh|i43187Gh|i30914Gh|i23176Gh|i41030Gh|i24332Gh|i22705Gh|i42632Gh|i25951Gh|i38725Gh|i47772Gh|i13272Gh|i34460Gh|i32578Gh|i43236Gh|i33407Gh|i35270Gh|i37518Gh|i43421Gh|i24823Gh|i30571Gh|i47961Gh|i44189Gh|i39004Gh|i27159Gh|i26165Gh|i48161Gh|i39048Gh|i61256Gt|i23933Gh|i24128Gh|i47092Gh|i32928Gh|i47986Gh|i36886Gh|i36…
D03	24765250	33076672	8311.42	69	7	i43675Gh|i32748Gh|i41162Gh|i25276Gh|i33967Gh|i26805Gh|i26498Gh|i30438Gh|i38476Gh|i30109Gh|i42689Gh|i29880Gh|i38278Gh|i25778Gh|i26093Gh|i43062Gh|i34773Gh|i35933Gh|i41118Gh|i30192Gh|i21643Gh|i30157Gh|i34153Gh|i36605Gh|i22252Gh|i26941Gh|i27190Gh|i25557Gh|i25938Gh|i21620Gh|i25933Gh|i44728Gh|i33042Gh|i40398Gh|i24144Gh|i36184Gh|i32393Gh|i25253Gh|i23022Gh|i23273Gh|i28282Gh|i36144Gh|i21362Gh|i36031Gh|i23…
D03	33210482	33894280	683.799	17	4	i39448Gh|i36799Gh|i25961Gh|i45743Gh|i48055Gh|i39647Gh|i43222Gh|i35527Gh|i37731Gh|i36106Gh|i26291Gh|i40733Gh|i45264Gh|i03307Gh|i03306Gh|i48426Gh|i34615Gh
D03	34156329	35860010	1703.68	19	5	i40034Gh|i43285Gh|i33834Gh|i03302Gh|i31552Gh|i21425Gh|i03301Gh|i03300Gh|i27602Gh|i37368Gh|i22981Gh|i03296Gh|i03295Gh|i31178Gh|i18549Gh|i03290Gh|i03289Gh|i03288Gh|i00419Gh
D03	38488084	38691789	203.706	9	4	i27860Gh|i46371Gh|i31495Gh|i03342Gh|i00956Gh|i45522Gh|i00474Gh|i28727Gh|i44366Gh
D03	41144392	42227200	1082.81	5	6	i42547Gh|i03364Gh|i03371Gh|i03374Gh|i44275Gh
D03	42483096	42552208	69.113	6	2	i21988Gh|i46923Gh|i25960Gh|i32585Gh|i49031Gh|i21642Gh
D03	42975433	43722708	747.276	12	3	i40057Gh|i35393Gh|i46544Gh|i42481Gh|i24956Gh|i33476Gh|i36105Gh|i27925Gh|i30868Gh|i27739Gh|i39252Gh|i30878Gh
D03	43801115	43835107	33.993	5	4	i03389Gh|i33922Gh|i03391Gh|i39251Gh|i03393Gh
D03	44986196	45085509	99.314	6	2	i03410Gh|i03411Gh|i37730Gh|i31061Gh|i03413Gh|i40839Gh
D03	46637699	46994644	356.946	12	6	i49167Gh|i03430Gh|i29679Gh|i03433Gh|i39574Gh|i03434Gh|i03435Gh|i03436Gh|i03437Gh|i27404Gh|i49065Gh|i48098Gh
D03	47433815	47434159	0.345	2	2	i24075Gh|i28509Gh
D03	48145979	48152848	6.87	2	2	i28513Gh|i14906Gh
D03	48754163	48757585	3.423	2	2	i18572Gh|i14909Gh
D03	49221860	49234068	12.209	3	2	i03477Gh|i03478Gh|i03479Gh
D03	49354610	49371850	17.241	2	3	i38950Gh|i03485Gh
D03	50363505	50375895	12.391	2	3	i03498Gh|i03499Gh
D03	50435515	50450630	15.116	3	4	i03502Gh|i51624Gb|i03505Gh
D03	50572899	50595308	22.41	5	4	i03509Gh|i03510Gh|i03512Gh|i03513Gh|i18577Gh
D03	50609420	50657210	47.791	7	5	i14921Gh|i18578Gh|i22912Gh|i03522Gh|i03523Gh|i03525Gh|i38611Gh
D03	50696761	50847129	150.369	13	7	i03526Gh|i62993Gt|i28170Gh|i33067Gh|i43615Gh|i30329Gh|i03533Gh|i03535Gh|i03538Gh|i03539Gh|i38610Gh|i42330Gh|i03542Gh
D03	51070146	51107189	37.044	7	3	i60898Gt|i03551Gh|i03552Gh|i03555Gh|i03556Gh|i23255Gh|i39989Gh
D03	51232902	51250577	17.676	2	3	i03560Gh|i22097Gh
D03	51467991	51468516	0.526	2	2	i03566Gh|i54688Gb
D03	51482841	51545319	62.479	8	5	i14929Gh|i14930Gh|i03568Gh|i44764Gh|i00267Gh|i39115Gh|i44277Gh|i03577Gh
D03	51553367	51559421	6.055	3	3	i03578Gh|i03579Gh|i03583Gh
D03	51919826	51921248	1.423	3	2	i14937Gh|i14938Gh|i03603Gh
D03	52708611	52712083	3.473	2	2	i16346Gh|i63893Gm
D03	53085206	53085328	0.123	2	3	i03633Gh|i03634Gh
D03	53459910	53719202	259.293	7	2	i14948Gh|i03647Gh|i34372Gh|i14949Gh|i14952Gh|i14953Gh|i14954Gh
D04	654494	718602	64.109	11	4	i17680Gh|i17681Gh|i12362Gh|i00626Gh|i37718Gh|i12363Gh|i12364Gh|i12365Gh|i17683Gh|i28415Gh|i23652Gh
D04	875801	931397	55.597	5	3	i12369Gh|i12372Gh|i12373Gh|i12376Gh|i12377Gh
D04	1575310	1618477	43.168	5	4	i12394Gh|i12397Gh|i17699Gh|i20138Gh|i20139Gh
D04	1662675	1691770	29.096	3	3	i50732Gb|i39918Gh|i30763Gh
D04	2234899	2299369	64.471	6	5	i45389Gh|i49700Gh|i39518Gh|i00995Gh|i20799Gh|i00593Gh
D04	2634217	2647013	12.797	3	3	i12451Gh|i12452Gh|i12455Gh
D04	3829355	3912038	82.684	5	4	i12495Gh|i40808Gh|i17732Gh|i28142Gh|i30013Gh
D04	4086544	4101938	15.395	2	3	i27583Gh|i22884Gh
D04	4149810	4178892	29.083	3	4	i33089Gh|i49701Gh|i28313Gh
D04	4191955	4205904	13.95	2	2	i18172Gh|i13914Gh
D04	4762644	4786962	24.319	3	2	i39155Gh|i27361Gh|i26901Gh
D04	5105642	5184206	78.565	5	4	i12512Gh|i28918Gh|i36242Gh|i12515Gh|i43410Gh
D04	5261535	5269350	7.816	2	3	i20991Gh|i42256Gh
D04	5638463	5651883	13.421	2	2	i13930Gh|i12526Gh
D04	6251162	6440529	189.368	6	3	i34793Gh|i12542Gh|i17758Gh|i34494Gh|i17759Gh|i17760Gh
D04	6663732	7056693	392.962	13	6	i12548Gh|i45496Gh|i40262Gh|i36621Gh|i22041Gh|i17767Gh|i01124Gh|i29833Gh|i20150Gh|i36110Gh|i38397Gh|i24019Gh|i44788Gh
D04	7483729	7484036	0.308	2	2	i12570Gh|i12571Gh
D04	7829292	8111994	282.703	12	4	i33209Gh|i12578Gh|i12579Gh|i20153Gh|i41912Gh|i31434Gh|i20154Gh|i46974Gh|i12581Gh|i12582Gh|i46973Gh|i51336Gb
D04	8523176	8760809	237.634	4	3	i24065Gh|i26634Gh|i41878Gh|i24735Gh
D04	9252733	9411805	159.073	5	3	i44148Gh|i27554Gh|i43734Gh|i45170Gh|i48119Gh
D04	10027399	10046160	18.762	2	2	i12608Gh|i39605Gh
D04	10527398	11705099	1177.7	10	5	i27998Gh|i12621Gh|i39528Gh|i27337Gh|i12641Gh|i17787Gh|i41612Gh|i17789Gh|i17790Gh|i12647Gh
D04	13198139	13825517	627.379	8	2	i20175Gh|i04132Gh|i60527Gb|i20176Gh|i48531Gh|i12667Gh|i12666Gh|i20463Gh
D04	14966176	15295931	329.756	12	3	i22757Gh|i12676Gh|i12679Gh|i12680Gh|i39333Gh|i20182Gh|i34098Gh|i42403Gh|i37755Gh|i12683Gh|i12685Gh|i12686Gh
D04	17210491	29864168	12653.7	9	9	i12695Gh|i38046Gh|i20191Gh|i28912Gh|i43031Gh|i45635Gh|i34842Gh|i30677Gh|i47427Gh
D04	43743839	45730026	1986.19	29	9	i31533Gh|i30443Gh|i46402Gh|i10394Gh|i23560Gh|i34437Gh|i28724Gh|i30074Gh|i10395Gh|i12706Gh|i43797Gh|i35237Gh|i44365Gh|i17804Gh|i36108Gh|i35236Gh|i29349Gh|i34334Gh|i23481Gh|i24581Gh|i29592Gh|i34335Gh|i44262Gh|i28617Gh|i33956Gh|i45022Gh|i45836Gh|i43256Gh|i43816Gh
D04	45990474	46109558	119.085	5	3	i28785Gh|i44579Gh|i30999Gh|i43141Gh|i42725Gh
D04	46149150	46172543	23.394	3	3	i32272Gh|i29181Gh|i12710Gh
D04	46501575	46809713	308.139	12	3	i60448Gb|i28210Gh|i35844Gh|i20201Gh|i25084Gh|i28211Gh|i21697Gh|i25083Gh|i34388Gh|i35845Gh|i33051Gh|i30810Gh
D04	47085351	47937966	852.616	8	8	i25111Gh|i12722Gh|i39323Gh|i29230Gh|i45894Gh|i30974Gh|i37918Gh|i12725Gh
D04	48025895	48212167	186.273	13	3	i38463Gh|i12726Gh|i12727Gh|i25575Gh|i22095Gh|i36358Gh|i27870Gh|i49108Gh|i46971Gh|i38803Gh|i35075Gh|i35267Gh|i46972Gh
D04	51809890	51810186	0.297	2	2	i61835Gt|i53865Gb
D04	51869107	51883887	14.781	2	2	i50724Gb|i25373Gh
D04	53229696	53249863	20.168	3	3	i12789Gh|i34679Gh|i12791Gh
D04	53277525	53302402	24.878	3	3	i39257Gh|i17836Gh|i39256Gh
D04	53345051	53356866	11.816	2	3	i47841Gh|i43020Gh
D04	53368269	53428937	60.669	6	4	i12800Gh|i12801Gh|i48154Gh|i17838Gh|i46264Gh|i12806Gh
D04	53715302	53717351	2.05	2	2	i12810Gh|i12811Gh
D04	53723694	53753306	29.613	7	4	i12812Gh|i14274Gh|i12813Gh|i12815Gh|i44682Gh|i12816Gh|i26050Gh
D04	53823098	54077051	253.954	11	5	i20215Gh|i12818Gh|i46852Gh|i12820Gh|i29037Gh|i12824Gh|i12825Gh|i40389Gh|i39212Gh|i33365Gh|i44276Gh
D04	54497805	54499014	1.21	3	2	i12839Gh|i12840Gh|i12841Gh
D04	55261849	55273838	11.99	3	3	i47995Gh|i17849Gh|i17850Gh
D04	55350642	55403275	52.634	4	4	i12878Gh|i12879Gh|i12880Gh|i21004Gh
D04	55653857	55655400	1.544	2	2	i12895Gh|i12896Gh
D04	56125815	56126106	0.292	2	2	i00113Gh|i12905Gh
D04	56523853	56525474	1.622	2	2	i49707Gh|i20225Gh
D04	56805500	56805629	0.13	2	2	i20228Gh|i17853Gh
D04	56879433	56880210	0.778	2	2	i12923Gh|i12924Gh
D04	56981362	56981571	0.21	2	2	i12927Gh|i12928Gh
D04	57013276	57013277	0.002	2	2	i00456Gh|i12929Gh
D04	57732886	57733923	1.038	2	2	i00527Gh|i60793Gt
D04	57931034	58000043	69.01	5	2	i00125Gh|i01096Gh|i12939Gh|i12941Gh|i12942Gh
D05	625104	626223	1.12	2	2	i08796Gh|i08797Gh
D05	897135	905949	8.815	2	3	i08812Gh|i44123Gh
D05	1574403	1709054	134.652	10	3	i08824Gh|i08825Gh|i08826Gh|i08828Gh|i08829Gh|i08831Gh|i08832Gh|i08833Gh|i08834Gh|i08836Gh
D05	2055029	2060399	5.371	2	2	i31243Gh|i08852Gh
D05	2202453	2281446	78.994	5	3	i38173Gh|i08855Gh|i31242Gh|i08856Gh|i08860Gh
D05	2401424	2410285	8.862	3	2	i08868Gh|i08869Gh|i08870Gh
D05	2683787	2709816	26.03	6	2	i19532Gh|i08878Gh|i42127Gh|i16538Gh|i16541Gh|i53903Gb
D05	2757104	2770259	13.156	5	2	i16546Gh|i08887Gh|i61131Gt|i08888Gh|i36700Gh
D05	2818809	2825740	6.932	4	2	i08891Gh|i08892Gh|i08893Gh|i08894Gh
D05	3104729	3104732	0.004	2	2	i42437Gh|i08908Gh
D05	3312059	3314718	2.66	2	2	i08919Gh|i08920Gh
D05	3935201	4077516	142.316	12	4	i61185Gt|i08952Gh|i16565Gh|i08958Gh|i08959Gh|i02706Gh|i01060Gh|i52329Gb|i08965Gh|i16569Gh|i16572Gh|i16573Gh
D05	4561804	4574369	12.566	2	2	i49670Gh|i09004Gh
D05	4934848	4943135	8.288	2	3	i09032Gh|i23637Gh
D05	5020574	5167394	146.821	11	6	i31823Gh|i09037Gh|i00328Gh|i16587Gh|i26444Gh|i09049Gh|i09051Gh|i09052Gh|i09053Gh|i36086Gh|i09054Gh
D05	5195592	5213798	18.207	2	3	i09055Gh|i34897Gh
D05	6023591	6028788	5.198	2	2	i29189Gh|i16605Gh
D05	6115786	6127159	11.374	2	2	i09107Gh|i49433Gh
D05	6550840	6562781	11.942	2	3	i09121Gh|i00269Gh
D05	6591207	6599455	8.249	3	3	i46063Gh|i09123Gh|i09124Gh
D05	7207578	7222597	15.02	2	2	i24105Gh|i25035Gh
D05	7482613	7494558	11.946	2	2	i09163Gh|i09164Gh
D05	7611256	7744314	133.059	13	3	i09169Gh|i09171Gh|i09172Gh|i00362Gh|i09173Gh|i09175Gh|i09178Gh|i16618Gh|i16619Gh|i09180Gh|i09181Gh|i09182Gh|i09183Gh
D05	8658605	8730701	72.097	9	4	i09210Gh|i09214Gh|i09217Gh|i00444Gh|i09219Gh|i09220Gh|i09221Gh|i09222Gh|i00443Gh
D05	9078661	9454277	375.617	8	5	i09232Gh|i09244Gh|i09245Gh|i45744Gh|i44267Gh|i09250Gh|i09255Gh|i09256Gh
D05	9869253	9876597	7.345	2	2	i16644Gh|i09272Gh
D05	9917527	10058357	140.831	4	3	i40384Gh|i09275Gh|i09276Gh|i09281Gh
D05	10586934	10602623	15.69	3	2	i25628Gh|i09293Gh|i09294Gh
D05	10944299	10952998	8.7	3	2	i00193Gh|i09307Gh|i39020Gh
D05	11199822	11235372	35.551	5	2	i09317Gh|i09318Gh|i09319Gh|i09320Gh|i40425Gh
D05	11785688	11952913	167.226	4	4	i09334Gh|i21916Gh|i09340Gh|i59127Gb
D05	12221571	12289538	67.968	4	4	i09352Gh|i47730Gh|i30503Gh|i09353Gh
D05	12503557	12505887	2.331	2	2	i09369Gh|i52004Gb
D05	12541997	12656931	114.935	5	6	i09374Gh|i09380Gh|i09381Gh|i09382Gh|i16664Gh
D05	14658843	14666902	8.06	4	2	i09486Gh|i69754Gl|i09487Gh|i14158Gh
D05	15958096	16012140	54.045	5	2	i14159Gh|i14160Gh|i16705Gh|i09526Gh|i19564Gh
D05	17293641	17338619	44.979	8	4	i09546Gh|i47386Gh|i09549Gh|i09551Gh|i14163Gh|i14164Gh|i29322Gh|i26620Gh
D05	17546934	17550176	3.243	2	2	i09562Gh|i41393Gh
D05	17601278	18327378	726.101	21	6	i16717Gh|i09565Gh|i09567Gh|i09569Gh|i21925Gh|i46804Gh|i26387Gh|i09571Gh|i09572Gh|i09573Gh|i09574Gh|i09575Gh|i09577Gh|i09578Gh|i32389Gh|i16720Gh|i16721Gh|i30266Gh|i09580Gh|i47303Gh|i60009Gb
D05	18420148	18460861	40.714	8	5	i23937Gh|i46042Gh|i28335Gh|i09594Gh|i26632Gh|i16726Gh|i16727Gh|i09595Gh
D05	18678338	18880293	201.956	8	5	i30252Gh|i23971Gh|i09604Gh|i00462Gh|i16730Gh|i00461Gh|i09605Gh|i51563Gb
D05	19615419	19641626	26.208	5	3	i09626Gh|i19574Gh|i09629Gh|i09630Gh|i09631Gh
D05	19846566	20073832	227.267	9	7	i09641Gh|i09643Gh|i40266Gh|i09650Gh|i09651Gh|i00554Gh|i09654Gh|i09655Gh|i09658Gh
D05	20074372	20152680	78.309	10	4	i09659Gh|i09661Gh|i21455Gh|i09663Gh|i00665Gh|i09664Gh|i50740Gb|i09666Gh|i21172Gh|i37014Gh
D05	20543756	20598646	54.891	5	4	i47809Gh|i41357Gh|i09680Gh|i09681Gh|i09682Gh
D05	20609249	20612776	3.528	3	2	i00205Gh|i09683Gh|i16742Gh
D05	20617730	20665883	48.154	5	3	i41938Gh|i00997Gh|i09686Gh|i47757Gh|i09687Gh
D05	20706752	20726267	19.516	3	2	i41356Gh|i36350Gh|i09691Gh
D05	20861994	20873545	11.552	2	2	i09696Gh|i09697Gh
D05	21497094	21506188	9.095	2	2	i09701Gh|i00548Gh
D05	21809253	21813584	4.332	2	2	i35043Gh|i19582Gh
D05	24528928	24728387	199.46	7	4	i09775Gh|i09776Gh|i09777Gh|i38815Gh|i09779Gh|i29575Gh|i09781Gh
D05	25151652	25460108	308.457	22	6	i29509Gh|i09806Gh|i27841Gh|i09807Gh|i32153Gh|i16775Gh|i38936Gh|i09810Gh|i34876Gh|i34886Gh|i47258Gh|i16780Gh|i26259Gh|i09812Gh|i35042Gh|i11045Gh|i09813Gh|i00935Gh|i16781Gh|i28710Gh|i09816Gh|i26260Gh
D05	25463476	25464026	0.551	2	2	i29375Gh|i52287Gb
D05	25464149	25504417	40.269	4	3	i45921Gh|i09819Gh|i37190Gh|i61246Gt
D05	25511759	25521034	9.276	3	2	i09820Gh|i16782Gh|i16783Gh
D05	25522522	25730836	208.315	23	7	i09822Gh|i09824Gh|i09825Gh|i09826Gh|i36934Gh|i09827Gh|i16784Gh|i09828Gh|i00558Gh|i41159Gh|i39303Gh|i36285Gh|i51803Gb|i09829Gh|i26374Gh|i25233Gh|i38980Gh|i22164Gh|i16786Gh|i09830Gh|i09831Gh|i00674Gh|i54208Gb
D05	25813662	26342267	528.606	24	8	i25234Gh|i38981Gh|i37750Gh|i26095Gh|i09834Gh|i36035Gh|i36034Gh|i09836Gh|i09841Gh|i16787Gh|i09849Gh|i00312Gh|i31337Gh|i54746Gb|i47610Gh|i43441Gh|i09853Gh|i32821Gh|i09855Gh|i09856Gh|i09858Gh|i19596Gh|i60860Gt|i09859Gh
D05	26410694	26415711	5.018	2	3	i09865Gh|i47431Gh
D05	26416531	26528421	111.891	10	4	i16790Gh|i16791Gh|i09872Gh|i19597Gh|i09874Gh|i09878Gh|i09880Gh|i09882Gh|i09883Gh|i09885Gh
D05	27068941	27201062	132.122	4	4	i09898Gh|i44576Gh|i09899Gh|i09900Gh
D05	27645776	27651640	5.865	2	2	i29756Gh|i44909Gh
D05	27788777	27951753	162.977	7	4	i09921Gh|i09923Gh|i09926Gh|i09927Gh|i43359Gh|i34271Gh|i09931Gh
D05	28084096	28087588	3.493	2	3	i09934Gh|i09936Gh
D05	30617491	30820818	203.328	9	7	i31827Gh|i45830Gh|i59427Gb|i31826Gh|i42468Gh|i39689Gh|i22168Gh|i10014Gh|i48354Gh
D05	30888932	31417681	528.75	12	7	i49409Gh|i23627Gh|i22576Gh|i10015Gh|i26953Gh|i43183Gh|i00140Gh|i16817Gh|i00141Gh|i30286Gh|i39780Gh|i46716Gh
D05	31595831	31601031	5.201	2	3	i30175Gh|i23790Gh
D05	31609779	31876501	266.723	5	4	i43741Gh|i25223Gh|i23704Gh|i30144Gh|i10025Gh
D05	32383321	32446597	63.277	7	2	i16836Gh|i16837Gh|i10041Gh|i16838Gh|i16839Gh|i10042Gh|i31837Gh
D05	32495564	54565558	22070	276	15	i10044Gh|i20613Gh|i10049Gh|i10051Gh|i10052Gh|i10053Gh|i26445Gh|i16848Gh|i54541Gb|i10064Gh|i30906Gh|i24574Gh|i16852Gh|i10065Gh|i10066Gh|i10067Gh|i40637Gh|i24610Gh|i45233Gh|i30090Gh|i24663Gh|i42239Gh|i10075Gh|i34650Gh|i30712Gh|i26399Gh|i16857Gh|i45066Gh|i30431Gh|i21423Gh|i22647Gh|i26769Gh|i44406Gh|i42853Gh|i10087Gh|i41141Gh|i39820Gh|i45754Gh|i44771Gh|i40572Gh|i36931Gh|i46651Gh|i42451Gh|i28438Gh|i40…
D05	54568741	54609994	41.254	5	3	i00535Gh|i16925Gh|i32040Gh|i24408Gh|i35039Gh
D05	54737185	56440064	1702.88	57	11	i32340Gh|i30989Gh|i27081Gh|i22130Gh|i38149Gh|i29031Gh|i10272Gh|i26414Gh|i21443Gh|i26908Gh|i24738Gh|i30990Gh|i16928Gh|i26415Gh|i38148Gh|i40799Gh|i33618Gh|i49198Gh|i34240Gh|i21076Gh|i33164Gh|i34239Gh|i33163Gh|i10273Gh|i10274Gh|i35089Gh|i45713Gh|i23679Gh|i20715Gh|i35088Gh|i16929Gh|i16930Gh|i26156Gh|i35846Gh|i37163Gh|i40119Gh|i45816Gh|i39930Gh|i16933Gh|i16934Gh|i10275Gh|i16937Gh|i16931Gh|i10276Gh|i10…
D05	56488220	56962539	474.32	23	5	i36890Gh|i38434Gh|i36867Gh|i19657Gh|i31262Gh|i40574Gh|i42155Gh|i36889Gh|i10287Gh|i31261Gh|i22582Gh|i10288Gh|i31542Gh|i10290Gh|i10291Gh|i16939Gh|i16940Gh|i14188Gh|i10292Gh|i10293Gh|i00568Gh|i01048Gh|i16942Gh
D05	57010623	57028709	18.087	3	3	i16943Gh|i16944Gh|i10294Gh
D05	57425546	58366997	941.452	19	3	i22503Gh|i10295Gh|i10296Gh|i10297Gh|i16946Gh|i16947Gh|i10298Gh|i10300Gh|i22911Gh|i44873Gh|i15999Gh|i37625Gh|i35795Gh|i41745Gh|i10307Gh|i16952Gh|i36758Gh|i00864Gh|i10311Gh
D05	60025482	60038517	13.036	2	2	i10331Gh|i10332Gh
D05	60191242	60192726	1.485	2	2	i61786Gt|i10336Gh
D05	60379314	60387944	8.631	2	3	i27871Gh|i28797Gh
D05	62712424	62714412	1.989	2	2	i19698Gh|i46080Gh
D05	63817768	63909214	91.447	5	5	i17025Gh|i45659Gh|i41523Gh|i41089Gh|i30933Gh
D05	64133259	64144036	10.778	3	4	i10445Gh|i10447Gh|i10448Gh
D05	64217537	64236785	19.249	5	5	i10450Gh|i00939Gh|i10452Gh|i10453Gh|i10454Gh
D05	64291359	64329211	37.853	7	5	i46928Gh|i10461Gh|i10462Gh|i10463Gh|i10464Gh|i10467Gh|i10468Gh
D05	64475022	64480896	5.875	8	2	i19716Gh|i10473Gh|i17046Gh|i17047Gh|i10475Gh|i17048Gh|i17049Gh|i00196Gh
D05	64506918	64990726	483.809	4	4	i55387Gb|i17052Gh|i30024Gh|i23470Gh
D05	65021291	65021783	0.493	2	2	i42267Gh|i17054Gh
D05	65940727	65953546	12.82	4	3	i31985Gh|i17059Gh|i10491Gh|i10492Gh
D05	66086501	66095686	9.186	3	3	i17061Gh|i39240Gh|i10503Gh
D06	307418	472869	165.452	5	4	i49170Gh|i23487Gh|i39081Gh|i19723Gh|i17078Gh
D06	857053	857680	0.628	2	2	i19728Gh|i19729Gh
D06	1147491	1181288	33.798	7	4	i00683Gh|i10584Gh|i10585Gh|i10587Gh|i10588Gh|i10589Gh|i10590Gh
D06	1533364	1548133	14.77	2	2	i41715Gh|i10608Gh
D06	1559954	1584891	24.938	3	3	i39917Gh|i17123Gh|i10611Gh
D06	1752321	1763734	11.414	2	3	i52559Gb|i10626Gh
D06	1775197	1800307	25.111	7	5	i10628Gh|i62929Gt|i17130Gh|i10630Gh|i10631Gh|i17131Gh|i17132Gh
D06	1800462	1998298	197.837	12	8	i10632Gh|i10635Gh|i10636Gh|i10637Gh|i49729Gh|i10639Gh|i53737Gb|i00387Gh|i50826Gb|i10642Gh|i29338Gh|i10646Gh
D06	2004647	2017107	12.461	2	3	i01058Gh|i10650Gh
D06	2049192	2049766	0.575	2	2	i17137Gh|i17138Gh
D06	2183739	2190031	6.293	2	3	i49405Gh|i23135Gh
D06	2238921	2240493	1.573	7	2	i10663Gh|i10664Gh|i19746Gh|i10665Gh|i17142Gh|i10666Gh|i10667Gh
D06	2247343	2261678	14.336	2	3	i10668Gh|i32789Gh
D06	2537286	2541156	3.871	2	2	i28889Gh|i10698Gh
D06	2679118	2684525	5.408	2	3	i10713Gh|i00460Gh
D06	2804986	2815194	10.209	3	2	i10720Gh|i10721Gh|i17156Gh
D06	3200434	3273540	73.107	6	3	i10725Gh|i64008Gm|i50575Gb|i53223Gb|i10728Gh|i10729Gh
D06	3628883	3631552	2.67	2	3	i17168Gh|i10740Gh
D06	3634371	3849534	215.164	6	4	i10743Gh|i10749Gh|i10750Gh|i33832Gh|i10753Gh|i33833Gh
D06	3900148	3917762	17.615	2	3	i10755Gh|i10758Gh
D06	4997317	5468562	471.246	7	5	i38795Gh|i33335Gh|i33336Gh|i43026Gh|i38604Gh|i32916Gh|i27500Gh
D06	5553147	5732906	179.76	7	4	i31534Gh|i23507Gh|i10794Gh|i10795Gh|i10796Gh|i45408Gh|i45678Gh
D06	5951164	6003799	52.636	5	5	i10803Gh|i10804Gh|i10806Gh|i10807Gh|i10811Gh
D06	6498885	6548035	49.151	7	2	i10828Gh|i00735Gh|i40482Gh|i10831Gh|i10832Gh|i25675Gh|i19766Gh
D06	6785497	7016991	231.495	11	3	i10836Gh|i10838Gh|i17199Gh|i10839Gh|i21501Gh|i21899Gh|i49155Gh|i21400Gh|i23244Gh|i10841Gh|i47380Gh
D06	7032106	7045887	13.782	2	2	i22469Gh|i00577Gh
D06	8197624	8560930	363.307	5	3	i64922Gm|i22728Gh|i10868Gh|i10869Gh|i52345Gb
D06	9072111	9091653	19.543	2	2	i62242Gt|i10874Gh
D06	9412515	9413918	1.404	2	2	i14211Gh|i10877Gh
D06	9516270	9749056	232.787	13	4	i22843Gh|i44555Gh|i30348Gh|i36866Gh|i34922Gh|i41694Gh|i48109Gh|i10879Gh|i41693Gh|i10881Gh|i10883Gh|i31307Gh|i10884Gh
D06	9769973	9844480	74.508	4	5	i32024Gh|i17213Gh|i00963Gh|i19774Gh
D06	9958128	10947897	989.77	11	4	i25215Gh|i10887Gh|i28788Gh|i38997Gh|i42625Gh|i42537Gh|i44721Gh|i48348Gh|i37939Gh|i33078Gh|i40033Gh
D06	11516792	11854320	337.529	17	4	i10900Gh|i24320Gh|i37467Gh|i31341Gh|i00197Gh|i10901Gh|i43787Gh|i10903Gh|i23835Gh|i37704Gh|i19782Gh|i42420Gh|i19784Gh|i10906Gh|i40240Gh|i36062Gh|i26676Gh
D06	11868138	12381776	513.639	10	4	i51263Gb|i41008Gh|i47480Gh|i44340Gh|i19787Gh|i19788Gh|i10907Gh|i10908Gh|i10909Gh|i29155Gh
D06	12404973	12439852	34.88	4	3	i10910Gh|i17219Gh|i30278Gh|i26841Gh
D06	12456086	12457265	1.18	2	2	i19791Gh|i17220Gh
D06	12817314	12817641	0.328	2	3	i24850Gh|i50636Gb
D06	12917918	13496081	578.164	8	2	i10920Gh|i19795Gh|i19797Gh|i19798Gh|i19799Gh|i10927Gh|i10928Gh|i51155Gb
D06	14985789	16637181	1651.39	8	7	i34087Gh|i10975Gh|i24635Gh|i19816Gh|i19819Gh|i10979Gh|i10980Gh|i32907Gh
D06	20430884	21005104	574.221	15	8	i33376Gh|i17245Gh|i17246Gh|i31174Gh|i25268Gh|i35943Gh|i30603Gh|i42786Gh|i31951Gh|i24859Gh|i41248Gh|i30604Gh|i33484Gh|i39606Gh|i31950Gh
D06	21338625	21655090	316.466	4	4	i46104Gh|i11017Gh|i23609Gh|i47414Gh
D06	22558506	24144667	1586.16	7	5	i34741Gh|i45044Gh|i47335Gh|i49414Gh|i25074Gh|i31103Gh|i36149Gh
D06	26231140	44272569	18041.4	235	8	i39708Gh|i17257Gh|i00603Gh|i27267Gh|i46372Gh|i39952Gh|i28807Gh|i23943Gh|i29981Gh|i45394Gh|i11050Gh|i27268Gh|i37279Gh|i29568Gh|i38678Gh|i36697Gh|i29980Gh|i00428Gh|i37653Gh|i11053Gh|i11054Gh|i23261Gh|i11056Gh|i39911Gh|i43167Gh|i46769Gh|i39910Gh|i34518Gh|i47080Gh|i30565Gh|i47718Gh|i27502Gh|i31655Gh|i47717Gh|i11058Gh|i25964Gh|i11060Gh|i39827Gh|i42736Gh|i40767Gh|i25418Gh|i11061Gh|i43624Gh|i26992Gh|i23…
D06	44419100	45137263	718.164	4	3	i52259Gb|i60971Gt|i32784Gh|i59952Gb
D06	46113164	48762916	2649.75	16	4	i11142Gh|i17285Gh|i17286Gh|i11145Gh|i51446Gb|i57915Gb|i49248Gh|i63965Gm|i17287Gh|i55868Gb|i19931Gh|i19936Gh|i19937Gh|i49270Gh|i19939Gh|i19941Gh
D06	52230725	52238000	7.276	2	2	i59371Gb|i19952Gh
D06	52706173	52707803	1.631	2	3	i11159Gh|i11160Gh
D06	54595305	56188483	1593.18	10	4	i56237Gb|i11179Gh|i11182Gh|i57920Gb|i11183Gh|i48859Gh|i11187Gh|i48634Gh|i49008Gh|i47444Gh
D06	56192266	56192564	0.299	2	2	i45905Gh|i45660Gh
D06	56897103	57698372	801.27	9	3	i11211Gh|i11212Gh|i11213Gh|i17302Gh|i33714Gh|i34085Gh|i33143Gh|i46280Gh|i11222Gh
D06	57729587	57798790	69.204	4	3	i46762Gh|i11226Gh|i11227Gh|i38413Gh
D06	58176725	58451748	275.024	12	2	i00892Gh|i19975Gh|i19976Gh|i17310Gh|i17311Gh|i21577Gh|i25954Gh|i11235Gh|i11237Gh|i54260Gb|i26342Gh|i41516Gh
D06	59076981	59545639	468.659	8	5	i11246Gh|i36973Gh|i31035Gh|i11247Gh|i43563Gh|i29277Gh|i36215Gh|i11250Gh
D06	60263684	60793416	529.733	6	4	i11260Gh|i17328Gh|i28932Gh|i31974Gh|i27491Gh|i24681Gh
D06	60903983	60909976	5.994	2	2	i27492Gh|i11273Gh
D06	61003982	61446824	442.843	11	5	i11277Gh|i17329Gh|i11282Gh|i17330Gh|i11283Gh|i33331Gh|i24285Gh|i11286Gh|i38570Gh|i11291Gh|i46187Gh
D06	62717939	62718027	0.089	2	2	i43874Gh|i11316Gh
D06	63096751	63206505	109.755	4	3	i11323Gh|i33657Gh|i38606Gh|i22089Gh
D06	63321721	63579682	257.962	5	5	i11334Gh|i21894Gh|i47872Gh|i22128Gh|i37080Gh
D06	63615259	63642794	27.536	4	3	i11340Gh|i11341Gh|i11342Gh|i24251Gh
D06	63643111	63720761	77.651	4	4	i20999Gh|i47149Gh|i37079Gh|i39614Gh
D06	64342784	64343192	0.409	3	3	i11358Gh|i17361Gh|i11359Gh
D06	64619228	64641573	22.346	3	2	i40650Gh|i41981Gh|i26902Gh
D06	64810714	64815352	4.639	2	3	i11371Gh|i11372Gh
D06	64817109	64819618	2.51	2	2	i11373Gh|i17365Gh
D06	65402150	65424982	22.833	3	2	i11386Gh|i11387Gh|i11389Gh
D06	65623570	65626733	3.164	2	3	i11395Gh|i11396Gh
D06	65667602	65668034	0.433	2	2	i41044Gh|i11400Gh
D06	65773900	65891770	117.871	5	3	i44663Gh|i11411Gh|i11468Gh|i17394Gh|i11465Gh
D06	66021008	66030776	9.769	3	3	i00973Gh|i00974Gh|i11457Gh
D06	66313070	66342252	29.183	4	3	i11449Gh|i11448Gh|i11447Gh|i55402Gb
D06	66412522	66649528	237.007	8	4	i11444Gh|i38941Gh|i41210Gh|i00145Gh|i17385Gh|i00120Gh|i42629Gh|i55440Gb
D07	1217746	1219355	1.61	3	2	i13939Gh|i01295Gh|i01296Gh
D07	1236356	1237691	1.336	2	2	i01297Gh|i01298Gh
D07	1327787	1330861	3.075	9	2	i01302Gh|i01304Gh|i01305Gh|i01306Gh|i01307Gh|i13940Gh|i00985Gh|i14296Gh|i00986Gh
D07	1479716	1493262	13.547	2	2	i01317Gh|i01321Gh
D07	1971957	2022464	50.508	4	3	i01338Gh|i01341Gh|i18201Gh|i01344Gh
D07	2347106	2434105	87	6	5	i13942Gh|i01352Gh|i49641Gh|i22305Gh|i14306Gh|i18203Gh
D07	3592228	3604083	11.856	3	4	i01398Gh|i00144Gh|i01400Gh
D07	3832375	3883746	51.372	5	3	i21324Gh|i37639Gh|i58534Gb|i38953Gh|i01414Gh
D07	4488673	4506543	17.871	3	2	i14311Gh|i47831Gh|i01438Gh
D07	4509473	4591257	81.785	6	6	i01439Gh|i01440Gh|i01441Gh|i31840Gh|i18211Gh|i01444Gh
D07	4890855	4904033	13.179	3	2	i01451Gh|i01452Gh|i01454Gh
D07	5346164	5353031	6.868	2	2	i14319Gh|i22603Gh
D07	6003800	6020027	16.228	3	3	i49127Gh|i22123Gh|i29663Gh
D07	6299287	6300980	1.694	2	2	i01482Gh|i01483Gh
D07	6304790	6307820	3.031	2	3	i01484Gh|i21297Gh
D07	6466404	6468178	1.775	2	3	i01488Gh|i01489Gh
D07	6743552	6769362	25.811	4	3	i23952Gh|i01497Gh|i48429Gh|i18216Gh
D07	6802507	6808592	6.086	2	3	i18217Gh|i18218Gh
D07	6956318	6960541	4.224	2	3	i18219Gh|i32541Gh
D07	7027195	7159421	132.227	14	5	i36082Gh|i01500Gh|i14337Gh|i24851Gh|i21883Gh|i01502Gh|i01506Gh|i01507Gh|i01508Gh|i01509Gh|i01510Gh|i14338Gh|i14339Gh|i01511Gh
D07	7233474	7263417	29.944	4	3	i01514Gh|i01515Gh|i01516Gh|i01517Gh
D07	8417270	8436518	19.249	2	2	i01543Gh|i01545Gh
D07	8503123	8509514	6.392	3	3	i01549Gh|i01550Gh|i43937Gh
D07	8525280	8528771	3.492	2	2	i21397Gh|i22319Gh
D07	8659027	8703083	44.057	4	4	i00389Gh|i36170Gh|i25310Gh|i23012Gh
D07	8836826	9548656	711.831	32	12	i00384Gh|i47004Gh|i29688Gh|i29957Gh|i14351Gh|i52610Gb|i01564Gh|i30641Gh|i30331Gh|i40100Gh|i25156Gh|i01566Gh|i01567Gh|i01569Gh|i49400Gh|i20898Gh|i30640Gh|i36036Gh|i25798Gh|i01572Gh|i01573Gh|i30207Gh|i43328Gh|i24182Gh|i01576Gh|i01577Gh|i01578Gh|i01579Gh|i01584Gh|i01585Gh|i37829Gh|i42550Gh
D07	10213801	10227720	13.92	2	2	i34893Gh|i37717Gh
D07	11816108	11818194	2.087	2	3	i41518Gh|i01633Gh
D07	12249637	12259590	9.954	3	3	i01651Gh|i43873Gh|i01653Gh
D07	14061801	14659570	597.77	17	4	i33605Gh|i43776Gh|i43777Gh|i24183Gh|i35836Gh|i26628Gh|i35837Gh|i40720Gh|i23197Gh|i30201Gh|i42582Gh|i01679Gh|i01681Gh|i46521Gh|i30620Gh|i43701Gh|i34955Gh
D07	14992349	14994815	2.467	2	3	i14099Gh|i01686Gh
D07	15145436	15200118	54.683	7	3	i41189Gh|i22455Gh|i18225Gh|i24302Gh|i01694Gh|i01695Gh|i41188Gh
D07	15540728	15542830	2.103	2	3	i23014Gh|i26191Gh
D07	16541612	16541814	0.203	2	3	i01710Gh|i01711Gh
D07	16630334	16956766	326.433	15	5	i01712Gh|i01713Gh|i38531Gh|i32531Gh|i41330Gh|i48000Gh|i33543Gh|i43069Gh|i35187Gh|i46978Gh|i29124Gh|i32529Gh|i31320Gh|i43059Gh|i14383Gh
D07	17009404	17247241	237.838	4	4	i37487Gh|i43890Gh|i43060Gh|i21468Gh
D07	17382757	17465832	83.076	5	2	i14387Gh|i20624Gh|i21108Gh|i01729Gh|i18241Gh
D07	17637153	18138102	500.95	7	3	i61130Gt|i22553Gh|i01735Gh|i22311Gh|i22253Gh|i47871Gh|i01740Gh
D07	18306530	18559228	252.699	7	3	i62486Gt|i34919Gh|i01745Gh|i01747Gh|i01749Gh|i18250Gh|i51165Gb
D07	18786371	18789119	2.749	3	2	i47618Gh|i01752Gh|i01754Gh
D07	18889233	18897353	8.121	2	2	i36058Gh|i47312Gh
D07	19037447	19303690	266.244	11	4	i27803Gh|i47029Gh|i44533Gh|i22519Gh|i26919Gh|i41384Gh|i47028Gh|i42534Gh|i41383Gh|i14398Gh|i14399Gh
D07	19672111	19706904	34.794	4	3	i44137Gh|i50469Gb|i01767Gh|i47603Gh
D07	19733160	20266533	533.374	12	6	i29274Gh|i01769Gh|i46435Gh|i48344Gh|i29345Gh|i40944Gh|i20657Gh|i31338Gh|i18258Gh|i33420Gh|i29346Gh|i01773Gh
D07	20360496	20366397	5.902	2	3	i13952Gh|i18259Gh
D07	20614150	20638495	24.346	5	3	i47375Gh|i22416Gh|i36785Gh|i36784Gh|i44284Gh
D07	20704851	20743270	38.42	8	4	i01783Gh|i01786Gh|i01787Gh|i38031Gh|i33339Gh|i01789Gh|i01790Gh|i01791Gh
D07	21050999	21331788	280.79	8	4	i46797Gh|i25228Gh|i40686Gh|i31576Gh|i25907Gh|i47155Gh|i32464Gh|i35502Gh
D07	21380973	21690388	309.416	5	3	i14404Gh|i18261Gh|i51965Gb|i01809Gh|i14405Gh
D07	21708354	22166088	457.735	16	5	i41179Gh|i18262Gh|i22830Gh|i01813Gh|i01814Gh|i01815Gh|i62354Gt|i25533Gh|i01818Gh|i41319Gh|i43169Gh|i35867Gh|i16764Gh|i21948Gh|i01819Gh|i00168Gh
D07	22212906	22216215	3.31	2	2	i41206Gh|i14407Gh
D07	22622670	23220501	597.832	6	6	i21862Gh|i01823Gh|i31504Gh|i01824Gh|i27519Gh|i20680Gh
D07	23505986	23507175	1.19	2	2	i27053Gh|i31225Gh
D07	23943550	25405168	1461.62	4	5	i29418Gh|i46319Gh|i39525Gh|i24008Gh
D07	26006131	26549098	542.968	21	4	i22577Gh|i35452Gh|i24062Gh|i27605Gh|i44959Gh|i34538Gh|i44958Gh|i29203Gh|i01885Gh|i01886Gh|i01887Gh|i01889Gh|i18269Gh|i32169Gh|i49158Gh|i38857Gh|i22501Gh|i46653Gh|i24634Gh|i48099Gh|i38317Gh
D07	26625658	26691841	66.184	4	3	i29958Gh|i39615Gh|i23416Gh|i38558Gh
D07	27124086	28341145	1217.06	35	4	i43212Gh|i44164Gh|i39563Gh|i18271Gh|i01892Gh|i39039Gh|i42840Gh|i44165Gh|i27790Gh|i35249Gh|i35696Gh|i52250Gb|i01893Gh|i01894Gh|i41325Gh|i35695Gh|i43032Gh|i45837Gh|i18276Gh|i34100Gh|i29320Gh|i47449Gh|i26827Gh|i30599Gh|i00203Gh|i34186Gh|i37985Gh|i47584Gh|i18277Gh|i47583Gh|i25248Gh|i00291Gh|i01900Gh|i44786Gh|i00177Gh
D07	28871643	30673315	1801.67	7	3	i44896Gh|i26011Gh|i28121Gh|i44895Gh|i39939Gh|i39940Gh|i37797Gh
D07	30838878	31077831	238.954	8	2	i22652Gh|i01926Gh|i01928Gh|i22639Gh|i21912Gh|i01929Gh|i01930Gh|i34551Gh
D07	31105568	33206415	2100.85	76	7	i22945Gh|i13954Gh|i46954Gh|i28201Gh|i24697Gh|i37470Gh|i14454Gh|i25524Gh|i46465Gh|i00621Gh|i46466Gh|i48173Gh|i42845Gh|i42359Gh|i01935Gh|i01936Gh|i32294Gh|i49092Gh|i47042Gh|i30881Gh|i39957Gh|i24230Gh|i32993Gh|i36362Gh|i45133Gh|i28306Gh|i28326Gh|i30647Gh|i30453Gh|i28307Gh|i43111Gh|i30646Gh|i26703Gh|i46703Gh|i22441Gh|i25601Gh|i22230Gh|i48037Gh|i46094Gh|i13905Gh|i13904Gh|i20397Gh|i36016Gh|i22672Gh|i46…
D07	33227322	33892043	664.722	25	2	i13891Gh|i13890Gh|i33582Gh|i40186Gh|i38418Gh|i27213Gh|i00958Gh|i24639Gh|i37808Gh|i40568Gh|i33705Gh|i25504Gh|i20391Gh|i33634Gh|i40011Gh|i22875Gh|i31418Gh|i40406Gh|i32064Gh|i20390Gh|i46031Gh|i22594Gh|i43453Gh|i22872Gh|i33537Gh
D07	33902422	46549294	12646.9	151	7	i37117Gh|i38691Gh|i00166Gh|i41790Gh|i23710Gh|i41454Gh|i40415Gh|i41396Gh|i21589Gh|i24250Gh|i40111Gh|i24534Gh|i37788Gh|i21774Gh|i40826Gh|i42936Gh|i34247Gh|i39977Gh|i34526Gh|i25722Gh|i43308Gh|i18303Gh|i21368Gh|i33622Gh|i24258Gh|i32726Gh|i22223Gh|i28712Gh|i26584Gh|i18304Gh|i27449Gh|i34048Gh|i28711Gh|i22030Gh|i36541Gh|i41784Gh|i31366Gh|i45446Gh|i24379Gh|i26636Gh|i35884Gh|i40346Gh|i46454Gh|i18305Gh|i18…
D07	46582438	46646758	64.321	6	2	i46898Gh|i13955Gh|i18318Gh|i14465Gh|i00301Gh|i01969Gh
D07	46698638	46699499	0.862	2	2	i42516Gh|i46398Gh
D07	46799997	46959027	159.031	9	3	i01970Gh|i18321Gh|i37338Gh|i46399Gh|i26422Gh|i44393Gh|i37339Gh|i44154Gh|i44994Gh
D07	46987298	46988704	1.407	2	2	i61285Gt|i18323Gh
D07	47039979	47306144	266.166	16	4	i27772Gh|i01971Gh|i38158Gh|i29814Gh|i41975Gh|i27702Gh|i32498Gh|i47698Gh|i39998Gh|i43220Gh|i47699Gh|i41782Gh|i22561Gh|i01975Gh|i27887Gh|i01977Gh
D07	47411453	47421432	9.98	2	3	i43219Gh|i01980Gh
D07	47423682	48022301	598.62	11	7	i01982Gh|i01983Gh|i18324Gh|i01984Gh|i40093Gh|i01985Gh|i33456Gh|i01986Gh|i01989Gh|i43378Gh|i24535Gh
D07	48050496	48069608	19.113	3	2	i31704Gh|i28069Gh|i43379Gh
D07	48324405	49227464	903.06	13	3	i24115Gh|i44367Gh|i26074Gh|i49033Gh|i31069Gh|i23155Gh|i28108Gh|i26073Gh|i40340Gh|i47643Gh|i25044Gh|i01995Gh|i01996Gh
D07	50457777	50459483	1.707	2	2	i28896Gh|i38555Gh
D07	50502363	50509425	7.063	3	4	i28998Gh|i34118Gh|i02005Gh
D07	50875264	51227106	351.843	15	3	i41459Gh|i43935Gh|i47455Gh|i29305Gh|i02010Gh|i46659Gh|i41458Gh|i29304Gh|i26791Gh|i47454Gh|i43850Gh|i25845Gh|i43849Gh|i18334Gh|i26792Gh
D07	52173300	52178871	5.572	2	2	i31766Gh|i35132Gh
D07	52378786	53133558	754.773	33	4	i49392Gh|i48123Gh|i14483Gh|i22662Gh|i45909Gh|i36412Gh|i45810Gh|i35949Gh|i45908Gh|i41870Gh|i46747Gh|i41871Gh|i43755Gh|i42834Gh|i28652Gh|i30966Gh|i46746Gh|i36953Gh|i42833Gh|i28651Gh|i28549Gh|i27262Gh|i21512Gh|i27108Gh|i14484Gh|i60800Gt|i39054Gh|i45950Gh|i30883Gh|i02025Gh|i02026Gh|i02027Gh|i21932Gh
D07	53854789	53863492	8.704	2	2	i02043Gh|i02044Gh
D07	54483490	54483819	0.33	2	2	i49153Gh|i49154Gh
D07	55211643	55224508	12.866	2	2	i24054Gh|i34020Gh
D07	55446544	56057654	611.111	7	7	i24501Gh|i26990Gh|i40847Gh|i43172Gh|i47743Gh|i02118Gh|i49076Gh
D07	57150298	57156377	6.08	2	3	i41603Gh|i14504Gh
D07	57458795	57471855	13.061	2	2	i02134Gh|i20684Gh
D07	57557806	57569708	11.903	3	3	i43785Gh|i27520Gh|i02136Gh
D07	57813916	57816831	2.916	2	2	i18361Gh|i21938Gh
D08	41953	255122	213.17	13	3	i51716Gb|i50055Gb|i52089Gb|i03702Gh|i03703Gh|i03705Gh|i03706Gh|i03707Gh|i49719Gh|i03709Gh|i50258Gb|i50257Gb|i03710Gh
D08	339623	341190	1.568	2	2	i03712Gh|i03714Gh
D08	352183	525941	173.759	7	4	i14975Gh|i03716Gh|i03718Gh|i03721Gh|i64240Gm|i18589Gh|i14976Gh
D08	749107	755278	6.172	4	3	i03743Gh|i51918Gb|i51919Gb|i03746Gh
D08	852355	1016158	163.804	4	3	i03751Gh|i61315Gt|i50033Gb|i03756Gh
D08	1037506	1063045	25.54	3	4	i03757Gh|i03758Gh|i14980Gh
D08	1071140	1151901	80.762	7	4	i03764Gh|i03766Gh|i03768Gh|i03769Gh|i03772Gh|i03773Gh|i03775Gh
D08	1284028	1284478	0.451	2	3	i03783Gh|i03784Gh
D08	1685248	1776341	91.094	5	4	i44622Gh|i44623Gh|i25698Gh|i03800Gh|i03802Gh
D08	1859755	1862775	3.021	4	3	i03804Gh|i03805Gh|i03806Gh|i03807Gh
D08	2336531	2364549	28.019	7	6	i03832Gh|i64363Gm|i14991Gh|i03837Gh|i03838Gh|i03839Gh|i18601Gh
D08	2364823	2365324	0.502	3	3	i14992Gh|i14993Gh|i22825Gh
D08	2534027	2538680	4.654	2	2	i03842Gh|i03844Gh
D08	2727742	2796324	68.583	8	5	i00539Gh|i03848Gh|i03849Gh|i03851Gh|i03852Gh|i03853Gh|i03854Gh|i03855Gh
D08	2818631	2851180	32.55	7	4	i34638Gh|i01143Gh|i64921Gm|i48272Gh|i03859Gh|i03860Gh|i21611Gh
D08	2933532	3000796	67.265	10	4	i03861Gh|i03862Gh|i15000Gh|i03865Gh|i03866Gh|i03867Gh|i03868Gh|i15001Gh|i14003Gh|i03869Gh
D08	3037656	3038583	0.928	2	3	i03870Gh|i03871Gh
D08	3088325	3190624	102.3	5	3	i33773Gh|i57741Gb|i25025Gh|i44796Gh|i03875Gh
D08	4022638	4023346	0.709	3	3	i03902Gh|i38401Gh|i20665Gh
D08	4407811	4431300	23.49	3	3	i03912Gh|i03913Gh|i03918Gh
D08	4466247	4484811	18.565	3	3	i00999Gh|i03921Gh|i03922Gh
D08	4595890	4819266	223.377	5	6	i03926Gh|i47491Gh|i03933Gh|i41791Gh|i03934Gh
D08	4850632	4852530	1.899	2	2	i03936Gh|i03938Gh
D08	5281553	5565292	283.74	17	4	i35290Gh|i03948Gh|i03951Gh|i03952Gh|i63909Gm|i15025Gh|i03957Gh|i03958Gh|i15027Gh|i15028Gh|i03959Gh|i15030Gh|i15031Gh|i61235Gt|i03960Gh|i47015Gh|i03961Gh
D08	5572362	5678888	106.527	4	3	i03962Gh|i03963Gh|i03966Gh|i03968Gh
D08	5793548	5795471	1.924	2	2	i03973Gh|i03976Gh
D08	6162816	6429930	267.115	7	4	i15036Gh|i15037Gh|i00917Gh|i03981Gh|i03982Gh|i35126Gh|i43767Gh
D08	6583011	6588987	5.977	2	2	i03990Gh|i15040Gh
D08	7014388	7018125	3.738	2	3	i03997Gh|i29647Gh
D08	7817157	7823123	5.967	2	2	i00237Gh|i30874Gh
D08	7985509	8804200	818.692	30	2	i43556Gh|i28391Gh|i18622Gh|i04019Gh|i15045Gh|i15046Gh|i15047Gh|i04021Gh|i04023Gh|i04025Gh|i04026Gh|i04027Gh|i31659Gh|i38419Gh|i35193Gh|i43034Gh|i25184Gh|i34018Gh|i25270Gh|i22589Gh|i28907Gh|i33590Gh|i31574Gh|i23292Gh|i47008Gh|i20734Gh|i00147Gh|i25339Gh|i04034Gh|i04035Gh
D08	8954546	9042590	88.045	5	3	i35265Gh|i46787Gh|i37527Gh|i29062Gh|i37060Gh
D08	9053196	9507891	454.696	11	4	i26751Gh|i41496Gh|i04039Gh|i04040Gh|i44659Gh|i37044Gh|i27233Gh|i46275Gh|i21124Gh|i42146Gh|i27048Gh
D08	9629370	9760149	130.78	4	3	i27047Gh|i04048Gh|i04051Gh|i34996Gh
D08	9865041	12477485	2612.44	4	3	i04060Gh|i04061Gh|i27709Gh|i21311Gh
D08	14643012	22774599	8131.59	234	5	i31816Gh|i31928Gh|i43643Gh|i23860Gh|i21169Gh|i21777Gh|i24770Gh|i37028Gh|i33911Gh|i41421Gh|i21591Gh|i26637Gh|i38858Gh|i30512Gh|i44619Gh|i18639Gh|i35662Gh|i21998Gh|i04105Gh|i00289Gh|i18642Gh|i49346Gh|i04106Gh|i04107Gh|i04111Gh|i04112Gh|i42992Gh|i41850Gh|i45839Gh|i35091Gh|i25804Gh|i36812Gh|i41494Gh|i35092Gh|i36167Gh|i41775Gh|i34105Gh|i37000Gh|i44290Gh|i35066Gh|i36440Gh|i35170Gh|i30238Gh|i18644Gh|i49…
D08	24436196	39978324	15542.1	349	5	i32108Gh|i28472Gh|i25721Gh|i37087Gh|i43577Gh|i33155Gh|i18693Gh|i47286Gh|i33154Gh|i30339Gh|i22382Gh|i27561Gh|i04155Gh|i04157Gh|i31126Gh|i42128Gh|i39015Gh|i31443Gh|i40952Gh|i29476Gh|i04161Gh|i04163Gh|i35746Gh|i26324Gh|i04165Gh|i33357Gh|i24661Gh|i21990Gh|i24853Gh|i42513Gh|i23040Gh|i43988Gh|i27003Gh|i27004Gh|i37806Gh|i44026Gh|i22857Gh|i24237Gh|i40343Gh|i36227Gh|i30328Gh|i24522Gh|i39656Gh|i25498Gh|i30…
D08	40691665	41219447	527.783	13	3	i25224Gh|i30004Gh|i28689Gh|i37264Gh|i04273Gh|i04274Gh|i28688Gh|i34984Gh|i04277Gh|i25560Gh|i29431Gh|i47425Gh|i26254Gh
D08	41987165	42556513	569.349	9	3	i31282Gh|i22535Gh|i30055Gh|i44127Gh|i42436Gh|i21742Gh|i43399Gh|i41815Gh|i25112Gh
D08	46504203	46515075	10.873	2	2	i28524Gh|i46199Gh
D08	46798952	47676376	877.425	40	6	i38125Gh|i14011Gh|i42223Gh|i43153Gh|i46859Gh|i32791Gh|i42222Gh|i04311Gh|i34254Gh|i43254Gh|i37386Gh|i38267Gh|i46589Gh|i43152Gh|i42697Gh|i32790Gh|i18769Gh|i27679Gh|i46590Gh|i04321Gh|i33403Gh|i47499Gh|i22968Gh|i38042Gh|i04322Gh|i34613Gh|i23212Gh|i44566Gh|i31711Gh|i41741Gh|i20768Gh|i33482Gh|i41740Gh|i34612Gh|i31710Gh|i04323Gh|i30497Gh|i37832Gh|i04325Gh|i04326Gh
D08	49813490	49829665	16.176	2	2	i22500Gh|i34864Gh
D08	50904408	51041155	136.748	10	3	i04341Gh|i27405Gh|i49047Gh|i43266Gh|i42551Gh|i21288Gh|i33300Gh|i30899Gh|i15119Gh|i34712Gh
D08	51314126	51594843	280.718	5	3	i46000Gh|i00208Gh|i24822Gh|i25288Gh|i14014Gh
D08	51617956	51693833	75.878	6	3	i04353Gh|i04354Gh|i49724Gh|i32211Gh|i21921Gh|i22703Gh
D08	53473398	53479327	5.93	2	2	i61195Gt|i52971Gb
D08	53513539	53813658	300.12	10	4	i04379Gh|i35906Gh|i24028Gh|i15127Gh|i26224Gh|i04382Gh|i41205Gh|i47983Gh|i04392Gh|i32801Gh
D08	55763301	56058080	294.78	5	3	i30579Gh|i37254Gh|i36237Gh|i50001Gb|i04414Gh
D08	56180848	56297122	116.275	7	4	i04418Gh|i04419Gh|i04420Gh|i04421Gh|i24811Gh|i32848Gh|i63531Gm
D08	58011530	58028033	16.504	2	2	i58540Gb|i61312Gt
D08	59366585	59688975	322.391	9	4	i26261Gh|i36485Gh|i22544Gh|i41753Gh|i04468Gh|i33866Gh|i25280Gh|i41754Gh|i04470Gh
D08	59823829	59823955	0.127	2	2	i04474Gh|i04475Gh
D08	61113891	61200656	86.766	8	5	i43647Gh|i00339Gh|i04496Gh|i37671Gh|i37271Gh|i15159Gh|i25791Gh|i42252Gh
D08	61355476	61393721	38.246	5	3	i22631Gh|i45267Gh|i15164Gh|i15165Gh|i18790Gh
D08	61425280	61509713	84.434	4	3	i18793Gh|i04509Gh|i04511Gh|i48017Gh
D08	61510029	61562786	52.758	10	3	i31466Gh|i04512Gh|i04513Gh|i38423Gh|i18794Gh|i04514Gh|i33720Gh|i04515Gh|i18795Gh|i04517Gh
D08	61896163	62004635	108.473	4	4	i45568Gh|i04528Gh|i04533Gh|i04535Gh
D08	62070851	62070949	0.099	2	2	i15176Gh|i15177Gh
D08	62298776	62301768	2.993	2	2	i04545Gh|i04546Gh
D08	62361980	62364892	2.913	5	2	i15179Gh|i04547Gh|i15180Gh|i15181Gh|i15182Gh
D08	62428306	62429660	1.355	2	3	i04552Gh|i04553Gh
D08	62741873	62927868	185.996	20	6	i04558Gh|i20533Gh|i39570Gh|i52328Gb|i51651Gb|i15192Gh|i15193Gh|i04560Gh|i20725Gh|i18805Gh|i04561Gh|i15194Gh|i15195Gh|i04564Gh|i34450Gh|i04565Gh|i20682Gh|i46301Gh|i37216Gh|i15198Gh
D08	62936191	62941777	5.587	3	2	i04567Gh|i04568Gh|i25139Gh
D08	63032456	63056278	23.823	3	3	i04577Gh|i62736Gt|i37215Gh
D08	63120719	63149108	28.39	3	3	i04580Gh|i04581Gh|i04582Gh
D08	63228134	63235454	7.321	3	3	i25898Gh|i04583Gh|i39699Gh
D08	63249137	63530122	280.986	11	6	i04584Gh|i04589Gh|i52348Gb|i40219Gh|i25899Gh|i04591Gh|i04592Gh|i04593Gh|i47255Gh|i04595Gh|i37809Gh
D08	63532818	63535675	2.858	2	2	i04597Gh|i04598Gh
D08	63547843	63770741	222.899	5	3	i40107Gh|i47111Gh|i37810Gh|i15204Gh|i36116Gh
D08	63898162	64064321	166.16	5	5	i45815Gh|i04604Gh|i24141Gh|i24142Gh|i34307Gh
D08	64462125	64473822	11.698	5	2	i04612Gh|i04613Gh|i04614Gh|i18814Gh|i04615Gh
D08	64538674	64558408	19.735	3	3	i40074Gh|i04618Gh|i04620Gh
D08	64634652	64644963	10.312	3	3	i04624Gh|i15209Gh|i39799Gh
D08	64653237	64786721	133.485	7	5	i15210Gh|i38811Gh|i00556Gh|i15211Gh|i15212Gh|i04632Gh|i15214Gh
D08	64795094	64884582	89.489	4	3	i15215Gh|i04633Gh|i15216Gh|i45941Gh
D08	65081592	65106669	25.078	3	3	i31637Gh|i18817Gh|i04639Gh
D08	65992495	66020212	27.718	5	3	i04659Gh|i26454Gh|i35512Gh|i49727Gh|i04660Gh
D08	66220886	66230409	9.524	3	3	i04672Gh|i65303Gm|i04674Gh
D08	66365493	66368509	3.017	2	2	i18822Gh|i44364Gh
D08	66833353	66905977	72.625	6	3	i04707Gh|i21961Gh|i04710Gh|i04711Gh|i04712Gh|i04714Gh
D08	67319034	67394287	75.254	7	5	i04736Gh|i04737Gh|i04738Gh|i04742Gh|i04743Gh|i04744Gh|i15241Gh
D08	67995980	68136172	140.193	6	4	i50401Gb|i04762Gh|i04763Gh|i04764Gh|i04765Gh|i04771Gh
D08	68680010	68731080	51.071	4	3	i15251Gh|i04790Gh|i04792Gh|i49438Gh
D08	69222112	69225229	3.118	2	2	i63471Gm|i50025Gb
D09	1262490	1645835	383.346	18	4	i52822Gb|i20480Gh|i26851Gh|i29352Gh|i37391Gh|i33428Gh|i05798Gh|i05799Gh|i21396Gh|i37402Gh|i05800Gh|i45016Gh|i05803Gh|i45125Gh|i49090Gh|i45538Gh|i45464Gh|i15634Gh
D09	1718264	1803536	85.273	5	3	i46785Gh|i05804Gh|i05805Gh|i19085Gh|i05808Gh
D09	2124419	2151768	27.35	3	3	i05810Gh|i19087Gh|i37088Gh
D09	2319582	2433653	114.072	8	3	i05812Gh|i05813Gh|i48237Gh|i36943Gh|i15636Gh|i01030Gh|i05817Gh|i01136Gh
D09	2629025	2629108	0.084	2	2	i15641Gh|i15642Gh
D09	2720783	2817730	96.948	7	2	i05823Gh|i05824Gh|i05825Gh|i36685Gh|i49453Gh|i45441Gh|i05827Gh
D09	2849366	3341068	491.703	11	3	i05828Gh|i41038Gh|i29744Gh|i21765Gh|i05839Gh|i26275Gh|i28370Gh|i05840Gh|i29453Gh|i41037Gh|i47516Gh
D09	3691158	3880488	189.331	4	4	i19093Gh|i05843Gh|i05844Gh|i05845Gh
D09	4259507	5560228	1300.72	27	4	i34445Gh|i05849Gh|i05850Gh|i05851Gh|i05852Gh|i26234Gh|i05853Gh|i05854Gh|i15645Gh|i05856Gh|i05857Gh|i15646Gh|i05859Gh|i21421Gh|i26235Gh|i25783Gh|i39891Gh|i23489Gh|i41080Gh|i39124Gh|i35116Gh|i38249Gh|i45475Gh|i38794Gh|i31681Gh|i44760Gh|i46878Gh
D09	6749576	6771649	22.074	3	2	i05870Gh|i35309Gh|i25612Gh
D09	6820811	6915315	94.505	6	4	i05871Gh|i21399Gh|i05874Gh|i39554Gh|i22608Gh|i27374Gh
D09	6917314	7396284	478.971	11	7	i34827Gh|i41406Gh|i22982Gh|i48999Gh|i46423Gh|i48388Gh|i21566Gh|i49709Gh|i42836Gh|i48387Gh|i22745Gh
D09	8020958	8277984	257.027	4	4	i05880Gh|i31843Gh|i26917Gh|i37882Gh
D09	10560754	10751758	191.005	6	3	i05905Gh|i19122Gh|i15666Gh|i15667Gh|i19123Gh|i05909Gh
D09	12087338	12099165	11.828	2	2	i19127Gh|i05923Gh
D09	12177303	25184172	13006.9	37	2	i19128Gh|i28417Gh|i20548Gh|i15671Gh|i35653Gh|i21230Gh|i58525Gb|i35773Gh|i22900Gh|i22031Gh|i41806Gh|i21233Gh|i24284Gh|i21989Gh|i31648Gh|i44654Gh|i40571Gh|i18546Gh|i25547Gh|i05936Gh|i05937Gh|i21280Gh|i49159Gh|i22896Gh|i28080Gh|i38200Gh|i48827Gh|i34857Gh|i48538Gh|i27823Gh|i49117Gh|i05971Gh|i47477Gh|i25323Gh|i44848Gh|i56291Gb|i51779Gb
D09	31099763	31219043	119.281	9	5	i34455Gh|i33493Gh|i22953Gh|i00263Gh|i35542Gh|i43899Gh|i00371Gh|i33542Gh|i00137Gh
D09	31224360	31225998	1.639	2	2	i26833Gh|i22489Gh
D09	32703782	33432330	728.549	11	5	i28795Gh|i19186Gh|i40972Gh|i35894Gh|i27388Gh|i46343Gh|i38863Gh|i37960Gh|i52300Gb|i32012Gh|i38262Gh
D09	33845710	33849720	4.011	4	2	i06008Gh|i06009Gh|i06010Gh|i06011Gh
D09	34630191	34653977	23.787	5	2	i22753Gh|i06026Gh|i06027Gh|i06029Gh|i06030Gh
D09	35458610	35520241	61.632	5	4	i34957Gh|i06036Gh|i06037Gh|i00658Gh|i06039Gh
D09	36091515	36107398	15.884	3	2	i06054Gh|i06055Gh|i06056Gh
D09	36437579	36759595	322.017	10	5	i20934Gh|i51897Gb|i31755Gh|i34396Gh|i32776Gh|i06061Gh|i44783Gh|i19202Gh|i21196Gh|i14061Gh
D09	36933049	36981684	48.636	7	4	i23058Gh|i29059Gh|i25306Gh|i06065Gh|i15703Gh|i06067Gh|i42075Gh
D09	37247339	37343474	96.136	5	3	i06075Gh|i06078Gh|i06079Gh|i19207Gh|i06080Gh
D09	37471888	37576890	105.003	5	3	i43355Gh|i59673Gb|i15706Gh|i31176Gh|i48125Gh
D09	38246845	38248412	1.568	2	2	i46598Gh|i47388Gh
D09	39333586	39358297	24.712	4	2	i22277Gh|i06110Gh|i19214Gh|i36426Gh
D09	39767152	39945528	178.377	10	4	i28888Gh|i34930Gh|i42567Gh|i06122Gh|i15716Gh|i22486Gh|i06124Gh|i26114Gh|i43867Gh|i20632Gh
D09	39961471	40039296	77.826	4	2	i48283Gh|i47531Gh|i06128Gh|i50576Gb
D09	40497783	40507996	10.214	2	3	i44149Gh|i06135Gh
D09	41403948	41465924	61.977	4	3	i48298Gh|i00226Gh|i42142Gh|i49398Gh
D09	41999082	42019114	20.033	4	3	i47596Gh|i01068Gh|i06168Gh|i06169Gh
D09	42026143	42027673	1.531	2	2	i19219Gh|i06170Gh
D09	42257647	42363849	106.203	5	4	i15733Gh|i47600Gh|i60505Gb|i19222Gh|i50359Gb
D09	42377538	42407171	29.634	4	2	i46721Gh|i24525Gh|i06179Gh|i06180Gh
D09	42458528	42462998	4.471	3	2	i06183Gh|i06184Gh|i32558Gh
D09	42887036	42968823	81.788	5	4	i45207Gh|i06195Gh|i35494Gh|i31332Gh|i50466Gb
D09	42968882	42988703	19.822	6	3	i50421Gb|i06196Gh|i52323Gb|i50601Gb|i50751Gb|i50752Gb
D09	43141746	43214261	72.516	4	4	i19224Gh|i55112Gb|i65366Gm|i06202Gh
D09	43572706	43574959	2.254	3	2	i06206Gh|i06207Gh|i15747Gh
D09	43961150	44025523	64.374	6	7	i30102Gh|i15753Gh|i15754Gh|i06214Gh|i06215Gh|i06216Gh
D09	44198118	44251207	53.09	5	6	i22301Gh|i01057Gh|i06221Gh|i06223Gh|i06224Gh
D09	44265279	44265456	0.178	2	2	i19228Gh|i15755Gh
D09	44641766	45110431	468.666	14	3	i06234Gh|i15762Gh|i06238Gh|i06239Gh|i43319Gh|i06241Gh|i19231Gh|i06244Gh|i61565Gt|i06251Gh|i06253Gh|i50013Gb|i60839Gt|i06258Gh
D09	45357688	45408282	50.595	6	4	i06283Gh|i06284Gh|i06286Gh|i30317Gh|i06288Gh|i06290Gh
D09	45556127	45621972	65.846	5	4	i60841Gt|i19236Gh|i15771Gh|i06304Gh|i62777Gt
D09	45622495	45625208	2.714	2	3	i06306Gh|i30327Gh
D09	45674338	45700159	25.822	4	4	i06307Gh|i00123Gh|i43613Gh|i19238Gh
D09	46033011	46192104	159.094	5	3	i06329Gh|i34028Gh|i00155Gh|i00970Gh|i45480Gh
D09	46613308	46629100	15.793	3	3	i39495Gh|i00209Gh|i25466Gh
D09	46704630	46727360	22.731	3	2	i06349Gh|i19240Gh|i06352Gh
D09	47047610	47156218	108.609	4	3	i15786Gh|i06362Gh|i06364Gh|i06367Gh
D09	47233328	47282204	48.877	6	2	i28643Gh|i34232Gh|i06371Gh|i06372Gh|i33224Gh|i06373Gh
D09	48151461	48154023	2.563	2	2	i23862Gh|i39176Gh
D09	49551234	49560513	9.28	2	2	i06445Gh|i06446Gh
D09	49629566	49762626	133.061	4	4	i28157Gh|i40526Gh|i06454Gh|i06456Gh
D09	49807052	49873922	66.871	5	4	i15810Gh|i06457Gh|i06458Gh|i06459Gh|i06460Gh
D09	50464368	50502414	38.047	4	2	i15814Gh|i24849Gh|i06482Gh|i34362Gh
D09	50722176	50810414	88.239	4	4	i43997Gh|i06503Gh|i34188Gh|i24651Gh
D09	50960535	51250965	290.431	9	3	i34142Gh|i00733Gh|i42025Gh|i06512Gh|i00167Gh|i06514Gh|i44612Gh|i23633Gh|i15828Gh
D09	51363395	51535707	172.313	6	5	i00139Gh|i23565Gh|i60781Gt|i06535Gh|i00133Gh|i06539Gh
D09	51558095	51558754	0.66	3	2	i06540Gh|i06541Gh|i15834Gh
D09	51595241	51611583	16.343	3	3	i46226Gh|i06542Gh|i15835Gh
D09	51746096	51751093	4.998	2	2	i06547Gh|i19245Gh
D09	51791687	51794499	2.813	2	3	i50931Gb|i50932Gb
D09	51889741	51891861	2.121	2	2	i19246Gh|i19247Gh
D09	51950059	51951587	1.529	2	3	i50711Gb|i52218Gb
D09	52141998	52153980	11.983	4	2	i06557Gh|i06558Gh|i06560Gh|i06561Gh
D09	52235708	52340341	104.634	5	4	i06565Gh|i06567Gh|i06568Gh|i06571Gh|i15847Gh
D09	53399887	53443045	43.159	6	3	i21327Gh|i35051Gh|i24908Gh|i28166Gh|i06612Gh|i06613Gh
D10	71671	471716	400.046	19	5	i11470Gh|i11472Gh|i11473Gh|i11474Gh|i36646Gh|i46218Gh|i11476Gh|i32955Gh|i17402Gh|i11478Gh|i11480Gh|i11482Gh|i00329Gh|i38096Gh|i36645Gh|i17407Gh|i14232Gh|i45038Gh|i11489Gh
D10	709827	896266	186.44	5	5	i00229Gh|i41692Gh|i11501Gh|i11502Gh|i11504Gh
D10	909043	918052	9.01	4	2	i47709Gh|i11506Gh|i11507Gh|i11508Gh
D10	972192	1040082	67.891	5	4	i11514Gh|i30687Gh|i52238Gb|i35162Gh|i11517Gh
D10	1153997	1263264	109.268	5	6	i11531Gh|i11535Gh|i11536Gh|i11537Gh|i11539Gh
D10	1942328	1967047	24.72	4	4	i11553Gh|i26276Gh|i11555Gh|i17421Gh
D10	1994765	2004706	9.942	2	3	i11556Gh|i20672Gh
D10	2044757	2055168	10.412	2	3	i20003Gh|i47705Gh
D10	2234468	2268953	34.486	5	3	i11564Gh|i11568Gh|i11570Gh|i11573Gh|i51243Gb
D10	2440160	2448354	8.195	5	4	i22792Gh|i11581Gh|i11582Gh|i47813Gh|i47943Gh
D10	3029680	3115483	85.804	6	5	i34769Gh|i11599Gh|i11602Gh|i51628Gb|i11605Gh|i20780Gh
D10	3196463	3208006	11.544	2	2	i24747Gh|i11611Gh
D10	3230234	3235459	5.226	3	2	i39411Gh|i11614Gh|i11615Gh
D10	3329567	3424241	94.675	8	3	i11620Gh|i11621Gh|i20010Gh|i11623Gh|i11624Gh|i11625Gh|i11626Gh|i28618Gh
D10	4666040	4769725	103.686	6	5	i17441Gh|i45072Gh|i11665Gh|i11666Gh|i20014Gh|i00741Gh
D10	4847029	4858943	11.915	3	3	i11670Gh|i47898Gh|i45071Gh
D10	4921543	4958187	36.645	5	3	i17444Gh|i11673Gh|i11674Gh|i11680Gh|i17446Gh
D10	5149598	5151657	2.06	2	2	i11685Gh|i11686Gh
D10	5531392	5533346	1.955	2	2	i11698Gh|i11699Gh
D10	5609059	5679983	70.925	4	3	i52315Gb|i40193Gh|i29306Gh|i60512Gb
D10	5725703	5911528	185.826	8	4	i11705Gh|i47143Gh|i37240Gh|i11706Gh|i33276Gh|i00230Gh|i11708Gh|i52607Gb
D10	5916975	5978203	61.229	5	5	i28429Gh|i11709Gh|i11710Gh|i21892Gh|i11714Gh
D10	6443039	6620038	177	11	3	i58546Gb|i11724Gh|i24666Gh|i11726Gh|i11727Gh|i11728Gh|i55040Gb|i11730Gh|i00240Gh|i51676Gb|i17452Gh
D10	6731987	7126951	394.965	15	8	i57059Gb|i30306Gh|i31814Gh|i44832Gh|i25645Gh|i11734Gh|i25303Gh|i52322Gb|i33001Gh|i62918Gt|i00422Gh|i20855Gh|i11735Gh|i24646Gh|i46485Gh
D10	7140125	7151530	11.406	5	3	i35292Gh|i21881Gh|i33000Gh|i31968Gh|i11738Gh
D10	7221166	7225671	4.506	2	3	i23316Gh|i34008Gh
D10	7334108	7355076	20.969	3	2	i11741Gh|i11742Gh|i30683Gh
D10	7413213	7594467	181.255	6	4	i20018Gh|i11745Gh|i58775Gb|i38805Gh|i20019Gh|i54093Gb
D10	8028122	8445156	417.035	6	5	i20021Gh|i28303Gh|i11751Gh|i11752Gh|i20023Gh|i38787Gh
D10	8678963	8682217	3.255	2	2	i11756Gh|i31995Gh
D10	8729162	8821204	92.043	4	3	i11759Gh|i25398Gh|i11763Gh|i31994Gh
D10	8883861	9161124	277.264	7	6	i29556Gh|i24704Gh|i47295Gh|i34505Gh|i34262Gh|i46676Gh|i11770Gh
D10	9182305	9284168	101.864	5	3	i38998Gh|i30563Gh|i11771Gh|i32408Gh|i22278Gh
D10	9469652	9658172	188.521	14	3	i11773Gh|i11774Gh|i17467Gh|i11775Gh|i23620Gh|i11778Gh|i11779Gh|i11780Gh|i11781Gh|i11783Gh|i11784Gh|i11785Gh|i11786Gh|i29256Gh
D10	11002873	11005562	2.69	2	2	i11805Gh|i38280Gh
D10	11007213	11028520	21.308	4	4	i17474Gh|i38256Gh|i11806Gh|i24460Gh
D10	11284116	11288823	4.708	2	2	i64489Gm|i21502Gh
D10	11302200	11657174	354.975	13	6	i38661Gh|i42631Gh|i11810Gh|i44552Gh|i11812Gh|i40914Gh|i11813Gh|i22831Gh|i28777Gh|i20655Gh|i11817Gh|i49681Gh|i33851Gh
D10	11716807	12785557	1068.75	9	6	i33256Gh|i38650Gh|i30976Gh|i34360Gh|i24726Gh|i35001Gh|i29527Gh|i41710Gh|i25196Gh
D10	12846731	13199331	352.601	11	6	i31975Gh|i31400Gh|i39512Gh|i41709Gh|i22439Gh|i45523Gh|i31917Gh|i33378Gh|i22467Gh|i46875Gh|i41334Gh
D10	14582646	14825764	243.119	5	4	i11847Gh|i20045Gh|i63153Gt|i26401Gh|i37666Gh
D10	16821004	17679992	858.989	20	3	i37454Gh|i44301Gh|i25681Gh|i37453Gh|i42466Gh|i47324Gh|i42465Gh|i27197Gh|i45611Gh|i44471Gh|i39128Gh|i33816Gh|i40468Gh|i42040Gh|i41638Gh|i45584Gh|i41639Gh|i33355Gh|i32223Gh|i40752Gh
D10	21934952	21938828	3.877	2	2	i11898Gh|i42616Gh
D10	23139533	23599070	459.538	8	4	i51333Gb|i11908Gh|i17500Gh|i11909Gh|i11910Gh|i17501Gh|i17502Gh|i17503Gh
D10	23706322	24084295	377.974	21	4	i17506Gh|i44919Gh|i22061Gh|i21653Gh|i25468Gh|i40369Gh|i11911Gh|i27666Gh|i44449Gh|i11912Gh|i30521Gh|i44920Gh|i27297Gh|i26441Gh|i34452Gh|i11913Gh|i37554Gh|i44450Gh|i11914Gh|i11915Gh|i38673Gh
D10	25097312	25281964	184.653	4	2	i17512Gh|i27488Gh|i37528Gh|i47417Gh
D10	28336296	28345995	9.7	2	2	i29650Gh|i00874Gh
D10	28491730	29492354	1000.62	31	4	i44981Gh|i36514Gh|i43590Gh|i59710Gb|i25776Gh|i39777Gh|i44982Gh|i43591Gh|i25777Gh|i26524Gh|i11951Gh|i11952Gh|i26525Gh|i46411Gh|i40031Gh|i40030Gh|i25264Gh|i44326Gh|i39553Gh|i36463Gh|i31702Gh|i43723Gh|i41177Gh|i44327Gh|i31703Gh|i25219Gh|i33055Gh|i25537Gh|i38445Gh|i38561Gh|i34880Gh
D10	29873592	32733696	2860.1	6	6	i28685Gh|i36202Gh|i48654Gh|i59595Gb|i45503Gh|i30185Gh
D10	48133178	48706395	573.218	6	4	i21902Gh|i20091Gh|i12023Gh|i14254Gh|i50086Gb|i12029Gh
D10	51335360	51555582	220.223	11	5	i36398Gh|i44058Gh|i12043Gh|i12045Gh|i47543Gh|i44409Gh|i30205Gh|i44334Gh|i17554Gh|i47736Gh|i48162Gh
D10	51647532	52624425	976.894	5	4	i27620Gh|i41531Gh|i44220Gh|i00570Gh|i30490Gh
D10	53487741	53912624	424.884	8	5	i27929Gh|i12062Gh|i14257Gh|i12064Gh|i12065Gh|i12070Gh|i29197Gh|i12072Gh
D10	53989757	53997458	7.702	3	2	i12075Gh|i12076Gh|i60613Gb
D10	54509549	55158190	648.642	9	4	i34766Gh|i24171Gh|i31195Gh|i27721Gh|i43193Gh|i23911Gh|i31196Gh|i12092Gh|i21286Gh
D10	55195133	55374734	179.602	10	2	i42017Gh|i33902Gh|i24986Gh|i33471Gh|i31640Gh|i20955Gh|i40669Gh|i43909Gh|i22025Gh|i29606Gh
D10	56125258	56213265	88.008	4	3	i28834Gh|i25565Gh|i46068Gh|i52330Gb
D10	58425330	58439183	13.854	6	3	i12131Gh|i14259Gh|i20114Gh|i12133Gh|i12134Gh|i12135Gh
D10	58848123	58924788	76.666	11	3	i54571Gb|i17573Gh|i12138Gh|i17574Gh|i39057Gh|i54229Gb|i21896Gh|i54230Gb|i20115Gh|i17576Gh|i12141Gh
D10	59086177	59086537	0.361	2	2	i12147Gh|i17578Gh
D10	59278241	59633130	354.89	14	7	i49412Gh|i00194Gh|i27458Gh|i55613Gb|i46087Gh|i60806Gt|i41651Gh|i23675Gh|i46203Gh|i48108Gh|i46489Gh|i22020Gh|i27987Gh|i43872Gh
D10	60280132	60327447	47.316	4	3	i47906Gh|i12161Gh|i39505Gh|i25957Gh
D10	61768261	61770460	2.2	3	2	i12188Gh|i12189Gh|i12190Gh
D10	62122550	62129249	6.7	2	3	i12206Gh|i12209Gh
D10	62316019	62427745	111.727	4	4	i32299Gh|i69876Gl|i12213Gh|i32770Gh
D10	63805877	63807356	1.48	2	2	i17607Gh|i17610Gh
D10	64137185	64159304	22.12	4	3	i45241Gh|i34730Gh|i35585Gh|i25543Gh
D10	64377416	64378411	0.996	2	3	i24529Gh|i23664Gh
D10	65185505	65199825	14.321	5	3	i17647Gh|i12306Gh|i17646Gh|i12304Gh|i38935Gh
D10	65609958	65624398	14.441	2	3	i14264Gh|i47439Gh
D10	65862875	66117397	254.523	4	5	i22034Gh|i21811Gh|i17629Gh|i36055Gh
D10	66452615	66452736	0.122	2	2	i17626Gh|i17625Gh
D10	66453044	66483987	30.944	7	4	i12274Gh|i17624Gh|i12273Gh|i36572Gh|i12271Gh|i17623Gh|i12269Gh
D10	66687793	66728666	40.874	7	2	i17620Gh|i12263Gh|i00413Gh|i12261Gh|i41671Gh|i12259Gh|i12258Gh
D10	66788365	66797256	8.892	2	3	i17617Gh|i12247Gh
D10	67824709	68048624	223.916	12	4	i36854Gh|i12345Gh|i40113Gh|i12349Gh|i17672Gh|i12350Gh|i12351Gh|i12353Gh|i17673Gh|i17674Gh|i39159Gh|i22404Gh
D11	1578614	1709907	131.294	7	3	i06726Gh|i15894Gh|i15896Gh|i64493Gm|i51221Gb|i06737Gh|i06740Gh
D11	4063631	4366325	302.695	15	5	i06854Gh|i06855Gh|i06858Gh|i06859Gh|i20720Gh|i45026Gh|i06863Gh|i06864Gh|i06866Gh|i06867Gh|i19281Gh|i26476Gh|i06868Gh|i00222Gh|i06870Gh
D11	4940715	5027078	86.364	5	3	i54115Gb|i14093Gh|i37988Gh|i06887Gh|i06888Gh
D11	5134012	5143567	9.556	2	3	i41075Gh|i39171Gh
D11	5262033	5264741	2.709	2	2	i19282Gh|i19283Gh
D11	5352091	5367635	15.545	4	4	i00814Gh|i06890Gh|i06892Gh|i28505Gh
D11	5398264	5401699	3.436	2	2	i37987Gh|i06893Gh
D11	5528226	5551487	23.262	3	3	i00169Gh|i00515Gh|i21751Gh
D11	5586782	5598798	12.017	3	3	i15933Gh|i00902Gh|i00901Gh
D11	5621336	5711061	89.726	5	4	i06905Gh|i06907Gh|i15938Gh|i50153Gb|i50152Gb
D11	6260176	6263369	3.194	2	2	i50851Gb|i50852Gb
D11	6329153	6353314	24.162	3	3	i15944Gh|i06948Gh|i48028Gh
D11	6729799	6918141	188.343	5	5	i15947Gh|i06965Gh|i15951Gh|i15953Gh|i54803Gb
D11	7975155	8715747	740.593	6	4	i24353Gh|i33707Gh|i24354Gh|i00839Gh|i60755Gt|i60963Gt
D11	9133787	9134202	0.416	3	2	i00303Gh|i00449Gh|i00448Gh
D11	9156615	9281589	124.975	4	3	i48253Gh|i43277Gh|i48254Gh|i25054Gh
D11	9663119	9785717	122.599	6	2	i07031Gh|i07034Gh|i07036Gh|i07037Gh|i50091Gb|i07041Gh
D11	10023130	10037050	13.921	6	2	i07047Gh|i07049Gh|i51733Gb|i07051Gh|i07052Gh|i07053Gh
D11	12395722	12628977	233.256	12	7	i14095Gh|i07089Gh|i25476Gh|i23913Gh|i40651Gh|i23248Gh|i07091Gh|i00397Gh|i42327Gh|i23912Gh|i07092Gh|i07094Gh
D11	12722926	12829422	106.497	5	4	i07096Gh|i38417Gh|i26221Gh|i21984Gh|i49227Gh
D11	14109861	14198207	88.347	5	3	i28212Gh|i19300Gh|i15991Gh|i19302Gh|i29733Gh
D11	14723923	14733297	9.375	2	3	i07164Gh|i30161Gh
D11	14902682	14906218	3.537	2	2	i15996Gh|i25729Gh
D11	16174367	16402171	227.805	6	3	i20849Gh|i21035Gh|i19303Gh|i19304Gh|i50599Gb|i21587Gh
D11	16775666	17009684	234.019	6	3	i26540Gh|i49145Gh|i02742Gh|i37006Gh|i34733Gh|i07214Gh
D11	17405606	17447997	42.392	4	3	i07225Gh|i07226Gh|i07228Gh|i07230Gh
D11	17917228	18148671	231.444	12	2	i07237Gh|i07238Gh|i07239Gh|i07240Gh|i45062Gh|i07241Gh|i07242Gh|i07244Gh|i29540Gh|i42433Gh|i41675Gh|i07245Gh
D11	19826400	19876757	50.358	4	2	i22367Gh|i07271Gh|i07273Gh|i38909Gh
D11	20165795	20175967	10.173	2	3	i55874Gb|i20711Gh
D11	24730572	25021083	290.512	10	2	i07326Gh|i20904Gh|i22531Gh|i07327Gh|i07328Gh|i60962Gt|i16034Gh|i16035Gh|i07329Gh|i16036Gh
D11	53770350	54534458	764.109	4	5	i47711Gh|i38621Gh|i32918Gh|i21003Gh
D11	55707421	56731278	1023.86	36	3	i44698Gh|i25528Gh|i22909Gh|i23301Gh|i22114Gh|i24086Gh|i43882Gh|i25529Gh|i07413Gh|i41705Gh|i30140Gh|i25861Gh|i28474Gh|i47196Gh|i27566Gh|i31769Gh|i41432Gh|i35253Gh|i27013Gh|i22615Gh|i20644Gh|i31768Gh|i33360Gh|i27061Gh|i32023Gh|i36477Gh|i47575Gh|i35254Gh|i23158Gh|i24717Gh|i26774Gh|i20914Gh|i33125Gh|i42442Gh|i22808Gh|i45237Gh
D11	57032531	57109883	77.353	4	2	i44797Gh|i44761Gh|i00489Gh|i07415Gh
D11	57441022	58484586	1043.56	20	7	i37789Gh|i43642Gh|i41844Gh|i33529Gh|i07420Gh|i39382Gh|i29468Gh|i33839Gh|i07423Gh|i07427Gh|i16072Gh|i16073Gh|i07429Gh|i07430Gh|i20751Gh|i22400Gh|i22991Gh|i07434Gh|i16074Gh|i42931Gh
D11	58604196	58621494	17.299	2	2	i37971Gh|i29208Gh
D11	58826205	58843896	17.692	3	3	i33954Gh|i07443Gh|i07444Gh
D11	58900496	59054071	153.576	8	4	i47631Gh|i01036Gh|i00284Gh|i07446Gh|i16079Gh|i34161Gh|i07447Gh|i21459Gh
D11	59122914	59723924	601.011	25	7	i41507Gh|i32689Gh|i22832Gh|i45404Gh|i07448Gh|i49000Gh|i35481Gh|i41508Gh|i07450Gh|i25046Gh|i24474Gh|i39561Gh|i21509Gh|i40036Gh|i07458Gh|i35462Gh|i33895Gh|i25638Gh|i28824Gh|i20926Gh|i19359Gh|i35971Gh|i19360Gh|i07464Gh|i47434Gh
D11	59748746	59749491	0.746	2	2	i07468Gh|i16082Gh
D11	59765470	59840540	75.071	5	4	i07470Gh|i16083Gh|i07473Gh|i07474Gh|i37548Gh
D11	62186525	62199475	12.951	2	2	i23324Gh|i16096Gh
D11	62445874	62491665	45.792	8	2	i47905Gh|i07518Gh|i07519Gh|i07520Gh|i07521Gh|i07522Gh|i07523Gh|i07526Gh
D11	62767882	62771719	3.838	2	2	i43449Gh|i40804Gh
D11	63781050	63807055	26.006	3	3	i22642Gh|i19374Gh|i47514Gh
D11	63864404	64241375	376.972	7	6	i19375Gh|i07570Gh|i21226Gh|i21285Gh|i19376Gh|i07575Gh|i07576Gh
D11	65433728	65442245	8.518	3	2	i07590Gh|i07591Gh|i07592Gh
D11	69439827	69505164	65.338	4	4	i07671Gh|i52664Gb|i07673Gh|i07674Gh
D11	69532845	69533197	0.353	2	3	i00138Gh|i07676Gh
D11	69695419	69695429	0.011	2	2	i20989Gh|i20988Gh
D11	71484314	71500439	16.126	2	2	i16194Gh|i16195Gh
D11	71882499	71909755	27.257	4	3	i16202Gh|i16203Gh|i07713Gh|i07714Gh
D11	71915548	71929560	14.013	2	3	i16208Gh|i00319Gh
D11	72274996	72275504	0.509	2	2	i07725Gh|i07726Gh
D11	72378000	72407404	29.405	5	3	i00172Gh|i00171Gh|i00170Gh|i07731Gh|i00440Gh
D11	72630416	72713849	83.434	5	4	i01119Gh|i38824Gh|i07737Gh|i21618Gh|i07738Gh
D12	519713	665550	145.838	9	7	i07767Gh|i29942Gh|i36694Gh|i07770Gh|i61047Gt|i07771Gh|i07772Gh|i19395Gh|i19396Gh
D12	1250998	1265501	14.504	2	3	i66423Ga|i36260Gh
D12	1397466	1398152	0.687	2	2	i34544Gh|i07797Gh
D12	2212078	2238797	26.72	3	3	i07821Gh|i26391Gh|i07822Gh
D12	2282073	2282524	0.452	2	3	i07825Gh|i51278Gb
D12	3028569	3047353	18.785	3	3	i21164Gh|i07839Gh|i07841Gh
D12	3079385	3177252	97.868	6	4	i14115Gh|i07844Gh|i35973Gh|i44581Gh|i07846Gh|i07847Gh
D12	3437981	3450718	12.738	2	2	i35752Gh|i59951Gb
D12	3455698	3458413	2.716	3	3	i07855Gh|i50078Gb|i07856Gh
D12	4202451	4206230	3.78	3	2	i52856Gb|i53450Gb|i45317Gh
D12	4741744	5069603	327.86	15	5	i30609Gh|i30493Gh|i19409Gh|i24373Gh|i07894Gh|i16254Gh|i44644Gh|i24167Gh|i42545Gh|i21342Gh|i07895Gh|i07896Gh|i14118Gh|i24374Gh|i16256Gh
D12	5126312	5589261	462.95	11	4	i24058Gh|i27838Gh|i28231Gh|i48175Gh|i47785Gh|i47784Gh|i38775Gh|i23128Gh|i23178Gh|i44995Gh|i28955Gh
D12	5874505	6085871	211.367	8	4	i07906Gh|i35756Gh|i39094Gh|i14119Gh|i34991Gh|i33424Gh|i24722Gh|i44460Gh
D12	6130999	6148403	17.405	3	2	i07910Gh|i48296Gh|i27921Gh
D12	7229950	7235862	5.913	2	2	i50186Gb|i59477Gb
D12	7340593	7388020	47.428	5	2	i32896Gh|i16275Gh|i07931Gh|i57900Gb|i34663Gh
D12	7919946	8122453	202.508	7	3	i07941Gh|i07945Gh|i27808Gh|i19418Gh|i24042Gh|i25512Gh|i38136Gh
D12	10431431	10580231	148.801	6	3	i07957Gh|i44041Gh|i32452Gh|i47061Gh|i46537Gh|i44076Gh
D12	10636277	10636771	0.495	2	3	i35367Gh|i21387Gh
D12	31564871	38175860	6610.99	8	5	i25834Gh|i30713Gh|i40928Gh|i27579Gh|i27736Gh|i49332Gh|i50062Gb|i46951Gh
D12	40195356	40402691	207.336	5	2	i08039Gh|i28995Gh|i44854Gh|i25995Gh|i08040Gh
D12	41429344	42042702	613.359	13	5	i08065Gh|i26777Gh|i20908Gh|i38110Gh|i16325Gh|i01067Gh|i14123Gh|i19444Gh|i31059Gh|i26995Gh|i19446Gh|i40215Gh|i19447Gh
D12	42373960	42379272	5.313	3	2	i47876Gh|i47875Gh|i19448Gh
D12	42459622	42645065	185.444	8	3	i08075Gh|i08076Gh|i08079Gh|i00975Gh|i08080Gh|i19449Gh|i25711Gh|i36765Gh
D12	43128073	43355044	226.972	7	6	i34412Gh|i00258Gh|i08087Gh|i22717Gh|i27568Gh|i20981Gh|i08088Gh
D12	43668934	44108091	439.158	7	4	i16339Gh|i40906Gh|i32888Gh|i46476Gh|i48614Gh|i46867Gh|i60342Gb
D12	44418295	44685802	267.508	7	4	i45757Gh|i31268Gh|i19452Gh|i08114Gh|i08115Gh|i32199Gh|i48360Gh
D12	44688230	44760634	72.405	4	4	i45565Gh|i19453Gh|i37991Gh|i32198Gh
D12	45149778	45170048	20.271	3	3	i08127Gh|i08128Gh|i39462Gh
D12	45963438	46025832	62.395	4	3	i45674Gh|i45549Gh|i26493Gh|i08136Gh
D12	46029569	46056418	26.85	3	3	i45673Gh|i16347Gh|i22395Gh
D12	46148987	46254508	105.522	5	4	i53875Gb|i08138Gh|i08140Gh|i45033Gh|i08144Gh
D12	46303025	46436152	133.128	7	3	i19454Gh|i20903Gh|i53682Gb|i00667Gh|i42398Gh|i42781Gh|i24926Gh
D12	46511666	47144813	633.148	26	6	i24215Gh|i08149Gh|i08152Gh|i33352Gh|i00592Gh|i08153Gh|i37369Gh|i36393Gh|i34274Gh|i45531Gh|i02830Gh|i25982Gh|i32829Gh|i21388Gh|i49071Gh|i08155Gh|i25981Gh|i32533Gh|i00834Gh|i41216Gh|i36874Gh|i36873Gh|i44662Gh|i28701Gh|i40561Gh|i08156Gh
D12	47176720	47182261	5.542	2	2	i00585Gh|i08161Gh
D12	47186195	47411406	225.212	7	7	i08162Gh|i28702Gh|i00379Gh|i00378Gh|i51230Gb|i16353Gh|i08167Gh
D12	47621492	47626890	5.399	2	2	i19456Gh|i44218Gh
D12	48103987	48108063	4.077	2	2	i20683Gh|i21766Gh
D12	49879169	49902858	23.69	3	2	i42708Gh|i36438Gh|i43626Gh
D12	50278103	50280868	2.766	2	3	i08232Gh|i08233Gh
D12	50456899	50935614	478.716	10	4	i08242Gh|i23175Gh|i42233Gh|i16366Gh|i08245Gh|i25319Gh|i42402Gh|i19473Gh|i08251Gh|i44107Gh
D12	50946291	50951200	4.91	3	3	i14129Gh|i36679Gh|i39683Gh
D12	51068476	51110669	42.194	4	3	i08255Gh|i08257Gh|i16370Gh|i16371Gh
D12	51132742	51135246	2.505	2	2	i41724Gh|i22321Gh
D12	51164915	51490096	325.182	11	6	i41725Gh|i08260Gh|i21213Gh|i38667Gh|i42401Gh|i42284Gh|i35200Gh|i42400Gh|i14130Gh|i42039Gh|i47331Gh
D12	51501535	51711945	210.411	9	4	i00532Gh|i08270Gh|i19477Gh|i36171Gh|i30355Gh|i42038Gh|i33159Gh|i38472Gh|i42897Gh
D12	51745962	51850434	104.473	7	3	i23593Gh|i08274Gh|i32816Gh|i57557Gb|i16373Gh|i40167Gh|i38473Gh
D12	51876633	51976946	100.314	5	6	i21790Gh|i22290Gh|i41600Gh|i45409Gh|i00223Gh
D12	52031847	52035478	3.632	2	2	i16376Gh|i08280Gh
D12	52129738	52132971	3.234	2	2	i51774Gb|i08283Gh
D12	52944753	53123212	178.46	9	6	i19478Gh|i08311Gh|i08312Gh|i08313Gh|i21435Gh|i19480Gh|i08316Gh|i08318Gh|i00365Gh
D12	54642169	54782072	139.904	8	5	i35614Gh|i08355Gh|i08356Gh|i08357Gh|i08360Gh|i08362Gh|i08363Gh|i08364Gh
D12	54798201	55418958	620.758	15	5	i16395Gh|i08370Gh|i51807Gb|i49026Gh|i16396Gh|i16398Gh|i16399Gh|i08372Gh|i08373Gh|i51922Gb|i16400Gh|i16402Gh|i56457Gb|i08379Gh|i22024Gh
D12	55422067	55449498	27.432	3	2	i69247Gl|i08381Gh|i16404Gh
D12	55799284	55805776	6.493	2	2	i39548Gh|i36113Gh
D12	55847166	55856980	9.815	2	2	i08392Gh|i08393Gh
D12	55945048	56031565	86.518	6	4	i41862Gh|i08400Gh|i08404Gh|i16415Gh|i08406Gh|i08407Gh
D12	56032857	56176203	143.347	11	5	i08409Gh|i08410Gh|i39278Gh|i08413Gh|i08414Gh|i00324Gh|i08415Gh|i08418Gh|i39229Gh|i42504Gh|i39317Gh
D12	56358013	56371642	13.63	3	2	i16418Gh|i37166Gh|i22673Gh
D12	56421975	56487774	65.8	5	4	i27227Gh|i16420Gh|i16421Gh|i16422Gh|i28857Gh
D12	56691287	56692483	1.197	2	2	i21963Gh|i08445Gh
D12	56723916	56758455	34.54	4	3	i08447Gh|i16428Gh|i08450Gh|i08451Gh
D12	57331652	57341251	9.6	2	2	i00945Gh|i01105Gh
D12	57341402	57615514	274.113	9	7	i62976Gt|i08482Gh|i25123Gh|i34487Gh|i08489Gh|i00117Gh|i47994Gh|i44222Gh|i08495Gh
D12	57798492	58317870	519.379	14	4	i47001Gh|i46887Gh|i63138Gt|i63137Gt|i00369Gh|i08505Gh|i21900Gh|i01070Gh|i08508Gh|i45915Gh|i08510Gh|i00253Gh|i08513Gh|i21972Gh
D12	58430391	58431434	1.044	2	3	i08516Gh|i08517Gh
D12	59105370	59208836	103.467	12	5	i50443Gb|i08543Gh|i14139Gh|i16461Gh|i16462Gh|i00607Gh|i08545Gh|i08547Gh|i08548Gh|i16463Gh|i16464Gh|i38059Gh
D12	59420424	59476338	55.915	5	7	i08560Gh|i08561Gh|i08562Gh|i08567Gh|i08565Gh
D12	59692250	59717346	25.097	4	5	i08577Gh|i08578Gh|i16477Gh|i16478Gh
D12	59960928	59961620	0.693	2	3	i16479Gh|i19521Gh
D12	59991596	60009360	17.765	2	3	i36968Gh|i08592Gh
D12	60133542	60163539	29.998	5	3	i08597Gh|i08598Gh|i39589Gh|i08599Gh|i51936Gb
D12	61042796	61049917	7.122	2	2	i36067Gh|i00385Gh
D12	61406980	61422872	15.893	3	2	i08651Gh|i16492Gh|i08653Gh
D12	61545661	61654114	108.454	4	4	i08656Gh|i08657Gh|i37883Gh|i19526Gh
D12	61811788	61814481	2.694	3	3	i08676Gh|i08677Gh|i08678Gh
D12	62135850	62144118	8.269	3	2	i08699Gh|i08700Gh|i08701Gh
D12	62913018	62916295	3.278	4	2	i08752Gh|i08753Gh|i08754Gh|i08755Gh
D12	63158171	63171465	13.295	2	2	i08771Gh|i08773Gh
D13	86803	308621	221.819	7	6	i12949Gh|i12950Gh|i12952Gh|i12954Gh|i12959Gh|i12965Gh|i12967Gh
D13	463231	734946	271.716	11	4	i61031Gt|i20236Gh|i17871Gh|i25515Gh|i40684Gh|i26867Gh|i20238Gh|i12977Gh|i17882Gh|i12978Gh|i33633Gh
D13	749383	765584	16.202	2	3	i12981Gh|i17887Gh
D13	1281147	1282919	1.773	2	2	i21923Gh|i20242Gh
D13	1421883	1477263	55.381	7	4	i12997Gh|i12998Gh|i63618Gm|i17889Gh|i20243Gh|i17891Gh|i12999Gh
D13	1504569	1507568	3	3	2	i23023Gh|i39600Gh|i13001Gh
D13	1600349	1600994	0.646	2	2	i13007Gh|i13008Gh
D13	1757664	1763721	6.058	3	3	i13015Gh|i24069Gh|i20244Gh
D13	1994906	1995610	0.705	3	3	i17894Gh|i13022Gh|i13023Gh
D13	2124879	2125536	0.658	4	2	i13026Gh|i17895Gh|i17896Gh|i13027Gh
D13	2639588	2642138	2.551	3	4	i13054Gh|i13055Gh|i02765Gh
D13	2821582	2821874	0.293	2	3	i13068Gh|i13069Gh
D13	3650216	3662829	12.614	2	2	i13095Gh|i13096Gh
D13	3749986	3768313	18.328	2	3	i28464Gh|i13100Gh
D13	4196689	4213157	16.469	2	2	i49344Gh|i26297Gh
D13	4221911	4274893	52.983	7	3	i17916Gh|i13109Gh|i32485Gh|i13111Gh|i13112Gh|i22737Gh|i32484Gh
D13	5069420	5069978	0.559	2	2	i13124Gh|i13125Gh
D13	5416734	5504864	88.131	7	2	i34709Gh|i22781Gh|i29063Gh|i33556Gh|i35327Gh|i32865Gh|i22959Gh
D13	5734279	5735778	1.5	2	3	i13146Gh|i00938Gh
D13	8201219	8617263	416.045	6	4	i24219Gh|i17931Gh|i17932Gh|i13193Gh|i22202Gh|i13198Gh
D13	8648762	8742122	93.361	5	3	i23607Gh|i64764Gm|i54495Gb|i26187Gh|i52366Gb
D13	8947908	9164839	216.932	8	2	i13200Gh|i13202Gh|i13203Gh|i13206Gh|i13207Gh|i13208Gh|i49366Gh|i13211Gh
D13	10296146	11451930	1155.78	5	4	i45074Gh|i30530Gh|i42215Gh|i42988Gh|i35607Gh
D13	22553338	24219472	1666.14	4	4	i48164Gh|i35302Gh|i42276Gh|i32363Gh
D13	24899316	28927656	4028.34	7	4	i26970Gh|i31921Gh|i37364Gh|i39956Gh|i24496Gh|i36338Gh|i33643Gh
D13	32046780	38188592	6141.81	6	6	i29738Gh|i28893Gh|i26347Gh|i39846Gh|i24799Gh|i25393Gh
D13	38830326	40344553	1514.23	4	3	i34965Gh|i20879Gh|i46041Gh|i31244Gh
D13	41620030	43243189	1623.16	30	4	i43547Gh|i13344Gh|i39841Gh|i32203Gh|i40479Gh|i47726Gh|i25072Gh|i38701Gh|i25707Gh|i20313Gh|i49235Gh|i29282Gh|i22226Gh|i26681Gh|i29283Gh|i32504Gh|i42573Gh|i13355Gh|i17981Gh|i26426Gh|i38479Gh|i34898Gh|i45617Gh|i34894Gh|i36557Gh|i28125Gh|i41969Gh|i47647Gh|i13356Gh|i44488Gh
D13	43594623	44102307	507.685	15	5	i13360Gh|i27631Gh|i48293Gh|i13361Gh|i13362Gh|i20315Gh|i47263Gh|i35175Gh|i21531Gh|i41866Gh|i51976Gb|i35176Gh|i30825Gh|i49023Gh|i29632Gh
D13	44261341	44263940	2.6	2	2	i13363Gh|i13364Gh
D13	44417661	44798673	381.013	7	3	i38931Gh|i41921Gh|i47588Gh|i40195Gh|i36933Gh|i49044Gh|i26286Gh
D13	44890569	46651162	1760.59	27	8	i46709Gh|i34130Gh|i13368Gh|i26380Gh|i27058Gh|i60305Gb|i28172Gh|i29413Gh|i39598Gh|i28173Gh|i39591Gh|i34647Gh|i21174Gh|i43788Gh|i47482Gh|i27253Gh|i47318Gh|i17985Gh|i48395Gh|i13376Gh|i48138Gh|i31525Gh|i31901Gh|i22032Gh|i63969Gm|i35821Gh|i26174Gh
D13	47344777	48080328	735.552	6	3	i13397Gh|i14281Gh|i13401Gh|i13402Gh|i13403Gh|i13407Gh
D13	48454001	48586003	132.003	4	4	i23957Gh|i42090Gh|i32320Gh|i21152Gh
D13	49865757	49866265	0.509	2	2	i26337Gh|i21664Gh
D13	50097702	50664891	567.19	28	6	i44235Gh|i13426Gh|i13427Gh|i13429Gh|i13430Gh|i13431Gh|i29004Gh|i13432Gh|i18005Gh|i13433Gh|i13434Gh|i23448Gh|i24778Gh|i41619Gh|i59340Gb|i39744Gh|i60567Gb|i47864Gh|i23447Gh|i33564Gh|i27662Gh|i59052Gb|i40204Gh|i41618Gh|i30361Gh|i36840Gh|i33563Gh|i48414Gh
D13	52001317	52028580	27.264	3	3	i18008Gh|i13451Gh|i60956Gt
D13	52086053	52662631	576.579	21	6	i30862Gh|i29868Gh|i49316Gh|i13461Gh|i13460Gh|i18011Gh|i18010Gh|i13456Gh|i13455Gh|i13454Gh|i13453Gh|i31825Gh|i31036Gh|i13466Gh|i44070Gh|i33065Gh|i20346Gh|i49468Gh|i13472Gh|i38577Gh|i25039Gh
D13	53117753	53751010	633.258	11	5	i32883Gh|i13489Gh|i39405Gh|i35011Gh|i26433Gh|i25078Gh|i47844Gh|i25079Gh|i47845Gh|i30211Gh|i40556Gh
D13	53841620	53841742	0.123	2	2	i13501Gh|i13502Gh
D13	53887515	53894748	7.234	3	2	i13504Gh|i40124Gh|i20925Gh
D13	56481603	56524077	42.475	4	2	i51909Gb|i51910Gb|i61015Gt|i52261Gb
D13	57018315	57095129	76.815	6	5	i20351Gh|i41872Gh|i13543Gh|i51326Gb|i13542Gh|i13539Gh
D13	57160674	57176247	15.574	2	3	i09756Gh|i20350Gh
D13	57231284	57277872	46.589	4	3	i49258Gh|i36808Gh|i13533Gh|i13532Gh
D13	57324264	57350716	26.453	4	3	i21027Gh|i45940Gh|i45991Gh|i13531Gh
D13	57560309	57562475	2.167	2	2	i13568Gh|i13569Gh
D13	57601316	57742142	140.827	4	3	i36177Gh|i13579Gh|i18055Gh|i46597Gh
D13	57749317	57766441	17.125	4	2	i36176Gh|i13582Gh|i13583Gh|i43889Gh
D13	57805208	57808585	3.378	2	2	i18056Gh|i13588Gh
D13	58930152	58933165	3.014	2	2	i11428Gh|i39406Gh
D13	59032119	59080902	48.784	4	2	i11417Gh|i11416Gh|i11415Gh|i11414Gh
D13	59251030	59257746	6.717	2	2	i13629Gh|i13630Gh
D13	61484514	61493594	9.081	2	3	i13705Gh|i18103Gh
D13	61609479	62466445	856.967	15	6	i00473Gh|i00680Gh|i36754Gh|i20698Gh|i34888Gh|i36753Gh|i34889Gh|i24714Gh|i37702Gh|i27911Gh|i51193Gb|i37739Gh|i13715Gh|i29916Gh|i13720Gh
D13	62484927	62489610	4.684	6	2	i13724Gh|i18114Gh|i18115Gh|i18116Gh|i18117Gh|i18118Gh
D13	63319536	63411339	91.804	8	4	i13750Gh|i13751Gh|i51640Gb|i13763Gh|i13760Gh|i13757Gh|i13756Gh|i13754Gh
D13	63504305	63530552	26.248	6	4	i13765Gh|i20380Gh|i13766Gh|i20381Gh|i13767Gh|i13769Gh
D13	63597664	63610857	13.194	4	2	i13777Gh|i24690Gh|i13778Gh|i35059Gh
D13	63789883	64227071	437.189	6	4	i43077Gh|i34504Gh|i13797Gh|i13800Gh|i13801Gh|i13802Gh
D13	64257054	64268456	11.403	2	2	i13806Gh|i51489Gb
D13	64586952	64591100	4.149	2	3	i47826Gh|i18149Gh
D13	64675230	64684214	8.985	3	3	i13850Gh|i13851Gh|i14291Gh

## Sheet: Fig. 4b-1
Source Data Fig. 4. Low recombination haplotype blocks and methylation data for recombination hot and cold spots
Source Data Fig. 4b-1 | Recombination rates of chromosome A08 and D08
Population	Chr	SNP.ID	Pos.bp	Linear.Reg	Non-Linear.Reg
Gtom.BC1F1	A08	i61692Gt	468547	0	NA
Gtom.BC1F1	A08	i22710Gh	743789	4.02	5.74
Gtom.BC1F1	A08	i03735Gh	759910	4.02	5.76
Gtom.BC1F1	A08	i03736Gh	769804	4.02	5.78
Gtom.BC1F1	A08	i63276Gt	807462	4.02	5.82
Gtom.BC1F1	A08	i03748Gh	827266	5.64	5.85
Gtom.BC1F1	A08	i03749Gh	863917	5.86	5.9
Gtom.BC1F1	A08	i03750Gh	868678	5.86	5.89
Gtom.BC1F1	A08	i50464Gb	916978	5.88	5.82
Gtom.BC1F1	A08	i00545Gh	949495	5.88	5.79
Gtom.BC1F1	A08	i03755Gh	958470	5.88	5.78
Gtom.BC1F1	A08	i51880Gb	1171074	5.9	5.77
Gtom.BC1F1	A08	i03779Gh	1320222	6.33	5.99
Gtom.BC1F1	A08	i52575Gb	1326541	6.33	6
Gtom.BC1F1	A08	i03781Gh	1327305	6.38	6
Gtom.BC1F1	A08	i03787Gh	1376002	4.55	5.98
Gtom.BC1F1	A08	i62822Gt	1392312	4.55	5.97
Gtom.BC1F1	A08	i61466Gt	1522598	0	5.93
Gtom.BC1F1	A08	i53987Gb	1624830	0.96	5.93
Gtom.BC1F1	A08	i50321Gb	1868417	2.76	6.03
Gtom.BC1F1	A08	i62910Gt	2069321	6.89	6.21
Gtom.BC1F1	A08	i55286Gb	2163503	8.45	6.32
Gtom.BC1F1	A08	i62687Gt	2218631	7.71	6.06
Gtom.BC1F1	A08	i14988Gh	2408445	6.98	6.07
Gtom.BC1F1	A08	i03824Gh	2438143	6.98	6.21
Gtom.BC1F1	A08	i62469Gt	2459383	6.98	6.33
Gtom.BC1F1	A08	i03833Gh	2478373	6.98	6.45
Gtom.BC1F1	A08	i03834Gh	2479903	6.98	6.46
Gtom.BC1F1	A08	i00173Gh	2512517	6.98	6.7
Gtom.BC1F1	A08	i00429Gh	2567268	6.21	6.55
Gtom.BC1F1	A08	i24616Gh	2672542	5.27	6.4
Gtom.BC1F1	A08	i14996Gh	2692679	5.27	6.39
Gtom.BC1F1	A08	i03843Gh	2692823	5.27	6.39
Gtom.BC1F1	A08	i21579Gh	2803926	5.81	6.43
Gtom.BC1F1	A08	i03858Gh	3027900	10.17	7.07
Gtom.BC1F1	A08	i47629Gh	3146629	12.23	7.7
Gtom.BC1F1	A08	i60888Gt	3296075	15.77	7.59
Gtom.BC1F1	A08	i61787Gt	3323303	19.12	7.59
Gtom.BC1F1	A08	i60519Gb	3396823	19.12	7.61
Gtom.BC1F1	A08	i53073Gb	3438705	19.12	7.64
Gtom.BC1F1	A08	i62813Gt	3514100	19.12	7.73
Gtom.BC1F1	A08	i50944Gb	3563396	11.33	7.81
Gtom.BC1F1	A08	i03884Gh	3636493	8.89	7.97
Gtom.BC1F1	A08	i03891Gh	4059857	1.89	8.16
Gtom.BC1F1	A08	i03892Gh	4075701	1.44	8.16
Gtom.BC1F1	A08	i39146Gh	4077789	1.44	8.16
Gtom.BC1F1	A08	i53440Gb	4140459	5.77	8.17
Gtom.BC1F1	A08	i27819Gh	4157231	5.99	8.18
Gtom.BC1F1	A08	i60928Gt	4190559	6.08	8.18
Gtom.BC1F1	A08	i52739Gb	4193173	6.14	8.18
Gtom.BC1F1	A08	i53699Gb	4202973	6.14	8.18
Gtom.BC1F1	A08	i40070Gh	4316347	6.39	8.17
Gtom.BC1F1	A08	i15016Gh	4406471	7.18	8.16
Gtom.BC1F1	A08	i50962Gb	4598998	10.41	8.1
Gtom.BC1F1	A08	i50963Gb	4599531	10.41	8.1
Gtom.BC1F1	A08	i03907Gh	4615815	10.41	8.09
Gtom.BC1F1	A08	i56201Gb	4627448	10.41	8.13
Gtom.BC1F1	A08	i63297Gt	4639149	10.41	8.17
Gtom.BC1F1	A08	i61446Gt	4646187	10.73	8.19
Gtom.BC1F1	A08	i50322Gb	4689298	11.13	8.29
Gtom.BC1F1	A08	i53147Gb	4691994	11.54	8.29
Gtom.BC1F1	A08	i51530Gb	4778856	13.44	8.36
Gtom.BC1F1	A08	i68431Gl	4879768	12.65	8.22
Gtom.BC1F1	A08	i20884Gh	4937540	13.07	8.09
Gtom.BC1F1	A08	i03925Gh	4946393	13.07	8.08
Gtom.BC1F1	A08	i50128Gb	4952245	13.07	8.06
Gtom.BC1F1	A08	i50129Gb	4952661	13.07	8.06
Gtom.BC1F1	A08	i03929Gh	4952809	13.07	8.06
Gtom.BC1F1	A08	i03935Gh	5282420	4.42	7.72
Gtom.BC1F1	A08	i41535Gh	5599820	10.14	7.91
Gtom.BC1F1	A08	i55295Gb	5739486	10.16	7.62
Gtom.BC1F1	A08	i61853Gt	6030776	11.04	7.02
Gtom.BC1F1	A08	i22498Gh	6074666	10.49	6.94
Gtom.BC1F1	A08	i03961Gh	6105689	9.86	6.87
Gtom.BC1F1	A08	i49563Gh	6105806	9.86	6.87
Gtom.BC1F1	A08	i25939Gh	6271073	9.3	6.54
Gtom.BC1F1	A08	i15035Gh	6280657	9.3	6.52
Gtom.BC1F1	A08	i61545Gt	6387304	8.35	6.31
Gtom.BC1F1	A08	i52290Gb	6538161	8.54	6.02
Gtom.BC1F1	A08	i52740Gb	6671098	8.73	5.76
Gtom.BC1F1	A08	i52353Gb	6723424	8.73	5.66
Gtom.BC1F1	A08	i48964Gh	6744791	6.33	5.62
Gtom.BC1F1	A08	i47832Gh	6817949	4.36	5.48
Gtom.BC1F1	A08	i54297Gb	6821553	4.36	5.47
Gtom.BC1F1	A08	i48416Gh	6827247	4.36	5.47
Gtom.BC1F1	A08	i03984Gh	6842628	3.87	5.47
Gtom.BC1F1	A08	i15039Gh	6843837	3.87	5.47
Gtom.BC1F1	A08	i61925Gt	7231759	1.55	4.86
Gtom.BC1F1	A08	i29120Gh	7340686	1.33	4.48
Gtom.BC1F1	A08	i24507Gh	7407561	1	4.2
Gtom.BC1F1	A08	i21122Gh	7467168	1	3.92
Gtom.BC1F1	A08	i25676Gh	7656490	0.75	3.42
Gtom.BC1F1	A08	i49302Gh	7723494	0.75	3.31
Gtom.BC1F1	A08	i37687Gh	7776465	0	3.24
Gtom.BC1F1	A08	i43923Gh	7778999	0	3.24
Gtom.BC1F1	A08	i39592Gh	7800090	0	3.22
Gtom.BC1F1	A08	i34652Gh	7849056	0	3.19
Gtom.BC1F1	A08	i04001Gh	7973370	0	3.21
Gtom.BC1F1	A08	i04002Gh	7997578	0	3.17
Gtom.BC1F1	A08	i51085Gb	8528321	10.35	2.51
Gtom.BC1F1	A08	i50191Gb	8537304	10.35	2.5
Gtom.BC1F1	A08	i64684Gm	8537919	10.35	2.5
Gtom.BC1F1	A08	i20535Gh	8669060	6.16	2.37
Gtom.BC1F1	A08	i24013Gh	8848319	5.07	2.2
Gtom.BC1F1	A08	i23203Gh	8906746	4.5	2.15
Gtom.BC1F1	A08	i18619Gh	9134858	0.8	1.97
Gtom.BC1F1	A08	i18620Gh	9136148	0.8	1.97
Gtom.BC1F1	A08	i41420Gh	9219615	0	1.92
Gtom.BC1F1	A08	i47952Gh	9232296	0	1.91
Gtom.BC1F1	A08	i41419Gh	9361316	0	1.83
Gtom.BC1F1	A08	i52165Gb	9513344	0	1.75
Gtom.BC1F1	A08	i04030Gh	9546269	0	1.71
Gtom.BC1F1	A08	i31183Gh	9879586	0	1.42
Gtom.BC1F1	A08	i04032Gh	9886094	0	1.42
Gtom.BC1F1	A08	i33779Gh	9942060	0	1.4
Gtom.BC1F1	A08	i39480Gh	9991573	0	1.38
Gtom.BC1F1	A08	i42316Gh	10035888	0	1.38
Gtom.BC1F1	A08	i63227Gt	10055715	0	1.38
Gtom.BC1F1	A08	i61291Gt	10056346	0	1.38
Gtom.BC1F1	A08	i35733Gh	10183450	0	1.34
Gtom.BC1F1	A08	i38785Gh	10287706	0	1.31
Gtom.BC1F1	A08	i35992Gh	10362620	0	1.28
Gtom.BC1F1	A08	i41225Gh	10395531	0	1.27
Gtom.BC1F1	A08	i15052Gh	10498033	0	1.24
Gtom.BC1F1	A08	i32664Gh	10573850	0	1.21
Gtom.BC1F1	A08	i26477Gh	10592061	0	1.2
Gtom.BC1F1	A08	i31206Gh	10593969	0	1.2
Gtom.BC1F1	A08	i47347Gh	10645000	0	1.19
Gtom.BC1F1	A08	i61523Gt	10777390	0	1.15
Gtom.BC1F1	A08	i00597Gh	11121188	NA	1.09
Gtom.BC1F1	A08	i04045Gh	11657600	4.55	1.07
Gtom.BC1F1	A08	i27767Gh	11662424	4.55	1.07
Gtom.BC1F1	A08	i04054Gh	11769401	4.55	0.72
Gtom.BC1F1	A08	i04056Gh	11812336	4.55	0.68
Gtom.BC1F1	A08	i04057Gh	11813454	4.55	0.68
Gtom.BC1F1	A08	i04058Gh	11814175	4.55	0.68
Gtom.BC1F1	A08	i29558Gh	11877061	4.55	0.74
Gtom.BC1F1	A08	i00234Gh	11879272	4.55	0.75
Gtom.BC1F1	A08	i35401Gh	11957863	4.52	1.01
Gtom.BC1F1	A08	i46483Gh	12118411	4.52	0.88
Gtom.BC1F1	A08	i63327Gt	12390474	NA	0.69
Gtom.BC1F1	A08	i48629Gh	13082237	0	0.33
Gtom.BC1F1	A08	i61389Gt	13282717	0	0.25
Gtom.BC1F1	A08	i50297Gb	13575848	0	0.18
Gtom.BC1F1	A08	i53117Gb	13576166	0	0.18
Gtom.BC1F1	A08	i62901Gt	15381422	NA	0.41
Gtom.BC1F1	A08	i58351Gb	15807178	NA	0.38
Gtom.BC1F1	A08	i47465Gh	16215351	NA	0.35
Gtom.BC1F1	A08	i50381Gb	16817017	NA	0.3
Gtom.BC1F1	A08	i51328Gb	16937665	NA	0.29
Gtom.BC1F1	A08	i60805Gt	17179627	0	0.26
Gtom.BC1F1	A08	i60403Gb	17506797	NA	0.23
Gtom.BC1F1	A08	i44349Gh	18161120	NA	0.15
Gtom.BC1F1	A08	i36009Gh	19027097	NA	0.16
Gtom.BC1F1	A08	i43265Gh	19816427	NA	0.16
Gtom.BC1F1	A08	i31293Gh	20257916	0	0.16
Gtom.BC1F1	A08	i40613Gh	20450371	0	0.16
Gtom.BC1F1	A08	i56192Gb	20463446	0	0.16
Gtom.BC1F1	A08	i57440Gb	20723701	0	0.16
Gtom.BC1F1	A08	i57441Gb	20852808	0	0.16
Gtom.BC1F1	A08	i60201Gb	22274690	NA	0.16
Gtom.BC1F1	A08	i23336Gh	23353281	0	0.16
Gtom.BC1F1	A08	i57422Gb	23360016	0	0.16
Gtom.BC1F1	A08	i00300Gh	23364443	0	0.16
Gtom.BC1F1	A08	i62449Gt	23372012	0	0.16
Gtom.BC1F1	A08	i61153Gt	23372673	0	0.16
Gtom.BC1F1	A08	i41785Gh	23378837	0	0.16
Gtom.BC1F1	A08	i29209Gh	23563916	0	0.18
Gtom.BC1F1	A08	i36582Gh	23633650	0	0.19
Gtom.BC1F1	A08	i04103Gh	23818007	0	0.19
Gtom.BC1F1	A08	i46983Gh	23918722	0	0.19
Gtom.BC1F1	A08	i23573Gh	24281092	0	0.15
Gtom.BC1F1	A08	i04113Gh	24530295	0	0.09
Gtom.BC1F1	A08	i04109Gh	24536694	0	0.1
Gtom.BC1F1	A08	i04108Gh	24537482	0	0.1
Gtom.BC1F1	A08	i27827Gh	24599870	0	0.15
Gtom.BC1F1	A08	i34681Gh	24644173	0	0.17
Gtom.BC1F1	A08	i42096Gh	24923335	0	0.11
Gtom.BC1F1	A08	i36143Gh	24945388	0	0.09
Gtom.BC1F1	A08	i34977Gh	24979113	0	0.06
Gtom.BC1F1	A08	i57974Gb	24979361	0	0.06
Gtom.BC1F1	A08	i47024Gh	25221671	0	0.06
Gtom.BC1F1	A08	i26616Gh	25472920	0	0.05
Gtom.BC1F1	A08	i46114Gh	25514262	0	0.05
Gtom.BC1F1	A08	i38984Gh	25589780	0	0.05
Gtom.BC1F1	A08	i34914Gh	25622392	0	0.05
Gtom.BC1F1	A08	i42817Gh	26191241	NA	0.04
Gtom.BC1F1	A08	i27046Gh	26532239	0	0.02
Gtom.BC1F1	A08	i41801Gh	26702918	0	0.02
Gtom.BC1F1	A08	i34345Gh	26847504	0	0.01
Gtom.BC1F1	A08	i24064Gh	26851083	0	0.01
Gtom.BC1F1	A08	i32087Gh	26956491	0	0
Gtom.BC1F1	A08	i23570Gh	27048793	0	0
Gtom.BC1F1	A08	i44357Gh	27104163	0	0
Gtom.BC1F1	A08	i33091Gh	27270792	0	0
Gtom.BC1F1	A08	i33377Gh	27685635	0	0
Gtom.BC1F1	A08	i41761Gh	27838804	0	0
Gtom.BC1F1	A08	i44639Gh	28009152	0	0
Gtom.BC1F1	A08	i36901Gh	28030993	0	0
Gtom.BC1F1	A08	i25752Gh	28416357	0	0
Gtom.BC1F1	A08	i39830Gh	28744942	0	0
Gtom.BC1F1	A08	i38522Gh	28821239	0	0
Gtom.BC1F1	A08	i29776Gh	29152284	0	0
Gtom.BC1F1	A08	i48448Gh	29165044	0	0
Gtom.BC1F1	A08	i26738Gh	29316015	0	0
Gtom.BC1F1	A08	i44862Gh	29553456	0	0
Gtom.BC1F1	A08	i04118Gh	29641713	0	0
Gtom.BC1F1	A08	i18188Gh	29646109	0	0
Gtom.BC1F1	A08	i26279Gh	29718855	0	0
Gtom.BC1F1	A08	i38330Gh	29737106	0	0
Gtom.BC1F1	A08	i29066Gh	29814656	0	0
Gtom.BC1F1	A08	i40937Gh	29900659	0	0
Gtom.BC1F1	A08	i34632Gh	29944286	0	0
Gtom.BC1F1	A08	i30807Gh	30008724	0	0
Gtom.BC1F1	A08	i40345Gh	30078296	0	0
Gtom.BC1F1	A08	i46902Gh	30306820	0	0
Gtom.BC1F1	A08	i43535Gh	30382378	0	0
Gtom.BC1F1	A08	i45597Gh	30843049	0	0
Gtom.BC1F1	A08	i23897Gh	30965898	0	0
Gtom.BC1F1	A08	i25587Gh	30967236	0	0
Gtom.BC1F1	A08	i41060Gh	31020933	0	0
Gtom.BC1F1	A08	i28269Gh	31200281	0	0
Gtom.BC1F1	A08	i28268Gh	31328741	0	0
Gtom.BC1F1	A08	i39991Gh	31383419	0	0
Gtom.BC1F1	A08	i18691Gh	31387020	0	0
Gtom.BC1F1	A08	i33414Gh	31697316	0	0
Gtom.BC1F1	A08	i61048Gt	31861551	0	0
Gtom.BC1F1	A08	i37082Gh	31942683	0	0
Gtom.BC1F1	A08	i51460Gb	31947139	0	0
Gtom.BC1F1	A08	i40145Gh	31960807	0	0
Gtom.BC1F1	A08	i40144Gh	32096074	0	0
Gtom.BC1F1	A08	i25862Gh	32147864	0	0
Gtom.BC1F1	A08	i04162Gh	32181677	0	0
Gtom.BC1F1	A08	i36814Gh	32665911	0	0
Gtom.BC1F1	A08	i43853Gh	32880949	0	0
Gtom.BC1F1	A08	i24643Gh	32881770	0	0
Gtom.BC1F1	A08	i34426Gh	32934752	0	0
Gtom.BC1F1	A08	i04167Gh	32989644	0	0
Gtom.BC1F1	A08	i46229Gh	32994175	0	0
Gtom.BC1F1	A08	i40237Gh	33343126	0	0
Gtom.BC1F1	A08	i48052Gh	33404560	0	0
Gtom.BC1F1	A08	i40236Gh	33550910	0	0
Gtom.BC1F1	A08	i30797Gh	33631307	0	0
Gtom.BC1F1	A08	i27354Gh	34228736	0	0
Gtom.BC1F1	A08	i30088Gh	34286045	0	0
Gtom.BC1F1	A08	i59931Gb	34478633	0	0
Gtom.BC1F1	A08	i04134Gh	34697481	0	0
Gtom.BC1F1	A08	i36631Gh	34816040	0	0
Gtom.BC1F1	A08	i29025Gh	35091646	0	0
Gtom.BC1F1	A08	i23666Gh	35317335	0	0
Gtom.BC1F1	A08	i48032Gh	35543188	0	0
Gtom.BC1F1	A08	i26244Gh	35589650	0	0
Gtom.BC1F1	A08	i48031Gh	35631517	0	0
Gtom.BC1F1	A08	i45124Gh	35640739	0	0
Gtom.BC1F1	A08	i39748Gh	35762875	0	0
Gtom.BC1F1	A08	i27765Gh	35905205	0	0
Gtom.BC1F1	A08	i34006Gh	35923174	0	0
Gtom.BC1F1	A08	i28642Gh	36054319	0	0
Gtom.BC1F1	A08	i35435Gh	36524792	0	0
Gtom.BC1F1	A08	i45272Gh	36806397	0	0
Gtom.BC1F1	A08	i38743Gh	36924246	0	0
Gtom.BC1F1	A08	i28511Gh	37251697	0	0
Gtom.BC1F1	A08	i34757Gh	37307902	0	0
Gtom.BC1F1	A08	i47748Gh	37327291	0	0
Gtom.BC1F1	A08	i33392Gh	37498580	0	0
Gtom.BC1F1	A08	i29892Gh	37555985	0	0
Gtom.BC1F1	A08	i43021Gh	37725329	0	0
Gtom.BC1F1	A08	i25300Gh	38110485	0	0
Gtom.BC1F1	A08	i24625Gh	38408237	0	0
Gtom.BC1F1	A08	i43693Gh	38445611	0	0
Gtom.BC1F1	A08	i35274Gh	38451032	0	0
Gtom.BC1F1	A08	i27143Gh	38529451	0	0
Gtom.BC1F1	A08	i30067Gh	38533812	0	0
Gtom.BC1F1	A08	i30068Gh	38641645	0	0
Gtom.BC1F1	A08	i28507Gh	38651923	0	0
Gtom.BC1F1	A08	i42687Gh	38848743	0	0
Gtom.BC1F1	A08	i42916Gh	38885265	0	0
Gtom.BC1F1	A08	i62455Gt	39014787	0	0
Gtom.BC1F1	A08	i42998Gh	39814739	NA	0
Gtom.BC1F1	A08	i29042Gh	40258166	0	0
Gtom.BC1F1	A08	i34365Gh	40391847	0	0
Gtom.BC1F1	A08	i43175Gh	40398314	0	0
Gtom.BC1F1	A08	i47193Gh	40862024	0	0
Gtom.BC1F1	A08	i41548Gh	40868393	0	0
Gtom.BC1F1	A08	i46393Gh	40885355	0	0
Gtom.BC1F1	A08	i28188Gh	41044805	0	0
Gtom.BC1F1	A08	i34170Gh	41234502	0	0
Gtom.BC1F1	A08	i36040Gh	41480187	0	0
Gtom.BC1F1	A08	i04159Gh	41647169	0	0
Gtom.BC1F1	A08	i40775Gh	41732494	0	0
Gtom.BC1F1	A08	i33896Gh	41757199	0	0
Gtom.BC1F1	A08	i56458Gb	41861788	0	0.01
Gtom.BC1F1	A08	i43690Gh	42533828	0	0.04
Gtom.BC1F1	A08	i45956Gh	42754697	0	0.05
Gtom.BC1F1	A08	i23559Gh	42757923	0	0.05
Gtom.BC1F1	A08	i45098Gh	42842740	0	0.05
Gtom.BC1F1	A08	i04152Gh	43083198	0	0.06
Gtom.BC1F1	A08	i24472Gh	43092720	0	0.06
Gtom.BC1F1	A08	i49447Gh	43175906	0	0.07
Gtom.BC1F1	A08	i41511Gh	43381433	0	0.07
Gtom.BC1F1	A08	i36709Gh	43556806	0	0.08
Gtom.BC1F1	A08	i43730Gh	43758344	0	0.09
Gtom.BC1F1	A08	i34095Gh	44197693	0	0.11
Gtom.BC1F1	A08	i18685Gh	44201533	0	0.11
Gtom.BC1F1	A08	i00962Gh	44202795	0	0.11
Gtom.BC1F1	A08	i04147Gh	44483202	0	0.11
Gtom.BC1F1	A08	i24053Gh	44705693	0	0.12
Gtom.BC1F1	A08	i04144Gh	44746479	0	0.12
Gtom.BC1F1	A08	i44613Gh	44797801	0	0.13
Gtom.BC1F1	A08	i44013Gh	45395870	0	0.18
Gtom.BC1F1	A08	i47315Gh	45488643	0	0.17
Gtom.BC1F1	A08	i42315Gh	45626791	0	0.16
Gtom.BC1F1	A08	i23160Gh	45675967	0	0.16
Gtom.BC1F1	A08	i50119Gb	46145199	0	0.18
Gtom.BC1F1	A08	i29105Gh	46226476	0	0.19
Gtom.BC1F1	A08	i39300Gh	46259255	0	0.2
Gtom.BC1F1	A08	i34478Gh	46406255	0.61	0.22
Gtom.BC1F1	A08	i18678Gh	46450099	0.61	0.21
Gtom.BC1F1	A08	i41040Gh	46630226	1.25	0.18
Gtom.BC1F1	A08	i37974Gh	46715600	1.54	0.17
Gtom.BC1F1	A08	i26556Gh	46728863	1.69	0.17
Gtom.BC1F1	A08	i37496Gh	46793870	1.86	0.17
Gtom.BC1F1	A08	i62199Gt	46807024	1.86	0.17
Gtom.BC1F1	A08	i61598Gt	46976516	1.77	0.16
Gtom.BC1F1	A08	i37414Gh	47058093	1.77	0.17
Gtom.BC1F1	A08	i37413Gh	47146167	1.67	0.17
Gtom.BC1F1	A08	i51334Gb	47163219	1.67	0.17
Gtom.BC1F1	A08	i24803Gh	47164485	1.67	0.17
Gtom.BC1F1	A08	i35927Gh	47253287	0.96	0.18
Gtom.BC1F1	A08	i29615Gh	47474169	0	0.22
Gtom.BC1F1	A08	i42730Gh	48257065	NA	0.16
Gtom.BC1F1	A08	i36212Gh	49010935	0	0.13
Gtom.BC1F1	A08	i30480Gh	49070787	0	0.13
Gtom.BC1F1	A08	i40430Gh	49123464	0	0.13
Gtom.BC1F1	A08	i30877Gh	49280939	0	0.13
Gtom.BC1F1	A08	i49348Gh	49545981	0	0.13
Gtom.BC1F1	A08	i55901Gb	49705962	0	0.14
Gtom.BC1F1	A08	i48262Gh	49863297	0	0.13
Gtom.BC1F1	A08	i43922Gh	50083443	0	0.11
Gtom.BC1F1	A08	i41275Gh	50291937	0	0.1
Gtom.BC1F1	A08	i25637Gh	50303477	0	0.1
Gtom.BC1F1	A08	i33225Gh	50509013	0	0.09
Gtom.BC1F1	A08	i51808Gb	50714960	0	0.08
Gtom.BC1F1	A08	i42953Gh	50827022	0	0.07
Gtom.BC1F1	A08	i56356Gb	50896929	0	0.06
Gtom.BC1F1	A08	i62590Gt	51111033	0	0.05
Gtom.BC1F1	A08	i30386Gh	51380950	0	0.04
Gtom.BC1F1	A08	i04186Gh	51563892	0	0.03
Gtom.BC1F1	A08	i23766Gh	51690872	0	0.03
Gtom.BC1F1	A08	i37064Gh	51696875	0	0.03
Gtom.BC1F1	A08	i23899Gh	52063342	0	0.02
Gtom.BC1F1	A08	i48425Gh	52087275	0	0.02
Gtom.BC1F1	A08	i51034Gb	52283579	0	0.01
Gtom.BC1F1	A08	i46286Gh	52407635	0	0.01
Gtom.BC1F1	A08	i38519Gh	52541996	0	0.01
Gtom.BC1F1	A08	i35767Gh	52600013	0	0.01
Gtom.BC1F1	A08	i41434Gh	52940529	NA	0
Gtom.BC1F1	A08	i32948Gh	54748508	0	0
Gtom.BC1F1	A08	i23224Gh	54823755	0	0
Gtom.BC1F1	A08	i25322Gh	54945653	0	0
Gtom.BC1F1	A08	i30693Gh	54997329	0	0
Gtom.BC1F1	A08	i38450Gh	55015495	0	0
Gtom.BC1F1	A08	i31668Gh	55667650	0	0
Gtom.BC1F1	A08	i37943Gh	55905284	0	0
Gtom.BC1F1	A08	i26058Gh	55939015	0	0
Gtom.BC1F1	A08	i56195Gb	55939323	0	0
Gtom.BC1F1	A08	i30080Gh	55953669	0	0
Gtom.BC1F1	A08	i04173Gh	56510435	0	0
Gtom.BC1F1	A08	i39900Gh	56531179	0	0
Gtom.BC1F1	A08	i43217Gh	56540502	0	0
Gtom.BC1F1	A08	i31221Gh	56570469	0	0
Gtom.BC1F1	A08	i36369Gh	57002708	0	0
Gtom.BC1F1	A08	i40757Gh	57202082	0	0
Gtom.BC1F1	A08	i27853Gh	57291809	0	0
Gtom.BC1F1	A08	i46170Gh	57316930	0	0
Gtom.BC1F1	A08	i24869Gh	57352572	0	0
Gtom.BC1F1	A08	i46016Gh	57484670	0	0
Gtom.BC1F1	A08	i23703Gh	57902819	0	0
Gtom.BC1F1	A08	i36478Gh	57907237	0	0
Gtom.BC1F1	A08	i32998Gh	58040742	0	0
Gtom.BC1F1	A08	i31252Gh	58089890	0	0
Gtom.BC1F1	A08	i32999Gh	58191362	0	0
Gtom.BC1F1	A08	i37101Gh	59296571	0	0
Gtom.BC1F1	A08	i39029Gh	59335587	0	0
Gtom.BC1F1	A08	i46824Gh	59369394	0	0
Gtom.BC1F1	A08	i41441Gh	59643814	0	0
Gtom.BC1F1	A08	i27299Gh	59658447	0	0
Gtom.BC1F1	A08	i30297Gh	59731429	0	0
Gtom.BC1F1	A08	i23543Gh	60193641	0	0
Gtom.BC1F1	A08	i36264Gh	60232948	0	0
Gtom.BC1F1	A08	i28138Gh	60465961	0	0
Gtom.BC1F1	A08	i28035Gh	60652604	0	0
Gtom.BC1F1	A08	i34742Gh	60692923	0	0
Gtom.BC1F1	A08	i15080Gh	61130216	0	0
Gtom.BC1F1	A08	i56787Gb	61351913	0	0
Gtom.BC1F1	A08	i33930Gh	61388819	0	0
Gtom.BC1F1	A08	i28763Gh	61542929	0	0
Gtom.BC1F1	A08	i45890Gh	61833069	0	0
Gtom.BC1F1	A08	i43228Gh	61836930	0	0
Gtom.BC1F1	A08	i37571Gh	61923673	0	0
Gtom.BC1F1	A08	i27684Gh	61938845	0	0
Gtom.BC1F1	A08	i04195Gh	62389245	0	0
Gtom.BC1F1	A08	i45900Gh	62472579	0	0
Gtom.BC1F1	A08	i38303Gh	62541161	0	0
Gtom.BC1F1	A08	i34127Gh	62727321	0	0
Gtom.BC1F1	A08	i32855Gh	62841796	0	0
Gtom.BC1F1	A08	i50879Gb	62868718	0	0
Gtom.BC1F1	A08	i15081Gh	62889467	0	0
Gtom.BC1F1	A08	i45774Gh	62918099	0	0
Gtom.BC1F1	A08	i45676Gh	63030872	0	0
Gtom.BC1F1	A08	i60655Gb	63323469	0	0
Gtom.BC1F1	A08	i43566Gh	63520818	0	0
Gtom.BC1F1	A08	i35701Gh	63610582	0	0
Gtom.BC1F1	A08	i27036Gh	63613202	0	0
Gtom.BC1F1	A08	i48183Gh	63624222	0	0
Gtom.BC1F1	A08	i43920Gh	63678700	0	0
Gtom.BC1F1	A08	i41244Gh	63746465	0	0
Gtom.BC1F1	A08	i58515Gb	63871777	0	0
Gtom.BC1F1	A08	i36495Gh	63948761	0	0
Gtom.BC1F1	A08	i35975Gh	64023966	0	0
Gtom.BC1F1	A08	i58684Gb	64320357	0	0
Gtom.BC1F1	A08	i25904Gh	64406227	0	0
Gtom.BC1F1	A08	i31849Gh	64489149	0	0
Gtom.BC1F1	A08	i31850Gh	64652345	0	0
Gtom.BC1F1	A08	i44050Gh	64748590	0	0
Gtom.BC1F1	A08	i26404Gh	64968435	0	0
Gtom.BC1F1	A08	i28004Gh	65142267	0	0
Gtom.BC1F1	A08	i42636Gh	65463840	0	0
Gtom.BC1F1	A08	i23406Gh	65469105	0	0
Gtom.BC1F1	A08	i34419Gh	65484206	0	0
Gtom.BC1F1	A08	i43428Gh	65545661	0	0
Gtom.BC1F1	A08	i39195Gh	65608457	0	0
Gtom.BC1F1	A08	i46245Gh	65614161	0	0
Gtom.BC1F1	A08	i37099Gh	65830800	0	0
Gtom.BC1F1	A08	i26063Gh	65994948	0	0
Gtom.BC1F1	A08	i38070Gh	66540241	0	0
Gtom.BC1F1	A08	i37037Gh	66801821	0	0
Gtom.BC1F1	A08	i45780Gh	66806207	0	0
Gtom.BC1F1	A08	i15093Gh	66813338	0	0
Gtom.BC1F1	A08	i44398Gh	67353853	0	0
Gtom.BC1F1	A08	i44951Gh	67365677	0	0
Gtom.BC1F1	A08	i39214Gh	67643987	0	0
Gtom.BC1F1	A08	i37115Gh	67723027	0	0
Gtom.BC1F1	A08	i43688Gh	68033956	0	0
Gtom.BC1F1	A08	i31120Gh	68219305	0	0
Gtom.BC1F1	A08	i25781Gh	68523024	0	0
Gtom.BC1F1	A08	i43502Gh	68650794	0	0
Gtom.BC1F1	A08	i40072Gh	68719030	0	0
Gtom.BC1F1	A08	i34076Gh	68741112	0	0
Gtom.BC1F1	A08	i31573Gh	68760656	0	0
Gtom.BC1F1	A08	i27015Gh	68780400	0	0
Gtom.BC1F1	A08	i45277Gh	68795115	0	0
Gtom.BC1F1	A08	i04230Gh	69405256	0	0
Gtom.BC1F1	A08	i04229Gh	69407899	0	0
Gtom.BC1F1	A08	i34134Gh	69502189	0	0
Gtom.BC1F1	A08	i04227Gh	69829800	0	0
Gtom.BC1F1	A08	i18719Gh	70116420	0	0
Gtom.BC1F1	A08	i41249Gh	70338011	0	0
Gtom.BC1F1	A08	i36451Gh	70517317	0	0
Gtom.BC1F1	A08	i23855Gh	70672886	0	0
Gtom.BC1F1	A08	i25122Gh	70815669	0	0
Gtom.BC1F1	A08	i41822Gh	70851025	0	0
Gtom.BC1F1	A08	i48398Gh	70912432	0	0
Gtom.BC1F1	A08	i33306Gh	70958989	0	0
Gtom.BC1F1	A08	i42178Gh	71059096	0	0
Gtom.BC1F1	A08	i33258Gh	71156138	0	0
Gtom.BC1F1	A08	i15096Gh	71167869	0	0
Gtom.BC1F1	A08	i38688Gh	71449480	0	0
Gtom.BC1F1	A08	i38698Gh	71450377	0	0
Gtom.BC1F1	A08	i24756Gh	71490255	0	0
Gtom.BC1F1	A08	i46277Gh	71630187	0	0
Gtom.BC1F1	A08	i35513Gh	71655370	0	0
Gtom.BC1F1	A08	i36615Gh	71722192	0	0
Gtom.BC1F1	A08	i38459Gh	71746572	0	0
Gtom.BC1F1	A08	i32015Gh	72009288	0	0
Gtom.BC1F1	A08	i41415Gh	72023965	0	0
Gtom.BC1F1	A08	i49217Gh	72103014	0	0
Gtom.BC1F1	A08	i26417Gh	72381790	0	0
Gtom.BC1F1	A08	i24346Gh	72429268	0	0
Gtom.BC1F1	A08	i24347Gh	72569928	0	0
Gtom.BC1F1	A08	i46560Gh	72594336	0	0
Gtom.BC1F1	A08	i39928Gh	72950727	0	0
Gtom.BC1F1	A08	i44458Gh	73173962	0	0.01
Gtom.BC1F1	A08	i49244Gh	73266685	0	0.01
Gtom.BC1F1	A08	i39088Gh	73361937	0	0.01
Gtom.BC1F1	A08	i42006Gh	73635371	0	0.02
Gtom.BC1F1	A08	i43142Gh	73669750	0	0.02
Gtom.BC1F1	A08	i45153Gh	73790385	0	0.02
Gtom.BC1F1	A08	i30491Gh	73904340	0	0.02
Gtom.BC1F1	A08	i33102Gh	74425248	NA	0.04
Gtom.BC1F1	A08	i42508Gh	74668944	0	0.05
Gtom.BC1F1	A08	i38682Gh	74797404	0	0.05
Gtom.BC1F1	A08	i38496Gh	75035554	0	0.06
Gtom.BC1F1	A08	i34502Gh	75098529	0	0.11
Gtom.BC1F1	A08	i04294Gh	75184010	0	0.17
Gtom.BC1F1	A08	i59178Gb	75360526	0	0.22
Gtom.BC1F1	A08	i36425Gh	75382283	0	0.23
Gtom.BC1F1	A08	i26689Gh	75486626	0	0.22
Gtom.BC1F1	A08	i47703Gh	75533804	0	0.21
Gtom.BC1F1	A08	i24829Gh	75643516	0	0.16
Gtom.BC1F1	A08	i25401Gh	75714193	0	0.18
Gtom.BC1F1	A08	i49126Gh	76286199	0	0.25
Gtom.BC1F1	A08	i35556Gh	76397923	0	0.26
Gtom.BC1F1	A08	i26400Gh	76625886	0	0.26
Gtom.BC1F1	A08	i28838Gh	76724835	0	0.26
Gtom.BC1F1	A08	i46186Gh	76755696	0	0.26
Gtom.BC1F1	A08	i24606Gh	76889956	0	0.26
Gtom.BC1F1	A08	i38302Gh	77136999	0	0.23
Gtom.BC1F1	A08	i36487Gh	77474778	NA	0.21
Gtom.BC1F1	A08	i28177Gh	77806866	1.8	0.2
Gtom.BC1F1	A08	i38180Gh	78206830	1	0.2
Gtom.BC1F1	A08	i38713Gh	78216926	1	0.2
Gtom.BC1F1	A08	i41833Gh	78239713	1	0.2
Gtom.BC1F1	A08	i36180Gh	78316697	0	0.2
Gtom.BC1F1	A08	i26610Gh	78489924	0	0.21
Gtom.BC1F1	A08	i34825Gh	78535601	0	0.22
Gtom.BC1F1	A08	i46250Gh	78581063	0	0.22
Gtom.BC1F1	A08	i34824Gh	78687959	0	0.23
Gtom.BC1F1	A08	i33701Gh	78695794	0	0.23
Gtom.BC1F1	A08	i28951Gh	78749516	0	0.24
Gtom.BC1F1	A08	i36258Gh	79219153	0	0.16
Gtom.BC1F1	A08	i37958Gh	79291508	0	0.17
Gtom.BC1F1	A08	i00343Gh	79315418	0	0.18
Gtom.BC1F1	A08	i56544Gb	79364565	0	0.19
Gtom.BC1F1	A08	i37957Gh	79371072	0	0.19
Gtom.BC1F1	A08	i27493Gh	79407243	0	0.2
Gtom.BC1F1	A08	i04279Gh	79408434	0	0.2
Gtom.BC1F1	A08	i28071Gh	79465936	0	0.19
Gtom.BC1F1	A08	i31104Gh	79795099	0	0.14
Gtom.BC1F1	A08	i28911Gh	79877900	0	0.13
Gtom.BC1F1	A08	i32324Gh	80079184	NA	0.1
Gtom.BC1F1	A08	i26998Gh	80805153	0	0.05
Gtom.BC1F1	A08	i35715Gh	81104184	0	0.04
Gtom.BC1F1	A08	i21731Gh	81197856	0	0.04
Gtom.BC1F1	A08	i26630Gh	81299347	0	0.04
Gtom.BC1F1	A08	i29359Gh	82050083	NA	0.02
Gtom.BC1F1	A08	i34653Gh	82380649	0	0.02
Gtom.BC1F1	A08	i32978Gh	82405925	0	0.01
Gtom.BC1F1	A08	i27928Gh	82711220	0	0.01
Gtom.BC1F1	A08	i58127Gb	82895829	NA	0.01
Gtom.BC1F1	A08	i47112Gh	84412189	0	0
Gtom.BC1F1	A08	i56134Gb	84444502	0	0
Gtom.BC1F1	A08	i32735Gh	84501676	0	0
Gtom.BC1F1	A08	i59416Gb	84569720	0	0
Gtom.BC1F1	A08	i35522Gh	84735958	0	0
Gtom.BC1F1	A08	i26335Gh	84748597	0	0
Gtom.BC1F1	A08	i22189Gh	85050917	0	0
Gtom.BC1F1	A08	i30036Gh	85090289	0	0
Gtom.BC1F1	A08	i49124Gh	85379798	0	0
Gtom.BC1F1	A08	i39773Gh	85671396	0	0
Gtom.BC1F1	A08	i26418Gh	85676180	0	0
Gtom.BC1F1	A08	i24457Gh	85982484	0	0
Gtom.BC1F1	A08	i42906Gh	86082445	0	0
Gtom.BC1F1	A08	i23819Gh	86083974	0	0
Gtom.BC1F1	A08	i34204Gh	86332115	0	0
Gtom.BC1F1	A08	i56614Gb	86459455	0	0
Gtom.BC1F1	A08	i38800Gh	86608157	0	0.01
Gtom.BC1F1	A08	i59945Gb	86728828	0	0.01
Gtom.BC1F1	A08	i34237Gh	86752662	0	0.01
Gtom.BC1F1	A08	i34840Gh	86753314	0	0.01
Gtom.BC1F1	A08	i58430Gb	86930065	0	0.02
Gtom.BC1F1	A08	i37205Gh	86930152	0	0.02
Gtom.BC1F1	A08	i24899Gh	87286980	0	0.09
Gtom.BC1F1	A08	i26747Gh	87336707	0	0.09
Gtom.BC1F1	A08	i34761Gh	87384163	0	0.09
Gtom.BC1F1	A08	i39302Gh	87456241	0	0.09
Gtom.BC1F1	A08	i34762Gh	87476094	0	0.09
Gtom.BC1F1	A08	i26748Gh	87496426	0	0.09
Gtom.BC1F1	A08	i23785Gh	87519639	0	0.08
Gtom.BC1F1	A08	i00334Gh	87530331	0	0.08
Gtom.BC1F1	A08	i04266Gh	87531693	0	0.08
Gtom.BC1F1	A08	i27923Gh	87574053	0	0.08
Gtom.BC1F1	A08	i46061Gh	87978954	0	0.12
Gtom.BC1F1	A08	i31887Gh	87991052	0	0.12
Gtom.BC1F1	A08	i24516Gh	87996861	0	0.12
Gtom.BC1F1	A08	i63423Gm	88060393	0	0.14
Gtom.BC1F1	A08	i47694Gh	88143854	0	0.18
Gtom.BC1F1	A08	i61488Gt	88161564	0	0.19
Gtom.BC1F1	A08	i30852Gh	88225469	0	0.22
Gtom.BC1F1	A08	i43541Gh	88230799	0	0.22
Gtom.BC1F1	A08	i30672Gh	88242103	0	0.23
Gtom.BC1F1	A08	i37370Gh	88707295	0	0.28
Gtom.BC1F1	A08	i23129Gh	88737465	0	0.27
Gtom.BC1F1	A08	i39859Gh	88908064	0	0.39
Gtom.BC1F1	A08	i18727Gh	88939017	0	0.4
Gtom.BC1F1	A08	i04258Gh	88940519	0	0.41
Gtom.BC1F1	A08	i00322Gh	88940742	0	0.41
Gtom.BC1F1	A08	i21949Gh	89127266	0	0.43
Gtom.BC1F1	A08	i38222Gh	89163152	0	0.42
Gtom.BC1F1	A08	i22436Gh	89248751	0	0.39
Gtom.BC1F1	A08	i04251Gh	89317571	0	0.41
Gtom.BC1F1	A08	i35543Gh	89686156	0	0.54
Gtom.BC1F1	A08	i37281Gh	89936624	NA	0.61
Gtom.BC1F1	A08	i21736Gh	90042320	NA	0.64
Gtom.BC1F1	A08	i35015Gh	90561058	5.92	0.78
Gtom.BC1F1	A08	i00827Gh	90579174	5.92	0.78
Gtom.BC1F1	A08	i27968Gh	90624330	3.21	0.79
Gtom.BC1F1	A08	i47257Gh	90663969	3.21	0.8
Gtom.BC1F1	A08	i28319Gh	90680796	3.21	0.8
Gtom.BC1F1	A08	i47782Gh	90687030	3.21	0.81
Gtom.BC1F1	A08	i24040Gh	91095388	1.47	0.89
Gtom.BC1F1	A08	i40175Gh	91354910	0	0.93
Gtom.BC1F1	A08	i30918Gh	91484601	0	0.95
Gtom.BC1F1	A08	i63047Gt	91583567	0	0.98
Gtom.BC1F1	A08	i39261Gh	91692246	0	1.01
Gtom.BC1F1	A08	i35945Gh	92262815	0	1.05
Gtom.BC1F1	A08	i29777Gh	92359909	2.44	1.04
Gtom.BC1F1	A08	i56005Gb	92360394	2.44	1.04
Gtom.BC1F1	A08	i04300Gh	92450407	2.44	1.03
Gtom.BC1F1	A08	i29778Gh	92492999	2.44	1.02
Gtom.BC1F1	A08	i48310Gh	92791965	2.22	1.03
Gtom.BC1F1	A08	i51396Gb	92848855	2.22	1.04
Gtom.BC1F1	A08	i60664Gb	92853053	2.22	1.04
Gtom.BC1F1	A08	i22907Gh	92999999	1.83	1.05
Gtom.BC1F1	A08	i40138Gh	93089215	1.83	1.05
Gtom.BC1F1	A08	i01020Gh	93105550	1.83	1.06
Gtom.BC1F1	A08	i43159Gh	93284885	1.83	1.07
Gtom.BC1F1	A08	i23877Gh	93940359	0	0.96
Gtom.BC1F1	A08	i26002Gh	94103713	0.75	0.96
Gtom.BC1F1	A08	i37097Gh	94150826	0.75	0.96
Gtom.BC1F1	A08	i36856Gh	94177367	1.29	0.96
Gtom.BC1F1	A08	i39880Gh	94262405	1.29	0.96
Gtom.BC1F1	A08	i28580Gh	94268012	1.54	0.96
Gtom.BC1F1	A08	i30784Gh	94448393	1.91	0.97
Gtom.BC1F1	A08	i21748Gh	94451374	1.91	0.97
Gtom.BC1F1	A08	i40271Gh	94482635	1.91	0.97
Gtom.BC1F1	A08	i63682Gm	94489282	1.91	0.97
Gtom.BC1F1	A08	i30849Gh	94539963	1.91	0.98
Gtom.BC1F1	A08	i04307Gh	94673755	2.21	0.99
Gtom.BC1F1	A08	i43689Gh	94766542	2.59	1.01
Gtom.BC1F1	A08	i22711Gh	94790519	2.9	1
Gtom.BC1F1	A08	i22779Gh	94926097	1.31	0.93
Gtom.BC1F1	A08	i36140Gh	95291889	NA	0.78
Gtom.BC1F1	A08	i31927Gh	95293777	NA	0.78
Gtom.BC1F1	A08	i37893Gh	96348338	NA	0.5
Gtom.BC1F1	A08	i62462Gt	97521436	NA	0.46
Gtom.BC1F1	A08	i28152Gh	98093367	NA	0.54
Gtom.BC1F1	A08	i24465Gh	98219995	NA	0.54
Gtom.BC1F1	A08	i60663Gb	98530163	NA	0.55
Gtom.BC1F1	A08	i38306Gh	99403850	NA	0.64
Gtom.BC1F1	A08	i20427Gh	100406173	0	0.87
Gtom.BC1F1	A08	i62957Gt	100722884	0	0.97
Gtom.BC1F1	A08	i22428Gh	100735714	0	0.97
Gtom.BC1F1	A08	i49211Gh	100762370	0	0.98
Gtom.BC1F1	A08	i47887Gh	101085079	0	0.85
Gtom.BC1F1	A08	i33444Gh	101314373	0	0.81
Gtom.BC1F1	A08	i36057Gh	101337774	0	0.81
Gtom.BC1F1	A08	i26429Gh	101424806	0	0.8
Gtom.BC1F1	A08	i37824Gh	101618826	0	0.81
Gtom.BC1F1	A08	i55960Gb	101707636	0	0.82
Gtom.BC1F1	A08	i34750Gh	101715847	0	0.82
Gtom.BC1F1	A08	i37825Gh	101808485	1.82	0.84
Gtom.BC1F1	A08	i61717Gt	101973534	3.54	0.89
Gtom.BC1F1	A08	i40223Gh	102276833	NA	1.03
Gtom.BC1F1	A08	i63035Gt	102823204	3.58	1.44
Gtom.BC1F1	A08	i62425Gt	102970576	3.58	1.59
Gtom.BC1F1	A08	i62892Gt	103056059	3.58	1.68
Gtom.BC1F1	A08	i52450Gb	103154430	3.58	1.69
Gtom.BC1F1	A08	i50362Gb	103935983	NA	1.79
Gtom.BC1F1	A08	i58509Gb	104074875	NA	1.81
Gtom.BC1F1	A08	i00725Gh	104537920	2.81	1.89
Gtom.BC1F1	A08	i61797Gt	104632072	2.63	1.91
Gtom.BC1F1	A08	i62426Gt	104693775	3.06	1.92
Gtom.BC1F1	A08	i62982Gt	104754167	3.06	1.93
Gtom.BC1F1	A08	i60973Gt	104807964	3.06	1.82
Gtom.BC1F1	A08	i51390Gb	104808372	3.06	1.82
Gtom.BC1F1	A08	i53203Gb	104936661	2.82	1.8
Gtom.BC1F1	A08	i38190Gh	104968002	2.82	1.85
Gtom.BC1F1	A08	i49313Gh	104992799	2.82	1.9
Gtom.BC1F1	A08	i25635Gh	104997052	2.82	1.91
Gtom.BC1F1	A08	i27475Gh	105015860	2.82	1.96
Gtom.BC1F1	A08	i04350Gh	105168858	2.13	1.94
Gtom.BC1F1	A08	i04355Gh	105345074	4.6	1.92
Gtom.BC1F1	A08	i63196Gt	105365944	4.6	1.92
Gtom.BC1F1	A08	i56645Gb	105671263	NA	1.9
Gtom.BC1F1	A08	i23714Gh	106534614	3.48	2.01
Gtom.BC1F1	A08	i63210Gt	106585590	2.69	2.03
Gtom.BC1F1	A08	i32380Gh	106633434	2.69	2.04
Gtom.BC1F1	A08	i23713Gh	106683052	2.69	1.98
Gtom.BC1F1	A08	i40063Gh	106683845	2.69	1.98
Gtom.BC1F1	A08	i21965Gh	106716881	2.69	1.95
Gtom.BC1F1	A08	i54528Gb	106848922	2.03	1.85
Gtom.BC1F1	A08	i51205Gb	107073765	2.09	1.79
Gtom.BC1F1	A08	i62792Gt	107081948	2.09	1.79
Gtom.BC1F1	A08	i48780Gh	107346019	0	1.91
Gtom.BC1F1	A08	i46990Gh	107806896	3.65	1.77
Gtom.BC1F1	A08	i25624Gh	107819078	3.65	1.76
Gtom.BC1F1	A08	i62585Gt	107864919	4.57	1.75
Gtom.BC1F1	A08	i46460Gh	107866798	4.57	1.75
Gtom.BC1F1	A08	i24965Gh	107902154	4.57	1.75
Gtom.BC1F1	A08	i15126Gh	107917115	4.57	1.74
Gtom.BC1F1	A08	i04376Gh	107919175	4.57	1.74
Gtom.BC1F1	A08	i32747Gh	107962760	4.57	1.76
Gtom.BC1F1	A08	i00619Gh	108009981	4.57	1.75
Gtom.BC1F1	A08	i38286Gh	108011712	4.57	1.75
Gtom.BC1F1	A08	i15129Gh	108016358	4.57	1.75
Gtom.BC1F1	A08	i62124Gt	108017274	4.57	1.75
Gtom.BC1F1	A08	i52743Gb	108119799	4.57	1.68
Gtom.BC1F1	A08	i37322Gh	108166033	4.57	1.62
Gtom.BC1F1	A08	i38287Gh	108179646	4.57	1.61
Gtom.BC1F1	A08	i62635Gt	109367269	NA	0.7
Gtom.BC1F1	A08	i49568Gh	110004333	NA	0.79
Gtom.BC1F1	A08	i57941Gb	110389401	0	1.03
Gtom.BC1F1	A08	i62759Gt	110546698	NA	1.17
Gtom.BC1F1	A08	i63697Gm	110673300	0	1.3
Gtom.BC1F1	A08	i51026Gb	111052488	0	1.79
Gtom.BC1F1	A08	i29117Gh	111150561	0	1.94
Gtom.BC1F1	A08	i00115Gh	111379757	0	2.32
Gtom.BC1F1	A08	i41573Gh	111382884	0	2.33
Gtom.BC1F1	A08	i61738Gt	111794391	1.37	3.14
Gtom.BC1F1	A08	i62940Gt	111804734	1.37	3.17
Gtom.BC1F1	A08	i52426Gb	111804825	1.37	3.17
Gtom.BC1F1	A08	i55121Gb	111804941	1.37	3.17
Gtom.BC1F1	A08	i41993Gh	111945324	3.21	3.09
Gtom.BC1F1	A08	i64854Gm	112034834	3.47	3.08
Gtom.BC1F1	A08	i63530Gm	112181341	4.43	3.1
Gtom.BC1F1	A08	i38389Gh	112251044	5.03	3.13
Gtom.BC1F1	A08	i45625Gh	112271203	5.03	3.14
Gtom.BC1F1	A08	i64452Gm	112326380	6.89	3.17
Gtom.BC1F1	A08	i04423Gh	112331096	6.89	3.16
Gtom.BC1F1	A08	i21412Gh	112340443	6.89	3.13
Gtom.BC1F1	A08	i04424Gh	112391126	6.89	3.03
Gtom.BC1F1	A08	i50610Gb	112391800	6.89	3.03
Gtom.BC1F1	A08	i04425Gh	112461859	8.03	2.97
Gtom.BC1F1	A08	i48390Gh	112467130	8.03	2.97
Gtom.BC1F1	A08	i63039Gt	112570872	8.48	3.11
Gtom.BC1F1	A08	i40921Gh	112670941	8.39	3.03
Gtom.BC1F1	A08	i51212Gb	112699608	8.43	3.01
Gtom.BC1F1	A08	i30596Gh	112700449	8.43	3.01
Gtom.BC1F1	A08	i04434Gh	112958201	7.19	2.9
Gtom.BC1F1	A08	i28207Gh	113143388	5.5	2.89
Gtom.BC1F1	A08	i61967Gt	113186518	4.92	2.9
Gtom.BC1F1	A08	i04439Gh	113279834	3.26	2.93
Gtom.BC1F1	A08	i60814Gt	113446237	3.26	3.02
Gtom.BC1F1	A08	i61671Gt	113446441	3.26	3.02
Gtom.BC1F1	A08	i17695Gh	113587113	2.71	3.14
Gtom.BC1F1	A08	i04442Gh	113625546	2.71	3.18
Gtom.BC1F1	A08	i61679Gt	113646260	2.75	3.2
Gtom.BC1F1	A08	i61873Gt	113646566	2.75	3.2
Gtom.BC1F1	A08	i48051Gh	114216573	0	2.81
Gtom.BC1F1	A08	i31486Gh	114220156	0	2.81
Gtom.BC1F1	A08	i55169Gb	114301593	0	2.74
Gtom.BC1F1	A08	i01035Gh	114302355	0	2.73
Gtom.BC1F1	A08	i31485Gh	114361552	0	2.68
Gtom.BC1F1	A08	i43516Gh	114506849	0	2.53
Gtom.BC1F1	A08	i33147Gh	114646763	0	2.37
Gtom.BC1F1	A08	i04449Gh	114896612	0.93	2.31
Gtom.BC1F1	A08	i04450Gh	114896932	0.93	2.31
Gtom.BC1F1	A08	i38165Gh	114943557	0.93	2.21
Gtom.BC1F1	A08	i18786Gh	114979982	0.93	2.12
Gtom.BC1F1	A08	i43802Gh	115027911	1.46	1.97
Gtom.BC1F1	A08	i04456Gh	115039906	1.46	1.93
Gtom.BC1F1	A08	i44564Gh	115083607	1.46	1.76
Gtom.BC1F1	A08	i45221Gh	115090012	1.46	1.77
Gtom.BC1F1	A08	i40352Gh	115339884	1.56	1.92
Gtom.BC1F1	A08	i52342Gb	115781535	0	2.22
Gtom.BC1F1	A08	i63099Gt	115782020	0	2.22
Gtom.BC1F1	A08	i56972Gb	115844987	0	2.26
Gtom.BC1F1	A08	i60174Gb	116217568	0	2.56
Gtom.BC1F1	A08	i62010Gt	116512533	NA	2.81
Gtom.BC1F1	A08	i51248Gb	116747615	NA	3.02
Gtom.BC1F1	A08	i04479Gh	117174173	1.59	3.44
Gtom.BC1F1	A08	i31220Gh	117294764	0	3.56
Gtom.BC1F1	A08	i22127Gh	117337341	0	3.61
Gtom.BC1F1	A08	i26435Gh	117355849	0	3.63
Gtom.BC1F1	A08	i60886Gt	117452684	0	3.73
Gtom.BC1F1	A08	i33699Gh	117460263	0	3.73
Gtom.BC1F1	A08	i43245Gh	117471175	0	3.73
Gtom.BC1F1	A08	i20856Gh	117763972	1.24	3.96
Gtom.BC1F1	A08	i04482Gh	117883758	1.58	4.17
Gtom.BC1F1	A08	i26219Gh	117984101	5.93	4.39
Gtom.BC1F1	A08	i47466Gh	118053179	5.59	4.57
Gtom.BC1F1	A08	i58578Gb	118053522	5.59	4.57
Gtom.BC1F1	A08	i37896Gh	118053845	5.59	4.57
Gtom.BC1F1	A08	i60979Gt	118420538	4.93	3.94
Gtom.BC1F1	A08	i63096Gt	118467356	8.44	4.19
Gtom.BC1F1	A08	i04495Gh	118468080	8.44	4.2
Gtom.BC1F1	A08	i44019Gh	118533240	8.56	4.67
Gtom.BC1F1	A08	i32773Gh	118539069	8.56	4.72
Gtom.BC1F1	A08	i62371Gt	118634589	15.85	5.68
Gtom.BC1F1	A08	i15162Gh	118634699	15.85	5.68
Gtom.BC1F1	A08	i04506Gh	118679457	15.07	5.61
Gtom.BC1F1	A08	i51939Gb	118933524	14.69	5.25
Gtom.BC1F1	A08	i04527Gh	119095812	16.71	5.05
Gtom.BC1F1	A08	i04530Gh	119164887	15.33	4.97
Gtom.BC1F1	A08	i61167Gt	119187711	4.35	4.95
Gtom.BC1F1	A08	i62788Gt	119213118	5.45	4.92
Gtom.BC1F1	A08	i00540Gh	119213127	5.45	4.92
Gtom.BC1F1	A08	i62711Gt	119295717	5.32	4.84
Gtom.BC1F1	A08	i00216Gh	119704898	4.6	4.52
Gtom.BC1F1	A08	i61562Gt	119765544	1.84	4.49
Gtom.BC1F1	A08	i04557Gh	119995757	0.87	4.4
Gtom.BC1F1	A08	i52137Gb	120456261	3.21	4.37
Gtom.BC1F1	A08	i04566Gh	120484716	3.21	4.38
Gtom.BC1F1	A08	i15200Gh	120560074	5.76	4.51
Gtom.BC1F1	A08	i54149Gb	120591127	5.76	4.56
Gtom.BC1F1	A08	i32395Gh	120645519	5.76	4.63
Gtom.BC1F1	A08	i60125Gb	120710168	5.76	4.69
Gtom.BC1F1	A08	i45703Gh	120739342	5.76	4.71
Gtom.BC1F1	A08	i30796Gh	120835314	5.76	4.75
Gtom.BC1F1	A08	i63088Gt	121725742	NA	2.9
Gtom.BC1F1	A08	i61934Gt	122154370	4.7	2.91
Gtom.BC1F1	A08	i61761Gt	122241782	5.14	2.95
Gtom.BC1F1	A08	i50863Gb	122242841	5.11	2.95
Gtom.BC1F1	A08	i50862Gb	122243256	5.1	2.95
Gtom.BC1F1	A08	i04626Gh	122281547	5.1	2.97
Gtom.BC1F1	A08	i50542Gb	122281650	5.1	2.97
Gtom.BC1F1	A08	i52216Gb	122282040	5.1	2.97
Gtom.BC1F1	A08	i04627Gh	122282077	5.1	2.97
Gtom.BC1F1	A08	i04629Gh	122292176	5.1	2.97
Gtom.BC1F1	A08	i64501Gm	122357403	4.84	2.98
Gtom.BC1F1	A08	i28926Gh	122411634	4.84	2.98
Gtom.BC1F1	A08	i50522Gb	122599927	4.84	3.01
Gtom.BC1F1	A08	i15220Gh	122736595	5.04	3.04
Gtom.BC1F1	A08	i52750Gb	122742079	5.1	3.04
Gtom.BC1F1	A08	i30979Gh	122743098	5.17	3.04
Gtom.BC1F1	A08	i52037Gb	122797569	3.95	3.05
Gtom.BC1F1	A08	i51199Gb	122807477	3.95	3.06
Gtom.BC1F1	A08	i50250Gb	123290726	1.97	3.24
Gtom.BC1F1	A08	i51737Gb	123522588	2.46	3.36
Gtom.BC1F1	A08	i52861Gb	123565792	2.46	3.38
Gtom.BC1F1	A08	i50155Gb	123566274	2.46	3.38
Gtom.BC1F1	A08	i65200Gm	123786670	2.43	3.47
Gtom.BC1F1	A08	i38344Gh	123803973	2.7	3.49
Gtom.BC1F1	A08	i04661Gh	123973481	4.03	3.7
Gtom.BC1F1	A08	i63133Gt	124123007	5.77	3.98
Gtom.BC1F1	A08	i04669Gh	124156831	5.77	4.05
Gtom.BC1F1	A08	i62067Gt	124183553	5.77	4.12
Gtom.BC1F1	A08	i04673Gh	124194515	5.77	3.88
Gtom.BC1F1	A08	i04675Gh	124204285	5.77	3.69
Gtom.BC1F1	A08	i50859Gb	124204292	5.77	3.69
Gtom.BC1F1	A08	i64186Gm	124204963	5.77	3.68
Gtom.BC1F1	A08	i14022Gh	124243604	5.24	3.16
Gtom.BC1F1	A08	i04685Gh	124324067	6.04	3.13
Gtom.BC1F1	A08	i04688Gh	124414312	6.04	4.8
Gtom.BC1F1	A08	i04689Gh	124498138	4	5.32
Gtom.BC1F1	A08	i15235Gh	124567567	3.78	5.71
Gtom.BC1F1	A08	i04693Gh	124567849	3.78	5.71
Gtom.BC1F1	A08	i62081Gt	124720368	1.49	6.42
Gtom.BC1F1	A08	i51241Gb	124721343	1.49	6.43
Gtom.BC1F1	A08	i64331Gm	124745241	0.56	6.52
Gtom.BC1F1	A08	i51206Gb	124962992	2.94	7.15
Gtom.BC1F1	A08	i62330Gt	124967416	2.94	7.16
Gtom.BC1F1	A08	i04718Gh	124972381	2.94	7.17
Gtom.BC1F1	A08	i04719Gh	124993329	2.94	7.21
Gtom.BC1F1	A08	i01126Gh	125035732	4.07	7.27
Gtom.BC1F1	A08	i50501Gb	125183131	4.96	7.38
Gtom.BC1F1	A08	i04739Gh	125357217	9.79	7.28
Gtom.BC1F1	A08	i18831Gh	125365624	9.79	7.36
Gtom.BC1F1	A08	i18832Gh	125365737	9.79	7.36
Gtom.BC1F1	A08	i04741Gh	125367742	9.79	7.38
Gtom.BC1F1	A08	i51280Gb	125510841	13.62	7.7
Gtom.BC1F1	A08	i50749Gb	125515822	13.62	7.67
Gtom.BC1F1	A08	i50748Gb	125516125	13.62	7.67
Gtom.BC1F1	A08	i04749Gh	125546656	14.86	7.43
Gtom.BC1F1	A08	i65009Gm	125779374	15.29	7.79
Gtom.BC1F1	A08	i47620Gh	125786032	15.29	7.79
Gtom.BC1F1	A08	i54388Gb	125829671	15.29	7.81
Gtom.BC1F1	A08	i60714Gt	125847310	15.29	7.81
Gtom.BC1F1	A08	i04756Gh	125895752	16.57	7.81
Gtom.BC1F1	A08	i50286Gb	126003980	13.54	7.75
Gtom.BC1F1	A08	i49084Gh	126077643	9.56	7.66
Gtom.BC1F1	A08	i64553Gm	126117411	9.56	7.69
Gtom.BC1F1	A08	i04773Gh	126188218	9.56	7.75
Gtom.BC1F1	A08	i33113Gh	126430921	5.41	7.93
Gtom.BC1F1	A08	i61029Gt	126707480	10.48	8.08
Gtom.BC1F1	A08	i15250Gh	126711797	9.63	8.08
Gtom.BC1F1	A08	i04798Gh	126902175	7.61	8.15
Gtom.BC1F1	A08	i51203Gb	126945404	5.73	8.16
Gtom.BC1F1	A08	i61743Gt	126979888	5.73	8.17
Gtom.BC1F1	A08	i62034Gt	127010795	5.73	8.18
Gtom.BC1F1	A08	i62675Gt	127022285	5.73	8.18
Gtom.BC1F1	A08	i62490Gt	127209355	5.73	8.21
Gtom.BC1F1	A08	i62411Gt	127256587	4.43	8.21
Gtom.BC1F1	A08	i60961Gt	127269328	4.43	8.21
Gtom.BC1F1	A08	i49570Gh	127391451	4.43	NA
Gbarb.F2	A08	i63291Gt	84466	NA	NA
Gbarb.F2	A08	i03696Gh	129932	NA	NA
Gbarb.F2	A08	i51626Gb	138751	NA	NA
Gbarb.F2	A08	i55785Gb	146256	NA	NA
Gbarb.F2	A08	i61692Gt	468547	NA	NA
Gbarb.F2	A08	i53638Gb	468883	NA	NA
Gbarb.F2	A08	i45483Gh	607252	NA	NA
Gbarb.F2	A08	i22710Gh	743789	7	NA
Gbarb.F2	A08	i03735Gh	759910	7	7.4
Gbarb.F2	A08	i03736Gh	769804	7	7.4
Gbarb.F2	A08	i03737Gh	774158	7	7.4
Gbarb.F2	A08	i03747Gh	813932	7.16	7.38
Gbarb.F2	A08	i03748Gh	827266	7.54	7.37
Gbarb.F2	A08	i03749Gh	863917	7.57	7.36
Gbarb.F2	A08	i03750Gh	868678	7.57	7.36
Gbarb.F2	A08	i03752Gh	871936	7.57	7.35
Gbarb.F2	A08	i50464Gb	916978	7.73	7.37
Gbarb.F2	A08	i50817Gb	948448	7.96	7.37
Gbarb.F2	A08	i00545Gh	949495	7.96	7.37
Gbarb.F2	A08	i03755Gh	958470	7.96	7.37
Gbarb.F2	A08	i03759Gh	1076205	7.93	7.38
Gbarb.F2	A08	i51880Gb	1171074	8.32	7.37
Gbarb.F2	A08	i18596Gh	1202438	8.32	7.37
Gbarb.F2	A08	i53602Gb	1279466	9	7.34
Gbarb.F2	A08	i03779Gh	1320222	9.07	7.33
Gbarb.F2	A08	i52575Gb	1326541	9.07	7.33
Gbarb.F2	A08	i50046Gb	1326729	9.07	7.33
Gbarb.F2	A08	i03781Gh	1327305	9.14	7.33
Gbarb.F2	A08	i03787Gh	1376002	9.29	7.35
Gbarb.F2	A08	i54517Gb	1400136	9.29	7.34
Gbarb.F2	A08	i55334Gb	1432704	9.44	7.33
Gbarb.F2	A08	i18599Gh	1440132	9.44	7.32
Gbarb.F2	A08	i50151Gb	1523362	9.52	7.34
Gbarb.F2	A08	i53987Gb	1624830	7.7	7.34
Gbarb.F2	A08	i51332Gb	1704390	7.46	7.34
Gbarb.F2	A08	i52872Gb	1714835	7.46	7.34
Gbarb.F2	A08	i50321Gb	1868417	6.89	7.32
Gbarb.F2	A08	i53760Gb	2106955	6.55	7.25
Gbarb.F2	A08	i53292Gb	2108254	6.55	7.25
Gbarb.F2	A08	i55286Gb	2163503	6.96	7.33
Gbarb.F2	A08	i51938Gb	2218579	7.41	7.38
Gbarb.F2	A08	i14988Gh	2408445	6.96	7.25
Gbarb.F2	A08	i03824Gh	2438143	6.96	7.19
Gbarb.F2	A08	i53172Gb	2443468	6.96	7.18
Gbarb.F2	A08	i54601Gb	2459432	6.96	7.15
Gbarb.F2	A08	i03833Gh	2478373	6.96	7.1
Gbarb.F2	A08	i00173Gh	2512517	6.69	7.12
Gbarb.F2	A08	i24616Gh	2672542	5.45	7.17
Gbarb.F2	A08	i14996Gh	2692679	5.45	7.16
Gbarb.F2	A08	i03843Gh	2692823	5.45	7.16
Gbarb.F2	A08	i21579Gh	2803926	5.69	7.11
Gbarb.F2	A08	i49562Gh	2872481	5.69	7.05
Gbarb.F2	A08	i53712Gb	2995526	7.08	6.89
Gbarb.F2	A08	i03858Gh	3027900	7.6	6.95
Gbarb.F2	A08	i47629Gh	3146629	8.18	7.12
Gbarb.F2	A08	i15002Gh	3215205	9.42	7.17
Gbarb.F2	A08	i54248Gb	3253180	9.42	7.18
Gbarb.F2	A08	i60888Gt	3296075	8.81	7.18
Gbarb.F2	A08	i61072Gt	3299715	8.81	7.18
Gbarb.F2	A08	i60519Gb	3396823	9.34	7.13
Gbarb.F2	A08	i53073Gb	3438705	9.34	7.15
Gbarb.F2	A08	i54858Gb	3585648	5.76	7.2
Gbarb.F2	A08	i03884Gh	3636493	5.76	7.21
Gbarb.F2	A08	i55429Gb	3766815	6.1	7.23
Gbarb.F2	A08	i44591Gh	3999814	7.07	7.22
Gbarb.F2	A08	i03891Gh	4059857	7.07	7.21
Gbarb.F2	A08	i03892Gh	4075701	7.07	7.2
Gbarb.F2	A08	i53440Gb	4140459	8.5	7.01
Gbarb.F2	A08	i27819Gh	4157231	8.5	6.97
Gbarb.F2	A08	i60928Gt	4190559	8.39	6.93
Gbarb.F2	A08	i52739Gb	4193173	8.31	6.92
Gbarb.F2	A08	i53699Gb	4202973	8.31	6.92
Gbarb.F2	A08	i39233Gh	4241893	8.31	6.91
Gbarb.F2	A08	i54507Gb	4270372	8.77	6.93
Gbarb.F2	A08	i43992Gh	4354251	9.03	7.11
Gbarb.F2	A08	i15016Gh	4406471	9.04	6.93
Gbarb.F2	A08	i50962Gb	4598998	8.37	6.69
Gbarb.F2	A08	i50963Gb	4599531	8.37	6.69
Gbarb.F2	A08	i03907Gh	4615815	8.37	6.7
Gbarb.F2	A08	i56201Gb	4627448	8.37	6.71
Gbarb.F2	A08	i50322Gb	4689298	7.78	6.79
Gbarb.F2	A08	i53147Gb	4691994	7.77	6.79
Gbarb.F2	A08	i51530Gb	4778856	8.79	5.89
Gbarb.F2	A08	i52847Gb	4811856	7.99	5.76
Gbarb.F2	A08	i50019Gb	4811993	7.99	5.76
Gbarb.F2	A08	i64689Gm	4843561	7.99	5.74
Gbarb.F2	A08	i53187Gb	4868401	8.45	5.81
Gbarb.F2	A08	i20884Gh	4937540	8.85	6.34
Gbarb.F2	A08	i03925Gh	4946393	8.85	6.45
Gbarb.F2	A08	i50128Gb	4952245	8.85	6.44
Gbarb.F2	A08	i50129Gb	4952661	8.85	6.44
Gbarb.F2	A08	i03929Gh	4952809	8.85	6.44
Gbarb.F2	A08	i03935Gh	5282420	3.75	6.13
Gbarb.F2	A08	i41535Gh	5599820	2.78	5.91
Gbarb.F2	A08	i53946Gb	5737763	2.78	5.84
Gbarb.F2	A08	i55295Gb	5739486	2.78	5.84
Gbarb.F2	A08	i03950Gh	5831658	5.94	5.64
Gbarb.F2	A08	i25939Gh	6271073	8.07	4.96
Gbarb.F2	A08	i15035Gh	6280657	8.07	4.95
Gbarb.F2	A08	i03971Gh	6311951	8.07	4.92
Gbarb.F2	A08	i52290Gb	6538161	8.06	4.74
Gbarb.F2	A08	i49365Gh	6645841	8.06	4.69
Gbarb.F2	A08	i52740Gb	6671098	8.06	4.68
Gbarb.F2	A08	i52353Gb	6723424	8.06	4.2
Gbarb.F2	A08	i48964Gh	6744791	8.06	4.1
Gbarb.F2	A08	i47832Gh	6817949	6.42	4.17
Gbarb.F2	A08	i03979Gh	6821553	6.42	4.19
Gbarb.F2	A08	i48416Gh	6827247	6.42	4.22
Gbarb.F2	A08	i03983Gh	6827248	6.42	4.22
Gbarb.F2	A08	i03984Gh	6842628	3.16	4.34
Gbarb.F2	A08	i15039Gh	6843837	3.16	4.34
Gbarb.F2	A08	i29120Gh	7340686	2.93	3.44
Gbarb.F2	A08	i24507Gh	7407561	4.04	3.32
Gbarb.F2	A08	i21122Gh	7467168	4.04	3.22
Gbarb.F2	A08	i25676Gh	7656490	3.63	2.92
Gbarb.F2	A08	i49302Gh	7723494	3.63	2.81
Gbarb.F2	A08	i37687Gh	7776465	3.03	2.73
Gbarb.F2	A08	i43923Gh	7778999	3.03	2.7
Gbarb.F2	A08	i39592Gh	7800090	3.03	2.51
Gbarb.F2	A08	i46694Gh	7838215	3.03	2.25
Gbarb.F2	A08	i34652Gh	7849056	2.57	2.2
Gbarb.F2	A08	i04000Gh	7973024	1.37	2.32
Gbarb.F2	A08	i04001Gh	7973370	1.37	2.32
Gbarb.F2	A08	i04002Gh	7997578	1.37	2.49
Gbarb.F2	A08	i52832Gb	8228906	0.86	2.38
Gbarb.F2	A08	i51085Gb	8528321	2.37	2.16
Gbarb.F2	A08	i50191Gb	8537304	2.37	2.15
Gbarb.F2	A08	i64684Gm	8537919	2.37	2.15
Gbarb.F2	A08	i04009Gh	8653661	2.45	2.04
Gbarb.F2	A08	i20535Gh	8669060	2.45	2.03
Gbarb.F2	A08	i24013Gh	8848319	2.72	1.83
Gbarb.F2	A08	i23203Gh	8906746	2.31	1.76
Gbarb.F2	A08	i51564Gb	8909046	2.31	1.76
Gbarb.F2	A08	i55238Gb	8984312	2.31	1.79
Gbarb.F2	A08	i18620Gh	9136148	1.77	1.78
Gbarb.F2	A08	i41420Gh	9219615	1.43	1.72
Gbarb.F2	A08	i47952Gh	9232296	1.43	1.71
Gbarb.F2	A08	i41419Gh	9361316	1.31	1.54
Gbarb.F2	A08	i60546Gb	9375077	1.31	1.51
Gbarb.F2	A08	i04030Gh	9546269	1.88	1.49
Gbarb.F2	A08	i31183Gh	9879586	1.71	1.46
Gbarb.F2	A08	i04032Gh	9886094	1.71	1.46
Gbarb.F2	A08	i33779Gh	9942060	1.43	1.46
Gbarb.F2	A08	i18623Gh	9966338	1.43	1.46
Gbarb.F2	A08	i39480Gh	9991573	1.43	1.46
Gbarb.F2	A08	i42316Gh	10035888	1.18	1.47
Gbarb.F2	A08	i31946Gh	10036844	1.18	1.47
Gbarb.F2	A08	i53559Gb	10056207	0.41	1.47
Gbarb.F2	A08	i61291Gt	10056346	0.41	1.47
Gbarb.F2	A08	i23086Gh	10142965	0.24	1.47
Gbarb.F2	A08	i35733Gh	10183450	0.23	1.48
Gbarb.F2	A08	i38785Gh	10287706	0.23	1.49
Gbarb.F2	A08	i35992Gh	10362620	0.23	1.49
Gbarb.F2	A08	i41225Gh	10395531	0	1.49
Gbarb.F2	A08	i15052Gh	10498033	0	1.48
Gbarb.F2	A08	i32664Gh	10573850	0	1.47
Gbarb.F2	A08	i22640Gh	10589193	0	1.46
Gbarb.F2	A08	i26477Gh	10592061	0	1.46
Gbarb.F2	A08	i56275Gb	10592263	0	1.46
Gbarb.F2	A08	i31206Gh	10593969	0	1.46
Gbarb.F2	A08	i47347Gh	10645000	0	1.42
Gbarb.F2	A08	i36319Gh	10675216	0	1.39
Gbarb.F2	A08	i55526Gb	11121406	NA	1.17
Gbarb.F2	A08	i58909Gb	11274405	2.34	1.15
Gbarb.F2	A08	i00108Gh	11511894	3.87	1.18
Gbarb.F2	A08	i04045Gh	11657600	3.4	1.23
Gbarb.F2	A08	i27767Gh	11662424	3.4	1.24
Gbarb.F2	A08	i54130Gb	11675773	3.4	1.24
Gbarb.F2	A08	i04054Gh	11769401	3.29	1.04
Gbarb.F2	A08	i52843Gb	11769517	3.29	1.04
Gbarb.F2	A08	i04056Gh	11812336	3.32	0.99
Gbarb.F2	A08	i04058Gh	11814175	3.32	0.98
Gbarb.F2	A08	i24295Gh	11874853	3.32	0.94
Gbarb.F2	A08	i00234Gh	11879272	3.32	0.94
Gbarb.F2	A08	i35401Gh	11957863	3.32	0.96
Gbarb.F2	A08	i54338Gb	12090659	2.5	1.15
Gbarb.F2	A08	i46483Gh	12118411	2.5	1.11
Gbarb.F2	A08	i47623Gh	12181499	1.58	1.02
Gbarb.F2	A08	i53522Gb	12301805	1.28	0.87
Gbarb.F2	A08	i60224Gb	12538810	1.21	0.65
Gbarb.F2	A08	i48629Gh	13082237	0	0.49
Gbarb.F2	A08	i50215Gb	13285485	0	0.56
Gbarb.F2	A08	i50297Gb	13575848	0.18	0.76
Gbarb.F2	A08	i53117Gb	13576166	0.18	0.76
Gbarb.F2	A08	i54672Gb	13768511	0.28	0.67
Gbarb.F2	A08	i53475Gb	13805243	0.49	0.65
Gbarb.F2	A08	i53656Gb	14062873	0.32	0.55
Gbarb.F2	A08	i56236Gb	14519495	NA	0.43
Gbarb.F2	A08	i56966Gb	15224369	NA	0.39
Gbarb.F2	A08	i58351Gb	15807178	NA	0.5
Gbarb.F2	A08	i51891Gb	16134378	NA	0.51
Gbarb.F2	A08	i57114Gb	16622076	1.36	0.51
Gbarb.F2	A08	i50381Gb	16817017	0.88	0.51
Gbarb.F2	A08	i51328Gb	16937665	0.88	0.51
Gbarb.F2	A08	i60805Gt	17179627	0.43	0.5
Gbarb.F2	A08	i60403Gb	17506797	NA	0.49
Gbarb.F2	A08	i44349Gh	18161120	NA	0.47
Gbarb.F2	A08	i56958Gb	18877702	NA	0.44
Gbarb.F2	A08	i36009Gh	19027097	NA	0.44
Gbarb.F2	A08	i58178Gb	19027684	NA	0.44
Gbarb.F2	A08	i31293Gh	20257916	NA	0.41
Gbarb.F2	A08	i40613Gh	20450371	4.65	0.41
Gbarb.F2	A08	i56192Gb	20463446	4.65	0.41
Gbarb.F2	A08	i57441Gb	20852808	3.4	0.4
Gbarb.F2	A08	i57308Gb	21125789	NA	0.45
Gbarb.F2	A08	i52458Gb	21160815	NA	0.45
Gbarb.F2	A08	i58359Gb	22048220	NA	0.47
Gbarb.F2	A08	i60201Gb	22274690	NA	0.45
Gbarb.F2	A08	i57422Gb	23360016	0	0.18
Gbarb.F2	A08	i00300Gh	23364443	0	0.17
Gbarb.F2	A08	i61153Gt	23372673	0	0.17
Gbarb.F2	A08	i59372Gb	23378730	0	0.19
Gbarb.F2	A08	i41785Gh	23378837	0	0.19
Gbarb.F2	A08	i29209Gh	23563916	0	0.44
Gbarb.F2	A08	i58123Gb	23592778	0	0.44
Gbarb.F2	A08	i36582Gh	23633650	0	0.43
Gbarb.F2	A08	i33458Gh	23686843	0	0.39
Gbarb.F2	A08	i04103Gh	23818007	0	0.14
Gbarb.F2	A08	i57687Gb	23834131	0	0.1
Gbarb.F2	A08	i46983Gh	23918722	0	0.15
Gbarb.F2	A08	i56482Gb	24010493	0	0.19
Gbarb.F2	A08	i23573Gh	24281092	0	0.18
Gbarb.F2	A08	i18643Gh	24363090	0	0.15
Gbarb.F2	A08	i35329Gh	24379499	0	0.14
Gbarb.F2	A08	i04113Gh	24530295	0	0.03
Gbarb.F2	A08	i04109Gh	24536694	0	0.03
Gbarb.F2	A08	i15066Gh	24537139	0	0.03
Gbarb.F2	A08	i04108Gh	24537482	0	0.03
Gbarb.F2	A08	i27827Gh	24599870	0	0.04
Gbarb.F2	A08	i57592Gb	24716763	0	0.05
Gbarb.F2	A08	i42096Gh	24923335	0	0.06
Gbarb.F2	A08	i36143Gh	24945388	0	0.05
Gbarb.F2	A08	i34977Gh	24979113	0	0.05
Gbarb.F2	A08	i57974Gb	24979361	0	0.05
Gbarb.F2	A08	i58391Gb	25100296	0	0.03
Gbarb.F2	A08	i47024Gh	25221671	0	0
Gbarb.F2	A08	i60385Gb	25222058	0	0
Gbarb.F2	A08	i60371Gb	25305937	0	0.01
Gbarb.F2	A08	i26616Gh	25472920	0	0.03
Gbarb.F2	A08	i46114Gh	25514262	0	0.03
Gbarb.F2	A08	i34914Gh	25622392	0	0.04
Gbarb.F2	A08	i57960Gb	25783350	0	0.04
Gbarb.F2	A08	i42817Gh	26191241	0	0.05
Gbarb.F2	A08	i55371Gb	26238059	0	0.05
Gbarb.F2	A08	i27046Gh	26532239	0	0.45
Gbarb.F2	A08	i41801Gh	26702918	0	0.54
Gbarb.F2	A08	i18645Gh	26715109	0	0.54
Gbarb.F2	A08	i34345Gh	26847504	0	0.53
Gbarb.F2	A08	i24064Gh	26851083	0	0.53
Gbarb.F2	A08	i57730Gb	26851975	0	0.53
Gbarb.F2	A08	i32087Gh	26956491	0	0.48
Gbarb.F2	A08	i23570Gh	27048793	0	1.46
Gbarb.F2	A08	i44357Gh	27104163	0	1.98
Gbarb.F2	A08	i33091Gh	27270792	0	3.15
Gbarb.F2	A08	i41652Gh	27464107	0	3.83
Gbarb.F2	A08	i33676Gh	27610235	0	3.85
Gbarb.F2	A08	i58566Gb	27637359	0	3.81
Gbarb.F2	A08	i30182Gh	27675039	0	3.72
Gbarb.F2	A08	i33377Gh	27685635	0	3.7
Gbarb.F2	A08	i41761Gh	27838804	0	3.04
Gbarb.F2	A08	i44639Gh	28009152	0	3.46
Gbarb.F2	A08	i36901Gh	28030993	0	3.51
Gbarb.F2	A08	i45847Gh	28268855	0	4.15
Gbarb.F2	A08	i25752Gh	28416357	0	4.58
Gbarb.F2	A08	i56133Gb	28416507	0	4.58
Gbarb.F2	A08	i57139Gb	28582734	0	5.09
Gbarb.F2	A08	i38522Gh	28821239	0	5.87
Gbarb.F2	A08	i45518Gh	28884142	0	6.09
Gbarb.F2	A08	i56961Gb	29124707	0	5.26
Gbarb.F2	A08	i29776Gh	29152284	0	5.23
Gbarb.F2	A08	i48448Gh	29165044	0	5.22
Gbarb.F2	A08	i26738Gh	29316015	15.89	5.31
Gbarb.F2	A08	i44862Gh	29553456	28.52	6.24
Gbarb.F2	A08	i18654Gh	29576193	28.52	6.38
Gbarb.F2	A08	i04118Gh	29641713	32.21	6.83
Gbarb.F2	A08	i18188Gh	29646109	32.21	6.87
Gbarb.F2	A08	i26279Gh	29718855	39.27	5.96
Gbarb.F2	A08	i56834Gb	29814599	39.27	5.19
Gbarb.F2	A08	i29066Gh	29814656	39.27	5.19
Gbarb.F2	A08	i58932Gb	29850769	44.84	5.03
Gbarb.F2	A08	i40937Gh	29900659	44.84	4.92
Gbarb.F2	A08	i34632Gh	29944286	44.84	4.93
Gbarb.F2	A08	i39721Gh	30104372	43.07	5.82
Gbarb.F2	A08	i54860Gb	30190470	25.45	6.85
Gbarb.F2	A08	i51980Gb	30190622	25.45	6.86
Gbarb.F2	A08	i45597Gh	30843049	0	4.74
Gbarb.F2	A08	i59040Gb	30873818	0	4.74
Gbarb.F2	A08	i28569Gh	30899156	0	4.74
Gbarb.F2	A08	i40890Gh	30962566	0	4.78
Gbarb.F2	A08	i23897Gh	30965898	0	4.79
Gbarb.F2	A08	i25587Gh	30967236	0	4.79
Gbarb.F2	A08	i41060Gh	31020933	0	4.86
Gbarb.F2	A08	i28269Gh	31200281	0	5.27
Gbarb.F2	A08	i28268Gh	31328741	0	4.57
Gbarb.F2	A08	i18691Gh	31387020	0	4.3
Gbarb.F2	A08	i33414Gh	31697316	0	3.44
Gbarb.F2	A08	i54572Gb	31861201	0	3.36
Gbarb.F2	A08	i64018Gm	31861339	0	3.36
Gbarb.F2	A08	i61048Gt	31861551	0	3.36
Gbarb.F2	A08	i37082Gh	31942683	0	3.42
Gbarb.F2	A08	i51836Gb	31946751	0	3.42
Gbarb.F2	A08	i51460Gb	31947139	0	3.42
Gbarb.F2	A08	i40145Gh	31960807	0	3.37
Gbarb.F2	A08	i40144Gh	32096074	0	2.86
Gbarb.F2	A08	i25862Gh	32147864	0	2.68
Gbarb.F2	A08	i04162Gh	32181677	0	2.57
Gbarb.F2	A08	i36814Gh	32665911	0	1.42
Gbarb.F2	A08	i43853Gh	32880949	0	1.18
Gbarb.F2	A08	i24643Gh	32881770	0	1.18
Gbarb.F2	A08	i34426Gh	32934752	0	1.12
Gbarb.F2	A08	i04167Gh	32989644	0	1.05
Gbarb.F2	A08	i40237Gh	33343126	0	0.61
Gbarb.F2	A08	i48052Gh	33404560	0	0.52
Gbarb.F2	A08	i40236Gh	33550910	0	0.32
Gbarb.F2	A08	i58227Gb	33620219	0	0.23
Gbarb.F2	A08	i30797Gh	33631307	0	0.23
Gbarb.F2	A08	i38151Gh	33758147	0	0.25
Gbarb.F2	A08	i56448Gb	34083217	0	0.29
Gbarb.F2	A08	i27725Gh	34176291	NA	0.29
Gbarb.F2	A08	i27354Gh	34228736	NA	0.3
Gbarb.F2	A08	i30088Gh	34286045	NA	0.3
Gbarb.F2	A08	i59931Gb	34478633	0	0.3
Gbarb.F2	A08	i04134Gh	34697481	0	0.29
Gbarb.F2	A08	i36631Gh	34816040	0	0.28
Gbarb.F2	A08	i29025Gh	35091646	0	0.25
Gbarb.F2	A08	i23666Gh	35317335	0	0.21
Gbarb.F2	A08	i48032Gh	35543188	0	0.34
Gbarb.F2	A08	i26244Gh	35589650	0	0.36
Gbarb.F2	A08	i48031Gh	35631517	0	0.37
Gbarb.F2	A08	i45124Gh	35640739	0	0.37
Gbarb.F2	A08	i39748Gh	35762875	0	0.41
Gbarb.F2	A08	i27765Gh	35905205	0	0.43
Gbarb.F2	A08	i28642Gh	36054319	0	0.43
Gbarb.F2	A08	i58361Gb	36346111	0	0.37
Gbarb.F2	A08	i45850Gh	36488692	0	0.31
Gbarb.F2	A08	i35435Gh	36524792	0	0.47
Gbarb.F2	A08	i38743Gh	36924246	0	1.59
Gbarb.F2	A08	i32836Gh	37090689	0	1.73
Gbarb.F2	A08	i34757Gh	37307902	0	1.63
Gbarb.F2	A08	i47748Gh	37327291	0	1.61
Gbarb.F2	A08	i47749Gh	37364557	0	1.55
Gbarb.F2	A08	i33392Gh	37498580	0	1.28
Gbarb.F2	A08	i04127Gh	37627946	0	0.9
Gbarb.F2	A08	i53343Gb	37628391	0	0.89
Gbarb.F2	A08	i59608Gb	37725077	0	0.94
Gbarb.F2	A08	i43021Gh	37725329	0	0.94
Gbarb.F2	A08	i56974Gb	37743302	0	0.95
Gbarb.F2	A08	i29284Gh	37784304	0	0.97
Gbarb.F2	A08	i25300Gh	38110485	8.7	1.12
Gbarb.F2	A08	i40168Gh	38406986	NA	1.23
Gbarb.F2	A08	i24625Gh	38408237	NA	1.23
Gbarb.F2	A08	i43693Gh	38445611	NA	1.25
Gbarb.F2	A08	i35274Gh	38451032	NA	1.25
Gbarb.F2	A08	i27143Gh	38529451	NA	1.27
Gbarb.F2	A08	i30067Gh	38533812	NA	1.28
Gbarb.F2	A08	i30068Gh	38641645	NA	1.31
Gbarb.F2	A08	i28507Gh	38651923	NA	1.32
Gbarb.F2	A08	i38034Gh	38778559	NA	1.35
Gbarb.F2	A08	i42687Gh	38848743	NA	1.37
Gbarb.F2	A08	i40940Gh	39436062	NA	1.51
Gbarb.F2	A08	i59303Gb	39452831	NA	1.51
Gbarb.F2	A08	i39418Gh	39651228	NA	1.54
Gbarb.F2	A08	i42474Gh	39702333	NA	1.55
Gbarb.F2	A08	i42998Gh	39814739	NA	1.56
Gbarb.F2	A08	i46847Gh	40045188	NA	1.58
Gbarb.F2	A08	i29042Gh	40258166	NA	1.59
Gbarb.F2	A08	i34365Gh	40391847	NA	1.6
Gbarb.F2	A08	i43175Gh	40398314	NA	1.6
Gbarb.F2	A08	i59267Gb	40528354	NA	1.59
Gbarb.F2	A08	i47193Gh	40862024	NA	1.58
Gbarb.F2	A08	i41548Gh	40868393	NA	1.58
Gbarb.F2	A08	i28188Gh	41044805	NA	1.56
Gbarb.F2	A08	i35155Gh	41169670	NA	1.54
Gbarb.F2	A08	i34170Gh	41234502	NA	1.53
Gbarb.F2	A08	i18698Gh	41370571	NA	1.51
Gbarb.F2	A08	i36040Gh	41480187	NA	1.49
Gbarb.F2	A08	i04159Gh	41647169	NA	1.46
Gbarb.F2	A08	i40775Gh	41732494	NA	1.44
Gbarb.F2	A08	i33896Gh	41757199	NA	1.43
Gbarb.F2	A08	i56458Gb	41861788	NA	1.41
Gbarb.F2	A08	i56117Gb	42171831	NA	1.32
Gbarb.F2	A08	i23559Gh	42757923	0	1.1
Gbarb.F2	A08	i57419Gb	42903573	0	1.03
Gbarb.F2	A08	i04152Gh	43083198	0	0.95
Gbarb.F2	A08	i51913Gb	43087463	0	0.97
Gbarb.F2	A08	i54293Gb	43088426	0	0.97
Gbarb.F2	A08	i24472Gh	43092720	0	0.99
Gbarb.F2	A08	i49447Gh	43175906	0	1.33
Gbarb.F2	A08	i59320Gb	43530813	0	1.54
Gbarb.F2	A08	i36709Gh	43556806	0	1.48
Gbarb.F2	A08	i43730Gh	43758344	0	0.65
Gbarb.F2	A08	i34095Gh	44197693	0	0.84
Gbarb.F2	A08	i00962Gh	44202795	0	0.84
Gbarb.F2	A08	i04147Gh	44483202	0	0.85
Gbarb.F2	A08	i24053Gh	44705693	NA	0.79
Gbarb.F2	A08	i04144Gh	44746479	NA	0.77
Gbarb.F2	A08	i44013Gh	45395870	0	0.26
Gbarb.F2	A08	i47315Gh	45488643	0	0.15
Gbarb.F2	A08	i42315Gh	45626791	0	0.23
Gbarb.F2	A08	i23160Gh	45675967	0	0.25
Gbarb.F2	A08	i31212Gh	45704617	0	0.26
Gbarb.F2	A08	i50119Gb	46145199	0	0.29
Gbarb.F2	A08	i29105Gh	46226476	0	0.27
Gbarb.F2	A08	i34478Gh	46406255	0	0.18
Gbarb.F2	A08	i39413Gh	46570241	0	0.06
Gbarb.F2	A08	i41040Gh	46630226	0	0.01
Gbarb.F2	A08	i37974Gh	46715600	0	0.02
Gbarb.F2	A08	i26556Gh	46728863	0	0.02
Gbarb.F2	A08	i37496Gh	46793870	0	0.02
Gbarb.F2	A08	i37414Gh	47058093	0	0.02
Gbarb.F2	A08	i55845Gb	47102466	0	0.02
Gbarb.F2	A08	i51334Gb	47163219	0	0.01
Gbarb.F2	A08	i50504Gb	47163228	0	0.01
Gbarb.F2	A08	i53341Gb	47163687	0	0.01
Gbarb.F2	A08	i35927Gh	47253287	0	0
Gbarb.F2	A08	i29615Gh	47474169	0	0
Gbarb.F2	A08	i42666Gh	47626191	0	0
Gbarb.F2	A08	i42730Gh	48257065	NA	0
Gbarb.F2	A08	i44795Gh	48680225	0	0
Gbarb.F2	A08	i30480Gh	49070787	0	0
Gbarb.F2	A08	i40430Gh	49123464	0	0
Gbarb.F2	A08	i30877Gh	49280939	NA	0
Gbarb.F2	A08	i39879Gh	49391649	0	0
Gbarb.F2	A08	i59397Gb	49629099	NA	0
Gbarb.F2	A08	i48262Gh	49863297	0	0
Gbarb.F2	A08	i43922Gh	50083443	0	0
Gbarb.F2	A08	i41275Gh	50291937	0	0
Gbarb.F2	A08	i25637Gh	50303477	0	0
Gbarb.F2	A08	i55443Gb	50436513	0	0
Gbarb.F2	A08	i33225Gh	50509013	0	0
Gbarb.F2	A08	i60585Gb	50703874	0	0
Gbarb.F2	A08	i51808Gb	50714960	0	0
Gbarb.F2	A08	i42953Gh	50827022	0	0
Gbarb.F2	A08	i59559Gb	50887571	0	0
Gbarb.F2	A08	i56356Gb	50896929	0	0
Gbarb.F2	A08	i30386Gh	51380950	0	0
Gbarb.F2	A08	i04186Gh	51563892	0	0
Gbarb.F2	A08	i23766Gh	51690872	0	0
Gbarb.F2	A08	i37064Gh	51696875	0	0
Gbarb.F2	A08	i23899Gh	52063342	0	0
Gbarb.F2	A08	i51034Gb	52283579	NA	0
Gbarb.F2	A08	i32703Gh	52291996	NA	0
Gbarb.F2	A08	i32155Gh	54752172	NA	0
Gbarb.F2	A08	i23224Gh	54823755	NA	0
Gbarb.F2	A08	i38450Gh	55015495	NA	0
Gbarb.F2	A08	i60432Gb	55466163	0	0
Gbarb.F2	A08	i31668Gh	55667650	0	0
Gbarb.F2	A08	i37943Gh	55905284	0	0
Gbarb.F2	A08	i58590Gb	55905536	0	0
Gbarb.F2	A08	i26058Gh	55939015	0	0
Gbarb.F2	A08	i56195Gb	55939323	0	0
Gbarb.F2	A08	i30080Gh	55953669	0	0
Gbarb.F2	A08	i04173Gh	56510435	0	0
Gbarb.F2	A08	i43217Gh	56540502	0	0
Gbarb.F2	A08	i31221Gh	56570469	0	0
Gbarb.F2	A08	i49284Gh	56969464	0	0
Gbarb.F2	A08	i36369Gh	57002708	0	0
Gbarb.F2	A08	i35395Gh	57093289	0	0
Gbarb.F2	A08	i57038Gb	57196651	0	0
Gbarb.F2	A08	i40757Gh	57202082	0	0
Gbarb.F2	A08	i24870Gh	57223967	0	0
Gbarb.F2	A08	i40017Gh	57244354	0	0
Gbarb.F2	A08	i27853Gh	57291809	0	0
Gbarb.F2	A08	i46170Gh	57316930	0	0
Gbarb.F2	A08	i24869Gh	57352572	0	0
Gbarb.F2	A08	i46016Gh	57484670	0	0
Gbarb.F2	A08	i30415Gh	57624078	0	0
Gbarb.F2	A08	i58373Gb	57716298	0	0
Gbarb.F2	A08	i54050Gb	57871875	0	0
Gbarb.F2	A08	i23703Gh	57902819	0	0
Gbarb.F2	A08	i58267Gb	57907157	0	0
Gbarb.F2	A08	i36478Gh	57907237	0	0
Gbarb.F2	A08	i32998Gh	58040742	0	0
Gbarb.F2	A08	i31252Gh	58089890	0	0
Gbarb.F2	A08	i32999Gh	58191362	0	0
Gbarb.F2	A08	i35180Gh	58232674	0	0
Gbarb.F2	A08	i37101Gh	59296571	0	0
Gbarb.F2	A08	i39029Gh	59335587	0	0
Gbarb.F2	A08	i29472Gh	59336635	0	0
Gbarb.F2	A08	i46824Gh	59369394	0	0
Gbarb.F2	A08	i27299Gh	59658447	0	0
Gbarb.F2	A08	i30297Gh	59731429	0	0
Gbarb.F2	A08	i59304Gb	59781706	0	0
Gbarb.F2	A08	i23543Gh	60193641	0	0
Gbarb.F2	A08	i58348Gb	60207739	0	0
Gbarb.F2	A08	i36264Gh	60232948	0	0
Gbarb.F2	A08	i01109Gh	60372543	0	0
Gbarb.F2	A08	i28138Gh	60465961	0	0
Gbarb.F2	A08	i46594Gh	60598606	0	0
Gbarb.F2	A08	i28035Gh	60652604	0	0
Gbarb.F2	A08	i34742Gh	60692923	0	0
Gbarb.F2	A08	i15080Gh	61130216	0	0
Gbarb.F2	A08	i59598Gb	61157556	0	0
Gbarb.F2	A08	i56492Gb	61221263	0	0
Gbarb.F2	A08	i56787Gb	61351913	0	0
Gbarb.F2	A08	i33930Gh	61388819	0	0
Gbarb.F2	A08	i28763Gh	61542929	0	0
Gbarb.F2	A08	i45890Gh	61833069	0	0
Gbarb.F2	A08	i43228Gh	61836930	0	0
Gbarb.F2	A08	i37571Gh	61923673	0	0
Gbarb.F2	A08	i27684Gh	61938845	0	0
Gbarb.F2	A08	i54471Gb	62133847	0	0
Gbarb.F2	A08	i34486Gh	62137820	0	0
Gbarb.F2	A08	i04195Gh	62389245	0	0
Gbarb.F2	A08	i45900Gh	62472579	0	0
Gbarb.F2	A08	i38303Gh	62541161	0	0
Gbarb.F2	A08	i34127Gh	62727321	0	0
Gbarb.F2	A08	i32855Gh	62841796	0	0
Gbarb.F2	A08	i50879Gb	62868718	0	0
Gbarb.F2	A08	i15081Gh	62889467	0	0
Gbarb.F2	A08	i45774Gh	62918099	0	0
Gbarb.F2	A08	i45676Gh	63030872	0	0
Gbarb.F2	A08	i60655Gb	63323469	0	0
Gbarb.F2	A08	i35701Gh	63610582	0	0
Gbarb.F2	A08	i27036Gh	63613202	0	0
Gbarb.F2	A08	i48183Gh	63624222	0	0
Gbarb.F2	A08	i43920Gh	63678700	0	0
Gbarb.F2	A08	i41244Gh	63746465	0	0
Gbarb.F2	A08	i58515Gb	63871777	0	0
Gbarb.F2	A08	i36495Gh	63948761	0	0
Gbarb.F2	A08	i47044Gh	64006693	0	0
Gbarb.F2	A08	i35975Gh	64023966	0	0
Gbarb.F2	A08	i58684Gb	64320357	0	0
Gbarb.F2	A08	i25904Gh	64406227	0	0
Gbarb.F2	A08	i26830Gh	64451470	0	0
Gbarb.F2	A08	i31849Gh	64489149	0	0
Gbarb.F2	A08	i38538Gh	64606789	0	0
Gbarb.F2	A08	i31850Gh	64652345	0	0
Gbarb.F2	A08	i44050Gh	64748590	0	0
Gbarb.F2	A08	i46641Gh	64859403	0	0
Gbarb.F2	A08	i46097Gh	65013621	0	0
Gbarb.F2	A08	i28004Gh	65142267	0	0
Gbarb.F2	A08	i59672Gb	65178711	0	0
Gbarb.F2	A08	i42636Gh	65463840	0	0
Gbarb.F2	A08	i23406Gh	65469105	0	0
Gbarb.F2	A08	i43428Gh	65545661	0	0
Gbarb.F2	A08	i39195Gh	65608457	0	0
Gbarb.F2	A08	i46245Gh	65614161	0	0
Gbarb.F2	A08	i36563Gh	65718096	0	0
Gbarb.F2	A08	i44674Gh	65720988	0	0
Gbarb.F2	A08	i37099Gh	65830800	0	0
Gbarb.F2	A08	i39329Gh	65988253	0	0
Gbarb.F2	A08	i26063Gh	65994948	0	0
Gbarb.F2	A08	i38070Gh	66540241	0	0
Gbarb.F2	A08	i28390Gh	66785319	0	0
Gbarb.F2	A08	i37037Gh	66801821	0	0
Gbarb.F2	A08	i53181Gb	66801968	0	0
Gbarb.F2	A08	i45780Gh	66806207	0	0
Gbarb.F2	A08	i65393Gm	66808198	0	0
Gbarb.F2	A08	i15093Gh	66813338	0	0
Gbarb.F2	A08	i44951Gh	67365677	0	0
Gbarb.F2	A08	i57529Gb	67403791	0	0
Gbarb.F2	A08	i37115Gh	67723027	0	0
Gbarb.F2	A08	i18718Gh	67730606	0	0
Gbarb.F2	A08	i59727Gb	68033700	0	0
Gbarb.F2	A08	i43688Gh	68033956	0	0
Gbarb.F2	A08	i31120Gh	68219305	0	0
Gbarb.F2	A08	i25781Gh	68523024	0	0
Gbarb.F2	A08	i40244Gh	68524797	0	0
Gbarb.F2	A08	i43502Gh	68650794	0	0
Gbarb.F2	A08	i40072Gh	68719030	0	0
Gbarb.F2	A08	i34076Gh	68741112	0	0
Gbarb.F2	A08	i58097Gb	68772079	0	0
Gbarb.F2	A08	i27015Gh	68780400	0	0
Gbarb.F2	A08	i45277Gh	68795115	0	0
Gbarb.F2	A08	i04230Gh	69405256	0	0
Gbarb.F2	A08	i04229Gh	69407899	0	0
Gbarb.F2	A08	i04227Gh	69829800	0	0
Gbarb.F2	A08	i58537Gb	69865297	0	0
Gbarb.F2	A08	i18719Gh	70116420	0	0
Gbarb.F2	A08	i51766Gb	70117560	0	0
Gbarb.F2	A08	i41249Gh	70338011	0	0
Gbarb.F2	A08	i23855Gh	70672886	0	0
Gbarb.F2	A08	i41822Gh	70851025	0	0
Gbarb.F2	A08	i48398Gh	70912432	0	0
Gbarb.F2	A08	i41811Gh	71005464	0	0
Gbarb.F2	A08	i33258Gh	71156138	0	0
Gbarb.F2	A08	i15096Gh	71167869	0	0
Gbarb.F2	A08	i38688Gh	71449480	0	0
Gbarb.F2	A08	i38698Gh	71450377	0	0
Gbarb.F2	A08	i24756Gh	71490255	0	0
Gbarb.F2	A08	i46277Gh	71630187	0	0
Gbarb.F2	A08	i35513Gh	71655370	0	0
Gbarb.F2	A08	i36615Gh	71722192	0	0
Gbarb.F2	A08	i58289Gb	71722210	0	0
Gbarb.F2	A08	i38459Gh	71746572	0	0
Gbarb.F2	A08	i60228Gb	71750299	0	0
Gbarb.F2	A08	i35714Gh	71762449	0	0
Gbarb.F2	A08	i39687Gh	71966428	0	0
Gbarb.F2	A08	i32015Gh	72009288	0	0
Gbarb.F2	A08	i41415Gh	72023965	0	0
Gbarb.F2	A08	i24346Gh	72429268	0	0
Gbarb.F2	A08	i24347Gh	72569928	NA	0
Gbarb.F2	A08	i44055Gh	72586920	NA	0
Gbarb.F2	A08	i46560Gh	72594336	NA	0
Gbarb.F2	A08	i44458Gh	73173962	NA	0
Gbarb.F2	A08	i49244Gh	73266685	NA	0
Gbarb.F2	A08	i39088Gh	73361937	0	0
Gbarb.F2	A08	i43142Gh	73669750	0	0
Gbarb.F2	A08	i45153Gh	73790385	0	0
Gbarb.F2	A08	i30491Gh	73904340	0	0
Gbarb.F2	A08	i57671Gb	73944076	0	0
Gbarb.F2	A08	i60240Gb	74387713	0	0
Gbarb.F2	A08	i33102Gh	74425248	0	0
Gbarb.F2	A08	i42508Gh	74668944	0	0
Gbarb.F2	A08	i47202Gh	74815906	0	0
Gbarb.F2	A08	i38496Gh	75035554	0	0
Gbarb.F2	A08	i34502Gh	75098529	0	0
Gbarb.F2	A08	i04294Gh	75184010	0	0.01
Gbarb.F2	A08	i48446Gh	75319682	0	0.01
Gbarb.F2	A08	i59178Gb	75360526	0	0.01
Gbarb.F2	A08	i36425Gh	75382283	0	0.01
Gbarb.F2	A08	i55728Gb	75486002	0	0.02
Gbarb.F2	A08	i26689Gh	75486626	0	0.02
Gbarb.F2	A08	i47703Gh	75533804	0	0.02
Gbarb.F2	A08	i49126Gh	76286199	0	0.02
Gbarb.F2	A08	i35556Gh	76397923	0	0.05
Gbarb.F2	A08	i43180Gh	76450480	0	0.06
Gbarb.F2	A08	i26400Gh	76625886	0	0.1
Gbarb.F2	A08	i28838Gh	76724835	0	0.11
Gbarb.F2	A08	i46186Gh	76755696	0	0.11
Gbarb.F2	A08	i24606Gh	76889956	0	0.13
Gbarb.F2	A08	i36487Gh	77474778	NA	0.1
Gbarb.F2	A08	i28177Gh	77806866	0	0.2
Gbarb.F2	A08	i38375Gh	78034060	0	0.23
Gbarb.F2	A08	i38713Gh	78216926	0	0.22
Gbarb.F2	A08	i41833Gh	78239713	0	0.22
Gbarb.F2	A08	i31509Gh	78274737	0	0.21
Gbarb.F2	A08	i36180Gh	78316697	0	0.21
Gbarb.F2	A08	i26610Gh	78489924	0	0.17
Gbarb.F2	A08	i34825Gh	78535601	0	0.15
Gbarb.F2	A08	i46250Gh	78581063	0	0.16
Gbarb.F2	A08	i34824Gh	78687959	0	0.18
Gbarb.F2	A08	i33701Gh	78695794	0	0.19
Gbarb.F2	A08	i28951Gh	78749516	0	0.19
Gbarb.F2	A08	i39658Gh	78767863	0	0.2
Gbarb.F2	A08	i36258Gh	79219153	0.12	0.19
Gbarb.F2	A08	i37958Gh	79291508	0.7	0.18
Gbarb.F2	A08	i00343Gh	79315418	0.7	0.18
Gbarb.F2	A08	i56544Gb	79364565	0.7	0.18
Gbarb.F2	A08	i27493Gh	79407243	0.7	0.19
Gbarb.F2	A08	i04279Gh	79408434	0.7	0.19
Gbarb.F2	A08	i28071Gh	79465936	1.57	0.19
Gbarb.F2	A08	i31104Gh	79795099	1.79	0.23
Gbarb.F2	A08	i59508Gb	79932101	NA	0.24
Gbarb.F2	A08	i45654Gh	80891885	NA	0.3
Gbarb.F2	A08	i60113Gb	80892149	NA	0.3
Gbarb.F2	A08	i35715Gh	81104184	NA	0.3
Gbarb.F2	A08	i21731Gh	81197856	NA	0.3
Gbarb.F2	A08	i26630Gh	81299347	NA	0.3
Gbarb.F2	A08	i57983Gb	81310384	NA	0.3
Gbarb.F2	A08	i56615Gb	81742747	0	0.3
Gbarb.F2	A08	i30917Gh	81844495	NA	0.28
Gbarb.F2	A08	i29359Gh	82050083	0	0.24
Gbarb.F2	A08	i34653Gh	82380649	NA	0.19
Gbarb.F2	A08	i32978Gh	82405925	NA	0.19
Gbarb.F2	A08	i40810Gh	82514435	NA	0.18
Gbarb.F2	A08	i58127Gb	82895829	NA	0.13
Gbarb.F2	A08	i47112Gh	84412189	NA	0.07
Gbarb.F2	A08	i56134Gb	84444502	NA	0.07
Gbarb.F2	A08	i32735Gh	84501676	NA	0.07
Gbarb.F2	A08	i59416Gb	84569720	NA	0.07
Gbarb.F2	A08	i35522Gh	84735958	NA	0.07
Gbarb.F2	A08	i26335Gh	84748597	NA	0.08
Gbarb.F2	A08	i37698Gh	84780843	NA	0.08
Gbarb.F2	A08	i04272Gh	84917843	NA	0.08
Gbarb.F2	A08	i36458Gh	84980551	NA	0.09
Gbarb.F2	A08	i22189Gh	85050917	NA	0.09
Gbarb.F2	A08	i30036Gh	85090289	NA	0.09
Gbarb.F2	A08	i49124Gh	85379798	NA	0.12
Gbarb.F2	A08	i39773Gh	85671396	NA	0.15
Gbarb.F2	A08	i26418Gh	85676180	NA	0.15
Gbarb.F2	A08	i58948Gb	85980906	NA	0.19
Gbarb.F2	A08	i24457Gh	85982484	NA	0.19
Gbarb.F2	A08	i42906Gh	86082445	NA	0.2
Gbarb.F2	A08	i23819Gh	86083974	NA	0.2
Gbarb.F2	A08	i34204Gh	86332115	NA	0.24
Gbarb.F2	A08	i56614Gb	86459455	NA	0.26
Gbarb.F2	A08	i59945Gb	86728828	NA	0.31
Gbarb.F2	A08	i22643Gh	86740163	NA	0.31
Gbarb.F2	A08	i34237Gh	86752662	NA	0.31
Gbarb.F2	A08	i34840Gh	86753314	NA	0.31
Gbarb.F2	A08	i58430Gb	86930065	NA	0.35
Gbarb.F2	A08	i37205Gh	86930152	NA	0.35
Gbarb.F2	A08	i26747Gh	87336707	0	0.44
Gbarb.F2	A08	i34761Gh	87384163	0	0.45
Gbarb.F2	A08	i39302Gh	87456241	0	0.47
Gbarb.F2	A08	i34762Gh	87476094	0	0.39
Gbarb.F2	A08	i26748Gh	87496426	0	0.32
Gbarb.F2	A08	i23785Gh	87519639	0	0.25
Gbarb.F2	A08	i00334Gh	87530331	0	0.22
Gbarb.F2	A08	i04266Gh	87531693	0	0.21
Gbarb.F2	A08	i46061Gh	87978954	0	0.6
Gbarb.F2	A08	i31887Gh	87991052	0	0.65
Gbarb.F2	A08	i24516Gh	87996861	0	0.68
Gbarb.F2	A08	i63423Gm	88060393	0	0.64
Gbarb.F2	A08	i47694Gh	88143854	0	0.61
Gbarb.F2	A08	i30852Gh	88225469	0	0.59
Gbarb.F2	A08	i43541Gh	88230799	0	0.59
Gbarb.F2	A08	i30672Gh	88242103	0	0.59
Gbarb.F2	A08	i28454Gh	88309669	0	0.59
Gbarb.F2	A08	i37370Gh	88707295	0	0.83
Gbarb.F2	A08	i23129Gh	88737465	0	0.82
Gbarb.F2	A08	i21575Gh	88778991	0	0.81
Gbarb.F2	A08	i18727Gh	88939017	0	0.81
Gbarb.F2	A08	i04258Gh	88940519	0	0.81
Gbarb.F2	A08	i00322Gh	88940742	0	0.81
Gbarb.F2	A08	i27660Gh	88971395	0	0.81
Gbarb.F2	A08	i58973Gb	89078596	0	0.84
Gbarb.F2	A08	i28847Gh	89122754	0	0.85
Gbarb.F2	A08	i21949Gh	89127266	0	0.85
Gbarb.F2	A08	i38222Gh	89163152	0	0.84
Gbarb.F2	A08	i45490Gh	89200652	0	0.83
Gbarb.F2	A08	i55938Gb	89229660	0	0.83
Gbarb.F2	A08	i22436Gh	89248751	0	0.83
Gbarb.F2	A08	i04251Gh	89317571	0	0.83
Gbarb.F2	A08	i24611Gh	89437718	0	0.86
Gbarb.F2	A08	i21165Gh	89475210	0	0.87
Gbarb.F2	A08	i35543Gh	89686156	0	0.84
Gbarb.F2	A08	i57352Gb	89836387	0	0.83
Gbarb.F2	A08	i37281Gh	89936624	0	0.83
Gbarb.F2	A08	i21736Gh	90042320	0	0.84
Gbarb.F2	A08	i37589Gh	90285654	0.55	0.89
Gbarb.F2	A08	i43986Gh	90511154	2.62	0.97
Gbarb.F2	A08	i35015Gh	90561058	4.53	1
Gbarb.F2	A08	i00827Gh	90579174	4.53	1
Gbarb.F2	A08	i27968Gh	90624330	4.59	0.99
Gbarb.F2	A08	i47257Gh	90663969	4.59	0.98
Gbarb.F2	A08	i47782Gh	90687030	4.59	0.97
Gbarb.F2	A08	i33270Gh	90719705	4.59	0.97
Gbarb.F2	A08	i46772Gh	90947728	3.87	0.97
Gbarb.F2	A08	i24040Gh	91095388	3.24	1.02
Gbarb.F2	A08	i36027Gh	91441643	0.61	1.25
Gbarb.F2	A08	i42807Gh	91491453	NA	1.29
Gbarb.F2	A08	i22165Gh	92037908	0.62	2.45
Gbarb.F2	A08	i35263Gh	92051022	0.62	2.45
Gbarb.F2	A08	i35945Gh	92262815	0.62	2.25
Gbarb.F2	A08	i29777Gh	92359909	0.29	2.05
Gbarb.F2	A08	i56005Gb	92360394	0.29	2.05
Gbarb.F2	A08	i58460Gb	92419939	0.29	1.88
Gbarb.F2	A08	i49224Gh	92438995	0.29	1.83
Gbarb.F2	A08	i04300Gh	92450407	0.29	1.87
Gbarb.F2	A08	i29778Gh	92492999	0.29	2.03
Gbarb.F2	A08	i48310Gh	92791965	0	2.56
Gbarb.F2	A08	i51396Gb	92848855	0	2.54
Gbarb.F2	A08	i22907Gh	92999999	0	2.34
Gbarb.F2	A08	i45310Gh	93047590	0	2.23
Gbarb.F2	A08	i40138Gh	93089215	0	2.1
Gbarb.F2	A08	i01020Gh	93105550	0	2.1
Gbarb.F2	A08	i28580Gh	94268012	NA	1.97
Gbarb.F2	A08	i04320Gh	95219133	14.36	2.1
Gbarb.F2	A08	i18770Gh	95224051	14.36	2.1
Gbarb.F2	A08	i45271Gh	95272712	14.36	2.11
Gbarb.F2	A08	i36140Gh	95291889	14.36	2.12
Gbarb.F2	A08	i43582Gh	95292418	14.36	2.12
Gbarb.F2	A08	i31927Gh	95293777	14.36	2.12
Gbarb.F2	A08	i37893Gh	96348338	NA	1.3
Gbarb.F2	A08	i39430Gh	96544231	NA	1.2
Gbarb.F2	A08	i36701Gh	98041347	0	0.89
Gbarb.F2	A08	i28152Gh	98093367	0	0.89
Gbarb.F2	A08	i24465Gh	98219995	0	0.91
Gbarb.F2	A08	i45951Gh	98327144	0	0.93
Gbarb.F2	A08	i39464Gh	98444716	0	0.98
Gbarb.F2	A08	i48308Gh	98529931	0	1.01
Gbarb.F2	A08	i60663Gb	98530163	0	1.01
Gbarb.F2	A08	i38306Gh	99403850	NA	1.15
Gbarb.F2	A08	i27958Gh	99771411	NA	1.1
Gbarb.F2	A08	i23729Gh	100316686	0	0.92
Gbarb.F2	A08	i62957Gt	100722884	0	0.7
Gbarb.F2	A08	i22428Gh	100735714	0	0.69
Gbarb.F2	A08	i49211Gh	100762370	0	0.67
Gbarb.F2	A08	i47887Gh	101085079	0	0.54
Gbarb.F2	A08	i33444Gh	101314373	0	0.6
Gbarb.F2	A08	i36057Gh	101337774	0	0.61
Gbarb.F2	A08	i26429Gh	101424806	0	0.67
Gbarb.F2	A08	i37824Gh	101618826	0	0.88
Gbarb.F2	A08	i49567Gh	101620102	0	0.88
Gbarb.F2	A08	i55960Gb	101707636	0	0.7
Gbarb.F2	A08	i34750Gh	101715847	0	0.69
Gbarb.F2	A08	i37825Gh	101808485	0	0.59
Gbarb.F2	A08	i54639Gb	101973757	0	0.6
Gbarb.F2	A08	i49325Gh	102099790	0	0.78
Gbarb.F2	A08	i01209Gh	102228016	0	1.11
Gbarb.F2	A08	i40223Gh	102276833	0	1.12
Gbarb.F2	A08	i63035Gt	102823204	0	1.26
Gbarb.F2	A08	i58125Gb	102906292	0.39	1.29
Gbarb.F2	A08	i52450Gb	103154430	0.39	1.4
Gbarb.F2	A08	i56703Gb	103157378	0.39	1.4
Gbarb.F2	A08	i60212Gb	103375399	0.53	1.52
Gbarb.F2	A08	i53190Gb	103935814	NA	1.89
Gbarb.F2	A08	i50362Gb	103935983	NA	1.89
Gbarb.F2	A08	i32602Gh	103943876	NA	1.88
Gbarb.F2	A08	i58509Gb	104074875	3.54	1.81
Gbarb.F2	A08	i00725Gh	104537920	3.79	1.74
Gbarb.F2	A08	i54887Gb	104691629	2.69	1.78
Gbarb.F2	A08	i51390Gb	104808372	2.69	1.82
Gbarb.F2	A08	i53203Gb	104936661	2.69	1.9
Gbarb.F2	A08	i04349Gh	105167390	2.87	2.08
Gbarb.F2	A08	i04350Gh	105168858	2.87	2.08
Gbarb.F2	A08	i56645Gb	105671263	NA	2
Gbarb.F2	A08	i57323Gb	106285483	2.9	2.03
Gbarb.F2	A08	i54146Gb	106460856	3.79	2.07
Gbarb.F2	A08	i52742Gb	106499425	4.07	2.08
Gbarb.F2	A08	i23714Gh	106534614	4.07	2.08
Gbarb.F2	A08	i32380Gh	106633434	3.88	2.11
Gbarb.F2	A08	i59019Gb	106684107	3.88	2.13
Gbarb.F2	A08	i30967Gh	106691613	3.88	2.13
Gbarb.F2	A08	i21965Gh	106716881	3.88	2.12
Gbarb.F2	A08	i53100Gb	106816554	4.27	2.1
Gbarb.F2	A08	i54528Gb	106848922	4.27	2.08
Gbarb.F2	A08	i55750Gb	106981240	4.38	2.03
Gbarb.F2	A08	i51205Gb	107073765	4.23	1.98
Gbarb.F2	A08	i50371Gb	107081871	4.23	1.98
Gbarb.F2	A08	i46990Gh	107806896	1.09	1.66
Gbarb.F2	A08	i04374Gh	107811978	1.09	1.66
Gbarb.F2	A08	i25624Gh	107819078	1.09	1.65
Gbarb.F2	A08	i46460Gh	107866798	1.09	1.61
Gbarb.F2	A08	i24965Gh	107902154	1.09	1.57
Gbarb.F2	A08	i15126Gh	107917115	1.09	1.56
Gbarb.F2	A08	i04376Gh	107919175	1.09	1.56
Gbarb.F2	A08	i40038Gh	107947685	1.09	1.58
Gbarb.F2	A08	i32747Gh	107962760	1.09	1.59
Gbarb.F2	A08	i44935Gh	107976006	1.09	1.59
Gbarb.F2	A08	i00619Gh	108009981	1.41	1.59
Gbarb.F2	A08	i38286Gh	108011712	1.41	1.59
Gbarb.F2	A08	i15129Gh	108016358	1.41	1.58
Gbarb.F2	A08	i52744Gb	108119719	1.41	1.46
Gbarb.F2	A08	i52743Gb	108119799	1.41	1.46
Gbarb.F2	A08	i37322Gh	108166033	1.41	1.45
Gbarb.F2	A08	i38287Gh	108179646	1.41	1.44
Gbarb.F2	A08	i57614Gb	108479624	1.82	1.39
Gbarb.F2	A08	i59073Gb	108901872	1.14	1.35
Gbarb.F2	A08	i51505Gb	108934466	1.14	1.35
Gbarb.F2	A08	i58666Gb	109017259	NA	1.35
Gbarb.F2	A08	i58665Gb	109210854	NA	1.34
Gbarb.F2	A08	i49568Gh	110004333	NA	1.39
Gbarb.F2	A08	i52746Gb	110327931	NA	1.44
Gbarb.F2	A08	i52745Gb	110328120	NA	1.44
Gbarb.F2	A08	i57941Gb	110389401	NA	1.46
Gbarb.F2	A08	i52747Gb	110541139	NA	1.49
Gbarb.F2	A08	i63697Gm	110673300	0.49	1.14
Gbarb.F2	A08	i51026Gb	111052488	0.64	0.85
Gbarb.F2	A08	i29117Gh	111150561	0.58	0.95
Gbarb.F2	A08	i54841Gb	111315654	1.93	1.27
Gbarb.F2	A08	i00115Gh	111379757	1.93	1.44
Gbarb.F2	A08	i41573Gh	111382884	1.93	1.45
Gbarb.F2	A08	i50437Gb	111635165	2.61	2.45
Gbarb.F2	A08	i22861Gh	111717280	2.97	2.37
Gbarb.F2	A08	i52426Gb	111804825	3.03	2.32
Gbarb.F2	A08	i55121Gb	111804941	3.03	2.32
Gbarb.F2	A08	i41993Gh	111945324	3.39	2.33
Gbarb.F2	A08	i53972Gb	112029364	3.29	2.39
Gbarb.F2	A08	i64854Gm	112034834	3.29	2.4
Gbarb.F2	A08	i63530Gm	112181341	3.37	2.6
Gbarb.F2	A08	i38389Gh	112251044	3.32	2.39
Gbarb.F2	A08	i64452Gm	112326380	3.59	2.33
Gbarb.F2	A08	i04423Gh	112331096	3.59	2.33
Gbarb.F2	A08	i21412Gh	112340443	3.59	2.34
Gbarb.F2	A08	i04424Gh	112391126	3.72	2.42
Gbarb.F2	A08	i50610Gb	112391800	3.72	2.42
Gbarb.F2	A08	i04425Gh	112461859	3.8	2.67
Gbarb.F2	A08	i04426Gh	112462848	3.8	2.66
Gbarb.F2	A08	i48390Gh	112467130	3.8	2.65
Gbarb.F2	A08	i48210Gh	112626627	4	2.56
Gbarb.F2	A08	i57212Gb	112659588	4	2.6
Gbarb.F2	A08	i40921Gh	112670941	4	2.62
Gbarb.F2	A08	i51212Gb	112699608	4.11	2.68
Gbarb.F2	A08	i30596Gh	112700449	4.11	2.68
Gbarb.F2	A08	i28393Gh	112764874	4.22	2.67
Gbarb.F2	A08	i15141Gh	112887902	3.01	2.65
Gbarb.F2	A08	i04434Gh	112958201	3.05	2.64
Gbarb.F2	A08	i27749Gh	113273114	2.29	2.63
Gbarb.F2	A08	i04439Gh	113279834	2.29	2.63
Gbarb.F2	A08	i58508Gb	113336499	2.29	2.64
Gbarb.F2	A08	i60814Gt	113446237	2.52	2.65
Gbarb.F2	A08	i61671Gt	113446441	2.52	2.65
Gbarb.F2	A08	i17695Gh	113587113	2.91	2.61
Gbarb.F2	A08	i04442Gh	113625546	2.91	2.59
Gbarb.F2	A08	i61873Gt	113646566	2.91	2.59
Gbarb.F2	A08	i25482Gh	113657107	2.91	2.58
Gbarb.F2	A08	i48051Gh	114216573	1.55	2.39
Gbarb.F2	A08	i31486Gh	114220156	1.55	2.39
Gbarb.F2	A08	i55169Gb	114301593	1.55	2.2
Gbarb.F2	A08	i01035Gh	114302355	1.55	2.2
Gbarb.F2	A08	i55321Gb	114487051	1.48	1.9
Gbarb.F2	A08	i43516Gh	114506849	1.48	1.88
Gbarb.F2	A08	i33147Gh	114646763	2.14	1.79
Gbarb.F2	A08	i04449Gh	114896612	2.83	1.89
Gbarb.F2	A08	i04450Gh	114896932	2.83	1.89
Gbarb.F2	A08	i38165Gh	114943557	2.83	2.03
Gbarb.F2	A08	i38948Gh	114983678	2.83	2.06
Gbarb.F2	A08	i43802Gh	115027911	3.79	1.99
Gbarb.F2	A08	i04456Gh	115039906	3.79	1.95
Gbarb.F2	A08	i54325Gb	115045392	3.79	1.93
Gbarb.F2	A08	i44564Gh	115083607	3.79	1.76
Gbarb.F2	A08	i45221Gh	115090012	3.79	1.72
Gbarb.F2	A08	i01074Gh	115139554	3.79	1.71
Gbarb.F2	A08	i59968Gb	115252073	2.6	1.69
Gbarb.F2	A08	i40352Gh	115339884	2.14	1.67
Gbarb.F2	A08	i48723Gh	115703410	0.29	1.58
Gbarb.F2	A08	i52342Gb	115781535	0	1.56
Gbarb.F2	A08	i56972Gb	115844987	0	1.54
Gbarb.F2	A08	i60174Gb	116217568	0	1.43
Gbarb.F2	A08	i57404Gb	116368697	1.08	1.38
Gbarb.F2	A08	i62010Gt	116512533	1.08	1.87
Gbarb.F2	A08	i64446Gm	116512822	1.08	1.88
Gbarb.F2	A08	i51248Gb	116747615	1.84	2.41
Gbarb.F2	A08	i53178Gb	116749330	1.84	2.41
Gbarb.F2	A08	i44233Gh	117042609	1.5	2.61
Gbarb.F2	A08	i34470Gh	117088026	1.63	2.6
Gbarb.F2	A08	i04479Gh	117174173	1.63	2.53
Gbarb.F2	A08	i52748Gb	117238647	1.63	2.35
Gbarb.F2	A08	i31220Gh	117294764	1.39	2.24
Gbarb.F2	A08	i26435Gh	117355849	1.39	2.17
Gbarb.F2	A08	i33699Gh	117460263	1.17	2.18
Gbarb.F2	A08	i43245Gh	117471175	1.17	2.18
Gbarb.F2	A08	i56473Gb	117567471	1.98	2.34
Gbarb.F2	A08	i04482Gh	117883758	1.99	3.8
Gbarb.F2	A08	i26219Gh	117984101	2.17	4.56
Gbarb.F2	A08	i53353Gb	118011836	2.17	5.06
Gbarb.F2	A08	i47466Gh	118053179	2.07	5.24
Gbarb.F2	A08	i58578Gb	118053522	2.07	5.24
Gbarb.F2	A08	i37896Gh	118053845	2.07	5.24
Gbarb.F2	A08	i62742Gt	118077054	2.17	5.03
Gbarb.F2	A08	i47210Gh	118087011	2.17	4.87
Gbarb.F2	A08	i40125Gh	118093422	2.17	4.75
Gbarb.F2	A08	i15156Gh	118355000	2.08	5.18
Gbarb.F2	A08	i52640Gb	118383102	2.08	5.2
Gbarb.F2	A08	i54514Gb	118409581	1.86	5.21
Gbarb.F2	A08	i60979Gt	118420538	1.86	5.21
Gbarb.F2	A08	i04495Gh	118468080	5.12	5.21
Gbarb.F2	A08	i44019Gh	118533240	5.49	5.19
Gbarb.F2	A08	i32773Gh	118539069	5.49	5.19
Gbarb.F2	A08	i15162Gh	118634699	13.03	4.95
Gbarb.F2	A08	i04506Gh	118679457	12.92	4.88
Gbarb.F2	A08	i51939Gb	118933524	13.93	4.98
Gbarb.F2	A08	i04527Gh	119095812	15.13	5.5
Gbarb.F2	A08	i04530Gh	119164887	10.81	5.83
Gbarb.F2	A08	i53085Gb	119165774	10.81	5.83
Gbarb.F2	A08	i61167Gt	119187711	5.93	5.95
Gbarb.F2	A08	i62788Gt	119213118	6.06	5.92
Gbarb.F2	A08	i00540Gh	119213127	6.06	5.92
Gbarb.F2	A08	i62711Gt	119295717	5.9	5.84
Gbarb.F2	A08	i52749Gb	119645278	5.16	5.65
Gbarb.F2	A08	i15178Gh	119700360	4.88	5.65
Gbarb.F2	A08	i00216Gh	119704898	4.88	5.64
Gbarb.F2	A08	i61311Gt	119765353	3.96	5.64
Gbarb.F2	A08	i04557Gh	119995757	1.43	5.7
Gbarb.F2	A08	i52137Gb	120456261	5.16	4.9
Gbarb.F2	A08	i04566Gh	120484716	5.16	4.84
Gbarb.F2	A08	i15200Gh	120560074	8.8	4.68
Gbarb.F2	A08	i04576Gh	120565544	8.8	4.66
Gbarb.F2	A08	i54149Gb	120591127	8.8	4.61
Gbarb.F2	A08	i32395Gh	120645519	8.8	4.48
Gbarb.F2	A08	i60125Gb	120710168	8.8	4.33
Gbarb.F2	A08	i45703Gh	120739342	8.8	4.32
Gbarb.F2	A08	i04587Gh	120791872	8.8	4.31
Gbarb.F2	A08	i30796Gh	120835314	8.8	4.3
Gbarb.F2	A08	i54378Gb	120871873	8.8	4.3
Gbarb.F2	A08	i49462Gh	121554070	NA	4.11
Gbarb.F2	A08	i28217Gh	121596546	NA	4.1
Gbarb.F2	A08	i56670Gb	122150653	5.26	3.89
Gbarb.F2	A08	i61934Gt	122154370	5.26	3.89
Gbarb.F2	A08	i50863Gb	122242841	4.29	3.97
Gbarb.F2	A08	i50862Gb	122243256	4.29	3.96
Gbarb.F2	A08	i04626Gh	122281547	4.13	3.83
Gbarb.F2	A08	i50542Gb	122281650	4.13	3.82
Gbarb.F2	A08	i69735Gl	122281992	4.13	3.82
Gbarb.F2	A08	i52216Gb	122282040	4.13	3.82
Gbarb.F2	A08	i04627Gh	122282077	4.13	3.82
Gbarb.F2	A08	i04629Gh	122292176	4.13	3.87
Gbarb.F2	A08	i64501Gm	122357403	3.72	4.06
Gbarb.F2	A08	i28926Gh	122411634	3.72	4.12
Gbarb.F2	A08	i53140Gb	122417294	3.72	4.12
Gbarb.F2	A08	i15218Gh	122561137	3.72	3.78
Gbarb.F2	A08	i53392Gb	122581697	3.72	3.67
Gbarb.F2	A08	i53391Gb	122581844	3.72	3.67
Gbarb.F2	A08	i50522Gb	122599927	3.72	3.73
Gbarb.F2	A08	i15219Gh	122733909	3.22	3.83
Gbarb.F2	A08	i15220Gh	122736595	3.22	3.82
Gbarb.F2	A08	i52750Gb	122742079	3.22	3.82
Gbarb.F2	A08	i28469Gh	122759530	3.07	3.78
Gbarb.F2	A08	i52037Gb	122797569	2.48	3.67
Gbarb.F2	A08	i54089Gb	122807416	2.48	3.64
Gbarb.F2	A08	i51199Gb	122807477	2.48	3.64
Gbarb.F2	A08	i50250Gb	123290726	3.31	3.61
Gbarb.F2	A08	i51737Gb	123522588	3.98	3.88
Gbarb.F2	A08	i52861Gb	123565792	3.98	3.95
Gbarb.F2	A08	i50155Gb	123566274	3.98	3.95
Gbarb.F2	A08	i65200Gm	123786670	4.51	4.4
Gbarb.F2	A08	i53234Gb	123893129	4.71	4.68
Gbarb.F2	A08	i04661Gh	123973481	4.88	4.41
Gbarb.F2	A08	i04665Gh	124152143	5.84	5.56
Gbarb.F2	A08	i04668Gh	124156650	5.84	5.62
Gbarb.F2	A08	i04669Gh	124156831	5.84	5.62
Gbarb.F2	A08	i04670Gh	124158632	5.84	5.65
Gbarb.F2	A08	i42169Gh	124180821	5.84	5.97
Gbarb.F2	A08	i04673Gh	124194515	5.84	6.19
Gbarb.F2	A08	i04675Gh	124204285	5.62	6.04
Gbarb.F2	A08	i50859Gb	124204292	5.62	6.04
Gbarb.F2	A08	i53770Gb	124205622	5.62	6.03
Gbarb.F2	A08	i14022Gh	124243604	5.42	5.66
Gbarb.F2	A08	i52187Gb	124244942	5.42	5.65
Gbarb.F2	A08	i53105Gb	124245223	5.42	5.65
Gbarb.F2	A08	i15234Gh	124397339	5.07	7.13
Gbarb.F2	A08	i04688Gh	124414312	5.07	7.18
Gbarb.F2	A08	i04689Gh	124498138	6.55	7.38
Gbarb.F2	A08	i15235Gh	124567567	6.88	7.52
Gbarb.F2	A08	i04693Gh	124567849	6.88	7.52
Gbarb.F2	A08	i18824Gh	124573741	6.88	7.53
Gbarb.F2	A08	i54679Gb	124573917	6.88	7.53
Gbarb.F2	A08	i04695Gh	124697991	7.34	7.71
Gbarb.F2	A08	i51241Gb	124721343	7.8	7.81
Gbarb.F2	A08	i53910Gb	124745241	8.64	7.91
Gbarb.F2	A08	i54217Gb	124859330	9.3	8.19
Gbarb.F2	A08	i51206Gb	124962992	10.56	8.19
Gbarb.F2	A08	i04718Gh	124972381	10.56	8.18
Gbarb.F2	A08	i04719Gh	124993329	10.56	8.15
Gbarb.F2	A08	i04720Gh	124996922	10.56	8.14
Gbarb.F2	A08	i01126Gh	125035732	10.08	8.18
Gbarb.F2	A08	i50501Gb	125183131	10.86	8.34
Gbarb.F2	A08	i04739Gh	125357217	8.57	8.6
Gbarb.F2	A08	i18831Gh	125365624	7.98	8.61
Gbarb.F2	A08	i18832Gh	125365737	7.98	8.61
Gbarb.F2	A08	i04741Gh	125367742	7.98	8.62
Gbarb.F2	A08	i51280Gb	125510841	6.42	8.89
Gbarb.F2	A08	i50749Gb	125515822	6.42	8.91
Gbarb.F2	A08	i50748Gb	125516125	6.42	8.91
Gbarb.F2	A08	i04749Gh	125546656	6.28	9.02
Gbarb.F2	A08	i65009Gm	125779374	6.92	9.21
Gbarb.F2	A08	i47620Gh	125786032	6.92	9.19
Gbarb.F2	A08	i54388Gb	125829671	6.92	9.09
Gbarb.F2	A08	i60714Gt	125847310	6.92	9.03
Gbarb.F2	A08	i04756Gh	125895752	8.33	8.97
Gbarb.F2	A08	i50543Gb	125976045	9	8.94
Gbarb.F2	A08	i04759Gh	125992428	9.98	8.94
Gbarb.F2	A08	i53107Gb	126003598	9.98	8.95
Gbarb.F2	A08	i50286Gb	126003980	9.98	8.95
Gbarb.F2	A08	i54633Gb	126005424	9.98	8.95
Gbarb.F2	A08	i54223Gb	126020943	11.24	8.96
Gbarb.F2	A08	i49084Gh	126077643	12.09	9.03
Gbarb.F2	A08	i64553Gm	126117411	12.09	9.01
Gbarb.F2	A08	i61292Gt	126463639	11.46	8.97
Gbarb.F2	A08	i56024Gb	126482230	11.4	8.97
Gbarb.F2	A08	i53860Gb	126627622	8.18	9
Gbarb.F2	A08	i61029Gt	126707480	8.18	9.03
Gbarb.F2	A08	i51655Gb	126708029	8.18	9.03
Gbarb.F2	A08	i54506Gb	126708102	8.18	9.03
Gbarb.F2	A08	i15250Gh	126711797	7.01	9.03
Gbarb.F2	A08	i04798Gh	126902175	5.55	9.07
Gbarb.F2	A08	i51203Gb	126945404	5.55	9.07
Gbarb.F2	A08	i62034Gt	127010795	4.37	9.08
Gbarb.F2	A08	i15455Gh	127211638	3.76	9.1
Gbarb.F2	A08	i60961Gt	127269328	2.74	9.1
Gbarb.F2	A08	i49570Gh	127391451	2.74	NA
Gmust.BC1F1	A08	i63291Gt	84466	0	NA
Gmust.BC1F1	A08	i03696Gh	129932	1.91	13.13
Gmust.BC1F1	A08	i51626Gb	138751	1.91	13.18
Gmust.BC1F1	A08	i55785Gb	146256	1.91	13.23
Gmust.BC1F1	A08	i65604Gm	153447	1.91	13.27
Gmust.BC1F1	A08	i65099Gm	302537	2.67	14.4
Gmust.BC1F1	A08	i61692Gt	468547	2.44	13.98
Gmust.BC1F1	A08	i65388Gm	468784	2.44	13.98
Gmust.BC1F1	A08	i45483Gh	607252	3.2	14.19
Gmust.BC1F1	A08	i03735Gh	759910	8.34	15.03
Gmust.BC1F1	A08	i03736Gh	769804	8.34	15.1
Gmust.BC1F1	A08	i03737Gh	774158	8.34	14.96
Gmust.BC1F1	A08	i03747Gh	813932	9.85	14.31
Gmust.BC1F1	A08	i03748Gh	827266	14.21	14.34
Gmust.BC1F1	A08	i03749Gh	863917	15.45	15.06
Gmust.BC1F1	A08	i03752Gh	871936	15.45	15.34
Gmust.BC1F1	A08	i50817Gb	948448	18.82	14.25
Gmust.BC1F1	A08	i00545Gh	949495	18.82	14.25
Gmust.BC1F1	A08	i03755Gh	958470	18.82	14.18
Gmust.BC1F1	A08	i03759Gh	1076205	23.78	14.63
Gmust.BC1F1	A08	i51880Gb	1171074	25.97	16.7
Gmust.BC1F1	A08	i03774Gh	1171903	25.97	16.65
Gmust.BC1F1	A08	i03779Gh	1320222	28.93	15.77
Gmust.BC1F1	A08	i52575Gb	1326541	28.93	16.02
Gmust.BC1F1	A08	i50046Gb	1326729	28.93	16.03
Gmust.BC1F1	A08	i03781Gh	1327305	29.84	16.05
Gmust.BC1F1	A08	i03787Gh	1376002	28.33	18.79
Gmust.BC1F1	A08	i65258Gm	1390327	28.33	18.85
Gmust.BC1F1	A08	i18599Gh	1440132	28.33	19.05
Gmust.BC1F1	A08	i50151Gb	1523362	26.68	19.38
Gmust.BC1F1	A08	i53987Gb	1624830	17.48	19.76
Gmust.BC1F1	A08	i51332Gb	1704390	14.43	20.05
Gmust.BC1F1	A08	i63999Gm	1868530	12.17	20.95
Gmust.BC1F1	A08	i00547Gh	2061621	15.77	20.45
Gmust.BC1F1	A08	i65345Gm	2069414	16.64	20.39
Gmust.BC1F1	A08	i55286Gb	2163503	18.46	19.51
Gmust.BC1F1	A08	i63852Gm	2193429	22.25	19.15
Gmust.BC1F1	A08	i51938Gb	2218579	26.11	18.93
Gmust.BC1F1	A08	i14988Gh	2408445	28.05	18.29
Gmust.BC1F1	A08	i03824Gh	2438143	28.05	18.35
Gmust.BC1F1	A08	i03833Gh	2478373	28.05	18.5
Gmust.BC1F1	A08	i00173Gh	2512517	26.64	18.69
Gmust.BC1F1	A08	i00429Gh	2567268	25.2	18.1
Gmust.BC1F1	A08	i24616Gh	2672542	19.46	17.37
Gmust.BC1F1	A08	i14996Gh	2692679	19.46	17.3
Gmust.BC1F1	A08	i03843Gh	2692823	19.46	17.3
Gmust.BC1F1	A08	i21579Gh	2803926	16.61	17.25
Gmust.BC1F1	A08	i49562Gh	2872481	16.61	17.53
Gmust.BC1F1	A08	i51751Gb	2877193	16.61	17.31
Gmust.BC1F1	A08	i53712Gb	2995526	13.87	13.34
Gmust.BC1F1	A08	i03858Gh	3027900	13.21	12.81
Gmust.BC1F1	A08	i47629Gh	3146629	13.72	12.86
Gmust.BC1F1	A08	i63579Gm	3169758	13.72	13.23
Gmust.BC1F1	A08	i65754Gm	3171535	13.72	13.29
Gmust.BC1F1	A08	i15002Gh	3215205	14.79	14.27
Gmust.BC1F1	A08	i60888Gt	3296075	14.79	14.14
Gmust.BC1F1	A08	i61072Gt	3299715	14.79	14.08
Gmust.BC1F1	A08	i60519Gb	3396823	19.65	10.46
Gmust.BC1F1	A08	i53073Gb	3438705	19.65	10.15
Gmust.BC1F1	A08	i50944Gb	3563396	13.49	9.25
Gmust.BC1F1	A08	i03884Gh	3636493	10.56	8.72
Gmust.BC1F1	A08	i03891Gh	4059857	1.63	5.59
Gmust.BC1F1	A08	i03892Gh	4075701	2.41	5.47
Gmust.BC1F1	A08	i39146Gh	4077789	2.41	5.54
Gmust.BC1F1	A08	i53440Gb	4140459	3.97	6.17
Gmust.BC1F1	A08	i65268Gm	4141229	3.97	6.17
[truncated: 3,762 more rows]

## Sheet: Fig. 4c-1
Source Data Fig. 4. Low recombination haplotype blocks and methylation data for recombination hot and cold spots
Source Data Fig. 4c-1 | Genomic locations of recombination hot and cold spots
Population	Assembly	RecSubType	RecRate	Chr	Start.Pos	End.Pos
GhxGb_F2	JGI_Ghir.v2.0	Hot	46.72	D05	34532923	34650966
GhxGb_F2	JGI_Ghir.v2.0	Hot	43.29	D05	61671789	61744355
GhxGb_F2	JGI_Ghir.v2.0	Hot	43.18	D05	34335081	34532923
GhxGb_F2	JGI_Ghir.v2.0	Hot	40.42	D11	10487174	10682231
GhxGb_F2	JGI_Ghir.v2.0	Hot	39.27	A08	29718855	29814599
GhxGb_F2	JGI_Ghir.v2.0	Hot	37.65	D05	61744540	61929769
GhxGb_F2	JGI_Ghir.v2.0	Hot	34.23	D05	61611650	61637739
GhxGb_F2	JGI_Ghir.v2.0	Hot	34.23	D05	61637834	61645448
GhxGb_F2	JGI_Ghir.v2.0	Hot	34.23	D05	61645448	61671789
GhxGb_F2	JGI_Ghir.v2.0	Hot	33.76	A06	40495131	81301581
GhxGb_F2	JGI_Ghir.v2.0	Hot	33.76	A06	81370375	81711367
GhxGb_F2	JGI_Ghir.v2.0	Hot	32.18	D03	49234068	49354610
GhxGb_F2	JGI_Ghir.v2.0	Hot	32.18	D03	49354610	49371850
GhxGb_F2	JGI_Ghir.v2.0	Hot	30.01	D05	61497287	61573332
GhxGb_F2	JGI_Ghir.v2.0	Hot	30.01	D05	61573332	61604354
GhxGb_F2	JGI_Ghir.v2.0	Hot	27.9	A02	104341765	104430298
GhxGb_F2	JGI_Ghir.v2.0	Hot	27.86	D08	37925790	37950210
GhxGb_F2	JGI_Ghir.v2.0	Hot	27.53	D06	41775101	41811741
GhxGb_F2	JGI_Ghir.v2.0	Hot	26.5	A13	65961531	66288173
GhxGb_F2	JGI_Ghir.v2.0	Hot	26.29	A02	104471257	104602123
GhxGb_F2	JGI_Ghir.v2.0	Hot	26.29	A02	104602123	104611137
GhxGb_F2	JGI_Ghir.v2.0	Hot	26.14	D05	61386163	61497287
GhxGb_F2	JGI_Ghir.v2.0	Hot	25.94	A02	104621854	104636028
GhxGb_F2	JGI_Ghir.v2.0	Hot	25.21	D06	41811741	41847844
GhxGb_F2	JGI_Ghir.v2.0	Hot	25.13	A02	104636028	104639522
GhxGb_F2	JGI_Ghir.v2.0	Hot	24.81	D02	11491317	12437120
GhxGb_F2	JGI_Ghir.v2.0	Hot	24.79	A10	104652008	104755219
GhxGb_F2	JGI_Ghir.v2.0	Hot	24.74	D04	16610588	35141074
GhxGb_F2	JGI_Ghir.v2.0	Hot	23.59	D11	3753018	4069414
GhxGb_F2	JGI_Ghir.v2.0	Hot	22.51	A02	104165808	104341765
GhxGb_F2	JGI_Ghir.v2.0	Hot	22.32	A06	123832269	123988639
GhxGb_F2	JGI_Ghir.v2.0	Hot	22.07	D05	61929769	62120875
GhxGb_F2	JGI_Ghir.v2.0	Hot	21.9	D04	35250358	35379054
GhxGb_F2	JGI_Ghir.v2.0	Hot	21.6	A13	66288173	66411515
GhxGb_F2	JGI_Ghir.v2.0	Hot	20.72	D11	4096803	4156187
GhxGb_F2	JGI_Ghir.v2.0	Hot	19.96	D11	10361749	10487174
GhxGb_F2	JGI_Ghir.v2.0	Hot	19.77	A07	44542567	45471572
GhxGb_F2	JGI_Ghir.v2.0	Hot	19.34	A10	74109934	74206025
GhxGb_F2	JGI_Ghir.v2.0	Hot	19.29	A06	123988639	124159290
GhxGb_F2	JGI_Ghir.v2.0	Hot	19.2	A06	126848524	127008380
GhxGb_F2	JGI_Ghir.v2.0	Hot	19.2	A06	127008380	127088811
GhxGb_F2	JGI_Ghir.v2.0	Hot	19.1	A13	104057037	104182969
GhxGb_F2	JGI_Ghir.v2.0	Hot	19	A05	24102726	24127780
GhxGb_F2	JGI_Ghir.v2.0	Hot	18.54	D08	2820742	2936472
GhxGb_F2	JGI_Ghir.v2.0	Hot	18.54	D08	2936472	2964486
GhxGb_F2	JGI_Ghir.v2.0	Hot	18.52	A13	103950379	104057037
GhxGb_F2	JGI_Ghir.v2.0	Hot	18.44	D11	10253523	10361749
GhxGb_F2	JGI_Ghir.v2.0	Hot	18.38	D08	2964486	3000796
GhxGb_F2	JGI_Ghir.v2.0	Hot	18.22	A06	126777303	126841365
GhxGb_F2	JGI_Ghir.v2.0	Hot	17.84	D08	3000796	3037656
GhxGb_F2	JGI_Ghir.v2.0	Hot	17.73	A13	1566748	1691114
GhxGb_F2	JGI_Ghir.v2.0	Hot	17.7	A06	127092131	127127830
GhxGb_F2	JGI_Ghir.v2.0	Hot	17.7	D06	2549991	2601253
GhxGb_F2	JGI_Ghir.v2.0	Hot	17.7	D06	2601253	2642253
GhxGb_F2	JGI_Ghir.v2.0	Hot	17.7	D06	2642253	2650218
GhxGb_F2	JGI_Ghir.v2.0	Hot	17.7	D06	2650218	2666291
GhxGb_F2	JGI_Ghir.v2.0	Hot	17.7	D06	2666291	2679118
GhxGb_F2	JGI_Ghir.v2.0	Hot	17.64	A06	126680190	126777303
GhxGb_F2	JGI_Ghir.v2.0	Hot	17.63	A13	2066596	2076897
GhxGb_F2	JGI_Ghir.v2.0	Hot	17.35	D06	2486337	2537286
GhxGb_F2	JGI_Ghir.v2.0	Hot	17.35	D06	2537286	2541156
GhxGb_F2	JGI_Ghir.v2.0	Hot	17.22	D08	3037656	3075553
GhxGb_F2	JGI_Ghir.v2.0	Hot	17.12	D02	7138990	7223545
GhxGb_F2	JGI_Ghir.v2.0	Hot	17.11	A13	103783156	103950379
GhxGb_F2	JGI_Ghir.v2.0	Hot	17.07	A06	126486059	126679250
GhxGb_F2	JGI_Ghir.v2.0	Hot	16.7	A13	1769643	1864072
GhxGb_F2	JGI_Ghir.v2.0	Hot	16.7	A13	1864072	1948365
GhxGb_F2	JGI_Ghir.v2.0	Hot	16.56	A13	1948365	2016797
GhxGb_F2	JGI_Ghir.v2.0	Hot	16.56	A13	2017917	2066596
GhxGb_F2	JGI_Ghir.v2.0	Hot	16.51	D10	19037702	19303499
GhxGb_F2	JGI_Ghir.v2.0	Hot	16.46	D11	10037050	10253523
GhxGb_F2	JGI_Ghir.v2.0	Hot	16.43	D08	38180633	38223827
GhxGb_F2	JGI_Ghir.v2.0	Hot	16.3	A05	30698463	30762660
GhxGb_F2	JGI_Ghir.v2.0	Hot	16.3	A05	30762660	30828691
GhxGb_F2	JGI_Ghir.v2.0	Hot	16.28	D06	2402827	2479341
GhxGb_F2	JGI_Ghir.v2.0	Hot	16.25	A13	104182969	104262525
GhxGb_F2	JGI_Ghir.v2.0	Hot	15.96	A13	106461337	106565157
GhxGb_F2	JGI_Ghir.v2.0	Hot	15.76	D05	59073913	60017941
GhxGb_F2	JGI_Ghir.v2.0	Hot	15.74	A02	104126989	104162743
GhxGb_F2	JGI_Ghir.v2.0	Hot	15.72	A07	3537670	3694231
GhxGb_F2	JGI_Ghir.v2.0	Hot	15.7	D03	48782103	49221860
GhxGb_F2	JGI_Ghir.v2.0	Hot	15.67	D04	48212167	48415558
GhxGb_F2	JGI_Ghir.v2.0	Hot	15.64	A06	1014546	1137101
GhxGb_F2	JGI_Ghir.v2.0	Hot	15.64	A06	1137101	1137269
GhxGb_F2	JGI_Ghir.v2.0	Hot	15.61	A06	862766	884524
GhxGb_F2	JGI_Ghir.v2.0	Hot	15.61	A06	884524	954302
GhxGb_F2	JGI_Ghir.v2.0	Hot	15.54	A02	107436748	107528859
GhxGb_F2	JGI_Ghir.v2.0	Hot	15.52	A10	104193555	104621436
GhxGb_F2	JGI_Ghir.v2.0	Hot	15.52	A10	104621436	104652008
GhxGb_F2	JGI_Ghir.v2.0	Hot	15.41	A02	107703380	107751186
GhxGb_F2	JGI_Ghir.v2.0	Hot	15.39	A06	1137269	1178840
GhxGb_F2	JGI_Ghir.v2.0	Hot	15.37	D12	58218613	58317870
GhxGb_F2	JGI_Ghir.v2.0	Hot	15.35	D06	2353839	2402827
GhxGb_F2	JGI_Ghir.v2.0	Hot	15.34	A06	1212500	1220395
GhxGb_F2	JGI_Ghir.v2.0	Hot	15.27	A02	107529302	107598351
GhxGb_F2	JGI_Ghir.v2.0	Hot	15.27	A02	107598351	107638652
GhxGb_F2	JGI_Ghir.v2.0	Hot	15.27	A02	107642009	107673049
GhxGb_F2	JGI_Ghir.v2.0	Hot	15.27	A02	107692758	107703380
GhxGb_F2	JGI_Ghir.v2.0	Hot	15.25	D12	58317870	58431434
GhxGb_F2	JGI_Ghir.v2.0	Hot	15.22	A02	107753028	107820287
GhxGb_F2	JGI_Ghir.v2.0	Hot	15.22	A02	107823106	107854219
GhxGb_F2	JGI_Ghir.v2.0	Hot	15.13	A08	118933524	119095812
GhxGb_F2	JGI_Ghir.v2.0	Hot	15.09	A06	954302	963310
GhxGb_F2	JGI_Ghir.v2.0	Hot	15.09	A06	963310	1006817
GhxGb_F2	JGI_Ghir.v2.0	Hot	15.09	D06	2259120	2312714
GhxGb_F2	JGI_Ghir.v2.0	Hot	15.09	D06	2322768	2353839
GhxGb_F2	JGI_Ghir.v2.0	Hot	15.02	A06	127161046	127225377
GhxGb_F2	JGI_Ghir.v2.0	Hot	15.02	A06	127228405	127263471
GhxGb_F2	JGI_Ghir.v2.0	Hot	15.02	D03	43722708	43800563
GhxGb_F2	JGI_Ghir.v2.0	Hot	15.02	D03	43815524	43835107
GhxGb_F2	JGI_Ghir.v2.0	Hot	14.92	A06	127263471	127287203
GhxGb_F2	JGI_Ghir.v2.0	Hot	14.91	D12	58473352	58576661
GhxGb_F2	JGI_Ghir.v2.0	Hot	14.82	D08	2728038	2784248
GhxGb_F2	JGI_Ghir.v2.0	Hot	14.78	A05	30553829	30698463
GhxGb_F2	JGI_Ghir.v2.0	Cold	0.68	A05	78793760	81506739
GhxGb_F2	JGI_Ghir.v2.0	Cold	0.66	A10	19526602	19550270
GhxGb_F2	JGI_Ghir.v2.0	Cold	0.66	D02	60074704	60229843
GhxGb_F2	JGI_Ghir.v2.0	Cold	0.66	D13	47381936	47563354
GhxGb_F2	JGI_Ghir.v2.0	Cold	0.65	D11	27033091	27491715
GhxGb_F2	JGI_Ghir.v2.0	Cold	0.64	A01	22697143	22789641
GhxGb_F2	JGI_Ghir.v2.0	Cold	0.64	A02	97926118	98309809
GhxGb_F2	JGI_Ghir.v2.0	Cold	0.64	A08	110673300	111052488
GhxGb_F2	JGI_Ghir.v2.0	Cold	0.64	D01	46613432	46729073
GhxGb_F2	JGI_Ghir.v2.0	Cold	0.64	D01	53353658	53802441
GhxGb_F2	JGI_Ghir.v2.0	Cold	0.64	D08	42782628	42955340
GhxGb_F2	JGI_Ghir.v2.0	Cold	0.63	D02	49023832	49743305
GhxGb_F2	JGI_Ghir.v2.0	Cold	0.63	D03	39524089	41038970
GhxGb_F2	JGI_Ghir.v2.0	Cold	0.63	D06	48762916	51582429
GhxGb_F2	JGI_Ghir.v2.0	Cold	0.62	A08	91441643	92037908
GhxGb_F2	JGI_Ghir.v2.0	Cold	0.62	A08	92051022	92262815
GhxGb_F2	JGI_Ghir.v2.0	Cold	0.62	D06	15310790	15475984
GhxGb_F2	JGI_Ghir.v2.0	Cold	0.62	D10	17022831	17140170
GhxGb_F2	JGI_Ghir.v2.0	Cold	0.61	A05	96407121	96529109
GhxGb_F2	JGI_Ghir.v2.0	Cold	0.61	D10	26912963	27172398
GhxGb_F2	JGI_Ghir.v2.0	Cold	0.6	D02	39720405	39831648
GhxGb_F2	JGI_Ghir.v2.0	Cold	0.6	D12	11388561	11422290
GhxGb_F2	JGI_Ghir.v2.0	Cold	0.57	A03	100260676	100342000
GhxGb_F2	JGI_Ghir.v2.0	Cold	0.57	A09	60883911	61446061
GhxGb_F2	JGI_Ghir.v2.0	Cold	0.56	D03	7892201	8141292
GhxGb_F2	JGI_Ghir.v2.0	Cold	0.56	D04	36094763	38185802
GhxGb_F2	JGI_Ghir.v2.0	Cold	0.55	A05	78329367	78780880
GhxGb_F2	JGI_Ghir.v2.0	Cold	0.55	A08	79465936	90285654
GhxGb_F2	JGI_Ghir.v2.0	Cold	0.54	A03	90258842	92526268
GhxGb_F2	JGI_Ghir.v2.0	Cold	0.54	A10	22804418	23014103
GhxGb_F2	JGI_Ghir.v2.0	Cold	0.54	D03	36846308	37109765
GhxGb_F2	JGI_Ghir.v2.0	Cold	0.54	D03	45542199	45704069
GhxGb_F2	JGI_Ghir.v2.0	Cold	0.54	D08	55084122	55365375
GhxGb_F2	JGI_Ghir.v2.0	Cold	0.54	D12	38175860	38359253
GhxGb_F2	JGI_Ghir.v2.0	Cold	0.53	A07	41459885	41751573
GhxGb_F2	JGI_Ghir.v2.0	Cold	0.53	A08	103157378	103375399
GhxGb_F2	JGI_Ghir.v2.0	Cold	0.52	A03	94153118	97276918
GhxGb_F2	JGI_Ghir.v2.0	Cold	0.52	A12	16574524	29309157
GhxGb_F2	JGI_Ghir.v2.0	Cold	0.51	A13	87447346	88601043
GhxGb_F2	JGI_Ghir.v2.0	Cold	0.51	D03	54698732	54903309
GhxGb_F2	JGI_Ghir.v2.0	Cold	0.5	A12	77726364	77905162
GhxGb_F2	JGI_Ghir.v2.0	Cold	0.5	D03	32961732	33076556
GhxGb_F2	JGI_Ghir.v2.0	Cold	0.5	D03	39165978	39510152
GhxGb_F2	JGI_Ghir.v2.0	Cold	0.5	D10	52624425	52963115
GhxGb_F2	JGI_Ghir.v2.0	Cold	0.5	D11	27882657	28126060
GhxGb_F2	JGI_Ghir.v2.0	Cold	0.49	A08	108934466	110673300
GhxGb_F2	JGI_Ghir.v2.0	Cold	0.49	D13	50573290	51603223
GhxGb_F2	JGI_Ghir.v2.0	Cold	0.48	A10	98602047	98838618
GhxGb_F2	JGI_Ghir.v2.0	Cold	0.48	D07	27776459	28033946
GhxGb_F2	JGI_Ghir.v2.0	Cold	0.48	D08	58465896	58884997
GhxGb_F2	JGI_Ghir.v2.0	Cold	0.47	A01	22012199	22077471
GhxGb_F2	JGI_Ghir.v2.0	Cold	0.47	A10	93639061	94119256
GhxGb_F2	JGI_Ghir.v2.0	Cold	0.47	A10	99033007	100544517
GhxGb_F2	JGI_Ghir.v2.0	Cold	0.47	A10	100544517	100717018
GhxGb_F2	JGI_Ghir.v2.0	Cold	0.47	D01	43838284	45553721
GhxGb_F2	JGI_Ghir.v2.0	Cold	0.46	A01	42913117	43062184
GhxGb_F2	JGI_Ghir.v2.0	Cold	0.46	A11	14040575	14475781
GhxGb_F2	JGI_Ghir.v2.0	Cold	0.46	D07	58980654	59033494
GhxGb_F2	JGI_Ghir.v2.0	Cold	0.45	A10	73356742	73380092
GhxGb_F2	JGI_Ghir.v2.0	Cold	0.45	D04	35641101	36094204
GhxGb_F2	JGI_Ghir.v2.0	Cold	0.45	D09	18887235	19023451
GhxGb_F2	JGI_Ghir.v2.0	Cold	0.45	D10	25566833	26681877
GhxGb_F2	JGI_Ghir.v2.0	Cold	0.45	D13	33452388	33883752
GhxGb_F2	JGI_Ghir.v2.0	Cold	0.44	A06	105149370	110378178
GhxGb_F2	JGI_Ghir.v2.0	Cold	0.44	A13	76133164	76465742
GhxGb_F2	JGI_Ghir.v2.0	Cold	0.44	D02	46777091	47117763
GhxGb_F2	JGI_Ghir.v2.0	Cold	0.44	D04	38484354	38580991
GhxGb_F2	JGI_Ghir.v2.0	Cold	0.43	A08	16937665	17179627
GhxGb_F2	JGI_Ghir.v2.0	Cold	0.43	D10	17641833	17679992
GhxGb_F2	JGI_Ghir.v2.0	Cold	0.42	A05	15649342	15670061
GhxGb_F2	JGI_Ghir.v2.0	Cold	0.42	D06	15519036	15832561
GhxGb_F2	JGI_Ghir.v2.0	Cold	0.41	A10	17387847	19110525
GhxGb_F2	JGI_Ghir.v2.0	Cold	0.4	A01	18616332	18933597
GhxGb_F2	JGI_Ghir.v2.0	Cold	0.4	A09	10763927	14303611
GhxGb_F2	JGI_Ghir.v2.0	Cold	0.4	A11	101327219	105865046
GhxGb_F2	JGI_Ghir.v2.0	Cold	0.4	A13	101893864	102275861
GhxGb_F2	JGI_Ghir.v2.0	Cold	0.4	D01	16943545	18528718
GhxGb_F2	JGI_Ghir.v2.0	Cold	0.4	D02	47424979	47632583
GhxGb_F2	JGI_Ghir.v2.0	Cold	0.39	A03	92526268	92678213
GhxGb_F2	JGI_Ghir.v2.0	Cold	0.39	A08	95293777	102906292
GhxGb_F2	JGI_Ghir.v2.0	Cold	0.39	D01	18863210	18987081
GhxGb_F2	JGI_Ghir.v2.0	Cold	0.39	D02	42756590	43882356
GhxGb_F2	JGI_Ghir.v2.0	Cold	0.39	D10	18438362	18490370
GhxGb_F2	JGI_Ghir.v2.0	Cold	0.38	D13	9697114	12040325
GhxGb_F2	JGI_Ghir.v2.0	Cold	0.37	D07	32728182	32847628
GhxGb_F2	JGI_Ghir.v2.0	Cold	0.36	A10	7285821	7492630
GhxGb_F2	JGI_Ghir.v2.0	Cold	0.36	D02	51714491	52151747
GhxGb_F2	JGI_Ghir.v2.0	Cold	0.36	D10	31423197	31778038
GhxGb_F2	JGI_Ghir.v2.0	Cold	0.36	D13	18583535	20851602
GhxGb_F2	JGI_Ghir.v2.0	Cold	0.36	D13	40646717	42082097
GhxGb_F2	JGI_Ghir.v2.0	Cold	0.35	A11	14883345	14988986
GhxGb_F2	JGI_Ghir.v2.0	Cold	0.35	D02	17581121	17757573
GhxGb_F2	JGI_Ghir.v2.0	Cold	0.34	D08	20342321	20531641
GhxGb_F2	JGI_Ghir.v2.0	Cold	0.33	D04	42511401	42638345
GhxGb_F2	JGI_Ghir.v2.0	Cold	0.33	D11	50426255	50748115
GhxGb_F2	JGI_Ghir.v2.0	Cold	0.32	A08	13805243	14062873
GhxGb_F2	JGI_Ghir.v2.0	Cold	0.32	A11	65439604	91140854
GhxGb_F2	JGI_Ghir.v2.0	Cold	0.31	D02	58364724	60074704
GhxGb_F2	JGI_Ghir.v2.0	Cold	0.31	D03	8291188	10430288
GhxGb_F2	JGI_Ghir.v2.0	Cold	0.3	D08	41459210	41903274
GhxGb_F2	JGI_Ghir.v2.0	Cold	0.29	A12	29388353	29755727
GhxGb_F2	JGI_Ghir.v2.0	Cold	0.29	D06	52783651	54595305
GhxGb_F2	JGI_Ghir.v2.0	Cold	0.28	D07	34520477	34632423
GhxGb_F2	JGI_Ghir.v2.0	Cold	0.28	D08	12550706	13978724
GhxGb_F2	JGI_Ghir.v2.0	Cold	0.27	A03	89254087	89407352
GhxGb_F2	JGI_Ghir.v2.0	Cold	0.27	A13	88601043	89100941
GhxGb_F2	JGI_Ghir.v2.0	Cold	0.26	D02	44377918	46633312
GhxGb_F2	JGI_Ghir.v2.0	Cold	0.26	D06	54595305	54661970
GhxGb_F2	JGI_Ghir.v2.0	Cold	0.26	D12	39186646	40195356
GhxGb_F2	JGI_Ghir.v2.0	Cold	0.23	D13	12040325	12183193
GhxGb_F2	JGI_Ghir.v2.0	Cold	0.22	A07	51342430	81968725
GhxGb_F2	JGI_Ghir.v2.0	Cold	0.21	D01	45553721	45908751
GhxGb_F2	JGI_Ghir.v2.0	Cold	0.21	D01	49312902	49527424
GhxGb_F2	JGI_Ghir.v2.0	Cold	0.13	A13	92521466	96504954
GhxGb_F2	JGI_Gbar.v1.0	Hot	46.72	D05	33184499	33302890
GhxGb_F2	JGI_Gbar.v1.0	Hot	43.29	D05	58645920	58718335
GhxGb_F2	JGI_Gbar.v1.0	Hot	43.18	D05	32982448	33184499
GhxGb_F2	JGI_Gbar.v1.0	Hot	40.42	D11	9810509	10008623
GhxGb_F2	JGI_Gbar.v1.0	Hot	39.27	A08	27618326	27719384
GhxGb_F2	JGI_Gbar.v1.0	Hot	37.65	D05	58718520	58845523
GhxGb_F2	JGI_Gbar.v1.0	Hot	34.23	D05	58593874	58606768
GhxGb_F2	JGI_Gbar.v1.0	Hot	34.23	D05	58606865	58614531
GhxGb_F2	JGI_Gbar.v1.0	Hot	34.23	D05	58614531	58645920
GhxGb_F2	JGI_Gbar.v1.0	Hot	33.76	A06	38190480	72994515
GhxGb_F2	JGI_Gbar.v1.0	Hot	33.76	A06	73105219	73447867
GhxGb_F2	JGI_Gbar.v1.0	Hot	32.18	D03	47474942	47595652
GhxGb_F2	JGI_Gbar.v1.0	Hot	32.18	D03	47595652	47629529
GhxGb_F2	JGI_Gbar.v1.0	Hot	30.01	D05	58487034	58563056
GhxGb_F2	JGI_Gbar.v1.0	Hot	30.01	D05	58563056	58586561
GhxGb_F2	JGI_Gbar.v1.0	Hot	27.9	A02	96129985	96222016
GhxGb_F2	JGI_Gbar.v1.0	Hot	27.86	D08	35719543	35743885
GhxGb_F2	JGI_Gbar.v1.0	Hot	27.53	D06	38558034	38594750
GhxGb_F2	JGI_Gbar.v1.0	Hot	26.5	A13	64240681	64561232
GhxGb_F2	JGI_Gbar.v1.0	Hot	26.29	A02	96262938	96385513
GhxGb_F2	JGI_Gbar.v1.0	Hot	26.29	A02	96385513	96394549
GhxGb_F2	JGI_Gbar.v1.0	Hot	26.14	D05	58386860	58487034
GhxGb_F2	JGI_Gbar.v1.0	Hot	25.94	A02	96405265	96419335
GhxGb_F2	JGI_Gbar.v1.0	Hot	25.21	D06	38594750	38630885
GhxGb_F2	JGI_Gbar.v1.0	Hot	25.13	A02	96419335	96422828
GhxGb_F2	JGI_Gbar.v1.0	Hot	24.81	D02	10885862	11539302
GhxGb_F2	JGI_Gbar.v1.0	Hot	24.79	A10	95667615	95771636
GhxGb_F2	JGI_Gbar.v1.0	Hot	24.74	D04	15524808	31792977
GhxGb_F2	JGI_Gbar.v1.0	Hot	23.59	D11	3560148	3819482
GhxGb_F2	JGI_Gbar.v1.0	Hot	22.51	A02	95965051	96129985
GhxGb_F2	JGI_Gbar.v1.0	Hot	22.32	A06	112002963	112182243
GhxGb_F2	JGI_Gbar.v1.0	Hot	22.07	D05	58845523	59047626
GhxGb_F2	JGI_Gbar.v1.0	Hot	21.9	D04	31902257	32005527
GhxGb_F2	JGI_Gbar.v1.0	Hot	21.6	A13	64561232	64660685
GhxGb_F2	JGI_Gbar.v1.0	Hot	20.72	D11	3846863	3921131
GhxGb_F2	JGI_Gbar.v1.0	Hot	19.96	D11	9692583	9810509
GhxGb_F2	JGI_Gbar.v1.0	Hot	19.77	A07	41776576	42587685
GhxGb_F2	JGI_Gbar.v1.0	Hot	19.34	A10	67398142	67486900
GhxGb_F2	JGI_Gbar.v1.0	Hot	19.29	A06	112182243	112322164
GhxGb_F2	JGI_Gbar.v1.0	Hot	19.2	A06	114801553	114958883
GhxGb_F2	JGI_Gbar.v1.0	Hot	19.2	A06	114958883	115031186
GhxGb_F2	JGI_Gbar.v1.0	Hot	19.1	A13	101100079	101239407
GhxGb_F2	JGI_Gbar.v1.0	Hot	19	A05	23096320	23121341
GhxGb_F2	JGI_Gbar.v1.0	Hot	18.54	D08	2745137	2861161
GhxGb_F2	JGI_Gbar.v1.0	Hot	18.54	D08	2861161	2889225
GhxGb_F2	JGI_Gbar.v1.0	Hot	18.52	A13	101008117	101100079
GhxGb_F2	JGI_Gbar.v1.0	Hot	18.44	D11	9608087	9692583
GhxGb_F2	JGI_Gbar.v1.0	Hot	18.38	D08	2889225	2925553
GhxGb_F2	JGI_Gbar.v1.0	Hot	18.22	A06	114734293	114794416
GhxGb_F2	JGI_Gbar.v1.0	Hot	17.84	D08	2925553	2964903
GhxGb_F2	JGI_Gbar.v1.0	Hot	17.73	A13	1379279	1488719
GhxGb_F2	JGI_Gbar.v1.0	Hot	17.7	A06	115034442	115069642
GhxGb_F2	JGI_Gbar.v1.0	Hot	17.7	D06	2360063	2408702
GhxGb_F2	JGI_Gbar.v1.0	Hot	17.7	D06	2408702	2446918
GhxGb_F2	JGI_Gbar.v1.0	Hot	17.7	D06	2446918	2454655
GhxGb_F2	JGI_Gbar.v1.0	Hot	17.7	D06	2454655	2470848
GhxGb_F2	JGI_Gbar.v1.0	Hot	17.7	D06	2470848	2483662
GhxGb_F2	JGI_Gbar.v1.0	Hot	17.64	A06	114637289	114734293
GhxGb_F2	JGI_Gbar.v1.0	Hot	17.63	A13	1842419	1852755
GhxGb_F2	JGI_Gbar.v1.0	Hot	17.35	D06	2296404	2347348
GhxGb_F2	JGI_Gbar.v1.0	Hot	17.35	D06	2347348	2351221
GhxGb_F2	JGI_Gbar.v1.0	Hot	17.22	D08	2964903	3002299
GhxGb_F2	JGI_Gbar.v1.0	Hot	17.12	D02	6580639	6656687
GhxGb_F2	JGI_Gbar.v1.0	Hot	17.11	A13	100850108	101008117
GhxGb_F2	JGI_Gbar.v1.0	Hot	17.07	A06	114556273	114636349
GhxGb_F2	JGI_Gbar.v1.0	Hot	16.7	A13	1553188	1639996
GhxGb_F2	JGI_Gbar.v1.0	Hot	16.7	A13	1639996	1728971
GhxGb_F2	JGI_Gbar.v1.0	Hot	16.56	A13	1728971	1792606
GhxGb_F2	JGI_Gbar.v1.0	Hot	16.56	A13	1793726	1842419
GhxGb_F2	JGI_Gbar.v1.0	Hot	16.51	D10	18373706	18637276
GhxGb_F2	JGI_Gbar.v1.0	Hot	16.46	D11	9372181	9608087
GhxGb_F2	JGI_Gbar.v1.0	Hot	16.43	D08	35967614	36010591
GhxGb_F2	JGI_Gbar.v1.0	Hot	16.3	A05	29245713	29309160
GhxGb_F2	JGI_Gbar.v1.0	Hot	16.3	A05	29309160	29375418
GhxGb_F2	JGI_Gbar.v1.0	Hot	16.28	D06	2220845	2289406
GhxGb_F2	JGI_Gbar.v1.0	Hot	16.25	A13	101239407	101319515
GhxGb_F2	JGI_Gbar.v1.0	Hot	15.96	A13	103310217	103419808
GhxGb_F2	JGI_Gbar.v1.0	Hot	15.76	D05	56354248	57328778
GhxGb_F2	JGI_Gbar.v1.0	Hot	15.74	A02	95931062	95961979
GhxGb_F2	JGI_Gbar.v1.0	Hot	15.72	A07	3609181	3752564
GhxGb_F2	JGI_Gbar.v1.0	Hot	15.7	D03	47018635	47462669
GhxGb_F2	JGI_Gbar.v1.0	Hot	15.67	D04	44786071	44979190
GhxGb_F2	JGI_Gbar.v1.0	Hot	15.64	A06	1008591	1132867
GhxGb_F2	JGI_Gbar.v1.0	Hot	15.64	A06	1132867	1133035
GhxGb_F2	JGI_Gbar.v1.0	Hot	15.61	A06	873261	895050
GhxGb_F2	JGI_Gbar.v1.0	Hot	15.61	A06	895050	953474
GhxGb_F2	JGI_Gbar.v1.0	Hot	15.54	A02	99105434	99199504
GhxGb_F2	JGI_Gbar.v1.0	Hot	15.52	A10	95347059	95637089
GhxGb_F2	JGI_Gbar.v1.0	Hot	15.52	A10	95637089	95667615
GhxGb_F2	JGI_Gbar.v1.0	Hot	15.41	A02	99373361	99420988
GhxGb_F2	JGI_Gbar.v1.0	Hot	15.39	A06	1133035	1174615
GhxGb_F2	JGI_Gbar.v1.0	Hot	15.37	D12	55221982	55322520
GhxGb_F2	JGI_Gbar.v1.0	Hot	15.35	D06	2169511	2220845
GhxGb_F2	JGI_Gbar.v1.0	Hot	15.34	A06	1193443	1201351
GhxGb_F2	JGI_Gbar.v1.0	Hot	15.27	A02	99199947	99266930
GhxGb_F2	JGI_Gbar.v1.0	Hot	15.27	A02	99266930	99308600
GhxGb_F2	JGI_Gbar.v1.0	Hot	15.27	A02	99311955	99343005
GhxGb_F2	JGI_Gbar.v1.0	Hot	15.27	A02	99362742	99373361
GhxGb_F2	JGI_Gbar.v1.0	Hot	15.25	D12	55322520	55435101
GhxGb_F2	JGI_Gbar.v1.0	Hot	15.22	A02	99422831	99511108
GhxGb_F2	JGI_Gbar.v1.0	Hot	15.22	A02	99513927	99544968
GhxGb_F2	JGI_Gbar.v1.0	Hot	15.13	A08	110937977	111090138
GhxGb_F2	JGI_Gbar.v1.0	Hot	15.09	A06	953474	962445
GhxGb_F2	JGI_Gbar.v1.0	Hot	15.09	A06	962445	1000884
GhxGb_F2	JGI_Gbar.v1.0	Hot	15.09	D06	2086230	2140515
GhxGb_F2	JGI_Gbar.v1.0	Hot	15.09	D06	2151360	2169511
GhxGb_F2	JGI_Gbar.v1.0	Hot	15.02	A06	115109991	115174293
GhxGb_F2	JGI_Gbar.v1.0	Hot	15.02	A06	115177321	115212481
GhxGb_F2	JGI_Gbar.v1.0	Hot	15.02	D03	42287016	42358224
GhxGb_F2	JGI_Gbar.v1.0	Hot	15.02	D03	42373291	42392772
GhxGb_F2	JGI_Gbar.v1.0	Hot	14.92	A06	115212481	115236245
GhxGb_F2	JGI_Gbar.v1.0	Hot	14.91	D12	55479392	55553688
GhxGb_F2	JGI_Gbar.v1.0	Hot	14.82	D08	2625337	2710796
GhxGb_F2	JGI_Gbar.v1.0	Hot	14.78	A05	29102254	29245713
GhxGb_F2	JGI_Gbar.v1.0	Cold	0.68	A05	70903506	73373648
GhxGb_F2	JGI_Gbar.v1.0	Cold	0.66	A10	18726257	18749979
GhxGb_F2	JGI_Gbar.v1.0	Cold	0.66	D02	55165967	55320681
GhxGb_F2	JGI_Gbar.v1.0	Cold	0.66	D13	43306418	43486251
GhxGb_F2	JGI_Gbar.v1.0	Cold	0.65	D11	25820023	26273889
GhxGb_F2	JGI_Gbar.v1.0	Cold	0.64	A01	21497900	21579060
GhxGb_F2	JGI_Gbar.v1.0	Cold	0.64	A02	90246244	90617898
GhxGb_F2	JGI_Gbar.v1.0	Cold	0.64	A08	102238849	102592396
GhxGb_F2	JGI_Gbar.v1.0	Cold	0.64	D01	44789683	44905304
GhxGb_F2	JGI_Gbar.v1.0	Cold	0.64	D01	51306994	51756640
GhxGb_F2	JGI_Gbar.v1.0	Cold	0.64	D08	39863212	40003928
GhxGb_F2	JGI_Gbar.v1.0	Cold	0.63	D02	44556582	45287204
GhxGb_F2	JGI_Gbar.v1.0	Cold	0.63	D03	38057148	39579594
GhxGb_F2	JGI_Gbar.v1.0	Cold	0.63	D06	45221401	48081676
GhxGb_F2	JGI_Gbar.v1.0	Cold	0.62	A08	83645816	84231979
GhxGb_F2	JGI_Gbar.v1.0	Cold	0.62	A08	84245084	84422125
GhxGb_F2	JGI_Gbar.v1.0	Cold	0.62	D06	14378268	14540960
GhxGb_F2	JGI_Gbar.v1.0	Cold	0.62	D10	16312597	16424003
GhxGb_F2	JGI_Gbar.v1.0	Cold	0.61	A05	88652747	88767428
GhxGb_F2	JGI_Gbar.v1.0	Cold	0.61	D10	26334126	26574388
GhxGb_F2	JGI_Gbar.v1.0	Cold	0.6	D02	35501800	35642868
GhxGb_F2	JGI_Gbar.v1.0	Cold	0.6	D12	11004063	11037666
GhxGb_F2	JGI_Gbar.v1.0	Cold	0.57	A03	93137229	93225920
GhxGb_F2	JGI_Gbar.v1.0	Cold	0.57	A09	53870445	54460067
GhxGb_F2	JGI_Gbar.v1.0	Cold	0.56	D03	7582371	7813875
GhxGb_F2	JGI_Gbar.v1.0	Cold	0.56	D04	32692531	34814911
GhxGb_F2	JGI_Gbar.v1.0	Cold	0.55	A05	70489522	70887809
GhxGb_F2	JGI_Gbar.v1.0	Cold	0.55	A08	73539670	82632520
GhxGb_F2	JGI_Gbar.v1.0	Cold	0.54	A03	83953181	86043272
GhxGb_F2	JGI_Gbar.v1.0	Cold	0.54	A10	21910874	22423671
GhxGb_F2	JGI_Gbar.v1.0	Cold	0.54	D03	35453958	35694320
GhxGb_F2	JGI_Gbar.v1.0	Cold	0.54	D03	43881876	44054492
GhxGb_F2	JGI_Gbar.v1.0	Cold	0.54	D08	51957233	52237072
GhxGb_F2	JGI_Gbar.v1.0	Cold	0.54	D12	35729901	35913313
GhxGb_F2	JGI_Gbar.v1.0	Cold	0.53	A07	39657133	39955774
GhxGb_F2	JGI_Gbar.v1.0	Cold	0.53	A08	94843105	95022076
GhxGb_F2	JGI_Gbar.v1.0	Cold	0.52	A03	87627255	90459372
GhxGb_F2	JGI_Gbar.v1.0	Cold	0.52	A12	16100701	27587851
GhxGb_F2	JGI_Gbar.v1.0	Cold	0.51	A13	84795242	86065473
GhxGb_F2	JGI_Gbar.v1.0	Cold	0.51	D03	52843186	53022659
GhxGb_F2	JGI_Gbar.v1.0	Cold	0.5	A12	68957501	69137080
GhxGb_F2	JGI_Gbar.v1.0	Cold	0.5	D03	31519549	31634598
GhxGb_F2	JGI_Gbar.v1.0	Cold	0.5	D03	37715009	38043264
GhxGb_F2	JGI_Gbar.v1.0	Cold	0.5	D10	50334510	50644859
GhxGb_F2	JGI_Gbar.v1.0	Cold	0.5	D11	26677062	26916502
GhxGb_F2	JGI_Gbar.v1.0	Cold	0.49	A08	100507795	102238849
GhxGb_F2	JGI_Gbar.v1.0	Cold	0.49	D13	46443782	47493801
GhxGb_F2	JGI_Gbar.v1.0	Cold	0.48	A10	89841883	90064186
GhxGb_F2	JGI_Gbar.v1.0	Cold	0.48	D07	26990562	27243574
GhxGb_F2	JGI_Gbar.v1.0	Cold	0.48	D08	55185059	55609274
GhxGb_F2	JGI_Gbar.v1.0	Cold	0.47	A01	20909659	20974791
GhxGb_F2	JGI_Gbar.v1.0	Cold	0.47	A10	85074373	85553010
GhxGb_F2	JGI_Gbar.v1.0	Cold	0.47	A10	90264064	91810584
GhxGb_F2	JGI_Gbar.v1.0	Cold	0.47	A10	91810584	91984608
GhxGb_F2	JGI_Gbar.v1.0	Cold	0.47	D01	42200894	43795408
GhxGb_F2	JGI_Gbar.v1.0	Cold	0.46	A01	39793518	39890396
GhxGb_F2	JGI_Gbar.v1.0	Cold	0.46	A11	13350268	13765667
GhxGb_F2	JGI_Gbar.v1.0	Cold	0.46	D07	55547437	55633596
GhxGb_F2	JGI_Gbar.v1.0	Cold	0.45	A10	66693504	66716512
GhxGb_F2	JGI_Gbar.v1.0	Cold	0.45	D04	32249206	32691970
GhxGb_F2	JGI_Gbar.v1.0	Cold	0.45	D09	17059652	17189538
GhxGb_F2	JGI_Gbar.v1.0	Cold	0.45	D10	25052079	26100183
GhxGb_F2	JGI_Gbar.v1.0	Cold	0.45	D13	29587532	30017111
GhxGb_F2	JGI_Gbar.v1.0	Cold	0.44	A06	94308035	99148335
GhxGb_F2	JGI_Gbar.v1.0	Cold	0.44	A13	73856069	74204513
GhxGb_F2	JGI_Gbar.v1.0	Cold	0.44	D02	42334096	42669453
GhxGb_F2	JGI_Gbar.v1.0	Cold	0.44	D04	35103265	35200154
GhxGb_F2	JGI_Gbar.v1.0	Cold	0.43	A08	15749388	15962605
GhxGb_F2	JGI_Gbar.v1.0	Cold	0.43	D10	16938221	16976400
GhxGb_F2	JGI_Gbar.v1.0	Cold	0.42	A05	15096533	15117216
GhxGb_F2	JGI_Gbar.v1.0	Cold	0.42	D06	14575067	14896091
GhxGb_F2	JGI_Gbar.v1.0	Cold	0.41	A10	16566076	18335780
GhxGb_F2	JGI_Gbar.v1.0	Cold	0.4	A01	17728343	17960913
GhxGb_F2	JGI_Gbar.v1.0	Cold	0.4	A09	10153089	13121835
GhxGb_F2	JGI_Gbar.v1.0	Cold	0.4	A11	91763004	96180835
GhxGb_F2	JGI_Gbar.v1.0	Cold	0.4	A13	98775766	99320224
GhxGb_F2	JGI_Gbar.v1.0	Cold	0.4	D01	16186443	17742479
GhxGb_F2	JGI_Gbar.v1.0	Cold	0.4	D02	42980238	43202438
GhxGb_F2	JGI_Gbar.v1.0	Cold	0.39	A03	86043272	86177569
GhxGb_F2	JGI_Gbar.v1.0	Cold	0.39	A08	87397087	94625820
GhxGb_F2	JGI_Gbar.v1.0	Cold	0.39	D01	18072329	18190741
GhxGb_F2	JGI_Gbar.v1.0	Cold	0.39	D02	38431173	39543276
GhxGb_F2	JGI_Gbar.v1.0	Cold	0.39	D10	17770709	17823081
GhxGb_F2	JGI_Gbar.v1.0	Cold	0.38	D13	9138267	11335863
GhxGb_F2	JGI_Gbar.v1.0	Cold	0.37	D07	31792546	31912436
GhxGb_F2	JGI_Gbar.v1.0	Cold	0.36	A10	6943026	7142248
GhxGb_F2	JGI_Gbar.v1.0	Cold	0.36	D02	47302950	47691632
GhxGb_F2	JGI_Gbar.v1.0	Cold	0.36	D10	30760452	31118136
GhxGb_F2	JGI_Gbar.v1.0	Cold	0.36	D13	17623742	19732384
GhxGb_F2	JGI_Gbar.v1.0	Cold	0.36	D13	36477487	38072696
GhxGb_F2	JGI_Gbar.v1.0	Cold	0.35	A11	14166987	14272726
GhxGb_F2	JGI_Gbar.v1.0	Cold	0.35	D02	16571273	16744865
GhxGb_F2	JGI_Gbar.v1.0	Cold	0.34	D08	20445394	20631875
GhxGb_F2	JGI_Gbar.v1.0	Cold	0.33	D04	39200063	39323568
GhxGb_F2	JGI_Gbar.v1.0	Cold	0.33	D11	48040917	48364423
GhxGb_F2	JGI_Gbar.v1.0	Cold	0.32	A08	12904233	13158351
GhxGb_F2	JGI_Gbar.v1.0	Cold	0.32	A11	60625635	83234904
GhxGb_F2	JGI_Gbar.v1.0	Cold	0.31	D02	53529564	55165967
GhxGb_F2	JGI_Gbar.v1.0	Cold	0.31	D03	7967947	10157969
GhxGb_F2	JGI_Gbar.v1.0	Cold	0.3	D08	38742621	39147593
GhxGb_F2	JGI_Gbar.v1.0	Cold	0.29	A12	27684451	27996917
GhxGb_F2	JGI_Gbar.v1.0	Cold	0.29	D06	49298968	51011444
GhxGb_F2	JGI_Gbar.v1.0	Cold	0.28	D07	33504363	33627636
GhxGb_F2	JGI_Gbar.v1.0	Cold	0.28	D08	12437100	13810959
GhxGb_F2	JGI_Gbar.v1.0	Cold	0.27	A03	82967457	83107630
GhxGb_F2	JGI_Gbar.v1.0	Cold	0.27	A13	86065473	86520617
GhxGb_F2	JGI_Gbar.v1.0	Cold	0.26	D02	40060353	42190323
GhxGb_F2	JGI_Gbar.v1.0	Cold	0.26	D06	51011444	51078353
GhxGb_F2	JGI_Gbar.v1.0	Cold	0.26	D12	36754956	37787047
GhxGb_F2	JGI_Gbar.v1.0	Cold	0.23	D13	11335863	11483929
GhxGb_F2	JGI_Gbar.v1.0	Cold	0.22	A07	47921348	76504817
GhxGb_F2	JGI_Gbar.v1.0	Cold	0.21	D01	43795408	44068360
GhxGb_F2	JGI_Gbar.v1.0	Cold	0.21	D01	47395456	47602354
GhxGb_F2	JGI_Gbar.v1.0	Cold	0.13	A13	89802742	93679957
GhxGt_BC1F1	JGI_Ghir.v2.0	Hot	33.33	A04	576974	1155037
GhxGt_BC1F1	JGI_Ghir.v2.0	Hot	24.53	D03	987575	1226420
GhxGt_BC1F1	JGI_Ghir.v2.0	Hot	23.53	D03	1237178	1325743
GhxGt_BC1F1	JGI_Ghir.v2.0	Hot	22.88	D03	2428794	2551404
GhxGt_BC1F1	JGI_Ghir.v2.0	Hot	22.84	D03	2551404	2676689
GhxGt_BC1F1	JGI_Ghir.v2.0	Hot	22.84	D03	2728459	2740754
GhxGt_BC1F1	JGI_Ghir.v2.0	Hot	22.72	A01	1895303	1916299
GhxGt_BC1F1	JGI_Ghir.v2.0	Hot	22.66	D11	1062005	1072795
GhxGt_BC1F1	JGI_Ghir.v2.0	Hot	21.36	D09	53441821	53557477
GhxGt_BC1F1	JGI_Ghir.v2.0	Hot	21.09	D01	62974443	63074968
GhxGt_BC1F1	JGI_Ghir.v2.0	Hot	20.11	D10	4713682	4768243
GhxGt_BC1F1	JGI_Ghir.v2.0	Hot	20.11	D10	4769725	4847029
GhxGt_BC1F1	JGI_Ghir.v2.0	Hot	20.06	A09	65667205	65710870
GhxGt_BC1F1	JGI_Ghir.v2.0	Hot	19.87	D03	51921248	52012334
GhxGt_BC1F1	JGI_Ghir.v2.0	Hot	19.65	D09	51606323	51675042
GhxGt_BC1F1	JGI_Ghir.v2.0	Hot	19.65	D09	51675042	51694049
GhxGt_BC1F1	JGI_Ghir.v2.0	Hot	19.49	D05	2014251	2135422
GhxGt_BC1F1	JGI_Ghir.v2.0	Hot	19.47	D03	1325743	1667418
GhxGt_BC1F1	JGI_Ghir.v2.0	Hot	19.2	D09	53370326	53399887
GhxGt_BC1F1	JGI_Ghir.v2.0	Hot	19.12	A08	3296075	3323303
GhxGt_BC1F1	JGI_Ghir.v2.0	Hot	19.12	A08	3396823	3438705
GhxGt_BC1F1	JGI_Ghir.v2.0	Hot	19.12	A08	3438705	3514100
GhxGt_BC1F1	JGI_Ghir.v2.0	Hot	19.03	D03	51720029	51867537
GhxGt_BC1F1	JGI_Ghir.v2.0	Hot	18.93	D12	61126665	61364848
GhxGt_BC1F1	JGI_Ghir.v2.0	Hot	18.9	A02	104341765	104462179
GhxGt_BC1F1	JGI_Ghir.v2.0	Hot	18.6	D09	51794499	51858972
GhxGt_BC1F1	JGI_Ghir.v2.0	Hot	18.53	D03	2406083	2428794
GhxGt_BC1F1	JGI_Ghir.v2.0	Hot	18.52	A13	106948376	107141931
GhxGt_BC1F1	JGI_Ghir.v2.0	Hot	18.52	D09	51925562	51950059
GhxGt_BC1F1	JGI_Ghir.v2.0	Hot	18.39	D03	725646	900194
GhxGt_BC1F1	JGI_Ghir.v2.0	Hot	18.31	D03	923026	952418
GhxGt_BC1F1	JGI_Ghir.v2.0	Hot	18.26	A02	103846193	104004248
GhxGt_BC1F1	JGI_Ghir.v2.0	Hot	18.25	D01	61277160	61497150
GhxGt_BC1F1	JGI_Ghir.v2.0	Hot	18.25	D01	61497150	61523138
GhxGt_BC1F1	JGI_Ghir.v2.0	Hot	18.13	D02	62554398	62847327
GhxGt_BC1F1	JGI_Ghir.v2.0	Hot	18.04	D09	51562299	51606323
GhxGt_BC1F1	JGI_Ghir.v2.0	Hot	18.01	D03	51618192	51720029
GhxGt_BC1F1	JGI_Ghir.v2.0	Hot	17.97	A06	4114696	4146750
GhxGt_BC1F1	JGI_Ghir.v2.0	Cold	1.38	D10	47397672	47720843
GhxGt_BC1F1	JGI_Ghir.v2.0	Cold	1.37	A08	108179646	111794391
GhxGt_BC1F1	JGI_Ghir.v2.0	Cold	1.37	A09	69859651	70739798
GhxGt_BC1F1	JGI_Ghir.v2.0	Cold	1.36	D01	8501219	9571238
GhxGt_BC1F1	JGI_Ghir.v2.0	Cold	1.35	D03	5165509	5593911
GhxGt_BC1F1	JGI_Ghir.v2.0	Cold	1.34	A02	46211527	47199146
GhxGt_BC1F1	JGI_Ghir.v2.0	Cold	1.34	A06	6843118	16484721
GhxGt_BC1F1	JGI_Ghir.v2.0	Cold	1.33	A08	7231759	7340686
GhxGt_BC1F1	JGI_Ghir.v2.0	Cold	1.32	A11	46635525	47048618
GhxGt_BC1F1	JGI_Ghir.v2.0	Cold	1.32	D13	9635054	12040325
GhxGt_BC1F1	JGI_Ghir.v2.0	Cold	1.31	D03	5593911	5928598
GhxGt_BC1F1	JGI_Ghir.v2.0	Cold	1.31	D11	20872727	21325678
GhxGt_BC1F1	JGI_Ghir.v2.0	Cold	1.3	D02	16549116	17580896
GhxGt_BC1F1	JGI_Ghir.v2.0	Cold	1.3	D13	6833844	8456342
GhxGt_BC1F1	JGI_Ghir.v2.0	Cold	1.29	D12	34275390	34746758
GhxGt_BC1F1	JGI_Ghir.v2.0	Cold	1.27	A12	87373553	87686887
GhxGt_BC1F1	JGI_Ghir.v2.0	Cold	1.27	D09	2098730	2319582
GhxGt_BC1F1	JGI_Ghir.v2.0	Cold	1.24	D12	40184995	40195356
GhxGt_BC1F1	JGI_Ghir.v2.0	Cold	1.22	A03	16444015	16719213
GhxGt_BC1F1	JGI_Ghir.v2.0	Cold	1.19	D01	18229098	18528718
GhxGt_BC1F1	JGI_Ghir.v2.0	Cold	1.17	A03	92678213	92835941
GhxGt_BC1F1	JGI_Ghir.v2.0	Cold	1.17	D02	19532228	47117763
GhxGt_BC1F1	JGI_Ghir.v2.0	Cold	1.13	A03	9107746	9866445
GhxGt_BC1F1	JGI_Ghir.v2.0	Cold	1.11	D09	32425753	32591296
GhxGt_BC1F1	JGI_Ghir.v2.0	Cold	1.09	A10	76194354	78822125
GhxGt_BC1F1	JGI_Ghir.v2.0	Cold	1.07	A09	4201262	4334545
GhxGt_BC1F1	JGI_Ghir.v2.0	Cold	1	A08	77806866	78206830
GhxGt_BC1F1	JGI_Ghir.v2.0	Cold	1	D02	53599071	54654024
GhxGt_BC1F1	JGI_Ghir.v2.0	Cold	1	D02	54654024	54660118
GhxGt_BC1F1	JGI_Ghir.v2.0	Cold	0.99	D09	35507674	35663082
GhxGt_BC1F1	JGI_Ghir.v2.0	Cold	0.98	D07	12672874	14159814
GhxGt_BC1F1	JGI_Ghir.v2.0	Cold	0.93	A08	113646566	114896612
GhxGt_BC1F1	JGI_Ghir.v2.0	Cold	0.88	A10	113729455	115364775
GhxGt_BC1F1	JGI_Ghir.v2.0	Cold	0.81	A13	97327270	98349634
GhxGt_BC1F1	JGI_Ghir.v2.0	Cold	0.76	D11	51814098	56344591
GhxGt_BC1F1	JGI_Ghir.v2.0	Cold	0.64	D07	48489813	50945464
GhxGt_BC1F1	JGI_Ghir.v2.0	Cold	0.33	D02	58176517	60622750
GhxGt_BC1F1	JGI_Ghir.v2.0	Cold	0.29	A01	17547166	19283451
GhxGt_BC1F1	JGI_Gtom.v1.0	Hot	33.33	A04	777327	1333573
GhxGt_BC1F1	JGI_Gtom.v1.0	Hot	24.53	D03	910717	1157417
GhxGt_BC1F1	JGI_Gtom.v1.0	Hot	23.53	D03	1168159	1228675
GhxGt_BC1F1	JGI_Gtom.v1.0	Hot	22.88	D03	2273290	2399348
GhxGt_BC1F1	JGI_Gtom.v1.0	Hot	22.84	D03	2399348	2522948
GhxGt_BC1F1	JGI_Gtom.v1.0	Hot	22.84	D03	2572489	2584832
GhxGt_BC1F1	JGI_Gtom.v1.0	Hot	22.72	A01	1864276	1884669
GhxGt_BC1F1	JGI_Gtom.v1.0	Hot	22.66	D11	994298	1005079
GhxGt_BC1F1	JGI_Gtom.v1.0	Hot	21.36	D09	50551903	50647819
GhxGt_BC1F1	JGI_Gtom.v1.0	Hot	21.09	D01	61819091	61968963
GhxGt_BC1F1	JGI_Gtom.v1.0	Hot	20.11	D10	4532653	4582665
GhxGt_BC1F1	JGI_Gtom.v1.0	Hot	20.11	D10	4584145	4664329
GhxGt_BC1F1	JGI_Gtom.v1.0	Hot	20.06	A09	60230515	60280369
GhxGt_BC1F1	JGI_Gtom.v1.0	Hot	19.87	D03	49376049	49469985
GhxGt_BC1F1	JGI_Gtom.v1.0	Hot	19.65	D09	48767891	48832612
GhxGt_BC1F1	JGI_Gtom.v1.0	Hot	19.65	D09	48832612	48851616
GhxGt_BC1F1	JGI_Gtom.v1.0	Hot	19.49	D05	1971198	2091231
GhxGt_BC1F1	JGI_Gtom.v1.0	Hot	19.47	D03	1228675	1561755
GhxGt_BC1F1	JGI_Gtom.v1.0	Hot	19.2	D09	50480408	50510057
GhxGt_BC1F1	JGI_Gtom.v1.0	Hot	19.12	A08	3051378	3078629
GhxGt_BC1F1	JGI_Gtom.v1.0	Hot	19.12	A08	3152031	3194093
GhxGt_BC1F1	JGI_Gtom.v1.0	Hot	19.12	A08	3194093	3266323
GhxGt_BC1F1	JGI_Gtom.v1.0	Hot	19.03	D03	49185745	49325149
GhxGt_BC1F1	JGI_Gtom.v1.0	Hot	18.93	D12	58735798	58926754
GhxGt_BC1F1	JGI_Gtom.v1.0	Hot	18.9	A02	101101222	101221349
GhxGt_BC1F1	JGI_Gtom.v1.0	Hot	18.6	D09	48954933	49019672
GhxGt_BC1F1	JGI_Gtom.v1.0	Hot	18.53	D03	2250748	2273290
GhxGt_BC1F1	JGI_Gtom.v1.0	Hot	18.52	A13	105809290	105989908
GhxGt_BC1F1	JGI_Gtom.v1.0	Hot	18.52	D09	49081835	49106343
GhxGt_BC1F1	JGI_Gtom.v1.0	Hot	18.39	D03	666230	823385
GhxGt_BC1F1	JGI_Gtom.v1.0	Hot	18.31	D03	846219	875608
GhxGt_BC1F1	JGI_Gtom.v1.0	Hot	18.26	A02	100673767	100797969
GhxGt_BC1F1	JGI_Gtom.v1.0	Hot	18.25	D01	60188415	60409848
GhxGt_BC1F1	JGI_Gtom.v1.0	Hot	18.25	D01	60409848	60435849
GhxGt_BC1F1	JGI_Gtom.v1.0	Hot	18.13	D02	60516323	60761869
GhxGt_BC1F1	JGI_Gtom.v1.0	Hot	18.04	D09	48724063	48767891
GhxGt_BC1F1	JGI_Gtom.v1.0	Hot	18.01	D03	49053187	49185745
GhxGt_BC1F1	JGI_Gtom.v1.0	Hot	17.97	A06	3942282	3974342
GhxGt_BC1F1	JGI_Gtom.v1.0	Cold	1.38	D10	45068301	45364738
GhxGt_BC1F1	JGI_Gtom.v1.0	Cold	1.37	A08	99929920	103554506
GhxGt_BC1F1	JGI_Gtom.v1.0	Cold	1.37	A09	64306429	65220330
GhxGt_BC1F1	JGI_Gtom.v1.0	Cold	1.36	D01	8005693	9117344
GhxGt_BC1F1	JGI_Gtom.v1.0	Cold	1.35	D03	4921567	5350738
GhxGt_BC1F1	JGI_Gtom.v1.0	Cold	1.34	A02	44224975	45137814
GhxGt_BC1F1	JGI_Gtom.v1.0	Cold	1.34	A06	6842483	16276202
GhxGt_BC1F1	JGI_Gtom.v1.0	Cold	1.33	A08	6903841	7011538
GhxGt_BC1F1	JGI_Gtom.v1.0	Cold	1.32	A11	45894379	46272842
GhxGt_BC1F1	JGI_Gtom.v1.0	Cold	1.32	D13	9021756	11400937
GhxGt_BC1F1	JGI_Gtom.v1.0	Cold	1.31	D03	5350738	5700700
GhxGt_BC1F1	JGI_Gtom.v1.0	Cold	1.31	D11	19991515	20471454
GhxGt_BC1F1	JGI_Gtom.v1.0	Cold	1.3	D02	16111861	17153683
GhxGt_BC1F1	JGI_Gtom.v1.0	Cold	1.3	D13	6345095	7889211
GhxGt_BC1F1	JGI_Gtom.v1.0	Cold	1.29	D12	32443905	32863299
GhxGt_BC1F1	JGI_Gtom.v1.0	Cold	1.27	A12	81741991	82025832
GhxGt_BC1F1	JGI_Gtom.v1.0	Cold	1.27	D09	2082325	2304579
GhxGt_BC1F1	JGI_Gtom.v1.0	Cold	1.24	D12	38119061	38129396
GhxGt_BC1F1	JGI_Gtom.v1.0	Cold	1.22	A03	15585617	15836281
GhxGt_BC1F1	JGI_Gtom.v1.0	Cold	1.19	D01	17778295	18091336
GhxGt_BC1F1	JGI_Gtom.v1.0	Cold	1.17	A03	87282512	87437291
GhxGt_BC1F1	JGI_Gtom.v1.0	Cold	1.17	D02	19079731	45448596
GhxGt_BC1F1	JGI_Gtom.v1.0	Cold	1.13	A03	8627034	9349601
GhxGt_BC1F1	JGI_Gtom.v1.0	Cold	1.11	D09	30140255	30259028
GhxGt_BC1F1	JGI_Gtom.v1.0	Cold	1.09	A10	70299108	72849384
GhxGt_BC1F1	JGI_Gtom.v1.0	Cold	1.07	A09	4070263	4200606
GhxGt_BC1F1	JGI_Gtom.v1.0	Cold	1	A08	72943542	73337221
GhxGt_BC1F1	JGI_Gtom.v1.0	Cold	1	D02	51686487	52693595
GhxGt_BC1F1	JGI_Gtom.v1.0	Cold	1	D02	52693595	52699687
GhxGt_BC1F1	JGI_Gtom.v1.0	Cold	0.99	D09	33121041	33263821
GhxGt_BC1F1	JGI_Gtom.v1.0	Cold	0.98	D07	12523216	13935488
GhxGt_BC1F1	JGI_Gtom.v1.0	Cold	0.93	A08	105433167	106643259
GhxGt_BC1F1	JGI_Gtom.v1.0	Cold	0.88	A10	106305565	108274967
GhxGt_BC1F1	JGI_Gtom.v1.0	Cold	0.81	A13	96273542	97202338
GhxGt_BC1F1	JGI_Gtom.v1.0	Cold	0.76	D11	51544444	55913513
GhxGt_BC1F1	JGI_Gtom.v1.0	Cold	0.64	D07	46046595	48555740
GhxGt_BC1F1	JGI_Gtom.v1.0	Cold	0.33	D02	56161097	58571555
GhxGt_BC1F1	JGI_Gtom.v1.0	Cold	0.29	A01	18146325	19741254
GhxGm_BC1F1	JGI_Ghir.v2.0	Hot	40.01	D04	57764499	57807783
GhxGm_BC1F1	JGI_Ghir.v2.0	Hot	40.01	D04	57807783	57953060
GhxGm_BC1F1	JGI_Ghir.v2.0	Hot	35.29	A11	110256859	110295836
GhxGm_BC1F1	JGI_Ghir.v2.0	Hot	35.29	A11	110301142	110311725
GhxGm_BC1F1	JGI_Ghir.v2.0	Hot	34.84	D03	5593911	5937291
GhxGm_BC1F1	JGI_Ghir.v2.0	Hot	33.53	A02	107436748	107529302
GhxGm_BC1F1	JGI_Ghir.v2.0	Hot	33.53	A02	107536999	107543530
GhxGm_BC1F1	JGI_Ghir.v2.0	Hot	33.44	A02	107270426	107298865
GhxGm_BC1F1	JGI_Ghir.v2.0	Hot	32.3	A02	107057581	107246174
GhxGm_BC1F1	JGI_Ghir.v2.0	Hot	30.63	A02	107543530	107638652
GhxGm_BC1F1	JGI_Ghir.v2.0	Hot	29.44	A04	87807415	87875182
GhxGm_BC1F1	JGI_Ghir.v2.0	Hot	29.44	A04	87875182	88057966
GhxGm_BC1F1	JGI_Ghir.v2.0	Hot	29.44	A04	88057966	88090841
GhxGm_BC1F1	JGI_Ghir.v2.0	Hot	29.19	A02	107673049	107751186
GhxGm_BC1F1	JGI_Ghir.v2.0	Hot	29.04	A06	127703627	127907590
GhxGm_BC1F1	JGI_Ghir.v2.0	Hot	28.93	A08	1171903	1320222
GhxGm_BC1F1	JGI_Ghir.v2.0	Hot	28.93	A08	1320222	1326729
GhxGm_BC1F1	JGI_Ghir.v2.0	Hot	28.88	A10	117393305	117543595
GhxGm_BC1F1	JGI_Ghir.v2.0	Hot	28.47	A06	127963219	127991228
GhxGm_BC1F1	JGI_Ghir.v2.0	Hot	28.38	D02	13289255	13377434
GhxGm_BC1F1	JGI_Ghir.v2.0	Hot	28.33	A08	1390327	1440132
GhxGm_BC1F1	JGI_Ghir.v2.0	Hot	28.05	A08	2218579	2408445
GhxGm_BC1F1	JGI_Ghir.v2.0	Hot	28.05	A08	2408445	2438143
GhxGm_BC1F1	JGI_Ghir.v2.0	Hot	28.05	A08	2438143	2478373
GhxGm_BC1F1	JGI_Ghir.v2.0	Hot	28.04	A10	117203188	117392620
GhxGm_BC1F1	JGI_Ghir.v2.0	Hot	28.01	A09	81906213	82188940
GhxGm_BC1F1	JGI_Ghir.v2.0	Hot	27.34	A04	88090841	88215452
GhxGm_BC1F1	JGI_Ghir.v2.0	Hot	26.64	A08	2478373	2512517
GhxGm_BC1F1	JGI_Ghir.v2.0	Hot	26.63	D03	52531468	52708611
GhxGm_BC1F1	JGI_Ghir.v2.0	Hot	26.6	D01	2501995	2550369
GhxGm_BC1F1	JGI_Ghir.v2.0	Hot	26.38	A06	127608669	127677467
GhxGm_BC1F1	JGI_Ghir.v2.0	Hot	26.35	A06	127475785	127505291
GhxGm_BC1F1	JGI_Ghir.v2.0	Cold	1.97	D06	8197624	8499256
GhxGm_BC1F1	JGI_Ghir.v2.0	Cold	1.96	D10	11714484	19535149
GhxGm_BC1F1	JGI_Ghir.v2.0	Cold	1.94	A11	8386778	8496418
GhxGm_BC1F1	JGI_Ghir.v2.0	Cold	1.93	A09	77514990	79385838
GhxGm_BC1F1	JGI_Ghir.v2.0	Cold	1.91	A12	87350803	87686887
GhxGm_BC1F1	JGI_Ghir.v2.0	Cold	1.91	D03	38541597	41487484
GhxGm_BC1F1	JGI_Ghir.v2.0	Cold	1.91	D11	15872441	16280398
GhxGm_BC1F1	JGI_Ghir.v2.0	Cold	1.89	A10	4490835	4649069
GhxGm_BC1F1	JGI_Ghir.v2.0	Cold	1.88	D08	46515075	46798952
GhxGm_BC1F1	JGI_Ghir.v2.0	Cold	1.83	A03	97597680	103424018
GhxGm_BC1F1	JGI_Ghir.v2.0	Cold	1.82	D03	6479458	6572788
GhxGm_BC1F1	JGI_Ghir.v2.0	Cold	1.79	A01	18198310	18445197
GhxGm_BC1F1	JGI_Ghir.v2.0	Cold	1.73	D01	3496992	4290799
GhxGm_BC1F1	JGI_Ghir.v2.0	Cold	1.67	A13	71970715	90425977
GhxGm_BC1F1	JGI_Ghir.v2.0	Cold	1.64	D07	22900371	24923066
GhxGm_BC1F1	JGI_Ghir.v2.0	Cold	1.62	A01	4563344	4866323
GhxGm_BC1F1	JGI_Ghir.v2.0	Cold	1.56	A04	5878397	9385459
GhxGm_BC1F1	JGI_Ghir.v2.0	Cold	1.54	A11	108490882	108932477
GhxGm_BC1F1	JGI_Ghir.v2.0	Cold	1.51	A13	102509916	102969946
GhxGm_BC1F1	JGI_Ghir.v2.0	Cold	1.51	D11	19423905	19851037
GhxGm_BC1F1	JGI_Ghir.v2.0	Cold	1.42	A12	94261441	98278292
GhxGm_BC1F1	JGI_Ghir.v2.0	Cold	1.41	D09	34416142	34604190
GhxGm_BC1F1	JGI_Ghir.v2.0	Cold	1.4	A04	79443178	83763482
GhxGm_BC1F1	JGI_Ghir.v2.0	Cold	1.22	A10	112994288	113919741
GhxGm_BC1F1	JGI_Ghir.v2.0	Cold	1.11	A01	111974018	113760408
GhxGm_BC1F1	JGI_Ghir.v2.0	Cold	1.11	A01	113760408	113774761
GhxGm_BC1F1	JGI_Ghir.v2.0	Cold	1.1	A13	94674654	98333107
GhxGm_BC1F1	JGI_Ghir.v2.0	Cold	0.97	A11	4152555	5436305
GhxGm_BC1F1	JGI_Ghir.v2.0	Cold	0.79	A03	103424018	106169559
GhxGm_BC1F1	JGI_Ghir.v2.0	Cold	0.6	A03	11127717	14233345
GhxGm_BC1F1	JGI_Ghir.v2.0	Cold	0.54	D08	46963012	50522393
GhxGm_BC1F1	JGI_Ghir.v2.0	Cold	0.06	A10	110821902	111015168
GhxGm_BC1F1	JGI_Gmus.v1.0	Hot	40.01	D04	56953182	56974720
GhxGm_BC1F1	JGI_Gmus.v1.0	Hot	40.01	D04	56974720	57117163
GhxGm_BC1F1	JGI_Gmus.v1.0	Hot	35.29	A11	112421241	112447206
GhxGm_BC1F1	JGI_Gmus.v1.0	Hot	35.29	A11	112452498	112463225
GhxGm_BC1F1	JGI_Gmus.v1.0	Hot	34.84	D03	5563050	5937252
GhxGm_BC1F1	JGI_Gmus.v1.0	Hot	33.53	A02	109120088	109212962
GhxGm_BC1F1	JGI_Gmus.v1.0	Hot	33.53	A02	109220653	109227180
GhxGm_BC1F1	JGI_Gmus.v1.0	Hot	33.44	A02	108948758	108977288
GhxGm_BC1F1	JGI_Gmus.v1.0	Hot	32.3	A02	108764403	108924596
GhxGm_BC1F1	JGI_Gmus.v1.0	Hot	30.63	A02	109227180	109324671
GhxGm_BC1F1	JGI_Gmus.v1.0	Hot	29.44	A04	90731787	90797288
GhxGm_BC1F1	JGI_Gmus.v1.0	Hot	29.44	A04	90797288	90984448
GhxGm_BC1F1	JGI_Gmus.v1.0	Hot	29.44	A04	90984448	91017289
GhxGm_BC1F1	JGI_Gmus.v1.0	Hot	29.19	A02	109358706	109441773
GhxGm_BC1F1	JGI_Gmus.v1.0	Hot	29.04	A06	126332130	126522083
GhxGm_BC1F1	JGI_Gmus.v1.0	Hot	28.93	A08	1074466	1200878
GhxGm_BC1F1	JGI_Gmus.v1.0	Hot	28.93	A08	1200878	1207384
GhxGm_BC1F1	JGI_Gmus.v1.0	Hot	28.88	A10	117879281	118008562
GhxGm_BC1F1	JGI_Gmus.v1.0	Hot	28.47	A06	126577164	126607079
GhxGm_BC1F1	JGI_Gmus.v1.0	Hot	28.38	D02	13446634	13517559
GhxGm_BC1F1	JGI_Gmus.v1.0	Hot	28.33	A08	1270984	1323541
GhxGm_BC1F1	JGI_Gmus.v1.0	Hot	28.05	A08	2072476	2267899
GhxGm_BC1F1	JGI_Gmus.v1.0	Hot	28.05	A08	2267899	2296689
GhxGm_BC1F1	JGI_Gmus.v1.0	Hot	28.05	A08	2296689	2337052
GhxGm_BC1F1	JGI_Gmus.v1.0	Hot	28.04	A10	117674101	117878596
GhxGm_BC1F1	JGI_Gmus.v1.0	Hot	28.01	A09	79095207	79378448
GhxGm_BC1F1	JGI_Gmus.v1.0	Hot	27.34	A04	91017289	91146652
GhxGm_BC1F1	JGI_Gmus.v1.0	Hot	26.64	A08	2337052	2359840
GhxGm_BC1F1	JGI_Gmus.v1.0	Hot	26.63	D03	54159682	54350673
GhxGm_BC1F1	JGI_Gmus.v1.0	Hot	26.6	D01	2365987	2414017
GhxGm_BC1F1	JGI_Gmus.v1.0	Hot	26.38	A06	126229215	126301365
GhxGm_BC1F1	JGI_Gmus.v1.0	Hot	26.35	A06	126095871	126125366
GhxGm_BC1F1	JGI_Gmus.v1.0	Cold	1.97	D06	7640877	7919956
GhxGm_BC1F1	JGI_Gmus.v1.0	Cold	1.96	D10	11531166	19362933
GhxGm_BC1F1	JGI_Gmus.v1.0	Cold	1.94	A11	8279015	8387634
GhxGm_BC1F1	JGI_Gmus.v1.0	Cold	1.93	A09	74714107	76514683
GhxGm_BC1F1	JGI_Gmus.v1.0	Cold	1.91	A12	84699179	85047159
GhxGm_BC1F1	JGI_Gmus.v1.0	Cold	1.91	D03	40374386	43329498
GhxGm_BC1F1	JGI_Gmus.v1.0	Cold	1.91	D11	15433657	15733518
GhxGm_BC1F1	JGI_Gmus.v1.0	Cold	1.89	A10	4586431	4710055
GhxGm_BC1F1	JGI_Gmus.v1.0	Cold	1.88	D08	46650641	46943319
GhxGm_BC1F1	JGI_Gmus.v1.0	Cold	1.83	A03	98095649	103975257
GhxGm_BC1F1	JGI_Gmus.v1.0	Cold	1.82	D03	6460963	6530061
GhxGm_BC1F1	JGI_Gmus.v1.0	Cold	1.79	A01	17930552	18108772
GhxGm_BC1F1	JGI_Gmus.v1.0	Cold	1.73	D01	3324297	4274945
GhxGm_BC1F1	JGI_Gmus.v1.0	Cold	1.67	A13	74609992	94343258
GhxGm_BC1F1	JGI_Gmus.v1.0	Cold	1.64	D07	22834205	24868348
GhxGm_BC1F1	JGI_Gmus.v1.0	Cold	1.62	A01	4421362	4675746
GhxGm_BC1F1	JGI_Gmus.v1.0	Cold	1.56	A04	6385254	10073676
GhxGm_BC1F1	JGI_Gmus.v1.0	Cold	1.54	A11	110637491	111077270
GhxGm_BC1F1	JGI_Gmus.v1.0	Cold	1.51	A13	106457670	106845797
GhxGm_BC1F1	JGI_Gmus.v1.0	Cold	1.51	D11	19050931	19484206
GhxGm_BC1F1	JGI_Gmus.v1.0	Cold	1.42	A12	91725155	95680055
GhxGm_BC1F1	JGI_Gmus.v1.0	Cold	1.41	D09	33290665	33468069
GhxGm_BC1F1	JGI_Gmus.v1.0	Cold	1.4	A04	82662374	87117734
GhxGm_BC1F1	JGI_Gmus.v1.0	Cold	1.22	A10	113486633	114289932
GhxGm_BC1F1	JGI_Gmus.v1.0	Cold	1.11	A01	114188094	115914118
GhxGm_BC1F1	JGI_Gmus.v1.0	Cold	1.11	A01	115914118	115928465
GhxGm_BC1F1	JGI_Gmus.v1.0	Cold	1.1	A13	98632728	102283443
GhxGm_BC1F1	JGI_Gmus.v1.0	Cold	0.97	A11	4162578	5308402
GhxGm_BC1F1	JGI_Gmus.v1.0	Cold	0.79	A03	103975257	106795346
GhxGm_BC1F1	JGI_Gmus.v1.0	Cold	0.6	A03	10967714	13713231
GhxGm_BC1F1	JGI_Gmus.v1.0	Cold	0.54	D08	47109618	50727513
GhxGm_BC1F1	JGI_Gmus.v1.0	Cold	0.06	A10	111299259	111575308
Imp_Panel	JGI_Ghir.v2.0	Large	NA	A08	12202903	84119452
Imp_Panel	JGI_Ghir.v2.1	Large	NA	A02	54467460	94904937
Imp_Panel	JGI_Ghir.v2.2	Large	NA	A12	36757782	77180545
Imp_Panel	JGI_Ghir.v2.3	Large	NA	A13	33284069	66182370
Imp_Panel	JGI_Ghir.v2.4	Large	NA	A06	79525053	111542203
Imp_Panel	JGI_Ghir.v2.5	Large	NA	A10	35267122	66786428
Imp_Panel	JGI_Ghir.v2.6	Large	NA	A07	48072070	79223986
Imp_Panel	JGI_Ghir.v2.7	Large	NA	A04	14611863	45272387
Imp_Panel	JGI_Ghir.v2.8	Large	NA	A11	66753891	93552570
Imp_Panel	JGI_Ghir.v2.9	Large	NA	A09	17788587	41180983
Imp_Panel	JGI_Ghir.v2.10	Large	NA	A01	83955457	106004034
Imp_Panel	JGI_Ghir.v2.11	Large	NA	A05	49025543	71002857
Imp_Panel	JGI_Ghir.v2.12	Large	NA	A02	21113554	42914617
Imp_Panel	JGI_Ghir.v2.13	Large	NA	A06	55770217	75166948
Imp_Panel	JGI_Ghir.v2.14	Large	NA	D05	35398617	54528658
Imp_Panel	JGI_Ghir.v2.15	Large	NA	D06	26231140	44272569
Imp_Panel	JGI_Ghir.v2.16	Large	NA	A13	17520076	31924181
Imp_Panel	JGI_Ghir.v2.17	Large	NA	A12	15400252	29201661
Imp_Panel	JGI_Ghir.v2.18	Large	NA	D01	29425664	43182292
Imp_Panel	JGI_Ghir.v2.19	Large	NA	D09	12177303	25184172
Imp_Panel	JGI_Ghir.v2.20	Large	NA	A04	51366612	63130912
Imp_Panel	JGI_Ghir.v2.21	Large	NA	D04	17210491	28903467
Imp_Panel	JGI_Ghir.v2.22	Large	NA	A03	34692242	45747665
Imp_Panel	JGI_Ghir.v2.23	Large	NA	D07	35307482	46085562
Imp_Panel	JGI_Ghir.v2.24	Large	NA	D12	15661173	26259301
Imp_Panel	JGI_Ghir.v2.25	Large	NA	A05	85796875	96365017
Imp_Panel	JGI_Ghir.v2.26	Large	NA	A13	66849875	77315139
Imp_Panel	JGI_Ghir.v2.27	Large	NA	A07	34751333	45031287
Imp_Panel	JGI_Ghir.v2.28	Large	NA	A10	24357658	34442278
Imp_Panel	JGI_Ghir.v2.29	Large	NA	A09	45741292	55442512
Imp_Panel	JGI_Ghir.v2.30	Large	NA	A01	69691761	79251995
Imp_Panel	JGI_Ghir.v2.31	Large	NA	A11	93880701	103408696
Imp_Panel	JGI_Ghir.v2.32	Large	NA	D03	23851761	33297669
Imp_Panel	JGI_Ghir.v2.33	Large	NA	A11	47114605	55635925
Imp_Panel	JGI_Ghir.v2.34	Large	NA	D08	14643012	22774599
Imp_Panel	JGI_Ghir.v2.35	Large	NA	A13	77318063	85401650
Imp_Panel	JGI_Ghir.v2.36	Large	NA	A11	32765011	40673483
Imp_Panel	JGI_Ghir.v2.37	Large	NA	D03	16191323	23712041
Imp_Panel	JGI_Ghir.v2.38	Large	NA	D02	36320724	43498072
Imp_Panel	JGI_Ghir.v2.39	Large	NA	A08	86526998	93152900
Imp_Panel	JGI_Ghir.v2.40	Large	NA	A12	30282814	36046411
Imp_Panel	JGI_Ghir.v2.41	Large	NA	D12	31564871	37308726
Imp_Panel	JGI_Ghir.v2.42	Large	NA	D02	17714135	22853080
Imp_Panel	JGI_Ghir.v2.43	Large	NA	A01	27852748	32966795
Imp_Panel	JGI_Ghir.v2.44	Large	NA	A01	37824392	42913117
Imp_Panel	JGI_Ghir.v2.45	Large	NA	A13	7044946	11562112
Imp_Panel	JGI_Ghir.v2.46	Large	NA	D08	25387246	29815160
Imp_Panel	JGI_Ghir.v2.47	Large	NA	A10	82018146	86379978
Imp_Panel	JGI_Ghir.v2.48	Large	NA	D01	47084213	51379176
Imp_Panel	JGI_Ghir.v2.49	Large	NA	A10	88830010	93075489
Imp_Panel	JGI_Ghir.v2.50	Large	NA	A13	86351029	90557709
Imp_Panel	JGI_Ghir.v2.51	Large	NA	A04	46578415	50784454
Imp_Panel	JGI_Ghir.v2.52	Large	NA	A03	20778630	24902224
Imp_Panel	JGI_Ghir.v2.53	Small	NA	A07	95171601	95171812
Imp_Panel	JGI_Ghir.v2.54	Small	NA	D04	56981362	56981571
Imp_Panel	JGI_Ghir.v2.55	Small	NA	A08	11657600	11657804
Imp_Panel	JGI_Ghir.v2.56	Small	NA	D07	16541612	16541814
Imp_Panel	JGI_Ghir.v2.57	Small	NA	A13	92442745	92442945
Imp_Panel	JGI_Ghir.v2.58	Small	NA	D12	47586849	47587041
Imp_Panel	JGI_Ghir.v2.59	Small	NA	A05	38262985	38263175
Imp_Panel	JGI_Ghir.v2.60	Small	NA	A01	2998092	2998281
Imp_Panel	JGI_Ghir.v2.61	Small	NA	A12	105902838	105903021
Imp_Panel	JGI_Ghir.v2.62	Small	NA	D09	44265279	44265456
Imp_Panel	JGI_Ghir.v2.63	Small	NA	D10	21186254	21186426
Imp_Panel	JGI_Ghir.v2.64	Small	NA	D12	55717195	55717357
Imp_Panel	JGI_Ghir.v2.65	Small	NA	D02	69957433	69957588
Imp_Panel	JGI_Ghir.v2.66	Small	NA	A11	6618681	6618831
Imp_Panel	JGI_Ghir.v2.67	Small	NA	A07	97962594	97962738
Imp_Panel	JGI_Ghir.v2.68	Small	NA	A08	2692679	2692823
Imp_Panel	JGI_Ghir.v2.69	Small	NA	A07	93973122	93973263
Imp_Panel	JGI_Ghir.v2.70	Small	NA	A02	3938047	3938183
Imp_Panel	JGI_Ghir.v2.71	Small	NA	A07	94786987	94787117
Imp_Panel	JGI_Ghir.v2.72	Small	NA	A03	5349662	5349791
Imp_Panel	JGI_Ghir.v2.73	Small	NA	D04	56805500	56805629
Imp_Panel	JGI_Ghir.v2.74	Small	NA	D08	59823829	59823955
Imp_Panel	JGI_Ghir.v2.75	Small	NA	D03	53085206	53085328
Imp_Panel	JGI_Ghir.v2.76	Small	NA	D13	53841620	53841742
Imp_Panel	JGI_Ghir.v2.77	Small	NA	D10	66452615	66452736
Imp_Panel	JGI_Ghir.v2.78	Small	NA	D03	3632697	3632815
Imp_Panel	JGI_Ghir.v2.79	Small	NA	D11	5026965	5027078
Imp_Panel	JGI_Ghir.v2.80	Small	NA	A04	84080316	84080428
Imp_Panel	JGI_Ghir.v2.81	Small	NA	A10	1008900	1009010
Imp_Panel	JGI_Ghir.v2.82	Small	NA	A10	81785363	81785473
Imp_Panel	JGI_Ghir.v2.83	Small	NA	D13	60767142	60767251
Imp_Panel	JGI_Ghir.v2.84	Small	NA	A01	117254553	117254654
Imp_Panel	JGI_Ghir.v2.85	Small	NA	D05	4077418	4077516
Imp_Panel	JGI_Ghir.v2.86	Small	NA	D08	62070851	62070949
Imp_Panel	JGI_Ghir.v2.87	Small	NA	A04	85755551	85755640
Imp_Panel	JGI_Ghir.v2.88	Small	NA	D06	62717939	62718027
Imp_Panel	JGI_Ghir.v2.89	Small	NA	A12	107599889	107599973
Imp_Panel	JGI_Ghir.v2.90	Small	NA	D09	2629025	2629108
Imp_Panel	JGI_Ghir.v2.91	Small	NA	A11	6015973	6016051
Imp_Panel	JGI_Ghir.v2.92	Small	NA	D08	5737981	5738058
Imp_Panel	JGI_Ghir.v2.93	Small	NA	A06	884524	884590
Imp_Panel	JGI_Ghir.v2.94	Small	NA	D12	56487275	56487341
Imp_Panel	JGI_Ghir.v2.95	Small	NA	A03	93447758	93447815
Imp_Panel	JGI_Ghir.v2.96	Small	NA	D04	49923973	49924027
Imp_Panel	JGI_Ghir.v2.97	Small	NA	D03	617377	617414
Imp_Panel	JGI_Ghir.v2.98	Small	NA	D09	51950059	51950092
Imp_Panel	JGI_Ghir.v2.99	Small	NA	A09	61057350	61057379
Imp_Panel	JGI_Ghir.v2.100	Small	NA	A03	106024185	106024208
Imp_Panel	JGI_Ghir.v2.101	Small	NA	A05	24002540	24002553
Imp_Panel	JGI_Ghir.v2.102	Small	NA	D11	69695419	69695429
Imp_Panel	JGI_Ghir.v2.103	Small	NA	A02	3815032	3815036
Imp_Panel	JGI_Ghir.v2.104	Small	NA	D05	3104729	3104732
Imp_Panel	JGI_Ghir.v2.105	Small	NA	D04	57013276	57013277

## Sheet: Fig.4c-2
Source Data Fig. 4. Low recombination haplotype blocks and methylation data for recombination hot and cold spots
Source Data Fig. 4c-2 | DNA methylation distributions and HiC connecting sites in hot and cold spots
cross	recombination	Chr	Start.Pos	End.Pos	Gh_CG	Gh_CHG	Gh_CHH	Gb_CG	Gb_CHG	Gb_CHH
GhxGb_F2	Hot	D05	34532923	34650966	0.769	0.621	0.076	0.793	0.638	0.105
GhxGb_F2	Hot	D05	61671789	61744355	0.703	0.42	0.065	0.706	0.4	0.077
GhxGb_F2	Hot	D05	34335081	34532923	0.832	0.642	0.076	0.822	0.605	0.105
GhxGb_F2	Hot	D11	10487174	10682231	0.666	0.447	0.064	0.67	0.449	0.083
GhxGb_F2	Hot	A08	29718855	29814599	0.919	0.793	0.068	0.887	0.788	0.098
GhxGb_F2	Hot	D05	61744540	61929769	0.686	0.515	0.081	0.689	0.448	0.1
GhxGb_F2	Hot	D05	61611650	61637739	0.634	0.497	0.07	0.557	0.344	0.073
GhxGb_F2	Hot	D05	61637834	61645448	0.677	0.147	0.021	0.771	0.174	0.033
GhxGb_F2	Hot	D05	61645448	61671789	0.753	0.276	0.07	0.781	0.35	0.11
GhxGb_F2	Hot	A06	40495131	81301581	0.889	0.777	0.067	0.865	0.767	0.101
GhxGb_F2	Hot	A06	81370375	81711367	0.926	0.828	0.076	0.876	0.781	0.108
GhxGb_F2	Hot	D03	49234068	49354610	0.541	0.284	0.046	0.61	0.331	0.067
GhxGb_F2	Hot	D03	49354610	49371850	0.817	0.083	0.032	0.768	0.149	0.058
GhxGb_F2	Hot	D05	61497287	61573332	0.769	0.559	0.07	0.741	0.6	0.097
GhxGb_F2	Hot	D05	61573332	61604354	0.602	0.458	0.033	0.626	0.479	0.043
GhxGb_F2	Hot	A02	104341765	104430298	0.625	0.421	0.063	0.628	0.42	0.08
GhxGb_F2	Hot	D08	37925790	37950210	0.704	0.548	0.076	0.785	0.591	0.11
GhxGb_F2	Hot	D06	41775101	41811741	0.88	0.774	0.083	0.841	0.76	0.129
GhxGb_F2	Hot	A13	65961531	66288173	0.681	0.611	0.059	0.772	0.675	0.089
GhxGb_F2	Hot	A02	104471257	104602123	0.729	0.541	0.082	0.675	0.49	0.095
GhxGb_F2	Hot	A02	104602123	104611137	0.545	0.438	0.073	0.638	0.395	0.106
GhxGb_F2	Hot	D05	61386163	61497287	0.707	0.52	0.071	0.74	0.6	0.11
GhxGb_F2	Hot	A02	104621854	104636028	0.306	0.055	0.02	0.315	0.065	0.027
GhxGb_F2	Hot	D06	41811741	41847844	0.901	0.799	0.094	0.871	0.79	0.144
GhxGb_F2	Hot	A02	104636028	104639522	0.281	0.033	0.021	0.267	0.044	0.037
GhxGb_F2	Hot	D02	11491317	12437120	0.787	0.654	0.07	0.729	0.593	0.106
GhxGb_F2	Hot	A10	104652008	104755219	0.889	0.773	0.089	0.863	0.733	0.119
GhxGb_F2	Hot	D04	16610588	35141074	0.819	0.699	0.075	0.833	0.723	0.116
GhxGb_F2	Hot	D11	3753018	4069414	0.455	0.244	0.046	0.454	0.213	0.053
GhxGb_F2	Hot	A02	104165808	104341765	0.663	0.501	0.084	0.694	0.506	0.108
GhxGb_F2	Hot	A06	123832269	123988639	0.84	0.806	0.109	0.799	0.772	0.138
GhxGb_F2	Hot	D05	61929769	62120875	0.78	0.645	0.087	0.761	0.617	0.115
GhxGb_F2	Hot	D04	35250358	35379054	0.741	0.483	0.066	0.719	0.485	0.09
GhxGb_F2	Hot	A13	66288173	66411515	0.953	0.867	0.073	0.918	0.838	0.107
GhxGb_F2	Hot	D11	4096803	4156187	0.574	0.355	0.071	0.6	0.374	0.091
GhxGb_F2	Hot	D11	10361749	10487174	0.534	0.368	0.059	0.581	0.373	0.075
GhxGb_F2	Hot	A07	44542567	45471572	0.896	0.74	0.072	0.857	0.718	0.104
GhxGb_F2	Hot	A10	74109934	74206025	0.895	0.792	0.083	0.879	0.766	0.101
GhxGb_F2	Hot	A06	123988639	124159290	0.834	0.625	0.091	0.771	0.552	0.098
GhxGb_F2	Hot	A06	126848524	127008380	0.567	0.217	0.039	0.614	0.218	0.051
GhxGb_F2	Hot	A06	127008380	127088811	0.555	0.248	0.039	0.62	0.267	0.059
GhxGb_F2	Hot	A13	104057037	104182969	0.782	0.42	0.056	0.739	0.401	0.073
GhxGb_F2	Hot	A05	24102726	24127780	0.205	0.109	0.025	0.326	0.153	0.038
GhxGb_F2	Hot	D08	2820742	2936472	0.718	0.434	0.056	0.761	0.441	0.074
GhxGb_F2	Hot	D08	2936472	2964486	0.373	0.043	0.028	0.453	0.102	0.061
GhxGb_F2	Hot	A13	103950379	104057037	0.552	0.247	0.036	0.567	0.234	0.047
GhxGb_F2	Hot	D11	10253523	10361749	0.412	0.16	0.037	0.476	0.173	0.054
GhxGb_F2	Hot	D08	2964486	3000796	0.51	0.125	0.034	0.515	0.214	0.056
GhxGb_F2	Hot	A06	126777303	126841365	0.384	0.076	0.024	0.556	0.154	0.047
GhxGb_F2	Hot	D08	3000796	3037656	0.543	0.245	0.043	0.578	0.259	0.055
GhxGb_F2	Hot	A13	1566748	1691114	0.563	0.296	0.042	0.584	0.273	0.051
GhxGb_F2	Hot	A06	127092131	127127830	0.39	0.105	0.032	0.518	0.135	0.056
GhxGb_F2	Hot	D06	2549991	2601253	0.564	0.281	0.065	0.626	0.329	0.09
GhxGb_F2	Hot	D06	2601253	2642253	0.608	0.353	0.059	0.583	0.328	0.069
GhxGb_F2	Hot	D06	2642253	2650218	0.659	0.101	0.055	0.686	0.134	0.064
GhxGb_F2	Hot	D06	2650218	2666291	0.409	0.22	0.082	0.488	0.238	0.105
GhxGb_F2	Hot	D06	2666291	2679118	0.664	0.558	0.075	0.665	0.532	0.08
GhxGb_F2	Hot	A06	126680190	126777303	0.615	0.234	0.035	0.612	0.225	0.049
GhxGb_F2	Hot	A13	2066596	2076897	0.279	0.036	0.041	0.285	0.037	0.037
GhxGb_F2	Hot	D06	2486337	2537286	0.532	0.114	0.033	0.585	0.136	0.055
GhxGb_F2	Hot	D06	2537286	2541156	0.242	0.127	0.071	0.345	0.201	0.068
GhxGb_F2	Hot	D08	3037656	3075553	0.511	0.218	0.046	0.563	0.246	0.068
GhxGb_F2	Hot	D02	7138990	7223545	0.847	0.637	0.074	0.843	0.648	0.098
GhxGb_F2	Hot	A13	103783156	103950379	0.698	0.466	0.075	0.671	0.406	0.087
GhxGb_F2	Hot	A06	126486059	126679250	0.534	0.268	0.037	0.614	0.285	0.064
GhxGb_F2	Hot	A13	1769643	1864072	0.512	0.16	0.041	0.595	0.201	0.057
GhxGb_F2	Hot	A13	1864072	1948365	0.444	0.218	0.049	0.566	0.273	0.078
GhxGb_F2	Hot	A13	1948365	2016797	0.504	0.379	0.073	0.545	0.337	0.066
GhxGb_F2	Hot	A13	2017917	2066596	0.519	0.19	0.039	0.539	0.207	0.055
GhxGb_F2	Hot	D10	19037702	19303499	0.844	0.692	0.093	0.838	0.699	0.122
GhxGb_F2	Hot	D11	10037050	10253523	0.58	0.353	0.06	0.566	0.322	0.077
GhxGb_F2	Hot	D08	38180633	38223827	0.763	0.582	0.079	0.765	0.607	0.112
GhxGb_F2	Hot	A05	30698463	30762660	0.467	0.283	0.043	0.547	0.325	0.061
GhxGb_F2	Hot	A05	30762660	30828691	0.559	0.282	0.042	0.619	0.314	0.06
GhxGb_F2	Hot	D06	2402827	2479341	0.625	0.407	0.07	0.668	0.389	0.097
GhxGb_F2	Hot	A13	104182969	104262525	0.723	0.449	0.087	0.72	0.464	0.116
GhxGb_F2	Hot	A13	106461337	106565157	0.548	0.415	0.086	0.591	0.357	0.102
GhxGb_F2	Hot	D05	59073913	60017941	0.736	0.563	0.052	0.669	0.431	0.052
GhxGb_F2	Hot	A02	104126989	104162743	0.507	0.25	0.054	0.528	0.269	0.06
GhxGb_F2	Hot	A07	3537670	3694231	0.612	0.351	0.06	0.617	0.337	0.072
GhxGb_F2	Hot	D03	48782103	49221860	0.681	0.417	0.067	0.736	0.484	0.092
GhxGb_F2	Hot	D04	48212167	48415558	0.772	0.612	0.082	0.758	0.59	0.115
GhxGb_F2	Hot	A06	1014546	1137101	0.473	0.169	0.045	0.522	0.198	0.062
GhxGb_F2	Hot	A06	1137101	1137269	0	0	0.004	0.023	0	0.005
GhxGb_F2	Hot	A06	862766	884524	0.338	0.089	0.027	0.425	0.115	0.036
GhxGb_F2	Hot	A06	884524	954302	0.589	0.197	0.046	0.623	0.247	0.068
GhxGb_F2	Hot	A02	107436748	107528859	0.526	0.154	0.029	0.568	0.175	0.042
GhxGb_F2	Hot	A10	104193555	104621436	0.828	0.683	0.076	0.782	0.628	0.105
GhxGb_F2	Hot	A10	104621436	104652008	0.663	0.462	0.077	0.618	0.443	0.097
GhxGb_F2	Hot	A02	107703380	107751186	0.463	0.187	0.044	0.525	0.199	0.067
GhxGb_F2	Hot	A06	1137269	1178840	0.364	0.105	0.033	0.402	0.148	0.057
GhxGb_F2	Hot	D12	58218613	58317870	0.628	0.415	0.061	0.626	0.411	0.086
GhxGb_F2	Hot	D06	2353839	2402827	0.58	0.385	0.069	0.588	0.302	0.082
GhxGb_F2	Hot	A06	1212500	1220395	0.199	0.215	0.075	0.345	0.291	0.121
GhxGb_F2	Hot	A02	107529302	107598351	0.657	0.094	0.024	0.678	0.128	0.041
GhxGb_F2	Hot	A02	107598351	107638652	0.395	0.089	0.038	0.476	0.131	0.063
GhxGb_F2	Hot	A02	107642009	107673049	0.204	0.057	0.025	0.398	0.085	0.034
GhxGb_F2	Hot	A02	107692758	107703380	0.376	0.211	0.045	0.432	0.228	0.066
GhxGb_F2	Hot	D12	58317870	58431434	0.327	0.143	0.039	0.391	0.164	0.047
GhxGb_F2	Hot	A02	107753028	107820287	0.45	0.081	0.031	0.499	0.129	0.051
GhxGb_F2	Hot	A02	107823106	107854219	0.518	0.094	0.028	0.603	0.121	0.047
GhxGb_F2	Hot	A08	118933524	119095812	0.606	0.233	0.044	0.582	0.225	0.059
GhxGb_F2	Hot	A06	954302	963310	0.358	0.078	0.016	0.294	0.091	0.024
GhxGb_F2	Hot	A06	963310	1006817	0.201	0.057	0.02	0.239	0.071	0.027
GhxGb_F2	Hot	D06	2259120	2312714	0.567	0.36	0.072	0.61	0.355	0.092
GhxGb_F2	Hot	D06	2322768	2353839	0.596	0.353	0.042	0.591	0.287	0.045
GhxGb_F2	Hot	A06	127161046	127225377	0.563	0.258	0.055	0.613	0.295	0.076
GhxGb_F2	Hot	A06	127228405	127263471	0.607	0.226	0.05	0.707	0.329	0.072
GhxGb_F2	Hot	D03	43722708	43800563	0.554	0.321	0.055	0.592	0.367	0.083
GhxGb_F2	Hot	D03	43815524	43835107	0.503	0.102	0.021	0.534	0.113	0.028
GhxGb_F2	Hot	A06	127263471	127287203	0.391	0.092	0.032	0.482	0.111	0.053
GhxGb_F2	Hot	D12	58473352	58576661	0.366	0.196	0.044	0.358	0.17	0.057
GhxGb_F2	Hot	D08	2728038	2784248	0.521	0.205	0.047	0.55	0.204	0.071
GhxGb_F2	Hot	A05	30553829	30698463	0.652	0.352	0.044	0.653	0.385	0.062
GhxGb_F2	Cold	A05	78793760	81506739	0.895	0.765	0.076	0.854	0.739	0.108
GhxGb_F2	Cold	A10	19526602	19550270	0.634	0.328	0.054	0.639	0.344	0.074
GhxGb_F2	Cold	D02	60074704	60229843	0.716	0.608	0.078	0.706	0.554	0.103
GhxGb_F2	Cold	D13	47381936	47563354	0.882	0.719	0.094	0.877	0.721	0.127
GhxGb_F2	Cold	D11	27033091	27491715	0.806	0.646	0.087	0.79	0.635	0.115
GhxGb_F2	Cold	A01	22697143	22789641	0.88	0.754	0.081	0.851	0.731	0.108
GhxGb_F2	Cold	A02	97926118	98309809	0.859	0.768	0.093	0.864	0.759	0.124
GhxGb_F2	Cold	A08	110673300	111052488	0.859	0.702	0.083	0.832	0.691	0.116
GhxGb_F2	Cold	D01	46613432	46729073	0.898	0.813	0.112	0.836	0.754	0.143
GhxGb_F2	Cold	D01	53353658	53802441	0.832	0.686	0.083	0.831	0.692	0.121
GhxGb_F2	Cold	D08	42782628	42955340	0.844	0.704	0.077	0.766	0.601	0.095
GhxGb_F2	Cold	D02	49023832	49743305	0.843	0.68	0.083	0.829	0.671	0.116
GhxGb_F2	Cold	D03	39524089	41038970	0.855	0.711	0.087	0.832	0.692	0.119
GhxGb_F2	Cold	D06	48762916	51582429	0.888	0.772	0.083	0.857	0.753	0.119
GhxGb_F2	Cold	A08	91441643	92037908	0.915	0.803	0.074	0.859	0.758	0.105
GhxGb_F2	Cold	A08	92051022	92262815	0.864	0.73	0.067	0.829	0.697	0.098
GhxGb_F2	Cold	D06	15310790	15475984	0.768	0.658	0.085	0.761	0.648	0.117
GhxGb_F2	Cold	D10	17022831	17140170	0.894	0.709	0.083	0.883	0.686	0.11
GhxGb_F2	Cold	A05	96407121	96529109	0.823	0.748	0.095	0.81	0.738	0.133
GhxGb_F2	Cold	D10	26912963	27172398	0.889	0.773	0.111	0.868	0.75	0.144
GhxGb_F2	Cold	D02	39720405	39831648	0.866	0.733	0.094	0.837	0.738	0.119
GhxGb_F2	Cold	D12	11388561	11422290	0.76	0.631	0.076	0.802	0.648	0.101
GhxGb_F2	Cold	A03	100260676	100342000	0.854	0.708	0.071	0.821	0.662	0.103
GhxGb_F2	Cold	A09	60883911	61446061	0.787	0.547	0.078	0.738	0.516	0.091
GhxGb_F2	Cold	D03	7892201	8141292	0.826	0.608	0.081	0.835	0.649	0.117
GhxGb_F2	Cold	D04	36094763	38185802	0.872	0.748	0.089	0.852	0.727	0.123
GhxGb_F2	Cold	A05	78329367	78780880	0.92	0.794	0.078	0.881	0.799	0.117
GhxGb_F2	Cold	A08	79465936	90285654	0.912	0.803	0.072	0.874	0.775	0.106
GhxGb_F2	Cold	A03	90258842	92526268	0.89	0.775	0.077	0.848	0.739	0.109
GhxGb_F2	Cold	A10	22804418	23014103	0.851	0.73	0.069	0.832	0.721	0.104
GhxGb_F2	Cold	D03	36846308	37109765	0.875	0.764	0.085	0.83	0.713	0.119
GhxGb_F2	Cold	D03	45542199	45704069	0.871	0.611	0.082	0.843	0.597	0.105
GhxGb_F2	Cold	D08	55084122	55365375	0.77	0.574	0.081	0.795	0.6	0.115
GhxGb_F2	Cold	D12	38175860	38359253	0.713	0.531	0.075	0.735	0.535	0.098
GhxGb_F2	Cold	A07	41459885	41751573	0.883	0.715	0.079	0.859	0.691	0.116
GhxGb_F2	Cold	A08	103157378	103375399	0.867	0.665	0.087	0.824	0.624	0.112
GhxGb_F2	Cold	A03	94153118	97276918	0.551	0.49	0.056	0.683	0.598	0.098
GhxGb_F2	Cold	A12	16574524	29309157	0.924	0.816	0.075	0.882	0.788	0.111
GhxGb_F2	Cold	A13	87447346	88601043	0.925	0.825	0.084	0.878	0.784	0.119
GhxGb_F2	Cold	D03	54698732	54903309	0.432	0.156	0.034	0.497	0.22	0.051
GhxGb_F2	Cold	A12	77726364	77905162	0.841	0.744	0.098	0.836	0.696	0.112
GhxGb_F2	Cold	D03	32961732	33076556	0.905	0.782	0.074	0.853	0.734	0.103
GhxGb_F2	Cold	D03	39165978	39510152	0.879	0.767	0.09	0.861	0.753	0.129
[truncated: 212 more rows]
