# Supplementary material for: Genomic diversifications of five Gossypium allopolyploid species and their impact on cotton improvement
Source: Nat Genet. 2020 Apr 20;52(5):525–33. doi: 10.1038/s41588-020-0614-5 (PMC7203012; doi:10.1038/s41588-020-0614-5)
Supplement: Source Data Extended Data Fig. 1 — Sequence statistics, genomic features and syntenic relationships. [file 41588_2020_614_MOESM8_ESM.xlsx]

## Sheet: EDFig.1a (genome info)
Source Data Extended Data Fig. 1. Information of genome information, genome density, repeat density, indel density, SNP density, A and D syntenic blocks
Source Data Extended Data Fig. 1a | G.hirsutum
genome info
chr	length
A01	119761559
D01	65205008
A02	108141443
D02	72186496
A03	113693209
D03	54956272
A04	89180822
D04	58229188
A05	111098753
D05	66484719
A06	128195338
D06	66684206
A07	98902531
D07	59440927
A08	127495948
D08	69427147
A09	85335976
D09	54445796
A10	118182687
D10	68089194
A11	124181751
D11	72823778
A12	109474314
D12	63255146
A13	111646624
D13	65099798

## Sheet: EDFig.1a (gene density)
Source Data Extended Data Fig. 1. Information of genome information, genome density, repeat density, indel density, SNP density, A and D syntenic blocks
Source Data Extended Data Fig. 1a | G.hirsutum
gene density
chr	start	end	density
A01	0	1000000	0.457418
A01	200000	1200000	0.396952
A01	400000	1400000	0.416232
A01	600000	1600000	0.39136
A01	800000	1800000	0.352961
A01	1000000	2000000	0.345228
A01	1200000	2200000	0.383329
A01	1400000	2400000	0.374594
A01	1600000	2600000	0.401593
A01	1800000	2800000	0.412656
A01	2000000	3000000	0.402635
A01	2200000	3200000	0.407218
A01	2400000	3400000	0.345169
A01	2600000	3600000	0.309384
A01	2800000	3800000	0.262726
A01	3000000	4000000	0.220739
A01	3200000	4200000	0.186749
A01	3400000	4400000	0.163217
A01	3600000	4600000	0.189355
A01	3800000	4800000	0.198231
A01	4000000	5000000	0.238047
A01	4200000	5200000	0.234883
A01	4400000	5400000	0.251656
A01	4600000	5600000	0.200918
A01	4800000	5800000	0.193059
A01	5000000	6000000	0.161481
A01	5200000	6200000	0.182411
A01	5400000	6400000	0.166392
A01	5600000	6600000	0.182701
A01	5800000	6800000	0.194955
A01	6000000	7000000	0.184459
A01	6200000	7200000	0.176417
A01	6400000	7400000	0.197116
A01	6600000	7600000	0.191359
A01	6800000	7800000	0.210078
A01	7000000	8000000	0.230278
A01	7200000	8200000	0.22368
A01	7400000	8400000	0.222607
A01	7600000	8600000	0.223828
A01	7800000	8800000	0.202354
A01	8000000	9000000	0.180533
A01	8200000	9200000	0.15758
A01	8400000	9400000	0.146736
A01	8600000	9600000	0.131388
A01	8800000	9800000	0.118135
A01	9000000	10000000	0.089895
A01	9200000	10200000	0.092792
A01	9400000	10400000	0.078407
A01	9600000	10600000	0.102758
A01	9800000	10800000	0.099135
A01	10000000	11000000	0.117661
A01	10200000	11200000	0.120598
A01	10400000	11400000	0.136549
A01	10600000	11600000	0.139964
A01	10800000	11800000	0.151376
A01	11000000	12000000	0.157969
A01	11200000	12200000	0.170332
A01	11400000	12400000	0.153822
A01	11600000	12600000	0.149858
A01	11800000	12800000	0.155516
A01	12000000	13000000	0.17861
A01	12200000	13200000	0.169852
A01	12400000	13400000	0.159256
A01	12600000	13600000	0.125289
A01	12800000	13800000	0.09345
A01	13000000	14000000	0.067267
A01	13200000	14200000	0.110456
A01	13400000	14400000	0.130146
A01	13600000	14600000	0.196852
A01	13800000	14800000	0.203723
A01	14000000	15000000	0.178438
A01	14200000	15200000	0.125724
A01	14400000	15400000	0.10671
A01	14600000	15600000	0.036689
A01	14800000	15800000	0.024886
A01	15000000	16000000	0.036212
A01	15200000	16200000	0.026623
A01	15400000	16400000	0.044763
A01	15600000	16600000	0.047578
A01	15800000	16800000	0.042001
A01	16000000	17000000	0.071077
A01	16200000	17200000	0.084982
A01	16400000	17400000	0.080542
A01	16600000	17600000	0.085694
A01	16800000	17800000	0.116873
A01	17000000	18000000	0.106452
A01	17200000	18200000	0.120958
A01	17400000	18400000	0.121096
A01	17600000	18600000	0.145838
A01	17800000	18800000	0.146271
A01	18000000	19000000	0.123268
A01	18200000	19200000	0.105551
A01	18400000	19400000	0.109196
A01	18600000	19600000	0.111526
A01	18800000	19800000	0.129968
A01	19000000	20000000	0.156354
A01	19200000	20200000	0.176767
A01	19400000	20400000	0.190323
A01	19600000	20600000	0.174328
A01	19800000	20800000	0.145862
A01	20000000	21000000	0.122701
A01	20200000	21200000	0.090054
A01	20400000	21400000	0.091568
A01	20600000	21600000	0.082466
A01	20800000	21800000	0.088389
A01	21000000	22000000	0.092791
A01	21200000	22200000	0.097581
A01	21400000	22400000	0.063467
A01	21600000	22600000	0.063461
A01	21800000	22800000	0.047091
A01	22000000	23000000	0.043009
A01	22200000	23200000	0.04542
A01	22400000	23400000	0.049075
A01	22600000	23600000	0.040729
A01	22800000	23800000	0.029588
A01	23000000	24000000	0.033381
A01	23200000	24200000	0.032095
A01	23400000	24400000	0.034828
A01	23600000	24600000	0.047886
A01	23800000	24800000	0.057252
A01	24000000	25000000	0.047375
A01	24200000	25200000	0.03802
A01	24400000	25400000	0.046817
A01	24600000	25600000	0.048109
A01	24800000	25800000	0.059023
A01	25000000	26000000	0.059086
A01	25200000	26200000	0.086748
A01	25400000	26400000	0.07976
A01	25600000	26600000	0.071643
A01	25800000	26800000	0.075911
A01	26000000	27000000	0.08901
A01	26200000	27200000	0.08043
A01	26400000	27400000	0.073861
A01	26600000	27600000	0.067909
A01	26800000	27800000	0.050841
A01	27000000	28000000	0.034348
A01	27200000	28200000	0.02643
A01	27400000	28400000	0.025011
A01	27600000	28600000	0.02314
A01	27800000	28800000	0.017219
A01	28000000	29000000	0.018889
A01	28200000	29200000	0.007725
A01	28400000	29400000	0.006298
A01	28600000	29600000	0.006298
A01	28800000	29800000	0.006495
A01	29000000	30000000	0.00302
A01	29200000	30200000	0.00302
A01	29400000	30400000	0.013321
A01	29600000	30600000	0.013321
A01	29800000	30800000	0.018682
A01	30000000	31000000	0.017418
A01	30200000	31200000	0.033805
A01	30400000	31400000	0.023504
A01	30600000	31600000	0.024898
A01	30800000	31800000	0.021766
A01	31000000	32000000	0.021766
A01	31200000	32200000	0.005379
A01	31400000	32400000	0.00833
A01	31600000	32600000	0.011234
A01	31800000	32800000	0.01543
A01	32000000	33000000	0.027129
A01	32200000	33200000	0.041136
A01	32400000	33400000	0.047242
A01	32600000	33600000	0.077148
A01	32800000	33800000	0.091861
A01	33000000	34000000	0.095844
A01	33200000	34200000	0.088549
A01	33400000	34400000	0.085811
A01	33600000	34600000	0.063063
A01	33800000	34800000	0.043694
A01	34000000	35000000	0.031338
A01	34200000	35200000	0.04224
A01	34400000	35400000	0.038806
A01	34600000	35600000	0.02735
A01	34800000	35800000	0.024142
A01	35000000	36000000	0.022821
A01	35200000	36200000	0.005473
A01	35400000	36400000	0.005559
A01	35600000	36600000	0.014035
A01	35800000	36800000	0.016188
A01	36000000	37000000	0.014183
A01	36200000	37200000	0.015084
A01	36400000	37400000	0.021167
A01	36600000	37600000	0.012691
A01	36800000	37800000	0.026789
A01	37000000	38000000	0.026789
A01	37200000	38200000	0.025622
A01	37400000	38400000	0.016568
A01	37600000	38600000	0.016568
A01	37800000	38800000	0.002558
A01	38000000	39000000	0.008183
A01	38200000	39200000	0.014573
A01	38400000	39400000	0.015473
A01	38600000	39600000	0.015473
A01	38800000	39800000	0.012915
A01	39000000	40000000	0.01271
A01	39200000	40200000	0.006733
A01	39400000	40400000	0.005833
A01	39600000	40600000	0.029515
A01	39800000	40800000	0.040318
A01	40000000	41000000	0.042512
A01	40200000	41200000	0.045371
A01	40400000	41400000	0.046178
A01	40600000	41600000	0.022496
A01	40800000	41800000	0.018611
A01	41000000	42000000	0.062024
A01	41200000	42200000	0.06561
A01	41400000	42400000	0.097028
A01	41600000	42600000	0.111853
A01	41800000	42800000	0.123536
A01	42000000	43000000	0.114254
A01	42200000	43200000	0.107396
A01	42400000	43400000	0.078485
A01	42600000	43600000	0.06366
A01	42800000	43800000	0.078518
A01	43000000	44000000	0.042472
A01	43200000	44200000	0.047083
A01	43400000	44400000	0.071272
A01	43600000	44600000	0.076436
A01	43800000	44800000	0.053048
A01	44000000	45000000	0.047349
A01	44200000	45200000	0.045124
A01	44400000	45400000	0.021228
A01	44600000	45600000	0.016064
A01	44800000	45800000	0.009527
A01	45000000	46000000	0.009527
A01	45200000	46200000	0.007141
A01	45400000	46400000	0.003534
A01	45600000	46600000	0.003534
A01	45800000	46800000	0
A01	46000000	47000000	0
A01	46200000	47200000	0.004354
A01	46400000	47400000	0.007078
A01	46600000	47600000	0.007078
A01	46800000	47800000	0.007078
A01	47000000	48000000	0.007078
A01	47200000	48200000	0.002724
A01	47400000	48400000	0
A01	47600000	48600000	0.000936
A01	47800000	48800000	0.003712
A01	48000000	49000000	0.018671
A01	48200000	49200000	0.033542
A01	48400000	49400000	0.034461
A01	48600000	49600000	0.044427
A01	48800000	49800000	0.042857
A01	49000000	50000000	0.034637
A01	49200000	50200000	0.023309
A01	49400000	50400000	0.026958
A01	49600000	50600000	0.029563
A01	49800000	50800000	0.035031
A01	50000000	51000000	0.028292
A01	50200000	51200000	0.024749
A01	50400000	51400000	0.020732
A01	50600000	51600000	0.008588
A01	50800000	51800000	0.006591
A01	51000000	52000000	0.006591
A01	51200000	52200000	0.006591
A01	51400000	52400000	0.00604
A01	51600000	52600000	0.004677
A01	51800000	52800000	0
A01	52000000	53000000	0.002446
A01	52200000	53200000	0.002446
A01	52400000	53400000	0.002958
A01	52600000	53600000	0.007384
A01	52800000	53800000	0.013817
A01	53000000	54000000	0.012821
A01	53200000	54200000	0.012821
A01	53400000	54400000	0.017197
A01	53600000	54600000	0.023456
A01	53800000	54800000	0.028521
A01	54000000	55000000	0.029852
A01	54200000	55200000	0.029852
A01	54400000	55400000	0.027183
A01	54600000	55600000	0.016498
A01	54800000	55800000	0.005
A01	55000000	56000000	0.026372
A01	55200000	56200000	0.030738
A01	55400000	56400000	0.031424
A01	55600000	56600000	0.031424
A01	55800000	56800000	0.032592
A01	56000000	57000000	0.011224
A01	56200000	57200000	0.006858
A01	56400000	57400000	0.003953
A01	56600000	57600000	0.01129
A01	56800000	57800000	0.014053
A01	57000000	58000000	0.011268
A01	57200000	58200000	0.011793
A01	57400000	58400000	0.011793
A01	57600000	58600000	0.004456
A01	57800000	58800000	0.000525
A01	58000000	59000000	0.002156
A01	58200000	59200000	0.005716
A01	58400000	59400000	0.005716
A01	58600000	59600000	0.01811
A01	58800000	59800000	0.018865
A01	59000000	60000000	0.018362
A01	59200000	60200000	0.014277
A01	59400000	60400000	0.01653
A01	59600000	60600000	0.006131
A01	59800000	60800000	0.006823
A01	60000000	61000000	0.033552
A01	60200000	61200000	0.040688
A01	60400000	61400000	0.038435
A01	60600000	61600000	0.042233
A01	60800000	61800000	0.040786
A01	61000000	62000000	0.012929
A01	61200000	62200000	0.005793
A01	61400000	62400000	0.009719
A01	61600000	62600000	0.011669
A01	61800000	62800000	0.011669
A01	62000000	63000000	0.011669
A01	62200000	63200000	0.011669
A01	62400000	63400000	0.007743
A01	62600000	63600000	0
A01	62800000	63800000	0.005183
A01	63000000	64000000	0.008064
A01	63200000	64200000	0.030497
A01	63400000	64400000	0.047595
A01	63600000	64600000	0.047595
A01	63800000	64800000	0.042412
A01	64000000	65000000	0.063804
A01	64200000	65200000	0.048058
A01	64400000	65400000	0.042691
A01	64600000	65600000	0.042691
A01	64800000	65800000	0.052295
A01	65000000	66000000	0.049228
A01	65200000	66200000	0.042541
A01	65400000	66400000	0.031112
A01	65600000	66600000	0.031112
A01	65800000	66800000	0.023699
A01	66000000	67000000	0.002493
A01	66200000	67200000	0.002493
A01	66400000	67400000	0.002191
A01	66600000	67600000	0.002191
A01	66800000	67800000	0
A01	67000000	68000000	0
A01	67200000	68200000	0
A01	67400000	68400000	0
A01	67600000	68600000	0
A01	67800000	68800000	0
A01	68000000	69000000	0
A01	68200000	69200000	0
A01	68400000	69400000	0
A01	68600000	69600000	0.00332
A01	68800000	69800000	0.00332
A01	69000000	70000000	0.006738
A01	69200000	70200000	0.006738
A01	69400000	70400000	0.006738
A01	69600000	70600000	0.007038
A01	69800000	70800000	0.019116
A01	70000000	71000000	0.017855
A01	70200000	71200000	0.017855
A01	70400000	71400000	0.017855
A01	70600000	71600000	0.016474
A01	70800000	71800000	0.006071
A01	71000000	72000000	0.003914
A01	71200000	72200000	0.005167
A01	71400000	72400000	0.005167
A01	71600000	72600000	0.002928
A01	71800000	72800000	0.001253
A01	72000000	73000000	0.034257
A01	72200000	73200000	0.041216
A01	72400000	73400000	0.044464
A01	72600000	73600000	0.050313
A01	72800000	73800000	0.050313
A01	73000000	74000000	0.017309
A01	73200000	74200000	0.009097
A01	73400000	74400000	0.01296
A01	73600000	74600000	0.010192
A01	73800000	74800000	0.010192
A01	74000000	75000000	0.022769
A01	74200000	75200000	0.030728
A01	74400000	75400000	0.023877
A01	74600000	75600000	0.02468
A01	74800000	75800000	0.02468
A01	75000000	76000000	0.012103
A01	75200000	76200000	0.019107
A01	75400000	76400000	0.020876
A01	75600000	76600000	0.016992
A01	75800000	76800000	0.022891
A01	76000000	77000000	0.036179
A01	76200000	77200000	0.026802
A01	76400000	77400000	0.025723
A01	76600000	77600000	0.026443
A01	76800000	77800000	0.020544
A01	77000000	78000000	0.007256
A01	77200000	78200000	0.008869
A01	77400000	78400000	0.007919
A01	77600000	78600000	0.028934
A01	77800000	78800000	0.028934
A01	78000000	79000000	0.028934
A01	78200000	79200000	0.021735
A01	78400000	79400000	0.032878
A01	78600000	79600000	0.011143
A01	78800000	79800000	0.011143
A01	79000000	80000000	0.011143
A01	79200000	80200000	0.011143
A01	79400000	80400000	0.004004
A01	79600000	80600000	0.004576
A01	79800000	80800000	0.012262
A01	80000000	81000000	0.012262
A01	80200000	81200000	0.012262
A01	80400000	81400000	0.01247
A01	80600000	81600000	0.011898
A01	80800000	81800000	0.004474
A01	81000000	82000000	0.004474
A01	81200000	82200000	0.012227
A01	81400000	82400000	0.015912
A01	81600000	82600000	0.019592
A01	81800000	82800000	0.019983
A01	82000000	83000000	0.028108
A01	82200000	83200000	0.027513
A01	82400000	83400000	0.028141
A01	82600000	83600000	0.027327
A01	82800000	83800000	0.026674
A01	83000000	84000000	0.030067
A01	83200000	84200000	0.035268
A01	83400000	84400000	0.030359
A01	83600000	84600000	0.027493
A01	83800000	84800000	0.030209
A01	84000000	85000000	0.018691
A01	84200000	85200000	0.008336
A01	84400000	85400000	0.009996
A01	84600000	85600000	0.009996
A01	84800000	85800000	0.00728
A01	85000000	86000000	0.00728
A01	85200000	86200000	0.007473
A01	85400000	86400000	0.002197
A01	85600000	86600000	0.002197
A01	85800000	86800000	0.003849
A01	86000000	87000000	0.003849
A01	86200000	87200000	0.002487
A01	86400000	87400000	0.014652
A01	86600000	87600000	0.018732
A01	86800000	87800000	0.026785
A01	87000000	88000000	0.050796
A01	87200000	88200000	0.063094
A01	87400000	88400000	0.050929
A01	87600000	88600000	0.069753
A01	87800000	88800000	0.060048
A01	88000000	89000000	0.036037
A01	88200000	89200000	0.041814
A01	88400000	89400000	0.041814
A01	88600000	89600000	0.019427
A01	88800000	89800000	0.025382
A01	89000000	90000000	0.029345
A01	89200000	90200000	0.010435
A01	89400000	90400000	0.010435
A01	89600000	90600000	0.009918
A01	89800000	90800000	0.003963
A01	90000000	91000000	0
A01	90200000	91200000	0.00407
A01	90400000	91400000	0.00407
A01	90600000	91600000	0.00407
A01	90800000	91800000	0.00407
A01	91000000	92000000	0.00407
A01	91200000	92200000	0
A01	91400000	92400000	0.001221
A01	91600000	92600000	0.001221
A01	91800000	92800000	0.004681
A01	92000000	93000000	0.018475
A01	92200000	93200000	0.023518
A01	92400000	93400000	0.052766
A01	92600000	93600000	0.054252
A01	92800000	93800000	0.058508
A01	93000000	94000000	0.047377
A01	93200000	94200000	0.048783
A01	93400000	94400000	0.025626
A01	93600000	94600000	0.024874
A01	93800000	94800000	0.022137
A01	94000000	95000000	0.027568
A01	94200000	95200000	0.035542
A01	94400000	95400000	0.036611
A01	94600000	95600000	0.053203
A01	94800000	95800000	0.058998
A01	95000000	96000000	0.050904
A01	95200000	96200000	0.048371
A01	95400000	96400000	0.041872
A01	95600000	96600000	0.042192
A01	95800000	96800000	0.031771
A01	96000000	97000000	0.037523
A01	96200000	97200000	0.025633
A01	96400000	97400000	0.026714
A01	96600000	97600000	0.009973
A01	96800000	97800000	0.020023
A01	97000000	98000000	0.014271
A01	97200000	98200000	0.01945
A01	97400000	98400000	0.017899
A01	97600000	98600000	0.019632
A01	97800000	98800000	0.009229
A01	98000000	99000000	0.013176
A01	98200000	99200000	0.007997
A01	98400000	99400000	0.006585
A01	98600000	99600000	0.003947
A01	98800000	99800000	0.005735
A01	99000000	100000000	0.004598
A01	99200000	100200000	0.004598
A01	99400000	100400000	0.0066
A01	99600000	100600000	0.0066
A01	99800000	100800000	0.044125
A01	100000000	101000000	0.052895
A01	100200000	101200000	0.059011
A01	100400000	101400000	0.058868
A01	100600000	101600000	0.064566
A01	100800000	101800000	0.053042
A01	101000000	102000000	0.06374
A01	101200000	102200000	0.07725
A01	101400000	102400000	0.080566
A01	101600000	102600000	0.082156
A01	101800000	102800000	0.055645
A01	102000000	103000000	0.036203
A01	102200000	103200000	0.021145
A01	102400000	103400000	0.01597
A01	102600000	103600000	0.01378
A01	102800000	103800000	0.012502
A01	103000000	104000000	0.009666
A01	103200000	104200000	0.025803
A01	103400000	104400000	0.031822
A01	103600000	104600000	0.042387
A01	103800000	104800000	0.043739
A01	104000000	105000000	0.043739
A01	104200000	105200000	0.02929
A01	104400000	105400000	0.025903
A01	104600000	105600000	0.011393
A01	104800000	105800000	0.014947
A01	105000000	106000000	0.035615
A01	105200000	106200000	0.03865
A01	105400000	106400000	0.050437
A01	105600000	106600000	0.055859
A01	105800000	106800000	0.05903
A01	106000000	107000000	0.044816
A01	106200000	107200000	0.052875
A01	106400000	107400000	0.050869
A01	106600000	107600000	0.056767
A01	106800000	107800000	0.082092
A01	107000000	108000000	0.099739
A01	107200000	108200000	0.10731
A01	107400000	108400000	0.107833
A01	107600000	108600000	0.105259
A01	107800000	108800000	0.0736
A01	108000000	109000000	0.068385
A01	108200000	109200000	0.096778
A01	108400000	109400000	0.122296
A01	108600000	109600000	0.151678
A01	108800000	109800000	0.185688
A01	109000000	110000000	0.169663
A01	109200000	110200000	0.156732
A01	109400000	110400000	0.13831
A01	109600000	110600000	0.116974
A01	109800000	110800000	0.124872
A01	110000000	111000000	0.132689
A01	110200000	111200000	0.122802
A01	110400000	111400000	0.143751
A01	110600000	111600000	0.142206
A01	110800000	111800000	0.118166
A01	111000000	112000000	0.128946
A01	111200000	112200000	0.101524
A01	111400000	112400000	0.105536
A01	111600000	112600000	0.124062
A01	111800000	112800000	0.119168
A01	112000000	113000000	0.148785
A01	112200000	113200000	0.181614
A01	112400000	113400000	0.159419
A01	112600000	113600000	0.142839
A01	112800000	113800000	0.149634
A01	113000000	114000000	0.135569
A01	113200000	114200000	0.156273
A01	113400000	114400000	0.163951
A01	113600000	114600000	0.178856
A01	113800000	114800000	0.222431
A01	114000000	115000000	0.248648
A01	114200000	115200000	0.250778
A01	114400000	115400000	0.265344
A01	114600000	115600000	0.249463
A01	114800000	115800000	0.221174
A01	115000000	116000000	0.168629
A01	115200000	116200000	0.120672
A01	115400000	116400000	0.096072
A01	115600000	116600000	0.132454
A01	115800000	116800000	0.145206
A01	116000000	117000000	0.153665
A01	116200000	117200000	0.153135
A01	116400000	117400000	0.184803
A01	116600000	117600000	0.200201
A01	116800000	117800000	0.205973
A01	117000000	118000000	0.219399
A01	117200000	118200000	0.286582
A01	117400000	118400000	0.294785
A01	117600000	118600000	0.291
A01	117800000	118800000	0.312781
A01	118000000	119000000	0.335797
A01	118200000	119200000	0.326535
A01	118400000	119400000	0.353571
A01	118600000	119600000	0.365899
A01	118800000	119761559	0.379252
A01	119000000	119761559	0.405865
A01	119200000	119761559	0.429018
A01	119400000	119761559	0.424744
A01	119600000	119761559	0.469655
D01	0	1000000	0.483031
D01	200000	1200000	0.48643
D01	400000	1400000	0.440916
D01	600000	1600000	0.397763
D01	800000	1800000	0.369973
D01	1000000	2000000	0.396508
D01	1200000	2200000	0.361491
D01	1400000	2400000	0.397217
D01	1600000	2600000	0.393434
D01	1800000	2800000	0.395827
D01	2000000	3000000	0.357778
D01	2200000	3200000	0.362374
D01	2400000	3400000	0.318186
D01	2600000	3600000	0.301997
D01	2800000	3800000	0.242822
D01	3000000	4000000	0.238295
D01	3200000	4200000	0.194356
D01	3400000	4400000	0.202521
D01	3600000	4600000	0.234305
D01	3800000	4800000	0.276487
D01	4000000	5000000	0.282352
D01	4200000	5200000	0.291637
D01	4400000	5400000	0.288297
D01	4600000	5600000	0.277523
D01	4800000	5800000	0.274472
D01	5000000	6000000	0.276483
D01	5200000	6200000	0.291003
D01	5400000	6400000	0.286535
D01	5600000	6600000	0.282881
D01	5800000	6800000	0.263213
D01	6000000	7000000	0.266879
D01	6200000	7200000	0.237443
D01	6400000	7400000	0.232046
D01	6600000	7600000	0.211976
D01	6800000	7800000	0.20269
D01	7000000	8000000	0.154716
D01	7200000	8200000	0.181594
D01	7400000	8400000	0.184581
D01	7600000	8600000	0.169029
D01	7800000	8800000	0.154532
D01	8000000	9000000	0.147582
D01	8200000	9200000	0.100056
D01	8400000	9400000	0.098661
D01	8600000	9600000	0.11865
D01	8800000	9800000	0.144224
D01	9000000	10000000	0.141254
D01	9200000	10200000	0.179244
D01	9400000	10400000	0.183732
D01	9600000	10600000	0.177403
D01	9800000	10800000	0.175685
D01	10000000	11000000	0.180666
D01	10200000	11200000	0.191644
D01	10400000	11400000	0.200258
D01	10600000	11600000	0.204915
D01	10800000	11800000	0.178
D01	11000000	12000000	0.201883
D01	11200000	12200000	0.19413
D01	11400000	12400000	0.188593
D01	11600000	12600000	0.198737
D01	11800000	12800000	0.200535
D01	12000000	13000000	0.176263
D01	12200000	13200000	0.146632
D01	12400000	13400000	0.120483
D01	12600000	13600000	0.067706
D01	12800000	13800000	0.061221
D01	13000000	14000000	0.071884
D01	13200000	14200000	0.067905
D01	13400000	14400000	0.078014
D01	13600000	14600000	0.129625
D01	13800000	14800000	0.153931
D01	14000000	15000000	0.172886
D01	14200000	15200000	0.190516
D01	14400000	15400000	0.184516
D01	14600000	15600000	0.160482
D01	14800000	15800000	0.182599
D01	15000000	16000000	0.169425
D01	15200000	16200000	0.203797
D01	15400000	16400000	0.235501
D01	15600000	16600000	0.228848
D01	15800000	16800000	0.213788
D01	16000000	17000000	0.219897
D01	16200000	17200000	0.180509
D01	16400000	17400000	0.148657
D01	16600000	17600000	0.142948
D01	16800000	17800000	0.116184
D01	17000000	18000000	0.087968
D01	17200000	18200000	0.073133
D01	17400000	18400000	0.064361
D01	17600000	18600000	0.054173
D01	17800000	18800000	0.087303
D01	18000000	19000000	0.108611
D01	18200000	19200000	0.113834
D01	18400000	19400000	0.118105
D01	18600000	19600000	0.136374
D01	18800000	19800000	0.129439
D01	19000000	20000000	0.119171
D01	19200000	20200000	0.112234
D01	19400000	20400000	0.126253
D01	19600000	20600000	0.149478
D01	19800000	20800000	0.12157
D01	20000000	21000000	0.110159
D01	20200000	21200000	0.116821
D01	20400000	21400000	0.095746
D01	20600000	21600000	0.051441
D01	20800000	21800000	0.042771
D01	21000000	22000000	0.037051
D01	21200000	22200000	0.020338
D01	21400000	22400000	0.028365
D01	21600000	22600000	0.034019
D01	21800000	22800000	0.03593
D01	22000000	23000000	0.05298
D01	22200000	23200000	0.066783
D01	22400000	23400000	0.090023
D01	22600000	23600000	0.087682
D01	22800000	23800000	0.100007
D01	23000000	24000000	0.103846
D01	23200000	24200000	0.091466
D01	23400000	24400000	0.076559
D01	23600000	24600000	0.093966
D01	23800000	24800000	0.080598
D01	24000000	25000000	0.090127
D01	24200000	25200000	0.10056
D01	24400000	25400000	0.079923
D01	24600000	25600000	0.065837
D01	24800000	25800000	0.088601
D01	25000000	26000000	0.069204
D01	25200000	26200000	0.083458
D01	25400000	26400000	0.1174
D01	25600000	26600000	0.109337
D01	25800000	26800000	0.116843
D01	26000000	27000000	0.114757
D01	26200000	27200000	0.109781
D01	26400000	27400000	0.112044
D01	26600000	27600000	0.116188
D01	26800000	27800000	0.099927
D01	27000000	28000000	0.10443
D01	27200000	28200000	0.081255
D01	27400000	28400000	0.053871
D01	27600000	28600000	0.054959
D01	27800000	28800000	0.047533
D01	28000000	29000000	0.034902
D01	28200000	29200000	0.037094
D01	28400000	29400000	0.036434
D01	28600000	29600000	0.040225
D01	28800000	29800000	0.056129
D01	29000000	30000000	0.059555
D01	29200000	30200000	0.066253
D01	29400000	30400000	0.068343
D01	29600000	30600000	0.06484
D01	29800000	30800000	0.045482
D01	30000000	31000000	0.03834
D01	30200000	31200000	0.039296
D01	30400000	31400000	0.03631
D01	30600000	31600000	0.026691
D01	30800000	31800000	0.024156
D01	31000000	32000000	0.039135
D01	31200000	32200000	0.044479
D01	31400000	32400000	0.045808
D01	31600000	32600000	0.046093
D01	31800000	32800000	0.07122
D01	32000000	33000000	0.064824
D01	32200000	33200000	0.056265
D01	32400000	33400000	0.047071
D01	32600000	33600000	0.047444
D01	32800000	33800000	0.020249
D01	33000000	34000000	0.030104
D01	33200000	34200000	0.029969
D01	33400000	34400000	0.030349
D01	33600000	34600000	0.057279
D01	33800000	34800000	0.058591
D01	34000000	35000000	0.044244
D01	34200000	35200000	0.039016
D01	34400000	35400000	0.037534
D01	34600000	35600000	0.007871
D01	34800000	35800000	0.007268
D01	35000000	36000000	0.003177
D01	35200000	36200000	0.001909
D01	35400000	36400000	0.001909
D01	35600000	36600000	0.001909
D01	35800000	36800000	0.002304
D01	36000000	37000000	0.016386
D01	36200000	37200000	0.019529
D01	36400000	37400000	0.02555
D01	36600000	37600000	0.030251
D01	36800000	37800000	0.031147
D01	37000000	38000000	0.025147
D01	37200000	38200000	0.022004
D01	37400000	38400000	0.015983
D01	37600000	38600000	0.011282
D01	37800000	38800000	0.051216
D01	38000000	39000000	0.043134
D01	38200000	39200000	0.05427
D01	38400000	39400000	0.07231
D01	38600000	39600000	0.076714
D01	38800000	39800000	0.064551
D01	39000000	40000000	0.083924
D01	39200000	40200000	0.101158
D01	39400000	40400000	0.084688
D01	39600000	40600000	0.083933
D01	39800000	40800000	0.061816
D01	40000000	41000000	0.042443
D01	40200000	41200000	0.017544
D01	40400000	41400000	0.015974
D01	40600000	41600000	0.015701
D01	40800000	41800000	0.03972
D01	41000000	42000000	0.050788
D01	41200000	42200000	0.050873
D01	41400000	42400000	0.05331
D01	41600000	42600000	0.057567
D01	41800000	42800000	0.052264
D01	42000000	43000000	0.04775
D01	42200000	43200000	0.066501
D01	42400000	43400000	0.065127
D01	42600000	43600000	0.097138
D01	42800000	43800000	0.080364
D01	43000000	44000000	0.102351
D01	43200000	44200000	0.108542
D01	43400000	44400000	0.134129
D01	43600000	44600000	0.117207
D01	43800000	44800000	0.112065
D01	44000000	45000000	0.095948
D01	44200000	45200000	0.07305
D01	44400000	45400000	0.061609
D01	44600000	45600000	0.048107
D01	44800000	45800000	0.064247
D01	45000000	46000000	0.065696
D01	45200000	46200000	0.064549
D01	45400000	46400000	0.067886
D01	45600000	46600000	0.060516
D01	45800000	46800000	0.043905
D01	46000000	47000000	0.03377
D01	46200000	47200000	0.032956
D01	46400000	47400000	0.033712
D01	46600000	47600000	0.041554
D01	46800000	47800000	0.039509
D01	47000000	48000000	0.039412
D01	47200000	48200000	0.036611
D01	47400000	48400000	0.018835
D01	47600000	48600000	0.026626
D01	47800000	48800000	0.043397
D01	48000000	49000000	0.059997
D01	48200000	49200000	0.067289
D01	48400000	49400000	0.079508
D01	48600000	49600000	0.08018
D01	48800000	49800000	0.065428
D01	49000000	50000000	0.052573
D01	49200000	50200000	0.059815
D01	49400000	50400000	0.050622
D01	49600000	50600000	0.063725
D01	49800000	50800000	0.082307
D01	50000000	51000000	0.088112
D01	50200000	51200000	0.091605
D01	50400000	51400000	0.113778
D01	50600000	51600000	0.087233
D01	50800000	51800000	0.069467
D01	51000000	52000000	0.059585
D01	51200000	52200000	0.047435
D01	51400000	52400000	0.038211
D01	51600000	52600000	0.048519
D01	51800000	52800000	0.058152
D01	52000000	53000000	0.074103
D01	52200000	53200000	0.080444
D01	52400000	53400000	0.077405
D01	52600000	53600000	0.08393
D01	52800000	53800000	0.078949
D01	53000000	54000000	0.091259
D01	53200000	54200000	0.089449
D01	53400000	54400000	0.074987
D01	53600000	54600000	0.056078
D01	53800000	54800000	0.062207
D01	54000000	55000000	0.04751
D01	54200000	55200000	0.074606
D01	54400000	55400000	0.088833
D01	54600000	55600000	0.09764
D01	54800000	55800000	0.109859
D01	55000000	56000000	0.116258
D01	55200000	56200000	0.113274
D01	55400000	56400000	0.131104
D01	55600000	56600000	0.144746
D01	55800000	56800000	0.129133
D01	56000000	57000000	0.126728
D01	56200000	57200000	0.164205
D01	56400000	57400000	0.172648
D01	56600000	57600000	0.188659
D01	56800000	57800000	0.210045
D01	57000000	58000000	0.232689
D01	57200000	58200000	0.17742
D01	57400000	58400000	0.185213
D01	57600000	58600000	0.1823
D01	57800000	58800000	0.18608
D01	58000000	59000000	0.163482
D01	58200000	59200000	0.167327
D01	58400000	59400000	0.151267
D01	58600000	59600000	0.160086
D01	58800000	59800000	0.147683
D01	59000000	60000000	0.187152
D01	59200000	60200000	0.196119
D01	59400000	60400000	0.223617
D01	59600000	60600000	0.225677
D01	59800000	60800000	0.242916
D01	60000000	61000000	0.231151
D01	60200000	61200000	0.2792
D01	60400000	61400000	0.28803
D01	60600000	61600000	0.281875
D01	60800000	61800000	0.274716
D01	61000000	62000000	0.245374
D01	61200000	62200000	0.189149
D01	61400000	62400000	0.162915
D01	61600000	62600000	0.180914
D01	61800000	62800000	0.171781
D01	62000000	63000000	0.195448
D01	62200000	63200000	0.241618
D01	62400000	63400000	0.267436
D01	62600000	63600000	0.257518
D01	62800000	63800000	0.295709
D01	63000000	64000000	0.322056
D01	63200000	64200000	0.329148
D01	63400000	64400000	0.326541
D01	63600000	64600000	0.356286
D01	63800000	64800000	0.368353
D01	64000000	65000000	0.392726
D01	64200000	65200000	0.41014
D01	64400000	65205008	0.432744
D01	64600000	65205008	0.442354
D01	64800000	65205008	0.469867
D01	65000000	65205008	0.471386
D01	65200000	65205008	0.750799
A02	0	1000000	0.426389
A02	200000	1200000	0.376354
A02	400000	1400000	0.38578
A02	600000	1600000	0.338499
A02	800000	1800000	0.319439
A02	1000000	2000000	0.304977
A02	1200000	2200000	0.25194
A02	1400000	2400000	0.243135
A02	1600000	2600000	0.246339
A02	1800000	2800000	0.241174
A02	2000000	3000000	0.240152
A02	2200000	3200000	0.260488
A02	2400000	3400000	0.291641
A02	2600000	3600000	0.307223
A02	2800000	3800000	0.338838
A02	3000000	4000000	0.364736
A02	3200000	4200000	0.381882
A02	3400000	4400000	0.31443
A02	3600000	4600000	0.270939
A02	3800000	4800000	0.203891
A02	4000000	5000000	0.158428
A02	4200000	5200000	0.117325
A02	4400000	5400000	0.124536
A02	4600000	5600000	0.14972
A02	4800000	5800000	0.180502
A02	5000000	6000000	0.163862
A02	5200000	6200000	0.158209
A02	5400000	6400000	0.155606
A02	5600000	6600000	0.1567
A02	5800000	6800000	0.102336
A02	6000000	7000000	0.135022
A02	6200000	7200000	0.145803
A02	6400000	7400000	0.140885
A02	6600000	7600000	0.137962
A02	6800000	7800000	0.148255
A02	7000000	8000000	0.126403
A02	7200000	8200000	0.144981
A02	7400000	8400000	0.14586
A02	7600000	8600000	0.142375
A02	7800000	8800000	0.192029
A02	8000000	9000000	0.198199
A02	8200000	9200000	0.209921
A02	8400000	9400000	0.191917
A02	8600000	9600000	0.179198
A02	8800000	9800000	0.144247
A02	9000000	10000000	0.145091
A02	9200000	10200000	0.108345
A02	9400000	10400000	0.117424
A02	9600000	10600000	0.126801
A02	9800000	10800000	0.110573
A02	10000000	11000000	0.112688
A02	10200000	11200000	0.158022
A02	10400000	11400000	0.136386
A02	10600000	11600000	0.121401
A02	10800000	11800000	0.132552
A02	11000000	12000000	0.126683
A02	11200000	12200000	0.087322
A02	11400000	12400000	0.120411
A02	11600000	12600000	0.131065
A02	11800000	12800000	0.114468
A02	12000000	13000000	0.101627
A02	12200000	13200000	0.087866
A02	12400000	13400000	0.099835
A02	12600000	13600000	0.082113
A02	12800000	13800000	0.077257
A02	13000000	14000000	0.087709
A02	13200000	14200000	0.088893
A02	13400000	14400000	0.056889
A02	13600000	14600000	0.052154
A02	13800000	14800000	0.052547
A02	14000000	15000000	0.05112
A02	14200000	15200000	0.061458
A02	14400000	15400000	0.065414
A02	14600000	15600000	0.07637
A02	14800000	15800000	0.088641
A02	15000000	16000000	0.083022
A02	15200000	16200000	0.068058
A02	15400000	16400000	0.048996
A02	15600000	16600000	0.048588
A02	15800000	16800000	0.035901
A02	16000000	17000000	0.031969
A02	16200000	17200000	0.03556
A02	16400000	17400000	0.044466
A02	16600000	17600000	0.024735
A02	16800000	17800000	0.054506
A02	17000000	18000000	0.050486
A02	17200000	18200000	0.047849
A02	17400000	18400000	0.036056
A02	17600000	18600000	0.04719
A02	17800000	18800000	0.024122
A02	18000000	19000000	0.062144
A02	18200000	19200000	0.069867
A02	18400000	19400000	0.078369
A02	18600000	19600000	0.071368
A02	18800000	19800000	0.073356
A02	19000000	20000000	0.036979
A02	19200000	20200000	0.029411
A02	19400000	20400000	0.02573
A02	19600000	20600000	0.029153
A02	19800000	20800000	0.019916
A02	20000000	21000000	0.025847
A02	20200000	21200000	0.030291
A02	20400000	21400000	0.040895
A02	20600000	21600000	0.038395
A02	20800000	21800000	0.043095
A02	21000000	22000000	0.033828
A02	21200000	22200000	0.02633
A02	21400000	22400000	0.012177
A02	21600000	22600000	0.007121
A02	21800000	22800000	0.001272
A02	22000000	23000000	0.001272
A02	22200000	23200000	0.005851
A02	22400000	23400000	0.004579
A02	22600000	23600000	0.004579
A02	22800000	23800000	0.034594
A02	23000000	24000000	0.04083
A02	23200000	24200000	0.036251
A02	23400000	24400000	0.038057
A02	23600000	24600000	0.038057
A02	23800000	24800000	0.008042
A02	24000000	25000000	0.020092
A02	24200000	25200000	0.042147
A02	24400000	25400000	0.049945
A02	24600000	25600000	0.06012
A02	24800000	25800000	0.062737
A02	25000000	26000000	0.077122
A02	25200000	26200000	0.089314
A02	25400000	26400000	0.090553
A02	25600000	26600000	0.083197
A02	25800000	26800000	0.08058
A02	26000000	27000000	0.067744
A02	26200000	27200000	0.059269
A02	26400000	27400000	0.061352
A02	26600000	27600000	0.079064
A02	26800000	27800000	0.079064
A02	27000000	28000000	0.068767
A02	27200000	28200000	0.050692
A02	27400000	28400000	0.037766
A02	27600000	28600000	0.017235
A02	27800000	28800000	0.017235
A02	28000000	29000000	0.020501
A02	28200000	29200000	0.014951
A02	28400000	29400000	0.021649
A02	28600000	29600000	0.024549
A02	28800000	29800000	0.027317
A02	29000000	30000000	0.023057
A02	29200000	30200000	0.02091
A02	29400000	30400000	0.014583
A02	29600000	30600000	0.012329
A02	29800000	30800000	0.00998
A02	30000000	31000000	0.001436
A02	30200000	31200000	0.011014
A02	30400000	31400000	0.017923
A02	30600000	31600000	0.021674
A02	30800000	31800000	0.021255
A02	31000000	32000000	0.026239
A02	31200000	32200000	0.018381
A02	31400000	32400000	0.013755
A02	31600000	32600000	0.009358
A02	31800000	32800000	0.019699
A02	32000000	33000000	0.01656
A02	32200000	33200000	0.021325
A02	32400000	33400000	0.018671
A02	32600000	33600000	0.023487
A02	32800000	33800000	0.021488
A02	33000000	34000000	0.02215
A02	33200000	34200000	0.015665
A02	33400000	34400000	0.015665
A02	33600000	34600000	0.010849
A02	33800000	34800000	0.014613
A02	34000000	35000000	0.017853
A02	34200000	35200000	0.017853
A02	34400000	35400000	0.039004
A02	34600000	35600000	0.054098
A02	34800000	35800000	0.041992
A02	35000000	36000000	0.039341
A02	35200000	36200000	0.039341
A02	35400000	36400000	0.018726
A02	35600000	36600000	0.003632
A02	35800000	36800000	0.053897
A02	36000000	37000000	0.078372
A02	36200000	37200000	0.08255
A02	36400000	37400000	0.082014
A02	36600000	37600000	0.084849
A02	36800000	37800000	0.038061
A02	37000000	38000000	0.01049
A02	37200000	38200000	0.006312
A02	37400000	38400000	0.006312
A02	37600000	38600000	0.006367
A02	37800000	38800000	0.008874
A02	38000000	39000000	0.009562
A02	38200000	39200000	0.009562
A02	38400000	39400000	0.009562
A02	38600000	39600000	0.00786
A02	38800000	39800000	0.001876
A02	39000000	40000000	0.014708
A02	39200000	40200000	0.014708
A02	39400000	40400000	0.014708
A02	39600000	40600000	0.01352
A02	39800000	40800000	0.022005
A02	40000000	41000000	0.0147
A02	40200000	41200000	0.0147
A02	40400000	41400000	0.0147
A02	40600000	41600000	0.031274
A02	40800000	41800000	0.022789
A02	41000000	42000000	0.027894
A02	41200000	42200000	0.035506
A02	41400000	42400000	0.038151
A02	41600000	42600000	0.026245
A02	41800000	42800000	0.040217
A02	42000000	43000000	0.038273
A02	42200000	43200000	0.030661
A02	42400000	43400000	0.038624
A02	42600000	43600000	0.043707
A02	42800000	43800000	0.033779
A02	43000000	44000000	0.024403
A02	43200000	44200000	0.042555
A02	43400000	44400000	0.062267
A02	43600000	44600000	0.064121
A02	43800000	44800000	0.064607
A02	44000000	45000000	0.075467
A02	44200000	45200000	0.057315
A02	44400000	45400000	0.037115
A02	44600000	45600000	0.027743
A02	44800000	45800000	0.02989
A02	45000000	46000000	0.023712
A02	45200000	46200000	0.026385
A02	45400000	46400000	0.019762
A02	45600000	46600000	0.028209
A02	45800000	46800000	0.037534
A02	46000000	47000000	0.052794
A02	46200000	47200000	0.058913
A02	46400000	47400000	0.073115
A02	46600000	47600000	0.063418
A02	46800000	47800000	0.047416
A02	47000000	48000000	0.044536
A02	47200000	48200000	0.039874
A02	47400000	48400000	0.0301
A02	47600000	48600000	0.030585
A02	47800000	48800000	0.030585
A02	48000000	49000000	0.013523
A02	48200000	49200000	0.039814
A02	48400000	49400000	0.036287
A02	48600000	49600000	0.042674
A02	48800000	49800000	0.042674
A02	49000000	50000000	0.043662
A02	49200000	50200000	0.047365
A02	49400000	50400000	0.042967
A02	49600000	50600000	0.04324
A02	49800000	50800000	0.04324
A02	50000000	51000000	0.042252
A02	50200000	51200000	0.010869
A02	50400000	51400000	0.010869
A02	50600000	51600000	0.002741
A02	50800000	51800000	0.002741
A02	51000000	52000000	0.009828
A02	51200000	52200000	0.0155
A02	51400000	52400000	0.0155
A02	51600000	52600000	0.0155
A02	51800000	52800000	0.020899
A02	52000000	53000000	0.013812
A02	52200000	53200000	0.009302
A02	52400000	53400000	0.010027
A02	52600000	53600000	0.010027
A02	52800000	53800000	0.004628
A02	53000000	54000000	0.004628
A02	53200000	54200000	0.000725
A02	53400000	54400000	0.000367
A02	53600000	54600000	0.000367
A02	53800000	54800000	0.006239
A02	54000000	55000000	0.006239
A02	54200000	55200000	0.019924
A02	54400000	55400000	0.026509
A02	54600000	55600000	0.029773
A02	54800000	55800000	0.023901
A02	55000000	56000000	0.035583
A02	55200000	56200000	0.023629
A02	55400000	56400000	0.016677
A02	55600000	56600000	0.018999
A02	55800000	56800000	0.018999
A02	56000000	57000000	0.017029
A02	56200000	57200000	0.017181
A02	56400000	57400000	0.032235
A02	56600000	57600000	0.026649
A02	56800000	57800000	0.058906
A02	57000000	58000000	0.070859
A02	57200000	58200000	0.082165
A02	57400000	58400000	0.073563
A02	57600000	58600000	0.073563
A02	57800000	58800000	0.041306
A02	58000000	59000000	0.019641
A02	58200000	59200000	0.006808
A02	58400000	59400000	0.000356
A02	58600000	59600000	0.010546
A02	58800000	59800000	0.020549
A02	59000000	60000000	0.020549
A02	59200000	60200000	0.020193
A02	59400000	60400000	0.020193
A02	59600000	60600000	0.016245
A02	59800000	60800000	0.006242
A02	60000000	61000000	0.006242
A02	60200000	61200000	0.006242
A02	60400000	61400000	0.018403
A02	60600000	61600000	0.012161
A02	60800000	61800000	0.012161
A02	61000000	62000000	0.019584
A02	61200000	62200000	0.02179
A02	61400000	62400000	0.009629
A02	61600000	62600000	0.009629
A02	61800000	62800000	0.010148
A02	62000000	63000000	0.005963
A02	62200000	63200000	0.011556
A02	62400000	63400000	0.017029
A02	62600000	63600000	0.017029
A02	62800000	63800000	0.018013
A02	63000000	64000000	0.015422
A02	63200000	64200000	0.009005
A02	63400000	64400000	0.003532
A02	63600000	64600000	0.012754
A02	63800000	64800000	0.011251
A02	64000000	65000000	0.012383
A02	64200000	65200000	0.011001
A02	64400000	65400000	0.011001
A02	64600000	65600000	0.009649
A02	64800000	65800000	0.01597
A02	65000000	66000000	0.014191
A02	65200000	66200000	0.014191
A02	65400000	66400000	0.021562
A02	65600000	66600000	0.013692
A02	65800000	66800000	0.012448
A02	66000000	67000000	0.012448
A02	66200000	67200000	0.012448
A02	66400000	67400000	0.007046
A02	66600000	67600000	0.007046
A02	66800000	67800000	0.005359
A02	67000000	68000000	0.005359
A02	67200000	68200000	0.005359
A02	67400000	68400000	0.00339
A02	67600000	68600000	0.005245
A02	67800000	68800000	0.02062
A02	68000000	69000000	0.02062
A02	68200000	69200000	0.02062
A02	68400000	69400000	0.02062
A02	68600000	69600000	0.018765
A02	68800000	69800000	0.002505
A02	69000000	70000000	0.002505
A02	69200000	70200000	0.002505
A02	69400000	70400000	0.002505
A02	69600000	70600000	0.002505
A02	69800000	70800000	0
A02	70000000	71000000	0
A02	70200000	71200000	0
A02	70400000	71400000	0
A02	70600000	71600000	0
A02	70800000	71800000	0
A02	71000000	72000000	0.003523
A02	71200000	72200000	0.003523
A02	71400000	72400000	0.005449
A02	71600000	72600000	0.032362
A02	71800000	72800000	0.036472
A02	72000000	73000000	0.045077
A02	72200000	73200000	0.047885
A02	72400000	73400000	0.045959
A02	72600000	73600000	0.019046
A02	72800000	73800000	0.016977
A02	73000000	74000000	0.019331
A02	73200000	74200000	0.036804
A02	73400000	74400000	0.042521
A02	73600000	74600000	0.043903
A02	73800000	74800000	0.049155
A02	74000000	75000000	0.034673
A02	74200000	75200000	0.014392
A02	74400000	75400000	0.016485
A02	74600000	75600000	0.018673
A02	74800000	75800000	0.013209
A02	75000000	76000000	0.018089
A02	75200000	76200000	0.018089
A02	75400000	76400000	0.010279
A02	75600000	76600000	0.017154
A02	75800000	76800000	0.015798
A02	76000000	77000000	0.010918
A02	76200000	77200000	0.010918
A02	76400000	77400000	0.020372
A02	76600000	77600000	0.015541
A02	76800000	77800000	0.023247
A02	77000000	78000000	0.035963
A02	77200000	78200000	0.056692
A02	77400000	78400000	0.047238
A02	77600000	78600000	0.041624
A02	77800000	78800000	0.036043
A02	78000000	79000000	0.023327
A02	78200000	79200000	0.027011
A02	78400000	79400000	0.027011
A02	78600000	79600000	0.031993
A02	78800000	79800000	0.057227
A02	79000000	80000000	0.057227
A02	79200000	80200000	0.032814
A02	79400000	80400000	0.03894
A02	79600000	80600000	0.033958
A02	79800000	80800000	0.006126
A02	80000000	81000000	0.015118
A02	80200000	81200000	0.018832
A02	80400000	81400000	0.012706
A02	80600000	81600000	0.01886
A02	80800000	81800000	0.033456
A02	81000000	82000000	0.03304
A02	81200000	82200000	0.032145
A02	81400000	82400000	0.058347
A02	81600000	82600000	0.053493
A02	81800000	82800000	0.070861
A02	82000000	83000000	0.064444
A02	82200000	83200000	0.0745
A02	82400000	83400000	0.051355
A02	82600000	83600000	0.067027
A02	82800000	83800000	0.035063
A02	83000000	84000000	0.047834
A02	83200000	84200000	0.048793
A02	83400000	84400000	0.046732
A02	83600000	84600000	0.031503
A02	83800000	84800000	0.035301
A02	84000000	85000000	0.022261
A02	84200000	85200000	0.015736
A02	84400000	85400000	0.015453
A02	84600000	85600000	0.022188
A02	84800000	85800000	0.019813
A02	85000000	86000000	0.026139
A02	85200000	86200000	0.041672
A02	85400000	86400000	0.060579
A02	85600000	86600000	0.082398
A02	85800000	86800000	0.088424
A02	86000000	87000000	0.082991
A02	86200000	87200000	0.065245
A02	86400000	87400000	0.059658
A02	86600000	87600000	0.040779
A02	86800000	87800000	0.045497
A02	87000000	88000000	0.066067
A02	87200000	88200000	0.07059
A02	87400000	88400000	0.080224
A02	87600000	88600000	0.068806
A02	87800000	88800000	0.077092
A02	88000000	89000000	0.075513
A02	88200000	89200000	0.078448
A02	88400000	89400000	0.055086
A02	88600000	89600000	0.057013
A02	88800000	89800000	0.047254
A02	89000000	90000000	0.048605
A02	89200000	90200000	0.045914
A02	89400000	90400000	0.045609
A02	89600000	90600000	0.060005
A02	89800000	90800000	0.049311
A02	90000000	91000000	0.026186
A02	90200000	91200000	0.021387
A02	90400000	91400000	0.021387
A02	90600000	91600000	0.005064
A02	90800000	91800000	0.014556
A02	91000000	92000000	0.014556
A02	91200000	92200000	0.009492
A02	91400000	92400000	0.012787
A02	91600000	92600000	0.012787
A02	91800000	92800000	0.003295
A02	92000000	93000000	0.006257
A02	92200000	93200000	0.006257
A02	92400000	93400000	0.002962
A02	92600000	93600000	0.002962
A02	92800000	93800000	0.020202
A02	93000000	94000000	0.01724
A02	93200000	94200000	0.021321
A02	93400000	94400000	0.03174
A02	93600000	94600000	0.03608
A02	93800000	94800000	0.032183
A02	94000000	95000000	0.036258
A02	94200000	95200000	0.045106
A02	94400000	95400000	0.042935
A02	94600000	95600000	0.038595
A02	94800000	95800000	0.047374
A02	95000000	96000000	0.043299
A02	95200000	96200000	0.040857
A02	95400000	96400000	0.032609
A02	95600000	96600000	0.03584
A02	95800000	96800000	0.017984
A02	96000000	97000000	0.017984
A02	96200000	97200000	0.007497
A02	96400000	97400000	0.010449
A02	96600000	97600000	0.008064
A02	96800000	97800000	0.042633
A02	97000000	98000000	0.054401
A02	97200000	98200000	0.063785
A02	97400000	98400000	0.074571
A02	97600000	98600000	0.084517
A02	97800000	98800000	0.071852
A02	98000000	99000000	0.081744
A02	98200000	99200000	0.081595
A02	98400000	99400000	0.088051
A02	98600000	99600000	0.107863
A02	98800000	99800000	0.118773
A02	99000000	100000000	0.112487
A02	99200000	100200000	0.118759
A02	99400000	100400000	0.124928
A02	99600000	100600000	0.125253
A02	99800000	100800000	0.118854
A02	100000000	101000000	0.114028
A02	100200000	101200000	0.109758
A02	100400000	101400000	0.098516
A02	100600000	101600000	0.085886
A02	100800000	101800000	0.057883
A02	101000000	102000000	0.047335
A02	101200000	102200000	0.059554
A02	101400000	102400000	0.06687
A02	101600000	102600000	0.065615
A02	101800000	102800000	0.065029
A02	102000000	103000000	0.074297
A02	102200000	103200000	0.067803
A02	102400000	103400000	0.07492
A02	102600000	103600000	0.073596
A02	102800000	103800000	0.120636
A02	103000000	104000000	0.125393
A02	103200000	104200000	0.13011
A02	103400000	104400000	0.143181
A02	103600000	104600000	0.1642
A02	103800000	104800000	0.153135
A02	104000000	105000000	0.154861
A02	104200000	105200000	0.184047
A02	104400000	105400000	0.191976
A02	104600000	105600000	0.214231
A02	104800000	105800000	0.219819
A02	105000000	106000000	0.234155
A02	105200000	106200000	0.195615
A02	105400000	106400000	0.180566
A02	105600000	106600000	0.20161
A02	105800000	106800000	0.191526
A02	106000000	107000000	0.196296
A02	106200000	107200000	0.253759
A02	106400000	107400000	0.298937
A02	106600000	107600000	0.312816
A02	106800000	107800000	0.381689
A02	107000000	108000000	0.462076
A02	107200000	108141443	0.519486
A02	107400000	108141443	0.550796
A02	107600000	108141443	0.580794
A02	107800000	108141443	0.620962
A02	108000000	108141443	0.684226
D02	0	1000000	0.433709
D02	200000	1200000	0.402914
D02	400000	1400000	0.346937
D02	600000	1600000	0.341734
D02	800000	1800000	0.279661
D02	1000000	2000000	0.293473
D02	1200000	2200000	0.284698
D02	1400000	2400000	0.30857
D02	1600000	2600000	0.257123
D02	1800000	2800000	0.291639
D02	2000000	3000000	0.275694
D02	2200000	3200000	0.30983
D02	2400000	3400000	0.29816
D02	2600000	3600000	0.342828
D02	2800000	3800000	0.3323
D02	3000000	4000000	0.31381
D02	3200000	4200000	0.300792
D02	3400000	4400000	0.326954
D02	3600000	4600000	0.323923
D02	3800000	4800000	0.340147
D02	4000000	5000000	0.382696
D02	4200000	5200000	0.352822
D02	4400000	5400000	0.307313
D02	4600000	5600000	0.265839
D02	4800000	5800000	0.222836
D02	5000000	6000000	0.200621
D02	5200000	6200000	0.230392
D02	5400000	6400000	0.219631
D02	5600000	6600000	0.262788
D02	5800000	6800000	0.244569
D02	6000000	7000000	0.197982
D02	6200000	7200000	0.164498
D02	6400000	7400000	0.175875
D02	6600000	7600000	0.153044
D02	6800000	7800000	0.154935
D02	7000000	8000000	0.166572
D02	7200000	8200000	0.180334
D02	7400000	8400000	0.194026
D02	7600000	8600000	0.232389
D02	7800000	8800000	0.263273
D02	8000000	9000000	0.253471
D02	8200000	9200000	0.228982
D02	8400000	9400000	0.20568
D02	8600000	9600000	0.15406
D02	8800000	9800000	0.140341
D02	9000000	10000000	0.168884
D02	9200000	10200000	0.166916
D02	9400000	10400000	0.181111
D02	9600000	10600000	0.159832
D02	9800000	10800000	0.139377
D02	10000000	11000000	0.123624
D02	10200000	11200000	0.115147
D02	10400000	11400000	0.109237
D02	10600000	11600000	0.135563
D02	10800000	11800000	0.151518
D02	11000000	12000000	0.144233
D02	11200000	12200000	0.142889
D02	11400000	12400000	0.118269
D02	11600000	12600000	0.124623
D02	11800000	12800000	0.106437
D02	12000000	13000000	0.111372
D02	12200000	13200000	0.111288
D02	12400000	13400000	0.122831
D02	12600000	13600000	0.105597
D02	12800000	13800000	0.106431
D02	13000000	14000000	0.097034
D02	13200000	14200000	0.099123
D02	13400000	14400000	0.08698
D02	13600000	14600000	0.075483
D02	13800000	14800000	0.07001
D02	14000000	15000000	0.065504
D02	14200000	15200000	0.048087
D02	14400000	15400000	0.068861
D02	14600000	15600000	0.061121
D02	14800000	15800000	0.056272
D02	15000000	16000000	0.047329
D02	15200000	16200000	0.080499
D02	15400000	16400000	0.074167
D02	15600000	16600000	0.078168
D02	15800000	16800000	0.089514
D02	16000000	17000000	0.09767
D02	16200000	17200000	0.059812
D02	16400000	17400000	0.073418
D02	16600000	17600000	0.073402
D02	16800000	17800000	0.060418
D02	17000000	18000000	0.054998
D02	17200000	18200000	0.0534
D02	17400000	18400000	0.02111
D02	17600000	18600000	0.021121
D02	17800000	18800000	0.014969
D02	18000000	19000000	0.012234
D02	18200000	19200000	0.022979
D02	18400000	19400000	0.021902
D02	18600000	19600000	0.04273
D02	18800000	19800000	0.063652
D02	19000000	20000000	0.062958
D02	19200000	20200000	0.058732
D02	19400000	20400000	0.060227
D02	19600000	20600000	0.037864
D02	19800000	20800000	0.025782
D02	20000000	21000000	0.029574
D02	20200000	21200000	0.036464
D02	20400000	21400000	0.05008
D02	20600000	21600000	0.067349
D02	20800000	21800000	0.077377
D02	21000000	22000000	0.073909
D02	21200000	22200000	0.073476
D02	21400000	22400000	0.058318
D02	21600000	22600000	0.062118
D02	21800000	22800000	0.051311
D02	22000000	23000000	0.064624
D02	22200000	23200000	0.057147
D02	22400000	23400000	0.073595
D02	22600000	23600000	0.06752
D02	22800000	23800000	0.079275
D02	23000000	24000000	0.083897
D02	23200000	24200000	0.088263
D02	23400000	24400000	0.074854
D02	23600000	24600000	0.065581
D02	23800000	24800000	0.061267
D02	24000000	25000000	0.060647
D02	24200000	25200000	0.086807
D02	24400000	25400000	0.091094
D02	24600000	25600000	0.114879
D02	24800000	25800000	0.123474
D02	25000000	26000000	0.122784
D02	25200000	26200000	0.089773
D02	25400000	26400000	0.081982
D02	25600000	26600000	0.050552
D02	25800000	26800000	0.0442
D02	26000000	27000000	0.047843
D02	26200000	27200000	0.053743
D02	26400000	27400000	0.083746
D02	26600000	27600000	0.100747
D02	26800000	27800000	0.099874
D02	27000000	28000000	0.094704
D02	27200000	28200000	0.095361
D02	27400000	28400000	0.088139
D02	27600000	28600000	0.074165
D02	27800000	28800000	0.067828
D02	28000000	29000000	0.069732
D02	28200000	29200000	0.077862
D02	28400000	29400000	0.059441
D02	28600000	29600000	0.061751
D02	28800000	29800000	0.059571
D02	29000000	30000000	0.057058
D02	29200000	30200000	0.087205
D02	29400000	30400000	0.084839
D02	29600000	30600000	0.077962
D02	29800000	30800000	0.078904
D02	30000000	31000000	0.100293
D02	30200000	31200000	0.059571
D02	30400000	31400000	0.071523
D02	30600000	31600000	0.06821
D02	30800000	31800000	0.064379
D02	31000000	32000000	0.044649
D02	31200000	32200000	0.037523
D02	31400000	32400000	0.022611
D02	31600000	32600000	0.044139
D02	31800000	32800000	0.040282
D02	32000000	33000000	0.026251
D02	32200000	33200000	0.026251
D02	32400000	33400000	0.026251
D02	32600000	33600000	0.004723
D02	32800000	33800000	0.003114
D02	33000000	34000000	0
D02	33200000	34200000	0
D02	33400000	34400000	0
D02	33600000	34600000	0
D02	33800000	34800000	0
D02	34000000	35000000	0
D02	34200000	35200000	0
D02	34400000	35400000	0.008889
D02	34600000	35600000	0.008889
D02	34800000	35800000	0.008889
D02	35000000	36000000	0.031781
D02	35200000	36200000	0.044277
D02	35400000	36400000	0.035388
D02	35600000	36600000	0.050754
D02	35800000	36800000	0.068285
D02	36000000	37000000	0.069178
D02	36200000	37200000	0.071037
D02	36400000	37400000	0.10446
D02	36600000	37600000	0.089094
D02	36800000	37800000	0.079494
D02	37000000	38000000	0.058577
D02	37200000	38200000	0.049818
D02	37400000	38400000	0.029589
D02	37600000	38600000	0.053375
D02	37800000	38800000	0.050074
D02	38000000	39000000	0.081089
D02	38200000	39200000	0.097736
D02	38400000	39400000	0.11155
D02	38600000	39600000	0.090687
D02	38800000	39800000	0.102409
D02	39000000	40000000	0.079713
D02	39200000	40200000	0.078966
D02	39400000	40400000	0.058498
D02	39600000	40600000	0.064468
D02	39800000	40800000	0.065238
D02	40000000	41000000	0.089131
D02	40200000	41200000	0.072457
D02	40400000	41400000	0.076403
D02	40600000	41600000	0.084807
D02	40800000	41800000	0.094729
D02	41000000	42000000	0.07675
D02	41200000	42200000	0.082602
D02	41400000	42400000	0.082242
D02	41600000	42600000	0.119332
D02	41800000	42800000	0.097717
D02	42000000	43000000	0.095291
D02	42200000	43200000	0.10011
D02	42400000	43400000	0.11043
D02	42600000	43600000	0.071685
D02	42800000	43800000	0.092897
D02	43000000	44000000	0.084608
D02	43200000	44200000	0.083695
D02	43400000	44400000	0.066381
D02	43600000	44600000	0.057916
D02	43800000	44800000	0.031275
D02	44000000	45000000	0.026593
D02	44200000	45200000	0.012013
D02	44400000	45400000	0.014382
D02	44600000	45600000	0.031462
D02	44800000	45800000	0.038969
D02	45000000	46000000	0.069041
D02	45200000	46200000	0.099545
D02	45400000	46400000	0.117727
D02	45600000	46600000	0.107944
D02	45800000	46800000	0.132051
D02	46000000	47000000	0.109825
D02	46200000	47200000	0.096181
D02	46400000	47400000	0.079036
D02	46600000	47600000	0.089958
D02	46800000	47800000	0.080417
D02	47000000	48000000	0.085119
D02	47200000	48200000	0.082899
D02	47400000	48400000	0.088932
D02	47600000	48600000	0.06521
D02	47800000	48800000	0.056133
D02	48000000	49000000	0.046784
D02	48200000	49200000	0.049035
D02	48400000	49400000	0.054488
D02	48600000	49600000	0.097715
D02	48800000	49800000	0.113641
D02	49000000	50000000	0.108738
D02	49200000	50200000	0.111359
D02	49400000	50400000	0.105784
D02	49600000	50600000	0.074403
D02	49800000	50800000	0.064449
D02	50000000	51000000	0.093451
D02	50200000	51200000	0.078775
D02	50400000	51400000	0.082999
D02	50600000	51600000	0.081356
D02	50800000	51800000	0.062388
D02	51000000	52000000	0.036479
D02	51200000	52200000	0.050148
D02	51400000	52400000	0.050024
D02	51600000	52600000	0.040282
D02	51800000	52800000	0.05989
D02	52000000	53000000	0.067613
D02	52200000	53200000	0.058213
D02	52400000	53400000	0.092594
D02	52600000	53600000	0.114327
D02	52800000	53800000	0.095705
D02	53000000	54000000	0.097947
D02	53200000	54200000	0.10075
D02	53400000	54400000	0.086502
D02	53600000	54600000	0.082324
D02	53800000	54800000	0.094387
D02	54000000	55000000	0.107884
D02	54200000	55200000	0.114979
D02	54400000	55400000	0.105118
D02	54600000	55600000	0.094015
D02	54800000	55800000	0.09205
D02	55000000	56000000	0.065495
D02	55200000	56200000	0.057273
D02	55400000	56400000	0.039729
D02	55600000	56600000	0.041727
D02	55800000	56800000	0.05296
D02	56000000	57000000	0.056513
D02	56200000	57200000	0.080426
D02	56400000	57400000	0.09477
D02	56600000	57600000	0.119226
D02	56800000	57800000	0.137626
D02	57000000	58000000	0.177019
D02	57200000	58200000	0.17708
D02	57400000	58400000	0.180047
D02	57600000	58600000	0.165935
D02	57800000	58800000	0.133735
D02	58000000	59000000	0.108773
D02	58200000	59200000	0.081363
D02	58400000	59400000	0.059499
D02	58600000	59600000	0.057787
D02	58800000	59800000	0.085893
D02	59000000	60000000	0.086264
D02	59200000	60200000	0.097885
D02	59400000	60400000	0.107843
D02	59600000	60600000	0.113268
D02	59800000	60800000	0.085278
D02	60000000	61000000	0.104242
D02	60200000	61200000	0.139902
D02	60400000	61400000	0.161431
D02	60600000	61600000	0.163556
D02	60800000	61800000	0.156135
D02	61000000	62000000	0.12805
D02	61200000	62200000	0.103238
D02	61400000	62400000	0.098734
D02	61600000	62600000	0.117649
D02	61800000	62800000	0.152201
D02	62000000	63000000	0.170087
D02	62200000	63200000	0.152015
D02	62400000	63400000	0.131817
D02	62600000	63600000	0.110559
D02	62800000	63800000	0.100242
D02	63000000	64000000	0.117177
D02	63200000	64200000	0.159687
D02	63400000	64400000	0.174239
D02	63600000	64600000	0.18228
D02	63800000	64800000	0.204544
D02	64000000	65000000	0.191294
D02	64200000	65200000	0.179739
D02	64400000	65400000	0.203127
D02	64600000	65600000	0.22043
D02	64800000	65800000	0.182856
D02	65000000	66000000	0.160334
D02	65200000	66200000	0.157517
D02	65400000	66400000	0.137591
D02	65600000	66600000	0.112267
D02	65800000	66800000	0.141296
D02	66000000	67000000	0.227867
D02	66200000	67200000	0.220953
D02	66400000	67400000	0.229374
D02	66600000	67600000	0.27853
D02	66800000	67800000	0.288551
D02	67000000	68000000	0.254877
D02	67200000	68200000	0.305258
D02	67400000	68400000	0.331358
D02	67600000	68600000	0.304365
D02	67800000	68800000	0.325073
D02	68000000	69000000	0.341356
D02	68200000	69200000	0.296801
D02	68400000	69400000	0.321623
D02	68600000	69600000	0.341997
D02	68800000	69800000	0.347251
D02	69000000	70000000	0.309745
D02	69200000	70200000	0.340064
D02	69400000	70400000	0.337381
D02	69600000	70600000	0.340072
D02	69800000	70800000	0.345118
D02	70000000	71000000	0.369366
D02	70200000	71200000	0.360607
D02	70400000	71400000	0.365023
D02	70600000	71600000	0.384319
D02	70800000	71800000	0.406005
D02	71000000	72000000	0.418614
D02	71200000	72186496	0.47423
D02	71400000	72186496	0.47963
D02	71600000	72186496	0.491494
D02	71800000	72186496	0.482225
D02	72000000	72186496	0.587487
A03	0	1000000	0.309373
A03	200000	1200000	0.266341
A03	400000	1400000	0.224936
A03	600000	1600000	0.248619
A03	800000	1800000	0.272136
A03	1000000	2000000	0.245754
A03	1200000	2200000	0.216836
A03	1400000	2400000	0.209214
A03	1600000	2600000	0.179974
A03	1800000	2800000	0.170686
A03	2000000	3000000	0.172361
A03	2200000	3200000	0.165912
A03	2400000	3400000	0.17767
A03	2600000	3600000	0.180624
A03	2800000	3800000	0.211825
A03	3000000	4000000	0.223223
A03	3200000	4200000	0.243901
A03	3400000	4400000	0.27082
A03	3600000	4600000	0.305454
A03	3800000	4800000	0.259402
A03	4000000	5000000	0.263645
A03	4200000	5200000	0.270318
A03	4400000	5400000	0.247211
A03	4600000	5600000	0.216049
A03	4800000	5800000	0.232703
A03	5000000	6000000	0.225816
A03	5200000	6200000	0.18688
A03	5400000	6400000	0.197221
A03	5600000	6600000	0.186957
A03	5800000	6800000	0.203994
A03	6000000	7000000	0.18607
A03	6200000	7200000	0.189108
A03	6400000	7400000	0.134256
A03	6600000	7600000	0.128546
A03	6800000	7800000	0.099046
A03	7000000	8000000	0.082965
A03	7200000	8200000	0.109933
A03	7400000	8400000	0.135115
A03	7600000	8600000	0.130664
A03	7800000	8800000	0.136642
A03	8000000	9000000	0.167417
A03	8200000	9200000	0.131326
A03	8400000	9400000	0.132108
A03	8600000	9600000	0.132193
A03	8800000	9800000	0.140716
A03	9000000	10000000	0.116169
A03	9200000	10200000	0.148934
A03	9400000	10400000	0.15548
A03	9600000	10600000	0.149782
A03	9800000	10800000	0.131361
A03	10000000	11000000	0.146048
A03	10200000	11200000	0.128898
A03	10400000	11400000	0.106499
A03	10600000	11600000	0.096168
A03	10800000	11800000	0.071405
A03	11000000	12000000	0.041426
A03	11200000	12200000	0.043563
A03	11400000	12400000	0.041874
A03	11600000	12600000	0.076366
A03	11800000	12800000	0.127219
A03	12000000	13000000	0.156788
A03	12200000	13200000	0.149568
A03	12400000	13400000	0.156905
A03	12600000	13600000	0.145832
A03	12800000	13800000	0.098972
A03	13000000	14000000	0.087207
A03	13200000	14200000	0.079989
A03	13400000	14400000	0.065094
A03	13600000	14600000	0.06986
A03	13800000	14800000	0.088734
A03	14000000	15000000	0.105782
A03	14200000	15200000	0.114863
A03	14400000	15400000	0.117608
A03	14600000	15600000	0.102532
A03	14800000	15800000	0.095188
A03	15000000	16000000	0.071096
A03	15200000	16200000	0.054367
A03	15400000	16400000	0.063217
A03	15600000	16600000	0.089357
A03	15800000	16800000	0.092882
A03	16000000	17000000	0.093463
A03	16200000	17200000	0.101608
A03	16400000	17400000	0.10903
A03	16600000	17600000	0.085272
A03	16800000	17800000	0.086231
A03	17000000	18000000	0.093141
A03	17200000	18200000	0.088453
A03	17400000	18400000	0.066546
A03	17600000	18600000	0.053195
A03	17800000	18800000	0.048898
A03	18000000	19000000	0.040693
A03	18200000	19200000	0.051064
A03	18400000	19400000	0.062393
A03	18600000	19600000	0.099495
A03	18800000	19800000	0.117576
A03	19000000	20000000	0.135379
A03	19200000	20200000	0.130886
A03	19400000	20400000	0.137375
A03	19600000	20600000	0.10321
A03	19800000	20800000	0.077811
A03	20000000	21000000	0.046107
A03	20200000	21200000	0.035805
A03	20400000	21400000	0.016838
A03	20600000	21600000	0.020094
A03	20800000	21800000	0.03645
A03	21000000	22000000	0.040887
A03	21200000	22200000	0.038908
A03	21400000	22400000	0.03797
A03	21600000	22600000	0.03038
A03	21800000	22800000	0.009653
A03	22000000	23000000	0.004764
A03	22200000	23200000	0.004764
A03	22400000	23400000	0.026818
A03	22600000	23600000	0.047541
A03	22800000	23800000	0.065116
A03	23000000	24000000	0.065116
A03	23200000	24200000	0.07744
A03	23400000	24400000	0.060175
A03	23600000	24600000	0.042928
A03	23800000	24800000	0.022904
A03	24000000	25000000	0.022904
A03	24200000	25200000	0.01058
A03	24400000	25400000	0.005791
A03	24600000	25600000	0.00569
A03	24800000	25800000	0.011031
A03	25000000	26000000	0.019161
A03	25200000	26200000	0.027675
A03	25400000	26400000	0.027675
A03	25600000	26600000	0.029806
A03	25800000	26800000	0.024139
A03	26000000	27000000	0.016009
A03	26200000	27200000	0.018189
A03	26400000	27400000	0.021234
A03	26600000	27600000	0.014985
A03	26800000	27800000	0.027589
A03	27000000	28000000	0.031847
A03	27200000	28200000	0.040257
A03	27400000	28400000	0.037212
A03	27600000	28600000	0.041769
A03	27800000	28800000	0.027919
A03	28000000	29000000	0.026754
A03	28200000	29200000	0.008938
A03	28400000	29400000	0.008938
A03	28600000	29600000	0.004381
A03	28800000	29800000	0.009837
A03	29000000	30000000	0.006744
A03	29200000	30200000	0.005456
A03	29400000	30400000	0.005456
A03	29600000	30600000	0.005456
A03	29800000	30800000	0
A03	30000000	31000000	0.006261
A03	30200000	31200000	0.006261
A03	30400000	31400000	0.006261
A03	30600000	31600000	0.009578
A03	30800000	31800000	0.009578
A03	31000000	32000000	0.003317
A03	31200000	32200000	0.003317
A03	31400000	32400000	0.010808
A03	31600000	32600000	0.007491
A03	31800000	32800000	0.007491
A03	32000000	33000000	0.007491
A03	32200000	33200000	0.009747
A03	32400000	33400000	0.005939
A03	32600000	33600000	0.013705
A03	32800000	33800000	0.026459
A03	33000000	34000000	0.026459
A03	33200000	34200000	0.032049
A03	33400000	34400000	0.034438
[truncated: 9,425 more rows]

## Sheet: EDFig.1a (repeat density)
Source Data Extended Data Fig. 1. Information of genome information, genome density, repeat density, indel density, SNP density, A and D syntenic blocks
Source Data Extended Data Fig. 1a | G.hirsutum
repeat density
chr	start	end	Copia	Gypsy	Other_LTRs	Other_repeats	Low_complexity
A01	0	1000000	0.057743	0.095473	0	0.167827	0.004748
A01	1000000	2000000	0.057999	0.095336	0.001192	0.251366	0.005031
A01	10000000	11000000	0.077469	0.239619	0	0.346593	0.003689
A01	100000000	101000000	0.023061	0.474334	0.005983	0.415657	0.001844
A01	100200000	101200000	0.019962	0.44462	0.009312	0.421189	0.002265
A01	100400000	101400000	0.025227	0.407616	0.01142	0.43094	0.002382
A01	100600000	101600000	0.032773	0.424171	0.007767	0.385975	0.002337
A01	100800000	101800000	0.036931	0.428522	0.008076	0.394793	0.001892
A01	101000000	102000000	0.032925	0.403327	0.007308	0.407046	0.001777
A01	101200000	102200000	0.055263	0.369589	0.003979	0.385602	0.001434
A01	101400000	102400000	0.057716	0.37016	0.001871	0.381859	0.001486
A01	101600000	102600000	0.049266	0.364682	0.004046	0.402852	0.001268
A01	101800000	102800000	0.069832	0.389146	0.011235	0.383411	0.000798
A01	10200000	11200000	0.075499	0.31348	0.000365	0.307019	0.003231
A01	102000000	103000000	0.063817	0.435215	0.012414	0.362667	0.001
A01	102200000	103200000	0.046205	0.458216	0.01475	0.392576	0.000834
A01	102400000	103400000	0.042144	0.480255	0.015161	0.401241	0.000573
A01	102600000	103600000	0.04458	0.510729	0.011557	0.372642	0.000635
A01	102800000	103800000	0.021377	0.556318	0.003926	0.36969	0.000601
A01	103000000	104000000	0.019235	0.560345	0.002747	0.379067	0.000246
A01	103200000	104200000	0.024797	0.552875	0.003166	0.357806	0.000303
A01	103400000	104400000	0.02588	0.534092	0.009326	0.331361	0.000477
A01	103600000	104600000	0.033981	0.492447	0.009326	0.346396	0.000633
A01	103800000	104800000	0.034902	0.456028	0.009918	0.35902	0.00093
A01	10400000	11400000	0.085871	0.320494	0.000964	0.283522	0.00338
A01	104000000	105000000	0.038302	0.461225	0.01011	0.347711	0.00093
A01	104200000	105200000	0.032027	0.502602	0.007355	0.339	0.001142
A01	104400000	105400000	0.027175	0.514844	0.000784	0.348158	0.001225
A01	104600000	105600000	0.017687	0.524096	0.001336	0.361305	0.001085
A01	104800000	105800000	0.013854	0.544591	0.000744	0.367256	0.000927
A01	105000000	106000000	0.028499	0.468662	0.000552	0.366518	0.001563
A01	105200000	106200000	0.030317	0.428309	0.000552	0.384598	0.00163
A01	105400000	106400000	0.039993	0.420388	0.00166	0.375821	0.002236
A01	105600000	106600000	0.045978	0.419241	0.001108	0.357926	0.002285
A01	105800000	106800000	0.053781	0.430516	0.001108	0.326576	0.002271
A01	10600000	11600000	0.09041	0.313475	0.001239	0.272859	0.003236
A01	106000000	107000000	0.035614	0.483796	0.001108	0.344618	0.002093
A01	106200000	107200000	0.036114	0.452287	0.001635	0.348485	0.002663
A01	106400000	107400000	0.030464	0.420117	0.001238	0.367193	0.002385
A01	106600000	107600000	0.028618	0.438184	0.001238	0.360721	0.002467
A01	106800000	107800000	0.036501	0.359872	0.001238	0.370146	0.002728
A01	107000000	108000000	0.050866	0.308023	0.001238	0.363627	0.002854
A01	107200000	108200000	0.051045	0.327318	0.000711	0.346593	0.002111
A01	107400000	108400000	0.062276	0.327817	0	0.329883	0.001911
A01	107600000	108600000	0.071856	0.313268	0	0.322452	0.002233
A01	107800000	108800000	0.068509	0.363278	0.000603	0.321719	0.002378
A01	10800000	11800000	0.06911	0.277202	0.001239	0.285536	0.003406
A01	108000000	109000000	0.064905	0.385635	0.000603	0.302346	0.002522
A01	108200000	109200000	0.073526	0.355768	0.00432	0.283326	0.002707
A01	108400000	109400000	0.060728	0.350694	0.00432	0.283029	0.003376
A01	108600000	109600000	0.059146	0.300067	0.004434	0.288761	0.003123
A01	108800000	109800000	0.060603	0.242142	0.003831	0.286262	0.003466
A01	109000000	110000000	0.07343	0.23466	0.003831	0.279223	0.003033
A01	109200000	110200000	0.06363	0.229293	0.000114	0.298275	0.003308
A01	109400000	110400000	0.061038	0.229937	0.00591	0.30038	0.003193
A01	109600000	110600000	0.073331	0.254165	0.005796	0.290959	0.003027
A01	109800000	110800000	0.071328	0.267027	0.006081	0.294581	0.002692
A01	11000000	12000000	0.069854	0.269768	0.001239	0.263116	0.002793
A01	110000000	111000000	0.054614	0.253315	0.006081	0.333459	0.002958
A01	110200000	111200000	0.062205	0.301133	0.006081	0.319502	0.00248
A01	110400000	111400000	0.07306	0.292101	0.000285	0.314279	0.00302
A01	110600000	111600000	0.048349	0.297088	0.001761	0.335976	0.003369
A01	110800000	111800000	0.048268	0.304358	0.002399	0.355595	0.003355
A01	111000000	112000000	0.047887	0.304022	0.002399	0.338859	0.003525
A01	111200000	112200000	0.04792	0.317155	0.00709	0.333368	0.003651
A01	111400000	112400000	0.039399	0.307616	0.00709	0.329294	0.002672
A01	111600000	112600000	0.041277	0.292061	0.006739	0.303892	0.002808
A01	111800000	112800000	0.039925	0.280617	0.005816	0.30087	0.003293
A01	11200000	12200000	0.081112	0.206459	0.000874	0.276263	0.003161
A01	112000000	113000000	0.042885	0.298756	0.00616	0.272223	0.003161
A01	112200000	113200000	0.043073	0.265547	0.001469	0.287103	0.003597
A01	112400000	113400000	0.056265	0.274543	0.001765	0.287199	0.003834
A01	112600000	113600000	0.057486	0.300444	0.001429	0.296265	0.003663
A01	112800000	113800000	0.071031	0.28015	0.001821	0.295543	0.003792
A01	113000000	114000000	0.067299	0.270275	0.002258	0.312553	0.003775
A01	113200000	114200000	0.070531	0.268167	0.003594	0.298826	0.003564
A01	113400000	114400000	0.057819	0.267935	0.003856	0.304663	0.003324
A01	113600000	114600000	0.067813	0.233811	0.003366	0.298957	0.004246
A01	113800000	114800000	0.057059	0.233732	0.002974	0.278937	0.003814
A01	11400000	12400000	0.07118	0.206782	0.000275	0.285253	0.003297
A01	114000000	115000000	0.057505	0.187144	0.002193	0.289299	0.003795
A01	114200000	115200000	0.046309	0.183784	0.000857	0.300278	0.004126
A01	114400000	115400000	0.048605	0.164514	0.006175	0.296125	0.004677
A01	114600000	115600000	0.03957	0.191837	0.006431	0.299887	0.004041
A01	114800000	115800000	0.032354	0.178267	0.006431	0.307843	0.004511
A01	115000000	116000000	0.035902	0.229034	0.007713	0.304481	0.004509
A01	115200000	116200000	0.040896	0.2752	0.007884	0.301324	0.004148
A01	115400000	116400000	0.039573	0.319345	0.003147	0.302322	0.003636
A01	115600000	116600000	0.044962	0.285009	0.002592	0.298093	0.003622
A01	115800000	116800000	0.054409	0.285498	0.002592	0.296733	0.00323
A01	11600000	12600000	0.074582	0.200056	0	0.270418	0.003476
A01	116000000	117000000	0.05524	0.304623	0.00131	0.27526	0.003169
A01	116200000	117200000	0.054653	0.269343	0.001139	0.263808	0.003299
A01	116400000	117400000	0.052511	0.208109	0	0.259628	0.003828
A01	116600000	117600000	0.052054	0.187291	0.000557	0.254641	0.004002
A01	116800000	117800000	0.044797	0.184705	0.000668	0.250907	0.005056
A01	117000000	118000000	0.045855	0.149931	0.000668	0.250717	0.005602
A01	117200000	118200000	0.036494	0.120338	0.000668	0.24797	0.005742
A01	117400000	118400000	0.033005	0.136329	0.000668	0.23666	0.005678
A01	117600000	118600000	0.030545	0.136414	0.000111	0.234314	0.005743
A01	117800000	118800000	0.031195	0.124796	0	0.232813	0.005093
A01	11800000	12800000	0.082425	0.227663	0	0.25515	0.00344
A01	118000000	119000000	0.045026	0.086549	0	0.241004	0.005077
A01	118200000	119200000	0.063034	0.068725	0	0.22699	0.005308
A01	118400000	119400000	0.075199	0.054868	0	0.231397	0.005103
A01	118600000	119600000	0.090797	0.040191	0	0.210908	0.004822
A01	118800000	119761559	0.091231	0.0461667	0	0.194383	0.0040434
A01	119000000	119761559	0.0807764	0.0451482	0	0.173423	0.0037528
A01	119200000	119761559	0.0768717	0.0450442	0	0.17872	0.0032517
A01	119400000	119761559	0.0829242	0.0270108	0	0.152241	0.0028488
A01	119600000	119761559	0.0394964	0.0459337	0	0.178925	0.0015784
A01	1200000	2200000	0.062063	0.067538	0.001192	0.228441	0.005744
A01	12000000	13000000	0.088289	0.206315	0	0.252933	0.003457
A01	12200000	13200000	0.079449	0.248235	0	0.245441	0.003077
A01	12400000	13400000	0.061448	0.304386	0	0.256128	0.002731
A01	12600000	13600000	0.066183	0.388719	0.00152	0.252189	0.002291
A01	12800000	13800000	0.068694	0.396095	0.003143	0.28181	0.001982
A01	13000000	14000000	0.062787	0.423887	0.00492	0.295366	0.001624
A01	13200000	14200000	0.087382	0.361024	0.00492	0.28648	0.002126
A01	13400000	14400000	0.11265	0.289014	0.006276	0.288976	0.002369
A01	13600000	14600000	0.105658	0.191057	0.004756	0.294486	0.002947
A01	13800000	14800000	0.098402	0.200701	0.003133	0.276891	0.003169
A01	1400000	2400000	0.060704	0.049699	0.001192	0.228457	0.005431
A01	14000000	15000000	0.121828	0.214084	0.001979	0.269367	0.003183
A01	14200000	15200000	0.099205	0.283508	0.001979	0.297686	0.002641
A01	14400000	15400000	0.08197	0.341405	0.000623	0.28361	0.002723
A01	14600000	15600000	0.067155	0.44332	0.002173	0.312606	0.001981
A01	14800000	15800000	0.064052	0.477083	0.002903	0.320594	0.00168
A01	15000000	16000000	0.030178	0.494253	0.00228	0.332747	0.001945
A01	15200000	16200000	0.017362	0.50989	0.003715	0.32832	0.002271
A01	15400000	16400000	0.020483	0.481176	0.003715	0.324967	0.002328
A01	15600000	16600000	0.0219	0.437795	0.002165	0.318712	0.002604
A01	15800000	16800000	0.024259	0.440337	0.001435	0.319962	0.002369
A01	1600000	2600000	0.055276	0.062728	0.001192	0.22332	0.004961
A01	16000000	17000000	0.049754	0.391576	0.002796	0.313884	0.002363
A01	16200000	17200000	0.063225	0.353809	0.001361	0.332996	0.002262
A01	16400000	17400000	0.05099	0.368356	0.001361	0.344415	0.002487
A01	16600000	17600000	0.052958	0.376948	0.001606	0.349539	0.002238
A01	16800000	17800000	0.057437	0.337499	0.002573	0.345337	0.002559
A01	17000000	18000000	0.044873	0.353535	0.001511	0.356228	0.002298
A01	17200000	18200000	0.044991	0.350955	0.002632	0.345352	0.002096
A01	17400000	18400000	0.052536	0.359928	0.003153	0.343911	0.00169
A01	17600000	18600000	0.057998	0.33984	0.002908	0.33709	0.001928
A01	17800000	18800000	0.055976	0.326188	0.001941	0.348175	0.001982
A01	1800000	2800000	0.033956	0.066654	0	0.236706	0.005278
A01	18000000	19000000	0.052931	0.333412	0.001642	0.34475	0.001685
A01	18200000	19200000	0.045986	0.345865	0.001429	0.361947	0.001484
A01	18400000	19400000	0.053636	0.314901	0.000908	0.359445	0.002173
A01	18600000	19600000	0.04755	0.311482	0.000908	0.34697	0.002326
A01	18800000	19800000	0.048523	0.291092	0.001998	0.344467	0.002972
A01	19000000	20000000	0.04082	0.256462	0.002184	0.351202	0.003869
A01	19200000	20200000	0.046583	0.220593	0.001276	0.339858	0.004478
A01	19400000	20400000	0.046427	0.214708	0.001276	0.345531	0.003941
A01	19600000	20600000	0.053983	0.212105	0.002209	0.363143	0.004158
A01	19800000	20800000	0.056897	0.237368	0.002695	0.366326	0.003457
A01	200000	1200000	0.049028	0.138467	0	0.223896	0.004387
A01	2000000	3000000	0.02886	0.067909	0	0.230117	0.005487
A01	20000000	21000000	0.058329	0.302258	0.002835	0.37998	0.002558
A01	20200000	21200000	0.047107	0.352245	0.002835	0.391277	0.00209
A01	20400000	21400000	0.036415	0.340298	0.002835	0.397647	0.00197
A01	20600000	21600000	0.037855	0.35488	0.002123	0.390766	0.001638
A01	20800000	21800000	0.04413	0.363192	0.000547	0.380486	0.001703
A01	21000000	22000000	0.052747	0.340555	0.000221	0.347898	0.001985
A01	21200000	22200000	0.055362	0.311599	0.001486	0.321101	0.002337
A01	21400000	22400000	0.060848	0.343464	0.001486	0.317134	0.002344
A01	21600000	22600000	0.054503	0.362552	0.009127	0.309774	0.002212
A01	21800000	22800000	0.035893	0.372242	0.010291	0.308876	0.002096
A01	2200000	3200000	0.063887	0.0509	0	0.229657	0.005752
A01	22000000	23000000	0.03073	0.384464	0.010291	0.328833	0.001977
A01	22200000	23200000	0.035133	0.410836	0.009026	0.348196	0.001522
A01	22400000	23400000	0.039497	0.419675	0.009026	0.339851	0.001373
A01	22600000	23600000	0.039327	0.405627	0.001164	0.372462	0.001528
A01	22800000	23800000	0.041344	0.43445	0.001717	0.37792	0.001397
A01	23000000	24000000	0.037259	0.463957	0.002265	0.350183	0.001161
A01	23200000	24200000	0.048693	0.44654	0.002265	0.342462	0.001651
A01	23400000	24400000	0.050095	0.434744	0.002265	0.358179	0.00192
A01	23600000	24600000	0.054947	0.446496	0.003432	0.337119	0.001821
A01	23800000	24800000	0.067069	0.406617	0.001715	0.338478	0.001929
A01	2400000	3400000	0.068161	0.09565	0	0.237298	0.005249
A01	24000000	25000000	0.064698	0.380571	0.001548	0.381385	0.002578
A01	24200000	25200000	0.059439	0.397943	0.00256	0.387037	0.002235
A01	24400000	25400000	0.053488	0.39294	0.002774	0.386883	0.002088
A01	24600000	25600000	0.056828	0.364497	0.001607	0.396427	0.002073
A01	24800000	25800000	0.048488	0.370761	0.001607	0.391388	0.002414
A01	25000000	26000000	0.061818	0.387089	0.002326	0.370066	0.001839
A01	25200000	26200000	0.05129	0.364892	0.001314	0.372884	0.002496
A01	25400000	26400000	0.045677	0.374004	0.001704	0.384092	0.00237
A01	25600000	26600000	0.049979	0.360601	0.00181	0.396155	0.002205
A01	25800000	26800000	0.043945	0.344225	0.00181	0.406149	0.002303
A01	2600000	3600000	0.081816	0.104061	0.000754	0.240284	0.005462
A01	26000000	27000000	0.033695	0.350181	0.00071	0.387007	0.002495
A01	26200000	27200000	0.036998	0.368818	0.00071	0.370425	0.002286
A01	26400000	27400000	0.035162	0.393808	0.000106	0.365882	0.002154
A01	26600000	27600000	0.021374	0.419698	0.008833	0.371545	0.002129
A01	26800000	27800000	0.028493	0.426963	0.008833	0.378251	0.001622
A01	27000000	28000000	0.037168	0.44041	0.009866	0.376839	0.001445
A01	27200000	28200000	0.040923	0.432724	0.009866	0.384426	0.001012
A01	27400000	28400000	0.047897	0.415598	0.009866	0.385581	0.000952
A01	27600000	28600000	0.04568	0.434189	0.002495	0.354219	0.001215
A01	27800000	28800000	0.037338	0.47058	0.003129	0.361832	0.001232
A01	2800000	3800000	0.083744	0.12928	0.000754	0.234482	0.005008
A01	28000000	29000000	0.025667	0.460182	0.002536	0.387111	0.001312
A01	28200000	29200000	0.014759	0.484928	0.004294	0.401085	0.001061
A01	28400000	29400000	0.005113	0.535548	0.004294	0.387604	0.000991
A01	28600000	29600000	0.002587	0.584654	0.007642	0.375205	0.000525
A01	28800000	29800000	0.011689	0.583217	0.008642	0.355983	0.000374
A01	29000000	30000000	0.012544	0.57047	0.009083	0.377742	0.000127
A01	29200000	30200000	0.021805	0.601518	0.010343	0.354625	4.4e-05
A01	29400000	30400000	0.026474	0.55328	0.01444	0.359118	0.000525
A01	29600000	30600000	0.027195	0.500371	0.017243	0.404767	0.000607
A01	29800000	30800000	0.029382	0.513108	0.015609	0.38735	0.000714
A01	3000000	4000000	0.127165	0.157859	0.000754	0.220735	0.004534
A01	30000000	31000000	0.027925	0.546959	0.015178	0.359273	0.0008
A01	30200000	31200000	0.018821	0.523102	0.012467	0.372273	0.001416
A01	30400000	31400000	0.014152	0.558554	0.013138	0.36979	0.001043
A01	30600000	31600000	0.014585	0.580353	0.010399	0.352868	0.000961
A01	30800000	31800000	0.015968	0.566635	0.010993	0.360775	0.000901
A01	31000000	32000000	0.018861	0.565561	0.014204	0.347133	0.001139
A01	31200000	32200000	0.019356	0.586339	0.015591	0.348859	0.000523
A01	31400000	32400000	0.030158	0.54805	0.011964	0.352928	0.000936
A01	31600000	32600000	0.03945	0.531945	0.00709	0.335575	0.001273
A01	31800000	32800000	0.034218	0.523556	0.006496	0.348745	0.001303
A01	3200000	4200000	0.112473	0.188744	0.000754	0.223098	0.004452
A01	32000000	33000000	0.044307	0.469098	0.002835	0.364221	0.001338
A01	32200000	33200000	0.047032	0.416828	0.003146	0.364123	0.001805
A01	32400000	33400000	0.046632	0.425627	0.004313	0.342522	0.001642
A01	32600000	33600000	0.045094	0.412838	0.006156	0.332451	0.001643
A01	32800000	33800000	0.048825	0.373736	0.008229	0.323642	0.00253
A01	33000000	34000000	0.037923	0.416033	0.008979	0.283092	0.002246
A01	33200000	34200000	0.046654	0.414599	0.007266	0.296942	0.002317
A01	33400000	34400000	0.0523	0.430331	0.005814	0.30177	0.002195
A01	33600000	34600000	0.048261	0.478008	0.003971	0.298316	0.002031
A01	33800000	34800000	0.045451	0.526091	0.001898	0.30058	0.001131
A01	3400000	4400000	0.127479	0.171368	0.000754	0.234293	0.004967
A01	34000000	35000000	0.041717	0.518437	0.001148	0.342421	0.001526
A01	34200000	35200000	0.029609	0.555293	0.001492	0.311021	0.001187
A01	34400000	35400000	0.015271	0.565989	0.002794	0.322648	0.00106
A01	34600000	35600000	0.017864	0.556729	0.003805	0.346783	0.001111
A01	34800000	35800000	0.009814	0.578198	0.003805	0.338483	0.00106
A01	35000000	36000000	0.013529	0.584271	0.003805	0.345756	0.000699
A01	35200000	36200000	0.01432	0.585727	0.003169	0.372238	0.0005
A01	35400000	36400000	0.01261	0.587608	0.00652	0.371326	0.000423
A01	35600000	36600000	0.013184	0.565743	0.006859	0.359208	0.000235
A01	35800000	36800000	0.017009	0.541876	0.011624	0.369973	0.000291
A01	3600000	4600000	0.108161	0.165572	0	0.230872	0.004967
A01	36000000	37000000	0.013294	0.540303	0.012564	0.375009	0.000208
A01	36200000	37200000	0.012503	0.551552	0.012564	0.363766	0.000245
A01	36400000	37400000	0.013959	0.522906	0.008636	0.380956	0.000362
A01	36600000	37600000	0.009822	0.545262	0.009314	0.396217	0.000469
A01	36800000	37800000	0.011051	0.542517	0.004549	0.40279	0.000894
A01	37000000	38000000	0.011051	0.575141	0.005728	0.375246	0.0009
A01	37200000	38200000	0.014183	0.573984	0.006705	0.379071	0.00094
A01	37400000	38400000	0.012727	0.603137	0.006015	0.367538	0.001
A01	37600000	38600000	0.008828	0.59988	0.005545	0.375932	0.000856
A01	37800000	38800000	0.004031	0.620563	0.007897	0.37198	0.000318
A01	3800000	4800000	0.132558	0.166585	0	0.230785	0.004976
A01	38000000	39000000	0.005945	0.570617	0.013015	0.40342	0.00036
A01	38200000	39200000	0.008466	0.554862	0.015054	0.401309	0.000283
A01	38400000	39400000	0.008466	0.564843	0.014163	0.391871	7.4e-05
A01	38600000	39600000	0.010107	0.564784	0.014553	0.384501	7.4e-05
A01	38800000	39800000	0.009208	0.540099	0.013159	0.411755	0.000244
A01	39000000	40000000	0.011829	0.570409	0.005922	0.389972	0.000297
A01	39200000	40200000	0.012753	0.548726	0.003123	0.389393	0.000675
A01	39400000	40400000	0.014984	0.523142	0.00803	0.404973	0.000789
A01	39600000	40600000	0.017849	0.494995	0.006082	0.396482	0.001297
A01	39800000	40800000	0.035988	0.492723	0.007619	0.365138	0.001278
A01	400000	1400000	0.039005	0.129788	0	0.23827	0.004294
A01	4000000	5000000	0.112659	0.159382	0	0.248722	0.004959
A01	40000000	41000000	0.039914	0.436837	0.007619	0.370222	0.002274
A01	40200000	41200000	0.041954	0.433651	0.007402	0.379602	0.002273
A01	40400000	41400000	0.039723	0.424633	0.005823	0.409818	0.0022
A01	40600000	41600000	0.035217	0.442341	0.008941	0.430566	0.001813
A01	40800000	41800000	0.021973	0.464953	0.006446	0.439562	0.0017
A01	41000000	42000000	0.031199	0.467602	0.006589	0.429064	0.000779
A01	41200000	42200000	0.030839	0.470206	0.008882	0.418666	0.001248
A01	41400000	42400000	0.044588	0.427505	0.006084	0.378227	0.001299
A01	41600000	42600000	0.057086	0.388941	0.002966	0.371104	0.002106
A01	41800000	42800000	0.058201	0.335348	0.002966	0.374862	0.002515
A01	4200000	5200000	0.10066	0.171342	0	0.247737	0.004111
A01	42000000	43000000	0.052374	0.307476	0.002823	0.387713	0.002928
A01	42200000	43200000	0.044117	0.34792	0.00053	0.381789	0.002156
A01	42400000	43400000	0.038015	0.398338	0.001035	0.390197	0.002106
A01	42600000	43600000	0.029526	0.446361	0.002495	0.377622	0.001455
A01	42800000	43800000	0.033883	0.444135	0.002495	0.361213	0.001776
A01	43000000	44000000	0.028833	0.498157	0.003558	0.337071	0.001655
A01	43200000	44200000	0.032615	0.464754	0.003863	0.352868	0.001619
A01	43400000	44400000	0.027983	0.423796	0.002828	0.339158	0.002037
A01	43600000	44600000	0.026449	0.419554	0.001368	0.336637	0.002494
A01	43800000	44800000	0.018939	0.451755	0.001627	0.34843	0.001852
A01	4400000	5400000	0.087751	0.185067	0.000793	0.22538	0.004036
A01	44000000	45000000	0.01295	0.45742	0.000564	0.386076	0.001647
A01	44200000	45200000	0.009168	0.46504	0.00469	0.406047	0.001609
A01	44400000	45400000	0.009228	0.498102	0.005792	0.426788	0.001381
A01	44600000	45600000	0.013957	0.518472	0.00888	0.421215	0.000875
A01	44800000	45800000	0.012131	0.537645	0.008621	0.419441	0.000881
A01	45000000	46000000	0.01131	0.527329	0.011077	0.451986	0.000649
A01	45200000	46200000	0.01131	0.55619	0.007588	0.426035	0.000683
A01	45400000	46400000	0.014621	0.582692	0.009296	0.403114	0.000639
A01	45600000	46600000	0.013065	0.566948	0.012209	0.418965	0.000411
A01	45800000	46800000	0.012367	0.587281	0.012209	0.416871	0.000279
A01	4600000	5600000	0.094471	0.229088	0.000793	0.232524	0.003432
A01	46000000	47000000	0.012367	0.618517	0.015826	0.369675	0.000222
A01	46200000	47200000	0.016013	0.6065	0.01633	0.353815	0.000428
A01	46400000	47400000	0.009627	0.589015	0.015417	0.375368	0.000316
A01	46600000	47600000	0.004264	0.578839	0.010504	0.392659	0.000473
A01	46800000	47800000	0.009677	0.562424	0.01054	0.401569	0.000473
A01	47000000	48000000	0.009677	0.539195	0.015666	0.42332	0.000569
A01	47200000	48200000	0.008465	0.532385	0.018354	0.448456	0.000452
A01	47400000	48400000	0.011341	0.557984	0.017588	0.431928	0.00047
A01	47600000	48600000	0.011056	0.561304	0.0165	0.411008	0.000431
A01	47800000	48800000	0.013663	0.537796	0.016464	0.408411	0.001047
A01	4800000	5800000	0.073301	0.253602	0.000793	0.238508	0.00369
A01	48000000	49000000	0.04544	0.490927	0.00642	0.376588	0.001601
A01	48200000	49200000	0.061626	0.443198	0.002286	0.377147	0.001853
A01	48400000	49400000	0.066	0.387128	0.001155	0.383623	0.002184
A01	48600000	49600000	0.074733	0.350856	0.001213	0.390948	0.00282
A01	48800000	49800000	0.072281	0.356471	0.002167	0.394736	0.00236
A01	49000000	50000000	0.040767	0.409561	0.001564	0.39424	0.001925
A01	49200000	50200000	0.022381	0.451264	0.006426	0.383958	0.001764
A01	49400000	50400000	0.015131	0.466826	0.01307	0.393453	0.001619
A01	49600000	50600000	0.00669	0.491473	0.013012	0.392001	0.001085
A01	49800000	50800000	0.012296	0.500409	0.014261	0.376261	0.000958
A01	5000000	6000000	0.07206	0.259147	0.000793	0.2331	0.003971
A01	50000000	51000000	0.012033	0.526092	0.015883	0.3863	0.000769
A01	50200000	51200000	0.011799	0.544787	0.015371	0.391941	0.000555
A01	50400000	51400000	0.012633	0.548797	0.010681	0.383815	0.000376
A01	50600000	51600000	0.018911	0.5341	0.012054	0.387964	0.000237
A01	50800000	51800000	0.009781	0.553861	0.013291	0.388982	0.000265
A01	51000000	52000000	0.01484	0.536504	0.01204	0.391737	0.000302
A01	51200000	52200000	0.01484	0.552357	0.014213	0.368856	0.000302
A01	51400000	52400000	0.016865	0.549969	0.015445	0.389769	0.000201
A01	51600000	52600000	0.012138	0.59545	0.015577	0.365688	0.000164
A01	51800000	52800000	0.009761	0.587322	0.012798	0.383269	0.000143
A01	5200000	6200000	0.064691	0.272459	0.000793	0.231269	0.003978
A01	52000000	53000000	0.004702	0.578563	0.015055	0.389372	0.0002
A01	52200000	53200000	0.004702	0.589891	0.010062	0.386748	0.0002
A01	52400000	53400000	0.003145	0.596387	0.008102	0.380318	0.0002
A01	52600000	53600000	0.015735	0.560001	0.006687	0.397541	0.000232
A01	52800000	53800000	0.021585	0.553464	0.008144	0.381667	0.000278
A01	53000000	54000000	0.028702	0.525689	0.004964	0.385528	0.000307
A01	53200000	54200000	0.031595	0.472697	0.003434	0.416204	0.00044
A01	53400000	54400000	0.036846	0.455899	0.003263	0.416923	0.0009
A01	53600000	54600000	0.02261	0.459447	0.003173	0.421033	0.000898
A01	53800000	54800000	0.021131	0.425173	0.001055	0.435812	0.001167
A01	5400000	6400000	0.072401	0.299688	0	0.236085	0.003392
A01	54000000	55000000	0.020099	0.43918	0.002166	0.428467	0.001151
A01	54200000	55200000	0.018034	0.48381	0.003279	0.397157	0.001018
A01	54400000	55400000	0.011481	0.529888	0.003196	0.369388	0.000558
A01	54600000	55600000	0.015263	0.523742	0.003348	0.387043	0.001062
A01	54800000	55800000	0.013779	0.548398	0.004287	0.383103	0.001048
A01	55000000	56000000	0.022495	0.519302	0.003176	0.370292	0.001506
A01	55200000	56200000	0.022297	0.483457	0.004588	0.384442	0.002017
A01	55400000	56400000	0.028707	0.446445	0.003616	0.391666	0.002784
A01	55600000	56600000	0.031785	0.439476	0.003464	0.404206	0.002545
A01	55800000	56800000	0.039974	0.423212	0.002525	0.408864	0.002634
A01	5600000	6600000	0.073096	0.279164	0.000422	0.236917	0.003419
A01	56000000	57000000	0.030581	0.453782	0.002525	0.419355	0.002278
A01	56200000	57200000	0.038457	0.482774	0	0.407605	0.001767
A01	56400000	57400000	0.032252	0.504147	0	0.424196	0.00108
A01	56600000	57600000	0.032711	0.509487	0.000964	0.413731	0.000857
A01	56800000	57800000	0.021869	0.538026	0.001832	0.3996	0.000664
A01	57000000	58000000	0.016461	0.556205	0.001832	0.410227	0.000619
A01	57200000	58200000	0.008436	0.540659	0.009078	0.429104	0.000741
A01	57400000	58400000	0.008231	0.555002	0.009078	0.409599	0.000692
A01	57600000	58600000	0.000715	0.593611	0.008114	0.387937	0.000576
A01	57800000	58800000	0.000481	0.598281	0.010916	0.399118	0.000343
A01	5800000	6800000	0.080224	0.251198	0.000422	0.234547	0.003069
A01	58000000	59000000	0.002073	0.582633	0.013838	0.396049	0.000614
A01	58200000	59200000	0.010479	0.553341	0.006592	0.398635	0.000751
A01	58400000	59400000	0.01193	0.542745	0.00855	0.393487	0.000957
A01	58600000	59600000	0.016644	0.500607	0.008817	0.390703	0.001426
A01	58800000	59800000	0.022186	0.497838	0.007112	0.381906	0.001899
A01	59000000	60000000	0.026121	0.489177	0.005171	0.389007	0.002137
A01	59200000	60200000	0.019198	0.500987	0.006654	0.406393	0.001878
A01	59400000	60400000	0.017747	0.488603	0.010866	0.431831	0.00171
A01	59600000	60600000	0.01778	0.484096	0.011104	0.453195	0.001608
A01	59800000	60800000	0.014122	0.488053	0.010902	0.45602	0.001194
A01	600000	1600000	0.040076	0.112933	0	0.240764	0.00526
A01	6000000	7000000	0.066994	0.239623	0.003233	0.253688	0.003456
A01	60000000	61000000	0.012319	0.481599	0.009921	0.449219	0.000659
A01	60200000	61200000	0.024592	0.452103	0.011862	0.428501	0.000785
A01	60400000	61400000	0.024592	0.449814	0.009096	0.442079	0.000716
A01	60600000	61600000	0.019845	0.512259	0.008591	0.396251	0.000456
A01	60800000	61800000	0.017961	0.516406	0.010958	0.402468	0.000546
A01	61000000	62000000	0.014237	0.556687	0.010958	0.397338	0.000382
A01	61200000	62200000	0.008296	0.576945	0.007534	0.409763	0.000309
A01	61400000	62400000	0.008296	0.579189	0.00709	0.395622	0.000309
A01	61600000	62600000	0.009033	0.562788	0.007204	0.409966	0.000301
A01	61800000	62800000	0.009033	0.56925	0.003074	0.402783	0.000296
A01	6200000	7200000	0.069611	0.224681	0.003324	0.258467	0.003886
A01	62000000	63000000	0.009033	0.548345	0.010057	0.415022	0.000345
A01	62200000	63200000	0.000737	0.582919	0.010427	0.405362	0.00033
A01	62400000	63400000	0.00098	0.564598	0.009601	0.415408	0.000548
A01	62600000	63600000	0.002028	0.552468	0.010834	0.422617	0.000449
A01	62800000	63800000	0.00262	0.546868	0.011743	0.421211	0.000375
A01	63000000	64000000	0.003456	0.536756	0.00476	0.429228	0.000425
A01	63200000	64200000	0.01603	0.488086	0.00439	0.417528	0.000482
A01	63400000	64400000	0.023614	0.47885	0.00586	0.402672	0.000552
A01	63600000	64600000	0.027375	0.477244	0.004936	0.415476	0.000699
A01	63800000	64800000	0.026783	0.441246	0.004966	0.444306	0.000751
A01	6400000	7400000	0.052965	0.226577	0.003324	0.256025	0.004402
A01	64000000	65000000	0.03021	0.429654	0.005364	0.421569	0.000908
A01	64200000	65200000	0.022036	0.447118	0.00674	0.437106	0.000887
A01	64400000	65400000	0.014995	0.457207	0.004316	0.441869	0.000812
A01	64600000	65600000	0.009449	0.485943	0.008576	0.409244	0.000759
A01	64800000	65800000	0.009449	0.51083	0.007822	0.385994	0.000708
A01	65000000	66000000	0.012713	0.522315	0.007566	0.37967	0.00101
A01	65200000	66200000	0.008313	0.534107	0.012328	0.38977	0.001074
A01	65400000	66400000	0.007827	0.558554	0.013769	0.38422	0.000968
A01	65600000	66600000	0.008468	0.482744	0.01672	0.449642	0.00091
A01	65800000	66800000	0.00881	0.48188	0.021919	0.443988	0.000839
A01	6600000	7600000	0.057861	0.220305	0.003819	0.26231	0.00483
A01	66000000	67000000	0.003355	0.490737	0.026687	0.458009	0.00051
A01	66200000	67200000	0.003355	0.483366	0.022004	0.462433	0.000372
A01	66400000	67400000	0.024804	0.482247	0.020335	0.438349	0.000265
A01	66600000	67600000	0.046135	0.543857	0.012701	0.369044	0.000379
A01	66800000	67800000	0.058313	0.528134	0.007317	0.371409	0.000379
A01	67000000	68000000	0.080052	0.535117	0.002407	0.348434	0.000232
A01	67200000	68200000	0.096469	0.550457	0.000952	0.316514	0.000337
A01	67400000	68400000	0.097567	0.528733	0.00083	0.337595	0.00038
A01	67600000	68600000	0.085977	0.497567	0.000993	0.373055	0.00023
A01	67800000	68800000	0.080783	0.51066	0.000993	0.372878	0.00023
A01	6800000	7800000	0.065577	0.211528	0.003819	0.2563	0.005207
A01	68000000	69000000	0.056972	0.506415	0.001527	0.39712	0.000286
A01	68200000	69200000	0.040555	0.495208	0.005758	0.418337	0.000181
A01	68400000	69400000	0.017708	0.491866	0.013409	0.444789	0.000243
A01	68600000	69600000	0.018634	0.518205	0.017397	0.40474	0.000704
A01	68800000	69800000	0.014054	0.516402	0.017536	0.418496	0.000808
A01	69000000	70000000	0.018992	0.523654	0.017714	0.409912	0.000716
A01	69200000	70200000	0.029199	0.544168	0.013483	0.379611	0.000801
A01	69400000	70400000	0.029199	0.583021	0.012209	0.350831	0.000696
A01	69600000	70600000	0.017891	0.567169	0.015449	0.387973	0.000293
A01	69800000	70800000	0.017937	0.556519	0.01531	0.376166	0.000358
A01	7000000	8000000	0.074643	0.218167	0.001008	0.250381	0.00448
A01	70000000	71000000	0.01381	0.553815	0.019982	0.392719	0.000436
A01	70200000	71200000	0.003603	0.552162	0.022692	0.410212	0.000351
A01	70400000	71400000	0.003603	0.538365	0.017577	0.42393	0.000442
A01	70600000	71600000	0.005913	0.579843	0.010186	0.393189	0.000447
A01	70800000	71800000	0.003121	0.580646	0.010308	0.415591	0.000314
A01	71000000	72000000	0.00891	0.600018	0.004924	0.40459	0.00019
A01	71200000	72200000	0.011816	0.603528	0.002999	0.397063	0.000409
A01	71400000	72400000	0.011816	0.605707	0.001383	0.384079	0.000487
A01	71600000	72600000	0.011116	0.58871	0.00534	0.397523	0.000467
A01	71800000	72800000	0.011116	0.641892	0.005218	0.34718	0.000431
A01	7200000	8200000	0.069134	0.217743	0.000917	0.270236	0.004143
A01	72000000	73000000	0.017127	0.596473	0.009612	0.331047	0.000581
A01	72200000	73200000	0.027291	0.570077	0.010982	0.323933	0.000554
A01	72400000	73400000	0.02871	0.56984	0.011595	0.315799	0.000625
A01	72600000	73600000	0.029476	0.520993	0.007638	0.336351	0.00091
A01	72800000	73800000	0.029662	0.483905	0.009787	0.375216	0.000947
A01	73000000	74000000	0.02183	0.511536	0.009002	0.384989	0.000833
A01	73200000	74200000	0.010139	0.525594	0.00709	0.419251	0.000641
A01	73400000	74400000	0.015829	0.470393	0.006001	0.422142	0.001146
A01	73600000	74600000	0.013453	0.495004	0.006001	0.428738	0.001174
A01	73800000	74800000	0.027635	0.462426	0.003852	0.428952	0.001337
A01	7400000	8400000	0.071694	0.174554	0.000917	0.290295	0.004551
A01	74000000	75000000	0.028275	0.440228	0.000243	0.442368	0.001728
A01	74200000	75200000	0.037747	0.390484	0.001031	0.430649	0.002472
A01	74400000	75400000	0.034967	0.420124	0.001031	0.439463	0.002109
A01	74600000	75600000	0.038557	0.434722	0.001962	0.412292	0.001856
A01	74800000	75800000	0.025076	0.447466	0.010179	0.421805	0.001762
A01	75000000	76000000	0.019657	0.465017	0.010179	0.434354	0.001335
A01	75200000	76200000	0.015322	0.485263	0.009275	0.426625	0.000852
A01	75400000	76400000	0.010993	0.505052	0.009275	0.433496	0.000545
A01	75600000	76600000	0.007403	0.511207	0.008344	0.437345	0.000662
A01	75800000	76800000	0.008372	0.516364	0.000127	0.424978	0.000845
A01	7600000	8600000	0.063571	0.169007	0	0.285597	0.004588
A01	76000000	77000000	0.014107	0.514952	0.000127	0.387169	0.000871
A01	76200000	77200000	0.016491	0.530271	0	0.385394	0.000881
A01	76400000	77400000	0.018603	0.539314	0.000415	0.372661	0.001166
A01	76600000	77600000	0.018603	0.523911	0.000891	0.393267	0.000946
A01	76800000	77800000	0.016747	0.544727	0.002055	0.38518	0.000657
A01	77000000	78000000	0.011012	0.556436	0.004089	0.401193	0.000719
A01	77200000	78200000	0.004437	0.561966	0.004089	0.427086	0.000528
A01	77400000	78400000	0.009475	0.560661	0.005139	0.434825	0.000204
A01	77600000	78600000	0.019526	0.541289	0.004663	0.406535	0.000675
A01	77800000	78800000	0.028445	0.523403	0.003499	0.398004	0.000764
A01	7800000	8800000	0.047444	0.162744	0	0.308892	0.004115
A01	78000000	79000000	0.028445	0.528742	0.002539	0.392884	0.000805
A01	78200000	79200000	0.027193	0.535266	0.005873	0.387203	0.000779
A01	78400000	79400000	0.022062	0.495138	0.005645	0.390164	0.000851
A01	78600000	79600000	0.014156	0.514822	0.0103	0.411842	0.000424
A01	78800000	79800000	0.006906	0.52459	0.0103	0.425073	0.000335
A01	79000000	80000000	0.007153	0.542263	0.010024	0.409411	0.00024
A01	79200000	80200000	0.010758	0.541507	0.009566	0.396353	0.000186
A01	79400000	80400000	0.014821	0.550175	0.008784	0.409618	0.000272
A01	79600000	80600000	0.018481	0.547131	0.006192	0.405648	0.00035
A01	79800000	80800000	0.018495	0.545008	0.006192	0.409296	0.00051
A01	800000	1800000	0.051026	0.112178	0.001192	0.24149	0.00517
A01	8000000	9000000	0.031982	0.175744	0	0.311571	0.004654
A01	80000000	81000000	0.022806	0.523619	0.005718	0.431699	0.000727
A01	80200000	81200000	0.022785	0.525872	0.004213	0.432206	0.000727
A01	80400000	81400000	0.016703	0.541765	0.007676	0.419064	0.000766
A01	80600000	81600000	0.010898	0.538381	0.005613	0.423707	0.000788
A01	80800000	81800000	0.013433	0.533644	0.005613	0.42208	0.000732
A01	81000000	82000000	0.012427	0.533184	0.007987	0.41884	0.000559
A01	81200000	82200000	0.010526	0.522049	0.007542	0.41955	0.000787
A01	81400000	82400000	0.018248	0.525674	0.003624	0.396734	0.000857
A01	81600000	82600000	0.020071	0.510398	0.003624	0.392646	0.001449
A01	81800000	82800000	0.01743	0.519573	0.004496	0.383967	0.001603
A01	8200000	9200000	0.03321	0.201808	0.001483	0.302971	0.004409
A01	82000000	83000000	0.027969	0.490922	0.002977	0.376952	0.002396
A01	82200000	83200000	0.043269	0.49977	0.002051	0.349035	0.002695
A01	82400000	83400000	0.046701	0.487885	0.002051	0.350154	0.002974
A01	82600000	83600000	0.053587	0.521223	0.003658	0.330142	0.002404
A01	82800000	83800000	0.05999	0.522018	0.002786	0.332211	0.002146
A01	83000000	84000000	0.051367	0.532653	0.005154	0.337767	0.001545
A01	83200000	84200000	0.036326	0.527636	0.00678	0.36629	0.001189
A01	83400000	84400000	0.032269	0.527053	0.00819	0.388647	0.00073
A01	83600000	84600000	0.02356	0.501537	0.006583	0.430676	0.000564
A01	83800000	84800000	0.021583	0.488751	0.008648	0.431102	0.000678
A01	8400000	9400000	0.052372	0.249952	0.003889	0.287766	0.00365
A01	84000000	85000000	0.020891	0.507338	0.007841	0.430372	0.000408
A01	84200000	85200000	0.021157	0.488134	0.007057	0.450238	0.00035
A01	84400000	85400000	0.018574	0.473712	0.005647	0.453693	0.000259
A01	84600000	85600000	0.019007	0.479471	0.01074	0.451872	0.0003
A01	84800000	85800000	0.014386	0.512309	0.008675	0.441276	0.000186
A01	85000000	86000000	0.011677	0.52046	0.005935	0.441188	0.000186
A01	85200000	86200000	0.013355	0.547983	0.006227	0.407311	0.000176
A01	85400000	86400000	0.014655	0.564335	0.006227	0.401606	0.000484
A01	85600000	86600000	0.014222	0.606525	0.001134	0.363324	0.000443
A01	85800000	86800000	0.025813	0.583832	0.001134	0.350597	0.00057
A01	8600000	9600000	0.075166	0.305639	0.003889	0.272504	0.003136
A01	86000000	87000000	0.023746	0.59308	0.001134	0.348168	0.00057
A01	86200000	87200000	0.021521	0.58457	0	0.3687	0.000543
A01	86400000	87400000	0.017059	0.602025	0	0.356082	0.000412
A01	86600000	87600000	0.017059	0.55685	0	0.373879	0.000629
A01	86800000	87800000	0.011127	0.532116	0.00076	0.3848	0.001277
A01	87000000	88000000	0.020378	0.467394	0.00076	0.390649	0.001446
A01	87200000	88200000	0.028915	0.461766	0.000854	0.366449	0.001844
A01	87400000	88400000	0.033117	0.466233	0.004264	0.374264	0.00168
A01	87600000	88600000	0.034215	0.434809	0.006367	0.392242	0.001663
A01	87800000	88800000	0.036646	0.478206	0.005904	0.387732	0.000946
A01	8800000	9800000	0.074871	0.342764	0.005021	0.261054	0.003018
A01	88000000	89000000	0.027708	0.53156	0.00757	0.38597	0.000777
A01	88200000	89200000	0.020392	0.50266	0.015259	0.410281	0.000412
A01	88400000	89400000	0.015979	0.493633	0.020241	0.414519	0.000457
A01	88600000	89600000	0.016593	0.482713	0.018138	0.411832	0.000834
A01	88800000	89800000	0.013973	0.423666	0.023691	0.437177	0.001217
A01	89000000	90000000	0.022199	0.362516	0.022025	0.437766	0.001516
A01	89200000	90200000	0.018639	0.387975	0.015024	0.444557	0.001523
A01	89400000	90400000	0.017498	0.409534	0.013545	0.43278	0.001548
A01	89600000	90600000	0.015786	0.477052	0.014218	0.415005	0.000971
A01	89800000	90800000	0.008934	0.503026	0.010809	0.418117	0.00089
A01	9000000	10000000	0.073662	0.397207	0.005021	0.257053	0.002469
A01	90000000	91000000	0.0015	0.526768	0.01092	0.445292	0.000591
A01	90200000	91200000	0.003374	0.558876	0.010138	0.403922	0.000588
A01	90400000	91400000	0.00364	0.556046	0.004072	0.406076	0.000473
A01	90600000	91600000	0.007398	0.568027	0.003843	0.392143	0.000737
A01	90800000	91800000	0.011745	0.606321	0.001402	0.357418	0.000535
A01	91000000	92000000	0.014215	0.64353	0.010865	0.316255	0.000578
A01	91200000	92200000	0.017379	0.644378	0.011894	0.323989	0.000773
A01	91400000	92400000	0.018044	0.622502	0.015794	0.335859	0.000773
A01	91600000	92600000	0.014286	0.584472	0.017843	0.35707	0.000509
A01	91800000	92800000	0.009939	0.529474	0.019679	0.403065	0.000388
A01	9200000	10200000	0.078119	0.350802	0.003538	0.273165	0.002873
A01	92000000	93000000	0.012001	0.475379	0.010105	0.419585	0.001174
A01	92200000	93200000	0.008875	0.445843	0.009076	0.439856	0.001053
A01	92400000	93400000	0.018238	0.382502	0.004329	0.426455	0.002003
A01	92600000	93600000	0.024123	0.37626	0.001836	0.419601	0.002221
A01	92800000	93800000	0.029619	0.397584	0	0.388552	0.00269
A01	93000000	94000000	0.028548	0.437759	0	0.381442	0.002307
A01	93200000	94200000	0.027509	0.444218	0.001753	0.379794	0.002229
A01	93400000	94400000	0.020201	0.500276	0.003191	0.385724	0.00164
A01	93600000	94600000	0.017094	0.516098	0.004148	0.392973	0.001422
A01	93800000	94800000	0.020709	0.497059	0.004148	0.406739	0.001192
A01	9400000	10400000	0.075193	0.31856	0.001132	0.297816	0.002634
A01	94000000	95000000	0.018833	0.489806	0.004204	0.418337	0.00108
A01	94200000	95200000	0.017792	0.475997	0.003894	0.404909	0.001272
A01	94400000	95400000	0.025733	0.445518	0.005463	0.402941	0.001283
A01	94600000	95600000	0.029494	0.429296	0.004881	0.392532	0.001452
A01	94800000	95800000	0.026617	0.409346	0.004881	0.391571	0.002002
A01	95000000	96000000	0.023927	0.430164	0.004825	0.372085	0.00193
A01	95200000	96200000	0.037011	0.409321	0.00359	0.38907	0.001936
A01	95400000	96400000	0.044385	0.450649	0.000882	0.378767	0.001771
A01	95600000	96600000	0.048332	0.420641	0.000507	0.401331	0.001868
A01	95800000	96800000	0.044732	0.456149	0.001275	0.400001	0.001202
A01	9600000	10600000	0.058137	0.263393	0.001132	0.329326	0.00282
A01	96000000	97000000	0.049965	0.435211	0.001275	0.39613	0.001152
A01	96200000	97200000	0.048852	0.428515	0.001067	0.403753	0.001332
A01	96400000	97400000	0.037845	0.438842	0.000768	0.403542	0.001358
A01	96600000	97600000	0.030247	0.462919	0.000768	0.393376	0.001092
A01	96800000	97800000	0.027613	0.47502	0.001487	0.386525	0.00122
A01	97000000	98000000	0.02238	0.510579	0.001487	0.394188	0.001036
A01	97200000	98200000	0.010509	0.547119	0.001487	0.387031	0.000651
A01	97400000	98400000	0.003799	0.527627	0.002375	0.412984	0.000543
A01	97600000	98600000	0.006658	0.555089	0.002507	0.391518	0.000703
A01	97800000	98800000	0.012273	0.544573	0.00102	0.397488	0.000538
A01	9800000	10800000	0.073073	0.276694	0	0.325573	0.00294
A01	98000000	99000000	0.013775	0.493958	0.002962	0.42666	0.000703
A01	98200000	99200000	0.02137	0.52092	0.002962	0.408298	0.000601
A01	98400000	99400000	0.025133	0.558326	0.003574	0.379395	0.000519
A01	98600000	99600000	0.019386	0.573061	0.003442	0.38259	0.000441
A01	98800000	99800000	0.022321	0.578402	0.003442	0.366004	0.000551
A01	99000000	100000000	0.020819	0.597359	0.002366	0.355682	0.0006
A01	99200000	100200000	0.016111	0.588325	0.002366	0.370682	0.000753
A01	99400000	100400000	0.014874	0.578655	0.000866	0.376504	0.000802
A01	99600000	100600000	0.016483	0.529289	0.005948	0.419998	0.001102
A01	99800000	100800000	0.010003	0.483452	0.006081	0.426115	0.001818
A02	0	1000000	0.063607	0.0384	0.000607	0.175431	0.003737
A02	1000000	2000000	0.071526	0.112096	9.3e-05	0.206513	0.004646
A02	10000000	11000000	0.021973	0.323106	0.004703	0.34566	0.003336
A02	100000000	101000000	0.054439	0.297047	0.000207	0.333418	0.004211
A02	100200000	101200000	0.052001	0.332836	6.2e-05	0.324418	0.003497
A02	100400000	101400000	0.054062	0.376375	6.2e-05	0.311483	0.002855
A02	100600000	101600000	0.053198	0.411686	0.002181	0.300611	0.002258
A02	100800000	101800000	0.045733	0.438897	0.008588	0.321117	0.002121
A02	101000000	102000000	0.041688	0.497804	0.011418	0.303687	0.001611
A02	101200000	102200000	0.041423	0.478033	0.011356	0.308936	0.001942
A02	101400000	102400000	0.040501	0.410229	0.013552	0.344327	0.00226
A02	101600000	102600000	0.035406	0.387185	0.01378	0.357655	0.002345
A02	101800000	102800000	0.032886	0.385169	0.007666	0.350945	0.002281
A02	10200000	11200000	0.029521	0.275691	0.002449	0.346517	0.003732
A02	102000000	103000000	0.028468	0.379505	0.004836	0.351765	0.002499
A02	102200000	103200000	0.033517	0.365957	0.004836	0.350568	0.00274
A02	102400000	103400000	0.039211	0.383834	0.00264	0.300561	0.002966
A02	102600000	103600000	0.041436	0.360558	0.001081	0.307176	0.003458
A02	102800000	103800000	0.042963	0.302106	0.000788	0.281765	0.004473
A02	103000000	104000000	0.040365	0.267032	0.000788	0.305	0.004465
A02	103200000	104200000	0.030084	0.276689	0.000788	0.301288	0.004849
A02	103400000	104400000	0.028065	0.262215	0.000993	0.318836	0.005161
A02	103600000	104600000	0.026653	0.239788	0.005189	0.318988	0.004819
A02	103800000	104800000	0.037543	0.243417	0.005189	0.334956	0.004096
A02	10400000	11400000	0.029644	0.321359	0.002449	0.329306	0.003663
A02	104000000	105000000	0.041153	0.209699	0.005721	0.332092	0.004504
A02	104200000	105200000	0.037032	0.193808	0.005721	0.320848	0.004391
A02	104400000	105400000	0.031473	0.171036	0.005516	0.327365	0.004696
A02	104600000	105600000	0.034423	0.167341	0.000532	0.318979	0.00497
A02	104800000	105800000	0.03742	0.146358	0.000532	0.288274	0.005223
A02	105000000	106000000	0.054619	0.146457	0	0.275009	0.005066
A02	105200000	106200000	0.057897	0.162205	0.001903	0.302018	0.004773
A02	105400000	106400000	0.075514	0.169532	0.001903	0.280947	0.00436
A02	105600000	106600000	0.086331	0.176645	0.001903	0.248627	0.004507
A02	105800000	106800000	0.078297	0.189301	0.001903	0.269166	0.004806
A02	10600000	11600000	0.034913	0.29899	0.002449	0.332043	0.003728
A02	106000000	107000000	0.066516	0.161151	0.001903	0.269491	0.005694
A02	106200000	107200000	0.066392	0.127189	0.01043	0.250079	0.005992
A02	106400000	107400000	0.046497	0.10176	0.01043	0.246569	0.005719
A02	106600000	107600000	0.031318	0.086263	0.01043	0.25936	0.005308
A02	106800000	107800000	0.023624	0.057857	0.01043	0.248653	0.004876
A02	107000000	108000000	0.024231	0.035098	0.01043	0.220947	0.004376
A02	107200000	108141443	0.0340371	0.0077392	0	0.181248	0.0042647
A02	107400000	108141443	0.0424065	0.008354	0	0.173754	0.0044252
A02	107600000	108141443	0.0460399	0.0103575	0	0.157217	0.0047059
A02	107800000	108141443	0.0711861	0.0132584	0	0.1095	0.0049027
A02	10800000	11800000	0.048833	0.264779	0.000862	0.322718	0.003981
A02	108000000	108141443	0.0900433	0.0019018	0	0.0464993	0.0051823
A02	11000000	12000000	0.058767	0.282219	0.000674	0.302236	0.003635
A02	11200000	12200000	0.060094	0.276407	0.000674	0.316053	0.003594
A02	11400000	12400000	0.066796	0.243061	0.000674	0.316853	0.003282
A02	11600000	12600000	0.067192	0.255039	0.000674	0.316576	0.003593
A02	11800000	12800000	0.065803	0.287972	0	0.295973	0.003645
A02	1200000	2200000	0.103722	0.138699	9.3e-05	0.212197	0.004748
A02	12000000	13000000	0.068453	0.303289	0	0.298067	0.003448
A02	12200000	13200000	0.072963	0.346756	0	0.286598	0.00299
A02	12400000	13400000	0.084517	0.344637	0.000325	0.285452	0.003073
A02	12600000	13600000	0.085891	0.370727	0.000325	0.289507	0.002455
A02	12800000	13800000	0.076998	0.388167	0.002828	0.322007	0.002053
A02	13000000	14000000	0.078362	0.3519	0.002828	0.339213	0.002037
A02	13200000	14200000	0.070463	0.346997	0.003807	0.368189	0.00258
A02	13400000	14400000	0.056035	0.378379	0.003482	0.365504	0.002366
A02	13600000	14600000	0.057651	0.398284	0.003979	0.355775	0.002249
A02	13800000	14800000	0.048491	0.364196	0.001476	0.36424	0.002999
A02	1400000	2400000	0.107506	0.143374	9.3e-05	0.20368	0.005207
A02	14000000	15000000	0.033844	0.37253	0.001582	0.364608	0.003446
A02	14200000	15200000	0.036766	0.357406	0.001443	0.341712	0.003732
A02	14400000	15400000	0.034182	0.354731	0.001443	0.359162	0.003687
A02	14600000	15600000	0.029952	0.30948	0.000946	0.384865	0.00439
A02	14800000	15800000	0.037884	0.32052	0.000946	0.379866	0.003787
A02	15000000	16000000	0.049127	0.353767	0.00084	0.363177	0.003012
A02	15200000	16200000	0.049	0.362141	0	0.383363	0.002627
A02	15400000	16400000	0.048729	0.393193	0	0.37861	0.002549
A02	15600000	16600000	0.049679	0.378245	0	0.382537	0.002099
A02	15800000	16800000	0.052928	0.360146	0	0.400677	0.002124
A02	1600000	2600000	0.124536	0.125173	9.3e-05	0.186907	0.005262
A02	16000000	17000000	0.040308	0.362513	0.002944	0.405333	0.002428
A02	16200000	17200000	0.034322	0.393421	0.003664	0.395213	0.001867
A02	16400000	17400000	0.03573	0.389178	0.003923	0.396291	0.001739
A02	16600000	17600000	0.026432	0.449453	0.005189	0.401938	0.001339
A02	16800000	17800000	0.03239	0.447433	0.005189	0.379236	0.001316
A02	17000000	18000000	0.032826	0.431966	0.002427	0.425421	0.000992
A02	17200000	18200000	0.028164	0.4513	0.001707	0.420638	0.001164
A02	17400000	18400000	0.027018	0.447362	0.00295	0.422961	0.00152
A02	17600000	18600000	0.027018	0.446234	0.001684	0.400515	0.001447
A02	17800000	18800000	0.014816	0.506325	0.003174	0.387551	0.001159
A02	1800000	2800000	0.148509	0.122547	9.3e-05	0.175624	0.005555
A02	18000000	19000000	0.018563	0.499305	0.002992	0.328898	0.001446
A02	18200000	19200000	0.033753	0.434975	0.002992	0.334534	0.001722
A02	18400000	19400000	0.050121	0.408623	0.00149	0.34352	0.001368
A02	18600000	19600000	0.055743	0.410526	0.00149	0.334778	0.001594
A02	18800000	19800000	0.053505	0.401746	0	0.348561	0.001687
A02	19000000	20000000	0.04917	0.408741	0	0.393911	0.001705
A02	19200000	20200000	0.033272	0.464156	0.003341	0.393794	0.001167
A02	19400000	20400000	0.018576	0.495903	0.00499	0.386407	0.001125
A02	19600000	20600000	0.017071	0.501673	0.00499	0.390086	0.000848
A02	19800000	20800000	0.016361	0.471438	0.00499	0.41837	0.001435
A02	200000	1200000	0.0702	0.042536	0.000607	0.185057	0.003266
A02	2000000	3000000	0.138423	0.145734	0.000489	0.18816	0.005298
A02	20000000	21000000	0.014674	0.477268	0.00499	0.414739	0.001346
A02	20200000	21200000	0.020062	0.445855	0.003745	0.432135	0.001404
A02	20400000	21400000	0.023801	0.419563	0.002096	0.428586	0.001595
A02	20600000	21600000	0.027793	0.404441	0.002096	0.444107	0.001764
A02	20800000	21800000	0.026146	0.400498	0.002096	0.432805	0.001375
A02	21000000	22000000	0.031579	0.438354	0.002096	0.407488	0.00123
A02	21200000	22200000	0.030572	0.459899	0.002048	0.400506	0.001172
A02	21400000	22400000	0.032114	0.470336	0.004246	0.405532	0.000935
A02	21600000	22600000	0.024005	0.472482	0.005768	0.428646	0.000901
A02	21800000	22800000	0.023173	0.52653	0.00754	0.408913	0.000483
A02	2200000	3200000	0.118968	0.151495	0.000489	0.190452	0.005458
A02	22000000	23000000	0.01774	0.522151	0.01141	0.429738	0.000573
A02	22200000	23200000	0.012688	0.532216	0.01636	0.422671	0.000573
A02	22400000	23400000	0	0.605046	0.016562	0.3968	0.000499
A02	22600000	23600000	0.002035	0.62914	0.018253	0.374029	0.00058
A02	22800000	23800000	0.018232	0.572289	0.017391	0.382375	0.000941
A02	23000000	24000000	0.026004	0.547314	0.013933	0.372746	0.000898
A02	23200000	24200000	0.026004	0.548296	0.006935	0.375652	0.000997
A02	23400000	24400000	0.028112	0.485795	0.00548	0.406854	0.000944
A02	23600000	24600000	0.026077	0.486452	0.002969	0.406081	0.000737
A02	23800000	24800000	0.040373	0.478602	0.00406	0.418898	0.000697
A02	2400000	3400000	0.116905	0.140832	0.000489	0.186833	0.004612
A02	24000000	25000000	0.053451	0.462427	0.003648	0.407739	0.000674
A02	24200000	25200000	0.058405	0.424211	0.007182	0.410103	0.000792
A02	24400000	25400000	0.062277	0.425962	0.006237	0.411145	0.001018
A02	24600000	25600000	0.063771	0.396912	0.005535	0.430705	0.001205
A02	24800000	25800000	0.038285	0.433008	0.005501	0.42055	0.000998
A02	25000000	26000000	0.037778	0.412188	0.00746	0.426825	0.000955
A02	25200000	26200000	0.049202	0.417426	0.003926	0.402642	0.000923
A02	25400000	26400000	0.043222	0.414264	0.008322	0.412016	0.000742
A02	25600000	26600000	0.041911	0.441757	0.008617	0.394761	0.000677
A02	25800000	26800000	0.042316	0.447185	0.013099	0.39939	0.000563
A02	2600000	3600000	0.096778	0.125125	0.002114	0.218813	0.004867
A02	26000000	27000000	0.027987	0.455737	0.01114	0.39737	0.000732
A02	26200000	27200000	0.017107	0.435011	0.011859	0.422023	0.000811
A02	26400000	27400000	0.031557	0.429557	0.007795	0.404004	0.000938
A02	26600000	27600000	0.036315	0.418649	0.0075	0.388945	0.000848
A02	26800000	27800000	0.036621	0.399044	0.001051	0.406883	0.000848
A02	27000000	28000000	0.030607	0.451447	0.002142	0.403094	0.000758
A02	27200000	28200000	0.030295	0.501226	0.002659	0.383355	0.00055
A02	27400000	28400000	0.015845	0.526521	0.010891	0.386259	0.000523
A02	27600000	28600000	0.01598	0.530048	0.013157	0.404646	0.000436
A02	27800000	28800000	0.014601	0.542024	0.019754	0.39318	0.00047
A02	2800000	3800000	0.067561	0.128986	0.002114	0.226607	0.004367
A02	28000000	29000000	0.025786	0.505395	0.018857	0.406942	0.000428
A02	28200000	29200000	0.0206	0.530916	0.017814	0.399719	0.000372
A02	28400000	29400000	0.026354	0.511625	0.009667	0.404881	0.000582
A02	28600000	29600000	0.021278	0.524424	0.008153	0.399792	0.000789
A02	28800000	29800000	0.019457	0.541282	0.001556	0.379352	0.000842
A02	29000000	30000000	0.010845	0.578946	0.001362	0.355294	0.001127
A02	29200000	30200000	0.018071	0.548985	0.001169	0.384043	0.001189
A02	29400000	30400000	0.016874	0.572191	0.002046	0.379039	0.000941
A02	29600000	30600000	0.026097	0.575115	0.001479	0.35802	0.000816
A02	29800000	30800000	0.028155	0.573807	0.003854	0.363386	0.000729
A02	3000000	4000000	0.060739	0.103566	0.001625	0.218008	0.004709
A02	30000000	31000000	0.025582	0.577069	0.004012	0.377484	0.000309
A02	30200000	31200000	0.022137	0.565493	0.00636	0.369118	0.000703
A02	30400000	31400000	0.032455	0.535186	0.006645	0.360136	0.000937
A02	30600000	31600000	0.025017	0.520949	0.00646	0.388757	0.000926
A02	30800000	31800000	0.026348	0.514736	0.004085	0.387472	0.001192
A02	31000000	32000000	0.029807	0.48974	0.005146	0.400918	0.001308
A02	31200000	32200000	0.028215	0.508062	0.002798	0.399718	0.000996
A02	31400000	32400000	0.013654	0.538613	0.005387	0.409982	0.000666
A02	31600000	32600000	0.016064	0.56284	0.012465	0.376475	0.000595
A02	31800000	32800000	0.018954	0.573741	0.012465	0.368309	0.000492
A02	3200000	4200000	0.053259	0.107466	0.001625	0.214291	0.004419
A02	32000000	33000000	0.015495	0.593749	0.011327	0.345394	0.000605
A02	32200000	33200000	0.018413	0.566895	0.017191	0.352104	0.000663
A02	32400000	33400000	0.018099	0.589776	0.013974	0.329389	0.000626
A02	32600000	33600000	0.014261	0.549264	0.008673	0.365463	0.00088
A02	32800000	33800000	0.011015	0.512894	0.008673	0.387429	0.001233
A02	33000000	34000000	0.011015	0.4868	0.008592	0.425454	0.001164
A02	33200000	34200000	0.011857	0.49753	0.002728	0.432889	0.001222
A02	33400000	34400000	0.011857	0.508808	0.001777	0.418026	0.001222
A02	33600000	34600000	0.013468	0.51199	0.000562	0.418725	0.000968
A02	33800000	34800000	0.011834	0.528229	0.002654	0.403563	0.00061
A02	3400000	4400000	0.051316	0.137937	0.001625	0.229266	0.004916
A02	34000000	35000000	0.012318	0.533476	0.002654	0.381889	0.000642
A02	34200000	35200000	0.007232	0.550912	0.003124	0.372536	0.000432
A02	34400000	35400000	0.011307	0.479599	0.00318	0.411146	0.000463
A02	34600000	35600000	0.019433	0.462975	0.003985	0.402275	0.000585
A02	34800000	35800000	0.017441	0.463933	0.001893	0.422306	0.000894
A02	35000000	36000000	0.042369	0.44647	0.002425	0.425716	0.000828
A02	35200000	36200000	0.046597	0.442315	0.002033	0.418162	0.001034
A02	35400000	36400000	0.043878	0.473896	0.001977	0.406992	0.001172
A02	35600000	36600000	0.036071	0.522193	0.00061	0.396165	0.00105
A02	35800000	36800000	0.050423	0.493704	0.00061	0.354578	0.001129
A02	3600000	4600000	0.047909	0.178476	0	0.222787	0.00475
A02	36000000	37000000	0.037526	0.507286	7.8e-05	0.338885	0.001236
A02	36200000	37200000	0.034264	0.52649	0.001058	0.339724	0.001079
A02	36400000	37400000	0.032908	0.520841	0.001058	0.359125	0.001054
A02	36600000	37600000	0.034441	0.477601	0.002846	0.37322	0.001365
A02	36800000	37800000	0.023091	0.513117	0.003811	0.399827	0.000846
A02	37000000	38000000	0.010576	0.533252	0.003811	0.42159	0.000581
A02	37200000	38200000	0.01018	0.505021	0.003445	0.449121	0.000482
A02	37400000	38400000	0.01018	0.496025	0.004996	0.457137	0.000338
A02	37600000	38600000	0.009797	0.47949	0.012467	0.486035	0.000224
A02	37800000	38800000	0.007893	0.464076	0.012554	0.496103	0.000232
A02	3800000	4800000	0.052526	0.223773	0	0.231247	0.005283
A02	38000000	39000000	0.007893	0.448205	0.012554	0.495027	0.000339
A02	38200000	39200000	0.008034	0.477997	0.01253	0.466369	0.000339
A02	38400000	39400000	0.008034	0.530489	0.011392	0.423913	0.000339
A02	38600000	39600000	0.004919	0.565599	0.008993	0.395477	0.000142
A02	38800000	39800000	0.001896	0.596862	0.008953	0.38284	0.00015
A02	39000000	40000000	0.001896	0.601188	0.008953	0.37893	0.000108
A02	39200000	40200000	0.000322	0.614708	0.008285	0.369302	0.000108
A02	39400000	40400000	0.000322	0.581161	0.008503	0.395044	0.000108
A02	39600000	40600000	0.001221	0.620409	0.001932	0.373041	0.000157
A02	39800000	40800000	0.009905	0.590252	0.005978	0.387692	0.000445
A02	400000	1400000	0.069675	0.041381	0.000607	0.198256	0.003643
A02	4000000	5000000	0.047328	0.251617	0.000855	0.245622	0.005588
A02	40000000	41000000	0.010525	0.605645	0.006873	0.376089	0.000413
A02	40200000	41200000	0.01349	0.560421	0.011921	0.40821	0.000457
A02	40400000	41400000	0.01349	0.57542	0.015282	0.390496	0.000457
A02	40600000	41600000	0.015319	0.513963	0.015188	0.413726	0.000783
A02	40800000	41800000	0.015359	0.532465	0.01013	0.396965	0.000452
A02	41000000	42000000	0.017685	0.515889	0.009419	0.393192	0.000894
A02	41200000	42200000	0.01472	0.531365	0.004371	0.376853	0.001093
A02	41400000	42400000	0.022537	0.490138	0.000379	0.387859	0.001603
A02	41600000	42600000	0.025927	0.463497	0.002253	0.412782	0.001651
A02	41800000	42800000	0.022159	0.439491	0.002253	0.403816	0.002057
A02	4200000	5200000	0.035685	0.295423	0.000855	0.262883	0.005096
A02	42000000	43000000	0.023458	0.435945	0.002069	0.414936	0.001582
A02	42200000	43200000	0.02472	0.448879	0.002069	0.407899	0.001339
A02	42400000	43400000	0.021155	0.444749	0.002069	0.422839	0.001381
A02	42600000	43600000	0.023855	0.469529	0	0.382565	0.00117
A02	42800000	43800000	0.024056	0.47471	0.000962	0.401906	0.000883
A02	43000000	44000000	0.019811	0.494079	0.002502	0.403928	0.000883
A02	43200000	44200000	0.020146	0.452107	0.002502	0.389719	0.001498
A02	43400000	44400000	0.02547	0.437294	0.005728	0.368954	0.001316
A02	43600000	44600000	0.026884	0.429024	0.005728	0.381889	0.001334
A02	43800000	44800000	0.022935	0.411165	0.004978	0.376453	0.001578
A02	4400000	5400000	0.034919	0.309273	0.000855	0.263439	0.005221
A02	44000000	45000000	0.029226	0.351355	0.003438	0.37584	0.001932
A02	44200000	45200000	0.028378	0.380493	0.003859	0.375554	0.001899
A02	44400000	45400000	0.026608	0.377026	0.002509	0.382977	0.002258
A02	44600000	45600000	0.028023	0.401777	0.003954	0.385377	0.002224
A02	44800000	45800000	0.026815	0.441463	0.003742	0.376956	0.002009
A02	45000000	46000000	0.024005	0.465056	0.003742	0.391413	0.002319
A02	45200000	46200000	0.032748	0.450504	0.003445	0.399394	0.002157
A02	45400000	46400000	0.030351	0.470385	0.004025	0.390404	0.001769
A02	45600000	46600000	0.036544	0.465579	0.00258	0.375787	0.001873
A02	45800000	46800000	0.048642	0.40484	0.00258	0.395304	0.001974
A02	4600000	5600000	0.031992	0.294916	0.000855	0.263286	0.004984
A02	46000000	47000000	0.053849	0.399672	0.002948	0.366526	0.001645
A02	46200000	47200000	0.053221	0.349581	0.002824	0.396484	0.001735
A02	46400000	47400000	0.055548	0.339052	0.000368	0.395753	0.001875
A02	46600000	47600000	0.053244	0.349472	0.002207	0.379395	0.001942
A02	46800000	47800000	0.04705	0.417318	0.002207	0.331226	0.001956
A02	47000000	48000000	0.056086	0.406534	0.002025	0.327095	0.001993
A02	47200000	48200000	0.063486	0.444615	0.002025	0.286291	0.001852
A02	47400000	48400000	0.060483	0.440988	0.003164	0.292315	0.001869
A02	47600000	48600000	0.045366	0.418923	0.001519	0.339135	0.001782
A02	47800000	48800000	0.039462	0.399754	0.001906	0.386033	0.001519
A02	4800000	5800000	0.038228	0.253838	0.000855	0.27035	0.004415
A02	48000000	49000000	0.021738	0.439406	0.010276	0.408083	0.001147
A02	48200000	49200000	0.011099	0.430097	0.016918	0.407058	0.001523
A02	48400000	49400000	0.017723	0.429582	0.015779	0.418457	0.001719
A02	48600000	49600000	0.020949	0.429142	0.015585	0.404004	0.001581
A02	48800000	49800000	0.021549	0.410622	0.016742	0.417235	0.001624
A02	49000000	50000000	0.028399	0.413209	0.008297	0.412353	0.001758
A02	49200000	50200000	0.028564	0.403282	0.001655	0.425405	0.001389
A02	49400000	50400000	0.020193	0.43454	0.003428	0.426079	0.001098
A02	49600000	50600000	0.016226	0.446695	0.003428	0.437817	0.001141
A02	49800000	50800000	0.015895	0.471738	0.004628	0.422008	0.001211
A02	5000000	6000000	0.031262	0.272367	0.000401	0.298669	0.004367
A02	50000000	51000000	0.011155	0.474468	0.008368	0.425766	0.001077
A02	50200000	51200000	0.00882	0.489793	0.013543	0.460282	0.000741
A02	50400000	51400000	0.006518	0.486557	0.016678	0.464274	0.000396
A02	50600000	51600000	0.006518	0.513393	0.019243	0.450847	0.000292
A02	50800000	51800000	0.015462	0.518201	0.017965	0.440541	0.000305
A02	51000000	52000000	0.015752	0.524975	0.01419	0.436489	0.000305
A02	51200000	52200000	0.012728	0.548449	0.009077	0.407796	0.000386
A02	51400000	52400000	0.014973	0.559786	0.005009	0.408435	0.000328
A02	51600000	52600000	0.014973	0.536662	0.004401	0.431761	0.000286
A02	51800000	52800000	0.006161	0.530809	0.002952	0.442595	0.000288
A02	5200000	6200000	0.035641	0.256174	0.000401	0.310961	0.004508
A02	52000000	53000000	0.004128	0.510747	0.003197	0.460391	0.000358
A02	52200000	53200000	0.003802	0.524453	0.010017	0.460159	0.000237
A02	52400000	53400000	0.000873	0.506653	0.015426	0.455652	0.000305
A02	52600000	53600000	0.001176	0.512252	0.015821	0.444591	0.000302
A02	52800000	53800000	0.00106	0.52905	0.020033	0.429187	0.000243
A02	53000000	54000000	0.000693	0.553745	0.022466	0.419304	0.000173
A02	53200000	54200000	0.000588	0.520333	0.021446	0.456509	0.000173
A02	53400000	54400000	0.000588	0.528164	0.017739	0.458964	0.000259
A02	53600000	54600000	0.004624	0.525768	0.019164	0.466245	0.000262
A02	53800000	54800000	0.004339	0.524593	0.015711	0.471506	0.000548
A02	5400000	6400000	0.04023	0.24516	0.000401	0.311522	0.004642
A02	54000000	55000000	0.004765	0.523596	0.014959	0.462281	0.000548
A02	54200000	55200000	0.008222	0.55781	0.009097	0.420101	0.000587
A02	54400000	55400000	0.010097	0.523198	0.006555	0.442012	0.000654
A02	54600000	55600000	0.011283	0.520602	0.002778	0.410917	0.001298
A02	54800000	55800000	0.012893	0.517162	0.003315	0.410008	0.000943
A02	55000000	56000000	0.016083	0.49273	0.001851	0.408388	0.001135
A02	55200000	56200000	0.014848	0.473889	0.003479	0.434098	0.001249
A02	55400000	56400000	0.013624	0.522831	0.004262	0.407216	0.001028
A02	55600000	56600000	0.015558	0.531901	0.004262	0.402232	0.00047
A02	55800000	56800000	0.013948	0.515708	0.00348	0.416692	0.000551
A02	5600000	6600000	0.04267	0.215596	0.001222	0.32731	0.00515
A02	56000000	57000000	0.021286	0.495624	0.002942	0.406146	0.000918
A02	56200000	57200000	0.035969	0.49434	0.001314	0.360607	0.002356
A02	56400000	57400000	0.037798	0.419737	0.000934	0.37602	0.002692
A02	56600000	57600000	0.030339	0.459708	0.000934	0.365978	0.002567
A02	56800000	57800000	0.045537	0.398166	0.000403	0.3531	0.003185
A02	57000000	58000000	0.043727	0.403324	0.001749	0.355945	0.002849
A02	57200000	58200000	0.034842	0.403867	0.001749	0.377337	0.001375
A02	57400000	58400000	0.042979	0.462907	0.001497	0.35481	0.001076
A02	57600000	58600000	0.042979	0.418424	0.00718	0.398722	0.001136
A02	57800000	58800000	0.029595	0.4892	0.009045	0.392613	0.000542
A02	5800000	6800000	0.044962	0.268962	0.001222	0.31615	0.00534
A02	58000000	59000000	0.021204	0.532335	0.009755	0.385945	0.000394
A02	58200000	59200000	0.018647	0.525255	0.009755	0.402612	0.000583
A02	58400000	59400000	0.014009	0.532878	0.016745	0.402424	0.000859
A02	58600000	59600000	0.018351	0.508964	0.011062	0.387443	0.001107
A02	58800000	59800000	0.020584	0.493136	0.009197	0.395762	0.001125
A02	59000000	60000000	0.020239	0.488817	0.007753	0.418993	0.00105
A02	59200000	60200000	0.014776	0.493885	0.013623	0.427714	0.000899
A02	59400000	60400000	0.014037	0.494468	0.008564	0.431394	0.000586
A02	59600000	60600000	0.01129	0.52735	0.008564	0.427976	0.000419
A02	59800000	60800000	0.01741	0.528345	0.013762	0.437929	0.000414
A02	600000	1600000	0.074774	0.101063	0.000366	0.196327	0.003596
A02	6000000	7000000	0.039684	0.256392	0.000821	0.293543	0.004872
A02	60000000	61000000	0.017002	0.505814	0.021478	0.446921	0.000442
A02	60200000	61200000	0.022285	0.533904	0.016726	0.421282	0.000336
A02	60400000	61400000	0.027489	0.501333	0.015859	0.431278	0.000644
A02	60600000	61600000	0.026661	0.503738	0.016718	0.428746	0.000503
A02	60800000	61800000	0.016494	0.539091	0.01248	0.40938	0.000385
A02	61000000	62000000	0.016494	0.547672	0.005373	0.39226	0.000532
A02	61200000	62200000	0.012141	0.561624	0.008565	0.379537	0.000483
A02	61400000	62400000	0.004557	0.605442	0.009286	0.360283	0.000175
A02	61600000	62600000	0.012496	0.611771	0.008427	0.350119	0.000265
A02	61800000	62800000	0.012496	0.602634	0.007467	0.357735	0.000382
A02	6200000	7200000	0.042032	0.241521	0.001553	0.308948	0.004769
A02	62000000	63000000	0.017266	0.610235	0.010105	0.350967	0.000318
A02	62200000	63200000	0.016336	0.566925	0.007308	0.38029	0.000734
A02	62400000	63400000	0.01509	0.529069	0.007678	0.414277	0.000734
A02	62600000	63600000	0.009299	0.527354	0.007965	0.426845	0.000771
A02	62800000	63800000	0.025689	0.494061	0.009372	0.426596	0.000716
A02	63000000	64000000	0.025651	0.494911	0.013106	0.430692	0.000605
A02	63200000	64200000	0.025799	0.519513	0.011593	0.431877	0.000268
A02	63400000	64400000	0.02662	0.57523	0.009287	0.391893	0.000268
A02	63600000	64600000	0.026234	0.538176	0.017953	0.401546	0.000376
A02	63800000	64800000	0.01329	0.54701	0.020441	0.417179	0.000349
A02	6400000	7400000	0.036552	0.247561	0.001553	0.321173	0.004519
A02	64000000	65000000	0.008558	0.553224	0.013388	0.416775	0.000418
A02	64200000	65200000	0.010686	0.562706	0.013388	0.383669	0.000463
A02	64400000	65400000	0.008251	0.539471	0.013388	0.398424	0.000531
A02	64600000	65600000	0.012816	0.550687	0.004435	0.396616	0.000858
A02	64800000	65800000	0.00937	0.538612	0.002757	0.407334	0.000877
A02	65000000	66000000	0.010204	0.543513	0.004673	0.41001	0.000808
A02	65200000	66200000	0.007928	0.533676	0.006136	0.437591	0.000684
A02	65400000	66400000	0.012679	0.49683	0.006484	0.462917	0.000789
A02	65600000	66600000	0.005585	0.522579	0.006484	0.451386	0.00026
A02	65800000	66800000	0.006978	0.551929	0.004267	0.426711	0.00029
A02	6600000	7600000	0.041585	0.264549	0.000732	0.296767	0.004161
A02	66000000	67000000	0.00638	0.52995	0.001811	0.442954	0.00029
A02	66200000	67200000	0.00638	0.536893	0.002919	0.440323	0.000331
A02	66400000	67400000	0.003087	0.569466	0.004207	0.421323	0.000454
A02	66600000	67600000	0.003087	0.559018	0.005301	0.434347	0.000537
A02	66800000	67800000	0.014397	0.494264	0.013528	0.464333	0.000611
A02	67000000	68000000	0.014161	0.499699	0.013528	0.466421	0.000639
A02	67200000	68200000	0.014161	0.500333	0.010957	0.454491	0.000598
A02	67400000	68400000	0.016617	0.506238	0.010305	0.438764	0.000302
A02	67600000	68600000	0.016617	0.499162	0.010827	0.440163	0.000469
A02	67800000	68800000	0.00756	0.566986	0.005037	0.390843	0.000345
A02	6800000	7800000	0.057303	0.236489	0.001657	0.304392	0.00351
A02	68000000	69000000	0.008759	0.538764	0.012776	0.395347	0.000363
A02	68200000	69200000	0.008759	0.515179	0.014683	0.416172	0.000553
A02	68400000	69400000	0.004845	0.506008	0.019783	0.430767	0.000553
A02	68600000	69600000	0.004845	0.504441	0.020606	0.438878	0.000347
A02	68800000	69800000	0.001199	0.510189	0.022455	0.448249	0.000423
A02	69000000	70000000	0.001874	0.537952	0.014716	0.425868	0.000377
A02	69200000	70200000	0.001874	0.544262	0.019391	0.425199	0.000187
A02	69400000	70400000	0.00436	0.526574	0.025791	0.433445	0.000187
A02	69600000	70600000	0.01208	0.514454	0.023501	0.429818	0.000746
A02	69800000	70800000	0.019573	0.500601	0.024205	0.43703	0.000636
A02	7000000	8000000	0.066286	0.22688	0.00304	0.326229	0.003725
A02	70000000	71000000	0.029052	0.470798	0.026918	0.45854	0.000636
A02	70200000	71200000	0.035547	0.459113	0.020336	0.46848	0.000765
A02	70400000	71400000	0.046789	0.464777	0.007852	0.45799	0.00082
A02	70600000	71600000	0.049186	0.459184	0.009659	0.46255	0.000184
A02	70800000	71800000	0.043671	0.445921	0.006957	0.482271	0.000184
A02	71000000	72000000	0.032318	0.489473	0.004244	0.458451	0.000184
A02	71200000	72200000	0.030555	0.518347	0.005304	0.425667	5.5e-05
A02	71400000	72400000	0.016827	0.513258	0.011698	0.44586	6.3e-05
A02	71600000	72600000	0.020231	0.507174	0.009742	0.416626	0.000528
A02	71800000	72800000	0.026036	0.517218	0.007712	0.392189	0.000632
A02	7200000	8200000	0.069254	0.205395	0.002308	0.310735	0.003869
A02	72000000	73000000	0.028614	0.502163	0.009853	0.381655	0.000894
A02	72200000	73200000	0.024303	0.476632	0.013688	0.400706	0.001103
A02	72400000	73400000	0.028676	0.49841	0.008153	0.377652	0.00104
A02	72600000	73600000	0.015345	0.55668	0.008153	0.3696	0.000612
A02	72800000	73800000	0.008869	0.54213	0.015946	0.377916	0.000715
A02	73000000	74000000	0.007024	0.526613	0.013805	0.389718	0.000953
A02	73200000	74200000	0.012685	0.513305	0.00891	0.384518	0.000744
A02	73400000	74400000	0.016595	0.500792	0.008051	0.375607	0.000988
A02	73600000	74600000	0.020194	0.485312	0.008051	0.386863	0.000993
A02	73800000	74800000	0.042474	0.471469	0.000177	0.365938	0.001309
A02	7400000	8400000	0.075606	0.200267	0.00255	0.297427	0.003649
A02	74000000	75000000	0.043337	0.507922	0.003886	0.364956	0.000809
A02	74200000	75200000	0.037255	0.532114	0.011358	0.367102	0.000848
A02	74400000	75400000	0.029246	0.532373	0.015879	0.379759	0.000949
A02	74600000	75600000	0.028141	0.520673	0.015991	0.377531	0.001078
A02	74800000	75800000	0.005369	0.547193	0.01667	0.40831	0.000555
A02	75000000	76000000	0.004024	0.523423	0.012961	0.431262	0.000637
A02	75200000	76200000	0.004024	0.550423	0.009788	0.405184	0.000598
A02	75400000	76400000	0.004992	0.557744	0.006248	0.419629	0.000253
A02	75600000	76600000	0.002308	0.551982	0.006136	0.422342	0.000203
A02	75800000	76800000	0.001613	0.542354	0.009858	0.431844	0.000323
A02	7600000	8600000	0.065203	0.194303	0.00255	0.323759	0.003605
A02	76000000	77000000	0.006711	0.551731	0.010037	0.418618	0.000309
A02	76200000	77200000	0.006711	0.518474	0.005738	0.455082	0.000497
A02	76400000	77400000	0.006121	0.485405	0.004926	0.460557	0.000668
A02	76600000	77600000	0.006751	0.508556	0.006606	0.447988	0.00058
A02	76800000	77800000	0.011362	0.498126	0.004739	0.445771	0.000588
A02	77000000	78000000	0.011493	0.466146	0.00473	0.449356	0.000788
A02	77200000	78200000	0.019508	0.429104	0.007437	0.457584	0.000998
A02	77400000	78400000	0.019369	0.483416	0.007776	0.421381	0.000827
A02	77600000	78600000	0.01986	0.469673	0.008082	0.447013	0.000904
A02	77800000	78800000	0.017409	0.4898	0.010816	0.433855	0.000885
A02	7800000	8800000	0.05424	0.201959	0.001625	0.329448	0.003484
A02	78000000	79000000	0.011929	0.518773	0.012134	0.435208	0.000746
A02	78200000	79200000	0.012815	0.524446	0.011046	0.433581	0.000442
A02	78400000	79400000	0.01598	0.508484	0.011474	0.439386	0.000656
A02	78600000	79600000	0.014859	0.50894	0.009488	0.434787	0.001077
A02	78800000	79800000	0.019876	0.476912	0.004043	0.430301	0.001101
A02	79000000	80000000	0.021811	0.485958	0.00439	0.417055	0.001149
A02	79200000	80200000	0.01291	0.564152	0.003312	0.362152	0.001055
A02	79400000	80400000	0.017057	0.541192	0.004465	0.379783	0.000957
A02	79600000	80600000	0.017057	0.552414	0.007905	0.360039	0.000501
A02	79800000	80800000	0.00976	0.568603	0.010358	0.385517	0.000407
A02	800000	1800000	0.05988	0.105895	0.000366	0.211286	0.004295
A02	8000000	9000000	0.048417	0.225	0.002907	0.323141	0.002731
A02	80000000	81000000	0.009709	0.563072	0.009984	0.39632	0.000316
A02	80200000	81200000	0.010781	0.53051	0.010412	0.429605	0.000316
A02	80400000	81400000	0.003209	0.567462	0.01137	0.41291	0.0002
A02	80600000	81600000	0.003905	0.554981	0.00793	0.418084	0.000543
A02	80800000	81800000	0.019298	0.532039	0.005477	0.385027	0.000947
A02	81000000	82000000	0.018548	0.522948	0.004016	0.376662	0.000904
A02	81200000	82200000	0.026315	0.472272	0.00365	0.391902	0.00126
A02	81400000	82400000	0.042506	0.390383	0.000998	0.403442	0.001677
A02	81600000	82600000	0.044343	0.370593	0.002245	0.42275	0.001592
A02	81800000	82800000	0.043357	0.35884	0.002245	0.424735	0.001722
A02	8200000	9200000	0.047525	0.237231	0.002907	0.319667	0.002534
A02	82000000	83000000	0.050698	0.342844	0.003286	0.399465	0.002307
A02	82200000	83200000	0.055503	0.369173	0.002683	0.366725	0.002667
A02	82400000	83400000	0.048233	0.375901	0.003207	0.375855	0.002774
A02	82600000	83600000	0.054772	0.364812	0.00196	0.369811	0.00259
A02	82800000	83800000	0.057839	0.408264	0.00272	0.362958	0.00206
A02	83000000	84000000	0.055109	0.416379	0.002098	0.379375	0.001974
A02	83200000	84200000	0.051838	0.390701	0.002098	0.408166	0.001569
A02	83400000	84400000	0.049774	0.447193	0.001179	0.373194	0.001324
A02	83600000	84600000	0.045997	0.472916	0.00286	0.358845	0.00136
A02	83800000	84800000	0.034758	0.491129	0.0021	0.352926	0.001536
A02	8400000	9400000	0.04653	0.272333	0.003663	0.342092	0.001963
A02	84000000	85000000	0.037311	0.495236	0.001817	0.356244	0.001029
A02	84200000	85200000	0.027265	0.530942	0.001817	0.352672	0.000931
A02	84400000	85400000	0.022218	0.510427	0.004102	0.389412	0.001226
A02	84600000	85600000	0.018391	0.513241	0.002421	0.392559	0.001041
A02	84800000	85800000	0.012156	0.484313	0.003925	0.431231	0.000956
A02	85000000	86000000	0.020061	0.446196	0.004176	0.441183	0.001043
A02	85200000	86200000	0.02147	0.432385	0.004489	0.433313	0.001396
A02	85400000	86400000	0.037538	0.398165	0.005958	0.4042	0.001255
A02	85600000	86600000	0.051812	0.416862	0.005958	0.371588	0.001357
A02	85800000	86800000	0.065622	0.409981	0.006805	0.346905	0.001578
A02	8600000	9600000	0.060457	0.292979	0.003663	0.326761	0.001729
A02	86000000	87000000	0.052876	0.479071	0.00648	0.324131	0.001552
A02	86200000	87200000	0.052786	0.497565	0.007875	0.319767	0.001114
A02	86400000	87400000	0.042363	0.518852	0.004121	0.330439	0.000994
A02	86600000	87600000	0.039549	0.455837	0.004121	0.366547	0.00153
A02	86800000	87800000	0.037497	0.444922	0.004897	0.366083	0.001617
A02	87000000	88000000	0.037905	0.415444	0.004835	0.360627	0.001855
A02	87200000	88200000	0.043554	0.393981	0.006407	0.361053	0.00221
A02	87400000	88400000	0.041982	0.409462	0.006506	0.367334	0.00216
A02	87600000	88600000	0.03439	0.475005	0.006506	0.351589	0.001522
A02	87800000	88800000	0.028246	0.477128	0.003993	0.373755	0.001428
A02	8800000	9800000	0.064266	0.267617	0.003663	0.339295	0.002312
A02	88000000	89000000	0.032941	0.435758	0.003993	0.388559	0.001637
A02	88200000	89200000	0.030426	0.434957	0.000713	0.379981	0.00134
A02	88400000	89400000	0.03712	0.414784	0.003708	0.391732	0.001288
A02	88600000	89600000	0.036765	0.383562	0.003836	0.424235	0.001543
A02	88800000	89800000	0.033664	0.402798	0.004093	0.402176	0.001352
A02	89000000	90000000	0.033576	0.404539	0.007756	0.404781	0.001128
A02	89200000	90200000	0.031311	0.430549	0.007756	0.424212	0.001039
A02	89400000	90400000	0.024155	0.470085	0.005275	0.397336	0.00098
A02	89600000	90600000	0.027729	0.458479	0.009155	0.390552	0.000763
A02	89800000	90800000	0.025216	0.484217	0.009487	0.392355	0.000662
A02	9000000	10000000	0.063871	0.26888	0.000998	0.341881	0.002756
A02	90000000	91000000	0.016744	0.52514	0.006546	0.410133	0.000542
A02	90200000	91200000	0.015877	0.504297	0.010873	0.414447	0.000474
A02	90400000	91400000	0.010203	0.514063	0.01026	0.426668	0.000322
A02	90600000	91600000	0.001648	0.548896	0.006252	0.423568	0.000284
A02	90800000	91800000	0.001648	0.548764	0.006322	0.411716	0.000575
A02	91000000	92000000	0.001648	0.58973	0.006275	0.374919	0.000514
A02	91200000	92200000	0	0.59796	0.006628	0.377413	0.000701
A02	91400000	92400000	0.001399	0.56774	0.007573	0.398223	0.001158
A02	91600000	92600000	0.001399	0.582014	0.007573	0.382458	0.001185
A02	91800000	92800000	0.001399	0.568295	0.0063	0.404353	0.000838
A02	9200000	10200000	0.057495	0.309962	0.003252	0.336995	0.002595
A02	92000000	93000000	0.001399	0.541619	0.013499	0.419184	0.000843
A02	92200000	93200000	0.006956	0.571941	0.011137	0.385423	0.000846
A02	92400000	93400000	0.012354	0.602566	0.011199	0.35712	0.000389
A02	92600000	93600000	0.01449	0.557625	0.018297	0.39426	0.000362
A02	92800000	93800000	0.017934	0.515324	0.019632	0.422004	0.000631
A02	93000000	94000000	0.022927	0.496442	0.012679	0.450342	0.000488
A02	93200000	94200000	0.018733	0.467198	0.013055	0.471318	0.000514
A02	93400000	94400000	0.014429	0.456958	0.014501	0.462919	0.000907
A02	93600000	94600000	0.017733	0.46716	0.007801	0.431825	0.000936
A02	93800000	94800000	0.017972	0.509288	0.006466	0.391836	0.001001
A02	9400000	10400000	0.053087	0.269005	0.002254	0.342692	0.003181
A02	94000000	95000000	0.012979	0.51561	0.015385	0.372588	0.001044
A02	94200000	95200000	0.03154	0.502171	0.013207	0.3626	0.000971
A02	94400000	95400000	0.042588	0.472878	0.010754	0.368047	0.001117
A02	94600000	95600000	0.047765	0.474884	0.011463	0.370625	0.001152
A02	94800000	95800000	0.052775	0.455781	0.014413	0.355588	0.001193
A02	95000000	96000000	0.061908	0.417837	0.004573	0.369987	0.001928
A02	95200000	96200000	0.053642	0.427968	0.006506	0.36533	0.002267
A02	95400000	96400000	0.040577	0.460771	0.00729	0.367233	0.001942
A02	95600000	96600000	0.042395	0.460338	0.006183	0.363041	0.002174
A02	95800000	96800000	0.033702	0.460312	0.003233	0.38896	0.001919
A02	9600000	10600000	0.042356	0.277617	0.002254	0.345895	0.003376
A02	96000000	97000000	0.026743	0.534533	0.003233	0.356764	0.001312
A02	96200000	97200000	0.021653	0.548661	0.000784	0.375785	0.000845
A02	96400000	97400000	0.022646	0.535681	0	0.381441	0.001235
A02	96600000	97600000	0.013471	0.566251	0	0.364455	0.001122
A02	96800000	97800000	0.016927	0.517249	0	0.355266	0.002261
A02	97000000	98000000	0.026287	0.434075	0	0.355955	0.002698
A02	97200000	98200000	0.032154	0.42952	0	0.32042	0.003311
A02	97400000	98400000	0.046545	0.410694	0	0.29445	0.003395
A02	97600000	98600000	0.061634	0.334631	0.002976	0.319784	0.00387
A02	97800000	98800000	0.0817	0.361364	0.002976	0.294727	0.003221
A02	9800000	10800000	0.023553	0.33176	0.004515	0.347299	0.002958
A02	98000000	99000000	0.092781	0.348744	0.002976	0.292946	0.003425
A02	98200000	99200000	0.083481	0.29273	0.003269	0.31548	0.003297
A02	98400000	99400000	0.07074	0.277993	0.004456	0.329452	0.003352
A02	98600000	99600000	0.069859	0.27299	0.001594	0.3202	0.003196
A02	98800000	99800000	0.054234	0.25416	0.001594	0.3417	0.003298
A02	99000000	100000000	0.040217	0.278924	0.001594	0.347691	0.003101
A02	99200000	100200000	0.050907	0.279139	0.001508	0.344695	0.003532
A02	99400000	100400000	0.051413	0.273724	0.000321	0.349963	0.00369
A02	99600000	100600000	0.047017	0.270676	0.000207	0.340998	0.004273
A02	99800000	100800000	0.050041	0.294996	0.000207	0.332307	0.004224
A03	0	1000000	0.037788	0.15589	0	0.217065	0.00571
A03	1000000	2000000	0.094024	0.106305	0	0.241276	0.004548
A03	10000000	11000000	0.051445	0.2892	0.001681	0.34996	0.002298
A03	100000000	101000000	0.049451	0.428182	0.001567	0.381952	0.00152
A03	100200000	101200000	0.037183	0.39711	0.007546	0.35774	0.00169
A03	100400000	101400000	0.034321	0.384449	0.006354	0.346734	0.002606
A03	100600000	101600000	0.046566	0.312341	0.007416	0.332132	0.002866
A03	100800000	101800000	0.05168	0.262536	0.009631	0.298315	0.003487
A03	101000000	102000000	0.039991	0.257435	0.010612	0.321946	0.00336
A03	101200000	102200000	0.042767	0.239301	0.005273	0.346682	0.003765
A03	101400000	102400000	0.052835	0.269148	0.005273	0.346938	0.002969
A03	101600000	102600000	0.041758	0.345712	0.005339	0.345861	0.002476
A03	101800000	102800000	0.037963	0.391851	0.003124	0.360804	0.0018
A03	10200000	11200000	0.061541	0.265351	0.001681	0.340311	0.002512
A03	102000000	103000000	0.032999	0.409593	0.002237	0.332016	0.00166
A03	102200000	103200000	0.030999	0.428701	0.005538	0.324627	0.001227
A03	102400000	103400000	0.030927	0.388629	0.005538	0.335077	0.001677
A03	102600000	103600000	0.029336	0.318385	0.00441	0.357625	0.001971
A03	102800000	103800000	0.039426	0.240784	0.00441	0.35498	0.002947
A03	103000000	104000000	0.044692	0.253441	0.005113	0.367887	0.003246
A03	103200000	104200000	0.067833	0.260941	0.000971	0.360791	0.003425
A03	103400000	104400000	0.059738	0.271197	0.000971	0.341777	0.003523
A03	103600000	104600000	0.065915	0.281814	0.003061	0.336616	0.003485
A03	103800000	104800000	0.059741	0.308182	0.004338	0.361683	0.003267
A03	10400000	11400000	0.065808	0.313618	0.001768	0.307377	0.002744
A03	104000000	105000000	0.054469	0.297678	0.003899	0.369216	0.002502
A03	104200000	105200000	0.033502	0.273842	0.003899	0.374523	0.002749
A03	104400000	105400000	0.029285	0.297521	0.006809	0.375563	0.002865
A03	104600000	105600000	0.036801	0.288043	0.004719	0.352145	0.003083
A03	104800000	105800000	0.033448	0.297624	0.003442	0.31957	0.003285
A03	105000000	106000000	0.038366	0.266023	0.00291	0.292831	0.00446
A03	105200000	106200000	0.039135	0.307383	0.00399	0.29035	0.004058
A03	105400000	106400000	0.037621	0.317163	0.00108	0.297035	0.003972
A03	105600000	106600000	0.032185	0.30025	0.001324	0.293932	0.003923
A03	105800000	106800000	0.042352	0.285196	0.001324	0.318531	0.003933
A03	10600000	11600000	0.061829	0.380879	0.005125	0.273958	0.00271
A03	106000000	107000000	0.046298	0.303648	0.001324	0.323611	0.003182
A03	106200000	107200000	0.053105	0.247323	0.000244	0.333058	0.0033
A03	106400000	107400000	0.057432	0.196822	0.000244	0.325682	0.003205
A03	106600000	107600000	0.059934	0.198503	0	0.317232	0.003094
A03	106800000	107800000	0.056724	0.198214	0	0.302948	0.002848
A03	107000000	108000000	0.063918	0.172659	0	0.296488	0.003274
A03	107200000	108200000	0.049139	0.166676	0.000121	0.271999	0.003873
A03	107400000	108400000	0.055038	0.22263	0.000121	0.263162	0.003754
A03	107600000	108600000	0.051249	0.269111	0.000121	0.278808	0.003615
A03	107800000	108800000	0.04467	0.261319	0.000121	0.265651	0.004284
A03	10800000	11800000	0.053095	0.479883	0.006524	0.235894	0.001964
A03	108000000	109000000	0.042961	0.267006	0.000121	0.262012	0.004178
A03	108200000	109200000	0.06536	0.251096	0	0.252591	0.004037
A03	108400000	109400000	0.068958	0.208279	0	0.251867	0.003906
A03	108600000	109600000	0.063546	0.180988	0.000121	0.272751	0.004244
A03	108800000	109800000	0.059591	0.244198	0.001012	0.298835	0.003067
A03	109000000	110000000	0.052602	0.247351	0.001012	0.307052	0.003057
A03	109200000	110200000	0.036763	0.266734	0.001012	0.329486	0.003114
A03	109400000	110400000	0.026589	0.234409	0.001012	0.321033	0.003658
A03	109600000	110600000	0.022805	0.207945	0.000891	0.297347	0.003853
A03	109800000	110800000	0.03045	0.143933	0	0.26429	0.004363
A03	11000000	12000000	0.033717	0.53335	0.00719	0.242214	0.001576
A03	110000000	111000000	0.030464	0.112779	0	0.266439	0.004904
A03	110200000	111200000	0.024489	0.103622	0	0.262578	0.005153
A03	110400000	111400000	0.033648	0.147026	0.000155	0.274555	0.00492
A03	110600000	111600000	0.038719	0.146603	0.000155	0.281245	0.005208
A03	110800000	111800000	0.036067	0.137704	0.000155	0.275743	0.005224
A03	111000000	112000000	0.031525	0.13649	0.000155	0.261452	0.005067
A03	111200000	112200000	0.034951	0.120859	0.000155	0.2435	0.005378
A03	111400000	112400000	0.045357	0.068973	0	0.224114	0.005527
A03	111600000	112600000	0.06601	0.051878	0	0.208832	0.005246
A03	111800000	112800000	0.06545	0.024272	0	0.2134	0.005617
A03	11200000	12200000	0.020402	0.546984	0.00719	0.260267	0.00153
A03	112000000	113000000	0.092742	0.038453	0	0.20964	0.004836
A03	112200000	113200000	0.088698	0.029022	0	0.215589	0.004795
A03	112400000	113400000	0.092506	0.029217	0	0.209902	0.004568
A03	112600000	113600000	0.085	0.029684	0	0.173772	0.004739
A03	112800000	113693209	0.0973613	0.0441297	0	0.161728	0.004504
A03	113000000	113693209	0.0791349	0.0198901	0	0.146853	0.005261
A03	113200000	113693209	0.110975	0.0236634	0	0.112634	0.0043957
A03	113400000	113693209	0.0884113	0.0357868	0	0.0804716	0.0050783
A03	113600000	113693209	0.0686307	0.107565	0	0.138088	0.0046455
A03	11400000	12400000	0.019535	0.549674	0.007103	0.266116	0.001653
A03	11600000	12600000	0.029173	0.439114	0.003746	0.290285	0.002296
A03	11800000	12800000	0.041202	0.309558	0.001857	0.310105	0.002988
A03	1200000	2200000	0.096488	0.093874	0.00111	0.245061	0.005057
A03	12000000	13000000	0.051169	0.276	0	0.3128	0.003126
A03	12200000	13200000	0.046519	0.29495	0	0.321266	0.003263
A03	12400000	13400000	0.046884	0.29172	0.003678	0.324147	0.002994
A03	12600000	13600000	0.03851	0.348892	0.003678	0.335231	0.002395
A03	12800000	13800000	0.033546	0.428887	0.007365	0.339557	0.002141
A03	13000000	14000000	0.029769	0.438465	0.007365	0.351285	0.001864
A03	13200000	14200000	0.044161	0.424869	0.010326	0.349008	0.001519
A03	13400000	14400000	0.053661	0.377435	0.008209	0.37008	0.001825
A03	13600000	14600000	0.069751	0.355243	0.009728	0.336201	0.002087
A03	13800000	14800000	0.078784	0.287976	0.006777	0.342172	0.00204
A03	1400000	2400000	0.071055	0.126871	0.00111	0.233169	0.005226
A03	14000000	15000000	0.083641	0.277078	0.00696	0.322667	0.002262
A03	14200000	15200000	0.081595	0.266123	0.005133	0.333129	0.002268
A03	14400000	15400000	0.073811	0.304022	0.004251	0.329673	0.001859
A03	14600000	15600000	0.058131	0.305788	0.002732	0.380892	0.00232
A03	14800000	15800000	0.045053	0.319566	0.006053	0.396439	0.002809
A03	15000000	16000000	0.031447	0.362686	0.009164	0.40457	0.002522
A03	15200000	16200000	0.027488	0.381244	0.00803	0.409957	0.002614
A03	15400000	16400000	0.024708	0.373734	0.009305	0.401143	0.002555
A03	15600000	16600000	0.032477	0.36333	0.009411	0.36026	0.002173
A03	15800000	16800000	0.032121	0.396551	0.005354	0.338206	0.001708
A03	1600000	2600000	0.06554	0.141068	0.00111	0.242118	0.005437
A03	16000000	17000000	0.045418	0.365519	0.00206	0.329019	0.002234
A03	16200000	17200000	0.0414	0.364905	0.002539	0.331334	0.00195
A03	16400000	17400000	0.04022	0.342483	0.000693	0.344603	0.002622
A03	16600000	17600000	0.038125	0.379403	0.001276	0.350364	0.002551
A03	16800000	17800000	0.050282	0.36562	0.001276	0.363075	0.002585
A03	17000000	18000000	0.045332	0.354	0.001276	0.373048	0.002653
A03	17200000	18200000	0.044892	0.359987	0.000797	0.354358	0.002519
A03	17400000	18400000	0.044008	0.417604	0.000689	0.349396	0.002282
A03	17600000	18600000	0.037709	0.394175	0	0.387289	0.002151
A03	17800000	18800000	0.037859	0.416154	0	0.371399	0.001887
A03	1800000	2800000	0.080091	0.150395	0.00111	0.237777	0.005432
A03	18000000	19000000	0.035058	0.453714	0	0.359569	0.001687
A03	18200000	19200000	0.050002	0.435155	0	0.343151	0.002216
A03	18400000	19400000	0.053718	0.415919	0	0.326252	0.002067
A03	18600000	19600000	0.060346	0.414387	0	0.273536	0.002161
A03	18800000	19800000	0.057924	0.386558	0.003837	0.293269	0.002307
A03	19000000	20000000	0.059674	0.357824	0.003837	0.292934	0.002666
A03	19200000	20200000	0.048231	0.392781	0.00604	0.297219	0.002097
A03	19400000	20400000	0.046737	0.361233	0.014368	0.316263	0.002185
A03	19600000	20600000	0.049861	0.400324	0.014368	0.322286	0.002314
A03	19800000	20800000	0.037312	0.445435	0.010531	0.307832	0.002329
A03	200000	1200000	0.049508	0.184866	0	0.222419	0.005529
A03	2000000	3000000	0.083742	0.177582	0.00111	0.23627	0.004801
A03	20000000	21000000	0.032117	0.48421	0.012475	0.325365	0.001913
A03	20200000	21200000	0.026134	0.49255	0.010378	0.337806	0.001931
A03	20400000	21400000	0.025322	0.535552	0.00205	0.314273	0.001566
A03	20600000	21600000	0.040176	0.497213	0.00205	0.330554	0.002024
A03	20800000	21800000	0.047964	0.477167	0.00205	0.326593	0.001803
A03	21000000	22000000	0.048241	0.455786	0.000106	0.348261	0.001489
A03	21200000	22200000	0.051481	0.452559	0.002921	0.345935	0.001559
A03	21400000	22400000	0.047195	0.476246	0.007818	0.352303	0.001443
A03	21600000	22600000	0.021901	0.522826	0.0091	0.357552	0.000842
A03	21800000	22800000	0.014113	0.526164	0.0091	0.388947	0.001128
A03	2200000	3200000	0.065615	0.207381	0	0.240379	0.004766
A03	22000000	23000000	0.013429	0.552477	0.013091	0.367821	0.001162
A03	22200000	23200000	0.007095	0.558526	0.012923	0.374491	0.001087
A03	22400000	23400000	0.016108	0.480735	0.008026	0.403052	0.001278
A03	22600000	23600000	0.025072	0.447724	0.006744	0.386343	0.001422
A03	22800000	23800000	0.041716	0.414159	0.006744	0.373109	0.001557
A03	23000000	24000000	0.043239	0.433992	0.002753	0.36034	0.001499
A03	23200000	24200000	0.06272	0.386772	0	0.351146	0.001891
A03	23400000	24400000	0.05703	0.401901	0.001516	0.354942	0.001981
A03	23600000	24600000	0.054586	0.406568	0.001516	0.375439	0.00178
A03	23800000	24800000	0.037942	0.443024	0.002254	0.381736	0.001431
A03	2400000	3400000	0.0672	0.182612	0	0.252527	0.004459
A03	24000000	25000000	0.031652	0.437916	0.009363	0.394771	0.001304
A03	24200000	25200000	0.010542	0.488043	0.011819	0.411017	0.000872
A03	24400000	25400000	0.007353	0.568694	0.010303	0.378104	0.000466
A03	24600000	25600000	0.001107	0.568299	0.016445	0.403351	0.000313
A03	24800000	25800000	0.006754	0.579788	0.015707	0.392713	0.000162
A03	25000000	26000000	0.01672	0.538402	0.010327	0.406329	0.000294
A03	25200000	26200000	0.017507	0.525357	0.008349	0.413364	0.000373
A03	25400000	26400000	0.021577	0.478427	0.009357	0.450447	0.000451
A03	25600000	26600000	0.020942	0.475545	0.003215	0.442243	0.000529
A03	25800000	26800000	0.018452	0.46676	0.00803	0.447618	0.00078
A03	2600000	3600000	0.070545	0.207287	0	0.234069	0.004435
A03	26000000	27000000	0.011129	0.49799	0.006301	0.458598	0.000718
A03	26200000	27200000	0.020536	0.463682	0.005823	0.462555	0.000709
A03	26400000	27400000	0.026376	0.462706	0.005319	0.461238	0.000708
A03	26600000	27600000	0.041021	0.486955	0.005319	0.433677	0.000703
A03	26800000	27800000	0.043085	0.45599	0.000504	0.45053	0.00055
A03	27000000	28000000	0.044583	0.442161	0.000999	0.446266	0.000523
A03	27200000	28200000	0.034491	0.48361	0.000999	0.417626	0.000612
A03	27400000	28400000	0.025577	0.46987	0.005486	0.415117	0.000676
A03	27600000	28600000	0.014648	0.483393	0.007521	0.408	0.00055
A03	27800000	28800000	0.012276	0.519087	0.012334	0.396011	0.000494
A03	2800000	3800000	0.044338	0.19707	0	0.242106	0.004889
A03	28000000	29000000	0.010072	0.546972	0.015498	0.369652	0.00053
A03	28200000	29200000	0.013984	0.554738	0.016149	0.385328	0.000551
A03	28400000	29400000	0.0141	0.59036	0.011825	0.368304	0.00041
A03	28600000	29600000	0.011639	0.584658	0.01281	0.376287	0.000516
A03	28800000	29800000	0.00945	0.579283	0.016282	0.363165	0.000544
A03	29000000	30000000	0.007513	0.576217	0.012623	0.375497	0.000465
A03	29200000	30200000	0.003499	0.567799	0.015132	0.386123	0.000278
A03	29400000	30400000	0.013257	0.553209	0.015546	0.391455	0.000364
A03	29600000	30600000	0.012002	0.527674	0.020161	0.419253	0.000336
A03	29800000	30800000	0.014933	0.519952	0.011876	0.454238	0.000341
A03	3000000	4000000	0.046463	0.200796	0	0.241447	0.005029
A03	30000000	31000000	0.017243	0.511569	0.011876	0.453478	0.000369
A03	30200000	31200000	0.017243	0.512227	0.012917	0.457032	0.000313
A03	30400000	31400000	0.009817	0.521053	0.011836	0.454256	0.000227
A03	30600000	31600000	0.015906	0.553351	0.004257	0.414841	0.00038
A03	30800000	31800000	0.012315	0.567283	0.004257	0.406137	0.000296
A03	31000000	32000000	0.023779	0.556451	0.005472	0.390178	0.000673
A03	31200000	32200000	0.028309	0.561307	0.001271	0.374151	0.000794
A03	31400000	32400000	0.026222	0.560605	0.001271	0.364617	0.000972
A03	31600000	32600000	0.021427	0.548129	0.001215	0.39002	0.000792
A03	31800000	32800000	0.021427	0.563604	0.005989	0.356055	0.001184
A03	3200000	4200000	0.048038	0.167083	0	0.248768	0.004832
A03	32000000	33000000	0.007653	0.601811	0.0056	0.354561	0.000833
A03	32200000	33200000	0.011099	0.59678	0.00586	0.343448	0.001259
A03	32400000	33400000	0.016763	0.593639	0.00586	0.338615	0.001892
A03	32600000	33600000	0.017513	0.58357	0.00586	0.330565	0.002011
A03	32800000	33800000	0.018652	0.554637	0.001272	0.355551	0.001782
A03	33000000	34000000	0.018652	0.517513	0.002403	0.387163	0.00187
A03	33200000	34200000	0.018353	0.500824	0.005109	0.39339	0.001915
A03	33400000	34400000	0.015015	0.482429	0.008402	0.410759	0.002203
A03	33600000	34600000	0.01616	0.460915	0.008402	0.389834	0.002229
A03	33800000	34800000	0.015841	0.466226	0.008216	0.365035	0.002123
A03	3400000	4400000	0.039391	0.162413	0	0.250589	0.004653
A03	34000000	35000000	0.025882	0.458092	0.007962	0.350616	0.002444
A03	34200000	35200000	0.019174	0.488586	0.004996	0.363622	0.002016
A03	34400000	35400000	0.015453	0.499384	0.008213	0.375372	0.000998
A03	34600000	35600000	0.021296	0.512112	0.008413	0.402018	0.001156
A03	34800000	35800000	0.022758	0.513652	0.011611	0.436336	0.001205
A03	35000000	36000000	0.012883	0.528707	0.009908	0.43753	0.000931
A03	35200000	36200000	0.011914	0.545352	0.01086	0.418941	0.000839
A03	35400000	36400000	0.015482	0.544807	0.006392	0.410849	0.000841
A03	35600000	36600000	0.00728	0.574443	0.008031	0.398541	0.000487
A03	35800000	36800000	0.006431	0.549276	0.004833	0.399613	0.000581
A03	3600000	4600000	0.050149	0.116751	0	0.264206	0.003679
A03	36000000	37000000	0.014554	0.526057	0.00835	0.409534	0.000432
A03	36200000	37200000	0.014554	0.494179	0.007398	0.431043	0.000396
A03	36400000	37400000	0.024208	0.47186	0.005356	0.410562	0.000714
A03	36600000	37600000	0.034092	0.431244	0.006269	0.429179	0.000891
A03	36800000	37800000	0.034091	0.443763	0.006269	0.422253	0.000654
A03	37000000	38000000	0.033937	0.456285	0.002752	0.39946	0.000804
A03	37200000	38200000	0.038058	0.421085	0.002752	0.39587	0.000984
A03	37400000	38400000	0.026986	0.438396	0.00346	0.396995	0.000916
A03	37600000	38600000	0.018774	0.445457	0.00677	0.394989	0.000768
A03	37800000	38800000	0.020746	0.426524	0.007268	0.415982	0.000768
A03	3800000	4800000	0.055682	0.163923	0.000753	0.260289	0.002756
A03	38000000	39000000	0.012611	0.466273	0.01143	0.407248	0.000578
A03	38200000	39200000	0.008732	0.485714	0.026057	0.416859	0.000605
A03	38400000	39400000	0.013461	0.470751	0.0275	0.424393	0.000476
A03	38600000	39600000	0.019241	0.493931	0.026031	0.416704	0.000447
A03	38800000	39800000	0.015837	0.539122	0.027486	0.397311	0.00051
A03	39000000	40000000	0.015837	0.507671	0.026532	0.438408	0.00051
A03	39200000	40200000	0.015595	0.512471	0.013482	0.445041	0.000363
A03	39400000	40400000	0.009555	0.541003	0.017882	0.453218	0.000281
A03	39600000	40600000	0.007819	0.5187	0.013289	0.469426	0.00032
A03	39800000	40800000	0.01234	0.503371	0.011336	0.47085	0.000257
A03	400000	1400000	0.082127	0.189264	0	0.22728	0.005367
A03	4000000	5000000	0.055628	0.153739	0.00098	0.25624	0.002872
A03	40000000	41000000	0.017854	0.496663	0.008128	0.467952	0.000293
A03	40200000	41200000	0.031754	0.509151	0.006551	0.443237	0.000223
A03	40400000	41400000	0.035923	0.489714	0	0.468173	0.000101
A03	40600000	41600000	0.036128	0.489289	0	0.466616	0.000111
A03	40800000	41800000	0.046501	0.49976	0	0.446823	0.000111
A03	41000000	42000000	0.0431	0.502557	0	0.441316	7.5e-05
A03	41200000	42200000	0.030625	0.505846	0.001619	0.443016	7.6e-05
A03	41400000	42400000	0.026253	0.516922	0.002773	0.433943	0.000156
A03	41600000	42600000	0.02041	0.543049	0.003967	0.425062	0.000107
A03	41800000	42800000	0.007843	0.537816	0.00633	0.435647	0.000195
A03	4200000	5200000	0.052944	0.162895	0.00098	0.27707	0.002287
A03	42000000	43000000	0.00573	0.561805	0.00633	0.419563	0.000254
A03	42200000	43200000	0.004305	0.560501	0.005424	0.439569	0.000227
A03	42400000	43400000	0.019036	0.536217	0.005257	0.44935	0.000218
A03	42600000	43600000	0.021876	0.518772	0.006342	0.457273	0.000251
A03	42800000	43800000	0.022581	0.506581	0.006387	0.465897	0.000348
A03	43000000	44000000	0.027664	0.464225	0.006471	0.485569	0.000289
A03	43200000	44200000	0.040657	0.42957	0.005758	0.448659	0.001357
A03	43400000	44400000	0.026355	0.454726	0.004771	0.444002	0.001286
A03	43600000	44600000	0.02755	0.467653	0.002492	0.416609	0.001324
A03	43800000	44800000	0.025572	0.458322	0.002652	0.427893	0.001373
A03	4400000	5400000	0.061583	0.165692	0.00098	0.284567	0.002656
A03	44000000	45000000	0.034167	0.451407	0.003866	0.390242	0.001916
A03	44200000	45200000	0.029022	0.454181	0.003866	0.397941	0.001211
A03	44400000	45400000	0.038887	0.453651	0.003866	0.358667	0.00131
A03	44600000	45600000	0.040738	0.425874	0.003866	0.377335	0.001782
A03	44800000	45800000	0.049274	0.394982	0.001298	0.35263	0.00213
A03	45000000	46000000	0.036738	0.408495	0.001492	0.396061	0.001742
A03	45200000	46200000	0.02889	0.438254	0.005337	0.410374	0.001642
A03	45400000	46400000	0.019118	0.455492	0.00586	0.417128	0.00171
A03	45600000	46600000	0.016473	0.472496	0.006727	0.415458	0.001238
A03	45800000	46800000	0.006883	0.53396	0.007511	0.417663	0.000656
A03	4600000	5600000	0.044191	0.193734	0.00098	0.28902	0.003378
A03	46000000	47000000	0.006638	0.564683	0.006019	0.375029	0.000787
A03	46200000	47200000	0.006638	0.545886	0.002174	0.390535	0.000524
A03	46400000	47400000	0.005046	0.56275	0.00219	0.387464	0.000357
A03	46600000	47600000	0.006016	0.561656	0.002702	0.386919	0.000286
A03	46800000	47800000	0.008317	0.576275	0.0023	0.371994	0.000286
A03	47000000	48000000	0.00742	0.577089	0.002803	0.376458	0
A03	47200000	48200000	0.030026	0.533863	0.003093	0.353049	0.000422
A03	47400000	48400000	0.033504	0.48907	0.002554	0.351936	0.000715
A03	47600000	48600000	0.035503	0.485016	0.001175	0.347553	0.001295
A03	47800000	48800000	0.034599	0.445312	0.000893	0.374832	0.001432
A03	4800000	5800000	0.040891	0.174579	0.006231	0.292859	0.004357
A03	48000000	49000000	0.039267	0.438254	0.00039	0.388338	0.001515
A03	48200000	49200000	0.025377	0.474647	0.0001	0.399785	0.00147
A03	48400000	49400000	0.027296	0.461443	0.005965	0.423713	0.001568
A03	48600000	49600000	0.023794	0.441996	0.00756	0.425994	0.001179
A03	48800000	49800000	0.028101	0.427918	0.011017	0.431929	0.001406
A03	49000000	50000000	0.025093	0.410717	0.011688	0.44168	0.001451
A03	49200000	50200000	0.029766	0.421413	0.011688	0.442314	0.001074
A03	49400000	50400000	0.028407	0.425904	0.005823	0.434715	0.000815
A03	49600000	50600000	0.039975	0.45413	0.005131	0.40853	0.000951
A03	49800000	50800000	0.034271	0.479249	0.001574	0.387089	0.000614
A03	5000000	6000000	0.040634	0.174369	0.006004	0.307961	0.004525
A03	50000000	51000000	0.03372	0.449021	0.000903	0.371221	0.000967
A03	50200000	51200000	0.026567	0.426292	0.000903	0.370338	0.001419
A03	50400000	51400000	0.024024	0.436456	0.001036	0.362355	0.001533
A03	50600000	51600000	0.013973	0.398555	0.002499	0.40003	0.001696
A03	50800000	51800000	0.013973	0.399567	0.009756	0.406878	0.001731
A03	51000000	52000000	0.012864	0.43066	0.015795	0.430803	0.00129
A03	51200000	52200000	0.008805	0.445445	0.022347	0.440257	0.000976
A03	51400000	52400000	0.023425	0.461991	0.022214	0.434576	0.000856
A03	51600000	52600000	0.023757	0.525965	0.020833	0.410733	0.000366
A03	51800000	52800000	0.023757	0.542457	0.015093	0.406858	0.000304
A03	5200000	6200000	0.065017	0.189051	0.006471	0.280783	0.004671
A03	52000000	53000000	0.032235	0.524412	0.009054	0.412128	0.00033
A03	52200000	53200000	0.030058	0.571893	0.002502	0.387316	0.000192
A03	52400000	53400000	0.021028	0.57077	0.004465	0.388191	0.000395
A03	52600000	53600000	0.01797	0.548275	0.00348	0.418766	0.000481
A03	52800000	53800000	0.018622	0.537363	0.006713	0.417173	0.000742
A03	53000000	54000000	0.010144	0.583886	0.006713	0.393671	0.000676
A03	53200000	54200000	0.010144	0.564641	0.008883	0.410045	0.000747
A03	53400000	54400000	0.003059	0.568272	0.00692	0.429194	0.000489
A03	53600000	54600000	0.004859	0.532495	0.00692	0.453895	0.000556
A03	53800000	54800000	0.004685	0.53953	0.004284	0.458837	0.000575
A03	5400000	6400000	0.059622	0.174258	0.006471	0.264023	0.005066
A03	54000000	55000000	0.013403	0.522884	0.00887	0.449157	0.000609
A03	54200000	55200000	0.013403	0.525486	0.0067	0.454913	0.000614
A03	54400000	55400000	0.014419	0.534818	0.0067	0.44508	0.000664
A03	54600000	55600000	0.011674	0.529545	0.008478	0.423353	0.000788
A03	54800000	55800000	0.011196	0.547599	0.00899	0.412973	0.000601
A03	55000000	56000000	0.002478	0.547583	0.004404	0.443491	0.00066
A03	55200000	56200000	0.007347	0.543018	0.004404	0.418324	0.000611
A03	55400000	56400000	0.014251	0.497829	0.005295	0.419627	0.000728
A03	55600000	56600000	0.021982	0.49529	0.003981	0.393666	0.001045
A03	55800000	56800000	0.037242	0.432287	0.001355	0.391367	0.001341
A03	5600000	6600000	0.060151	0.197902	0.006633	0.268471	0.005134
A03	56000000	57000000	0.045938	0.427464	0.001884	0.379207	0.001281
A03	56200000	57200000	0.043668	0.413843	0.004689	0.398624	0.001368
A03	56400000	57400000	0.037659	0.423912	0.004799	0.410757	0.001307
A03	56600000	57600000	0.028466	0.463687	0.004335	0.432768	0.000783
A03	56800000	57800000	0.013206	0.502951	0.004335	0.449049	0.000448
A03	57000000	58000000	0.005254	0.491283	0.005093	0.469182	0.000495
A03	57200000	58200000	0.003635	0.534033	0.003772	0.441647	0.000381
A03	57400000	58400000	0.001724	0.596488	0.003662	0.403668	0.000236
A03	57600000	58600000	0.001724	0.587749	0.003662	0.391957	0.000274
A03	57800000	58800000	0.007344	0.556362	0.004942	0.397499	0.000543
A03	5800000	6800000	0.058943	0.177865	0.00115	0.268607	0.004946
A03	58000000	59000000	0.009471	0.560822	0.003841	0.37326	0.000625
A03	58200000	59200000	0.008491	0.55545	0.002357	0.382384	0.000665
A03	58400000	59400000	0.009005	0.545693	0.004765	0.387018	0.000698
A03	58600000	59600000	0.009005	0.565932	0.013806	0.377866	0.00059
A03	58800000	59800000	0.006991	0.597721	0.012526	0.363712	0.000488
A03	59000000	60000000	0.005605	0.598976	0.01234	0.372059	0.000371
A03	59200000	60200000	0.005605	0.588069	0.016424	0.392184	0.000483
A03	59400000	60400000	0.005091	0.547569	0.014201	0.426643	0.000594
A03	59600000	60600000	0.005091	0.549061	0.007077	0.429056	0.000594
A03	59800000	60800000	0.007599	0.547766	0.007077	0.442376	0.000446
A03	600000	1600000	0.079516	0.135789	0	0.239951	0.00533
A03	6000000	7000000	0.049717	0.19566	0.005612	0.281193	0.004606
A03	60000000	61000000	0.011165	0.541184	0.007077	0.455174	0.000401
A03	60200000	61200000	0.017351	0.53111	0.006433	0.43849	0.000479
A03	60400000	61400000	0.020783	0.553382	0.007444	0.403675	0.00043
A03	60600000	61600000	0.020783	0.5612	0.00937	0.402233	0.000504
A03	60800000	61800000	0.014669	0.573204	0.014158	0.384144	0.000475
A03	61000000	62000000	0.009618	0.596587	0.019648	0.357474	0.000519
A03	61200000	62200000	0.003432	0.626759	0.01758	0.349164	0.000289
A03	61400000	62400000	0	0.607454	0.021055	0.382438	0.000219
A03	61600000	62600000	0	0.602832	0.018728	0.374437	0.000191
A03	61800000	62800000	0.000175	0.577916	0.016111	0.401323	0.00031
A03	6200000	7200000	0.03906	0.227908	0.008856	0.27507	0.004408
A03	62000000	63000000	0.000175	0.576027	0.013414	0.418931	0.000266
A03	62200000	63200000	0.001766	0.549862	0.012805	0.432446	0.000266
A03	62400000	63400000	0.003319	0.549405	0.009164	0.439445	0.000209
A03	62600000	63600000	0.003319	0.551604	0.008669	0.447546	0.000246
A03	62800000	63800000	0.009113	0.574203	0.006498	0.416221	0.000127
A03	63000000	64000000	0.009113	0.587503	0.007498	0.391001	0.000199
A03	63200000	64200000	0.011571	0.575607	0.007899	0.385566	0.000316
A03	63400000	64400000	0.01098	0.581637	0.005978	0.373824	0.000316
A03	63600000	64600000	0.019901	0.536059	0.006716	0.385973	0.000564
A03	63800000	64800000	0.016214	0.530843	0.006716	0.404501	0.000572
A03	6400000	7400000	0.048033	0.275247	0.008856	0.309397	0.00358
A03	64000000	65000000	0.01792	0.525419	0.003934	0.410746	0.000584
A03	64200000	65200000	0.022214	0.509585	0.003679	0.42652	0.000932
A03	64400000	65400000	0.021252	0.535079	0.003789	0.404314	0.000969
A03	64600000	65600000	0.017751	0.54593	0.00203	0.400104	0.000907
A03	64800000	65800000	0.016454	0.561367	0.003429	0.384789	0.001027
A03	65000000	66000000	0.025639	0.556857	0.002418	0.380607	0.001088
A03	65200000	66200000	0.02422	0.577589	0.001509	0.360769	0.001002
A03	65400000	66400000	0.032221	0.532231	0.001399	0.363265	0.001134
A03	65600000	66600000	0.030834	0.527462	0.001455	0.37578	0.00147
A03	65800000	66800000	0.034073	0.499497	5.6e-05	0.393663	0.001462
A03	6600000	7600000	0.059052	0.26411	0.008694	0.302222	0.004038
A03	66000000	67000000	0.023182	0.483114	0.000636	0.419845	0.001411
A03	66200000	67200000	0.019332	0.453126	0.000636	0.430253	0.001257
A03	66400000	67400000	0.027641	0.41233	0.000636	0.43784	0.00159
A03	66600000	67600000	0.036802	0.378655	0.00058	0.444538	0.001535
A03	66800000	67800000	0.039808	0.359545	0.00058	0.42527	0.002083
A03	67000000	68000000	0.049622	0.326821	0.002308	0.407139	0.002178
A03	67200000	68200000	0.049991	0.338871	0.003794	0.415319	0.002324
A03	67400000	68400000	0.050759	0.33447	0.004046	0.423288	0.002686
A03	67600000	68600000	0.063465	0.350116	0.005531	0.399937	0.002276
A03	67800000	68800000	0.056235	0.381744	0.008518	0.406978	0.001692
A03	6800000	7800000	0.063487	0.265615	0.008173	0.310854	0.004472
A03	68000000	69000000	0.048413	0.403095	0.00665	0.40906	0.001826
A03	68200000	69200000	0.045196	0.417823	0.005164	0.388785	0.001907
A03	68400000	69400000	0.029018	0.478154	0.005257	0.395859	0.001128
A03	68600000	69600000	0.003118	0.559141	0.003957	0.367566	0.000988
A03	68800000	69800000	0.017976	0.52483	0.002113	0.372696	0.001115
A03	69000000	70000000	0.018872	0.551773	0.002444	0.369283	0.000823
A03	69200000	70200000	0.021336	0.529536	0.002756	0.402875	0.00046
A03	69400000	70400000	0.031642	0.476521	0.002691	0.37898	0.000997
A03	69600000	70600000	0.040764	0.404772	0.002506	0.408217	0.001165
A03	69800000	70800000	0.040258	0.404136	0.001551	0.394832	0.001097
A03	7000000	8000000	0.076071	0.275147	0.003957	0.316963	0.004318
A03	70000000	71000000	0.05117	0.36426	0.00078	0.388026	0.001413
A03	70200000	71200000	0.069657	0.322116	0.000468	0.367837	0.002415
A03	70400000	71400000	0.06666	0.348949	0.000188	0.357863	0.002037
A03	70600000	71600000	0.062281	0.349985	0.001283	0.355695	0.00278
A03	70800000	71800000	0.053354	0.379258	0.002153	0.35872	0.002742
A03	71000000	72000000	0.047487	0.387635	0.002641	0.358961	0.002572
A03	71200000	72200000	0.031687	0.422208	0.002641	0.356561	0.002067
A03	71400000	72400000	0.030998	0.406714	0.002641	0.3755	0.002509
A03	71600000	72600000	0.027968	0.407724	0.00194	0.3629	0.002382
A03	71800000	72800000	0.027328	0.431001	0.000989	0.345496	0.002319
A03	7200000	8200000	0.064591	0.237643	0.000246	0.330946	0.004649
A03	72000000	73000000	0.035033	0.432312	0.000647	0.347008	0.002594
A03	72200000	73200000	0.031879	0.493606	0.006751	0.323645	0.002286
A03	72400000	73400000	0.032437	0.492037	0.006751	0.308058	0.002106
A03	72600000	73600000	0.031677	0.507941	0.007528	0.335705	0.001524
A03	72800000	73800000	0.038035	0.471341	0.007421	0.345185	0.001677
A03	73000000	74000000	0.029961	0.455045	0.008163	0.356525	0.00141
A03	73200000	74200000	0.036932	0.440339	0.002059	0.357773	0.001418
A03	73400000	74400000	0.03929	0.472598	0.004141	0.368178	0.00117
A03	73600000	74600000	0.043017	0.456007	0.003957	0.364366	0.001324
A03	73800000	74800000	0.038824	0.470804	0.003957	0.368973	0.001366
A03	7400000	8400000	0.056364	0.219535	0.000246	0.319252	0.005144
A03	74000000	75000000	0.034041	0.497548	0.003069	0.370089	0.001428
A03	74200000	75200000	0.044098	0.476819	0.003069	0.366764	0.00138
A03	74400000	75400000	0.036282	0.463187	0.001234	0.376101	0.001618
A03	74600000	75600000	0.04787	0.468571	0.003521	0.348461	0.001641
A03	74800000	75800000	0.048922	0.434601	0.003521	0.347708	0.001901
A03	75000000	76000000	0.05487	0.44236	0.003563	0.348973	0.001654
A03	75200000	76200000	0.039694	0.449537	0.009466	0.368174	0.001446
A03	75400000	76400000	0.037284	0.479554	0.013456	0.367037	0.000985
A03	75600000	76600000	0.030224	0.47767	0.010182	0.398749	0.00098
A03	75800000	76800000	0.022222	0.511367	0.011155	0.415278	0.000439
A03	7600000	8600000	0.047087	0.228366	0.000246	0.317241	0.004885
A03	76000000	77000000	0.015069	0.531701	0.011113	0.392411	0.000611
A03	76200000	77200000	0.027435	0.52567	0.0101	0.365605	0.00085
A03	76400000	77400000	0.035379	0.515374	0.005863	0.377434	0.000954
A03	76600000	77600000	0.02807	0.529678	0.005863	0.389276	0.00058
A03	76800000	77800000	0.02807	0.533802	0.005998	0.374271	0.001002
A03	77000000	78000000	0.028646	0.52342	0.006463	0.38762	0.001079
A03	77200000	78200000	0.012351	0.509087	0.006562	0.445959	0.001001
A03	77400000	78400000	0.006394	0.537126	0.010857	0.409768	0.000958
A03	77600000	78600000	0.018077	0.536781	0.010857	0.379217	0.001266
A03	77800000	78800000	0.024361	0.516466	0.01079	0.39273	0.00106
A03	7800000	8800000	0.050933	0.235858	0.000246	0.303936	0.004113
A03	78000000	79000000	0.027211	0.485026	0.010442	0.396918	0.00115
A03	78200000	79200000	0.029813	0.51296	0.005453	0.364513	0.001202
A03	78400000	79400000	0.027616	0.514533	0.005636	0.393563	0.001165
A03	78600000	79600000	0.014034	0.541267	0.005636	0.40173	0.000968
A03	78800000	79800000	0.011928	0.560166	0.006329	0.403468	0.000752
A03	79000000	80000000	0.008918	0.598364	0.006427	0.391833	0.000668
A03	79200000	80200000	0.007111	0.593932	0.007368	0.408076	0.000488
A03	79400000	80400000	0.007111	0.591365	0.00289	0.40143	0.000668
A03	79600000	80600000	0.007111	0.594189	0.005981	0.39401	0.000745
A03	79800000	80800000	0.002933	0.578734	0.006732	0.408383	0.000941
A03	800000	1800000	0.093461	0.117312	0	0.233537	0.004265
A03	8000000	9000000	0.046385	0.20492	0	0.275889	0.004641
A03	80000000	81000000	0.000941	0.54921	0.011468	0.420087	0.00089
A03	80200000	81200000	0.010332	0.498827	0.010527	0.423277	0.001269
A03	80400000	81400000	0.010815	0.492038	0.010527	0.424855	0.00103
A03	80600000	81600000	0.010815	0.475494	0.007436	0.456867	0.000842
A03	80800000	81800000	0.015564	0.502005	0.004951	0.428465	0.000646
A03	81000000	82000000	0.016332	0.511191	0	0.42981	0.00048
A03	81200000	82200000	0.008235	0.543193	0.006165	0.429599	0.000208
A03	81400000	82400000	0.012669	0.518808	0.010162	0.428643	0.000751
A03	81600000	82600000	0.012669	0.552455	0.010172	0.381823	0.000751
A03	81800000	82800000	0.00792	0.539015	0.01113	0.400776	0.000839
A03	8200000	9200000	0.060421	0.22898	0.000254	0.278604	0.003924
A03	82000000	83000000	0.00757	0.540904	0.01156	0.41407	0.000945
A03	82200000	83200000	0.005544	0.563446	0.006011	0.39686	0.001071
A03	82400000	83400000	0.002922	0.567618	0.003744	0.410718	0.000748
A03	82600000	83600000	0.002922	0.543529	0.004761	0.443836	0.000748
A03	82800000	83800000	0.002922	0.532299	0.005312	0.437599	0.000716
A03	83000000	84000000	0.002504	0.567229	0.004882	0.398365	0.000683
A03	83200000	84200000	0.002295	0.575572	0.005469	0.392316	0.000387
A03	83400000	84400000	0	0.594568	0.005004	0.392519	0.000167
A03	83600000	84600000	0	0.577804	0.00716	0.399381	0.000257
A03	83800000	84800000	0.00122	0.568776	0.005651	0.410569	0.000291
A03	8400000	9400000	0.072054	0.222352	0.001359	0.277517	0.0034
A03	84000000	85000000	0.003252	0.552277	0.005651	0.428687	0.00028
A03	84200000	85200000	0.010284	0.495847	0.006724	0.46476	0.0005
A03	84400000	85400000	0.010784	0.523568	0.005459	0.43695	0.0005
A03	84600000	85600000	0.010944	0.520911	0.002276	0.424897	0.000503
A03	84800000	85800000	0.013179	0.516743	0.002993	0.420882	0.000622
A03	85000000	86000000	0.014215	0.517745	0.002993	0.394944	0.000772
A03	85200000	86200000	0.007297	0.564625	0.000717	0.352525	0.000675
A03	85400000	86400000	0.007219	0.512087	0.001266	0.371554	0.001105
A03	85600000	86600000	0.011102	0.507121	0.001266	0.366699	0.001332
A03	85800000	86800000	0.015076	0.509711	0.000672	0.341917	0.001616
A03	8600000	9600000	0.078305	0.227205	0.004402	0.289827	0.003788
A03	86000000	87000000	0.020672	0.454091	0.000672	0.356563	0.002108
A03	86200000	87200000	0.026778	0.422238	0.000672	0.365688	0.002372
A03	86400000	87400000	0.038333	0.402141	0.000123	0.336311	0.002315
A03	86600000	87600000	0.041408	0.388933	0.000123	0.330127	0.002276
A03	86800000	87800000	0.035986	0.44232	0	0.31798	0.001809
A03	87000000	88000000	0.038763	0.489102	0	0.306883	0.001831
A03	87200000	88200000	0.035724	0.504892	0	0.304514	0.001744
A03	87400000	88400000	0.025011	0.530593	0	0.333517	0.001777
A03	87600000	88600000	0.018726	0.550278	0.001808	0.327811	0.001666
A03	87800000	88800000	0.018492	0.494163	0.00388	0.350575	0.001875
A03	8800000	9800000	0.075316	0.213239	0.004748	0.31097	0.003998
A03	88000000	89000000	0.021663	0.479988	0.00388	0.360596	0.001463
A03	88200000	89200000	0.023668	0.459038	0.00388	0.3714	0.001806
A03	88400000	89400000	0.029017	0.469352	0.00388	0.367778	0.001638
A03	88600000	89600000	0.029292	0.454771	0.002354	0.382938	0.001729
A03	88800000	89800000	0.039607	0.427313	0.003737	0.381466	0.002148
A03	89000000	90000000	0.033057	0.391151	0.004269	0.400173	0.002117
A03	89200000	90200000	0.040572	0.373432	0.011588	0.396668	0.001784
A03	89400000	90400000	0.04173	0.344624	0.011858	0.402903	0.001901
A03	89600000	90600000	0.054405	0.303826	0.012646	0.387802	0.0028
A03	89800000	90800000	0.047029	0.339966	0.019774	0.367179	0.002432
A03	9000000	10000000	0.074802	0.259751	0.004748	0.318966	0.003541
A03	90000000	91000000	0.038967	0.393892	0.022565	0.36647	0.002158
A03	90200000	91200000	0.030678	0.399993	0.015246	0.378737	0.002362
A03	90400000	91400000	0.023395	0.410235	0.014976	0.369328	0.002843
A03	90600000	91600000	0.016666	0.491193	0.016321	0.36043	0.001805
A03	90800000	91800000	0.011954	0.474877	0.005738	0.412077	0.001886
A03	91000000	92000000	0.020319	0.451275	0.004327	0.416656	0.002163
A03	91200000	92200000	0.021471	0.46622	0.004327	0.406175	0.002032
A03	91400000	92400000	0.030545	0.448389	0.005608	0.405693	0.001496
A03	91600000	92600000	0.031302	0.401386	0.003378	0.420087	0.001851
A03	91800000	92800000	0.035886	0.375725	0.003378	0.39787	0.002203
A03	9200000	10200000	0.063978	0.270166	0.004494	0.31883	0.0039
A03	92000000	93000000	0.030924	0.382511	0.003339	0.378794	0.001982
A03	92200000	93200000	0.031621	0.365635	0.003478	0.381467	0.001853
A03	92400000	93400000	0.03807	0.34612	0.002197	0.377704	0.002255
A03	92600000	93600000	0.036915	0.312761	0.002012	0.366575	0.002243
A03	92800000	93800000	0.045765	0.308295	0.002523	0.348294	0.002432
A03	93000000	94000000	0.050923	0.267223	0.001194	0.359988	0.003006
A03	93200000	94200000	0.067737	0.267698	0.001055	0.343446	0.003562
A03	93400000	94400000	0.058896	0.278357	0.003673	0.369759	0.003496
A03	93600000	94600000	0.058088	0.308154	0.008378	0.389435	0.003367
A03	93800000	94800000	0.048255	0.332199	0.007867	0.41341	0.002892
A03	9400000	10400000	0.047935	0.269184	0.003389	0.336093	0.003834
A03	94000000	95000000	0.048261	0.350396	0.007433	0.423689	0.002305
A03	94200000	95200000	0.026129	0.404981	0.007433	0.434655	0.001727
A03	94400000	95400000	0.02795	0.473621	0.004815	0.391052	0.001166
A03	94600000	95600000	0.031202	0.512922	0.002134	0.370813	0.000906
A03	94800000	95800000	0.042546	0.526882	0.003079	0.35288	0.000779
A03	95000000	96000000	0.045554	0.53254	0.003053	0.334398	0.000935
A03	95200000	96200000	0.054356	0.473569	0.003053	0.324811	0.001234
A03	95400000	96400000	0.053871	0.440052	0.003053	0.328047	0.001655
A03	95600000	96600000	0.049321	0.382829	0.001029	0.2918	0.001821
A03	95800000	96800000	0.034594	0.368193	0.004928	0.295149	0.002817
A03	9600000	10600000	0.042456	0.281672	0.000346	0.349251	0.002417
A03	96000000	97000000	0.03183	0.348555	0.004844	0.307928	0.003324
A03	96200000	97200000	0.028414	0.362379	0.004921	0.321381	0.003372
A03	96400000	97400000	0.031414	0.366339	0.012204	0.323751	0.003205
A03	96600000	97600000	0.035982	0.393912	0.017167	0.388224	0.003152
A03	96800000	97800000	0.041333	0.402367	0.012323	0.421368	0.001979
A03	97000000	98000000	0.044133	0.366538	0.017451	0.423944	0.001914
A03	97200000	98200000	0.042408	0.381547	0.01842	0.42305	0.0017
A03	97400000	98400000	0.030902	0.372988	0.011137	0.449041	0.001529
A03	97600000	98600000	0.029761	0.338944	0.006174	0.420135	0.002283
A03	97800000	98800000	0.035199	0.322248	0.006174	0.378541	0.002599
A03	9800000	10800000	0.036715	0.324674	0.00049	0.350948	0.002107
A03	98000000	99000000	0.028993	0.375252	0.001046	0.36989	0.002263
A03	98200000	99200000	0.032635	0.332462	0.000671	0.358866	0.002845
A03	98400000	99400000	0.043073	0.302384	0.00255	0.33026	0.00413
A03	98600000	99600000	0.040975	0.30021	0.003686	0.344264	0.004306
A03	98800000	99800000	0.03573	0.312957	0.003686	0.3522	0.004157
A03	99000000	100000000	0.031549	0.349203	0.006545	0.345939	0.004157
A03	99200000	100200000	0.03998	0.402684	0.006075	0.355374	0.003371
A03	99400000	100400000	0.038022	0.400979	0.005388	0.379577	0.002021
A03	99600000	100600000	0.0361	0.455547	0.004252	0.377697	0.001305
A03	99800000	100800000	0.032033	0.48527	0.004252	0.385517	0.0011
A04	0	1000000	0.106578	0.088929	0.000802	0.242249	0.005126
A04	1000000	2000000	0.066856	0.101132	0.001076	0.327022	0.004566
A04	10000000	11000000	0.055308	0.332117	0.001097	0.222956	0.002259
A04	10200000	11200000	0.043171	0.384971	0.001511	0.226801	0.002084
A04	10400000	11400000	0.042935	0.435723	0.001001	0.220455	0.001722
A04	10600000	11600000	0.045948	0.409055	0.001001	0.238372	0.002353
A04	10800000	11800000	0.044091	0.417793	0.003362	0.249936	0.002097
A04	11000000	12000000	0.042938	0.450573	0.003362	0.298137	0.002369
A04	11200000	12200000	0.042668	0.416662	0.007222	0.322975	0.002185
A04	11400000	12400000	0.056323	0.396904	0.008242	0.342574	0.001963
A04	11600000	12600000	0.05555	0.401166	0.010987	0.353886	0.001721
A04	11800000	12800000	0.057269	0.377408	0.008626	0.353856	0.002078
A04	1200000	2200000	0.042771	0.159964	0	0.334337	0.004631
A04	12000000	13000000	0.054347	0.333576	0.008626	0.354836	0.001949
A04	12200000	13200000	0.069727	0.296379	0.004034	0.338427	0.00229
A04	12400000	13400000	0.063683	0.292952	0.005843	0.335458	0.002341
A04	12600000	13600000	0.065714	0.29034	0.005996	0.323574	0.002469
A04	12800000	13800000	0.072085	0.289106	0.005996	0.35894	0.002233
A04	13000000	14000000	0.06798	0.330521	0.005996	0.357059	0.002053
A04	13200000	14200000	0.049329	0.399665	0.008322	0.351004	0.001996
A04	13400000	14400000	0.038199	0.420476	0.005425	0.344614	0.002274
A04	13600000	14600000	0.027937	0.473802	0.004488	0.359702	0.001754
A04	13800000	14800000	0.02423	0.459805	0.005011	0.329441	0.001486
A04	1400000	2400000	0.047145	0.191299	0	0.326799	0.004221
A04	14000000	15000000	0.03617	0.412754	0.005011	0.325166	0.001756
A04	14200000	15200000	0.042916	0.390908	0.002601	0.314644	0.00191
A04	14400000	15400000	0.047956	0.35969	0.002933	0.329164	0.002063
A04	14600000	15600000	0.046928	0.372431	0.000972	0.330073	0.001947
A04	14800000	15800000	0.048029	0.413022	0.000449	0.352988	0.001918
A04	15000000	16000000	0.0373	0.439984	0.000449	0.38003	0.001918
A04	15200000	16200000	0.030867	0.446716	0.002062	0.425851	0.001558
A04	15400000	16400000	0.024135	0.479559	0.001613	0.425104	0.000954
A04	15600000	16600000	0.029654	0.47682	0.001613	0.416021	0.00092
A04	15800000	16800000	0.022466	0.484435	0.001613	0.420942	0.000929
A04	1600000	2600000	0.053975	0.186416	0.000491	0.305036	0.004574
A04	16000000	17000000	0.01745	0.522746	0.001613	0.403314	0.000659
A04	16200000	17200000	0.016422	0.544305	0.001708	0.394622	0.000385
A04	16400000	17400000	0.013164	0.57919	0.001708	0.385228	0.000315
A04	16600000	17600000	0.007645	0.589805	0.001708	0.388454	0.000295
A04	16800000	17800000	0.004849	0.568909	0.0064	0.396168	0.000253
A04	17000000	18000000	0.004849	0.568578	0.011068	0.392618	0.000551
A04	17200000	18200000	0.004849	0.568821	0.009707	0.396324	0.000551
A04	17400000	18400000	0.006635	0.527523	0.013604	0.410678	0.00097
A04	17600000	18600000	0.0188	0.514589	0.014835	0.416576	0.000927
A04	17800000	18800000	0.017451	0.548986	0.017508	0.388951	0.000895
A04	1800000	2800000	0.065577	0.223378	0.000491	0.286666	0.004339
A04	18000000	19000000	0.021088	0.55567	0.01284	0.370601	0.000597
A04	18200000	19200000	0.027507	0.544403	0.014489	0.363738	0.000711
A04	18400000	19400000	0.042568	0.561905	0.012062	0.336898	0.000504
A04	18600000	19600000	0.031458	0.579305	0.010831	0.329294	0.000462
A04	18800000	19800000	0.036765	0.581366	0.003466	0.334091	0.000512
A04	19000000	20000000	0.042585	0.53065	0.003466	0.362741	0.000732
A04	19200000	20200000	0.0433	0.502152	0.002522	0.342587	0.000952
A04	19400000	20400000	0.031844	0.510586	0.001052	0.346124	0.000816
A04	19600000	20600000	0.032275	0.534883	0.001052	0.33608	0.000816
A04	19800000	20800000	0.025819	0.541294	0.002519	0.33303	0.000755
A04	200000	1200000	0.134411	0.075837	0.001878	0.259767	0.004354
A04	2000000	3000000	0.067096	0.219242	0.000984	0.287968	0.005178
A04	20000000	21000000	0.020119	0.578402	0.002519	0.306978	0.00074
A04	20200000	21200000	0.017618	0.625467	0.001467	0.30194	0.0005
A04	20400000	21400000	0.013566	0.608101	0.001467	0.333339	0.000427
A04	20600000	21600000	0.016101	0.546158	0.001467	0.358238	0.000498
A04	20800000	21800000	0.02066	0.532609	0	0.343963	0.000872
A04	21000000	22000000	0.022804	0.519697	0	0.37108	0.000834
A04	21200000	22200000	0.02529	0.503872	0	0.389082	0.000805
A04	21400000	22400000	0.032293	0.502436	0.00836	0.368768	0.000911
A04	21600000	22600000	0.028272	0.52527	0.009211	0.376301	0.00084
A04	21800000	22800000	0.021362	0.519521	0.012584	0.409257	0.000543
A04	2200000	3200000	0.068916	0.224054	0.00157	0.289867	0.004781
A04	22000000	23000000	0.015461	0.536101	0.015216	0.402422	0.000416
A04	22200000	23200000	0.0099	0.546726	0.015216	0.403496	0.00044
A04	22400000	23400000	0.001558	0.586794	0.010178	0.387495	0.00029
A04	22600000	23600000	0.002512	0.586432	0.010997	0.385852	0.000344
A04	22800000	23800000	0.002512	0.620303	0.007624	0.358033	0.000183
A04	23000000	24000000	0.004926	0.597507	0.004992	0.354595	0.000434
A04	23200000	24200000	0.012571	0.581349	0.004992	0.37006	0.000537
A04	23400000	24400000	0.013609	0.556105	0.00167	0.400775	0.000684
A04	23600000	24600000	0.026271	0.542428	0.00054	0.389139	0.000688
A04	23800000	24800000	0.026964	0.522398	0.00054	0.410429	0.000688
A04	2400000	3400000	0.05373	0.217494	0.00185	0.276592	0.005753
A04	24000000	25000000	0.02455	0.578335	0.00054	0.391477	0.000448
A04	24200000	25200000	0.022508	0.621792	0.002028	0.354407	0.000256
A04	24400000	25400000	0.023066	0.639437	0.002028	0.344771	0.000109
A04	24600000	25600000	0.011038	0.68625	0.002843	0.325451	5.1e-05
A04	24800000	25800000	0.012316	0.673556	0.003952	0.32578	0.000223
A04	25000000	26000000	0.015912	0.635059	0.003952	0.333997	0.000442
A04	25200000	26200000	0.009496	0.611922	0.00678	0.363071	0.000524
A04	25400000	26400000	0.012661	0.561205	0.007799	0.39517	0.000608
A04	25600000	26600000	0.011073	0.520118	0.006444	0.427578	0.000772
A04	25800000	26800000	0.012588	0.538027	0.007878	0.431217	0.0006
A04	2600000	3600000	0.072861	0.259811	0.001359	0.270918	0.005266
A04	26000000	27000000	0.010466	0.528494	0.007988	0.458862	0.000372
A04	26200000	27200000	0.009721	0.523104	0.009683	0.450532	0.00029
A04	26400000	27400000	0.00496	0.543998	0.009283	0.431035	0.000578
A04	26600000	27600000	0.00496	0.550428	0.009283	0.428155	0.000414
A04	26800000	27800000	0.001474	0.542469	0.009913	0.427692	0.000414
A04	27000000	28000000	0	0.55342	0.010557	0.418395	0.000423
A04	27200000	28200000	0	0.526342	0.005555	0.452327	0.000489
A04	27400000	28400000	0	0.546808	0.006954	0.429728	0.000257
A04	27600000	28600000	0.006297	0.534784	0.006954	0.426754	0.000717
A04	27800000	28800000	0.014095	0.498773	0.005732	0.434636	0.000858
A04	2800000	3800000	0.074707	0.255157	0.001359	0.271093	0.005172
A04	28000000	29000000	0.029012	0.428793	0.009987	0.441613	0.001373
A04	28200000	29200000	0.029299	0.434951	0.010353	0.428508	0.001896
A04	28400000	29400000	0.041251	0.409395	0.010657	0.438802	0.001953
A04	28600000	29600000	0.034954	0.440321	0.010657	0.419088	0.001521
A04	28800000	29800000	0.032184	0.450244	0.013539	0.410506	0.00169
A04	29000000	30000000	0.018119	0.52346	0.010013	0.402043	0.001172
A04	29200000	30200000	0.021176	0.533595	0.011659	0.372152	0.00097
A04	29400000	30400000	0.010791	0.559712	0.009337	0.372856	0.000805
A04	29600000	30600000	0.013436	0.55023	0.009439	0.382169	0.000957
A04	29800000	30800000	0.010244	0.580029	0.004606	0.375554	0.000647
A04	3000000	4000000	0.06749	0.308661	0.001433	0.241954	0.00438
A04	30000000	31000000	0.01142	0.541946	0.003123	0.390549	0.000679
A04	30200000	31200000	0.008912	0.533319	0.000102	0.431733	0.000312
A04	30400000	31400000	0.008253	0.516802	0.002099	0.450485	0.00028
A04	30600000	31600000	0.006258	0.486106	0.003077	0.479792	0.000272
A04	30800000	31800000	0.010584	0.480801	0.003077	0.485344	0.000272
A04	31000000	32000000	0.010142	0.504293	0.008413	0.477243	0.000514
A04	31200000	32200000	0.009306	0.532096	0.008944	0.44648	0.000554
A04	31400000	32400000	0.009192	0.539423	0.006947	0.423592	0.000599
A04	31600000	32600000	0.008542	0.560146	0.008414	0.415794	0.000427
A04	31800000	32800000	0.004352	0.580742	0.013379	0.393126	0.000487
A04	3200000	4200000	0.06067	0.331169	0.000847	0.228856	0.005013
A04	32000000	33000000	0.004968	0.588185	0.012619	0.387935	0.000201
A04	32200000	33200000	0.004968	0.601008	0.014093	0.37148	0.000141
A04	32400000	33400000	0.004174	0.601003	0.014703	0.386221	0.000206
A04	32600000	33600000	0.008843	0.582456	0.012156	0.385262	0.000328
A04	32800000	33800000	0.00775	0.565661	0.013027	0.406051	0.000474
A04	33000000	34000000	0.015697	0.533248	0.008451	0.410169	0.000619
A04	33200000	34200000	0.022606	0.50938	0.007709	0.430407	0.000739
A04	33400000	34400000	0.022606	0.516045	0.009053	0.427216	0.000629
A04	33600000	34600000	0.019945	0.543224	0.009454	0.405622	0.000558
A04	33800000	34800000	0.020675	0.521083	0.003865	0.42684	0.000429
A04	3400000	4400000	0.070477	0.364533	0.001758	0.242065	0.004382
A04	34000000	35000000	0.022663	0.552657	0.003865	0.418339	0.000364
A04	34200000	35200000	0.020236	0.533249	0.007163	0.445947	0.000289
A04	34400000	35400000	0.034071	0.503251	0.005209	0.461836	0.00032
A04	34600000	35600000	0.041275	0.490651	0.004808	0.476399	0.000269
A04	34800000	35800000	0.049	0.49568	0.004561	0.474709	0.000192
A04	35000000	36000000	0.041156	0.492154	0.005288	0.468167	0.000156
A04	35200000	36200000	0.041076	0.513459	0.000727	0.431718	0.000208
A04	35400000	36400000	0.028743	0.518108	0.001581	0.429307	0.000273
A04	35600000	36600000	0.020829	0.508868	0.001707	0.436638	0.000273
A04	35800000	36800000	0.011495	0.526827	0.005621	0.408762	0.000524
A04	3600000	4600000	0.049512	0.362176	0.001917	0.245453	0.00501
A04	36000000	37000000	0.00876	0.512095	0.01003	0.43747	0.000444
A04	36200000	37200000	0.005963	0.525287	0.016007	0.437127	0.000396
A04	36400000	37400000	0.014433	0.50117	0.021901	0.415119	0.000573
A04	36600000	37600000	0.022446	0.492991	0.024454	0.416171	0.000634
A04	36800000	37800000	0.027395	0.473919	0.021042	0.42544	0.000481
A04	37000000	38000000	0.032961	0.438615	0.015906	0.40776	0.000782
A04	37200000	38200000	0.041944	0.411065	0.010762	0.426628	0.000873
A04	37400000	38400000	0.031972	0.4688	0.005633	0.421066	0.0006
A04	37600000	38600000	0.024672	0.530872	0.002954	0.376832	0.000539
A04	37800000	38800000	0.028867	0.516734	0.002749	0.371373	0.001051
A04	3800000	4800000	0.038541	0.370492	0.001917	0.252559	0.00501
A04	38000000	39000000	0.021743	0.594404	0.003825	0.369798	0.00075
A04	38200000	39200000	0.011155	0.617259	0.003236	0.354769	0.00061
A04	38400000	39400000	0.011556	0.616955	0.001617	0.361535	0.00061
A04	38600000	39600000	0.009971	0.588535	0.002999	0.3889	0.000701
A04	38800000	39800000	0.00201	0.619095	0.003346	0.391697	0.000376
A04	39000000	40000000	0.002145	0.616891	0.004839	0.379142	0.000376
A04	39200000	40200000	0.003502	0.591266	0.00562	0.399358	0.000454
A04	39400000	40400000	0.006629	0.587351	0.006146	0.39404	0.000454
A04	39600000	40600000	0.013123	0.581826	0.005416	0.395859	0.000585
A04	39800000	40800000	0.01194	0.594632	0.005616	0.390992	0.0003
A04	400000	1400000	0.127925	0.069668	0.001076	0.271158	0.004504
A04	4000000	5000000	0.037782	0.311805	0.002063	0.261937	0.004987
A04	40000000	41000000	0.011805	0.609585	0.003935	0.374834	0.0003
A04	40200000	41200000	0.010902	0.620901	0.00291	0.35311	0.000434
A04	40400000	41400000	0.007374	0.597622	0.002384	0.370491	0.000434
A04	40600000	41600000	0.000517	0.581606	0.001732	0.391876	0.000401
A04	40800000	41800000	0.007092	0.546152	0.001779	0.402166	0.000432
A04	41000000	42000000	0.007515	0.503444	0.000891	0.439712	0.000493
A04	41200000	42200000	0.009703	0.515445	0.000891	0.430574	0.000443
A04	41400000	42400000	0.014226	0.537212	0.000915	0.416771	0.000517
A04	41600000	42600000	0.01501	0.56118	0.000915	0.39149	0.000328
A04	41800000	42800000	0.010361	0.583454	0.001585	0.392864	0.000324
A04	4200000	5200000	0.040201	0.30512	0.002063	0.24066	0.004129
A04	42000000	43000000	0.009938	0.604242	0.001585	0.384882	0.000263
A04	42200000	43200000	0.007296	0.612065	0.006268	0.386612	0.000101
A04	42400000	43400000	0.004101	0.584706	0.007336	0.40576	0.00025
A04	42600000	43600000	0.004351	0.596605	0.007907	0.396611	0.000426
A04	42800000	43800000	0.002425	0.594045	0.014242	0.393285	0.000399
A04	43000000	44000000	0.005569	0.590777	0.016267	0.388126	0.000399
A04	43200000	44200000	0.009757	0.594846	0.011584	0.37111	0.000627
A04	43400000	44400000	0.016587	0.593445	0.010492	0.336275	0.001025
A04	43600000	44600000	0.01549	0.562121	0.009921	0.352689	0.001188
A04	43800000	44800000	0.01549	0.561291	0.004727	0.346682	0.001394
A04	4400000	5400000	0.043146	0.27928	0.003272	0.238498	0.004258
A04	44000000	45000000	0.014433	0.529524	0.003881	0.34186	0.001583
A04	44200000	45200000	0.010245	0.493923	0.005066	0.38439	0.001459
A04	44400000	45400000	0.007091	0.505039	0.005421	0.389473	0.001085
A04	44600000	45600000	0.008559	0.519027	0.00623	0.390706	0.000746
A04	44800000	45800000	0.008559	0.531782	0.003528	0.404737	0.00054
A04	45000000	46000000	0.01382	0.55899	0.006806	0.40024	0.000389
A04	45200000	46200000	0.015203	0.577404	0.008116	0.378305	0.000595
A04	45400000	46400000	0.010199	0.597619	0.018023	0.379535	0.000472
A04	45600000	46600000	0.009398	0.596673	0.017326	0.374663	0.000587
A04	45800000	46800000	0.009398	0.607381	0.018975	0.35307	0.000587
A04	4600000	5600000	0.042447	0.279125	0.003113	0.255014	0.003542
A04	46000000	47000000	0.012721	0.589301	0.018396	0.366443	0.000846
A04	46200000	47200000	0.011338	0.614618	0.015901	0.357802	0.000571
A04	46400000	47400000	0.011338	0.641392	0.005639	0.34414	0.000447
A04	46600000	47600000	0.012475	0.625055	0.005527	0.358341	0.000703
A04	46800000	47800000	0.014369	0.597217	0.003878	0.382484	0.000703
A04	47000000	48000000	0.008438	0.602849	0.001169	0.371793	0.000682
A04	47200000	48200000	0.008438	0.616057	0.001169	0.360042	0.000647
A04	47400000	48400000	0.010842	0.583279	0.001169	0.379355	0.000844
A04	47600000	48600000	0.009038	0.622532	0.002567	0.347749	0.000532
A04	47800000	48800000	0.007572	0.620095	0.003833	0.344524	0.000571
A04	4800000	5800000	0.036915	0.295527	0.00319	0.271018	0.003301
A04	48000000	49000000	0.003683	0.622954	0.0033	0.352934	0.000477
A04	48200000	49200000	0.004732	0.59793	0.0033	0.362424	0.000698
A04	48400000	49400000	0.011325	0.601354	0.0033	0.342171	0.0006
A04	48600000	49600000	0.020259	0.543191	0.00304	0.35904	0.000841
A04	48800000	49800000	0.025523	0.496327	0.001774	0.357509	0.001303
A04	49000000	50000000	0.035889	0.488018	0.001291	0.356453	0.001783
A04	49200000	50200000	0.037935	0.495191	0.003595	0.351463	0.001589
A04	49400000	50400000	0.041533	0.445483	0.003595	0.379902	0.001894
A04	49600000	50600000	0.037523	0.425735	0.004019	0.400578	0.002155
A04	49800000	50800000	0.035386	0.443277	0.005933	0.411326	0.001931
A04	5000000	6000000	0.034283	0.312652	0.002477	0.297748	0.003705
A04	50000000	51000000	0.034505	0.427692	0.00578	0.401762	0.001563
A04	50200000	51200000	0.032561	0.366109	0.003872	0.448574	0.002541
A04	50400000	51400000	0.022639	0.409344	0.003872	0.443284	0.00234
A04	50600000	51600000	0.027836	0.447206	0.00231	0.415101	0.001852
A04	50800000	51800000	0.028797	0.470897	0.00158	0.389229	0.001625
A04	51000000	52000000	0.030948	0.470644	0.003841	0.404176	0.00144
A04	51200000	52200000	0.034726	0.48764	0.004579	0.393036	0.000782
A04	51400000	52400000	0.039694	0.459538	0.004579	0.414528	0.000668
A04	51600000	52600000	0.035054	0.478259	0.005857	0.417952	0.000827
A04	51800000	52800000	0.03308	0.502908	0.004673	0.406333	0.000881
A04	5200000	6200000	0.040656	0.284688	0.00425	0.322162	0.004097
A04	52000000	53000000	0.022422	0.52957	0.002412	0.401318	0.000829
A04	52200000	53200000	0.023064	0.527917	0.001728	0.396698	0.000535
A04	52400000	53400000	0.024978	0.51255	0.003322	0.379689	0.000657
A04	52600000	53600000	0.019497	0.513223	0.002485	0.385731	0.000461
A04	52800000	53800000	0.031026	0.482986	0.006751	0.408929	0.000515
A04	53000000	54000000	0.032807	0.495568	0.008264	0.396577	0.000573
A04	53200000	54200000	0.034902	0.550148	0.010545	0.362088	0.00052
A04	53400000	54400000	0.029687	0.608287	0.010121	0.343817	0.00041
A04	53600000	54600000	0.029876	0.601832	0.010729	0.326048	0.000791
A04	53800000	54800000	0.022505	0.601949	0.008555	0.333918	0.000823
A04	5400000	6400000	0.036403	0.277013	0.00185	0.339177	0.003536
A04	54000000	55000000	0.020936	0.581082	0.011462	0.351144	0.001127
A04	54200000	55200000	0.01327	0.549395	0.010047	0.38366	0.001216
A04	54400000	55400000	0.009292	0.510125	0.014675	0.425743	0.00131
A04	54600000	55600000	0.009103	0.513143	0.014625	0.434386	0.000992
A04	54800000	55800000	0.002403	0.513804	0.012719	0.451375	0.000835
A04	55000000	56000000	0.000362	0.526858	0.008299	0.425269	0.00073
A04	55200000	56200000	0.001596	0.509599	0.006983	0.423605	0.000779
A04	55400000	56400000	0.007345	0.527138	0.001974	0.405538	0.000722
A04	55600000	56600000	0.016642	0.521521	0.000975	0.399496	0.000702
A04	55800000	56800000	0.018855	0.557859	0.000789	0.355698	0.00079
A04	5600000	6600000	0.069888	0.250362	0.00185	0.324987	0.003311
A04	56000000	57000000	0.022387	0.546709	0.001701	0.383959	0.00066
A04	56200000	57200000	0.02534	0.558533	0.003183	0.377656	0.000646
A04	56400000	57400000	0.019229	0.574201	0.003075	0.366303	0.000725
A04	56600000	57600000	0.011747	0.603744	0.004172	0.368053	0.000675
A04	56800000	57800000	0.012532	0.611509	0.00496	0.355711	0.001144
A04	57000000	58000000	0.01808	0.611246	0.004512	0.333281	0.000995
A04	57200000	58200000	0.021647	0.598489	0.00303	0.341673	0.001014
A04	57400000	58400000	0.028161	0.597048	0.00275	0.337645	0.000935
A04	57600000	58600000	0.027247	0.569374	0.001653	0.342924	0.001075
A04	57800000	58800000	0.025375	0.56765	0.001315	0.343238	0.000612
A04	5800000	6800000	0.098311	0.213913	0.001877	0.302531	0.003827
A04	58000000	59000000	0.016295	0.567005	0.001925	0.356147	0.00081
A04	58200000	59200000	0.011829	0.561845	0.001925	0.357572	0.000978
A04	58400000	59400000	0.007574	0.530523	0.001524	0.367062	0.00114
A04	58600000	59600000	0.009371	0.50625	0.00284	0.384435	0.00161
A04	58800000	59800000	0.008245	0.480683	0.004817	0.417203	0.001556
A04	59000000	60000000	0.009863	0.503141	0.003743	0.414263	0.001323
A04	59200000	60200000	0.006575	0.531542	0.006044	0.416534	0.001012
A04	59400000	60400000	0.007477	0.542788	0.006635	0.421525	0.000712
A04	59600000	60600000	0.00878	0.595198	0.005319	0.37679	0.000333
A04	59800000	60800000	0.03081	0.56514	0.003196	0.365663	0.000574
A04	600000	1600000	0.124301	0.087332	0.001076	0.286626	0.004271
A04	6000000	7000000	0.108225	0.223684	0.001877	0.292888	0.003473
A04	60000000	61000000	0.033764	0.568566	0.003196	0.355291	0.000719
A04	60200000	61200000	0.040077	0.541952	0.000895	0.33989	0.001063
A04	60400000	61400000	0.049832	0.501418	0.000304	0.323714	0.001433
A04	60600000	61600000	0.049418	0.469099	0.000304	0.347679	0.001275
A04	60800000	61800000	0.027388	0.473065	0	0.364369	0.001888
A04	61000000	62000000	0.026856	0.464635	0.001546	0.373993	0.001966
A04	61200000	62200000	0.023938	0.462599	0.002919	0.394634	0.00186
[truncated: 9,425 more rows]

## Sheet: EDFig.1a (indel density)
Source Data Extended Data Fig. 1. Information of genome information, genome density, repeat density, indel density, SNP density, A and D syntenic blocks
Source Data Extended Data Fig. 1a | G.hirsutum
indel density
chr	start	end	GhGb	GhGh	GhGm	GhGd	GhGt
A01	0	0	0.003922	2e-06	0.001932	0.002908	0.000905
A01	200000	200000	0.003983	3e-06	0.001965	0.002951	0.000903
A01	400000	400000	0.003735	3e-06	0.001873	0.00278	0.000871
A01	600000	600000	0.004078	6e-06	0.002067	0.003094	0.000982
A01	800000	800000	0.003384	7e-06	0.001762	0.002608	0.000864
A01	1000000	1000000	0.003709	5e-06	0.001928	0.002851	0.000934
A01	1200000	1200000	0.003988	4e-06	0.002091	0.00306	0.001004
A01	1400000	1400000	0.004313	5e-06	0.002256	0.003304	0.001073
A01	1600000	1600000	0.004201	4e-06	0.002163	0.003161	0.001034
A01	1800000	1800000	0.00482	5e-06	0.002443	0.003595	0.00114
A01	2000000	2000000	0.004834	8e-06	0.002454	0.003606	0.001134
A01	2200000	2200000	0.00462	9e-06	0.002337	0.003456	0.001113
A01	2400000	2400000	0.004603	8e-06	0.002291	0.003437	0.001104
A01	2600000	2600000	0.004513	9e-06	0.002239	0.003357	0.001069
A01	2800000	2800000	0.004388	7e-06	0.002158	0.003252	0.001032
A01	3000000	3000000	0.003788	4e-06	0.001829	0.002799	0.000901
A01	3200000	3200000	0.003854	5e-06	0.001856	0.002844	0.000916
A01	3400000	3400000	0.003666	7e-06	0.001772	0.00271	0.000846
A01	3600000	3600000	0.003726	5e-06	0.001859	0.002784	0.000892
A01	3800000	3800000	0.00349	1.1e-05	0.001733	0.002621	0.000877
A01	4000000	4000000	0.003725	1.1e-05	0.001846	0.002801	0.000916
A01	4200000	4200000	0.003534	9e-06	0.001856	0.002738	0.000881
A01	4400000	4400000	0.003393	7e-06	0.001836	0.002666	0.000885
A01	4600000	4600000	0.003405	6e-06	0.001815	0.002664	0.000878
A01	4800000	4800000	0.003456	0	0.001814	0.002678	0.000857
A01	5000000	5000000	0.003221	3e-06	0.001731	0.002501	0.000821
A01	5200000	5200000	0.003531	3e-06	0.001762	0.002635	0.00084
A01	5400000	5400000	0.003803	1e-05	0.001921	0.002829	0.000956
A01	5600000	5600000	0.003718	1e-05	0.001876	0.002762	0.000911
A01	5800000	5800000	0.003912	1e-05	0.002014	0.002924	0.000946
A01	6000000	6000000	0.003972	7e-06	0.002043	0.002977	0.000956
A01	6200000	6200000	0.003935	7e-06	0.00203	0.00296	0.000954
A01	6400000	6400000	0.003613	1e-06	0.001764	0.002676	0.00077
A01	6600000	6600000	0.0035	1e-06	0.001674	0.002568	0.000728
A01	6800000	6800000	0.003387	4e-06	0.001637	0.002495	0.000734
A01	7000000	7000000	0.003218	5e-06	0.001551	0.00237	0.000696
A01	7200000	7200000	0.003251	5e-06	0.001581	0.002405	0.000728
A01	7400000	7400000	0.003594	5e-06	0.001801	0.002674	0.000864
A01	7600000	7600000	0.003796	7e-06	0.001896	0.002828	0.000908
A01	7800000	7800000	0.003724	4e-06	0.001848	0.002776	0.000869
A01	8000000	8000000	0.004144	3e-06	0.002061	0.003093	0.000973
A01	8200000	8200000	0.003932	4e-06	0.001938	0.002925	0.00088
A01	8400000	8400000	0.00352	3e-06	0.001726	0.002635	0.000759
A01	8600000	8600000	0.003108	2e-06	0.001556	0.002355	0.000707
A01	8800000	8800000	0.002962	2e-06	0.001503	0.002258	0.000685
A01	9000000	9000000	0.002486	3e-06	0.00126	0.001896	0.00057
A01	9200000	9200000	0.002755	2e-06	0.001401	0.002109	0.000648
A01	9400000	9400000	0.002875	2e-06	0.001488	0.002207	0.000693
A01	9600000	9600000	0.003139	2e-06	0.001579	0.002376	0.000711
A01	9800000	9800000	0.002985	2e-06	0.001475	0.002236	0.000645
A01	10000000	10000000	0.002996	1e-06	0.001481	0.002247	0.00063
A01	10200000	10200000	0.002741	6e-06	0.001371	0.002055	0.000591
A01	10400000	10400000	0.002693	6e-06	0.001335	0.002012	0.000574
A01	10600000	10600000	0.002713	5e-06	0.001373	0.002041	0.000599
A01	10800000	10800000	0.003174	5e-06	0.001596	0.002392	0.000696
A01	11000000	11000000	0.002981	5e-06	0.001493	0.002242	0.00066
A01	11200000	11200000	0.003038	0	0.001499	0.002273	0.000661
A01	11400000	11400000	0.003197	1e-06	0.001557	0.002375	0.00069
A01	11600000	11600000	0.003163	1e-06	0.001543	0.002354	0.000687
A01	11800000	11800000	0.002965	1e-06	0.001461	0.002211	0.000679
A01	12000000	12000000	0.003449	1e-06	0.001707	0.002571	0.000797
A01	12200000	12200000	0.003369	2e-06	0.001684	0.002521	0.000783
A01	12400000	12400000	0.002889	1e-06	0.001496	0.002189	0.000706
A01	12600000	12600000	0.002611	1e-06	0.001344	0.001972	0.000633
A01	12800000	12800000	0.002396	1e-06	0.001243	0.001803	0.000571
A01	13000000	13000000	0.002149	1e-06	0.001116	0.001624	0.000505
A01	13200000	13200000	0.00231	1e-06	0.001189	0.001744	0.000542
A01	13400000	13400000	0.002756	1e-06	0.001369	0.002055	0.00061
A01	13600000	13600000	0.002947	2e-06	0.001471	0.0022	0.000652
A01	13800000	13800000	0.003027	2e-06	0.001497	0.002259	0.000682
A01	14000000	14000000	0.002945	2e-06	0.001446	0.002193	0.000662
A01	14200000	14200000	0.002731	1e-06	0.001355	0.002042	0.000617
A01	14400000	14400000	0.002612	1e-06	0.001306	0.001959	0.000614
A01	14600000	14600000	0.00233	1e-06	0.001178	0.001754	0.000561
A01	14800000	14800000	0.002207	1e-06	0.001127	0.001669	0.00053
A01	15000000	15000000	0.002451	1e-06	0.001287	0.001864	0.000604
A01	15200000	15200000	0.00247	2e-06	0.00129	0.001871	0.000618
A01	15400000	15400000	0.002618	3e-06	0.001339	0.001972	0.000618
A01	15600000	15600000	0.002936	3e-06	0.001483	0.002204	0.000683
A01	15800000	15800000	0.003004	3e-06	0.001554	0.002279	0.000695
A01	16000000	16000000	0.002854	5e-06	0.001451	0.002153	0.000651
A01	16200000	16200000	0.002888	4e-06	0.001428	0.002162	0.000641
A01	16400000	16400000	0.002871	4e-06	0.001431	0.002151	0.000627
A01	16600000	16600000	0.002996	3e-06	0.001522	0.002252	0.000681
A01	16800000	16800000	0.003018	3e-06	0.001483	0.002239	0.000685
A01	17000000	17000000	0.003049	1e-06	0.001515	0.002276	0.000687
A01	17200000	17200000	0.002996	1e-06	0.001536	0.00226	0.00069
A01	17400000	17400000	0.002698	0	0.00137	0.002031	0.00064
A01	17600000	17600000	0.002405	0	0.001216	0.001815	0.000562
A01	17800000	17800000	0.002445	1e-06	0.001226	0.001846	0.000587
A01	18000000	18000000	0.002412	1e-06	0.001195	0.001827	0.000585
A01	18200000	18200000	0.002362	1e-06	0.001165	0.001781	0.000574
A01	18400000	18400000	0.002576	3e-06	0.001291	0.00195	0.000642
A01	18600000	18600000	0.00259	3e-06	0.001275	0.001949	0.000625
A01	18800000	18800000	0.002689	3e-06	0.001373	0.002041	0.000619
A01	19000000	19000000	0.003049	4e-06	0.00153	0.002271	0.000696
A01	19200000	19200000	0.003118	4e-06	0.001535	0.002307	0.000685
A01	19400000	19400000	0.003102	2e-06	0.001529	0.002292	0.000671
A01	19600000	19600000	0.003208	2e-06	0.001588	0.002379	0.000703
A01	19800000	19800000	0.00313	6e-06	0.001528	0.002317	0.000706
A01	20000000	20000000	0.002545	5e-06	0.00127	0.00191	0.000586
A01	20200000	20200000	0.002413	5e-06	0.001239	0.001835	0.000584
A01	20400000	20400000	0.002472	6e-06	0.00128	0.001889	0.000603
A01	20600000	20600000	0.002279	6e-06	0.001204	0.001754	0.000563
A01	20800000	20800000	0.002162	1e-06	0.00115	0.001663	0.000532
A01	21000000	21000000	0.002533	1e-06	0.001319	0.001928	0.000612
A01	21200000	21200000	0.002685	1e-06	0.001394	0.002048	0.000635
A01	21400000	21400000	0.002519	1e-06	0.001433	0.001987	0.000641
A01	21600000	21600000	0.002522	1e-06	0.001424	0.001985	0.000645
A01	21800000	21800000	0.002689	2e-06	0.0015	0.002108	0.000684
A01	22000000	22000000	0.002566	2e-06	0.001431	0.00201	0.000626
A01	22200000	22200000	0.002505	2e-06	0.00137	0.001933	0.0006
A01	22400000	22400000	0.002857	1e-06	0.001389	0.002115	0.000612
A01	22600000	22600000	0.002906	1e-06	0.001368	0.002124	0.000586
A01	22800000	22800000	0.002727	0	0.001227	0.001968	0.000502
A01	23000000	23000000	0.002558	0	0.001137	0.001841	0.000462
A01	23200000	23200000	0.00262	0	0.001164	0.001896	0.000494
A01	23400000	23400000	0.002406	0	0.001075	0.001742	0.000472
A01	23600000	23600000	0.002419	0	0.001119	0.001771	0.000516
A01	23800000	23800000	0.002517	0	0.001222	0.001866	0.000592
A01	24000000	24000000	0.002504	0	0.001235	0.001865	0.00062
A01	24200000	24200000	0.002611	0	0.001329	0.001959	0.000648
A01	24400000	24400000	0.002458	0	0.001263	0.001856	0.000609
A01	24600000	24600000	0.002512	1e-06	0.001282	0.001886	0.00058
A01	24800000	24800000	0.002515	1e-06	0.001263	0.00188	0.000532
A01	25000000	25000000	0.002556	1e-06	0.00128	0.001913	0.000533
A01	25200000	25200000	0.002314	2e-06	0.001178	0.001746	0.000484
A01	25400000	25400000	0.002484	2e-06	0.001244	0.001863	0.000511
A01	25600000	25600000	0.00238	2e-06	0.001189	0.00179	0.000509
A01	25800000	25800000	0.002455	4e-06	0.001223	0.001839	0.000556
A01	26000000	26000000	0.002441	4e-06	0.001235	0.001835	0.000574
A01	26200000	26200000	0.002456	3e-06	0.001221	0.001836	0.000563
A01	26400000	26400000	0.002225	3e-06	0.001133	0.001678	0.000527
A01	26600000	26600000	0.002258	7e-06	0.001155	0.001702	0.000546
A01	26800000	26800000	0.002167	5e-06	0.001154	0.001667	0.000558
A01	27000000	27000000	0.002035	5e-06	0.001075	0.001563	0.000514
A01	27200000	27200000	0.002152	6e-06	0.001128	0.001643	0.000556
A01	27400000	27400000	0.002212	7e-06	0.001133	0.001672	0.000553
A01	27600000	27600000	0.002169	3e-06	0.001107	0.001642	0.000526
A01	27800000	27800000	0.002017	3e-06	0.001002	0.001503	0.000446
A01	28000000	28000000	0.001956	5e-06	0.000964	0.001453	0.000423
A01	28200000	28200000	0.00156	5e-06	0.000765	0.001155	0.000286
A01	28400000	28400000	0.001331	4e-06	0.000663	0.000991	0.000234
A01	28600000	28600000	0.001058	3e-06	0.000534	0.000785	0.00019
A01	28800000	28800000	0.000776	1e-05	0.000397	0.00058	0.000145
A01	29000000	29000000	0.000681	9e-06	0.00035	0.000507	0.000129
A01	29200000	29200000	0.00079	8e-06	0.000427	0.000604	0.000193
A01	29400000	29400000	0.001037	8e-06	0.00057	0.0008	0.000272
A01	29600000	29600000	0.001225	8e-06	0.000673	0.00095	0.000319
A01	29800000	29800000	0.001372	1e-06	0.000738	0.001052	0.000336
A01	30000000	30000000	0.001493	0	0.00079	0.001142	0.000349
A01	30200000	30200000	0.001439	0	0.000731	0.001088	0.000334
A01	30400000	30400000	0.001208	0	0.000583	0.000896	0.000257
A01	30600000	30600000	0.00113	0	0.00054	0.00083	0.00023
A01	30800000	30800000	0.001201	0	0.000582	0.000886	0.000251
A01	31000000	31000000	0.001363	0	0.000653	0.001003	0.000289
A01	31200000	31200000	0.00147	0	0.000707	0.001083	0.000298
A01	31400000	31400000	0.001782	0	0.000834	0.001305	0.000356
A01	31600000	31600000	0.002027	0	0.000943	0.001485	0.000412
A01	31800000	31800000	0.002164	0	0.001015	0.001589	0.00045
A01	32000000	32000000	0.002257	0	0.001084	0.00167	0.000486
A01	32200000	32200000	0.002326	1e-06	0.00106	0.001688	0.000428
A01	32400000	32400000	0.002216	1e-06	0.000999	0.001599	0.000354
A01	32600000	32600000	0.00217	1e-06	0.00099	0.00157	0.00035
A01	32800000	32800000	0.002188	1e-06	0.001003	0.001579	0.000353
A01	33000000	33000000	0.00194	1.1e-05	0.000889	0.001397	0.000299
A01	33200000	33200000	0.002172	1e-05	0.001068	0.001611	0.000407
A01	33400000	33400000	0.001992	1e-05	0.001035	0.001518	0.000432
A01	33600000	33600000	0.001823	1e-05	0.000941	0.00139	0.000385
A01	33800000	33800000	0.001711	1.3e-05	0.000868	0.001309	0.000352
A01	34000000	34000000	0.001723	3e-06	0.000887	0.001312	0.000361
A01	34200000	34200000	0.001373	3e-06	0.000718	0.001031	0.000298
A01	34400000	34400000	0.001461	5e-06	0.000739	0.00107	0.000304
A01	34600000	34600000	0.001401	5e-06	0.000705	0.001021	0.000282
A01	34800000	34800000	0.001283	2e-06	0.000637	0.000929	0.00025
A01	35000000	35000000	0.001251	2e-06	0.000593	0.000905	0.000232
A01	35200000	35200000	0.00123	2e-06	0.000556	0.000895	0.000223
A01	35400000	35400000	0.001089	0	0.000478	0.000784	0.000202
A01	35600000	35600000	0.001174	0	0.000515	0.000846	0.000211
A01	35800000	35800000	0.001241	0	0.000557	0.000898	0.000217
A01	36000000	36000000	0.001229	0	0.000561	0.000903	0.000219
A01	36200000	36200000	0.001226	0	0.000559	0.000909	0.000222
A01	36400000	36400000	0.001231	0	0.000558	0.00091	0.000222
A01	36600000	36600000	0.001154	0	0.000514	0.000848	0.000217
A01	36800000	36800000	0.001142	0	0.000519	0.000846	0.000232
A01	37000000	37000000	0.001056	0	0.000523	0.000794	0.000223
A01	37200000	37200000	0.00104	2e-06	0.000546	0.000778	0.000233
A01	37400000	37400000	0.001037	2e-06	0.000558	0.00079	0.000234
A01	37600000	37600000	0.000963	2e-06	0.000544	0.000744	0.000229
A01	37800000	37800000	0.001053	3e-06	0.000578	0.000809	0.000257
A01	38000000	38000000	0.001187	3e-06	0.000582	0.000878	0.000262
A01	38200000	38200000	0.001208	1e-06	0.000563	0.000888	0.000247
A01	38400000	38400000	0.001246	1e-06	0.000586	0.000927	0.000243
A01	38600000	38600000	0.001346	1e-06	0.000611	0.000996	0.000232
A01	38800000	38800000	0.001163	0	0.000517	0.000852	0.000176
A01	39000000	39000000	0.001152	0	0.000511	0.000846	0.000168
A01	39200000	39200000	0.001412	0	0.000648	0.00104	0.000232
A01	39400000	39400000	0.001459	2e-06	0.000697	0.001072	0.000283
A01	39600000	39600000	0.001667	1.1e-05	0.000805	0.001224	0.000347
A01	39800000	39800000	0.001873	1.3e-05	0.000896	0.00138	0.00039
A01	40000000	40000000	0.002236	1.3e-05	0.00108	0.001647	0.000477
A01	40200000	40200000	0.002107	1.3e-05	0.001033	0.001557	0.000452
A01	40400000	40400000	0.002161	1.1e-05	0.001038	0.001588	0.000438
A01	40600000	40600000	0.002015	2e-06	0.000992	0.001493	0.000426
A01	40800000	40800000	0.00198	1e-06	0.000991	0.00146	0.000433
A01	41000000	41000000	0.001774	1e-06	0.000905	0.001318	0.000397
A01	41200000	41200000	0.001922	1e-06	0.000967	0.001418	0.000427
A01	41400000	41400000	0.002045	1e-06	0.001044	0.001527	0.000456
A01	41600000	41600000	0.002148	1e-06	0.00108	0.001602	0.00046
A01	41800000	41800000	0.002285	2e-06	0.001163	0.001717	0.000482
A01	42000000	42000000	0.002323	5e-06	0.001169	0.001745	0.000492
A01	42200000	42200000	0.002141	5e-06	0.001077	0.001618	0.000469
A01	42400000	42400000	0.002021	6e-06	0.001009	0.001524	0.00045
A01	42600000	42600000	0.001858	6e-06	0.000937	0.001402	0.00043
A01	42800000	42800000	0.001904	5e-06	0.000997	0.001503	0.000458
A01	43000000	43000000	0.001905	2e-06	0.001008	0.00152	0.000461
A01	43200000	43200000	0.001923	2e-06	0.001062	0.001586	0.000475
A01	43400000	43400000	0.002054	1e-06	0.001188	0.00177	0.000531
A01	43600000	43600000	0.002041	1e-06	0.001236	0.001819	0.000539
A01	43800000	43800000	0.001785	0	0.001109	0.001621	0.000474
A01	44000000	44000000	0.001573	0	0.001037	0.001484	0.000435
A01	44200000	44200000	0.001327	1e-06	0.000894	0.001271	0.000367
A01	44400000	44400000	0.001053	1e-06	0.000726	0.001009	0.000276
A01	44600000	44600000	0.000914	1e-06	0.00063	0.000873	0.000243
A01	44800000	44800000	0.000856	1e-06	0.000603	0.000821	0.000224
A01	45000000	45000000	0.000784	1e-06	0.000566	0.000765	0.000192
A01	45200000	45200000	0.000722	0	0.000525	0.000703	0.000177
A01	45400000	45400000	0.000595	1.2e-05	0.000422	0.000574	0.000146
A01	45600000	45600000	0.000529	2.1e-05	0.000358	0.000499	0.000121
A01	45800000	45800000	0.000382	2.1e-05	0.000256	0.000353	9.5e-05
A01	46000000	46000000	0.000374	2.1e-05	0.000255	0.000346	0.000107
A01	46200000	46200000	0.000483	2.1e-05	0.000323	0.000456	0.000121
A01	46400000	46400000	0.000593	9e-06	0.000416	0.000573	0.000151
A01	46600000	46600000	0.000631	0	0.000455	0.00062	0.000162
A01	46800000	46800000	0.000707	0	0.000501	0.000696	0.000185
A01	47000000	47000000	0.000702	0	0.000496	0.000692	0.000176
A01	47200000	47200000	0.000731	0	0.000523	0.000715	0.0002
A01	47400000	47400000	0.000702	1e-06	0.000492	0.000686	0.000191
A01	47600000	47600000	0.000858	1e-06	0.000598	0.000836	0.000234
A01	47800000	47800000	0.001131	1e-06	0.000737	0.001066	0.000297
A01	48000000	48000000	0.001445	1e-06	0.000893	0.001289	0.00037
A01	48200000	48200000	0.00181	1e-06	0.001134	0.001628	0.000511
A01	48400000	48400000	0.002	1e-06	0.001266	0.001814	0.000586
A01	48600000	48600000	0.002143	1e-06	0.001366	0.001959	0.000632
A01	48800000	48800000	0.001973	1e-06	0.001295	0.001824	0.000612
A01	49000000	49000000	0.001858	1e-06	0.001262	0.001784	0.000614
A01	49200000	49200000	0.001552	1e-06	0.001064	0.00151	0.000494
A01	49400000	49400000	0.001378	0	0.000953	0.001341	0.000435
A01	49600000	49600000	0.001289	0	0.000884	0.001252	0.000401
A01	49800000	49800000	0.001208	0	0.000831	0.001178	0.000364
A01	50000000	50000000	0.001063	0	0.000731	0.00105	0.000312
A01	50200000	50200000	0.00098	1e-06	0.00067	0.000967	0.000283
A01	50400000	50400000	0.000985	1e-06	0.000668	0.000973	0.00028
A01	50600000	50600000	0.000964	6e-06	0.000638	0.000947	0.000286
A01	50800000	50800000	0.000952	6e-06	0.000632	0.000937	0.000283
A01	51000000	51000000	0.000906	6e-06	0.000585	0.000886	0.00028
A01	51200000	51200000	0.000925	5e-06	0.000597	0.000904	0.000289
A01	51400000	51400000	0.000954	5e-06	0.000616	0.000932	0.000285
A01	51600000	51600000	0.000809	0	0.000534	0.000795	0.000237
A01	51800000	51800000	0.000814	0	0.000525	0.0008	0.00024
A01	52000000	52000000	0.000868	0	0.000579	0.000858	0.000241
A01	52200000	52200000	0.00087	0	0.000582	0.00086	0.000243
A01	52400000	52400000	0.000821	0	0.000556	0.000811	0.000236
A01	52600000	52600000	0.000882	0	0.000599	0.000872	0.000263
A01	52800000	52800000	0.000917	0	0.000633	0.000907	0.000286
A01	53000000	53000000	0.000944	0	0.000649	0.000934	0.000309
A01	53200000	53200000	0.001002	0	0.000681	0.000993	0.00033
A01	53400000	53400000	0.001136	0	0.000767	0.001123	0.000399
A01	53600000	53600000	0.001193	0	0.000807	0.001179	0.000421
A01	53800000	53800000	0.001347	1e-06	0.000901	0.001332	0.00045
A01	54000000	54000000	0.001337	1e-06	0.000897	0.001322	0.000447
A01	54200000	54200000	0.00122	1e-06	0.000838	0.001206	0.000419
A01	54400000	54400000	0.001069	1e-06	0.000769	0.001059	0.000388
A01	54600000	54600000	0.001002	1e-06	0.000748	0.000993	0.000374
A01	54800000	54800000	0.000873	0	0.000674	0.000865	0.000342
A01	55000000	55000000	0.000969	0	0.000725	0.000959	0.000353
A01	55200000	55200000	0.001169	0	0.000858	0.001156	0.000418
A01	55400000	55400000	0.001421	3e-06	0.000984	0.001401	0.000449
A01	55600000	55600000	0.001626	3e-06	0.001094	0.001598	0.000513
A01	55800000	55800000	0.001703	3e-06	0.001141	0.001677	0.000538
A01	56000000	56000000	0.001683	3e-06	0.001129	0.001659	0.000544
A01	56200000	56200000	0.001558	3e-06	0.001019	0.001535	0.000473
A01	56400000	56400000	0.001387	0	0.000907	0.001372	0.000431
A01	56600000	56600000	0.001165	1e-06	0.00079	0.001158	0.000354
A01	56800000	56800000	0.0011	1e-06	0.00073	0.001086	0.000332
A01	57000000	57000000	0.000959	1e-06	0.000661	0.000947	0.000293
A01	57200000	57200000	0.000916	1e-06	0.000675	0.000907	0.000313
A01	57400000	57400000	0.00091	2e-06	0.000667	0.000897	0.000307
A01	57600000	57600000	0.000927	2e-06	0.000658	0.000914	0.000307
A01	57800000	57800000	0.000828	3e-06	0.0006	0.000821	0.000276
A01	58000000	58000000	0.000881	4e-06	0.000609	0.000871	0.000268
A01	58200000	58200000	0.001001	4e-06	0.000671	0.000988	0.00031
A01	58400000	58400000	0.001105	3e-06	0.000753	0.001094	0.000365
A01	58600000	58600000	0.001347	2e-06	0.000902	0.001319	0.000439
A01	58800000	58800000	0.001416	1e-06	0.000969	0.001386	0.000466
A01	59000000	59000000	0.001443	0	0.000996	0.001414	0.000479
A01	59200000	59200000	0.001406	0	0.000944	0.001375	0.000444
A01	59400000	59400000	0.001365	6e-06	0.000907	0.001331	0.000407
A01	59600000	59600000	0.001173	6e-06	0.00078	0.001157	0.000339
A01	59800000	59800000	0.001134	6e-06	0.000743	0.00112	0.000319
A01	60000000	60000000	0.001125	6e-06	0.000731	0.001106	0.000319
A01	60200000	60200000	0.001181	1.2e-05	0.000773	0.001158	0.000331
A01	60400000	60400000	0.001145	1.2e-05	0.000734	0.00112	0.000304
A01	60600000	60600000	0.001106	1.2e-05	0.000708	0.001082	0.000288
A01	60800000	60800000	0.001143	1.2e-05	0.000726	0.00112	0.000302
A01	61000000	61000000	0.001092	1.2e-05	0.000691	0.001072	0.000285
A01	61200000	61200000	0.001023	6e-06	0.000676	0.001011	0.000289
A01	61400000	61400000	0.001083	4e-06	0.000724	0.001072	0.000309
A01	61600000	61600000	0.001088	1e-05	0.000723	0.001073	0.000315
A01	61800000	61800000	0.001092	1.1e-05	0.000723	0.001066	0.000311
A01	62000000	62000000	0.001123	1.1e-05	0.00075	0.0011	0.000333
A01	62200000	62200000	0.001131	1.1e-05	0.000731	0.001107	0.000318
A01	62400000	62400000	0.001072	7e-06	0.00069	0.001053	0.000322
A01	62600000	62600000	0.00111	1e-06	0.000723	0.001093	0.000336
A01	62800000	62800000	0.001092	0	0.000713	0.001084	0.000321
A01	63000000	63000000	0.001039	0	0.000689	0.001028	0.000288
A01	63200000	63200000	0.00116	0	0.000759	0.001147	0.00031
A01	63400000	63400000	0.001236	0	0.000819	0.001223	0.000326
A01	63600000	63600000	0.001167	0	0.000774	0.001156	0.000303
A01	63800000	63800000	0.001197	0	0.000793	0.001183	0.000331
A01	64000000	64000000	0.001253	4e-06	0.000835	0.001238	0.000382
A01	64200000	64200000	0.001102	4e-06	0.000761	0.00109	0.000373
A01	64400000	64400000	0.001072	5e-06	0.000748	0.001055	0.000375
A01	64600000	64600000	0.001047	5e-06	0.000725	0.001028	0.000371
A01	64800000	64800000	0.001058	5e-06	0.000736	0.00104	0.000375
A01	65000000	65000000	0.001175	2e-06	0.000804	0.00116	0.000408
A01	65200000	65200000	0.001259	2e-06	0.000841	0.001241	0.00043
A01	65400000	65400000	0.001212	1e-06	0.000809	0.001199	0.000429
A01	65600000	65600000	0.001324	1e-06	0.000893	0.00131	0.000474
A01	65800000	65800000	0.001226	1e-06	0.000842	0.001215	0.000453
A01	66000000	66000000	0.001056	0	0.000743	0.001046	0.000401
A01	66200000	66200000	0.001023	0	0.000726	0.001015	0.000388
A01	66400000	66400000	0.000829	0	0.000594	0.000822	0.000309
A01	66600000	66600000	0.000579	0	0.000419	0.000575	0.000221
A01	66800000	66800000	0.000471	0	0.000324	0.000467	0.000178
A01	67000000	67000000	0.000325	0	0.000202	0.000321	0.000123
A01	67200000	67200000	0.000103	6e-06	4.8e-05	9.5e-05	4e-05
A01	67400000	67400000	8.1e-05	1.2e-05	3.2e-05	7.2e-05	3e-05
A01	67600000	67600000	0.000112	1.5e-05	6.2e-05	0.000102	3e-05
A01	67800000	67800000	9.1e-05	2.1e-05	6e-05	8.1e-05	1.7e-05
A01	68000000	68000000	0.000154	2.1e-05	0.00013	0.000136	7e-06
A01	68200000	68200000	0.000207	1.5e-05	0.000192	0.000193	1e-06
A01	68400000	68400000	0.000262	9e-06	0.000245	0.000246	1e-06
A01	68600000	68600000	0.000349	9e-06	0.000332	0.000333	1e-06
A01	68800000	68800000	0.00042	4e-06	0.000399	0.0004	1e-06
A01	69000000	69000000	0.000369	4e-06	0.000357	0.000357	0
A01	69200000	69200000	0.000336	5e-06	0.000325	0.000325	0
A01	69400000	69400000	0.000313	5e-06	0.000292	0.000304	2e-05
A01	69600000	69600000	0.000371	2e-06	0.00027	0.000356	0.000114
A01	69800000	69800000	0.000492	1e-06	0.000302	0.000481	0.00022
A01	70000000	70000000	0.000658	1e-06	0.000361	0.000644	0.000318
A01	70200000	70200000	0.00073	1e-06	0.000382	0.000716	0.000375
A01	70400000	70400000	0.000877	1e-06	0.000464	0.000861	0.000459
A01	70600000	70600000	0.000823	1e-06	0.000433	0.000811	0.000429
A01	70800000	70800000	0.000756	1e-06	0.000394	0.000745	0.000394
A01	71000000	71000000	0.000629	1e-06	0.000345	0.000621	0.000345
A01	71200000	71200000	0.000578	2e-06	0.000299	0.000567	0.000291
A01	71400000	71400000	0.00053	2e-06	0.000256	0.000522	0.000187
A01	71600000	71600000	0.000599	2e-06	0.000308	0.000593	0.000171
A01	71800000	71800000	0.000548	2.2e-05	0.000281	0.000522	0.000123
A01	72000000	72000000	0.000675	2.2e-05	0.000364	0.000647	0.000143
A01	72200000	72200000	0.000979	2e-05	0.000602	0.000954	0.00026
A01	72400000	72400000	0.001216	2e-05	0.000795	0.001187	0.000383
A01	72600000	72600000	0.00144	2.1e-05	0.000954	0.001404	0.000455
A01	72800000	72800000	0.001595	1e-06	0.001072	0.001578	0.000509
A01	73000000	73000000	0.00156	1e-06	0.001051	0.001541	0.000493
A01	73200000	73200000	0.00143	1e-06	0.000945	0.001411	0.000432
A01	73400000	73400000	0.001617	1e-06	0.001058	0.001578	0.000448
A01	73600000	73600000	0.001486	0	0.00097	0.001451	0.0004
A01	73800000	73800000	0.001296	7e-06	0.000844	0.001256	0.000341
A01	74000000	74000000	0.001448	7e-06	0.000945	0.001409	0.000383
A01	74200000	74200000	0.001623	7e-06	0.001062	0.001577	0.000425
A01	74400000	74400000	0.001378	7e-06	0.000901	0.00135	0.00038
A01	74600000	74600000	0.001306	8e-06	0.000851	0.00128	0.000375
A01	74800000	74800000	0.001426	1e-06	0.000925	0.001404	0.000406
A01	75000000	75000000	0.001244	2e-06	0.000798	0.001225	0.000353
A01	75200000	75200000	0.00134	2e-06	0.000827	0.001284	0.000383
A01	75400000	75400000	0.001265	2e-06	0.000774	0.001214	0.000368
A01	75600000	75600000	0.00131	1e-06	0.000804	0.001254	0.000387
A01	75800000	75800000	0.001372	2e-06	0.000837	0.001315	0.00041
A01	76000000	76000000	0.001439	1e-06	0.000887	0.00138	0.000435
A01	76200000	76200000	0.001193	1e-06	0.000768	0.001178	0.000397
A01	76400000	76400000	0.001195	1e-06	0.000767	0.001163	0.00039
A01	76600000	76600000	0.001153	1e-06	0.000707	0.001118	0.000359
A01	76800000	76800000	0.001031	1e-06	0.000633	0.000999	0.000319
A01	77000000	77000000	0.001055	2e-06	0.000639	0.001023	0.000315
A01	77200000	77200000	0.000993	2e-06	0.000594	0.000959	0.000273
A01	77400000	77400000	0.001018	2e-06	0.000611	0.000996	0.000284
A01	77600000	77600000	0.001107	3e-06	0.000694	0.001093	0.000331
A01	77800000	77800000	0.001238	4e-06	0.000785	0.001219	0.000373
A01	78000000	78000000	0.001236	3e-06	0.000782	0.001216	0.000388
A01	78200000	78200000	0.001214	3e-06	0.000764	0.001196	0.000396
A01	78400000	78400000	0.001295	3e-06	0.000806	0.00128	0.000406
A01	78600000	78600000	0.00123	2e-06	0.000764	0.001214	0.00037
A01	78800000	78800000	0.001131	0	0.000697	0.001119	0.000347
A01	79000000	79000000	0.001055	0	0.000658	0.001046	0.000317
A01	79200000	79200000	0.001072	1e-06	0.000673	0.001061	0.000316
A01	79400000	79400000	0.000913	1e-06	0.000568	0.000904	0.000281
A01	79600000	79600000	0.000867	1e-05	0.00055	0.000851	0.000282
A01	79800000	79800000	0.000781	1.3e-05	0.000511	0.000765	0.000251
A01	80000000	80000000	0.000762	1.4e-05	0.000501	0.000746	0.000245
A01	80200000	80200000	0.000708	1.3e-05	0.000503	0.000692	0.000244
A01	80400000	80400000	0.00074	1.3e-05	0.000539	0.000721	0.000243
A01	80600000	80600000	0.000584	4e-06	0.000432	0.000575	0.000187
A01	80800000	80800000	0.000713	1e-06	0.00049	0.000703	0.000222
A01	81000000	81000000	0.000749	0	0.000497	0.000737	0.000228
A01	81200000	81200000	0.000884	0	0.000542	0.000871	0.000259
A01	81400000	81400000	0.000986	0	0.000586	0.000972	0.000291
A01	81600000	81600000	0.001316	2e-06	0.000806	0.001298	0.000406
A01	81800000	81800000	0.001414	2e-06	0.000879	0.001396	0.00045
A01	82000000	82000000	0.001634	2e-06	0.001043	0.00161	0.000541
A01	82200000	82200000	0.001684	2e-06	0.001096	0.001661	0.000552
A01	82400000	82400000	0.001727	3e-06	0.001146	0.001705	0.000564
A01	82600000	82600000	0.001539	1e-06	0.001024	0.001517	0.000505
A01	82800000	82800000	0.001474	1e-06	0.000991	0.001451	0.000477
A01	83000000	83000000	0.001343	1e-06	0.0009	0.001325	0.000417
A01	83200000	83200000	0.001288	1e-06	0.000848	0.001272	0.000409
A01	83400000	83400000	0.001234	0	0.000831	0.001216	0.000413
A01	83600000	83600000	0.001324	0	0.000888	0.001308	0.000446
A01	83800000	83800000	0.001325	0	0.000889	0.001311	0.000444
A01	84000000	84000000	0.001246	0	0.000841	0.001231	0.000436
A01	84200000	84200000	0.001201	0	0.000824	0.001185	0.000417
A01	84400000	84400000	0.001186	0	0.000814	0.001175	0.000428
A01	84600000	84600000	0.001057	5e-06	0.000707	0.001046	0.000395
A01	84800000	84800000	0.000981	5e-06	0.000674	0.000971	0.00038
A01	85000000	85000000	0.001014	6e-06	0.000703	0.001008	0.000396
A01	85200000	85200000	0.001029	6e-06	0.000699	0.001019	0.000392
A01	85400000	85400000	0.000932	6e-06	0.000632	0.000921	0.000357
A01	85600000	85600000	0.00093	1e-06	0.00065	0.00092	0.000326
A01	85800000	85800000	0.000992	1e-06	0.000663	0.000975	0.000334
A01	86000000	86000000	0.000952	0	0.00065	0.000934	0.00032
A01	86200000	86200000	0.000966	1e-06	0.000661	0.000946	0.000337
A01	86400000	86400000	0.000994	2e-06	0.00066	0.000972	0.000325
A01	86600000	86600000	0.001105	2e-06	0.000722	0.001078	0.000364
A01	86800000	86800000	0.001183	2e-06	0.000781	0.001161	0.000404
A01	87000000	87000000	0.001289	3e-06	0.000816	0.001266	0.00041
A01	87200000	87200000	0.001273	3e-06	0.000816	0.001256	0.000399
A01	87400000	87400000	0.001236	2e-06	0.000807	0.001222	0.000397
A01	87600000	87600000	0.001292	4e-06	0.00087	0.001271	0.000418
A01	87800000	87800000	0.001233	4e-06	0.00084	0.001209	0.000407
A01	88000000	88000000	0.001143	3e-06	0.000804	0.001117	0.000399
A01	88200000	88200000	0.001255	2e-06	0.000874	0.001217	0.000436
A01	88400000	88400000	0.001237	2e-06	0.000863	0.001198	0.00043
A01	88600000	88600000	0.001266	1e-06	0.0009	0.001236	0.000453
A01	88800000	88800000	0.001411	1e-06	0.000981	0.001381	0.000467
A01	89000000	89000000	0.001758	1e-06	0.001193	0.001717	0.000559
A01	89200000	89200000	0.001727	1e-06	0.001175	0.001696	0.000549
A01	89400000	89400000	0.001742	2e-06	0.001173	0.001709	0.000543
A01	89600000	89600000	0.001592	1e-06	0.001029	0.001563	0.000468
A01	89800000	89800000	0.001485	1e-06	0.000961	0.00146	0.000433
A01	90000000	90000000	0.001164	2e-06	0.000746	0.001151	0.000327
A01	90200000	90200000	0.001211	2e-06	0.000773	0.001195	0.000332
A01	90400000	90400000	0.001275	1e-06	0.00079	0.00123	0.000341
A01	90600000	90600000	0.001263	1e-06	0.000789	0.001216	0.000345
A01	90800000	90800000	0.001226	2e-06	0.00076	0.001179	0.000349
A01	91000000	91000000	0.001205	1e-06	0.000736	0.001159	0.000339
A01	91200000	91200000	0.000979	1e-06	0.000577	0.000938	0.000273
A01	91400000	91400000	0.000892	2e-06	0.000541	0.000882	0.000241
A01	91600000	91600000	0.000963	2e-06	0.000589	0.000954	0.000253
A01	91800000	91800000	0.001059	1e-06	0.000632	0.001038	0.000266
A01	92000000	92000000	0.001266	1e-06	0.000779	0.001243	0.000333
A01	92200000	92200000	0.001566	1e-06	0.000933	0.001444	0.000392
A01	92400000	92400000	0.00217	0	0.001226	0.00186	0.000534
A01	92600000	92600000	0.002221	0	0.001224	0.001838	0.000552
A01	92800000	92800000	0.002245	1e-06	0.001217	0.001793	0.000557
A01	93000000	93000000	0.00217	1e-06	0.00114	0.00165	0.000539
A01	93200000	93200000	0.002081	2e-06	0.00109	0.001578	0.000532
A01	93400000	93400000	0.001728	2e-06	0.00092	0.001316	0.000464
A01	93600000	93600000	0.001703	2e-06	0.000901	0.001301	0.000456
A01	93800000	93800000	0.001759	1e-06	0.000918	0.001343	0.000469
A01	94000000	94000000	0.001817	1e-06	0.000935	0.001378	0.000486
A01	94200000	94200000	0.001943	1e-06	0.000998	0.001464	0.000513
A01	94400000	94400000	0.00209	1e-06	0.001047	0.001562	0.000528
A01	94600000	94600000	0.002136	1e-06	0.001053	0.001579	0.000511
A01	94800000	94800000	0.00222	1e-06	0.001099	0.001644	0.000521
A01	95000000	95000000	0.002156	2e-06	0.001064	0.001595	0.000489
A01	95200000	95200000	0.001963	1e-06	0.000954	0.001451	0.000434
A01	95400000	95400000	0.001798	1e-06	0.00089	0.00134	0.000417
A01	95600000	95600000	0.00186	1e-06	0.000959	0.001408	0.000461
A01	95800000	95800000	0.001687	1e-06	0.000868	0.00127	0.000417
A01	96000000	96000000	0.001802	0	0.000941	0.001365	0.000441
A01	96200000	96200000	0.001844	0	0.000971	0.0014	0.000439
A01	96400000	96400000	0.001759	0	0.00094	0.001332	0.000423
A01	96600000	96600000	0.001744	1e-06	0.00091	0.001304	0.000402
A01	96800000	96800000	0.001752	1e-06	0.000917	0.001313	0.000395
A01	97000000	97000000	0.0015	2e-06	0.000762	0.001116	0.000336
A01	97200000	97200000	0.001492	2e-06	0.000739	0.001103	0.000345
A01	97400000	97400000	0.001455	2e-06	0.000693	0.001074	0.00031
A01	97600000	97600000	0.001429	1e-06	0.000688	0.001067	0.000309
A01	97800000	97800000	0.001441	2e-06	0.000692	0.00107	0.000321
A01	98000000	98000000	0.001517	1e-06	0.000763	0.001137	0.000354
A01	98200000	98200000	0.001283	3e-06	0.000655	0.000966	0.000301
A01	98400000	98400000	0.001083	4e-06	0.000554	0.000814	0.000267
A01	98600000	98600000	0.000929	4e-06	0.000473	0.000696	0.000243
A01	98800000	98800000	0.00088	5e-06	0.000448	0.000664	0.000236
A01	99000000	99000000	0.000839	6e-06	0.000409	0.000626	0.000222
A01	99200000	99200000	0.000962	4e-06	0.00045	0.000711	0.000256
A01	99400000	99400000	0.001137	3e-06	0.000561	0.000855	0.000306
A01	99600000	99600000	0.001299	3e-06	0.000646	0.000981	0.000324
A01	99800000	99800000	0.001448	1e-06	0.000732	0.001101	0.000362
A01	100000000	100000000	0.001492	0	0.000751	0.001131	0.000356
A01	100200000	100200000	0.001555	1e-05	0.000808	0.001187	0.000358
A01	100400000	100400000	0.001667	1e-05	0.000907	0.001291	0.000388
A01	100600000	100600000	0.00179	1.1e-05	0.000948	0.001378	0.000422
A01	100800000	100800000	0.001767	1.1e-05	0.000931	0.001361	0.000406
A01	101000000	101000000	0.001876	1.1e-05	0.000983	0.001446	0.000424
A01	101200000	101200000	0.002185	1e-06	0.001134	0.001672	0.0005
A01	101400000	101400000	0.002219	1e-06	0.001084	0.001659	0.00048
A01	101600000	101600000	0.002074	1e-06	0.001031	0.00155	0.000453
A01	101800000	101800000	0.001996	1e-06	0.000997	0.001487	0.000438
A01	102000000	102000000	0.001808	1e-06	0.000957	0.001367	0.000423
A01	102200000	102200000	0.001499	2e-06	0.000846	0.001162	0.000367
A01	102400000	102400000	0.001379	2e-06	0.000789	0.001079	0.000344
A01	102600000	102600000	0.001306	1e-06	0.000744	0.00102	0.000323
A01	102800000	102800000	0.00124	1e-06	0.00071	0.000973	0.000316
A01	103000000	103000000	0.001292	1e-06	0.000669	0.00098	0.000307
A01	103200000	103200000	0.001272	0	0.000628	0.000953	0.000293
A01	103400000	103400000	0.001496	2e-06	0.000755	0.00113	0.000361
A01	103600000	103600000	0.001624	2e-06	0.000816	0.001225	0.000416
A01	103800000	103800000	0.001742	1.6e-05	0.000867	0.001307	0.000465
A01	104000000	104000000	0.00175	1.6e-05	0.000895	0.001325	0.00048
A01	104200000	104200000	0.001852	1.7e-05	0.000951	0.001402	0.000502
A01	104400000	104400000	0.001664	1.6e-05	0.000841	0.001249	0.000458
A01	104600000	104600000	0.001659	1.6e-05	0.000832	0.001252	0.000464
A01	104800000	104800000	0.001738	3e-06	0.000882	0.001332	0.000471
A01	105000000	105000000	0.002034	3e-06	0.001055	0.001597	0.000538
A01	105200000	105200000	0.002065	2e-06	0.001124	0.001685	0.000576
A01	105400000	105400000	0.002122	1e-06	0.001225	0.001818	0.000621
A01	105600000	105600000	0.002022	2e-06	0.001243	0.001804	0.000601
A01	105800000	105800000	0.001708	1e-06	0.001102	0.001585	0.000509
A01	106000000	106000000	0.00146	1e-06	0.000993	0.001419	0.000469
A01	106200000	106200000	0.00166	2e-06	0.001106	0.001627	0.000523
A01	106400000	106400000	0.001622	5e-06	0.001063	0.00159	0.000504
A01	106600000	106600000	0.001701	4e-06	0.001084	0.001672	0.000496
A01	106800000	106800000	0.00195	4e-06	0.001273	0.001908	0.000607
A01	107000000	107000000	0.002083	5e-06	0.001364	0.002029	0.000657
A01	107200000	107200000	0.001927	4e-06	0.00127	0.001881	0.00061
A01	107400000	107400000	0.002064	1e-06	0.001329	0.001961	0.000622
A01	107600000	107600000	0.002132	1e-06	0.001313	0.001917	0.000618
A01	107800000	107800000	0.002179	1e-06	0.001235	0.001857	0.000565
A01	108000000	108000000	0.002232	0	0.001168	0.001795	0.000515
A01	108200000	108200000	0.002529	0	0.001262	0.001941	0.000573
A01	108400000	108400000	0.002549	0	0.001304	0.001975	0.000602
A01	108600000	108600000	0.002511	0	0.001364	0.002045	0.000642
A01	108800000	108800000	0.002553	1e-06	0.00147	0.002194	0.000692
A01	109000000	109000000	0.002208	1e-06	0.001341	0.001977	0.000638
A01	109200000	109200000	0.002029	2e-06	0.001301	0.001907	0.000617
A01	109400000	109400000	0.002194	2e-06	0.001354	0.002004	0.000638
A01	109600000	109600000	0.002199	2e-06	0.001355	0.002011	0.000624
A01	109800000	109800000	0.002154	1e-06	0.001326	0.001965	0.000615
A01	110000000	110000000	0.002483	1e-06	0.001594	0.002292	0.000736
A01	110200000	110200000	0.002332	0	0.001549	0.002183	0.000708
A01	110400000	110400000	0.002224	0	0.001526	0.002165	0.000686
A01	110600000	110600000	0.002333	1e-06	0.001603	0.00227	0.000731
A01	110800000	110800000	0.002506	3e-06	0.001658	0.002354	0.000758
A01	111000000	111000000	0.002515	3e-06	0.00158	0.002304	0.000735
A01	111200000	111200000	0.002581	3e-06	0.001542	0.002282	0.000732
A01	111400000	111400000	0.002552	3e-06	0.001499	0.002186	0.000709
A01	111600000	111600000	0.002653	3e-06	0.001584	0.002292	0.000728
A01	111800000	111800000	0.002667	1e-06	0.001633	0.00235	0.000761
A01	112000000	112000000	0.002608	1e-06	0.001578	0.002276	0.000733
A01	112200000	112200000	0.002665	1e-06	0.001595	0.002315	0.000728
A01	112400000	112400000	0.002729	1e-06	0.001662	0.002433	0.000782
A01	112600000	112600000	0.002475	1e-06	0.001453	0.002165	0.000696
A01	112800000	112800000	0.002243	1e-06	0.001295	0.001958	0.000616
A01	113000000	113000000	0.00222	1e-06	0.001284	0.001953	0.000609
A01	113200000	113200000	0.002146	1e-06	0.001251	0.001927	0.000593
A01	113400000	113400000	0.002114	1e-06	0.001184	0.001843	0.000541
A01	113600000	113600000	0.002383	1e-06	0.001346	0.002076	0.000614
A01	113800000	113800000	0.002771	1e-06	0.001507	0.002314	0.000685
A01	114000000	114000000	0.003101	1e-06	0.001682	0.002552	0.000765
A01	114200000	114200000	0.00334	1e-06	0.001796	0.002697	0.000837
A01	114400000	114400000	0.003697	1.7e-05	0.001963	0.002917	0.000924
A01	114600000	114600000	0.003708	2.2e-05	0.001918	0.002825	0.000925
A01	114800000	114800000	0.003874	2.2e-05	0.001972	0.002927	0.000964
A01	115000000	115000000	0.003907	2.3e-05	0.001951	0.002924	0.000947
A01	115200000	115200000	0.003656	2.7e-05	0.001809	0.002721	0.000843
A01	115400000	115400000	0.00326	1.1e-05	0.001586	0.002426	0.000739
A01	115600000	115600000	0.003323	5e-06	0.001625	0.002483	0.000745
A01	115800000	115800000	0.003251	6e-06	0.00161	0.002426	0.000725
A01	116000000	116000000	0.00312	7e-06	0.001552	0.00233	0.000705
A01	116200000	116200000	0.003399	3e-06	0.001692	0.002534	0.000788
A01	116400000	116400000	0.003755	3e-06	0.001872	0.002791	0.000872
A01	116600000	116600000	0.003837	5e-06	0.001877	0.002837	0.000862
A01	116800000	116800000	0.004024	4e-06	0.002005	0.002995	0.000913
A01	117000000	117000000	0.004232	2e-06	0.002123	0.003159	0.00097
A01	117200000	117200000	0.004406	3e-06	0.002231	0.003303	0.001007
A01	117400000	117400000	0.004232	5e-06	0.002141	0.003177	0.000964
A01	117600000	117600000	0.004439	4e-06	0.002254	0.003336	0.001028
A01	117800000	117800000	0.004271	9e-06	0.002144	0.003214	0.000984
A01	118000000	118000000	0.004066	9e-06	0.002056	0.003084	0.000954
A01	118200000	118200000	0.003867	8e-06	0.00195	0.002932	0.000925
A01	118400000	118400000	0.003885	7e-06	0.001957	0.002947	0.000944
A01	118600000	118600000	0.003441	7e-06	0.001757	0.002627	0.00084
A01	118800000	118800000	0.002715	1.2e-05	0.001393	0.002077	0.000675
A01	119000000	119000000	0.002091	1.2e-05	0.001055	0.001578	0.000501
A01	119200000	119200000	0.00141	1.2e-05	0.000709	0.001066	0.00033
A01	119400000	119400000	0.000702	1.1e-05	0.000372	0.000539	0.000162
A01	119600000	119600000	0.000172	1e-05	8.9e-05	0.000132	4.4e-05
A02	0	0	0.00354	2e-06	0.001763	0.002662	0.000812
A02	200000	200000	0.003667	2e-06	0.001894	0.002795	0.00084
A02	400000	400000	0.004017	0.000164	0.002037	0.003022	0.000939
A02	600000	600000	0.003689	0.000163	0.001864	0.002765	0.000851
A02	800000	800000	0.004	0.000163	0.002025	0.002994	0.000951
A02	1000000	1000000	0.004162	0.000162	0.002109	0.003102	0.001009
A02	1200000	1200000	0.003976	0.000163	0.001962	0.002939	0.000963
A02	1400000	1400000	0.003669	1e-06	0.001845	0.00274	0.000859
A02	1600000	1600000	0.003519	1e-06	0.00179	0.00265	0.000827
A02	1800000	1800000	0.003364	1e-06	0.001727	0.002557	0.000787
A02	2000000	2000000	0.003114	1e-06	0.001587	0.002355	0.000739
A02	2200000	2200000	0.003229	1e-06	0.001629	0.002416	0.000749
A02	2400000	2400000	0.003241	2e-06	0.001614	0.002419	0.000768
A02	2600000	2600000	0.003824	3e-06	0.001898	0.002842	0.0009
A02	2800000	2800000	0.003874	3e-06	0.001909	0.002868	0.000903
A02	3000000	3000000	0.004122	4e-06	0.002039	0.003071	0.00095
A02	3200000	3200000	0.004231	3e-06	0.002093	0.003157	0.000967
A02	3400000	3400000	0.003939	4e-06	0.001951	0.002937	0.000882
A02	3600000	3600000	0.003548	4e-06	0.001763	0.002645	0.000797
A02	3800000	3800000	0.003325	6e-06	0.001638	0.002472	0.000732
A02	4000000	4000000	0.003434	5e-06	0.001687	0.00255	0.000748
A02	4200000	4200000	0.003293	7e-06	0.001623	0.002461	0.000731
A02	4400000	4400000	0.003181	6e-06	0.001573	0.002381	0.000713
A02	4600000	4600000	0.003501	6e-06	0.001682	0.002622	0.000775
A02	4800000	4800000	0.003791	4e-06	0.001844	0.00286	0.000863
A02	5000000	5000000	0.003434	4e-06	0.001682	0.002601	0.000773
A02	5200000	5200000	0.003564	2e-06	0.001809	0.002716	0.000819
A02	5400000	5400000	0.003795	1e-06	0.001937	0.002898	0.000888
A02	5600000	5600000	0.003523	0	0.001863	0.002702	0.000859
A02	5800000	5800000	0.003125	1e-06	0.001634	0.002379	0.000738
A02	6000000	6000000	0.003442	1e-06	0.001786	0.002609	0.000854
A02	6200000	6200000	0.003234	2e-06	0.001631	0.002434	0.000794
A02	6400000	6400000	0.003193	2e-06	0.001615	0.002409	0.00079
A02	6600000	6600000	0.003352	2e-06	0.001649	0.002498	0.000786
A02	6800000	6800000	0.003293	1e-06	0.00166	0.002473	0.000783
A02	7000000	7000000	0.003247	1e-06	0.001612	0.002426	0.000724
A02	7200000	7200000	0.003564	1e-06	0.001739	0.002638	0.000781
A02	7400000	7400000	0.003439	3e-06	0.00166	0.002533	0.000731
A02	7600000	7600000	0.003335	3e-06	0.001589	0.002453	0.000689
A02	7800000	7800000	0.003325	3e-06	0.001628	0.002465	0.000718
A02	8000000	8000000	0.003049	4e-06	0.001543	0.002291	0.000676
A02	8200000	8200000	0.00278	3e-06	0.001372	0.002077	0.000598
A02	8400000	8400000	0.002583	1e-06	0.001259	0.001918	0.000542
A02	8600000	8600000	0.002456	2e-06	0.001214	0.001834	0.000535
A02	8800000	8800000	0.002674	2e-06	0.001279	0.001979	0.000563
A02	9000000	9000000	0.002949	1e-06	0.001416	0.002178	0.000644
A02	9200000	9200000	0.002902	3e-06	0.001434	0.002165	0.000626
A02	9400000	9400000	0.003191	3e-06	0.001618	0.002396	0.000724
A02	9600000	9600000	0.00332	2e-06	0.001734	0.002512	0.000793
A02	9800000	9800000	0.003229	2e-06	0.001693	0.002446	0.000796
A02	10000000	10000000	0.003123	2e-06	0.001645	0.002367	0.000773
A02	10200000	10200000	0.003176	1e-06	0.001695	0.002415	0.000821
A02	10400000	10400000	0.002922	1e-06	0.00156	0.00222	0.000754
A02	10600000	10600000	0.003081	2e-06	0.001632	0.002336	0.000769
A02	10800000	10800000	0.003211	3e-06	0.001707	0.002433	0.000789
A02	11000000	11000000	0.003129	3e-06	0.001655	0.002377	0.000757
A02	11200000	11200000	0.003377	3e-06	0.001748	0.002545	0.000809
A02	11400000	11400000	0.003368	3e-06	0.001709	0.002529	0.000776
A02	11600000	11600000	0.003369	2e-06	0.001662	0.002499	0.000737
A02	11800000	11800000	0.003333	1e-06	0.001558	0.002424	0.000716
A02	12000000	12000000	0.003372	1e-06	0.001507	0.002412	0.000749
A02	12200000	12200000	0.003292	0	0.001415	0.002339	0.000753
A02	12400000	12400000	0.003284	1e-06	0.001455	0.002343	0.000794
A02	12600000	12600000	0.002834	3e-06	0.001241	0.002021	0.000719
A02	12800000	12800000	0.002712	3e-06	0.001267	0.002001	0.000718
A02	13000000	13000000	0.002704	6e-06	0.001326	0.002028	0.000709
A02	13200000	13200000	0.002452	7e-06	0.001286	0.001877	0.000638
A02	13400000	13400000	0.002364	6e-06	0.001218	0.001814	0.00061
A02	13600000	13600000	0.00237	4e-06	0.001236	0.001826	0.000616
A02	13800000	13800000	0.002295	4e-06	0.001185	0.001744	0.000592
A02	14000000	14000000	0.002449	2e-06	0.001272	0.001865	0.000617
A02	14200000	14200000	0.002553	1e-06	0.001306	0.001925	0.00062
A02	14400000	14400000	0.002549	3e-06	0.001294	0.001914	0.000609
A02	14600000	14600000	0.002924	3e-06	0.0015	0.002205	0.000707
A02	14800000	14800000	0.003013	3e-06	0.00154	0.002267	0.00072
A02	15000000	15000000	0.002696	2e-06	0.001351	0.002014	0.000637
A02	15200000	15200000	0.002511	6e-06	0.001333	0.001972	0.000634
A02	15400000	15400000	0.002328	4e-06	0.001267	0.001858	0.000605
A02	15600000	15600000	0.002245	4e-06	0.001213	0.001792	0.00058
A02	15800000	15800000	0.002402	4e-06	0.00128	0.00191	0.000614
A02	16000000	16000000	0.00246	4e-06	0.001325	0.00196	0.000639
A02	16200000	16200000	0.002519	0	0.001279	0.001909	0.000626
A02	16400000	16400000	0.002713	0	0.00135	0.002022	0.000665
A02	16600000	16600000	0.002254	0	0.001113	0.001672	0.000545
A02	16800000	16800000	0.002078	0	0.001025	0.001535	0.0005
A02	17000000	17000000	0.00201	0	0.000987	0.001483	0.000463
A02	17200000	17200000	0.001965	0	0.000976	0.001455	0.000445
A02	17400000	17400000	0.002244	0	0.001075	0.001647	0.000432
A02	17600000	17600000	0.002429	0	0.001137	0.001767	0.000457
A02	17800000	17800000	0.002301	0	0.001066	0.00167	0.00041
A02	18000000	18000000	0.002338	1e-06	0.001085	0.001704	0.000417
A02	18200000	18200000	0.002471	1e-06	0.001152	0.001812	0.000456
A02	18400000	18400000	0.002066	1e-06	0.001003	0.001541	0.000435
A02	18600000	18600000	0.002053	1e-06	0.001027	0.001552	0.000446
A02	18800000	18800000	0.002057	1e-06	0.001058	0.001567	0.000476
A02	19000000	19000000	0.002068	1e-06	0.001062	0.001567	0.000496
A02	19200000	19200000	0.001876	2e-06	0.000965	0.001419	0.000452
A02	19400000	19400000	0.001985	2e-06	0.000986	0.001482	0.000456
A02	19600000	19600000	0.00208	2e-06	0.001032	0.001553	0.00047
A02	19800000	19800000	0.002266	2e-06	0.001116	0.001692	0.00049
A02	20000000	20000000	0.002266	1e-06	0.001129	0.0017	0.000493
A02	20200000	20200000	0.00224	1e-06	0.001102	0.001677	0.00049
A02	20400000	20400000	0.002214	1e-06	0.001131	0.001678	0.000504
A02	20600000	20600000	0.002155	1e-06	0.00111	0.001638	0.000504
A02	20800000	20800000	0.002165	1e-06	0.001116	0.001642	0.000517
A02	21000000	21000000	0.002036	1e-06	0.00104	0.001539	0.000472
A02	21200000	21200000	0.002	0	0.001056	0.001527	0.000464
A02	21400000	21400000	0.001984	0	0.001042	0.00151	0.000445
A02	21600000	21600000	0.001688	1e-06	0.00091	0.001296	0.000377
A02	21800000	21800000	0.001315	1e-06	0.000738	0.001025	0.000294
A02	22000000	22000000	0.001202	1e-06	0.000649	0.000923	0.000281
A02	22200000	22200000	0.001156	1e-06	0.000581	0.000867	0.000271
A02	22400000	22400000	0.000871	1e-06	0.000441	0.000656	0.000227
A02	22600000	22600000	0.000957	1e-06	0.000486	0.00072	0.000247
A02	22800000	22800000	0.001092	1e-06	0.00054	0.000812	0.00028
A02	23000000	23000000	0.001535	1e-06	0.000788	0.001159	0.000383
A02	23200000	23200000	0.001541	1e-06	0.000809	0.00117	0.000375
A02	23400000	23400000	0.00164	1e-06	0.000849	0.001242	0.000391
A02	23600000	23600000	0.001648	0	0.000834	0.001244	0.000389
A02	23800000	23800000	0.001697	0	0.00085	0.001279	0.000394
A02	24000000	24000000	0.001443	0	0.000738	0.001094	0.000317
A02	24200000	24200000	0.001623	0	0.000829	0.001235	0.00036
A02	24400000	24400000	0.001776	0	0.000897	0.00134	0.000403
A02	24600000	24600000	0.001891	0	0.000928	0.001409	0.000406
A02	24800000	24800000	0.00194	0	0.000952	0.001442	0.000419
A02	25000000	25000000	0.001832	0	0.000905	0.001366	0.000406
A02	25200000	25200000	0.001796	0	0.000866	0.001324	0.000398
A02	25400000	25400000	0.001736	0	0.000836	0.001289	0.00037
A02	25600000	25600000	0.001646	0	0.000796	0.00122	0.000367
A02	25800000	25800000	0.001569	1e-06	0.000753	0.001167	0.00035
A02	26000000	26000000	0.00182	3e-06	0.000861	0.00135	0.000405
A02	26200000	26200000	0.001956	3e-06	0.000958	0.001468	0.000434
A02	26400000	26400000	0.001965	3e-06	0.000981	0.001484	0.00044
A02	26600000	26600000	0.001997	3e-06	0.001004	0.001513	0.000452
A02	26800000	26800000	0.001924	2e-06	0.00098	0.00146	0.000441
A02	27000000	27000000	0.001612	0	0.000824	0.001222	0.000372
A02	27200000	27200000	0.001492	0	0.000737	0.001115	0.000302
A02	27400000	27400000	0.001401	0	0.000679	0.001034	0.000279
A02	27600000	27600000	0.001356	1e-06	0.00065	0.000993	0.000277
A02	27800000	27800000	0.001414	6e-06	0.000669	0.001033	0.000279
A02	28000000	28000000	0.001558	6e-06	0.000739	0.001137	0.000309
A02	28200000	28200000	0.001363	6e-06	0.000659	0.001001	0.000305
A02	28400000	28400000	0.001594	6e-06	0.000764	0.001168	0.000347
A02	28600000	28600000	0.001569	5e-06	0.000749	0.001151	0.000316
A02	28800000	28800000	0.0015	0	0.00073	0.001105	0.000301
A02	29000000	29000000	0.001592	0	0.000764	0.001172	0.000309
A02	29200000	29200000	0.001692	0	0.000754	0.001214	0.00029
A02	29400000	29400000	0.001578	0	0.000669	0.001115	0.000255
A02	29600000	29600000	0.001661	1e-06	0.000707	0.001179	0.000287
A02	29800000	29800000	0.001673	2e-06	0.000692	0.001178	0.000278
A02	30000000	30000000	0.001489	2e-06	0.000609	0.001046	0.00024
A02	30200000	30200000	0.001546	2e-06	0.000713	0.001133	0.000298
A02	30400000	30400000	0.001603	2e-06	0.00078	0.001196	0.000327
A02	30600000	30600000	0.001556	1e-06	0.000783	0.00117	0.000318
A02	30800000	30800000	0.001671	0	0.000863	0.001265	0.000362
A02	31000000	31000000	0.001706	2e-06	0.000895	0.001294	0.000373
A02	31200000	31200000	0.001644	2e-06	0.000853	0.001241	0.000361
A02	31400000	31400000	0.001534	2e-06	0.000795	0.001156	0.000339
A02	31600000	31600000	0.001475	2e-06	0.000753	0.001108	0.000331
A02	31800000	31800000	0.001338	3e-06	0.00068	0.001006	0.000291
A02	32000000	32000000	0.001296	1e-06	0.000634	0.000966	0.000283
A02	32200000	32200000	0.001345	1e-06	0.000665	0.001003	0.000297
A02	32400000	32400000	0.001184	1e-06	0.000599	0.000891	0.000276
A02	32600000	32600000	0.001312	1e-06	0.000682	0.000996	0.000308
A02	32800000	32800000	0.001508	0	0.000771	0.001141	0.000347
A02	33000000	33000000	0.001545	1e-06	0.000806	0.001177	0.000347
A02	33200000	33200000	0.001457	1e-06	0.000748	0.001104	0.00032
A02	33400000	33400000	0.001442	1e-06	0.000727	0.001086	0.000305
A02	33600000	33600000	0.001374	1e-06	0.000704	0.001039	0.000302
A02	33800000	33800000	0.00124	2e-06	0.000641	0.000938	0.000282
A02	34000000	34000000	0.001286	1e-06	0.000661	0.000969	0.000316
A02	34200000	34200000	0.001372	2e-06	0.000725	0.001042	0.000362
A02	34400000	34400000	0.001569	2e-06	0.000835	0.001195	0.000409
A02	34600000	34600000	0.001584	2e-06	0.000823	0.001196	0.0004
A02	34800000	34800000	0.001547	1e-06	0.000831	0.00118	0.000405
A02	35000000	35000000	0.001347	8e-06	0.00074	0.001038	0.000354
A02	35200000	35200000	0.001427	7e-06	0.000757	0.001088	0.000347
A02	35400000	35400000	0.001333	7e-06	0.000719	0.001021	0.000334
A02	35600000	35600000	0.001294	7e-06	0.000708	0.001001	0.000319
A02	35800000	35800000	0.001427	7e-06	0.000761	0.001093	0.000345
A02	36000000	36000000	0.001702	0	0.000893	0.001296	0.000409
A02	36200000	36200000	0.001587	0	0.000858	0.001228	0.000396
A02	36400000	36400000	0.001624	1e-06	0.000844	0.001239	0.000404
A02	36600000	36600000	0.001751	1e-06	0.000893	0.001325	0.000439
A02	36800000	36800000	0.001553	1e-06	0.000769	0.001168	0.000402
A02	37000000	37000000	0.001236	1e-06	0.000625	0.000934	0.000363
A02	37200000	37200000	0.001048	3e-06	0.000508	0.000776	0.000331
A02	37400000	37400000	0.000871	2e-06	0.000431	0.00065	0.00027
A02	37600000	37600000	0.000739	2e-06	0.000357	0.000545	0.000233
A02	37800000	37800000	0.000881	2e-06	0.00045	0.000659	0.000249
A02	38000000	38000000	0.001039	2e-06	0.000522	0.000776	0.000246
A02	38200000	38200000	0.001038	0	0.000549	0.00079	0.000238
A02	38400000	38400000	0.00115	0	0.000662	0.000904	0.000298
A02	38600000	38600000	0.001084	0	0.000639	0.000862	0.000287
A02	38800000	38800000	0.000981	0	0.000576	0.00078	0.000258
A02	39000000	39000000	0.000979	0	0.000586	0.000785	0.000262
A02	39200000	39200000	0.001067	0	0.000599	0.000834	0.000272
A02	39400000	39400000	0.001096	1e-06	0.000533	0.000816	0.000264
A02	39600000	39600000	0.00108	1e-06	0.000522	0.000803	0.000258
A02	39800000	39800000	0.001061	1e-06	0.0005	0.000786	0.000244
A02	40000000	40000000	0.001048	1e-06	0.000476	0.000766	0.000236
A02	40200000	40200000	0.0011	2e-06	0.000492	0.000801	0.000235
A02	40400000	40400000	0.001079	1e-06	0.000516	0.000799	0.000223
A02	40600000	40600000	0.001272	1e-06	0.000605	0.000939	0.000275
A02	40800000	40800000	0.001331	1e-06	0.000639	0.000989	0.000326
A02	41000000	41000000	0.001603	1e-06	0.000803	0.001204	0.000406
A02	41200000	41200000	0.001765	1e-06	0.000913	0.001339	0.000454
A02	41400000	41400000	0.00206	1e-06	0.00106	0.001566	0.000525
A02	41600000	41600000	0.002164	1e-06	0.001117	0.001645	0.000547
A02	41800000	41800000	0.002323	2e-06	0.001217	0.001765	0.000561
A02	42000000	42000000	0.002145	2e-06	0.001104	0.001623	0.000502
A02	42200000	42200000	0.001902	1e-06	0.000977	0.00144	0.000443
A02	42400000	42400000	0.001939	4e-06	0.000954	0.001442	0.000444
A02	42600000	42600000	0.002032	4e-06	0.000995	0.001515	0.000455
A02	42800000	42800000	0.00202	3e-06	0.000977	0.001504	0.000464
A02	43000000	43000000	0.002077	3e-06	0.000987	0.001537	0.000489
A02	43200000	43200000	0.00254	3e-06	0.001213	0.001879	0.00059
A02	43400000	43400000	0.00245	0	0.001201	0.001828	0.000568
A02	43600000	43600000	0.00235	0	0.001188	0.001765	0.000588
A02	43800000	43800000	0.002557	0	0.001305	0.001917	0.000632
A02	44000000	44000000	0.002756	0	0.001401	0.002061	0.000653
A02	44200000	44200000	0.002498	0	0.001263	0.001861	0.000608
A02	44400000	44400000	0.002655	1e-06	0.00135	0.001983	0.000642
A02	44600000	44600000	0.002495	1e-06	0.001227	0.001846	0.000558
A02	44800000	44800000	0.002294	1e-06	0.001144	0.001712	0.000502
A02	45000000	45000000	0.00228	2e-06	0.001146	0.001707	0.000501
A02	45200000	45200000	0.002385	3e-06	0.001194	0.001784	0.000493
A02	45400000	45400000	0.002252	3e-06	0.001127	0.001685	0.000482
A02	45600000	45600000	0.002307	3e-06	0.001182	0.001737	0.000497
A02	45800000	45800000	0.002308	3e-06	0.001151	0.001723	0.000495
A02	46000000	46000000	0.002189	2e-06	0.001081	0.001628	0.000457
A02	46200000	46200000	0.002239	1e-06	0.00112	0.001677	0.000499
A02	46400000	46400000	0.002333	0	0.001144	0.001728	0.000506
A02	46600000	46600000	0.002436	0	0.001192	0.001801	0.000546
A02	46800000	46800000	0.002427	0	0.001197	0.001797	0.000544
A02	47000000	47000000	0.002566	0	0.001284	0.001914	0.000597
A02	47200000	47200000	0.00262	0	0.001291	0.001935	0.000594
A02	47400000	47400000	0.002546	0	0.001276	0.001898	0.00058
A02	47600000	47600000	0.00259	0	0.001272	0.001913	0.000575
A02	47800000	47800000	0.002508	1e-06	0.001213	0.001842	0.000569
A02	48000000	48000000	0.002259	1e-06	0.001085	0.001653	0.000505
A02	48200000	48200000	0.002156	2e-06	0.001044	0.001591	0.000478
A02	48400000	48400000	0.002294	2e-06	0.001125	0.001704	0.000522
A02	48600000	48600000	0.002301	2e-06	0.001148	0.001724	0.000533
A02	48800000	48800000	0.002304	1e-06	0.001166	0.001735	0.000521
A02	49000000	49000000	0.002229	1e-06	0.001141	0.001676	0.00053
A02	49200000	49200000	0.002084	1e-06	0.001091	0.001582	0.000518
A02	49400000	49400000	0.001716	1e-06	0.000883	0.001289	0.000404
A02	49600000	49600000	0.001579	1e-06	0.000804	0.001192	0.000357
A02	49800000	49800000	0.001491	1e-06	0.000763	0.00113	0.000326
A02	50000000	50000000	0.001395	2e-06	0.000714	0.001067	0.000272
A02	50200000	50200000	0.001301	1e-06	0.000646	0.000974	0.000228
A02	50400000	50400000	0.001247	2e-06	0.000625	0.000943	0.000212
A02	50600000	50600000	0.001079	2e-06	0.000536	0.000808	0.000177
A02	50800000	50800000	0.001055	2e-06	0.000522	0.000787	0.000178
A02	51000000	51000000	0.001172	2e-06	0.000576	0.000874	0.000215
A02	51200000	51200000	0.001319	2e-06	0.000657	0.000995	0.000252
A02	51400000	51400000	0.001338	2e-06	0.000657	0.000995	0.000247
A02	51600000	51600000	0.001255	2e-06	0.000619	0.000933	0.000215
A02	51800000	51800000	0.001265	2e-06	0.000612	0.000938	0.000222
A02	52000000	52000000	0.001244	2e-06	0.000587	0.000912	0.000206
A02	52200000	52200000	0.001025	2e-06	0.000457	0.000735	0.000138
A02	52400000	52400000	0.00105	1e-06	0.000485	0.000766	0.000159
A02	52600000	52600000	0.001093	2e-06	0.000501	0.000795	0.000188
A02	52800000	52800000	0.001044	3e-06	0.000499	0.000767	0.000174
A02	53000000	53000000	0.000973	2e-06	0.000489	0.000728	0.000171
A02	53200000	53200000	0.000965	2e-06	0.000502	0.000729	0.000194
A02	53400000	53400000	0.000984	2e-06	0.000502	0.000736	0.000205
A02	53600000	53600000	0.001032	1e-06	0.000532	0.000775	0.000216
A02	53800000	53800000	0.00108	0	0.000526	0.000797	0.000203
A02	54000000	54000000	0.001077	5.2e-05	0.000511	0.000786	0.000209
A02	54200000	54200000	0.000998	6e-05	0.00048	0.000731	0.000199
A02	54400000	54400000	0.001022	6e-05	0.00049	0.000747	0.000206
A02	54600000	54600000	0.001117	6e-05	0.000556	0.000826	0.000239
A02	54800000	54800000	0.001131	6e-05	0.000573	0.000844	0.000271
A02	55000000	55000000	0.001165	8e-06	0.000612	0.000905	0.000283
A02	55200000	55200000	0.001303	0	0.000677	0.001009	0.000306
A02	55400000	55400000	0.001231	0	0.00064	0.000964	0.000284
A02	55600000	55600000	0.001367	0	0.000688	0.001058	0.000299
A02	55800000	55800000	0.001524	1e-06	0.000778	0.001174	0.000331
A02	56000000	56000000	0.001764	1e-06	0.000856	0.001303	0.000352
A02	56200000	56200000	0.002037	1e-06	0.000975	0.001498	0.000413
A02	56400000	56400000	0.002315	1e-06	0.001103	0.001697	0.000477
A02	56600000	56600000	0.002108	1e-06	0.000998	0.001542	0.000433
A02	56800000	56800000	0.002299	0	0.00107	0.001675	0.000473
A02	57000000	57000000	0.002331	0	0.001108	0.001725	0.000504
A02	57200000	57200000	0.002241	2e-06	0.001091	0.001682	0.000485
A02	57400000	57400000	0.002014	2e-06	0.001003	0.001523	0.00044
A02	57600000	57600000	0.001984	2e-06	0.001	0.001506	0.000436
A02	57800000	57800000	0.001737	2e-06	0.000888	0.001329	0.000377
A02	58000000	58000000	0.00145	2e-06	0.000752	0.001109	0.000304
A02	58200000	58200000	0.001383	1e-06	0.000687	0.001034	0.000276
A02	58400000	58400000	0.001315	1e-06	0.000621	0.000968	0.000251
A02	58600000	58600000	0.001405	1e-06	0.000647	0.001027	0.000257
A02	58800000	58800000	0.0013	2e-06	0.000575	0.000935	0.000238
A02	59000000	59000000	0.001302	2e-06	0.000555	0.000927	0.000258
A02	59200000	59200000	0.001286	1e-06	0.000565	0.000923	0.000275
A02	59400000	59400000	0.001128	7e-06	0.000513	0.000816	0.000252
A02	59600000	59600000	0.001156	7e-06	0.0005	0.000821	0.00025
A02	59800000	59800000	0.00109	6e-06	0.000488	0.000767	0.000246
A02	60000000	60000000	0.001085	6e-06	0.000504	0.000742	0.00023
A02	60200000	60200000	0.000964	6e-06	0.000423	0.000642	0.000201
A02	60400000	60400000	0.001238	0	0.000523	0.000832	0.000266
A02	60600000	60600000	0.001074	0	0.000489	0.000734	0.000246
A02	60800000	60800000	0.001212	6e-06	0.000547	0.000851	0.000279
A02	61000000	61000000	0.001301	6e-06	0.00058	0.00094	0.000285
A02	61200000	61200000	0.001187	6e-06	0.00055	0.000868	0.000255
A02	61400000	61400000	0.001162	6e-06	0.000561	0.000858	0.000232
A02	61600000	61600000	0.001328	7e-06	0.00062	0.000966	0.000245
A02	61800000	61800000	0.001343	3e-06	0.00062	0.000978	0.000238
A02	62000000	62000000	0.001308	3e-06	0.000598	0.000955	0.00024
A02	62200000	62200000	0.001646	3e-06	0.000736	0.001189	0.000302
A02	62400000	62400000	0.001632	7e-06	0.00073	0.001178	0.000298
A02	62600000	62600000	0.001509	6e-06	0.000679	0.001092	0.000298
A02	62800000	62800000	0.001511	5e-06	0.000678	0.001092	0.000285
A02	63000000	63000000	0.001559	5e-06	0.0007	0.001126	0.000291
A02	63200000	63200000	0.001421	6e-06	0.000648	0.001033	0.000275
A02	63400000	63400000	0.00134	2e-06	0.000602	0.000967	0.000267
A02	63600000	63600000	0.001409	2e-06	0.000644	0.001028	0.000282
A02	63800000	63800000	0.001325	1e-06	0.000632	0.000979	0.000282
A02	64000000	64000000	0.001314	1e-06	0.000615	0.000961	0.000276
A02	64200000	64200000	0.001211	0	0.000564	0.000888	0.000252
A02	64400000	64400000	0.001307	0	0.000607	0.000963	0.000274
A02	64600000	64600000	0.001331	0	0.00061	0.000969	0.000267
A02	64800000	64800000	0.001456	0	0.000653	0.001052	0.000281
A02	65000000	65000000	0.001355	0	0.000617	0.000986	0.000264
A02	65200000	65200000	0.001397	2e-06	0.000638	0.001014	0.000267
A02	65400000	65400000	0.001371	2e-06	0.000655	0.00101	0.000267
A02	65600000	65600000	0.001305	2e-06	0.000616	0.000967	0.000266
A02	65800000	65800000	0.001298	2e-06	0.000608	0.000959	0.000259
A02	66000000	66000000	0.001512	2e-06	0.00072	0.001119	0.000291
A02	66200000	66200000	0.001415	0	0.000717	0.00107	0.000293
A02	66400000	66400000	0.001361	0	0.000709	0.001036	0.000286
A02	66600000	66600000	0.001484	0	0.000757	0.001116	0.000295
A02	66800000	66800000	0.001477	0	0.000748	0.001105	0.000293
A02	67000000	67000000	0.001322	0	0.000659	0.000988	0.000282
A02	67200000	67200000	0.001397	0	0.000682	0.001037	0.000286
A02	67400000	67400000	0.001423	0	0.000661	0.001048	0.00028
A02	67600000	67600000	0.001564	0	0.000747	0.00116	0.000301
A02	67800000	67800000	0.001441	0	0.000699	0.001077	0.000282
A02	68000000	68000000	0.001389	1e-06	0.000671	0.001039	0.000267
A02	68200000	68200000	0.001417	2e-06	0.000653	0.001041	0.00027
A02	68400000	68400000	0.001449	2e-06	0.000652	0.00105	0.000265
A02	68600000	68600000	0.001197	2e-06	0.000523	0.000861	0.000232
A02	68800000	68800000	0.001147	2e-06	0.000495	0.000821	0.00022
A02	69000000	69000000	0.001168	3e-06	0.000512	0.000833	0.000205
A02	69200000	69200000	0.001139	2e-06	0.000497	0.000816	0.000188
A02	69400000	69400000	0.001146	3e-06	0.000514	0.000822	0.000199
A02	69600000	69600000	0.00114	4e-06	0.000504	0.000818	0.000194
A02	69800000	69800000	0.001082	5e-06	0.000508	0.000791	0.000194
A02	70000000	70000000	0.00091	8e-06	0.000447	0.000675	0.000198
A02	70200000	70200000	0.000712	1e-05	0.000361	0.000531	0.000166
A02	70400000	70400000	0.000502	1.1e-05	0.000269	0.000385	0.000126
A02	70600000	70600000	0.000361	1e-05	0.000214	0.000283	9.9e-05
A02	70800000	70800000	0.000352	1.2e-05	0.00018	0.000263	9.1e-05
A02	71000000	71000000	0.000623	7e-06	0.000275	0.000449	0.000114
A02	71200000	71200000	0.000798	5e-06	0.00035	0.000575	0.000148
A02	71400000	71400000	0.001009	3e-06	0.000438	0.000719	0.000187
A02	71600000	71600000	0.001366	4e-06	0.000607	0.000987	0.000262
A02	71800000	71800000	0.001558	1e-06	0.000691	0.001127	0.00029
A02	72000000	72000000	0.001591	1e-06	0.000711	0.00115	0.000288
A02	72200000	72200000	0.001773	1e-06	0.000831	0.0013	0.000325
A02	72400000	72400000	0.001841	1e-06	0.000881	0.001368	0.00034
A02	72600000	72600000	0.001669	1e-06	0.000807	0.001241	0.00031
A02	72800000	72800000	0.001609	2e-06	0.000787	0.001202	0.000298
A02	73000000	73000000	0.001726	2e-06	0.000884	0.001314	0.000352
A02	73200000	73200000	0.001807	2e-06	0.000893	0.001357	0.000369
A02	73400000	73400000	0.001772	2e-06	0.000891	0.001339	0.000371
A02	73600000	73600000	0.001807	1e-06	0.000914	0.001369	0.000365
A02	73800000	73800000	0.002056	1e-06	0.001038	0.001549	0.000422
A02	74000000	74000000	0.00177	1e-06	0.000882	0.001324	0.000359
A02	74200000	74200000	0.001542	2e-06	0.000768	0.001154	0.00031
A02	74400000	74400000	0.001502	2e-06	0.000733	0.001114	0.000303
A02	74600000	74600000	0.00145	2e-06	0.00072	0.00108	0.000311
A02	74800000	74800000	0.001121	9e-06	0.000565	0.000843	0.000248
A02	75000000	75000000	0.000987	1.5e-05	0.000498	0.000743	0.000218
A02	75200000	75200000	0.000952	1.4e-05	0.000497	0.000727	0.000219
A02	75400000	75400000	0.000911	1.4e-05	0.000457	0.000683	0.000206
A02	75600000	75600000	0.000951	1.4e-05	0.000468	0.00071	0.000205
A02	75800000	75800000	0.001083	6e-06	0.000526	0.000802	0.000237
A02	76000000	76000000	0.001231	1e-06	0.000605	0.000916	0.000268
A02	76200000	76200000	0.001259	1e-06	0.000619	0.000934	0.000274
A02	76400000	76400000	0.001296	1e-06	0.000633	0.000961	0.000257
A02	76600000	76600000	0.001292	1e-06	0.000618	0.000948	0.000257
A02	76800000	76800000	0.001227	2e-06	0.000594	0.000904	0.000245
A02	77000000	77000000	0.001378	8e-06	0.000661	0.001016	0.000281
A02	77200000	77200000	0.00152	8e-06	0.000705	0.00111	0.0003
A02	77400000	77400000	0.001335	8e-06	0.000625	0.000978	0.000288
A02	77600000	77600000	0.001228	8e-06	0.000575	0.000899	0.000264
A02	77800000	77800000	0.001324	7e-06	0.000613	0.000966	0.000262
A02	78000000	78000000	0.00123	0	0.000567	0.000895	0.000231
A02	78200000	78200000	0.001097	0	0.000503	0.000799	0.000213
A02	78400000	78400000	0.001173	4e-06	0.000515	0.000844	0.000236
A02	78600000	78600000	0.001041	1.4e-05	0.000449	0.00075	0.000217
A02	78800000	78800000	0.001067	1.4e-05	0.000452	0.000763	0.000234
A02	79000000	79000000	0.001013	1.4e-05	0.00042	0.000713	0.000229
A02	79200000	79200000	0.001047	1.4e-05	0.000458	0.000748	0.00023
A02	79400000	79400000	0.001192	1e-05	0.000544	0.000866	0.000239
A02	79600000	79600000	0.001335	0	0.00062	0.000973	0.000262
A02	79800000	79800000	0.001136	0	0.000615	0.000873	0.000255
A02	80000000	80000000	0.001075	1e-06	0.000662	0.000871	0.000273
A02	80200000	80200000	0.000983	1e-06	0.000627	0.000807	0.000269
A02	80400000	80400000	0.000844	1e-06	0.000569	0.000701	0.000253
A02	80600000	80600000	0.001102	1e-06	0.00069	0.000894	0.000303
A02	80800000	80800000	0.001405	1e-06	0.000743	0.001075	0.000325
A02	81000000	81000000	0.001614	0	0.000773	0.001194	0.000326
A02	81200000	81200000	0.001938	1e-06	0.000896	0.001421	0.000382
A02	81400000	81400000	0.002235	1e-06	0.001058	0.001654	0.000448
A02	81600000	81600000	0.002167	2e-06	0.001035	0.001606	0.000433
A02	81800000	81800000	0.002206	3e-06	0.001106	0.001654	0.000492
A02	82000000	82000000	0.002165	3e-06	0.001106	0.001631	0.000519
A02	82200000	82200000	0.002202	2e-06	0.001153	0.001672	0.000532
A02	82400000	82400000	0.002335	2e-06	0.001218	0.00177	0.000549
A02	82600000	82600000	0.002365	1e-06	0.00124	0.001795	0.000581
A02	82800000	82800000	0.002178	1e-06	0.001132	0.00165	0.000496
A02	83000000	83000000	0.002223	1e-06	0.001132	0.00168	0.000487
A02	83200000	83200000	0.002159	1e-06	0.001107	0.001629	0.000488
A02	83400000	83400000	0.001931	2e-06	0.000992	0.001452	0.000444
A02	83600000	83600000	0.001836	2e-06	0.000936	0.001374	0.000413
A02	83800000	83800000	0.001838	1e-06	0.000929	0.001374	0.000425
A02	84000000	84000000	0.001762	1e-06	0.000883	0.00131	0.000396
A02	84200000	84200000	0.001572	1e-06	0.000793	0.001178	0.000329
A02	84400000	84400000	0.001557	0	0.000791	0.001175	0.000325
A02	84600000	84600000	0.001486	0	0.000762	0.001126	0.000305
A02	84800000	84800000	0.001504	0	0.000797	0.001152	0.000321
A02	85000000	85000000	0.002079	0	0.001112	0.001592	0.000486
A02	85200000	85200000	0.002243	0	0.001174	0.001696	0.000533
A02	85400000	85400000	0.002527	0	0.001288	0.0019	0.000602
A02	85600000	85600000	0.002596	0	0.001312	0.001948	0.000624
A02	85800000	85800000	0.002629	0	0.001324	0.001985	0.00065
A02	86000000	86000000	0.002047	1e-06	0.00103	0.001552	0.000507
A02	86200000	86200000	0.001942	1e-06	0.001002	0.001492	0.000498
A02	86400000	86400000	0.001731	3e-06	0.000902	0.001333	0.000429
A02	86600000	86600000	0.001818	3e-06	0.000984	0.00142	0.000454
A02	86800000	86800000	0.001869	3e-06	0.001019	0.001449	0.000449
A02	87000000	87000000	0.001915	2e-06	0.00103	0.001475	0.000451
A02	87200000	87200000	0.001991	2e-06	0.001069	0.00153	0.000456
A02	87400000	87400000	0.001844	1e-06	0.001016	0.001435	0.00044
A02	87600000	87600000	0.001681	1e-06	0.000905	0.001299	0.000386
A02	87800000	87800000	0.001636	1e-06	0.000856	0.001251	0.000354
A02	88000000	88000000	0.001475	1e-06	0.000771	0.001128	0.00033
A02	88200000	88200000	0.001436	4e-06	0.000721	0.001084	0.000339
A02	88400000	88400000	0.001389	3e-06	0.000684	0.001036	0.000334
A02	88600000	88600000	0.001424	4e-06	0.000703	0.001059	0.000343
A02	88800000	88800000	0.00145	4e-06	0.000691	0.001064	0.000342
A02	89000000	89000000	0.001648	5e-06	0.000811	0.001218	0.000368
A02	89200000	89200000	0.001598	3e-06	0.000817	0.001194	0.000326
A02	89400000	89400000	0.00167	3e-06	0.000852	0.001249	0.000334
A02	89600000	89600000	0.001637	2e-06	0.000839	0.001226	0.000323
A02	89800000	89800000	0.001506	3e-06	0.00077	0.001126	0.000289
A02	90000000	90000000	0.001348	4e-06	0.000673	0.000997	0.000248
A02	90200000	90200000	0.001285	3e-06	0.000627	0.00095	0.000236
A02	90400000	90400000	0.001164	3e-06	0.000569	0.00086	0.000217
A02	90600000	90600000	0.001069	3e-06	0.000513	0.000789	0.000199
A02	90800000	90800000	0.001084	2e-06	0.000539	0.000812	0.000213
A02	91000000	91000000	0.001077	0	0.000538	0.000807	0.000215
A02	91200000	91200000	0.001117	0	0.000561	0.000833	0.000227
A02	91400000	91400000	0.001266	0	0.000647	0.000951	0.000249
A02	91600000	91600000	0.001281	0	0.000665	0.000965	0.000263
A02	91800000	91800000	0.001276	0	0.000659	0.000967	0.000269
A02	92000000	92000000	0.001249	1.4e-05	0.000653	0.000959	0.000268
A02	92200000	92200000	0.001015	1.5e-05	0.000518	0.000775	0.000219
A02	92400000	92400000	0.000716	1.7e-05	0.000367	0.00055	0.000173
A02	92600000	92600000	0.000817	1.7e-05	0.000395	0.000612	0.000184
A02	92800000	92800000	0.000911	1.7e-05	0.000441	0.000677	0.000199
A02	93000000	93000000	0.001117	5e-06	0.000555	0.00084	0.000249
A02	93200000	93200000	0.001414	4e-06	0.000717	0.001069	0.000311
A02	93400000	93400000	0.001677	2e-06	0.000856	0.001267	0.00035
A02	93600000	93600000	0.0016	2e-06	0.000835	0.001222	0.000331
A02	93800000	93800000	0.001579	2e-06	0.000824	0.001208	0.000341
A02	94000000	94000000	0.001524	0	0.000773	0.001152	0.00032
A02	94200000	94200000	0.001518	0	0.000769	0.00115	0.000319
A02	94400000	94400000	0.001733	0	0.000863	0.001308	0.000376
A02	94600000	94600000	0.001874	1e-06	0.000939	0.001414	0.00042
A02	94800000	94800000	0.001935	1e-06	0.000975	0.001461	0.000419
A02	95000000	95000000	0.001997	1e-06	0.001023	0.001514	0.000443
A02	95200000	95200000	0.001973	1e-06	0.001011	0.001496	0.000456
A02	95400000	95400000	0.001707	1e-06	0.000887	0.001297	0.000393
A02	95600000	95600000	0.001647	1e-06	0.000849	0.001249	0.000377
A02	95800000	95800000	0.0016	1e-06	0.000829	0.001212	0.000364
A02	96000000	96000000	0.00147	1e-06	0.000754	0.001113	0.000335
A02	96200000	96200000	0.001316	1e-06	0.000677	0.000995	0.000283
A02	96400000	96400000	0.001406	1e-06	0.000714	0.001061	0.000293
A02	96600000	96600000	0.001401	0	0.000712	0.001051	0.000286
A02	96800000	96800000	0.001655	1e-06	0.000865	0.001251	0.000357
A02	97000000	97000000	0.002106	3e-06	0.001103	0.001593	0.00045
A02	97200000	97200000	0.002484	3e-06	0.001305	0.001888	0.000581
A02	97400000	97400000	0.002647	3e-06	0.001388	0.002008	0.000634
A02	97600000	97600000	0.002952	3e-06	0.001526	0.002235	0.000715
A02	97800000	97800000	0.002791	2e-06	0.001399	0.002092	0.000656
A02	98000000	98000000	0.002769	0	0.001371	0.002066	0.000647
A02	98200000	98200000	0.003003	0	0.001475	0.002229	0.000667
A02	98400000	98400000	0.003195	0	0.001561	0.002372	0.000719
A02	98600000	98600000	0.003097	0	0.001508	0.002296	0.000688
A02	98800000	98800000	0.003107	0	0.001535	0.002314	0.000715
A02	99000000	99000000	0.003158	0	0.001577	0.002354	0.000751
A02	99200000	99200000	0.003238	0	0.001631	0.002421	0.000772
A02	99400000	99400000	0.003007	0	0.001514	0.002244	0.000713
A02	99600000	99600000	0.003174	0	0.001662	0.002412	0.000788
A02	99800000	99800000	0.00313	0	0.001742	0.002444	0.000831
A02	100000000	100000000	0.003016	0	0.001688	0.002379	0.000812
A02	100200000	100200000	0.002519	2e-06	0.001497	0.002092	0.000729
A02	100400000	100400000	0.002557	2e-06	0.001517	0.002123	0.00074
A02	100600000	100600000	0.002418	2e-06	0.001403	0.001981	0.00069
A02	100800000	100800000	0.00257	3e-06	0.001394	0.002051	0.000701
A02	101000000	101000000	0.002261	3e-06	0.001229	0.001797	0.000608
A02	101200000	101200000	0.002323	1e-06	0.001207	0.001765	0.000592
A02	101400000	101400000	0.00227	1e-06	0.001265	0.001764	0.000625
A02	101600000	101600000	0.002176	1e-06	0.001308	0.001733	0.000654
A02	101800000	101800000	0.001914	0	0.001229	0.001543	0.000608
A02	102000000	102000000	0.001944	0	0.001317	0.00159	0.000702
A02	102200000	102200000	0.00187	0	0.001281	0.00152	0.000735
A02	102400000	102400000	0.001852	0	0.00126	0.00151	0.000712
A02	102600000	102600000	0.002369	1e-06	0.001461	0.00188	0.000774
A02	102800000	102800000	0.002787	1e-06	0.001579	0.00216	0.000812
A02	103000000	103000000	0.002815	3e-06	0.001498	0.002151	0.000722
A02	103200000	103200000	0.003164	3e-06	0.001654	0.002407	0.000742
A02	103400000	103400000	0.003584	4e-06	0.001808	0.002688	0.000829
A02	103600000	103600000	0.003515	3e-06	0.001726	0.002602	0.000794
A02	103800000	103800000	0.003527	4e-06	0.001769	0.00263	0.000832
A02	104000000	104000000	0.003917	2e-06	0.001953	0.00293	0.000921
A02	104200000	104200000	0.004194	2e-06	0.002074	0.003138	0.000996
A02	104400000	104400000	0.004404	2e-06	0.002181	0.003299	0.001039
A02	104600000	104600000	0.004463	2e-06	0.002207	0.003362	0.001079
A02	104800000	104800000	0.004836	1e-06	0.002361	0.003612	0.001151
A02	105000000	105000000	0.004759	2e-06	0.002297	0.003525	0.001113
A02	105200000	105200000	0.004458	2e-06	0.002151	0.003297	0.001045
A02	105400000	105400000	0.004244	3e-06	0.002031	0.00313	0.000963
A02	105600000	105600000	0.004002	4e-06	0.001926	0.002947	0.000902
A02	105800000	105800000	0.003853	6e-06	0.001905	0.002886	0.000876
A02	106000000	106000000	0.004191	5e-06	0.002103	0.00315	0.000971
A02	106200000	106200000	0.004287	5e-06	0.002163	0.003231	0.000997
A02	106400000	106400000	0.004236	3e-06	0.002141	0.003179	0.001001
A02	106600000	106600000	0.004361	3e-06	0.002186	0.003259	0.001016
A02	106800000	106800000	0.004404	1e-06	0.002186	0.003266	0.00102
A02	107000000	107000000	0.004153	1e-06	0.002067	0.003084	0.000975
A02	107200000	107200000	0.003657	2e-06	0.001821	0.002707	0.000852
A02	107400000	107400000	0.002863	2e-06	0.001425	0.002126	0.00067
A02	107600000	107600000	0.002051	1e-06	0.001034	0.001529	0.000486
A02	107800000	107800000	0.001045	1e-06	0.000509	0.000765	0.000242
A02	108000000	108000000	0.00028	1e-06	0.000141	0.000204	6.8e-05
A03	0	0	0.003373	2.5e-05	0.001694	0.002514	0.000803
A03	200000	200000	0.003818	1.2e-05	0.001885	0.002839	0.000876
A03	400000	400000	0.003631	1e-05	0.001807	0.002705	0.000842
A03	600000	600000	0.004071	1e-05	0.002016	0.003037	0.000955
A03	800000	800000	0.003979	1e-06	0.001951	0.002963	0.000928
A03	1000000	1000000	0.004043	1e-06	0.001967	0.003001	0.000944
A03	1200000	1200000	0.004014	5e-06	0.001966	0.002974	0.000961
A03	1400000	1400000	0.003718	8e-06	0.00183	0.002756	0.000904
A03	1600000	1600000	0.003548	8e-06	0.001754	0.002632	0.000848
A03	1800000	1800000	0.003359	1.2e-05	0.001668	0.002498	0.000809
A03	2000000	2000000	0.003241	1.2e-05	0.001622	0.002432	0.000774
A03	2200000	2200000	0.00333	1e-05	0.00169	0.002523	0.000799
A03	2400000	2400000	0.003605	7e-06	0.001819	0.002722	0.000865
A03	2600000	2600000	0.003416	7e-06	0.001735	0.002584	0.000829
A03	2800000	2800000	0.003689	3e-06	0.001871	0.002782	0.000889
A03	3000000	3000000	0.003634	4e-06	0.001841	0.002728	0.000888
A03	3200000	3200000	0.00376	3e-06	0.001904	0.002834	0.000915
A03	3400000	3400000	0.003857	4e-06	0.00193	0.002898	0.00093
A03	3600000	3600000	0.003938	4e-06	0.001939	0.002944	0.000924
A03	3800000	3800000	0.003468	4e-06	0.001701	0.002602	0.00082
A03	4000000	4000000	0.003606	3e-06	0.001782	0.002707	0.000846
A03	4200000	4200000	0.003264	6e-06	0.001621	0.002443	0.00078
A03	4400000	4400000	0.003493	5e-06	0.001733	0.002615	0.000825
A03	4600000	4600000	0.003656	6e-06	0.001829	0.002727	0.000872
A03	4800000	4800000	0.003905	7e-06	0.001951	0.002903	0.000914
A03	5000000	5000000	0.003898	1.2e-05	0.001935	0.002896	0.000898
A03	5200000	5200000	0.003996	7e-06	0.001927	0.002942	0.000882
A03	5400000	5400000	0.00397	7e-06	0.001925	0.002921	0.000874
A03	5600000	5600000	0.003872	7e-06	0.001883	0.002866	0.00086
A03	5800000	5800000	0.004035	6e-06	0.001989	0.003002	0.000896
A03	6000000	6000000	0.003878	1e-06	0.001945	0.0029	0.000881
A03	6200000	6200000	0.003788	1e-06	0.001945	0.002849	0.000887
A03	6400000	6400000	0.003487	1e-06	0.00182	0.002644	0.000831
A03	6600000	6600000	0.00326	0	0.00171	0.002468	0.000781
A03	6800000	6800000	0.00336	1e-06	0.001749	0.002532	0.00082
A03	7000000	7000000	0.003166	5e-06	0.001614	0.002366	0.000767
A03	7200000	7200000	0.003196	5e-06	0.00164	0.002405	0.000781
A03	7400000	7400000	0.003442	7e-06	0.001767	0.002596	0.000836
A03	7600000	7600000	0.003752	9e-06	0.001924	0.002837	0.000894
A03	7800000	7800000	0.003736	8e-06	0.001898	0.002831	0.000879
A03	8000000	8000000	0.004061	5e-06	0.002075	0.003092	0.000968
A03	8200000	8200000	0.003994	5e-06	0.002035	0.003033	0.000961
A03	8400000	8400000	0.003736	3e-06	0.001926	0.002847	0.000918
A03	8600000	8600000	0.003365	2e-06	0.001721	0.002565	0.000826
A03	8800000	8800000	0.003156	2e-06	0.001634	0.0024	0.000789
A03	9000000	9000000	0.003041	3e-06	0.001538	0.002288	0.000718
A03	9200000	9200000	0.003047	4e-06	0.001529	0.002288	0.000708
A03	9400000	9400000	0.003169	4e-06	0.001545	0.002355	0.000706
A03	9600000	9600000	0.003203	3e-06	0.001557	0.002384	0.000726
A03	9800000	9800000	0.003168	3e-06	0.001514	0.002351	0.000704
A03	10000000	10000000	0.003068	2e-06	0.001484	0.002283	0.000681
A03	10200000	10200000	0.003121	1e-06	0.00149	0.002315	0.000649
A03	10400000	10400000	0.003015	1e-06	0.001448	0.002242	0.000656
A03	10600000	10600000	0.002757	1e-06	0.001317	0.002032	0.000604
A03	10800000	10800000	0.002192	6e-06	0.001054	0.001619	0.000482
A03	11000000	11000000	0.002044	5e-06	0.000988	0.001516	0.000498
A03	11200000	11200000	0.001999	6e-06	0.00101	0.001499	0.000548
A03	11400000	11400000	0.001973	6e-06	0.001001	0.001474	0.000546
A03	11600000	11600000	0.002432	6e-06	0.001261	0.001835	0.000648
A03	11800000	11800000	0.002877	1e-06	0.00149	0.002177	0.000767
A03	12000000	12000000	0.002942	4e-06	0.001524	0.002227	0.000752
A03	12200000	12200000	0.002978	4e-06	0.001529	0.002232	0.000735
A03	12400000	12400000	0.0027	4e-06	0.001407	0.002021	0.000643
A03	12600000	12600000	0.002349	4e-06	0.001212	0.00175	0.000548
A03	12800000	12800000	0.002118	5e-06	0.001083	0.001569	0.000459
A03	13000000	13000000	0.001983	2e-06	0.001018	0.00146	0.000422
A03	13200000	13200000	0.001714	2e-06	0.000872	0.001267	0.000375
A03	13400000	13400000	0.001919	2e-06	0.00093	0.001423	0.000404
A03	13600000	13600000	0.002264	2e-06	0.0011	0.001682	0.000481
A03	13800000	13800000	0.00248	2e-06	0.001253	0.001879	0.000568
A03	14000000	14000000	0.002498	2e-06	0.001322	0.001991	0.000609
A03	14200000	14200000	0.002398	1e-06	0.001319	0.001983	0.000586
A03	14400000	14400000	0.002376	1e-06	0.001356	0.002029	0.000582
A03	14600000	14600000	0.002052	1e-06	0.001261	0.001866	0.000545
A03	14800000	14800000	0.002132	0	0.001326	0.001984	0.000563
A03	15000000	15000000	0.001957	0	0.00123	0.001828	0.000517
A03	15200000	15200000	0.002023	0	0.001266	0.001891	0.000535
A03	15400000	15400000	0.001967	0	0.001285	0.001889	0.000561
A03	15600000	15600000	0.00198	0	0.001286	0.001908	0.000548
A03	15800000	15800000	0.001943	0	0.001205	0.001803	0.000517
A03	16000000	16000000	0.002237	0	0.001317	0.001964	0.000558
A03	16200000	16200000	0.002356	0	0.001344	0.001979	0.000572
A03	16400000	16400000	0.002572	1e-06	0.00135	0.002032	0.000565
A03	16600000	16600000	0.002802	1e-06	0.001402	0.002113	0.000609
A03	16800000	16800000	0.002714	1e-06	0.001367	0.002041	0.000593
A03	17000000	17000000	0.002711	1e-06	0.00136	0.002036	0.000586
A03	17200000	17200000	0.002777	1e-06	0.001346	0.002067	0.000574
A03	17400000	17400000	0.002618	1e-06	0.001311	0.001967	0.000558
A03	17600000	17600000	0.002306	1e-06	0.001207	0.001722	0.000495
A03	17800000	17800000	0.002196	1e-06	0.001131	0.001615	0.000457
A03	18000000	18000000	0.00201	1e-06	0.00102	0.00146	0.000416
A03	18200000	18200000	0.002146	1e-06	0.001134	0.001582	0.000474
A03	18400000	18400000	0.002212	1e-06	0.001158	0.001625	0.000503
A03	18600000	18600000	0.002472	2e-06	0.001257	0.001863	0.000543
A03	18800000	18800000	0.002706	2e-06	0.00137	0.002042	0.000584
A03	19000000	19000000	0.00288	2e-06	0.001472	0.002195	0.00063
A03	19200000	19200000	0.002595	3e-06	0.00129	0.001966	0.000561
A03	19400000	19400000	0.002625	2e-06	0.001295	0.001982	0.000563
A03	19600000	19600000	0.002562	1e-06	0.00124	0.001901	0.000534
A03	19800000	19800000	0.002347	1e-06	0.001153	0.00175	0.000516
A03	20000000	20000000	0.00215	1e-06	0.001042	0.001588	0.000475
A03	20200000	20200000	0.002139	0	0.001066	0.001595	0.000465
A03	20400000	20400000	0.001976	0	0.000982	0.001476	0.000432
A03	20600000	20600000	0.001963	0	0.000984	0.001474	0.00044
A03	20800000	20800000	0.001841	0	0.000915	0.001382	0.000406
A03	21000000	21000000	0.001868	1e-06	0.000908	0.001388	0.000405
A03	21200000	21200000	0.001833	1e-06	0.000876	0.001355	0.000389
A03	21400000	21400000	0.001684	3e-06	0.000796	0.001241	0.000355
A03	21600000	21600000	0.001571	3e-06	0.00072	0.001144	0.000331
A03	21800000	21800000	0.001547	3e-06	0.000691	0.001116	0.000316
A03	22000000	22000000	0.001488	3e-06	0.000667	0.001084	0.00029
A03	22200000	22200000	0.001476	3e-06	0.000647	0.001063	0.000284
A03	22400000	22400000	0.001644	2e-06	0.000725	0.001179	0.000312
A03	22600000	22600000	0.001778	2e-06	0.000799	0.001284	0.000341
A03	22800000	22800000	0.002088	2e-06	0.000978	0.00153	0.000406
A03	23000000	23000000	0.002079	2e-06	0.000989	0.001525	0.000408
A03	23200000	23200000	0.002097	2e-06	0.001016	0.001546	0.00041
A03	23400000	23400000	0.002038	1e-06	0.000994	0.001512	0.000388
A03	23600000	23600000	0.001936	1e-06	0.00092	0.001423	0.000346
A03	23800000	23800000	0.00157	4e-06	0.000719	0.001138	0.000264
A03	24000000	24000000	0.001377	4e-06	0.000615	0.000993	0.000225
A03	24200000	24200000	0.001259	4e-06	0.000549	0.000903	0.000212
A03	24400000	24400000	0.001048	4e-06	0.000447	0.000743	0.000175
A03	24600000	24600000	0.000941	4e-06	0.000396	0.000665	0.000161
A03	24800000	24800000	0.001061	1e-06	0.000455	0.000756	0.000177
A03	25000000	25000000	0.001377	0	0.000597	0.00098	0.000237
A03	25200000	25200000	0.001506	0	0.000646	0.001071	0.00025
A03	25400000	25400000	0.001646	0	0.000693	0.001161	0.000257
A03	25600000	25600000	0.001733	0	0.000751	0.001241	0.000273
A03	25800000	25800000	0.001703	0	0.000739	0.001219	0.000278
A03	26000000	26000000	0.001412	0	0.000631	0.001024	0.000229
A03	26200000	26200000	0.001439	0	0.000674	0.001056	0.000244
A03	26400000	26400000	0.00143	0	0.000678	0.001054	0.000243
A03	26600000	26600000	0.001361	0	0.00065	0.000998	0.00023
A03	26800000	26800000	0.001481	0	0.00072	0.001093	0.000258
A03	27000000	27000000	0.001655	0	0.000797	0.001221	0.000305
A03	27200000	27200000	0.00157	0	0.000761	0.00116	0.000304
A03	27400000	27400000	0.001573	0	0.000772	0.001173	0.00033
A03	27600000	27600000	0.00147	1e-06	0.000722	0.001095	0.000311
A03	27800000	27800000	0.001319	1e-06	0.000634	0.000977	0.000278
A03	28000000	28000000	0.001331	1e-06	0.000639	0.000979	0.000263
A03	28200000	28200000	0.001347	1e-06	0.000604	0.000969	0.000261
A03	28400000	28400000	0.001281	1e-06	0.000586	0.000923	0.000256
A03	28600000	28600000	0.00116	3e-06	0.000544	0.000844	0.000243
A03	28800000	28800000	0.001056	2.3e-05	0.000508	0.000773	0.00024
A03	29000000	29000000	0.000936	2.5e-05	0.000446	0.000684	0.000221
A03	29200000	29200000	0.000772	2.5e-05	0.000425	0.000595	0.000196
A03	29400000	29400000	0.000686	3.2e-05	0.000367	0.000528	0.000178
A03	29600000	29600000	0.00083	3.5e-05	0.000426	0.000625	0.000206
A03	29800000	29800000	0.000897	1.5e-05	0.000451	0.000673	0.000204
A03	30000000	30000000	0.00087	1.3e-05	0.000428	0.000648	0.000188
A03	30200000	30200000	0.00092	1.3e-05	0.000419	0.00067	0.000196
A03	30400000	30400000	0.000969	7e-06	0.000444	0.000702	0.000186
A03	30600000	30600000	0.00104	1e-06	0.000482	0.000759	0.000202
A03	30800000	30800000	0.001182	1e-06	0.00054	0.000856	0.000214
A03	31000000	31000000	0.001302	1e-06	0.00062	0.000962	0.000244
A03	31200000	31200000	0.001415	1e-06	0.000691	0.001051	0.000264
A03	31400000	31400000	0.001555	0	0.00077	0.001169	0.000314
A03	31600000	31600000	0.001469	0	0.000724	0.001109	0.000286
A03	31800000	31800000	0.00127	1.3e-05	0.000643	0.000973	0.000262
A03	32000000	32000000	0.00117	1.3e-05	0.000579	0.000886	0.000258
A03	32200000	32200000	0.001334	1.3e-05	0.000638	0.001	0.000303
A03	32400000	32400000	0.001412	1.3e-05	0.000696	0.001062	0.000333
A03	32600000	32600000	0.001459	1.3e-05	0.000726	0.001097	0.000354
A03	32800000	32800000	0.001538	0	0.000743	0.001142	0.000383
A03	33000000	33000000	0.001566	0	0.000703	0.001139	0.000387
A03	33200000	33200000	0.001464	0	0.000622	0.001045	0.000348
A03	33400000	33400000	0.001398	0	0.000593	0.00101	0.00032
A03	33600000	33600000	0.001484	1.4e-05	0.000661	0.001092	0.000343
A03	33800000	33800000	0.001476	1.7e-05	0.000682	0.001097	0.000337
A03	34000000	34000000	0.001619	1.7e-05	0.00083	0.001243	0.000366
A03	34200000	34200000	0.00158	1.7e-05	0.000864	0.001241	0.000379
A03	34400000	34400000	0.001579	1.8e-05	0.000844	0.001217	0.00039
A03	34600000	34600000	0.00163	4e-06	0.000854	0.00124	0.000404
A03	34800000	34800000	0.001667	1e-06	0.000878	0.001269	0.000404
A03	35000000	35000000	0.001558	1e-06	0.000813	0.00118	0.000373
A03	35200000	35200000	0.001461	1e-06	0.000758	0.001101	0.000343
A03	35400000	35400000	0.001398	0	0.000747	0.001063	0.000326
A03	35600000	35600000	0.001281	0	0.000686	0.000977	0.000288
A03	35800000	35800000	0.00142	0	0.00077	0.001085	0.000318
A03	36000000	36000000	0.00126	0	0.000682	0.000958	0.000289
A03	36200000	36200000	0.001254	0	0.000666	0.000951	0.000269
A03	36400000	36400000	0.001268	0	0.000663	0.000954	0.00027
A03	36600000	36600000	0.001301	0	0.000675	0.00097	0.000287
A03	36800000	36800000	0.001174	0	0.000589	0.00087	0.000271
A03	37000000	37000000	0.001364	0	0.000689	0.001015	0.000315
A03	37200000	37200000	0.001512	0	0.000762	0.001124	0.000339
A03	37400000	37400000	0.001612	1e-06	0.0008	0.001199	0.000343
A03	37600000	37600000	0.001444	1e-06	0.000709	0.001072	0.000297
A03	37800000	37800000	0.001508	1e-06	0.00075	0.001125	0.000291
A03	38000000	38000000	0.001399	4e-06	0.000701	0.001047	0.000268
A03	38200000	38200000	0.001223	4e-06	0.000631	0.000925	0.000255
A03	38400000	38400000	0.001153	3e-06	0.000606	0.000872	0.000248
A03	38600000	38600000	0.001201	3e-06	0.000641	0.00091	0.000272
A03	38800000	38800000	0.001114	4e-06	0.000589	0.00084	0.000275
A03	39000000	39000000	0.001181	1e-06	0.000616	0.000888	0.000282
A03	39200000	39200000	0.00125	2e-06	0.00064	0.000939	0.000288
A03	39400000	39400000	0.001193	2e-06	0.000614	0.000901	0.000285
A03	39600000	39600000	0.001112	3e-06	0.000574	0.000842	0.000271
A03	39800000	39800000	0.000894	6e-06	0.000467	0.00068	0.000215
A03	40000000	40000000	0.000678	9e-06	0.000344	0.000509	0.00016
A03	40200000	40200000	0.000483	2.4e-05	0.000246	0.00036	0.000111
A03	40400000	40400000	0.000316	2.5e-05	0.000154	0.000227	7.7e-05
A03	40600000	40600000	0.000267	2.6e-05	0.000119	0.00019	5.4e-05
A03	40800000	40800000	0.000316	2.3e-05	0.00014	0.000223	6.6e-05
A03	41000000	41000000	0.000445	2e-05	0.000223	0.00033	0.00012
A03	41200000	41200000	0.000566	4e-06	0.000295	0.000424	0.00016
A03	41400000	41400000	0.000528	9e-06	0.000291	0.000406	0.000153
A03	41600000	41600000	0.000484	1.1e-05	0.000275	0.000375	0.000148
A03	41800000	41800000	0.000543	4.6e-05	0.000323	0.000432	0.000179
A03	42000000	42000000	0.000469	6.2e-05	0.000263	0.000366	0.000156
A03	42200000	42200000	0.000299	6.3e-05	0.000173	0.000237	0.000118
A03	42400000	42400000	0.000352	6.8e-05	0.000159	0.000258	0.000125
A03	42600000	42600000	0.000479	6.5e-05	0.000197	0.000341	0.000164
A03	42800000	42800000	0.000495	3.1e-05	0.000169	0.000334	0.000119
A03	43000000	43000000	0.00072	1.5e-05	0.000274	0.000499	0.000111
A03	43200000	43200000	0.001248	1.4e-05	0.000539	0.000892	0.00021
A03	43400000	43400000	0.001453	1e-05	0.000676	0.001067	0.000246
A03	43600000	43600000	0.001467	9e-06	0.000706	0.001087	0.000223
A03	43800000	43800000	0.001636	8e-06	0.000817	0.001227	0.000277
A03	44000000	44000000	0.001702	8e-06	0.000874	0.001287	0.000335
A03	44200000	44200000	0.001529	8e-06	0.000792	0.001163	0.000316
A03	44400000	44400000	0.001575	1e-06	0.000807	0.001187	0.000327
A03	44600000	44600000	0.001705	1e-06	0.000869	0.001287	0.000359
A03	44800000	44800000	0.001862	0	0.000947	0.0014	0.000393
A03	45000000	45000000	0.001838	0	0.000932	0.001379	0.000378
A03	45200000	45200000	0.001706	0	0.000862	0.001282	0.000331
A03	45400000	45400000	0.001578	0	0.000792	0.001187	0.000297
A03	45600000	45600000	0.001688	1e-06	0.000852	0.001265	0.000322
A03	45800000	45800000	0.00155	2e-06	0.000778	0.001162	0.000292
A03	46000000	46000000	0.001558	3e-06	0.000808	0.001155	0.000305
A03	46200000	46200000	0.001576	4e-06	0.000814	0.001166	0.000315
A03	46400000	46400000	0.001544	4e-06	0.000784	0.00113	0.000286
A03	46600000	46600000	0.001481	3e-06	0.000747	0.001082	0.00027
A03	46800000	46800000	0.001477	2e-06	0.000749	0.001084	0.000285
A03	47000000	47000000	0.001355	1e-06	0.000653	0.000999	0.000246
A03	47200000	47200000	0.001463	0	0.000699	0.00107	0.000276
A03	47400000	47400000	0.001722	0	0.000841	0.001272	0.000349
A03	47600000	47600000	0.001782	0	0.000861	0.001317	0.000358
A03	47800000	47800000	0.001725	0	0.000832	0.001276	0.00034
A03	48000000	48000000	0.001744	0	0.000863	0.00131	0.000358
A03	48200000	48200000	0.00177	0	0.000875	0.001333	0.000355
A03	48400000	48400000	0.001608	0	0.000808	0.001229	0.000336
A03	48600000	48600000	0.001579	0	0.000806	0.00121	0.000338
A03	48800000	48800000	0.001626	0	0.000837	0.001246	0.000349
A03	49000000	49000000	0.001683	0	0.000854	0.001277	0.000355
A03	49200000	49200000	0.001508	1e-06	0.000783	0.001149	0.000321
A03	49400000	49400000	0.001496	2e-06	0.000772	0.001126	0.00031
A03	49600000	49600000	0.00138	2e-06	0.000712	0.001036	0.000284
A03	49800000	49800000	0.001284	2e-06	0.000658	0.000961	0.000263
A03	50000000	50000000	0.00147	4e-06	0.00076	0.001102	0.000313
A03	50200000	50200000	0.001694	3e-06	0.000867	0.00127	0.000356
A03	50400000	50400000	0.001796	3e-06	0.000902	0.001337	0.000366
A03	50600000	50600000	0.001988	4e-06	0.001006	0.001485	0.000424
A03	50800000	50800000	0.002142	4e-06	0.001087	0.001601	0.000441
A03	51000000	51000000	0.001823	2e-06	0.000909	0.001358	0.000369
A03	51200000	51200000	0.001707	2e-06	0.00084	0.001268	0.000353
A03	51400000	51400000	0.001532	1e-06	0.000765	0.001147	0.000336
A03	51600000	51600000	0.001282	0	0.000639	0.000963	0.000269
A03	51800000	51800000	0.001105	0	0.000545	0.000828	0.000253
A03	52000000	52000000	0.001161	0	0.000585	0.000875	0.000262
A03	52200000	52200000	0.001021	0	0.000545	0.000781	0.000235
A03	52400000	52400000	0.001119	0	0.000601	0.00086	0.00025
A03	52600000	52600000	0.001254	0	0.000645	0.000945	0.000274
A03	52800000	52800000	0.001371	1e-06	0.000708	0.001036	0.000302
A03	53000000	53000000	0.001318	1e-06	0.000695	0.001004	0.000303
A03	53200000	53200000	0.001573	1e-06	0.000809	0.00119	0.000357
A03	53400000	53400000	0.001544	1e-06	0.000807	0.001173	0.000377
A03	53600000	53600000	0.001576	1e-06	0.00086	0.001216	0.000402
A03	53800000	53800000	0.001522	0	0.000835	0.001175	0.00038
A03	54000000	54000000	0.001611	0	0.000884	0.001237	0.000402
A03	54200000	54200000	0.001423	0	0.000788	0.001099	0.000364
A03	54400000	54400000	0.001346	0	0.000718	0.001021	0.000318
A03	54600000	54600000	0.00126	0	0.000664	0.00095	0.000298
A03	54800000	54800000	0.001167	1e-06	0.000608	0.000874	0.000279
A03	55000000	55000000	0.001159	1e-06	0.00058	0.000862	0.000266
A03	55200000	55200000	0.001163	1e-06	0.000572	0.000857	0.000279
A03	55400000	55400000	0.001549	2e-06	0.000785	0.001163	0.000362
A03	55600000	55600000	0.001854	3e-06	0.000943	0.001398	0.000417
A03	55800000	55800000	0.002094	2e-06	0.001072	0.001583	0.00048
A03	56000000	56000000	0.002024	2e-06	0.001066	0.001548	0.00048
A03	56200000	56200000	0.002065	2e-06	0.001098	0.001587	0.00046
A03	56400000	56400000	0.001845	1e-06	0.000969	0.001406	0.000401
A03	56600000	56600000	0.001594	0	0.000828	0.001211	0.000335
A03	56800000	56800000	0.001526	0	0.000782	0.001156	0.0003
A03	57000000	57000000	0.001518	0	0.000748	0.001134	0.000274
A03	57200000	57200000	0.00137	1e-06	0.000651	0.001009	0.000242
A03	57400000	57400000	0.001193	1e-06	0.000572	0.000883	0.00021
A03	57600000	57600000	0.001203	1e-06	0.000573	0.00089	0.000217
A03	57800000	57800000	0.001252	1e-06	0.000575	0.000914	0.000227
A03	58000000	58000000	0.001404	1e-06	0.000656	0.00103	0.000269
A03	58200000	58200000	0.001396	0	0.000673	0.001036	0.000282
A03	58400000	58400000	0.001448	0	0.000721	0.001086	0.000311
A03	58600000	58600000	0.00135	0	0.000681	0.001016	0.000301
A03	58800000	58800000	0.001264	1e-06	0.000672	0.000968	0.000298
A03	59000000	59000000	0.001139	2e-06	0.000617	0.000875	0.00027
A03	59200000	59200000	0.001059	2e-06	0.000577	0.000814	0.000252
A03	59400000	59400000	0.000934	6e-06	0.000494	0.000712	0.000209
A03	59600000	59600000	0.00086	6e-06	0.000458	0.000658	0.000188
A03	59800000	59800000	0.000807	6e-06	0.000422	0.000617	0.000166
A03	60000000	60000000	0.0008	5e-06	0.000416	0.000614	0.000168
A03	60200000	60200000	0.001035	6e-06	0.000542	0.000793	0.00021
A03	60400000	60400000	0.001058	2e-06	0.000556	0.000808	0.000235
A03	60600000	60600000	0.001145	2e-06	0.000591	0.000863	0.000259
A03	60800000	60800000	0.001033	1e-06	0.000528	0.000772	0.000233
A03	61000000	61000000	0.000988	1e-06	0.000505	0.000735	0.000225
A03	61200000	61200000	0.000984	0	0.000497	0.00073	0.000227
A03	61400000	61400000	0.001088	0	0.000542	0.000809	0.000238
A03	61600000	61600000	0.001042	1e-06	0.000522	0.000782	0.000219
A03	61800000	61800000	0.001182	1e-06	0.000599	0.000886	0.000252
A03	62000000	62000000	0.00122	1e-06	0.00063	0.000919	0.000265
A03	62200000	62200000	0.001158	1e-06	0.000583	0.000867	0.000249
A03	62400000	62400000	0.001165	3e-06	0.000573	0.000865	0.000245
A03	62600000	62600000	0.001112	2e-06	0.000558	0.00083	0.000246
A03	62800000	62800000	0.001099	2e-06	0.000551	0.000823	0.000255
A03	63000000	63000000	0.001083	2e-06	0.000535	0.000808	0.000256
A03	63200000	63200000	0.001099	2e-06	0.000543	0.00082	0.000231
A03	63400000	63400000	0.00113	0	0.00058	0.000852	0.000233
A03	63600000	63600000	0.001263	0	0.000647	0.00095	0.000253
A03	63800000	63800000	0.001238	0	0.000639	0.000937	0.000226
A03	64000000	64000000	0.001225	0	0.000635	0.00093	0.000216
A03	64200000	64200000	0.001313	2.4e-05	0.000694	0.001	0.00028
A03	64400000	64400000	0.001284	2.5e-05	0.000693	0.000986	0.000292
A03	64600000	64600000	0.001356	2.5e-05	0.000719	0.00104	0.000309
A03	64800000	64800000	0.001374	2.6e-05	0.000734	0.001056	0.000327
A03	65000000	65000000	0.001392	2.7e-05	0.000717	0.001056	0.000315
A03	65200000	65200000	0.001514	5e-06	0.000777	0.001152	0.000328
A03	65400000	65400000	0.00162	5e-06	0.00081	0.00122	0.000353
A03	65600000	65600000	0.001611	5e-06	0.000797	0.001203	0.000352
A03	65800000	65800000	0.001674	5e-06	0.000783	0.001229	0.000344
A03	66000000	66000000	0.001794	4e-06	0.000844	0.001318	0.000373
A03	66200000	66200000	0.001856	3e-06	0.000852	0.001341	0.000387
A03	66400000	66400000	0.002061	2e-06	0.000954	0.001498	0.000423
A03	66600000	66600000	0.002067	2e-06	0.000975	0.001516	0.000417
A03	66800000	66800000	0.002264	2e-06	0.001105	0.001676	0.000485
A03	67000000	67000000	0.002327	2e-06	0.001163	0.001738	0.000518
A03	67200000	67200000	0.002226	1e-06	0.001151	0.001688	0.000523
A03	67400000	67400000	0.002362	2e-06	0.001215	0.001786	0.000552
A03	67600000	67600000	0.002548	2e-06	0.001287	0.00191	0.000593
A03	67800000	67800000	0.002485	1e-06	0.001258	0.001861	0.000588
A03	68000000	68000000	0.002619	1e-06	0.001328	0.00196	0.000623
A03	68200000	68200000	0.002609	1e-06	0.001295	0.001937	0.000622
A03	68400000	68400000	0.002282	1e-06	0.001124	0.00169	0.000547
A03	68600000	68600000	0.002042	1e-06	0.001024	0.001521	0.000512
A03	68800000	68800000	0.002074	1e-06	0.001052	0.00155	0.000523
A03	69000000	69000000	0.00202	1e-06	0.001031	0.001511	0.000502
A03	69200000	69200000	0.002078	1e-06	0.001082	0.001579	0.000502
A03	69400000	69400000	0.002285	0	0.001195	0.001736	0.000546
A03	69600000	69600000	0.002384	0	0.001226	0.001801	0.000546
A03	69800000	69800000	0.002192	0	0.001105	0.00165	0.000489
A03	70000000	70000000	0.002134	0	0.001047	0.001593	0.000468
A03	70200000	70200000	0.002373	0	0.001157	0.001756	0.000532
A03	70400000	70400000	0.002111	0	0.001044	0.001571	0.000481
A03	70600000	70600000	0.002273	0	0.001123	0.001692	0.000526
A03	70800000	70800000	0.0024	0	0.001195	0.00179	0.000564
A03	71000000	71000000	0.002507	0	0.001289	0.001878	0.000611
A03	71200000	71200000	0.002273	2e-06	0.001169	0.001709	0.000525
A03	71400000	71400000	0.002604	3e-06	0.001346	0.001972	0.000617
A03	71600000	71600000	0.002615	3e-06	0.001365	0.001988	0.000633
A03	71800000	71800000	0.002559	3e-06	0.001365	0.001959	0.000622
A03	72000000	72000000	0.002374	3e-06	0.001252	0.001823	0.000574
A03	72200000	72200000	0.00222	1e-06	0.001196	0.00174	0.000563
A03	72400000	72400000	0.002099	0	0.001109	0.001623	0.000524
A03	72600000	72600000	0.001876	0	0.00098	0.001446	0.000484
A03	72800000	72800000	0.001948	0	0.00097	0.001483	0.000491
A03	73000000	73000000	0.001974	0	0.000963	0.001494	0.000475
A03	73200000	73200000	0.001966	0	0.000939	0.00145	0.000467
A03	73400000	73400000	0.001917	0	0.000918	0.001422	0.000462
A03	73600000	73600000	0.001973	0	0.000962	0.001465	0.000447
A03	73800000	73800000	0.0019	0	0.000949	0.001426	0.000431
A03	74000000	74000000	0.001865	0	0.000955	0.001411	0.000439
A03	74200000	74200000	0.001911	0	0.00097	0.001438	0.000451
A03	74400000	74400000	0.001867	1e-06	0.000948	0.001393	0.000426
A03	74600000	74600000	0.001835	1e-06	0.000954	0.001388	0.000442
A03	74800000	74800000	0.001952	1e-06	0.001006	0.001461	0.000447
A03	75000000	75000000	0.001856	1e-06	0.000938	0.001374	0.000408
A03	75200000	75200000	0.001812	2e-06	0.000932	0.001348	0.000399
A03	75400000	75400000	0.001656	1e-06	0.000851	0.001234	0.000372
A03	75600000	75600000	0.001606	1e-06	0.000814	0.001188	0.000359
A03	75800000	75800000	0.00135	2e-06	0.000702	0.001005	0.000327
A03	76000000	76000000	0.001373	2e-06	0.000731	0.001032	0.00034
A03	76200000	76200000	0.001469	2e-06	0.000793	0.001111	0.00037
A03	76400000	76400000	0.001514	2e-06	0.000812	0.001146	0.00038
A03	76600000	76600000	0.001485	2e-06	0.000795	0.001124	0.000365
A03	76800000	76800000	0.001501	1e-06	0.000792	0.001139	0.000357
A03	77000000	77000000	0.001424	2e-06	0.000705	0.001059	0.000302
A03	77200000	77200000	0.001243	1e-06	0.000579	0.000912	0.000228
A03	77400000	77400000	0.001197	2e-06	0.000563	0.00088	0.000222
A03	77600000	77600000	0.001194	2e-06	0.00056	0.000881	0.000215
A03	77800000	77800000	0.001298	3e-06	0.000631	0.000969	0.00026
A03	78000000	78000000	0.001591	2e-06	0.000842	0.001225	0.000382
A03	78200000	78200000	0.001678	2e-06	0.000907	0.001304	0.00043
A03	78400000	78400000	0.001623	1e-06	0.000893	0.00128	0.000428
A03	78600000	78600000	0.001533	2e-06	0.000848	0.001211	0.000412
A03	78800000	78800000	0.001412	1e-06	0.000778	0.001108	0.000373
A03	79000000	79000000	0.001237	1e-06	0.000664	0.000968	0.000331
A03	79200000	79200000	0.001213	1e-06	0.000666	0.000962	0.000329
A03	79400000	79400000	0.001234	1e-06	0.000673	0.000962	0.000322
A03	79600000	79600000	0.00132	0	0.000717	0.001033	0.000333
A03	79800000	79800000	0.001314	0	0.000678	0.001009	0.000288
A03	80000000	80000000	0.001402	2e-06	0.000737	0.001076	0.000286
A03	80200000	80200000	0.001559	3e-06	0.0008	0.001171	0.000318
A03	80400000	80400000	0.001625	4e-06	0.000828	0.001221	0.000325
A03	80600000	80600000	0.001638	4e-06	0.00085	0.001231	0.000331
A03	80800000	80800000	0.001643	5e-06	0.000888	0.001252	0.000376
A03	81000000	81000000	0.001497	5e-06	0.00081	0.001144	0.000356
A03	81200000	81200000	0.001464	5e-06	0.000766	0.001106	0.000312
A03	81400000	81400000	0.00157	4e-06	0.000791	0.001173	0.000324
A03	81600000	81600000	0.001386	4e-06	0.000681	0.001019	0.000287
A03	81800000	81800000	0.001359	3e-06	0.00065	0.000995	0.000271
A03	82000000	82000000	0.001491	2e-06	0.000689	0.001084	0.000282
A03	82200000	82200000	0.001408	1e-06	0.000663	0.001037	0.000288
A03	82400000	82400000	0.001181	2e-06	0.00057	0.000879	0.000243
A03	82600000	82600000	0.001328	2e-06	0.000636	0.000991	0.000271
A03	82800000	82800000	0.001522	2e-06	0.000734	0.001136	0.000309
A03	83000000	83000000	0.001357	1e-06	0.000658	0.001012	0.000282
A03	83200000	83200000	0.001279	2e-06	0.00062	0.000953	0.000267
A03	83400000	83400000	0.001265	1e-06	0.000606	0.000933	0.000269
A03	83600000	83600000	0.001283	1e-06	0.000615	0.000952	0.000276
A03	83800000	83800000	0.001201	2e-06	0.000581	0.000896	0.000271
A03	84000000	84000000	0.00135	2e-06	0.000667	0.001016	0.000306
A03	84200000	84200000	0.001343	8e-06	0.000638	0.000993	0.000301
A03	84400000	84400000	0.001437	8e-06	0.000681	0.001062	0.000321
A03	84600000	84600000	0.001486	8e-06	0.00069	0.001094	0.000318
A03	84800000	84800000	0.001498	7e-06	0.000697	0.0011	0.000318
A03	85000000	85000000	0.001488	8e-06	0.00068	0.001092	0.000321
A03	85200000	85200000	0.001592	1e-06	0.00074	0.001177	0.000364
A03	85400000	85400000	0.001811	1e-06	0.000841	0.001341	0.000409
A03	85600000	85600000	0.001975	1e-06	0.000948	0.001474	0.000471
A03	85800000	85800000	0.00232	1e-06	0.0011	0.001717	0.000528
A03	86000000	86000000	0.002601	1e-06	0.001248	0.00192	0.000563
A03	86200000	86200000	0.00266	2e-06	0.001262	0.001959	0.000583
A03	86400000	86400000	0.00263	2e-06	0.001251	0.001931	0.000589
A03	86600000	86600000	0.002691	2e-06	0.001256	0.001954	0.000599
A03	86800000	86800000	0.002288	2e-06	0.001076	0.001673	0.000524
A03	87000000	87000000	0.00204	1e-06	0.000968	0.001494	0.000495
A03	87200000	87200000	0.002098	1e-06	0.001032	0.001549	0.000503
A03	87400000	87400000	0.001946	1e-06	0.000951	0.00144	0.000475
A03	87600000	87600000	0.001715	1e-06	0.000858	0.001285	0.000423
A03	87800000	87800000	0.001927	1e-06	0.000935	0.001426	0.000489
A03	88000000	88000000	0.0021	1e-06	0.001014	0.001556	0.000545
A03	88200000	88200000	0.002095	0	0.001012	0.001555	0.000529
A03	88400000	88400000	0.002136	0	0.001056	0.001597	0.000545
A03	88600000	88600000	0.002215	0	0.001106	0.001659	0.000567
A03	88800000	88800000	0.0022	0	0.001128	0.001665	0.000553
A03	89000000	89000000	0.002237	0	0.001144	0.001697	0.000571
A03	89200000	89200000	0.002421	0	0.001244	0.001842	0.000624
A03	89400000	89400000	0.002609	0	0.001334	0.00198	0.000656
A03	89600000	89600000	0.002997	2e-06	0.001523	0.002267	0.000752
A03	89800000	89800000	0.003034	3e-06	0.001547	0.002291	0.000791
A03	90000000	90000000	0.002761	5e-06	0.001406	0.002078	0.000722
A03	90200000	90200000	0.002661	5e-06	0.001346	0.001994	0.0007
A03	90400000	90400000	0.002623	6e-06	0.001345	0.001972	0.000707
A03	90600000	90600000	0.001981	4e-06	0.001036	0.0015	0.000593
A03	90800000	90800000	0.001881	3e-06	0.000955	0.001413	0.000557
A03	91000000	91000000	0.001917	3e-06	0.000992	0.00145	0.000548
A03	91200000	91200000	0.001979	3e-06	0.001052	0.001501	0.000579
A03	91400000	91400000	0.002059	2e-06	0.001071	0.001556	0.000591
A03	91600000	91600000	0.002361	2e-06	0.001194	0.001766	0.000602
A03	91800000	91800000	0.002705	2e-06	0.001392	0.002033	0.000683
A03	92000000	92000000	0.002687	0	0.001369	0.002011	0.000671
A03	92200000	92200000	0.002445	0	0.001236	0.001832	0.000599
A03	92400000	92400000	0.00228	0	0.001181	0.001722	0.000558
A03	92600000	92600000	0.00263	2e-06	0.001354	0.001982	0.000642
A03	92800000	92800000	0.002697	4e-06	0.001392	0.00204	0.000634
A03	93000000	93000000	0.003106	4e-06	0.001575	0.002334	0.00072
A03	93200000	93200000	0.003507	4e-06	0.001747	0.00262	0.000804
A03	93400000	93400000	0.003535	4e-06	0.00175	0.002633	0.000805
A03	93600000	93600000	0.003134	2e-06	0.001532	0.002328	0.000708
A03	93800000	93800000	0.002813	0	0.001375	0.002092	0.000656
A03	94000000	94000000	0.002472	0	0.001277	0.001875	0.000642
A03	94200000	94200000	0.002011	0	0.001037	0.001528	0.000562
A03	94400000	94400000	0.001816	0	0.000931	0.001406	0.000522
A03	94600000	94600000	0.001759	0	0.000931	0.001383	0.000534
A03	94800000	94800000	0.001678	0	0.00087	0.001308	0.000494
A03	95000000	95000000	0.001853	0	0.000889	0.001404	0.000478
A03	95200000	95200000	0.001966	0	0.000974	0.001502	0.000477
A03	95400000	95400000	0.002124	0	0.000977	0.001555	0.000456
A03	95600000	95600000	0.002225	4e-06	0.001012	0.001621	0.000465
A03	95800000	95800000	0.002358	4e-06	0.001088	0.001726	0.000513
A03	96000000	96000000	0.002344	4e-06	0.0011	0.001726	0.00051
A03	96200000	96200000	0.002396	4e-06	0.001116	0.001763	0.00051
A03	96400000	96400000	0.002273	4e-06	0.001096	0.001688	0.000541
A03	96600000	96600000	0.002051	0	0.001011	0.00155	0.000525
A03	96800000	96800000	0.001733	0	0.000864	0.001329	0.000449
A03	97000000	97000000	0.001702	0	0.000819	0.001291	0.000441
A03	97200000	97200000	0.001547	0	0.000739	0.00117	0.000409
A03	97400000	97400000	0.001676	0	0.000802	0.001269	0.00039
A03	97600000	97600000	0.002071	1e-06	0.000985	0.001536	0.000442
A03	97800000	97800000	0.002402	1e-06	0.001155	0.001771	0.000522
A03	98000000	98000000	0.002313	1e-06	0.001169	0.001733	0.000537
A03	98200000	98200000	0.002827	1e-06	0.001443	0.002121	0.00067
A03	98400000	98400000	0.003198	1e-06	0.001629	0.002401	0.00076
A03	98600000	98600000	0.003175	0	0.001614	0.002383	0.000765
A03	98800000	98800000	0.00308	0	0.001527	0.002293	0.000692
A03	99000000	99000000	0.002804	0	0.001352	0.002065	0.000562
A03	99200000	99200000	0.002323	0	0.00104	0.001677	0.000361
A03	99400000	99400000	0.002096	0	0.000941	0.001508	0.000333
A03	99600000	99600000	0.00194	0	0.00087	0.001397	0.000292
A03	99800000	99800000	0.001891	0	0.000928	0.001428	0.00036
A03	100000000	100000000	0.002347	0	0.001174	0.001784	0.000496
A03	100200000	100200000	0.002453	0	0.001279	0.00189	0.000588
A03	100400000	100400000	0.002705	0	0.001409	0.002082	0.000667
A03	100600000	100600000	0.003036	0	0.001581	0.002337	0.000751
A03	100800000	100800000	0.00333	0	0.001649	0.002489	0.000761
A03	101000000	101000000	0.003438	1e-06	0.001667	0.002544	0.000779
A03	101200000	101200000	0.003834	1e-06	0.00186	0.002834	0.00087
A03	101400000	101400000	0.003453	2e-06	0.001665	0.002548	0.000761
A03	101600000	101600000	0.003099	2e-06	0.001444	0.002253	0.000647
A03	101800000	101800000	0.00275	2e-06	0.001273	0.001999	0.00058
A03	102000000	102000000	0.002629	1e-06	0.001209	0.001911	0.000555
A03	102200000	102200000	0.002385	1e-06	0.001088	0.00174	0.000498
A03	102400000	102400000	0.002653	4e-06	0.00123	0.001944	0.000555
A03	102600000	102600000	0.002996	4e-06	0.001434	0.002216	0.000664
A03	102800000	102800000	0.003208	4e-06	0.001606	0.00241	0.000709
A03	103000000	103000000	0.003076	8e-06	0.001584	0.002342	0.000692
A03	103200000	103200000	0.00293	8e-06	0.00154	0.002235	0.000655
A03	103400000	103400000	0.003076	4e-06	0.001619	0.00236	0.000701
A03	103600000	103600000	0.002884	4e-06	0.001508	0.002216	0.000641
A03	103800000	103800000	0.002845	4e-06	0.001422	0.002145	0.000622
A03	104000000	104000000	0.002758	0	0.001345	0.002053	0.000595
A03	104200000	104200000	0.002903	0	0.001406	0.002159	0.000655
A03	104400000	104400000	0.00266	0	0.001308	0.001978	0.000622
A03	104600000	104600000	0.002869	0	0.001439	0.00214	0.000694
A03	104800000	104800000	0.003085	1e-06	0.001555	0.002312	0.000764
A03	105000000	105000000	0.003425	2e-06	0.001752	0.002586	0.000849
A03	105200000	105200000	0.003341	2e-06	0.001709	0.002524	0.000815
A03	105400000	105400000	0.003215	2e-06	0.001641	0.002426	0.000768
A03	105600000	105600000	0.003217	2e-06	0.001614	0.002419	0.000742
A03	105800000	105800000	0.003306	1e-06	0.00168	0.002498	0.000772
A03	106000000	106000000	0.003283	1e-06	0.001647	0.002466	0.000749
A03	106200000	106200000	0.003517	2e-06	0.001729	0.002617	0.000791
A03	106400000	106400000	0.003726	3e-06	0.001796	0.002764	0.00082
A03	106600000	106600000	0.003578	3e-06	0.001735	0.00266	0.00079
A03	106800000	106800000	0.003415	3e-06	0.001639	0.002525	0.000737
A03	107000000	107000000	0.003307	3e-06	0.001575	0.002437	0.000725
A03	107200000	107200000	0.003323	3e-06	0.001611	0.00247	0.000738
A03	107400000	107400000	0.003324	4e-06	0.001622	0.002468	0.000751
A03	107600000	107600000	0.003122	4e-06	0.00151	0.002308	0.000695
A03	107800000	107800000	0.003306	4e-06	0.001591	0.002437	0.00072
A03	108000000	108000000	0.003227	4e-06	0.001584	0.002403	0.000713
A03	108200000	108200000	0.003123	3e-06	0.001543	0.002332	0.000717
A03	108400000	108400000	0.003055	1e-06	0.001498	0.002275	0.000694
A03	108600000	108600000	0.00337	1e-06	0.001686	0.00253	0.000779
A03	108800000	108800000	0.002823	2e-06	0.001441	0.002147	0.00069
A03	109000000	109000000	0.002805	7e-06	0.001428	0.002126	0.000677
A03	109200000	109200000	0.002819	7e-06	0.001442	0.00214	0.000651
A03	109400000	109400000	0.003147	8e-06	0.001611	0.00238	0.000725
A03	109600000	109600000	0.003463	8e-06	0.001762	0.00261	0.00081
A03	109800000	109800000	0.004018	8e-06	0.002029	0.003007	0.000936
A03	110000000	110000000	0.004512	2e-06	0.00225	0.003363	0.001054
A03	110200000	110200000	0.004775	2e-06	0.002354	0.003534	0.001126
A03	110400000	110400000	0.004404	1e-06	0.002193	0.003271	0.001063
A03	110600000	110600000	0.004235	2e-06	0.002093	0.003132	0.001017
A03	110800000	110800000	0.004207	3e-06	0.002073	0.00312	0.000999
A03	111000000	111000000	0.004377	5e-06	0.002153	0.003234	0.001027
A03	111200000	111200000	0.004315	6e-06	0.002127	0.0032	0.001003
A03	111400000	111400000	0.004632	6e-06	0.002263	0.003429	0.001054
A03	111600000	111600000	0.004677	7e-06	0.002281	0.003464	0.001066
A03	111800000	111800000	0.004833	6e-06	0.002375	0.003577	0.001117
A03	112000000	112000000	0.004182	4e-06	0.002083	0.003104	0.000987
A03	112200000	112200000	0.004284	5e-06	0.002137	0.003181	0.001011
A03	112400000	112400000	0.004222	5e-06	0.002089	0.003133	0.000983
A03	112600000	112600000	0.003947	4e-06	0.001938	0.002926	0.000891
A03	112800000	112800000	0.003131	3e-06	0.001514	0.002316	0.000677
A03	113000000	113000000	0.002625	3e-06	0.001249	0.001944	0.000546
A03	113200000	113200000	0.001645	1e-06	0.000761	0.001211	0.000326
A03	113400000	113400000	0.000811	1e-06	0.000375	0.000598	0.000156
A03	113600000	113600000	0.000158	0	7.6e-05	0.000119	3e-05
A04	0	0	0.003416	1e-06	0.001756	0.002588	0.00085
A04	200000	200000	0.003374	1e-06	0.001709	0.002557	0.000844
A04	400000	400000	0.003206	4e-06	0.001623	0.002432	0.000791
A04	600000	600000	0.003325	5e-06	0.001673	0.002514	0.000809
A04	800000	800000	0.003723	5e-06	0.001853	0.002782	0.000883
A04	1000000	1000000	0.003655	1.2e-05	0.001784	0.002722	0.000854
A04	1200000	1200000	0.003566	1.3e-05	0.001766	0.002657	0.000871
A04	1400000	1400000	0.003383	9e-06	0.001668	0.002518	0.000862
A04	1600000	1600000	0.003403	9e-06	0.001678	0.002545	0.000874
A04	1800000	1800000	0.003363	9e-06	0.00165	0.002523	0.000881
A04	2000000	2000000	0.003639	2e-06	0.001806	0.002739	0.000941
A04	2200000	2200000	0.003581	2.4e-05	0.001775	0.002691	0.000922
A04	2400000	2400000	0.003734	2.4e-05	0.001878	0.002815	0.000934
A04	2600000	2600000	0.0031	2.8e-05	0.001578	0.00231	0.000844
A04	2800000	2800000	0.002758	2.8e-05	0.001419	0.002046	0.000767
A04	3000000	3000000	0.00258	2.9e-05	0.001339	0.001912	0.000725
A04	3200000	3200000	0.002562	7e-06	0.001341	0.00191	0.000711
A04	3400000	3400000	0.002621	8e-06	0.001326	0.00194	0.000725
A04	3600000	3600000	0.002959	3e-06	0.00149	0.002215	0.000744
A04	3800000	3800000	0.003014	3e-06	0.001503	0.002258	0.00073
A04	4000000	4000000	0.003066	2e-06	0.001543	0.002286	0.000755
A04	4200000	4200000	0.002902	2e-06	0.00147	0.002168	0.000716
A04	4400000	4400000	0.002757	1e-06	0.001449	0.002087	0.000678
A04	4600000	4600000	0.002649	3e-06	0.001397	0.002011	0.000649
A04	4800000	4800000	0.002784	4e-06	0.001467	0.002102	0.000684
A04	5000000	5000000	0.002897	5e-06	0.001531	0.002211	0.000664
A04	5200000	5200000	0.003347	4e-06	0.001747	0.002531	0.000753
A04	5400000	5400000	0.003597	4e-06	0.001905	0.002697	0.000845
A04	5600000	5600000	0.003464	2e-06	0.00186	0.002608	0.000841
A04	5800000	5800000	0.003278	1e-06	0.00177	0.002474	0.000813
A04	6000000	6000000	0.00305	0	0.001602	0.002266	0.000779
A04	6200000	6200000	0.003021	1e-06	0.001545	0.002237	0.00077
A04	6400000	6400000	0.002582	1e-06	0.001426	0.002	0.000711
A04	6600000	6600000	0.002649	2e-06	0.001522	0.002077	0.000743
A04	6800000	6800000	0.002961	3e-06	0.001647	0.002288	0.00083
A04	7000000	7000000	0.00312	3e-06	0.001737	0.002423	0.000866
A04	7200000	7200000	0.003452	2e-06	0.00194	0.00269	0.000962
A04	7400000	7400000	0.003389	2e-06	0.001804	0.002583	0.000865
A04	7600000	7600000	0.003267	2e-06	0.001633	0.002437	0.000777
A04	7800000	7800000	0.003376	1e-06	0.001714	0.002545	0.00076
A04	8000000	8000000	0.003129	2e-06	0.001591	0.002322	0.00066
A04	8200000	8200000	0.0026	2e-06	0.001236	0.001875	0.000425
A04	8400000	8400000	0.002782	3e-06	0.001263	0.001989	0.000428
A04	8600000	8600000	0.003358	3e-06	0.001554	0.002434	0.000563
A04	8800000	8800000	0.003186	3e-06	0.001481	0.002302	0.000541
A04	9000000	9000000	0.003222	3e-06	0.001547	0.002391	0.000634
A04	9200000	9200000	0.003333	3e-06	0.001758	0.002547	0.000819
A04	9400000	9400000	0.003455	2e-06	0.001836	0.002644	0.000855
A04	9600000	9600000	0.002613	7e-06	0.001447	0.00202	0.00068
A04	9800000	9800000	0.001895	8e-06	0.001092	0.001489	0.000523
A04	10000000	10000000	0.001537	7e-06	0.000857	0.001193	0.000407
A04	10200000	10200000	0.001486	7e-06	0.00076	0.001094	0.000362
A04	10400000	10400000	0.001332	7e-06	0.00069	0.000967	0.000367
A04	10600000	10600000	0.001962	1e-06	0.000996	0.001433	0.000499
A04	10800000	10800000	0.002309	1e-06	0.001168	0.001654	0.000555
A04	11000000	11000000	0.002359	6e-06	0.001213	0.001685	0.000569
A04	11200000	11200000	0.00237	6e-06	0.001228	0.001729	0.000557
A04	11400000	11400000	0.002427	6e-06	0.001256	0.001781	0.00056
A04	11600000	11600000	0.002397	6e-06	0.00124	0.00177	0.000577
A04	11800000	11800000	0.002528	5e-06	0.001289	0.001893	0.000616
A04	12000000	12000000	0.002767	0	0.001403	0.002081	0.00064
A04	12200000	12200000	0.002753	1e-06	0.001382	0.002066	0.000605
A04	12400000	12400000	0.0026	1e-06	0.00131	0.001952	0.000568
A04	12600000	12600000	0.002464	1e-06	0.001259	0.001842	0.000527
A04	12800000	12800000	0.002283	2e-06	0.001191	0.001723	0.000493
A04	13000000	13000000	0.002407	2e-06	0.001322	0.001857	0.000517
A04	13200000	13200000	0.002209	1e-06	0.001245	0.001716	0.000503
A04	13400000	13400000	0.002266	2e-06	0.001256	0.001755	0.000487
A04	13600000	13600000	0.00198	2e-06	0.001094	0.001532	0.000408
A04	13800000	13800000	0.001909	2e-06	0.001023	0.001466	0.000378
A04	14000000	14000000	0.001873	2e-06	0.000927	0.001396	0.000395
A04	14200000	14200000	0.002029	2e-06	0.001017	0.001512	0.000417
A04	14400000	14400000	0.00198	1e-06	0.001014	0.001483	0.000436
A04	14600000	14600000	0.002036	1e-06	0.001044	0.001534	0.000456
A04	14800000	14800000	0.00204	0	0.001086	0.001556	0.000483
A04	15000000	15000000	0.001769	0	0.001012	0.001383	0.000454
A04	15200000	15200000	0.001538	1e-06	0.000866	0.001208	0.000435
A04	15400000	15400000	0.001573	2e-06	0.000888	0.001238	0.000445
A04	15600000	15600000	0.001526	2e-06	0.000855	0.001194	0.000448
A04	15800000	15800000	0.001401	2e-06	0.000741	0.001068	0.000415
A04	16000000	16000000	0.001352	2e-06	0.00065	0.001002	0.000371
A04	16200000	16200000	0.00135	1e-06	0.000662	0.001006	0.000354
A04	16400000	16400000	0.001055	0	0.000514	0.000789	0.000286
A04	16600000	16600000	0.001017	1e-06	0.000503	0.000769	0.000262
A04	16800000	16800000	0.001135	2e-06	0.000606	0.00088	0.000277
A04	17000000	17000000	0.00122	2e-06	0.000659	0.000945	0.0003
A04	17200000	17200000	0.001237	2e-06	0.000661	0.000952	0.000297
A04	17400000	17400000	0.001347	3e-06	0.000718	0.001032	0.000321
A04	17600000	17600000	0.001379	2e-06	0.000743	0.00106	0.000336
A04	17800000	17800000	0.001198	1e-06	0.000655	0.000927	0.00029
A04	18000000	18000000	0.001084	1e-06	0.000615	0.000855	0.000274
A04	18200000	18200000	0.001147	1e-06	0.00066	0.00091	0.000282
A04	18400000	18400000	0.00123	0	0.0007	0.000971	0.00031
A04	18600000	18600000	0.00116	0	0.000649	0.000911	0.000276
A04	18800000	18800000	0.001228	1e-06	0.000681	0.000961	0.000296
A04	19000000	19000000	0.001449	1e-06	0.000789	0.001122	0.00034
A04	19200000	19200000	0.001517	2e-06	0.000828	0.001172	0.000366
A04	19400000	19400000	0.001398	2e-06	0.000764	0.001084	0.000331
A04	19600000	19600000	0.001389	2e-06	0.000773	0.001085	0.000337
A04	19800000	19800000	0.001432	1e-06	0.000779	0.001111	0.000347
A04	20000000	20000000	0.001315	1e-06	0.000718	0.001025	0.00032
A04	20200000	20200000	0.001233	0	0.000668	0.00096	0.0003
A04	20400000	20400000	0.001326	1e-06	0.000725	0.001028	0.000322
A04	20600000	20600000	0.001486	1e-06	0.000806	0.001143	0.00035
A04	20800000	20800000	0.001555	1e-06	0.000855	0.001207	0.000364
A04	21000000	21000000	0.001544	1e-06	0.000843	0.001189	0.000355
A04	21200000	21200000	0.001602	1e-06	0.000877	0.001238	0.000378
A04	21400000	21400000	0.001564	1e-06	0.000836	0.001205	0.000366
A04	21600000	21600000	0.00133	1e-06	0.000698	0.001002	0.000346
A04	21800000	21800000	0.001312	1e-06	0.000697	0.000981	0.000358
A04	22000000	22000000	0.001352	1e-06	0.000713	0.00101	0.000372
A04	22200000	22200000	0.001253	1e-06	0.000669	0.000936	0.000352
A04	22400000	22400000	0.001144	0	0.000616	0.000853	0.000322
A04	22600000	22600000	0.001195	0	0.00067	0.000919	0.000307
A04	22800000	22800000	0.00107	0	0.000588	0.000819	0.000269
A04	23000000	23000000	0.001137	0	0.000627	0.000889	0.000289
A04	23200000	23200000	0.001114	0	0.000579	0.000852	0.000275
A04	23400000	23400000	0.001217	0	0.000635	0.000941	0.000306
A04	23600000	23600000	0.001369	0	0.000687	0.001052	0.000328
A04	23800000	23800000	0.001374	1e-06	0.000692	0.001061	0.000329
A04	24000000	24000000	0.001274	1e-06	0.000626	0.000952	0.000294
A04	24200000	24200000	0.001243	1e-06	0.000616	0.000943	0.000269
A04	24400000	24400000	0.001128	1e-06	0.000571	0.000855	0.000254
A04	24600000	24600000	0.000981	1e-06	0.000494	0.000741	0.000224
A04	24800000	24800000	0.000963	0	0.00048	0.000722	0.000209
A04	25000000	25000000	0.00097	1e-06	0.000481	0.000739	0.000214
A04	25200000	25200000	0.000987	1e-06	0.000506	0.000758	0.000219
A04	25400000	25400000	0.001104	1e-06	0.000556	0.000839	0.000223
A04	25600000	25600000	0.001165	1e-06	0.000596	0.000892	0.000247
A04	25800000	25800000	0.001208	1e-06	0.00062	0.000927	0.000268
A04	26000000	26000000	0.001149	0	0.000601	0.000888	0.000252
A04	26200000	26200000	0.001175	0	0.000606	0.000897	0.000259
A04	26400000	26400000	0.001106	0	0.000565	0.000839	0.000251
A04	26600000	26600000	0.001088	1e-06	0.000569	0.000831	0.000249
A04	26800000	26800000	0.000999	1e-06	0.000513	0.000765	0.000217
A04	27000000	27000000	0.001093	1e-06	0.000557	0.000834	0.000239
A04	27200000	27200000	0.001134	1e-06	0.000581	0.00086	0.000249
A04	27400000	27400000	0.0012	1e-06	0.000616	0.000909	0.000261
A04	27600000	27600000	0.001411	0	0.000711	0.001061	0.000306
A04	27800000	27800000	0.00177	0	0.000901	0.001328	0.000397
A04	28000000	28000000	0.00189	0	0.000986	0.001431	0.000438
A04	28200000	28200000	0.001948	0	0.001019	0.001483	0.000456
A04	28400000	28400000	0.002008	0	0.001062	0.001538	0.000478
A04	28600000	28600000	0.001761	0	0.000945	0.001352	0.000433
A04	28800000	28800000	0.001488	0	0.000807	0.001143	0.000372
A04	29000000	29000000	0.00136	0	0.000725	0.001037	0.000322
A04	29200000	29200000	0.001283	0	0.000679	0.000968	0.000287
A04	29400000	29400000	0.001228	0	0.00065	0.000924	0.000272
A04	29600000	29600000	0.001199	0	0.000631	0.000904	0.000257
A04	29800000	29800000	0.001252	0	0.000671	0.000955	0.00027
A04	30000000	30000000	0.001313	0	0.000674	0.000992	0.000253
A04	30200000	30200000	0.001384	0	0.000698	0.001049	0.000281
A04	30400000	30400000	0.001382	0	0.000679	0.001042	0.000263
A04	30600000	30600000	0.00154	0	0.000755	0.001156	0.000298
A04	30800000	30800000	0.001537	0	0.000741	0.001147	0.000291
A04	31000000	31000000	0.001443	0	0.000699	0.001071	0.000303
A04	31200000	31200000	0.001299	0	0.000651	0.000971	0.000279
A04	31400000	31400000	0.001265	2e-06	0.000635	0.000938	0.000267
A04	31600000	31600000	0.001182	2e-06	0.000594	0.000881	0.000265
A04	31800000	31800000	0.001156	3e-06	0.00059	0.000865	0.000268
A04	32000000	32000000	0.001137	3e-06	0.000603	0.000865	0.000274
A04	32200000	32200000	0.001125	3e-06	0.000609	0.000862	0.000269
A04	32400000	32400000	0.001205	1e-06	0.000637	0.000918	0.000284
A04	32600000	32600000	0.001292	1e-06	0.000691	0.000985	0.000277
A04	32800000	32800000	0.001193	2e-06	0.000627	0.000917	0.000252
A04	33000000	33000000	0.001239	2e-06	0.000648	0.000955	0.000256
A04	33200000	33200000	0.001285	2e-06	0.000654	0.000985	0.000283
A04	33400000	33400000	0.001097	2e-06	0.000571	0.000854	0.000264
A04	33600000	33600000	0.001061	5e-06	0.000544	0.000823	0.000257
A04	33800000	33800000	0.001146	4e-06	0.000582	0.000872	0.000269
A04	34000000	34000000	0.000978	7e-06	0.000489	0.00074	0.000244
A04	34200000	34200000	0.000788	9e-06	0.000366	0.000582	0.000173
A04	34400000	34400000	0.000707	1e-05	0.000302	0.000508	0.000138
A04	34600000	34600000	0.000445	1e-05	0.000159	0.000306	8.6e-05
A04	34800000	34800000	0.000261	1.1e-05	6.7e-05	0.000168	5e-05
A04	35000000	35000000	0.000224	1e-05	3.4e-05	0.000134	3.1e-05
A04	35200000	35200000	0.000375	9e-06	0.000117	0.000244	8.4e-05
A04	35400000	35400000	0.000467	8e-06	0.000168	0.000321	0.000124
A04	35600000	35600000	0.000656	5e-06	0.000286	0.000474	0.000169
A04	35800000	35800000	0.000759	3e-06	0.000346	0.000554	0.000194
A04	36000000	36000000	0.000966	1e-06	0.000469	0.000713	0.000227
A04	36200000	36200000	0.001029	0	0.000529	0.000781	0.000232
A04	36400000	36400000	0.001278	0	0.000681	0.000981	0.000279
A04	36600000	36600000	0.001301	0	0.00069	0.000997	0.000287
A04	36800000	36800000	0.00155	0	0.000818	0.001187	0.000336
A04	37000000	37000000	0.001628	0	0.000876	0.001252	0.000365
A04	37200000	37200000	0.001659	0	0.00089	0.001275	0.000374
A04	37400000	37400000	0.00153	0	0.000841	0.001188	0.000357
A04	37600000	37600000	0.001466	0	0.000808	0.00114	0.000337
A04	37800000	37800000	0.001375	0	0.000775	0.001079	0.000317
A04	38000000	38000000	0.001197	0	0.000662	0.000938	0.000281
A04	38200000	38200000	0.00109	0	0.000607	0.000854	0.00026
A04	38400000	38400000	0.001108	0	0.00061	0.000857	0.000237
A04	38600000	38600000	0.001184	0	0.000649	0.000912	0.000259
A04	38800000	38800000	0.001106	0	0.000608	0.000845	0.000243
A04	39000000	39000000	0.001159	0	0.000643	0.000889	0.000252
A04	39200000	39200000	0.001303	0	0.000714	0.000997	0.000273
A04	39400000	39400000	0.001228	0	0.000679	0.000946	0.000283
A04	39600000	39600000	0.001269	0	0.000701	0.000977	0.000288
A04	39800000	39800000	0.001213	1e-06	0.000663	0.000936	0.000267
A04	40000000	40000000	0.001153	1e-06	0.000639	0.000893	0.000265
A04	40200000	40200000	0.00108	1e-06	0.00061	0.000842	0.000256
A04	40400000	40400000	0.001203	2e-06	0.000656	0.000919	0.000254
A04	40600000	40600000	0.001172	2e-06	0.000632	0.000891	0.000243
A04	40800000	40800000	0.00134	1e-06	0.000727	0.001017	0.000293
A04	41000000	41000000	0.001396	1.5e-05	0.000754	0.001061	0.000299
A04	41200000	41200000	0.001473	1.5e-05	0.000794	0.001119	0.000317
A04	41400000	41400000	0.001443	1.4e-05	0.000777	0.001101	0.000332
A04	41600000	41600000	0.001396	1.4e-05	0.00075	0.001067	0.000312
A04	41800000	41800000	0.001326	1.4e-05	0.000709	0.001008	0.000294
A04	42000000	42000000	0.001362	0	0.000727	0.00102	0.000313
A04	42200000	42200000	0.001233	0	0.000646	0.000916	0.000296
A04	42400000	42400000	0.001202	0	0.000632	0.000895	0.000293
A04	42600000	42600000	0.001253	1e-06	0.000655	0.000931	0.000318
A04	42800000	42800000	0.001147	1e-06	0.000599	0.000859	0.000298
A04	43000000	43000000	0.001134	1e-06	0.000587	0.000864	0.000285
A04	43200000	43200000	0.001129	1e-06	0.000577	0.000854	0.000281
A04	43400000	43400000	0.00137	3e-06	0.000702	0.001035	0.000336
A04	43600000	43600000	0.001477	2e-06	0.00077	0.001127	0.00036
A04	43800000	43800000	0.001546	2e-06	0.00081	0.001183	0.000378
A04	44000000	44000000	0.001456	3e-06	0.000765	0.001112	0.000354
A04	44200000	44200000	0.001501	3e-06	0.000805	0.00116	0.000358
A04	44400000	44400000	0.001282	1e-06	0.00071	0.001	0.00031
A04	44600000	44600000	0.001238	2e-06	0.000659	0.000955	0.000306
A04	44800000	44800000	0.001205	2e-06	0.000631	0.000923	0.000295
A04	45000000	45000000	0.001355	1e-06	0.000689	0.001029	0.00032
A04	45200000	45200000	0.001403	1e-06	0.000696	0.001054	0.00034
A04	45400000	45400000	0.001291	2e-06	0.000614	0.000961	0.00031
A04	45600000	45600000	0.001159	1e-06	0.000554	0.000856	0.000276
A04	45800000	45800000	0.001275	1e-06	0.000595	0.000928	0.000299
A04	46000000	46000000	0.001305	2e-06	0.000593	0.000933	0.000291
A04	46200000	46200000	0.001233	2e-06	0.00056	0.000879	0.000262
A04	46400000	46400000	0.001309	1e-06	0.000594	0.000932	0.000275
A04	46600000	46600000	0.001478	1e-06	0.000688	0.001067	0.000325
A04	46800000	46800000	0.001578	1e-06	0.000738	0.001153	0.000339
A04	47000000	47000000	0.001599	0	0.000748	0.001177	0.00033
A04	47200000	47200000	0.001646	0	0.000769	0.001211	0.000334
A04	47400000	47400000	0.001665	0	0.000756	0.001213	0.00031
A04	47600000	47600000	0.001459	0	0.000653	0.001058	0.000253
A04	47800000	47800000	0.001292	1e-06	0.000583	0.000932	0.000222
A04	48000000	48000000	0.001348	2e-06	0.00061	0.000966	0.000263
A04	48200000	48200000	0.001465	2e-06	0.000653	0.001049	0.000282
A04	48400000	48400000	0.001404	2e-06	0.000646	0.001024	0.000284
A04	48600000	48600000	0.001714	2e-06	0.000817	0.001261	0.000367
A04	48800000	48800000	0.002027	1e-06	0.001	0.00151	0.000446
A04	49000000	49000000	0.002051	0	0.001051	0.001551	0.000466
A04	49200000	49200000	0.001987	0	0.00105	0.001517	0.000471
A04	49400000	49400000	0.002167	0	0.001165	0.001659	0.000539
A04	49600000	49600000	0.00201	1e-06	0.001052	0.001524	0.000467
A04	49800000	49800000	0.001774	2e-06	0.000906	0.001337	0.000395
A04	50000000	50000000	0.001661	2e-06	0.000848	0.001248	0.000369
A04	50200000	50200000	0.00156	2e-06	0.000885	0.001215	0.000383
A04	50400000	50400000	0.00125	3e-06	0.000753	0.000993	0.000312
A04	50600000	50600000	0.001415	2e-06	0.000878	0.001139	0.000382
A04	50800000	50800000	0.001424	1e-06	0.000889	0.001151	0.00039
A04	51000000	51000000	0.001501	1e-06	0.000931	0.00122	0.000377
A04	51200000	51200000	0.001597	1e-06	0.000872	0.001237	0.000344
A04	51400000	51400000	0.001826	0	0.000952	0.001392	0.000379
A04	51600000	51600000	0.001778	0	0.000929	0.001354	0.000379
A04	51800000	51800000	0.001699	0	0.000894	0.00129	0.000369
A04	52000000	52000000	0.001505	0	0.00081	0.001149	0.000362
A04	52200000	52200000	0.001454	3e-06	0.000787	0.001111	0.000355
A04	52400000	52400000	0.001543	3e-06	0.000833	0.001175	0.000376
A04	52600000	52600000	0.001406	4e-06	0.000734	0.001062	0.000322
A04	52800000	52800000	0.001421	4e-06	0.000739	0.00108	0.000322
A04	53000000	53000000	0.001339	5e-06	0.000734	0.001035	0.000306
A04	53200000	53200000	0.001238	2e-06	0.000696	0.00097	0.000288
A04	53400000	53400000	0.001032	2e-06	0.000575	0.000805	0.000238
A04	53600000	53600000	0.001063	1e-06	0.000586	0.000824	0.000241
A04	53800000	53800000	0.000978	1e-06	0.000545	0.000755	0.000227
A04	54000000	54000000	0.001147	0	0.000598	0.000849	0.000269
A04	54200000	54200000	0.001225	0	0.000645	0.000933	0.000312
A04	54400000	54400000	0.001301	0	0.000694	0.001003	0.000342
A04	54600000	54600000	0.001281	0	0.000686	0.000991	0.000355
A04	54800000	54800000	0.001407	0	0.000745	0.001083	0.000393
A04	55000000	55000000	0.001339	0	0.000679	0.001035	0.000363
A04	55200000	55200000	0.001344	0	0.00067	0.001009	0.000346
A04	55400000	55400000	0.001369	0	0.000686	0.001025	0.000356
A04	55600000	55600000	0.001388	0	0.000713	0.001052	0.000359
A04	55800000	55800000	0.001337	0	0.000686	0.00101	0.000342
A04	56000000	56000000	0.001461	0	0.000752	0.001098	0.000372
A04	56200000	56200000	0.001683	0	0.000853	0.00126	0.000436
A04	56400000	56400000	0.001521	1e-06	0.00077	0.00114	0.000397
A04	56600000	56600000	0.001324	5e-06	0.000656	0.000982	0.000343
A04	56800000	56800000	0.001341	5e-06	0.000658	0.000995	0.00034
A04	57000000	57000000	0.001325	5e-06	0.000653	0.000987	0.000336
A04	57200000	57200000	0.001217	5e-06	0.000616	0.00091	0.000308
[truncated: 9,425 more rows]

## Sheet: EDFig.1a (SNP density)
Source Data Extended Data Fig. 1. Information of genome information, genome density, repeat density, indel density, SNP density, A and D syntenic blocks
Source Data Extended Data Fig. 1a | G.hirsutum
SNP density
chr	start	end	GhGb	GhGh	GhGm	GhGd	GhGt
A01	0	0	0.015555	3e-06	0.007782	0.01166	0.00365
A01	200000	200000	0.016684	2e-06	0.008334	0.012494	0.003821
A01	400000	400000	0.016654	2e-06	0.008392	0.012499	0.003879
A01	600000	600000	0.017338	2e-06	0.008845	0.013221	0.004091
A01	800000	800000	0.014356	2e-06	0.007656	0.01121	0.003605
A01	1000000	1000000	0.015548	2e-06	0.008221	0.012088	0.003891
A01	1200000	1200000	0.015391	6e-06	0.008281	0.012042	0.003895
A01	1400000	1400000	0.015924	6e-06	0.008522	0.012457	0.00399
A01	1600000	1600000	0.01627	5e-06	0.008488	0.012446	0.00397
A01	1800000	1800000	0.016826	6e-06	0.008545	0.012656	0.003914
A01	2000000	2000000	0.015678	7e-06	0.007922	0.011775	0.003566
A01	2200000	2200000	0.017684	2e-06	0.008783	0.013194	0.004162
A01	2400000	2400000	0.018846	2e-06	0.009289	0.014038	0.004463
A01	2600000	2600000	0.019397	3e-06	0.009671	0.01453	0.004673
A01	2800000	2800000	0.019638	8e-06	0.009646	0.014655	0.004581
A01	3000000	3000000	0.020117	1e-05	0.009703	0.014935	0.004836
A01	3200000	3200000	0.019597	1e-05	0.009426	0.01455	0.004736
A01	3400000	3400000	0.019741	1.3e-05	0.009453	0.014623	0.004698
A01	3600000	3600000	0.019357	1.2e-05	0.009522	0.014512	0.004732
A01	3800000	3800000	0.019278	0.000104	0.009416	0.014402	0.00495
A01	4000000	4000000	0.019689	0.000101	0.00952	0.014695	0.00474
A01	4200000	4200000	0.017815	0.000101	0.009087	0.013758	0.004344
A01	4400000	4400000	0.016695	9.8e-05	0.009004	0.01318	0.004271
A01	4600000	4600000	0.018766	9.8e-05	0.009767	0.014603	0.00477
A01	4800000	4800000	0.019264	0	0.009835	0.01497	0.004744
A01	5000000	5000000	0.018196	0	0.009724	0.014276	0.004817
A01	5200000	5200000	0.020469	0	0.010247	0.015378	0.004999
A01	5400000	5400000	0.02444	2e-06	0.011965	0.018133	0.006039
A01	5600000	5600000	0.022599	2e-06	0.011302	0.016883	0.005356
A01	5800000	5800000	0.022891	2e-06	0.011711	0.017159	0.005267
A01	6000000	6000000	0.022875	3e-06	0.011555	0.017109	0.00512
A01	6200000	6200000	0.021945	4e-06	0.011208	0.016549	0.005099
A01	6400000	6400000	0.018857	4e-06	0.009228	0.014085	0.003738
A01	6600000	6600000	0.018095	4e-06	0.008512	0.013298	0.003558
A01	6800000	6800000	0.016711	4e-06	0.007963	0.012328	0.003442
A01	7000000	7000000	0.016349	4e-06	0.007935	0.012147	0.003469
A01	7200000	7200000	0.017379	3e-06	0.008447	0.012923	0.003743
A01	7400000	7400000	0.016672	1e-06	0.008543	0.012605	0.004042
A01	7600000	7600000	0.017408	1e-06	0.008905	0.01318	0.004279
A01	7800000	7800000	0.018426	2e-06	0.009225	0.013869	0.004356
A01	8000000	8000000	0.020485	1.4e-05	0.010056	0.015307	0.004756
A01	8200000	8200000	0.020332	1.4e-05	0.010106	0.015238	0.004472
A01	8400000	8400000	0.021617	1.4e-05	0.010855	0.016462	0.004725
A01	8600000	8600000	0.024873	1.4e-05	0.012804	0.019181	0.005856
A01	8800000	8800000	0.025951	1.3e-05	0.01361	0.020184	0.006304
A01	9000000	9000000	0.026246	0	0.013932	0.02047	0.006264
A01	9200000	9200000	0.026206	0	0.013701	0.020356	0.006349
A01	9400000	9400000	0.025571	0	0.013381	0.019668	0.006164
A01	9600000	9600000	0.023183	2e-06	0.011742	0.017505	0.005116
A01	9800000	9800000	0.022677	3.8e-05	0.011242	0.016933	0.004645
A01	10000000	10000000	0.02101	3.9e-05	0.010312	0.015653	0.004194
A01	10200000	10200000	0.021508	4.7e-05	0.010768	0.016119	0.004514
A01	10400000	10400000	0.021852	4.9e-05	0.01081	0.016328	0.00459
A01	10600000	10600000	0.021743	5e-05	0.010914	0.01631	0.004695
A01	10800000	10800000	0.020403	1.4e-05	0.010373	0.015372	0.004549
A01	11000000	11000000	0.017848	1.6e-05	0.009091	0.013453	0.004094
A01	11200000	11200000	0.01656	8e-06	0.008351	0.012453	0.003757
A01	11400000	11400000	0.016095	6e-06	0.007963	0.012021	0.003569
A01	11600000	11600000	0.01603	3e-06	0.007941	0.012067	0.003458
A01	11800000	11800000	0.017632	6e-06	0.008833	0.013293	0.004098
A01	12000000	12000000	0.020081	3e-06	0.010019	0.015094	0.004603
A01	12200000	12200000	0.021024	3e-06	0.010506	0.015807	0.004769
A01	12400000	12400000	0.020024	3e-06	0.010626	0.015364	0.005016
A01	12600000	12600000	0.021136	6e-06	0.011162	0.016102	0.005308
A01	12800000	12800000	0.020741	3e-06	0.010652	0.015616	0.004852
A01	13000000	13000000	0.020887	3e-06	0.010625	0.015681	0.00474
A01	13200000	13200000	0.019728	3e-06	0.010041	0.014807	0.004497
A01	13400000	13400000	0.02126	6e-06	0.010366	0.015738	0.004397
A01	13600000	13600000	0.019412	3e-06	0.009454	0.014373	0.004023
A01	13800000	13800000	0.020123	3e-06	0.009992	0.015049	0.004483
A01	14000000	14000000	0.021006	3e-06	0.010519	0.015754	0.004781
A01	14200000	14200000	0.023147	4e-06	0.011733	0.017442	0.0054
A01	14400000	14400000	0.02284	1e-06	0.011492	0.017168	0.005393
A01	14600000	14600000	0.025483	1e-06	0.012916	0.019198	0.006132
A01	14800000	14800000	0.026454	1e-06	0.013424	0.019927	0.006388
A01	15000000	15000000	0.027207	2e-06	0.013816	0.020493	0.0067
A01	15200000	15200000	0.024881	2e-06	0.012556	0.018684	0.006075
A01	15400000	15400000	0.026031	2e-06	0.012947	0.019469	0.006245
A01	15600000	15600000	0.025075	2e-06	0.012437	0.018726	0.005984
A01	15800000	15800000	0.025397	2e-06	0.012921	0.019157	0.005882
A01	16000000	16000000	0.024465	1e-06	0.012479	0.018493	0.005561
A01	16200000	16200000	0.025266	0	0.012535	0.018892	0.005715
A01	16400000	16400000	0.024106	0	0.012207	0.018115	0.005597
A01	16600000	16600000	0.026081	1e-06	0.013257	0.019638	0.006018
A01	16800000	16800000	0.024274	2e-06	0.012054	0.018126	0.005685
A01	17000000	17000000	0.024144	2e-06	0.012021	0.018075	0.005566
A01	17200000	17200000	0.024665	3e-06	0.012747	0.018712	0.005683
A01	17400000	17400000	0.02372	3e-06	0.012052	0.017921	0.005304
A01	17600000	17600000	0.022323	2e-06	0.011483	0.016935	0.00508
A01	17800000	17800000	0.022263	1e-06	0.011308	0.016804	0.005046
A01	18000000	18000000	0.021605	1e-06	0.01106	0.016473	0.005126
A01	18200000	18200000	0.022393	0	0.011167	0.016925	0.005388
A01	18400000	18400000	0.023154	0	0.011662	0.017548	0.005692
A01	18600000	18600000	0.020149	0	0.009854	0.015142	0.004799
A01	18800000	18800000	0.020165	1.5e-05	0.010253	0.015349	0.00459
A01	19000000	19000000	0.020448	1.5e-05	0.010272	0.015306	0.004558
A01	19200000	19200000	0.018666	1.5e-05	0.009494	0.014054	0.004019
A01	19400000	19400000	0.019465	1.5e-05	0.009824	0.0146	0.004189
A01	19600000	19600000	0.021587	1.5e-05	0.010948	0.016206	0.004741
A01	19800000	19800000	0.023282	0.000299	0.011361	0.017262	0.005271
A01	20000000	20000000	0.024278	0.000299	0.011943	0.018069	0.005614
A01	20200000	20200000	0.025011	0.000304	0.012409	0.018644	0.005891
A01	20400000	20400000	0.024822	0.000305	0.012539	0.018659	0.005807
A01	20600000	20600000	0.024408	0.000305	0.012343	0.018366	0.005623
A01	20800000	20800000	0.023813	6e-06	0.012308	0.018033	0.005608
A01	21000000	21000000	0.022443	6e-06	0.011653	0.017025	0.005286
A01	21200000	21200000	0.022657	1e-06	0.011989	0.017361	0.005362
A01	21400000	21400000	0.021396	0	0.012203	0.016804	0.00541
A01	21600000	21600000	0.02091	1.4e-05	0.011977	0.01648	0.005348
A01	21800000	21800000	0.020616	1.4e-05	0.011681	0.016225	0.00518
A01	22000000	22000000	0.023338	2e-05	0.012776	0.018142	0.005479
A01	22200000	22200000	0.023339	2e-05	0.012295	0.017849	0.005158
A01	22400000	22400000	0.028866	2.1e-05	0.013875	0.021406	0.00602
A01	22600000	22600000	0.029765	7e-06	0.014011	0.021904	0.006014
A01	22800000	22800000	0.031834	7e-06	0.014243	0.023013	0.005734
A01	23000000	23000000	0.030683	1e-06	0.013587	0.0221	0.005382
A01	23200000	23200000	0.031138	1e-06	0.013744	0.022447	0.005769
A01	23400000	23400000	0.02794	0	0.012372	0.020168	0.005243
A01	23600000	23600000	0.028631	0	0.013087	0.020862	0.005758
A01	23800000	23800000	0.02674	0	0.013096	0.019925	0.006139
A01	24000000	24000000	0.026706	2e-06	0.013471	0.020097	0.006528
A01	24200000	24200000	0.028494	2e-06	0.014809	0.02158	0.006891
A01	24400000	24400000	0.026479	2e-06	0.013881	0.020104	0.006372
A01	24600000	24600000	0.025768	2e-06	0.013468	0.019564	0.005811
A01	24800000	24800000	0.025385	1e-05	0.013263	0.019306	0.005428
A01	25000000	25000000	0.02638	8e-06	0.01352	0.019922	0.005605
A01	25200000	25200000	0.023086	8e-06	0.012015	0.017546	0.004854
A01	25400000	25400000	0.026116	8e-06	0.013132	0.019604	0.005291
A01	25600000	25600000	0.025485	8e-06	0.012558	0.018976	0.005199
A01	25800000	25800000	0.02515	0	0.012243	0.018619	0.005297
A01	26000000	26000000	0.024008	0	0.011943	0.017926	0.005148
A01	26200000	26200000	0.024053	1e-06	0.011686	0.017845	0.005096
A01	26400000	26400000	0.023123	1e-06	0.011602	0.017386	0.005194
A01	26600000	26600000	0.024648	2e-06	0.012435	0.018584	0.005781
A01	26800000	26800000	0.024784	2e-06	0.012635	0.018763	0.005978
A01	27000000	27000000	0.023615	2e-06	0.011807	0.017747	0.005524
A01	27200000	27200000	0.02521	1e-06	0.012686	0.018944	0.006122
A01	27400000	27400000	0.025336	1e-06	0.012495	0.018862	0.00581
A01	27600000	27600000	0.024794	6e-05	0.012132	0.018383	0.005448
A01	27800000	27800000	0.025637	6e-05	0.012555	0.019029	0.005261
A01	28000000	28000000	0.025304	6.4e-05	0.012327	0.01876	0.004953
A01	28200000	28200000	0.022827	7.9e-05	0.010866	0.016825	0.003581
A01	28400000	28400000	0.021979	7.9e-05	0.010607	0.016269	0.003443
A01	28600000	28600000	0.020802	1.9e-05	0.010307	0.01554	0.003484
A01	28800000	28800000	0.016674	2e-05	0.00818	0.012399	0.002813
A01	29000000	29000000	0.015022	1.8e-05	0.007501	0.011225	0.00273
A01	29200000	29200000	0.016929	3e-06	0.008796	0.012816	0.003714
A01	29400000	29400000	0.01755	3e-06	0.00923	0.0134	0.003952
A01	29600000	29600000	0.018305	3e-06	0.009693	0.014068	0.004032
A01	29800000	29800000	0.021053	3.5e-05	0.010949	0.016068	0.004562
A01	30000000	30000000	0.023752	3.3e-05	0.012159	0.018049	0.005033
A01	30200000	30200000	0.021652	3.3e-05	0.010813	0.016317	0.004586
A01	30400000	30400000	0.020316	3.3e-05	0.010112	0.015251	0.004242
A01	30600000	30600000	0.019644	3.3e-05	0.009745	0.014677	0.004019
A01	30800000	30800000	0.01963	0	0.00973	0.014662	0.004001
A01	31000000	31000000	0.020551	0	0.00992	0.015205	0.004081
A01	31200000	31200000	0.023075	0	0.011019	0.017048	0.004496
A01	31400000	31400000	0.025109	1.2e-05	0.011565	0.018381	0.004804
A01	31600000	31600000	0.025905	1.2e-05	0.011723	0.018865	0.004971
A01	31800000	31800000	0.027264	1.2e-05	0.012351	0.019855	0.005314
A01	32000000	32000000	0.026502	1.2e-05	0.012269	0.019418	0.005313
A01	32200000	32200000	0.02498	1.2e-05	0.011153	0.018093	0.004361
A01	32400000	32400000	0.02269	0	0.00993	0.01629	0.003482
A01	32600000	32600000	0.021299	0	0.009501	0.015394	0.003375
A01	32800000	32800000	0.019041	1e-06	0.008533	0.013743	0.002896
A01	33000000	33000000	0.017002	1.1e-05	0.007697	0.012375	0.002581
A01	33200000	33200000	0.019537	1.1e-05	0.009355	0.01449	0.003536
A01	33400000	33400000	0.018824	1.1e-05	0.009532	0.014362	0.00388
A01	33600000	33600000	0.019646	1.1e-05	0.009625	0.014829	0.003783
A01	33800000	33800000	0.02082	6.6e-05	0.009991	0.015625	0.003866
A01	34000000	34000000	0.021074	5.6e-05	0.01019	0.015508	0.003854
A01	34200000	34200000	0.018637	5.6e-05	0.009185	0.01348	0.003594
A01	34400000	34400000	0.020368	5.7e-05	0.009787	0.014491	0.003791
A01	34600000	34600000	0.019908	6.5e-05	0.009606	0.014086	0.003599
A01	34800000	34800000	0.018678	9e-06	0.008956	0.013146	0.00338
A01	35000000	35000000	0.020021	9e-06	0.009113	0.01417	0.003466
A01	35200000	35200000	0.020599	9e-06	0.009119	0.014753	0.003511
A01	35400000	35400000	0.019088	8e-06	0.008242	0.013586	0.003243
A01	35600000	35600000	0.019477	0	0.008335	0.013903	0.003331
A01	35800000	35800000	0.019763	0	0.008747	0.014271	0.003433
A01	36000000	36000000	0.019409	0	0.008998	0.014279	0.003517
A01	36200000	36200000	0.019816	0	0.009067	0.014641	0.003543
A01	36400000	36400000	0.01948	0	0.00881	0.014359	0.003535
A01	36600000	36600000	0.020304	0	0.008824	0.014787	0.003743
A01	36800000	36800000	0.020498	0	0.008699	0.014811	0.00367
A01	37000000	37000000	0.019343	1e-06	0.008999	0.014327	0.003482
A01	37200000	37200000	0.019022	3.6e-05	0.00932	0.013976	0.003494
A01	37400000	37400000	0.020259	3.6e-05	0.010039	0.014952	0.003637
A01	37600000	37600000	0.018416	3.6e-05	0.009606	0.013774	0.003352
A01	37800000	37800000	0.021667	4.2e-05	0.011157	0.016162	0.004177
A01	38000000	38000000	0.022688	4.2e-05	0.010422	0.016285	0.004171
A01	38200000	38200000	0.022237	8e-06	0.009902	0.015972	0.003981
A01	38400000	38400000	0.021975	3.9e-05	0.009948	0.016023	0.003957
A01	38600000	38600000	0.02346	3.9e-05	0.010476	0.017015	0.004033
A01	38800000	38800000	0.020326	3.3e-05	0.00894	0.014675	0.003244
A01	39000000	39000000	0.019855	3.2e-05	0.008786	0.014379	0.003103
A01	39200000	39200000	0.020206	3.1e-05	0.009077	0.014717	0.003363
A01	39400000	39400000	0.02063	1.7e-05	0.009511	0.014979	0.003826
A01	39600000	39600000	0.020427	1.8e-05	0.009749	0.015053	0.004028
A01	39800000	39800000	0.022085	7.4e-05	0.01066	0.016351	0.004291
A01	40000000	40000000	0.023342	7.4e-05	0.011401	0.017352	0.004661
A01	40200000	40200000	0.023385	7.6e-05	0.011361	0.017377	0.004586
A01	40400000	40400000	0.025045	7.7e-05	0.011949	0.01838	0.004678
A01	40600000	40600000	0.028096	7.7e-05	0.013553	0.020642	0.005594
A01	40800000	40800000	0.027598	2.2e-05	0.013592	0.020351	0.005903
A01	41000000	41000000	0.027206	2.2e-05	0.013511	0.02004	0.005992
A01	41200000	41200000	0.027113	2e-05	0.013649	0.019999	0.006126
A01	41400000	41400000	0.025274	2e-06	0.013185	0.018959	0.005568
A01	41600000	41600000	0.022127	2e-06	0.0116	0.016615	0.004641
A01	41800000	41800000	0.020499	1e-06	0.010659	0.015408	0.004072
A01	42000000	42000000	0.019835	2e-06	0.010301	0.014977	0.003875
A01	42200000	42200000	0.020358	2e-06	0.010511	0.015416	0.004145
A01	42400000	42400000	0.020575	2e-06	0.010294	0.015392	0.00462
A01	42600000	42600000	0.019723	1e-06	0.009901	0.014784	0.004632
A01	42800000	42800000	0.019984	2e-06	0.010363	0.015587	0.004958
A01	43000000	43000000	0.020342	1e-06	0.010641	0.01597	0.00511
A01	43200000	43200000	0.019484	1e-06	0.010605	0.015885	0.004875
A01	43400000	43400000	0.018523	1e-06	0.010675	0.015803	0.004711
A01	43600000	43600000	0.017568	2e-06	0.010766	0.015708	0.004581
A01	43800000	43800000	0.017103	1e-06	0.010749	0.015395	0.004374
A01	44000000	44000000	0.016254	1e-06	0.010669	0.015095	0.00423
A01	44200000	44200000	0.01491	1e-06	0.010056	0.014067	0.003956
A01	44400000	44400000	0.013452	2e-06	0.009179	0.012792	0.003482
A01	44600000	44600000	0.012791	1e-06	0.008702	0.012164	0.003242
A01	44800000	44800000	0.012251	1e-06	0.008562	0.011747	0.003031
A01	45000000	45000000	0.012737	2e-06	0.008949	0.012309	0.003019
A01	45200000	45200000	0.011166	2e-06	0.007848	0.010748	0.002553
A01	45400000	45400000	0.010015	0.000152	0.006896	0.009572	0.002288
A01	45600000	45600000	0.008552	0.000306	0.005718	0.008025	0.001939
A01	45800000	45800000	0.00768	0.000306	0.005063	0.007147	0.001871
A01	46000000	46000000	0.007231	0.000305	0.004911	0.006881	0.001849
A01	46200000	46200000	0.008276	0.000305	0.00553	0.007827	0.001951
A01	46400000	46400000	0.010651	0.000175	0.007372	0.010216	0.002568
A01	46600000	46600000	0.012011	2.2e-05	0.008578	0.011674	0.003041
A01	46800000	46800000	0.013038	2.2e-05	0.009106	0.012677	0.003172
A01	47000000	47000000	0.013789	2.2e-05	0.009475	0.01329	0.003436
A01	47200000	47200000	0.015625	2.2e-05	0.010899	0.015123	0.004051
A01	47400000	47400000	0.014912	2e-06	0.010221	0.01437	0.003892
A01	47600000	47600000	0.015604	1e-06	0.010539	0.014966	0.003875
A01	47800000	47800000	0.017417	6e-06	0.011386	0.016481	0.00441
A01	48000000	48000000	0.017701	7e-06	0.011127	0.016073	0.004354
A01	48200000	48200000	0.019797	7e-06	0.012191	0.017695	0.005335
A01	48400000	48400000	0.02104	6e-06	0.013107	0.019005	0.005783
A01	48600000	48600000	0.021946	6e-06	0.013699	0.019979	0.006241
A01	48800000	48800000	0.02119	1e-06	0.013462	0.019386	0.006303
A01	49000000	49000000	0.021643	1e-06	0.014105	0.020473	0.006715
A01	49200000	49200000	0.018032	1e-06	0.011926	0.017442	0.005461
A01	49400000	49400000	0.016573	1e-06	0.010994	0.015993	0.004996
A01	49600000	49600000	0.016332	1e-06	0.010924	0.015761	0.004889
A01	49800000	49800000	0.015118	1e-06	0.010186	0.01464	0.00442
A01	50000000	50000000	0.01422	0	0.009648	0.013838	0.004188
A01	50200000	50200000	0.015272	0	0.010357	0.014771	0.004355
A01	50400000	50400000	0.016656	0	0.01124	0.016124	0.004815
A01	50600000	50600000	0.016525	4.9e-05	0.011038	0.015978	0.004776
A01	50800000	50800000	0.016295	4.9e-05	0.010989	0.01585	0.004683
A01	51000000	51000000	0.016435	4.9e-05	0.01074	0.015919	0.004819
A01	51200000	51200000	0.016568	4.9e-05	0.010906	0.016165	0.005034
A01	51400000	51400000	0.016454	4.9e-05	0.010819	0.016036	0.004898
A01	51600000	51600000	0.016125	0	0.010577	0.015674	0.00482
A01	51800000	51800000	0.017228	0	0.011067	0.016574	0.005331
A01	52000000	52000000	0.016529	0	0.010957	0.016038	0.004935
A01	52200000	52200000	0.017066	0	0.011234	0.016525	0.005062
A01	52400000	52400000	0.016191	0	0.01066	0.015671	0.004838
A01	52600000	52600000	0.016301	0	0.010782	0.01582	0.004879
A01	52800000	52800000	0.015616	0	0.01039	0.01527	0.004689
A01	53000000	53000000	0.015263	0	0.010183	0.014955	0.004796
A01	53200000	53200000	0.01467	3e-06	0.009753	0.014413	0.004753
A01	53400000	53400000	0.014177	3e-06	0.009414	0.013926	0.004793
A01	53600000	53600000	0.014043	3e-06	0.009305	0.013764	0.004762
A01	53800000	53800000	0.014678	2.2e-05	0.009727	0.014401	0.004826
A01	54000000	54000000	0.015047	2.7e-05	0.009976	0.014767	0.00495
A01	54200000	54200000	0.0138	2.4e-05	0.00944	0.013496	0.004703
A01	54400000	54400000	0.013733	2.4e-05	0.010064	0.013465	0.005026
A01	54600000	54600000	0.013994	2.4e-05	0.010485	0.013774	0.005178
A01	54800000	54800000	0.013019	5e-06	0.009965	0.012847	0.004861
A01	55000000	55000000	0.012961	0	0.0099	0.012788	0.004734
A01	55200000	55200000	0.014626	0	0.010685	0.014329	0.005004
A01	55400000	55400000	0.015555	1.1e-05	0.010639	0.015244	0.004699
A01	55600000	55600000	0.016369	1.1e-05	0.010742	0.015965	0.0048
A01	55800000	55800000	0.017149	1.1e-05	0.011103	0.016696	0.005097
A01	56000000	56000000	0.01902	1.1e-05	0.012198	0.018442	0.005563
A01	56200000	56200000	0.018312	1.1e-05	0.011436	0.017855	0.005009
A01	56400000	56400000	0.019153	0	0.01187	0.018714	0.0054
A01	56600000	56600000	0.017845	3.4e-05	0.011574	0.017409	0.005221
A01	56800000	56800000	0.017806	3.4e-05	0.011535	0.017302	0.005195
A01	57000000	57000000	0.01654	3.4e-05	0.010885	0.016165	0.004882
A01	57200000	57200000	0.015928	3.4e-05	0.011268	0.015573	0.005251
A01	57400000	57400000	0.015228	3.4e-05	0.010753	0.01487	0.004975
A01	57600000	57600000	0.015861	1.4e-05	0.01078	0.015508	0.004996
A01	57800000	57800000	0.015587	1.4e-05	0.010776	0.015319	0.005017
A01	58000000	58000000	0.015842	1.4e-05	0.010754	0.01552	0.004944
A01	58200000	58200000	0.016581	1.4e-05	0.011014	0.016229	0.005171
A01	58400000	58400000	0.017487	1.4e-05	0.011877	0.017123	0.00572
A01	58600000	58600000	0.018922	0	0.012664	0.018339	0.006105
A01	58800000	58800000	0.019322	0	0.012901	0.018708	0.006061
A01	59000000	59000000	0.019318	0	0.012962	0.018734	0.006024
A01	59200000	59200000	0.020835	0	0.0134	0.020214	0.006162
A01	59400000	59400000	0.021888	0.000208	0.013755	0.021095	0.006039
A01	59600000	59600000	0.021444	0.000215	0.013492	0.020911	0.005746
A01	59800000	59800000	0.021407	0.000215	0.013415	0.020909	0.005663
A01	60000000	60000000	0.021037	0.000224	0.013107	0.020431	0.005576
A01	60200000	60200000	0.02046	0.000363	0.012825	0.019751	0.005399
A01	60400000	60400000	0.019316	0.000181	0.012225	0.018786	0.005046
A01	60600000	60600000	0.017862	0.000174	0.011307	0.017363	0.004748
A01	60800000	60800000	0.019104	0.000174	0.012091	0.01859	0.005041
A01	61000000	61000000	0.019541	0.000165	0.012291	0.019147	0.005066
A01	61200000	61200000	0.017957	2.6e-05	0.01169	0.01772	0.004677
A01	61400000	61400000	0.019066	1.7e-05	0.0122	0.018635	0.004949
A01	61600000	61600000	0.018599	8e-05	0.011898	0.01813	0.004782
A01	61800000	61800000	0.01841	8.5e-05	0.01173	0.017667	0.004755
A01	62000000	62000000	0.018911	8.5e-05	0.012202	0.018174	0.005066
A01	62200000	62200000	0.019852	8.5e-05	0.012507	0.01906	0.005287
A01	62400000	62400000	0.017924	6.8e-05	0.011358	0.017289	0.004986
A01	62600000	62600000	0.019438	5e-06	0.012207	0.018756	0.005285
A01	62800000	62800000	0.017974	0	0.01122	0.017579	0.004777
A01	63000000	63000000	0.015972	2.3e-05	0.010135	0.015534	0.004077
A01	63200000	63200000	0.015411	2.4e-05	0.009808	0.015025	0.00388
A01	63400000	63400000	0.015321	3.5e-05	0.009796	0.014916	0.003764
A01	63600000	63600000	0.013583	3.5e-05	0.008928	0.013287	0.003428
A01	63800000	63800000	0.014203	3.9e-05	0.009471	0.013887	0.00401
A01	64000000	64000000	0.014906	3.8e-05	0.009709	0.014429	0.00453
A01	64200000	64200000	0.014634	5.5e-05	0.009659	0.014174	0.004576
A01	64400000	64400000	0.015096	4.4e-05	0.010124	0.014643	0.004839
A01	64600000	64600000	0.016819	4.4e-05	0.011113	0.016254	0.005462
A01	64800000	64800000	0.016588	4e-05	0.010955	0.016043	0.005358
A01	65000000	65000000	0.016259	1.9e-05	0.01081	0.015886	0.005252
A01	65200000	65200000	0.018132	1.5e-05	0.011971	0.017673	0.005921
A01	65400000	65400000	0.018469	1.5e-05	0.012093	0.017962	0.006124
A01	65600000	65600000	0.018831	1.5e-05	0.012603	0.018348	0.006381
A01	65800000	65800000	0.017854	2.1e-05	0.011958	0.017377	0.006028
A01	66000000	66000000	0.017812	2e-05	0.012012	0.017319	0.006018
A01	66200000	66200000	0.016994	3.4e-05	0.011431	0.016539	0.005825
A01	66400000	66400000	0.013883	5.5e-05	0.009422	0.013539	0.00478
A01	66600000	66600000	0.009675	5.6e-05	0.006427	0.009415	0.003298
A01	66800000	66800000	0.007564	5.1e-05	0.004925	0.007345	0.002608
A01	67000000	67000000	0.005007	5.5e-05	0.003125	0.004858	0.001793
A01	67200000	67200000	0.00147	6.9e-05	0.000798	0.001373	0.000546
A01	67400000	67400000	0.000728	4.9e-05	0.000319	0.000649	0.000275
A01	67600000	67600000	0.000922	5.7e-05	0.000521	0.000843	0.000275
A01	67800000	67800000	0.000808	6.6e-05	0.000585	0.000733	0.00018
A01	68000000	68000000	0.001969	6.3e-05	0.001617	0.001653	6.6e-05
A01	68200000	68200000	0.003119	2.1e-05	0.002781	0.002799	1.8e-05
A01	68400000	68400000	0.004073	2.1e-05	0.003603	0.003622	1e-05
A01	68600000	68600000	0.005171	5.2e-05	0.004661	0.00468	1e-05
A01	68800000	68800000	0.006462	4.3e-05	0.00586	0.005881	1e-05
A01	69000000	69000000	0.005786	4.2e-05	0.005423	0.005437	0
A01	69200000	69200000	0.005203	4.2e-05	0.00481	0.004824	0
A01	69400000	69400000	0.004826	4.1e-05	0.004272	0.004517	0.000307
A01	69600000	69600000	0.006193	2e-06	0.004326	0.005829	0.001617
A01	69800000	69800000	0.007625	1e-06	0.004482	0.007235	0.003026
A01	70000000	70000000	0.009956	1e-06	0.005261	0.009506	0.004525
A01	70200000	70200000	0.011239	6e-06	0.005657	0.010846	0.00552
A01	70400000	70400000	0.01389	6e-06	0.006977	0.013449	0.006864
A01	70600000	70600000	0.013308	5e-06	0.006752	0.012973	0.006646
A01	70800000	70800000	0.01253	5e-06	0.006284	0.012247	0.006283
A01	71000000	71000000	0.010787	1e-05	0.005531	0.010568	0.00553
A01	71200000	71200000	0.009973	4.7e-05	0.004748	0.009716	0.004594
A01	71400000	71400000	0.00905	4.7e-05	0.00418	0.008847	0.002943
A01	71600000	71600000	0.010418	7.2e-05	0.005093	0.010169	0.002636
A01	71800000	71800000	0.009476	0.000268	0.004726	0.009158	0.001937
A01	72000000	72000000	0.009712	0.000271	0.004992	0.009399	0.001735
A01	72200000	72200000	0.012952	0.000229	0.007602	0.012561	0.003003
A01	72400000	72400000	0.01453	0.000229	0.009229	0.014104	0.004345
A01	72600000	72600000	0.014079	0.000209	0.009238	0.013689	0.00442
A01	72800000	72800000	0.016597	1.3e-05	0.010912	0.016315	0.005071
A01	73000000	73000000	0.018873	5e-06	0.012349	0.01842	0.005603
A01	73200000	73200000	0.018453	5e-06	0.012004	0.018083	0.005303
A01	73400000	73400000	0.018416	6e-06	0.011901	0.017997	0.004886
A01	73600000	73600000	0.018553	3e-06	0.011957	0.018107	0.004905
A01	73800000	73800000	0.016115	0.00024	0.010301	0.015524	0.00422
A01	74000000	74000000	0.015581	0.00024	0.009818	0.015085	0.003915
A01	74200000	74200000	0.015362	0.000241	0.009658	0.014809	0.003868
A01	74400000	74400000	0.015128	0.00024	0.009414	0.01469	0.00389
A01	74600000	74600000	0.014637	0.000277	0.008914	0.014121	0.003601
A01	74800000	74800000	0.015982	4.2e-05	0.009908	0.015591	0.004088
A01	75000000	75000000	0.015461	4.7e-05	0.009627	0.015063	0.004124
A01	75200000	75200000	0.016305	5.3e-05	0.009806	0.015547	0.004195
A01	75400000	75400000	0.016282	5.3e-05	0.009803	0.015515	0.004399
A01	75600000	75600000	0.017914	3.6e-05	0.010987	0.017153	0.005129
A01	75800000	75800000	0.019103	3.8e-05	0.011657	0.01833	0.005481
A01	76000000	76000000	0.018907	3.3e-05	0.011637	0.018151	0.005473
A01	76200000	76200000	0.017754	2.6e-05	0.011333	0.017402	0.005461
A01	76400000	76400000	0.017645	2.6e-05	0.011123	0.017182	0.005194
A01	76600000	76600000	0.017508	4e-06	0.010387	0.016876	0.005003
A01	76800000	76800000	0.016254	0	0.009639	0.01567	0.004686
A01	77000000	77000000	0.018415	0	0.010841	0.017722	0.005178
A01	77200000	77200000	0.018311	5e-06	0.010698	0.017606	0.005034
A01	77400000	77400000	0.019865	5e-06	0.011686	0.019153	0.005598
A01	77600000	77600000	0.018923	2.3e-05	0.011706	0.018423	0.005467
A01	77800000	77800000	0.021206	9.7e-05	0.01289	0.020355	0.00608
A01	78000000	78000000	0.020847	9.7e-05	0.012705	0.020117	0.00614
A01	78200000	78200000	0.021058	9.2e-05	0.012763	0.020346	0.006337
A01	78400000	78400000	0.020651	9.2e-05	0.01239	0.0199	0.006254
A01	78600000	78600000	0.020917	7.4e-05	0.012481	0.02022	0.006177
A01	78800000	78800000	0.018685	1e-06	0.011225	0.018326	0.005495
A01	79000000	79000000	0.017656	1e-06	0.010503	0.017297	0.004983
A01	79200000	79200000	0.018188	5.2e-05	0.010839	0.017823	0.005028
A01	79400000	79400000	0.016413	5.2e-05	0.009571	0.01616	0.004561
A01	79600000	79600000	0.015897	0.000101	0.009322	0.015588	0.004404
A01	79800000	79800000	0.014685	0.000144	0.009042	0.01434	0.004165
A01	80000000	80000000	0.013772	0.000144	0.008712	0.013432	0.004151
A01	80200000	80200000	0.012367	9.3e-05	0.008496	0.011996	0.003971
A01	80400000	80400000	0.012624	9.3e-05	0.009032	0.01227	0.003988
A01	80600000	80600000	0.01045	5.2e-05	0.007656	0.010158	0.003398
A01	80800000	80800000	0.012375	8e-06	0.008357	0.012081	0.003745
A01	81000000	81000000	0.013553	8e-06	0.008693	0.013204	0.003909
A01	81200000	81200000	0.014411	8e-06	0.008518	0.014122	0.003871
A01	81400000	81400000	0.013946	8e-06	0.008136	0.013673	0.003807
A01	81600000	81600000	0.016776	0	0.010009	0.016483	0.004814
A01	81800000	81800000	0.017997	0	0.010953	0.017676	0.005455
A01	82000000	82000000	0.018342	0	0.011545	0.018041	0.005707
A01	82200000	82200000	0.019049	0	0.012351	0.018651	0.00591
A01	82400000	82400000	0.019359	0	0.012571	0.018962	0.005906
A01	82600000	82600000	0.018589	0	0.012149	0.018198	0.005735
A01	82800000	82800000	0.018077	4e-06	0.011886	0.017702	0.005526
A01	83000000	83000000	0.017486	6e-06	0.011618	0.017132	0.005414
A01	83200000	83200000	0.016222	6e-06	0.010715	0.015938	0.005335
A01	83400000	83400000	0.016755	6e-06	0.011374	0.016444	0.005694
A01	83600000	83600000	0.018073	6e-06	0.012062	0.017719	0.006076
A01	83800000	83800000	0.017192	2e-06	0.011511	0.0169	0.005814
A01	84000000	84000000	0.017003	0	0.011278	0.016726	0.005704
A01	84200000	84200000	0.01747	2e-06	0.011596	0.01719	0.005777
A01	84400000	84400000	0.017997	4e-06	0.011699	0.017748	0.005903
A01	84600000	84600000	0.016909	0.000129	0.010583	0.016589	0.006006
A01	84800000	84800000	0.016544	0.000129	0.010773	0.016206	0.005864
A01	85000000	85000000	0.017764	0.000131	0.011617	0.017445	0.006412
A01	85200000	85200000	0.018037	0.000129	0.011726	0.017705	0.00651
A01	85400000	85400000	0.015969	0.000128	0.010419	0.015626	0.005886
A01	85600000	85600000	0.016284	5e-06	0.011099	0.016053	0.005479
A01	85800000	85800000	0.016595	5e-06	0.010805	0.016363	0.005479
A01	86000000	86000000	0.015901	5.9e-05	0.010463	0.015601	0.005127
A01	86200000	86200000	0.016452	5.9e-05	0.010823	0.016068	0.005253
A01	86400000	86400000	0.018023	5.8e-05	0.01179	0.017597	0.005668
A01	86600000	86600000	0.018377	7.2e-05	0.011864	0.017904	0.005688
A01	86800000	86800000	0.017854	7.2e-05	0.011501	0.017371	0.005608
A01	87000000	87000000	0.017121	1.6e-05	0.010887	0.016726	0.005299
A01	87200000	87200000	0.016077	2.4e-05	0.01028	0.015813	0.004934
A01	87400000	87400000	0.016	2.4e-05	0.010459	0.015778	0.005003
A01	87600000	87600000	0.015407	8e-06	0.01031	0.015143	0.004896
A01	87800000	87800000	0.016621	1e-05	0.01134	0.016358	0.00544
A01	88000000	88000000	0.017531	1.1e-05	0.011939	0.017063	0.005763
A01	88200000	88200000	0.018476	3e-06	0.012343	0.017681	0.005902
A01	88400000	88400000	0.018113	4e-06	0.011887	0.017255	0.005647
A01	88600000	88600000	0.018472	4e-06	0.012312	0.017683	0.00583
A01	88800000	88800000	0.018545	2e-06	0.012208	0.017735	0.005511
A01	89000000	89000000	0.018896	1e-06	0.012322	0.018136	0.005493
A01	89200000	89200000	0.019276	8e-06	0.012659	0.018813	0.00576
A01	89400000	89400000	0.020299	8e-06	0.013302	0.019915	0.006042
A01	89600000	89600000	0.020846	8e-06	0.013199	0.020444	0.005804
A01	89800000	89800000	0.021205	8e-06	0.013488	0.020839	0.005966
A01	90000000	90000000	0.020718	2.5e-05	0.013119	0.020433	0.00573
A01	90200000	90200000	0.020572	1.8e-05	0.012946	0.020206	0.005549
A01	90400000	90400000	0.023435	1.7e-05	0.014193	0.022206	0.006196
A01	90600000	90600000	0.023507	1.7e-05	0.014273	0.022282	0.006377
A01	90800000	90800000	0.022651	1.7e-05	0.01373	0.021431	0.006253
A01	91000000	91000000	0.022686	0	0.013664	0.021478	0.00628
A01	91200000	91200000	0.021293	0	0.012544	0.020089	0.005741
A01	91400000	91400000	0.017387	8e-06	0.010504	0.017008	0.004634
A01	91600000	91600000	0.017324	8e-06	0.010503	0.01698	0.004543
A01	91800000	91800000	0.01803	8e-06	0.010614	0.017599	0.00447
A01	92000000	92000000	0.017904	8e-06	0.010734	0.017486	0.004495
A01	92200000	92200000	0.020112	8e-06	0.011847	0.01856	0.005077
A01	92400000	92400000	0.021009	0	0.011975	0.018509	0.005222
A01	92600000	92600000	0.020724	0	0.011292	0.017272	0.005119
A01	92800000	92800000	0.020935	0	0.011164	0.016601	0.005303
A01	93000000	93000000	0.021636	0	0.011246	0.016398	0.005518
A01	93200000	93200000	0.020437	0	0.010652	0.015504	0.005226
A01	93400000	93400000	0.022824	1e-06	0.011788	0.017325	0.005777
A01	93600000	93600000	0.024154	1e-06	0.01234	0.018275	0.006118
A01	93800000	93800000	0.025698	1e-06	0.012997	0.019356	0.006302
A01	94000000	94000000	0.027703	9e-06	0.013793	0.020784	0.006692
A01	94200000	94200000	0.029085	9e-06	0.014455	0.021813	0.007097
A01	94400000	94400000	0.027082	8e-06	0.01343	0.020247	0.006588
A01	94600000	94600000	0.026436	8e-06	0.013154	0.019778	0.006016
A01	94800000	94800000	0.025422	8e-06	0.012675	0.019058	0.005724
A01	95000000	95000000	0.023793	1e-06	0.011645	0.017726	0.00511
A01	95200000	95200000	0.0217	4e-06	0.010387	0.016044	0.004364
A01	95400000	95400000	0.022467	7e-06	0.010925	0.016654	0.004651
A01	95600000	95600000	0.022454	7e-06	0.011012	0.016694	0.004999
A01	95800000	95800000	0.021697	7e-06	0.010568	0.016099	0.004822
A01	96000000	96000000	0.022374	6e-06	0.011115	0.016676	0.005057
A01	96200000	96200000	0.023238	2.9e-05	0.01169	0.017424	0.00529
A01	96400000	96400000	0.021901	2.6e-05	0.011099	0.016413	0.005009
A01	96600000	96600000	0.022779	2.6e-05	0.011458	0.017064	0.005015
A01	96800000	96800000	0.022976	2.6e-05	0.011616	0.017228	0.005078
A01	97000000	97000000	0.020743	2.7e-05	0.010153	0.01538	0.004588
A01	97200000	97200000	0.020973	1e-06	0.010137	0.015458	0.004704
A01	97400000	97400000	0.021633	1e-06	0.010213	0.015963	0.004578
A01	97600000	97600000	0.020832	1e-06	0.009869	0.015366	0.004442
A01	97800000	97800000	0.020872	1e-06	0.009832	0.015366	0.004427
A01	98000000	98000000	0.022079	1.2e-05	0.010859	0.016555	0.004696
A01	98200000	98200000	0.019302	0.000107	0.009587	0.014536	0.004217
A01	98400000	98400000	0.016789	0.000131	0.008324	0.012578	0.003886
A01	98600000	98600000	0.015365	0.000132	0.007587	0.011508	0.00372
A01	98800000	98800000	0.01413	0.000132	0.006896	0.010548	0.003441
A01	99000000	99000000	0.012725	0.000153	0.006034	0.009334	0.003178
A01	99200000	99200000	0.01483	5.8e-05	0.006442	0.010579	0.003601
A01	99400000	99400000	0.016949	6.3e-05	0.007688	0.012287	0.004022
A01	99600000	99600000	0.018748	6.7e-05	0.008679	0.013703	0.004354
A01	99800000	99800000	0.019367	6.7e-05	0.009036	0.01419	0.004448
A01	100000000	100000000	0.020304	3.4e-05	0.00944	0.014894	0.00448
A01	100200000	100200000	0.019406	5e-05	0.009584	0.014533	0.004139
A01	100400000	100400000	0.020141	2.5e-05	0.010398	0.015292	0.004415
A01	100600000	100600000	0.020616	4.2e-05	0.010528	0.015559	0.004445
A01	100800000	100800000	0.021254	4.2e-05	0.010789	0.016042	0.00454
A01	101000000	101000000	0.021758	6.5e-05	0.010939	0.016346	0.004544
A01	101200000	101200000	0.022223	4.9e-05	0.011183	0.016702	0.004664
A01	101400000	101400000	0.021722	4.6e-05	0.010336	0.01604	0.004327
A01	101600000	101600000	0.02089	2.9e-05	0.009915	0.015439	0.004107
A01	101800000	101800000	0.021962	2.9e-05	0.010606	0.016293	0.004431
A01	102000000	102000000	0.019961	1.6e-05	0.010693	0.015343	0.004494
A01	102200000	102200000	0.019849	3.8e-05	0.011367	0.015619	0.004653
A01	102400000	102400000	0.02042	3.7e-05	0.011728	0.016087	0.004894
A01	102600000	102600000	0.020071	3.2e-05	0.01156	0.015809	0.004882
A01	102800000	102800000	0.020539	3.2e-05	0.011595	0.016053	0.004936
A01	103000000	103000000	0.023011	2.2e-05	0.011508	0.017229	0.00519
A01	103200000	103200000	0.02265	5e-06	0.010631	0.016606	0.004948
A01	103400000	103400000	0.021189	6.1e-05	0.009982	0.015564	0.00467
A01	103600000	103600000	0.021764	6.1e-05	0.010332	0.016026	0.005005
A01	103800000	103800000	0.02149	0.000432	0.010078	0.015775	0.005312
A01	104000000	104000000	0.021409	0.000432	0.01048	0.015933	0.00543
A01	104200000	104200000	0.023664	0.000434	0.011707	0.017655	0.006055
A01	104400000	104400000	0.024053	0.000379	0.01172	0.017846	0.006258
A01	104600000	104600000	0.023562	0.000406	0.011169	0.017433	0.006374
A01	104800000	104800000	0.023264	3.6e-05	0.011512	0.017803	0.006328
A01	105000000	105000000	0.021746	3.8e-05	0.010896	0.016951	0.005929
A01	105200000	105200000	0.020319	3.1e-05	0.010622	0.016592	0.005787
A01	105400000	105400000	0.020251	3e-05	0.011262	0.017483	0.00605
A01	105600000	105600000	0.018561	6e-06	0.011227	0.016889	0.005568
A01	105800000	105800000	0.016035	6e-06	0.010217	0.015183	0.004869
A01	106000000	106000000	0.016688	4e-06	0.011025	0.016283	0.005246
A01	106200000	106200000	0.016628	5e-06	0.010891	0.016301	0.005126
A01	106400000	106400000	0.015575	5e-06	0.010284	0.015271	0.004722
A01	106600000	106600000	0.017438	5e-05	0.011315	0.017087	0.005097
A01	106800000	106800000	0.017383	4.9e-05	0.011338	0.016976	0.005185
A01	107000000	107000000	0.016663	4.9e-05	0.010999	0.016278	0.005106
A01	107200000	107200000	0.016931	4.9e-05	0.011233	0.016592	0.005222
A01	107400000	107400000	0.018551	4.9e-05	0.011724	0.017596	0.005431
A01	107600000	107600000	0.019599	3e-06	0.011494	0.017238	0.005288
A01	107800000	107800000	0.022369	3e-06	0.012073	0.018591	0.005415
A01	108000000	108000000	0.022677	3e-06	0.011378	0.018005	0.004907
A01	108200000	108200000	0.022261	2e-06	0.010724	0.016905	0.004711
A01	108400000	108400000	0.021704	2e-06	0.010766	0.016712	0.004808
A01	108600000	108600000	0.0194	0	0.010236	0.01577	0.004782
A01	108800000	108800000	0.016513	1e-06	0.009482	0.014309	0.00458
A01	109000000	109000000	0.01472	1e-06	0.009068	0.013462	0.004522
A01	109200000	109200000	0.014054	1e-06	0.009071	0.013351	0.004441
A01	109400000	109400000	0.014269	1e-06	0.008722	0.013152	0.004053
A01	109600000	109600000	0.01473	1e-06	0.008923	0.013595	0.003919
A01	109800000	109800000	0.01484	0	0.009001	0.013754	0.003864
A01	110000000	110000000	0.016699	1e-06	0.010833	0.015637	0.004572
A01	110200000	110200000	0.017672	2e-06	0.011612	0.016766	0.004936
A01	110400000	110400000	0.017271	2e-06	0.011775	0.016899	0.005009
A01	110600000	110600000	0.017748	2e-06	0.012303	0.017397	0.005338
A01	110800000	110800000	0.019313	2e-06	0.012895	0.018291	0.005729
A01	111000000	111000000	0.019188	2e-06	0.011969	0.017715	0.005437
A01	111200000	111200000	0.019574	2e-06	0.011608	0.017365	0.005405
A01	111400000	111400000	0.018858	2e-06	0.011127	0.01646	0.005271
A01	111600000	111600000	0.019343	2e-06	0.011632	0.017026	0.005308
A01	111800000	111800000	0.01912	2e-06	0.011676	0.017022	0.005296
A01	112000000	112000000	0.018909	2e-06	0.011285	0.016584	0.005085
A01	112200000	112200000	0.018289	1e-06	0.010872	0.015897	0.004756
A01	112400000	112400000	0.019065	1e-06	0.011463	0.016803	0.005069
A01	112600000	112600000	0.016555	1.7e-05	0.009488	0.014274	0.004322
A01	112800000	112800000	0.015145	1.7e-05	0.008637	0.013178	0.003882
A01	113000000	113000000	0.014435	1.6e-05	0.008307	0.012771	0.0037
A01	113200000	113200000	0.015471	1.6e-05	0.008815	0.013945	0.003856
A01	113400000	113400000	0.015224	1.6e-05	0.008284	0.01344	0.00353
A01	113600000	113600000	0.016514	0	0.009041	0.014499	0.003916
A01	113800000	113800000	0.018043	1e-06	0.009468	0.01514	0.004156
A01	114000000	114000000	0.018418	1e-06	0.009675	0.015226	0.004322
A01	114200000	114200000	0.018412	3.4e-05	0.009645	0.014788	0.004499
A01	114400000	114400000	0.01963	0.000143	0.010193	0.01536	0.004879
A01	114600000	114600000	0.020567	0.000217	0.010394	0.015522	0.004985
A01	114800000	114800000	0.021034	0.000216	0.010723	0.015901	0.0052
A01	115000000	115000000	0.023818	0.000216	0.011854	0.017834	0.005654
A01	115200000	115200000	0.023439	0.000192	0.01143	0.017475	0.005233
A01	115400000	115400000	0.020989	8.5e-05	0.010199	0.015652	0.004577
A01	115600000	115600000	0.019938	1.1e-05	0.009613	0.014854	0.004299
A01	115800000	115800000	0.019451	4e-05	0.009473	0.014538	0.004162
A01	116000000	116000000	0.018947	4.5e-05	0.009365	0.014263	0.004104
A01	116200000	116200000	0.018842	3.6e-05	0.009527	0.014244	0.00427
A01	116400000	116400000	0.02074	3.7e-05	0.010581	0.015661	0.004776
A01	116600000	116600000	0.020228	3.7e-05	0.010295	0.015263	0.004586
A01	116800000	116800000	0.019706	8e-06	0.009952	0.014826	0.004384
A01	117000000	117000000	0.017437	3e-06	0.008869	0.013137	0.003898
A01	117200000	117200000	0.016383	3e-06	0.008475	0.012428	0.003689
A01	117400000	117400000	0.014492	0	0.007444	0.010985	0.003228
A01	117600000	117600000	0.015438	8e-06	0.008075	0.011759	0.003601
A01	117800000	117800000	0.01527	7.3e-05	0.007869	0.011614	0.003485
A01	118000000	118000000	0.015205	7.3e-05	0.007975	0.011726	0.003606
A01	118200000	118200000	0.015158	7.4e-05	0.007905	0.01169	0.003679
A01	118400000	118400000	0.016181	7.5e-05	0.008279	0.012375	0.003981
A01	118600000	118600000	0.01498	6.7e-05	0.007649	0.011492	0.003593
A01	118800000	118800000	0.012715	0.000101	0.006545	0.009779	0.00318
A01	119000000	119000000	0.009832	0.000101	0.004967	0.007445	0.002387
A01	119200000	119200000	0.006885	0.0001	0.003422	0.005164	0.001641
A01	119400000	119400000	0.00369	9.9e-05	0.001945	0.002839	0.000846
A01	119600000	119600000	0.001151	9.9e-05	0.000541	0.000851	0.000293
A02	0	0	0.016447	1.7e-05	0.008155	0.012397	0.003367
A02	200000	200000	0.016823	1.7e-05	0.008426	0.012722	0.003386
A02	400000	400000	0.02023	0.000833	0.010122	0.015299	0.004374
A02	600000	600000	0.018523	0.000833	0.009434	0.014044	0.004198
A02	800000	800000	0.017561	0.000833	0.008993	0.013269	0.004264
A02	1000000	1000000	0.0182	0.000816	0.009278	0.013657	0.004537
A02	1200000	1200000	0.01816	0.000817	0.008995	0.01348	0.004571
A02	1400000	1400000	0.015841	1e-06	0.007843	0.011693	0.003707
A02	1600000	1600000	0.015701	3e-06	0.007795	0.011739	0.003606
A02	1800000	1800000	0.01644	3e-06	0.008175	0.012375	0.003688
A02	2000000	2000000	0.016057	4e-06	0.007958	0.012053	0.003547
A02	2200000	2200000	0.016513	3e-06	0.008242	0.012428	0.003718
A02	2400000	2400000	0.017522	4e-06	0.008746	0.013373	0.004088
A02	2600000	2600000	0.018363	2e-06	0.00908	0.013801	0.004271
A02	2800000	2800000	0.017123	2e-06	0.008344	0.012803	0.003977
A02	3000000	3000000	0.017586	1e-06	0.008667	0.01325	0.004071
A02	3200000	3200000	0.017329	4e-06	0.008476	0.01304	0.00393
A02	3400000	3400000	0.015194	5e-06	0.007444	0.011283	0.003503
A02	3600000	3600000	0.015325	5e-06	0.007497	0.01136	0.003482
A02	3800000	3800000	0.01495	5e-06	0.007452	0.011207	0.003476
A02	4000000	4000000	0.015869	5e-06	0.007758	0.011808	0.00362
A02	4200000	4200000	0.018306	2e-06	0.009023	0.013684	0.004283
A02	4400000	4400000	0.018573	1e-06	0.009113	0.013907	0.004204
A02	4600000	4600000	0.019371	1e-06	0.009602	0.014699	0.004558
A02	4800000	4800000	0.020099	4e-06	0.010021	0.015308	0.004761
A02	5000000	5000000	0.019393	4e-06	0.010018	0.01495	0.004429
A02	5200000	5200000	0.018525	4e-06	0.010041	0.01444	0.004233
A02	5400000	5400000	0.019881	6e-06	0.010783	0.015479	0.004738
A02	5600000	5600000	0.018514	6e-06	0.01018	0.014347	0.004358
A02	5800000	5800000	0.018137	3e-06	0.009774	0.013811	0.004187
A02	6000000	6000000	0.017779	3e-06	0.009318	0.013423	0.004397
A02	6200000	6200000	0.016019	3e-06	0.008072	0.011976	0.003862
A02	6400000	6400000	0.014587	1e-06	0.007535	0.010966	0.003533
A02	6600000	6600000	0.01526	1e-06	0.00772	0.011411	0.003639
A02	6800000	6800000	0.016661	1e-06	0.008303	0.012504	0.003624
A02	7000000	7000000	0.017865	1e-06	0.00879	0.01335	0.003761
A02	7200000	7200000	0.019247	1e-06	0.009232	0.01423	0.004021
A02	7400000	7400000	0.019477	0	0.009086	0.014268	0.003857
A02	7600000	7600000	0.019705	0	0.009134	0.014395	0.003717
A02	7800000	7800000	0.01847	0	0.009321	0.013878	0.004055
A02	8000000	8000000	0.019078	0	0.00969	0.014363	0.004154
A02	8200000	8200000	0.018953	1e-06	0.009562	0.014244	0.003988
A02	8400000	8400000	0.021661	1e-06	0.010869	0.016263	0.004575
A02	8600000	8600000	0.022327	1e-06	0.011072	0.016691	0.004734
A02	8800000	8800000	0.02337	1e-06	0.011099	0.017211	0.004667
A02	9000000	9000000	0.024081	1e-06	0.011568	0.017823	0.0051
A02	9200000	9200000	0.024734	0	0.011915	0.01834	0.005219
A02	9400000	9400000	0.024065	3e-06	0.011814	0.017967	0.005323
A02	9600000	9600000	0.024411	3e-06	0.012505	0.018474	0.005818
A02	9800000	9800000	0.025238	3e-06	0.013145	0.019211	0.006313
A02	10000000	10000000	0.023918	3e-06	0.012578	0.018233	0.006026
A02	10200000	10200000	0.022676	3e-06	0.012247	0.017436	0.005988
A02	10400000	10400000	0.020917	1.2e-05	0.011314	0.016014	0.005428
A02	10600000	10600000	0.021249	1.3e-05	0.011138	0.016092	0.005185
A02	10800000	10800000	0.020597	1.5e-05	0.010716	0.015547	0.004863
A02	11000000	11000000	0.020437	1.5e-05	0.010576	0.015416	0.004745
A02	11200000	11200000	0.022018	1.6e-05	0.011264	0.016566	0.005154
A02	11400000	11400000	0.022587	4e-06	0.011254	0.01694	0.005133
A02	11600000	11600000	0.022736	3e-06	0.011219	0.017005	0.004985
A02	11800000	11800000	0.02511	2e-06	0.011176	0.018089	0.00524
A02	12000000	12000000	0.027336	8e-06	0.011395	0.019313	0.005937
A02	12200000	12200000	0.028813	7e-06	0.011328	0.020035	0.00633
A02	12400000	12400000	0.029552	7e-06	0.011912	0.020539	0.006793
A02	12600000	12600000	0.029487	3.6e-05	0.011943	0.020538	0.007131
A02	12800000	12800000	0.029415	3.5e-05	0.01303	0.021208	0.007592
A02	13000000	13000000	0.028325	2.9e-05	0.013316	0.020791	0.007258
A02	13200000	13200000	0.026794	3.2e-05	0.013525	0.020128	0.006871
A02	13400000	13400000	0.026153	3.2e-05	0.013243	0.019801	0.006702
A02	13600000	13600000	0.024629	3e-06	0.012551	0.0187	0.006245
A02	13800000	13800000	0.021901	1.8e-05	0.011103	0.016569	0.005517
A02	14000000	14000000	0.02245	1.9e-05	0.011399	0.017031	0.005599
A02	14200000	14200000	0.021353	1.6e-05	0.010613	0.016092	0.005112
A02	14400000	14400000	0.02194	1.9e-05	0.010862	0.016511	0.00528
A02	14600000	14600000	0.022971	2.4e-05	0.011382	0.017279	0.005536
A02	14800000	14800000	0.024012	9e-06	0.011915	0.018036	0.005779
A02	15000000	15000000	0.022713	8e-06	0.011142	0.016973	0.005484
A02	15200000	15200000	0.022506	8e-06	0.011723	0.01765	0.005882
A02	15400000	15400000	0.021773	1.3e-05	0.011608	0.017333	0.005686
A02	15600000	15600000	0.021072	8e-06	0.011315	0.016812	0.005552
A02	15800000	15800000	0.02253	8e-06	0.012056	0.017872	0.005776
A02	16000000	16000000	0.023355	8e-06	0.012476	0.018502	0.006013
A02	16200000	16200000	0.025736	1.5e-05	0.013044	0.019453	0.006176
A02	16400000	16400000	0.026564	7e-06	0.013111	0.019743	0.00618
A02	16600000	16600000	0.027157	7e-06	0.013351	0.02019	0.006063
A02	16800000	16800000	0.025626	7e-06	0.012555	0.019063	0.00554
A02	17000000	17000000	0.025838	7e-06	0.012789	0.019314	0.005353
A02	17200000	17200000	0.025626	0	0.012627	0.019154	0.00519
A02	17400000	17400000	0.027771	4e-06	0.013569	0.02075	0.005319
A02	17600000	17600000	0.028849	4e-06	0.013932	0.021448	0.005486
A02	17800000	17800000	0.028445	4e-06	0.013673	0.021118	0.005367
A02	18000000	18000000	0.026504	4e-06	0.01278	0.019666	0.004958
A02	18200000	18200000	0.025515	4e-06	0.012271	0.018902	0.004824
A02	18400000	18400000	0.022664	1e-06	0.011054	0.016867	0.004575
A02	18600000	18600000	0.022068	1e-06	0.011001	0.016563	0.004562
A02	18800000	18800000	0.022091	2e-06	0.011365	0.016761	0.004929
A02	19000000	19000000	0.023215	2e-06	0.011738	0.017476	0.005249
A02	19200000	19200000	0.023812	2e-06	0.01225	0.01804	0.005516
A02	19400000	19400000	0.025504	1e-06	0.012803	0.019176	0.005674
A02	19600000	19600000	0.026083	1e-06	0.012837	0.019427	0.005738
A02	19800000	19800000	0.027311	0	0.013283	0.020245	0.005646
A02	20000000	20000000	0.027041	0	0.01316	0.020089	0.005596
A02	20200000	20200000	0.026203	0	0.012527	0.019373	0.005415
A02	20400000	20400000	0.023737	0	0.011624	0.017669	0.005095
A02	20600000	20600000	0.023017	0	0.01138	0.017226	0.005071
A02	20800000	20800000	0.022859	0	0.011162	0.017049	0.005031
A02	21000000	21000000	0.022987	3e-06	0.011227	0.017144	0.005012
A02	21200000	21200000	0.023306	3e-06	0.011865	0.017578	0.005154
A02	21400000	21400000	0.025082	3e-06	0.012682	0.018894	0.00536
A02	21600000	21600000	0.023133	6e-06	0.012311	0.017754	0.005168
A02	21800000	21800000	0.020678	6e-06	0.011526	0.016144	0.004944
A02	22000000	22000000	0.019663	3e-06	0.010542	0.015152	0.004775
A02	22200000	22200000	0.018598	6e-06	0.009587	0.014163	0.004498
A02	22400000	22400000	0.016106	7e-06	0.00865	0.012425	0.004248
A02	22600000	22600000	0.017149	4e-06	0.00923	0.013216	0.004204
A02	22800000	22800000	0.017887	5e-06	0.009315	0.013615	0.004245
A02	23000000	23000000	0.024773	5e-06	0.013305	0.019039	0.005827
A02	23200000	23200000	0.02611	8e-06	0.014015	0.020061	0.006044
A02	23400000	23400000	0.027284	7e-06	0.014321	0.020821	0.006229
A02	23600000	23600000	0.026808	7e-06	0.013605	0.020227	0.006198
A02	23800000	23800000	0.027725	7e-06	0.013925	0.020868	0.006254
A02	24000000	24000000	0.021555	7e-06	0.011145	0.016404	0.004869
A02	24200000	24200000	0.020975	1e-06	0.010907	0.015988	0.004729
A02	24400000	24400000	0.022352	1e-06	0.011569	0.016977	0.004949
A02	24600000	24600000	0.023349	2e-06	0.011663	0.017524	0.004993
A02	24800000	24800000	0.023353	1e-06	0.01172	0.017536	0.005056
A02	25000000	25000000	0.02283	1e-06	0.011095	0.016965	0.004791
A02	25200000	25200000	0.023437	1e-06	0.011151	0.017289	0.004883
A02	25400000	25400000	0.023711	1e-06	0.011253	0.017465	0.004992
A02	25600000	25600000	0.025065	2e-06	0.012057	0.018531	0.005405
A02	25800000	25800000	0.026185	2e-06	0.012542	0.019337	0.005697
A02	26000000	26000000	0.026905	3e-06	0.012947	0.019891	0.005853
A02	26200000	26200000	0.026099	2.7e-05	0.012782	0.019441	0.005696
A02	26400000	26400000	0.025653	2.7e-05	0.012632	0.019144	0.005551
A02	26600000	26600000	0.02432	2.6e-05	0.012076	0.018231	0.00523
A02	26800000	26800000	0.02244	3e-05	0.011155	0.016829	0.004798
A02	27000000	27000000	0.02113	3e-05	0.010432	0.015798	0.004569
A02	27200000	27200000	0.021646	6e-06	0.010307	0.015954	0.004138
A02	27400000	27400000	0.020817	6e-06	0.009772	0.015257	0.00385
A02	27600000	27600000	0.022494	0.0001	0.010412	0.016365	0.004405
A02	27800000	27800000	0.024049	9.8e-05	0.011094	0.017484	0.004715
A02	28000000	28000000	0.024861	9.7e-05	0.011587	0.018145	0.004858
A02	28200000	28200000	0.02355	9.7e-05	0.011134	0.017283	0.005068
A02	28400000	28400000	0.024717	9.7e-05	0.011679	0.018165	0.005344
A02	28600000	28600000	0.023248	2e-06	0.011009	0.017138	0.004816
A02	28800000	28800000	0.021779	0	0.01057	0.016181	0.004573
A02	29000000	29000000	0.023917	1e-06	0.011333	0.01765	0.004905
A02	29200000	29200000	0.024895	1e-06	0.010974	0.017958	0.004543
A02	29400000	29400000	0.025013	1e-06	0.01036	0.017704	0.004193
A02	29600000	29600000	0.02561	1e-06	0.01062	0.01812	0.004325
A02	29800000	29800000	0.02603	4e-05	0.010569	0.018308	0.004335
A02	30000000	30000000	0.025107	3.9e-05	0.010222	0.01766	0.004145
A02	30200000	30200000	0.02513	4.1e-05	0.011247	0.018193	0.004671
A02	30400000	30400000	0.023217	4.1e-05	0.0111	0.017149	0.004692
A02	30600000	30600000	0.022603	4.1e-05	0.011025	0.016824	0.004559
A02	30800000	30800000	0.023199	2e-06	0.011469	0.017322	0.004677
A02	31000000	31000000	0.021748	2.5e-05	0.011079	0.016381	0.004591
A02	31200000	31200000	0.02227	2.3e-05	0.011179	0.016658	0.00476
A02	31400000	31400000	0.023847	2.3e-05	0.011813	0.017783	0.005065
A02	31600000	31600000	0.023616	2.6e-05	0.011596	0.017564	0.005023
A02	31800000	31800000	0.022316	7.1e-05	0.010957	0.016607	0.004765
A02	32000000	32000000	0.022832	4.9e-05	0.010876	0.016849	0.004645
A02	32200000	32200000	0.022292	4.9e-05	0.010777	0.016549	0.004522
A02	32400000	32400000	0.020261	4.9e-05	0.010115	0.015205	0.004279
A02	32600000	32600000	0.020782	4.6e-05	0.010543	0.015674	0.004361
A02	32800000	32800000	0.02228	1e-06	0.011193	0.016746	0.00462
A02	33000000	33000000	0.022692	0	0.011738	0.017213	0.004728
A02	33200000	33200000	0.022622	0	0.011805	0.017215	0.004814
A02	33400000	33400000	0.022067	0	0.011252	0.016666	0.004481
A02	33600000	33600000	0.020194	7e-06	0.010584	0.015397	0.004299
A02	33800000	33800000	0.019383	3.1e-05	0.010367	0.014888	0.004274
A02	34000000	34000000	0.018967	3.2e-05	0.010066	0.014531	0.004421
A02	34200000	34200000	0.019926	3.2e-05	0.010474	0.015228	0.00468
A02	34400000	34400000	0.021166	3.2e-05	0.011058	0.016132	0.005103
A02	34600000	34600000	0.021998	2.5e-05	0.011214	0.016621	0.00525
A02	34800000	34800000	0.022072	1.4e-05	0.01126	0.016674	0.005342
A02	35000000	35000000	0.019911	8.4e-05	0.010136	0.015039	0.004791
A02	35200000	35200000	0.019702	8.4e-05	0.009949	0.014838	0.004711
A02	35400000	35400000	0.020051	8.4e-05	0.010342	0.015231	0.004793
A02	35600000	35600000	0.021083	8.5e-05	0.010816	0.016	0.004966
A02	35800000	35800000	0.020984	9e-05	0.010677	0.015868	0.004875
A02	36000000	36000000	0.023298	3.8e-05	0.011893	0.017624	0.005406
A02	36200000	36200000	0.023413	3.8e-05	0.012127	0.01784	0.005508
A02	36400000	36400000	0.023283	3.8e-05	0.011776	0.017603	0.005616
A02	36600000	36600000	0.023388	3.7e-05	0.011948	0.017729	0.005699
A02	36800000	36800000	0.022766	1.9e-05	0.011248	0.017073	0.005731
A02	37000000	37000000	0.020108	1e-06	0.010073	0.015168	0.005815
A02	37200000	37200000	0.017221	1e-06	0.008166	0.012737	0.00531
A02	37400000	37400000	0.015199	1e-06	0.007095	0.011156	0.004415
A02	37600000	37600000	0.015225	1e-06	0.007032	0.01112	0.004285
A02	37800000	37800000	0.016601	1e-06	0.007935	0.012283	0.004276
A02	38000000	38000000	0.018753	9e-06	0.008869	0.013812	0.004149
A02	38200000	38200000	0.019072	9e-06	0.009764	0.014394	0.004208
A02	38400000	38400000	0.020754	1e-05	0.011852	0.016287	0.005261
A02	38600000	38600000	0.019666	1e-05	0.011333	0.015465	0.00512
A02	38800000	38800000	0.018328	1e-05	0.010716	0.014481	0.004761
A02	39000000	39000000	0.018704	1e-06	0.011187	0.0149	0.004948
A02	39200000	39200000	0.020488	1e-06	0.011529	0.015976	0.005135
A02	39400000	39400000	0.020975	8e-06	0.010442	0.015674	0.005
A02	39600000	39600000	0.020029	1e-05	0.00983	0.014984	0.004638
A02	39800000	39800000	0.019757	1e-05	0.009409	0.01466	0.004435
A02	40000000	40000000	0.019305	1e-05	0.008723	0.014095	0.003946
A02	40200000	40200000	0.019148	1e-05	0.008299	0.013796	0.003741
A02	40400000	40400000	0.018705	2.3e-05	0.008497	0.013688	0.003611
A02	40600000	40600000	0.019124	2.1e-05	0.008713	0.013941	0.003822
A02	40800000	40800000	0.020609	2.1e-05	0.009525	0.015059	0.004625
A02	41000000	41000000	0.022161	2.1e-05	0.010512	0.016344	0.005359
A02	41200000	41200000	0.022962	3.7e-05	0.011585	0.017282	0.005863
A02	41400000	41400000	0.023257	1.6e-05	0.011694	0.017471	0.005835
A02	41600000	41600000	0.024779	1.6e-05	0.012438	0.018581	0.00611
A02	41800000	41800000	0.023651	1.6e-05	0.012138	0.017881	0.00561
A02	42000000	42000000	0.023519	1.6e-05	0.01187	0.017661	0.005336
A02	42200000	42200000	0.022232	9e-06	0.01093	0.016536	0.0048
A02	42400000	42400000	0.023412	2.5e-05	0.011122	0.017263	0.004968
A02	42600000	42600000	0.021606	2.5e-05	0.010295	0.015956	0.004584
A02	42800000	42800000	0.022464	2.5e-05	0.01075	0.016594	0.004948
A02	43000000	43000000	0.025395	2.5e-05	0.011834	0.018613	0.006103
A02	43200000	43200000	0.02548	1.6e-05	0.011966	0.018698	0.00622
A02	43400000	43400000	0.024026	0	0.011452	0.017672	0.005852
A02	43600000	43600000	0.024995	0	0.012182	0.018513	0.006359
A02	43800000	43800000	0.025411	1e-06	0.01243	0.018743	0.006352
A02	44000000	44000000	0.021547	1e-06	0.01099	0.016076	0.005065
A02	44200000	44200000	0.021826	1e-06	0.011025	0.016266	0.005045
A02	44400000	44400000	0.023125	1.3e-05	0.011889	0.0174	0.005428
A02	44600000	44600000	0.023583	1.3e-05	0.011743	0.017547	0.005142
A02	44800000	44800000	0.023974	1.3e-05	0.011881	0.017936	0.005138
A02	45000000	45000000	0.026944	1.3e-05	0.013112	0.020062	0.005678
A02	45200000	45200000	0.028322	1.3e-05	0.01363	0.021017	0.005888
A02	45400000	45400000	0.027138	1e-06	0.013155	0.020134	0.005802
A02	45600000	45600000	0.02772	1e-06	0.013742	0.020777	0.006067
A02	45800000	45800000	0.026133	0	0.012912	0.019548	0.005748
A02	46000000	46000000	0.02368	1e-05	0.011771	0.017709	0.005171
A02	46200000	46200000	0.0221	1e-05	0.011141	0.016612	0.004864
A02	46400000	46400000	0.02311	1e-05	0.011335	0.017185	0.00492
A02	46600000	46600000	0.02343	1e-05	0.011452	0.017362	0.00516
A02	46800000	46800000	0.023206	3.8e-05	0.011348	0.017234	0.005135
A02	47000000	47000000	0.022229	2.8e-05	0.010963	0.016583	0.004932
A02	47200000	47200000	0.023109	2.8e-05	0.011302	0.017158	0.004997
A02	47400000	47400000	0.022131	2.8e-05	0.011116	0.016638	0.004804
A02	47600000	47600000	0.021295	2.8e-05	0.010395	0.015884	0.004419
A02	47800000	47800000	0.023128	0	0.011177	0.017177	0.004756
A02	48000000	48000000	0.024916	0	0.012008	0.01846	0.00516
A02	48200000	48200000	0.024112	0	0.011766	0.017972	0.005194
A02	48400000	48400000	0.02531	0	0.012303	0.018814	0.005664
A02	48600000	48600000	0.025082	0	0.012389	0.018729	0.005656
A02	48800000	48800000	0.026342	2e-06	0.012954	0.019617	0.005597
A02	49000000	49000000	0.025071	2e-06	0.01241	0.018646	0.005587
A02	49200000	49200000	0.024456	2.2e-05	0.012167	0.018222	0.005576
A02	49400000	49400000	0.022738	2.2e-05	0.011208	0.016897	0.004891
A02	49600000	49600000	0.024041	2.2e-05	0.011795	0.017855	0.005004
A02	49800000	49800000	0.021986	2e-05	0.010939	0.016411	0.004842
A02	50000000	50000000	0.021198	2.6e-05	0.01041	0.015868	0.004269
A02	50200000	50200000	0.022114	6e-06	0.010775	0.01645	0.004227
A02	50400000	50400000	0.022073	7e-06	0.010662	0.016423	0.003984
A02	50600000	50600000	0.020222	7e-06	0.009553	0.014924	0.003559
A02	50800000	50800000	0.019915	7e-06	0.009413	0.014656	0.003492
A02	51000000	51000000	0.021326	4e-06	0.010083	0.015669	0.003721
A02	51200000	51200000	0.022289	8e-06	0.010527	0.016417	0.003719
A02	51400000	51400000	0.022861	7e-06	0.010577	0.016623	0.003716
A02	51600000	51600000	0.022127	7e-06	0.010093	0.016009	0.003121
A02	51800000	51800000	0.021347	7e-06	0.009645	0.015438	0.002994
A02	52000000	52000000	0.020382	2.3e-05	0.009188	0.014725	0.002667
A02	52200000	52200000	0.017854	1.9e-05	0.007767	0.012765	0.002
A02	52400000	52400000	0.017695	1.9e-05	0.00777	0.012703	0.002133
A02	52600000	52600000	0.017815	2.2e-05	0.007854	0.012812	0.002614
A02	52800000	52800000	0.017368	2.2e-05	0.00774	0.01255	0.002416
A02	53000000	53000000	0.017305	3e-06	0.008025	0.01265	0.002682
A02	53200000	53200000	0.017683	3.2e-05	0.008357	0.012988	0.0031
A02	53400000	53400000	0.018108	3.2e-05	0.008734	0.013411	0.003348
A02	53600000	53600000	0.01838	2.9e-05	0.008985	0.013692	0.003436
A02	53800000	53800000	0.018939	2.9e-05	0.009001	0.013953	0.003259
A02	54000000	54000000	0.017396	0.000525	0.00797	0.012667	0.002893
A02	54200000	54200000	0.016011	0.000546	0.00721	0.011511	0.002806
A02	54400000	54400000	0.015678	0.000546	0.006961	0.011213	0.002706
A02	54600000	54600000	0.016174	0.000547	0.007211	0.011561	0.002692
A02	54800000	54800000	0.017608	0.000547	0.007899	0.012643	0.003271
A02	55000000	55000000	0.017871	5.1e-05	0.008434	0.013418	0.003523
A02	55200000	55200000	0.019297	1e-06	0.009347	0.014653	0.003568
A02	55400000	55400000	0.019423	1e-06	0.009535	0.014867	0.003554
A02	55600000	55600000	0.022312	0	0.011045	0.017075	0.00438
A02	55800000	55800000	0.021806	0	0.011155	0.016813	0.004396
A02	56000000	56000000	0.024292	0	0.011866	0.018012	0.004555
A02	56200000	56200000	0.026706	0	0.012769	0.019724	0.005005
A02	56400000	56400000	0.026781	0	0.012713	0.019678	0.005135
A02	56600000	56600000	0.023849	0	0.01112	0.017416	0.004436
A02	56800000	56800000	0.022727	0	0.010427	0.016599	0.004249
A02	57000000	57000000	0.022101	0	0.010359	0.016303	0.004361
A02	57200000	57200000	0.020933	3.8e-05	0.010267	0.015874	0.004327
A02	57400000	57400000	0.021603	3.9e-05	0.010843	0.01652	0.004492
A02	57600000	57600000	0.020947	4.3e-05	0.010703	0.016133	0.004401
A02	57800000	57800000	0.022817	4.3e-05	0.011619	0.017501	0.004756
A02	58000000	58000000	0.021707	4.3e-05	0.010984	0.016606	0.004531
A02	58200000	58200000	0.021479	5e-06	0.010414	0.015993	0.004273
A02	58400000	58400000	0.019912	4e-06	0.009197	0.014625	0.003813
A02	58600000	58600000	0.020503	1.9e-05	0.009316	0.015044	0.003777
A02	58800000	58800000	0.017877	2.2e-05	0.007807	0.012994	0.003224
A02	59000000	59000000	0.018768	2.2e-05	0.007735	0.013418	0.003399
A02	59200000	59200000	0.019315	2.2e-05	0.007836	0.013697	0.003499
A02	59400000	59400000	0.016779	0.000137	0.006898	0.011918	0.003137
A02	59600000	59600000	0.018097	0.000118	0.007318	0.012756	0.003393
A02	59800000	59800000	0.018794	0.00012	0.00796	0.012944	0.003579
A02	60000000	60000000	0.018138	0.00012	0.008325	0.012261	0.003489
A02	60200000	60200000	0.017237	0.00012	0.007809	0.011564	0.00339
A02	60400000	60400000	0.020828	1.6e-05	0.008843	0.013875	0.004133
A02	60600000	60600000	0.018785	1.6e-05	0.008109	0.012435	0.003757
A02	60800000	60800000	0.020959	0.000155	0.008832	0.014362	0.004202
A02	61000000	61000000	0.021761	0.000156	0.008881	0.015319	0.004231
A02	61200000	61200000	0.020123	0.000157	0.008767	0.01446	0.004081
A02	61400000	61400000	0.020438	0.000146	0.009259	0.014869	0.00393
A02	61600000	61600000	0.022192	0.000174	0.009922	0.016123	0.004168
A02	61800000	61800000	0.021773	4.7e-05	0.009751	0.015795	0.003924
A02	62000000	62000000	0.02122	4.6e-05	0.009465	0.015365	0.003839
A02	62200000	62200000	0.024145	4.5e-05	0.010371	0.017266	0.0042
A02	62400000	62400000	0.02329	4.6e-05	0.010291	0.016816	0.004174
A02	62600000	62600000	0.02243	1.8e-05	0.009737	0.016102	0.004172
A02	62800000	62800000	0.021669	3.1e-05	0.009325	0.015522	0.003978
A02	63000000	63000000	0.022651	3.1e-05	0.009764	0.016247	0.00411
A02	63200000	63200000	0.02225	3.5e-05	0.009591	0.015955	0.003974
A02	63400000	63400000	0.022045	4.3e-05	0.009361	0.015701	0.00387
A02	63600000	63600000	0.022097	4.3e-05	0.009697	0.015931	0.003831
A02	63800000	63800000	0.021794	3.9e-05	0.009937	0.015894	0.003964
A02	64000000	64000000	0.021997	3.9e-05	0.009919	0.015994	0.003816
A02	64200000	64200000	0.020209	3.5e-05	0.009158	0.01472	0.00357
A02	64400000	64400000	0.020775	2.6e-05	0.009373	0.015124	0.00366
A02	64600000	64600000	0.020774	2.6e-05	0.00937	0.015004	0.003621
A02	64800000	64800000	0.022011	0	0.009647	0.015769	0.003675
A02	65000000	65000000	0.020639	0	0.009062	0.014794	0.003568
A02	65200000	65200000	0.021905	1e-06	0.009671	0.015708	0.003758
A02	65400000	65400000	0.02141	2.1e-05	0.009638	0.015457	0.003707
A02	65600000	65600000	0.021123	2.1e-05	0.009476	0.015343	0.003649
A02	65800000	65800000	0.020794	2.1e-05	0.009578	0.015282	0.003509
A02	66000000	66000000	0.022744	2.1e-05	0.010484	0.016684	0.003661
A02	66200000	66200000	0.020897	2e-05	0.010392	0.015738	0.003811
A02	66400000	66400000	0.020929	0	0.011021	0.016064	0.004146
A02	66600000	66600000	0.022086	0	0.011491	0.016803	0.004327
A02	66800000	66800000	0.021451	3e-06	0.010903	0.016162	0.004284
A02	67000000	67000000	0.020608	8e-06	0.010458	0.015525	0.004428
A02	67200000	67200000	0.021723	8e-06	0.010792	0.016259	0.004382
A02	67400000	67400000	0.022514	8e-06	0.01031	0.016494	0.004105
A02	67600000	67600000	0.023934	3.6e-05	0.011032	0.017576	0.004303
A02	67800000	67800000	0.023791	3.3e-05	0.010998	0.017468	0.004318
A02	68000000	68000000	0.022613	4.8e-05	0.010558	0.016665	0.00413
A02	68200000	68200000	0.023221	4.8e-05	0.010251	0.016841	0.00405
A02	68400000	68400000	0.023605	5.2e-05	0.010599	0.01711	0.004231
A02	68600000	68600000	0.022052	2.4e-05	0.009881	0.016018	0.004048
A02	68800000	68800000	0.021191	2.4e-05	0.009528	0.015482	0.003907
A02	69000000	69000000	0.021637	0.000118	0.00966	0.015814	0.003792
A02	69200000	69200000	0.020657	0.000118	0.009208	0.015085	0.003712
A02	69400000	69400000	0.01945	0.00021	0.008638	0.014189	0.003503
A02	69600000	69600000	0.017459	0.000212	0.007706	0.012685	0.003186
A02	69800000	69800000	0.015811	0.000225	0.007534	0.011706	0.003047
A02	70000000	70000000	0.012213	0.000122	0.006148	0.009169	0.002643
A02	70200000	70200000	0.009264	0.000122	0.004868	0.007036	0.002035
A02	70400000	70400000	0.006343	2.6e-05	0.003532	0.004936	0.001453
A02	70600000	70600000	0.004761	2.7e-05	0.002868	0.003841	0.001229
A02	70800000	70800000	0.00447	4.3e-05	0.002169	0.003329	0.001068
A02	71000000	71000000	0.007852	3.2e-05	0.003515	0.005705	0.001515
A02	71200000	71200000	0.010246	3.2e-05	0.00457	0.007453	0.001966
A02	71400000	71400000	0.013886	3.2e-05	0.006097	0.009917	0.002609
A02	71600000	71600000	0.016917	2.9e-05	0.007433	0.012081	0.003079
A02	71800000	71800000	0.018864	1.3e-05	0.008327	0.01351	0.00335
A02	72000000	72000000	0.019493	3.1e-05	0.008473	0.013917	0.003226
A02	72200000	72200000	0.021833	3.2e-05	0.009737	0.015715	0.003729
A02	72400000	72400000	0.022393	3.2e-05	0.010083	0.016292	0.003715
A02	72600000	72600000	0.023007	3.2e-05	0.010703	0.016889	0.003987
A02	72800000	72800000	0.022276	1.9e-05	0.010485	0.016419	0.003892
A02	73000000	73000000	0.023492	1e-06	0.01135	0.017428	0.004443
A02	73200000	73200000	0.024524	0	0.011872	0.018214	0.004622
A02	73400000	73400000	0.023915	0	0.011742	0.017827	0.004663
A02	73600000	73600000	0.023215	0	0.011239	0.017228	0.004429
A02	73800000	73800000	0.02451	2e-06	0.011818	0.01818	0.004707
A02	74000000	74000000	0.022125	2e-06	0.010696	0.016432	0.004271
A02	74200000	74200000	0.019788	4.5e-05	0.009471	0.014648	0.003802
A02	74400000	74400000	0.01909	4.6e-05	0.00909	0.014124	0.003717
A02	74600000	74600000	0.01825	5.9e-05	0.009003	0.013661	0.003655
A02	74800000	74800000	0.016675	0.000105	0.008198	0.012458	0.003331
A02	75000000	75000000	0.013873	0.000155	0.006902	0.010409	0.002796
A02	75200000	75200000	0.013576	0.000124	0.006808	0.010201	0.002726
A02	75400000	75400000	0.014419	0.000123	0.00698	0.010679	0.002953
A02	75600000	75600000	0.015523	0.000111	0.007202	0.01135	0.003019
A02	75800000	75800000	0.017344	6.3e-05	0.008051	0.012686	0.00343
A02	76000000	76000000	0.020022	1.3e-05	0.009501	0.014751	0.004014
A02	76200000	76200000	0.021267	1.1e-05	0.01015	0.015689	0.004302
A02	76400000	76400000	0.020179	1.1e-05	0.009765	0.014987	0.003855
A02	76600000	76600000	0.019847	1e-05	0.009494	0.014691	0.003813
A02	76800000	76800000	0.019019	1e-05	0.009153	0.014119	0.003676
A02	77000000	77000000	0.02061	0.000127	0.009807	0.015235	0.003997
A02	77200000	77200000	0.020049	0.000117	0.00932	0.014708	0.003858
A02	77400000	77400000	0.018829	0.000117	0.008576	0.013709	0.003861
A02	77600000	77600000	0.018333	0.000118	0.008301	0.01332	0.00376
A02	77800000	77800000	0.019651	0.00012	0.008912	0.014283	0.003853
A02	78000000	78000000	0.019711	3e-06	0.008643	0.01417	0.00367
A02	78200000	78200000	0.018709	3e-06	0.007916	0.013326	0.003523
A02	78400000	78400000	0.019238	5.2e-05	0.007829	0.013542	0.003715
A02	78600000	78600000	0.01626	0.000167	0.006459	0.011362	0.003254
A02	78800000	78800000	0.01563	0.00017	0.00618	0.010883	0.003181
A02	79000000	79000000	0.014822	0.00017	0.005978	0.010372	0.003039
A02	79200000	79200000	0.016147	0.00017	0.006972	0.011474	0.003218
A02	79400000	79400000	0.016765	0.000128	0.007714	0.012166	0.003121
A02	79600000	79600000	0.019805	1.2e-05	0.009194	0.014438	0.003598
A02	79800000	79800000	0.018373	7e-06	0.009912	0.014092	0.003868
A02	80000000	80000000	0.016627	7e-06	0.01033	0.013445	0.004104
A02	80200000	80200000	0.014872	7e-06	0.009727	0.012313	0.004013
A02	80400000	80400000	0.015448	1e-06	0.009817	0.012642	0.004216
A02	80600000	80600000	0.017789	1e-06	0.010916	0.014349	0.004841
A02	80800000	80800000	0.018939	1e-06	0.009962	0.014453	0.004508
A02	81000000	81000000	0.020777	1e-06	0.009572	0.015193	0.004374
A02	81200000	81200000	0.022866	1.1e-05	0.010313	0.016605	0.004686
A02	81400000	81400000	0.022778	1e-05	0.010643	0.016737	0.004606
A02	81600000	81600000	0.021675	1e-05	0.010218	0.016025	0.004209
A02	81800000	81800000	0.022259	1e-05	0.011041	0.016712	0.004791
A02	82000000	82000000	0.021437	1.9e-05	0.010894	0.016223	0.004857
A02	82200000	82200000	0.022089	9e-06	0.011335	0.016802	0.005087
A02	82400000	82400000	0.023777	9e-06	0.012134	0.018042	0.005386
A02	82600000	82600000	0.023104	9e-06	0.012052	0.017628	0.00559
A02	82800000	82800000	0.022988	1.4e-05	0.011709	0.017408	0.005277
A02	83000000	83000000	0.024017	5e-06	0.012108	0.018097	0.005339
A02	83200000	83200000	0.022575	5e-06	0.01152	0.017078	0.004947
A02	83400000	83400000	0.021092	7e-06	0.0109	0.016013	0.004705
A02	83600000	83600000	0.021792	8e-06	0.011086	0.016474	0.004694
A02	83800000	83800000	0.021387	3e-06	0.010811	0.016127	0.00448
A02	84000000	84000000	0.021052	3e-06	0.010708	0.015922	0.004295
A02	84200000	84200000	0.021329	3e-06	0.011005	0.016156	0.004336
A02	84400000	84400000	0.022117	1e-06	0.011454	0.016782	0.004511
A02	84600000	84600000	0.020762	0	0.010859	0.015783	0.004218
A02	84800000	84800000	0.021895	0	0.011525	0.016738	0.004566
A02	85000000	85000000	0.030691	0	0.01596	0.023376	0.006932
A02	85200000	85200000	0.031517	1.5e-05	0.015885	0.023766	0.006957
A02	85400000	85400000	0.031606	1.5e-05	0.015608	0.023677	0.006967
A02	85600000	85600000	0.032796	1.5e-05	0.016109	0.024556	0.007366
A02	85800000	85800000	0.032261	1.5e-05	0.015923	0.024271	0.007428
A02	86000000	86000000	0.023398	2.8e-05	0.011433	0.017563	0.005304
A02	86200000	86200000	0.023192	1.3e-05	0.011759	0.017622	0.005516
A02	86400000	86400000	0.022142	2.7e-05	0.01141	0.016905	0.005288
A02	86600000	86600000	0.020475	2.7e-05	0.010952	0.01581	0.004814
A02	86800000	86800000	0.019668	2.7e-05	0.010784	0.015187	0.004521
A02	87000000	87000000	0.018848	1.5e-05	0.010372	0.014581	0.004197
A02	87200000	87200000	0.018541	1.5e-05	0.010029	0.014255	0.003865
A02	87400000	87400000	0.018674	1e-06	0.010168	0.014395	0.003838
A02	87600000	87600000	0.018922	1e-06	0.0099	0.014388	0.003733
A02	87800000	87800000	0.019089	1e-06	0.009524	0.014309	0.003573
A02	88000000	88000000	0.018131	1.5e-05	0.008961	0.013539	0.003544
A02	88200000	88200000	0.017688	1.5e-05	0.008514	0.013088	0.003748
A02	88400000	88400000	0.01677	1.5e-05	0.007774	0.01227	0.003627
A02	88600000	88600000	0.018113	2.4e-05	0.008354	0.013253	0.003811
A02	88800000	88800000	0.017406	2.4e-05	0.007951	0.012692	0.003673
A02	89000000	89000000	0.017841	9e-06	0.008216	0.01306	0.003444
A02	89200000	89200000	0.01853	1.1e-05	0.008794	0.01373	0.003137
A02	89400000	89400000	0.019585	1.1e-05	0.009366	0.014497	0.003338
A02	89600000	89600000	0.019453	2e-06	0.009291	0.01435	0.003246
A02	89800000	89800000	0.021999	2e-06	0.010286	0.016151	0.003495
A02	90000000	90000000	0.023166	2e-06	0.010779	0.016831	0.003962
A02	90200000	90200000	0.022688	1e-06	0.010566	0.016471	0.004056
A02	90400000	90400000	0.02245	1e-06	0.01054	0.016355	0.004117
A02	90600000	90600000	0.021399	1e-06	0.010179	0.015664	0.004084
A02	90800000	90800000	0.021018	1e-06	0.010111	0.015388	0.003991
A02	91000000	91000000	0.020784	1e-06	0.0101	0.015359	0.003819
A02	91200000	91200000	0.022571	0	0.010873	0.016619	0.004142
A02	91400000	91400000	0.023801	0	0.01162	0.017634	0.00424
A02	91600000	91600000	0.024191	0	0.011755	0.017885	0.004373
A02	91800000	91800000	0.022868	0	0.011252	0.017036	0.004562
A02	92000000	92000000	0.022825	0.000214	0.011207	0.017043	0.004663
A02	92200000	92200000	0.017717	0.000223	0.008637	0.013224	0.003728
A02	92400000	92400000	0.013162	0.000246	0.006406	0.009832	0.003041
A02	92600000	92600000	0.015485	0.000246	0.007344	0.011507	0.003381
A02	92800000	92800000	0.016917	0.000246	0.008172	0.012608	0.003575
A02	93000000	93000000	0.018624	5e-05	0.009197	0.013978	0.004022
A02	93200000	93200000	0.022551	4.1e-05	0.011243	0.016961	0.004742
A02	93400000	93400000	0.025919	1.8e-05	0.012854	0.019434	0.005174
A02	93600000	93600000	0.022494	1.8e-05	0.01136	0.016951	0.004526
A02	93800000	93800000	0.020948	2e-05	0.01051	0.015737	0.004224
A02	94000000	94000000	0.020651	2e-06	0.010154	0.015372	0.003855
A02	94200000	94200000	0.020035	2e-06	0.00984	0.014913	0.003712
A02	94400000	94400000	0.020706	3e-06	0.010172	0.015424	0.003967
A02	94600000	94600000	0.023024	4e-06	0.011326	0.017149	0.004437
A02	94800000	94800000	0.023517	2e-06	0.011646	0.017563	0.004442
A02	95000000	95000000	0.022761	3e-06	0.01135	0.017052	0.004413
A02	95200000	95200000	0.022042	3e-06	0.010646	0.016338	0.004462
A02	95400000	95400000	0.021317	2e-06	0.010183	0.015769	0.004253
A02	95600000	95600000	0.020024	3.7e-05	0.00951	0.014797	0.003949
A02	95800000	95800000	0.021254	3.7e-05	0.010194	0.015746	0.004257
A02	96000000	96000000	0.021778	3.6e-05	0.010456	0.01619	0.004433
A02	96200000	96200000	0.021343	3.7e-05	0.010625	0.016052	0.004224
A02	96400000	96400000	0.022043	3.7e-05	0.010978	0.016586	0.004213
A02	96600000	96600000	0.021376	1e-06	0.010797	0.016155	0.004188
A02	96800000	96800000	0.019888	2e-05	0.010061	0.015039	0.003959
A02	97000000	97000000	0.019057	2.1e-05	0.009613	0.014329	0.003773
A02	97200000	97200000	0.020932	2e-05	0.010675	0.015802	0.004631
A02	97400000	97400000	0.020799	2e-05	0.010672	0.015685	0.004932
A02	97600000	97600000	0.024199	2e-05	0.012057	0.018046	0.005905
A02	97800000	97800000	0.025446	1e-06	0.012516	0.018914	0.006262
A02	98000000	98000000	0.026723	0	0.013108	0.020006	0.006344
A02	98200000	98200000	0.027231	0	0.013294	0.020367	0.0062
A02	98400000	98400000	0.027597	0	0.013487	0.020684	0.006293
A02	98600000	98600000	0.024281	0	0.011891	0.018258	0.005302
A02	98800000	98800000	0.022608	8e-06	0.011127	0.017088	0.004811
A02	99000000	99000000	0.021862	1e-05	0.010953	0.016516	0.005083
A02	99200000	99200000	0.022677	1e-05	0.011174	0.016997	0.005095
A02	99400000	99400000	0.021613	2.1e-05	0.010591	0.016202	0.004773
A02	99600000	99600000	0.020987	2.1e-05	0.010637	0.016013	0.004904
A02	99800000	99800000	0.020647	1.3e-05	0.011621	0.01634	0.005354
A02	100000000	100000000	0.021246	1.1e-05	0.012091	0.016992	0.005638
A02	100200000	100200000	0.01911	1.1e-05	0.011748	0.016474	0.005523
A02	100400000	100400000	0.022225	1e-06	0.013181	0.018683	0.006182
A02	100600000	100600000	0.024116	1e-06	0.01394	0.019892	0.00651
A02	100800000	100800000	0.028892	1e-06	0.015408	0.023091	0.00752
A02	101000000	101000000	0.029132	2e-06	0.015247	0.022975	0.007348
A02	101200000	101200000	0.02961	2e-06	0.015	0.022356	0.007256
A02	101400000	101400000	0.026602	1e-06	0.014365	0.020516	0.007102
A02	101600000	101600000	0.025334	1e-06	0.014759	0.02002	0.007146
A02	101800000	101800000	0.021055	2e-06	0.013313	0.016914	0.006328
A02	102000000	102000000	0.019572	1e-06	0.013464	0.016112	0.007056
A02	102200000	102200000	0.017336	2e-06	0.012299	0.014441	0.006773
A02	102400000	102400000	0.016293	4e-06	0.011621	0.013629	0.006384
A02	102600000	102600000	0.017416	6e-06	0.011159	0.014018	0.006193
A02	102800000	102800000	0.016441	5e-06	0.009707	0.012893	0.005433
A02	103000000	103000000	0.016357	5e-06	0.008558	0.012448	0.004119
A02	103200000	103200000	0.018402	4e-06	0.009553	0.013975	0.004237
A02	103400000	103400000	0.019573	2e-06	0.009672	0.014627	0.004227
A02	103600000	103600000	0.019547	1e-06	0.009562	0.014546	0.004339
A02	103800000	103800000	0.020606	1e-06	0.010345	0.015481	0.004807
A02	104000000	104000000	0.02061	1e-06	0.010397	0.015544	0.004821
A02	104200000	104200000	0.020911	1e-06	0.010407	0.015653	0.004953
A02	104400000	104400000	0.021204	1e-06	0.010589	0.015888	0.005142
A02	104600000	104600000	0.019954	1e-06	0.010045	0.015038	0.004918
A02	104800000	104800000	0.020872	1e-06	0.01019	0.015561	0.004939
A02	105000000	105000000	0.021844	2e-06	0.010335	0.016108	0.005009
A02	105200000	105200000	0.023389	3e-06	0.011091	0.01727	0.005523
A02	105400000	105400000	0.022652	3e-06	0.010637	0.016645	0.005194
A02	105600000	105600000	0.021976	2e-06	0.010255	0.016099	0.004934
A02	105800000	105800000	0.020123	2e-06	0.009583	0.014915	0.004503
A02	106000000	106000000	0.020041	3e-06	0.009966	0.015121	0.004773
A02	106200000	106200000	0.017215	2e-06	0.008625	0.013058	0.003926
A02	106400000	106400000	0.016254	2e-06	0.008197	0.012377	0.003773
A02	106600000	106600000	0.016606	3e-06	0.008457	0.01269	0.003858
A02	106800000	106800000	0.017595	3e-06	0.008779	0.013278	0.00408
A02	107000000	107000000	0.01566	3e-06	0.007815	0.011742	0.003597
A02	107200000	107200000	0.013936	3e-06	0.006989	0.010466	0.003276
A02	107400000	107400000	0.011314	3e-06	0.00566	0.008491	0.002634
A02	107600000	107600000	0.008321	2e-06	0.00412	0.006218	0.001937
A02	107800000	107800000	0.00435	2e-06	0.002164	0.003247	0.00103
A02	108000000	108000000	0.001731	0	0.000881	0.001295	0.000466
A03	0	0	0.012582	0.000113	0.00625	0.009446	0.00295
A03	200000	200000	0.016717	6.9e-05	0.007863	0.012303	0.003587
A03	400000	400000	0.018074	6.9e-05	0.008432	0.013236	0.003869
A03	600000	600000	0.019951	6.6e-05	0.009462	0.014655	0.004387
A03	800000	800000	0.019659	0	0.00938	0.014483	0.004259
A03	1000000	1000000	0.019902	0	0.009324	0.014569	0.00443
A03	1200000	1200000	0.017067	1.3e-05	0.008273	0.012605	0.004042
A03	1400000	1400000	0.014843	4.9e-05	0.007327	0.011049	0.003702
A03	1600000	1600000	0.014982	5e-05	0.007239	0.011115	0.003619
A03	1800000	1800000	0.014798	5.2e-05	0.007049	0.010936	0.003511
A03	2000000	2000000	0.014473	5.2e-05	0.007015	0.010852	0.003382
A03	2200000	2200000	0.01476	4.2e-05	0.007234	0.01111	0.003483
A03	2400000	2400000	0.015658	7e-06	0.007666	0.011797	0.0036
A03	2600000	2600000	0.013968	6e-06	0.006969	0.010567	0.003229
A03	2800000	2800000	0.01557	1e-05	0.007849	0.011855	0.003624
A03	3000000	3000000	0.015622	1.1e-05	0.007846	0.011744	0.003667
A03	3200000	3200000	0.016267	9e-06	0.008186	0.012328	0.003825
A03	3400000	3400000	0.016701	1.1e-05	0.008377	0.012628	0.003913
A03	3600000	3600000	0.017616	1.1e-05	0.008727	0.01328	0.004007
A03	3800000	3800000	0.016461	6e-06	0.008109	0.012336	0.003835
A03	4000000	4000000	0.016145	5e-06	0.008024	0.012161	0.003814
A03	4200000	4200000	0.014683	2.4e-05	0.007361	0.011042	0.003574
A03	4400000	4400000	0.016059	2.1e-05	0.007991	0.012032	0.003838
A03	4600000	4600000	0.016564	2.1e-05	0.008247	0.012409	0.004067
A03	4800000	4800000	0.016197	2.1e-05	0.008136	0.012171	0.003976
A03	5000000	5000000	0.016651	2.1e-05	0.008356	0.01252	0.003948
A03	5200000	5200000	0.018896	1e-06	0.009208	0.014064	0.004213
A03	5400000	5400000	0.018387	4e-06	0.008918	0.013684	0.004053
A03	5600000	5600000	0.019488	4e-06	0.009754	0.014643	0.004343
A03	5800000	5800000	0.02018	3e-06	0.010069	0.01513	0.004392
A03	6000000	6000000	0.021491	3e-06	0.010671	0.016096	0.004619
A03	6200000	6200000	0.022271	4e-06	0.011271	0.016776	0.004838
A03	6400000	6400000	0.023688	3e-06	0.012042	0.017914	0.005147
A03	6600000	6600000	0.022176	3e-06	0.011211	0.016672	0.00474
A03	6800000	6800000	0.021841	8e-06	0.011078	0.01645	0.00479
A03	7000000	7000000	0.021247	9e-06	0.010858	0.016025	0.004839
A03	7200000	7200000	0.019476	1e-05	0.010037	0.014727	0.004577
A03	7400000	7400000	0.018479	8e-06	0.009647	0.013972	0.004415
A03	7600000	7600000	0.018474	9e-06	0.009593	0.014019	0.004407
A03	7800000	7800000	0.0196	5e-06	0.009993	0.014771	0.004568
A03	8000000	8000000	0.019692	4e-06	0.010107	0.01489	0.004626
A03	8200000	8200000	0.020081	2e-06	0.010254	0.015167	0.004695
A03	8400000	8400000	0.019745	2e-06	0.010115	0.01492	0.00471
A03	8600000	8600000	0.019611	2e-06	0.009791	0.014704	0.004605
A03	8800000	8800000	0.01867	2e-06	0.009473	0.014086	0.004418
A03	9000000	9000000	0.018803	5e-06	0.009402	0.014107	0.004289
A03	9200000	9200000	0.018401	5e-06	0.009283	0.013835	0.004263
A03	9400000	9400000	0.018806	5e-06	0.009296	0.014048	0.004189
[truncated: 10,233 more rows]

## Sheet: EDFig.1a (syntenic blocks A)
Source Data Extended Data Fig. 1. Information of genome information, genome density, repeat density, indel density, SNP density, A and D syntenic blocks
[truncated: 73 more rows]

[truncated: 22 more sheets: EDFig.1a (syntenic blocks D), EDFig.1b (genome info), EDFig.1b (gene density), EDFig.1b (repeat density), EDFig.1b (indel density), EDFig.1b (SNP density), EDFig.1b (syntenic blocks A), EDFig.1b (syntenic blocks D), EDFig.1c (genome info), EDFig.1c (gene density), EDFig.1c (repeat density), EDFig.1c (indel density), EDFig.1c (SNP density), EDFig.1c (syntenic blocks A), EDFig.1c (syntenic blocks D), EDFig.1d (genome info), EDFig.1d (gene density), EDFig.1d (repeat density), EDFig.1d (indel density), EDFig.1d (SNP density) …]
