# Supplementary material for: Genomic diversifications of five Gossypium allopolyploid species and their impact on cotton improvement
Source: Nat Genet. 2020 Apr 20;52(5):525–33. doi: 10.1038/s41588-020-0614-5 (PMC7203012; doi:10.1038/s41588-020-0614-5)
Supplement: Source Data Extended Data Fig. 2 — Copy number variants (CNVs) and structural variations in TM-1 and 3-79 relative to the published data. [file 41588_2020_614_MOESM9_ESM.xlsx]

## Sheet: EDFig. 2-1
Source Data Extended Data Fig. 2. List of species-specific genes and copy number variation between Gh and Gb in this study and Hu et al. (2019)
Source Data Extended Data Fig. 2-1 | List of CNVs in GhTM1 (this study vs. Hu et al. 2019)
V1	GhTM1.Chen	GhTM1.Hu
OG0000000	Gohir.A02G088400, Gohir.A02G129500, Gohir.A02G129600, Gohir.A05G016900, Gohir.A05G223800, Gohir.A06G140200, Gohir.A08G030600, Gohir.A08G238700, Gohir.A08G238800, Gohir.A10G051000, Gohir.A10G051100, Gohir.A10G051200, Gohir.A10G087300, Gohir.A11G176900, Gohir.A13G134000, Gohir.A13G215900, Gohir.D02G097600, Gohir.D03G040300, Gohir.D03G040400, Gohir.D05G017800, Gohir.D05G226600, Gohir.D06G146600, Goh…	GH_A02G1029, GH_A02G1539, GH_A02G1540, GH_A05G0169, GH_A05G2238, GH_A06G1626, GH_A08G0348, GH_A08G2721, GH_A10G0520, GH_A10G0521, GH_A10G0872, GH_A11G1854, GH_A13G1574, GH_A13G2438, GH_D02G1001, GH_D03G0404, GH_D03G0405, GH_D05G0173, GH_D05G2264, GH_D06G1665, GH_D08G0369, GH_D08G2718, GH_D10G0547, GH_D10G0548, GH_D10G0549, GH_D10G1093, GH_D13G1524, GH_D13G2429
OG0000001	Gohir.A01G220700, Gohir.A02G142000, Gohir.A03G037100, Gohir.A03G039900, Gohir.A04G081700, Gohir.A05G099100, Gohir.A08G000117, Gohir.A08G000125, Gohir.A08G000185, Gohir.A08G001100, Gohir.A08G001200, Gohir.A10G048900, Gohir.A13G228000, Gohir.A13G229500, Gohir.D01G209700, Gohir.D03G038800, Gohir.D03G128200, Gohir.D03G131200, Gohir.D04G120300, Gohir.D05G099000, Gohir.D08G009700, Gohir.D08G009800, Goh…	GH_A01G2379, GH_A02G1672, GH_A03G0478, GH_A03G0510, GH_A04G1003, GH_A05G0999, GH_A08G0022, GH_A08G0025, GH_A08G0038, GH_A08G0050, GH_A08G0052, GH_A10G0492, GH_A13G2565, GH_A13G2577, GH_D01G2458, GH_D03G0389, GH_D03G1463, GH_D03G1498, GH_D04G1335, GH_D05G0986, GH_D08G0025, GH_D08G0038, GH_D08G0051, GH_D08G0053, GH_D10G0518
OG0000003	Gohir.A02G002400, Gohir.A02G002500, Gohir.A02G102700, Gohir.A08G095400, Gohir.A09G183500, Gohir.A09G213670, Gohir.A11G023700, Gohir.A11G094300, Gohir.A12G252300, Gohir.D02G002700, Gohir.D02G002800, Gohir.D03G081300, Gohir.D08G133000, Gohir.D09G178200, Gohir.D09G215400, Gohir.D10G113300, Gohir.D11G023400, Gohir.D11G099300, Gohir.D12G253200	GH_A02G0028, GH_A02G0029, GH_A02G1147, GH_A08G1154, GH_A09G1986, GH_A09G2337, GH_A11G0228, GH_A11G0980, GH_A12G2716, GH_D02G0026, GH_D02G0027, GH_D03G0916, GH_D08G1353, GH_D09G1933, GH_D09G2275, GH_D10G1238, GH_D11G0133, GH_D11G0231, GH_D11G1011, GH_D12G2744
OG0000004	Gohir.A01G001300, Gohir.A01G175900, Gohir.A01G222600, Gohir.A03G041800, Gohir.A03G209900, Gohir.A04G056700, Gohir.A05G349400, Gohir.A05G388800, Gohir.A07G098200, Gohir.A08G000300, Gohir.A08G107700, Gohir.A09G156400, Gohir.A10G218600, Gohir.A11G054900, Gohir.A11G055000, Gohir.A11G228966, Gohir.A13G019400, Gohir.A13G227700, Gohir.D01G001000, Gohir.D01G166800, Gohir.D01G212100, Gohir.D02G231500, Goh…
OG0000005		GH_A01G0012, GH_A01G1897, GH_A01G2405, GH_A03G0530, GH_A03G2346, GH_A04G0645, GH_A05G3690, GH_A05G4091, GH_A07G1075, GH_A08G0043, GH_A08G1300, GH_A09G1730, GH_A10G2419, GH_A11G0579, GH_A11G2385, GH_A13G0205, GH_A13G2562, GH_D01G0012, GH_D01G1999, GH_D01G2483, GH_D02G2515, GH_D03G1438, GH_D04G0281, GH_D04G0652, GH_D04G0939, GH_D07G1062, GH_D08G0044, GH_D08G1247, GH_D09G1677, GH_D10G2518, GH_D11G06…
OG0000006	Gohir.A01G123350, Gohir.A01G137552, Gohir.A02G078601, Gohir.A03G100150, Gohir.A04G060726, Gohir.A04G067714, Gohir.A05G308150, Gohir.A05G320708, Gohir.A05G321508, Gohir.A06G078350, Gohir.A06G117302, Gohir.A06G122202, Gohir.A08G126250, Gohir.A09G030833, Gohir.A09G033875, Gohir.A09G043001, Gohir.A10G224850, Gohir.A11G189066, Gohir.A13G115450, Gohir.D07G170275, Gohir.D10G193250	GH_A01G1570, GH_A02G1288, GH_A04G0820, GH_A04G0845, GH_A06G1332, GH_A09G0542, GH_A12G0826, GH_A13G1134
OG0000007	Gohir.A02G169500, Gohir.A03G199600, Gohir.A04G123500, Gohir.A06G005900, Gohir.A11G041300, Gohir.A11G177100, Gohir.A13G086625, Gohir.D02G220900, Gohir.D03G010500, Gohir.D04G165500, Gohir.D06G001700, Gohir.D11G044600, Gohir.D11G184900, Gohir.D13G096500	GH_A02G1961, GH_A03G2241, GH_A04G1482, GH_A06G0052, GH_A11G0441, GH_A11G1858, GH_A13G0994, GH_D02G2412, GH_D03G0103, GH_D04G1822, GH_D11G0460, GH_D11G1892, GH_D13G0990
OG0000008	Gohir.D10G170801, Gohir.D13G052432	GH_A02G1514, GH_A04G0209, GH_A07G0698, GH_A08G1064, GH_A09G0929, GH_A12G2391, GH_A13G0499, GH_A13G1051, GH_D01G1578, GH_D02G0650, GH_D02G0862, GH_D03G0341, GH_D04G1400, GH_D06G0788, GH_D06G1431, GH_D07G1523, GH_D07G2091, GH_D08G0308, GH_D08G1103, GH_D08G1582, GH_D09G0389, GH_D11G1934, GH_D11G2249, GH_D11G2754, GH_D13G1800
OG0000009	Gohir.1Z049440, Gohir.1Z049585, Gohir.1Z049593, Gohir.1Z049685, Gohir.A04G050550, Gohir.A07G187633, Gohir.A09G031311, Gohir.A09G031333, Gohir.A09G031344, Gohir.A09G031366, Gohir.A09G055450, Gohir.A12G075765, Gohir.D02G159050, Gohir.D05G098650, Gohir.D06G088566, Gohir.D08G114208, Gohir.D12G077407, Gohir.D12G096750	GH_A01G1562, GH_A04G0822, GH_A07G2121, GH_A07G2129, GH_A09G0402, GH_A09G0735, GH_A12G2310, GH_D12G0818
OG0000011	Gohir.1Z049335, Gohir.D05G328945, Gohir.D05G328950, Gohir.D05G328955, Gohir.D05G328960, Gohir.D05G328965, Gohir.D05G328970, Gohir.D05G328975, Gohir.D05G328980, Gohir.D05G329000, Gohir.D05G329033, Gohir.D05G329066, Gohir.D05G329099, Gohir.D05G329132	GH_scaffold2234_objG0001, GH_scaffold245_objG0001, GH_scaffold245_objG0002, GH_scaffold245_objG0003, GH_scaffold245_objG0004, GH_scaffold245_objG0005, GH_scaffold245_objG0006, GH_scaffold245_objG0007, GH_scaffold314_objG0001, GH_scaffold4423_objG0001
OG0000012	Gohir.A01G116801, Gohir.A01G145614, Gohir.A01G201950, Gohir.A01G209050, Gohir.A05G239250, Gohir.A06G141133, Gohir.A08G119166, Gohir.A08G203366, Gohir.A09G200200, Gohir.A10G090350, Gohir.A10G122250, Gohir.A10G176350, Gohir.A12G210350, Gohir.A13G017966, Gohir.A13G041750, Gohir.A13G051550, Gohir.A13G143901, Gohir.A13G164050, Gohir.D08G061401, Gohir.D10G135250, Gohir.D11G247150, Gohir.D12G069001	GH_D02G1249
OG0000013	Gohir.A05G110900, Gohir.D02G104000	GH_A03G0257, GH_A03G0258, GH_A03G0596, GH_A03G0911, GH_A05G0919, GH_A05G1119, GH_A08G2076, GH_A09G0513, GH_A11G3495, GH_A13G2534, GH_D02G1082, GH_D03G1367, GH_D03G1709, GH_D03G1710, GH_D05G0911, GH_D05G1114, GH_D07G1281, GH_D08G2085, GH_D09G0508, GH_D11G3501, GH_D13G2529
OG0000014	Gohir.A01G075300, Gohir.A01G075600, Gohir.A04G021000, Gohir.A04G021200, Gohir.A11G280100, Gohir.A13G140800, Gohir.D01G062600, Gohir.D01G062900, Gohir.D05G365600, Gohir.D05G365700, Gohir.D11G290400, Gohir.D13G145600	GH_A01G0725, GH_A04G0207, GH_A11G3137, GH_A13G1659, GH_D01G0722, GH_D01G0725, GH_D05G3858, GH_D05G3860, GH_D11G3168, GH_D13G1608
OG0000015	Gohir.A04G061600, Gohir.A05G287800, Gohir.A08G051700, Gohir.A10G201500, Gohir.A11G223000, Gohir.A12G028500, Gohir.A12G115900, Gohir.D01G152400, Gohir.D05G289000, Gohir.D05G384500	GH_A04G0791, GH_A05G2900, GH_A08G0576, GH_A10G2219, GH_A11G2472, GH_A12G0264, GH_A12G0304, GH_A12G1323, GH_D01G1832, GH_D05G2925, GH_D05G4025
OG0000016	Gohir.A05G154100, Gohir.A06G132300, Gohir.A06G199700, Gohir.A09G074750, Gohir.A09G074800, Gohir.A10G035600, Gohir.D05G156900, Gohir.D06G137800, Gohir.D06G207000, Gohir.D09G074600, Gohir.D10G036300	GH_A05G1547, GH_A06G1520, GH_A06G2273, GH_A09G0936, GH_A10G0371, GH_D05G1576, GH_D06G1559, GH_D06G2312, GH_D09G0891, GH_D10G0387
OG0000017	Gohir.A07G146100, Gohir.A08G031000, Gohir.A08G135100, Gohir.A09G178300, Gohir.A12G264400, Gohir.D07G152200, Gohir.D08G042100, Gohir.D08G156100, Gohir.D09G173900, Gohir.D12G264600	GH_A07G1588, GH_A08G0352, GH_A08G1614, GH_A09G1935, GH_A11G0828, GH_A12G2844, GH_D07G1594, GH_D08G0374, GH_D08G1627, GH_D09G1888, GH_D12G2867
OG0000018	Gohir.A03G015900, Gohir.A03G016000, Gohir.A03G047400, Gohir.A03G078000, Gohir.A05G091200, Gohir.A08G181100, Gohir.A09G041865, Gohir.A09G162600, Gohir.A11G306300, Gohir.A13G225600, Gohir.D03G119800, Gohir.D03G151900, Gohir.D03G152000, Gohir.D05G092100, Gohir.D05G111300, Gohir.D07G122700, Gohir.D08G199800, Gohir.D09G042600, Gohir.D09G158200, Gohir.D11G321700, Gohir.D13G230700
OG0000019	Gohir.A05G151300, Gohir.A07G090900, Gohir.A07G091000, Gohir.A07G091100, Gohir.A09G078600, Gohir.A11G141400, Gohir.D05G153700, Gohir.D07G095600, Gohir.D07G095800, Gohir.D10G038500, Gohir.D11G147700	GH_A05G1519, GH_A07G1004, GH_A07G1005, GH_A07G2647, GH_A09G0975, GH_A11G1485, GH_D05G1546, GH_D07G0991, GH_D10G0410, GH_D11G1512
OG0000020	Gohir.D04G063366, Gohir.D07G124050	GH_A01G2001, GH_A02G0677, GH_A02G1228, GH_A03G1302, GH_A05G2630, GH_A05G3512, GH_A06G1015, GH_A07G1182, GH_A09G0625, GH_A11G2147, GH_A12G1876, GH_A13G1147, GH_A13G1288, GH_A13G1469, GH_A13G2301, GH_D05G3056, GH_D08G1220, GH_D11G2418, GH_D13G1216
OG0000021	Gohir.A10G231325, Gohir.D01G029450	GH_A02G2055, GH_A03G0917, GH_A03G1988, GH_A08G2886, GH_A10G1547, GH_A10G2377, GH_A10G2672, GH_A11G3215, GH_A12G0270, GH_A12G1539, GH_A13G0113, GH_D02G0766, GH_D02G1396, GH_D06G1783, GH_D09G0728, GH_D10G1471, GH_D10G1553, GH_D11G1157
OG0000023	Gohir.A03G172200, Gohir.A07G228700, Gohir.A10G196800, Gohir.A11G133600, Gohir.A12G232200, Gohir.D06G047450, Gohir.D07G230600	GH_A03G0305, GH_A03G1958, GH_A05G2192, GH_A07G2592, GH_A10G2158, GH_A11G1391, GH_A13G0865, GH_D01G0645, GH_D06G0479, GH_D07G2473, GH_D08G2688, GH_D09G2329, GH_D10G1381
OG0000026	Gohir.A08G201800, Gohir.D03G073800	GH_A03G1749, GH_A06G1646, GH_A09G0730, GH_A09G1327, GH_A10G1346, GH_A11G2025, GH_A11G2181, GH_A12G0521, GH_D02G0685, GH_D03G0769, GH_D06G0796, GH_D10G1038, GH_D10G1327, GH_D10G1378, GH_D11G1807, GH_D12G0899, GH_D12G1062, GH_D13G1386
OG0000030	Gohir.A08G185020, Gohir.D01G034401, Gohir.D01G193850, Gohir.D02G064100, Gohir.D04G075400, Gohir.D04G169700, Gohir.D06G133100, Gohir.D07G104000, Gohir.D07G116100, Gohir.D10G155925, Gohir.D10G213350, Gohir.D11G258550	GH_A07G0670, GH_A12G0909, GH_D04G0778, GH_D07G1205, GH_D10G2353, GH_D11G0551, GH_scaffold5612_objG0002
OG0000031	Gohir.A02G079300, Gohir.A03G180700, Gohir.A04G117900, Gohir.A07G214700, Gohir.D02G087333, Gohir.D02G203123, Gohir.D04G159600, Gohir.D05G218000, Gohir.D07G221300	GH_A02G0865, GH_A03G2049, GH_A04G1412, GH_A05G2151, GH_A07G2428, GH_D02G0886, GH_D02G2216, GH_D04G1759, GH_D05G2183, GH_D07G2372
OG0000032	Gohir.A05G103300, Gohir.A08G198100, Gohir.A09G149600, Gohir.A13G025600, Gohir.A13G230500, Gohir.D08G215500, Gohir.D09G145500, Gohir.D13G024200	GH_A03G0442, GH_A05G1040, GH_A08G2253, GH_A09G1669, GH_A13G0254, GH_A13G2587, GH_D03G1535, GH_D05G1029, GH_D08G2258, GH_D09G1615, GH_D13G0251
OG0000033	Gohir.A05G004000, Gohir.A05G064700, Gohir.A08G019200, Gohir.A13G178100, Gohir.D05G004400, Gohir.D05G067300, Gohir.D06G108300, Gohir.D08G029800, Gohir.D13G186200	GH_A05G0035, GH_A05G0658, GH_A06G1310, GH_A08G0234, GH_A13G2082, GH_D05G0039, GH_D05G0656, GH_D06G1184, GH_D08G0248, GH_D13G2062
OG0000034	Gohir.A01G223300, Gohir.A05G096700, Gohir.A06G177000, Gohir.A09G157200, Gohir.A11G326300, Gohir.D05G096900, Gohir.D06G173000, Gohir.D09G152500, Gohir.D11G345200	GH_A01G2411, GH_A05G0973, GH_A06G1925, GH_A09G1738, GH_A11G3719, GH_D01G2488, GH_D05G0960, GH_D06G1950, GH_D09G1684, GH_D11G3746
OG0000035	Gohir.A07G032200, Gohir.A11G185400, Gohir.A12G126300, Gohir.A12G241700, Gohir.D05G335100, Gohir.D09G022200, Gohir.D09G023175, Gohir.D12G195700	GH_A07G0366, GH_A08G2707, GH_A11G1935, GH_A12G1431, GH_A12G2610, GH_D04G0917, GH_D05G3530, GH_D09G0265, GH_D09G0283, GH_D12G1577, GH_D12G2132
OG0000036	Gohir.D12G197966, Gohir.D12G198032, Gohir.D12G198100, Gohir.D12G198200	GH_D12G2157, GH_D12G2158, GH_D12G2159, GH_D12G2160, GH_D12G2161, GH_D12G2162, GH_D12G2163, GH_D12G2164, GH_D12G2165, GH_D12G2166, GH_D12G2167, GH_D12G2168, GH_D12G2169, GH_D12G2170, GH_D12G2171
OG0000037	Gohir.A11G177950	GH_A02G1213, GH_A03G0503, GH_A03G1785, GH_A04G1750, GH_A05G3682, GH_A08G2071, GH_A09G2127, GH_A11G3059, GH_A12G1497, GH_D01G0486, GH_D01G0760, GH_D03G0315, GH_D04G0698, GH_D04G1142, GH_D07G1962, GH_D08G1255, GH_D09G2185, GH_D11G2093
OG0000039	Gohir.A01G109200, Gohir.A01G216500, Gohir.A04G076200, Gohir.A04G076400, Gohir.A04G076500, Gohir.A05G344600, Gohir.A07G116800, Gohir.A10G207701, Gohir.A12G076800, Gohir.D01G096000, Gohir.D01G205300, Gohir.D04G083100, Gohir.D04G115300, Gohir.D04G115400, Gohir.D06G174700, Gohir.D07G121200, Gohir.D10G215800, Gohir.D12G075100
OG0000040	Gohir.A07G130400, Gohir.A08G039601, Gohir.A10G045000, Gohir.A11G106600, Gohir.A12G121600, Gohir.D07G134800, Gohir.D08G049700, Gohir.D10G046300, Gohir.D11G111600, Gohir.D12G125200	GH_A07G1416, GH_A08G0436, GH_A11G1110, GH_A12G1384, GH_D07G1408, GH_D08G0455, GH_D10G0486, GH_D11G1140
OG0000047	Gohir.1Z049428, Gohir.1Z049632, Gohir.1Z049653, Gohir.D10G071264, Gohir.D10G071336	GH_D10G0755, GH_D10G0756, GH_D10G0757, GH_D10G0759, GH_D10G0760, GH_D10G0762, GH_D10G0765, GH_D10G0767, GH_D10G0769, GH_D10G0772, GH_D10G0773, GH_D10G2807, GH_D10G2816
OG0000048	Gohir.A03G093900, Gohir.A05G160900, Gohir.A06G047100, Gohir.A06G059500, Gohir.A06G211201, Gohir.A07G201400, Gohir.A11G137400, Gohir.A13G206200, Gohir.D02G123100, Gohir.D05G163600, Gohir.D06G047400, Gohir.D06G057700, Gohir.D06G210133, Gohir.D07G207700, Gohir.D10G142600, Gohir.D11G143800, Gohir.D13G210800	GH_D10G1776
OG0000049	Gohir.A03G112250, Gohir.D02G134333, Gohir.D02G138150, Gohir.D07G102950, Gohir.D07G106300, Gohir.D10G205550	GH_A03G1307, GH_A05G3466, GH_A09G2468, GH_A11G2222, GH_A12G2853, GH_D02G1468, GH_D02G1516, GH_D03G1015, GH_D07G1102, GH_D08G1035, GH_D09G0407, GH_D10G2277
OG0000050	Gohir.A05G377100, Gohir.A05G377200, Gohir.A05G377400, Gohir.A05G377500, Gohir.A05G377600, Gohir.D04G038100, Gohir.D04G038200, Gohir.D04G038300, Gohir.D04G038350, Gohir.D04G038400, Gohir.D04G038500	GH_A05G3958, GH_A05G3961, GH_A05G3977, GH_D04G0397, GH_D04G0398, GH_D04G0399, GH_D04G0400
OG0000051		GH_A02G0761, GH_A03G0591, GH_A04G1225, GH_A05G2641, GH_A05G2762, GH_A06G1699, GH_A07G1287, GH_A08G1492, GH_A12G1023, GH_A13G1166, GH_D03G0809, GH_D03G0825, GH_D06G0743, GH_D06G0811, GH_D10G1280, GH_D11G0542, GH_D12G0856, GH_D13G0665
OG0000052	Gohir.A03G054250, Gohir.A06G125902, Gohir.A08G097301, Gohir.A09G160750, Gohir.A11G140450, Gohir.A12G153950, Gohir.D01G150225, Gohir.D02G128001, Gohir.D06G064750, Gohir.D11G340040, Gohir.D12G092250	GH_A01G1166, GH_A10G1927, GH_D01G1093, GH_D04G0901, GH_D09G0353, GH_D11G1995
OG0000053	Gohir.A04G012568, Gohir.A04G012610, Gohir.A04G012652, Gohir.A04G014900, Gohir.A04G014932, Gohir.A04G015000, Gohir.A04G015100, Gohir.A04G015400, Gohir.A04G015500, Gohir.A04G015800, Gohir.A04G015900, Gohir.A04G016000, Gohir.A04G016050	GH_A04G0148, GH_A04G0149, GH_A04G0151, GH_A04G0154
OG0000054	Gohir.A04G043808, Gohir.A04G043812, Gohir.A04G043816, Gohir.A04G043820, Gohir.A04G043824, Gohir.A04G043828, Gohir.A04G043840, Gohir.A04G043844	GH_A04G0472, GH_A04G0473, GH_scaffold1770_objG0001, GH_scaffold2030_objG0001, GH_scaffold26522_objG0001, GH_scaffold3135_objG0001, GH_scaffold3217_objG0001, GH_scaffold3337_objG0001, GH_scaffold6137_objG0001
OG0000055	Gohir.A04G007200, Gohir.D05G356833, Gohir.D05G375550, Gohir.D05G375800, Gohir.D05G376232, Gohir.D05G376366, Gohir.D05G376800, Gohir.D05G380200, Gohir.D05G380400, Gohir.D05G380700, Gohir.D05G381301, Gohir.D05G381920, Gohir.D05G382000	GH_D05G3990, GH_D05G4000, GH_D05G4004, GH_D05G4067
OG0000056	Gohir.A02G052500, Gohir.A06G167400, Gohir.A10G110400, Gohir.D03G062600, Gohir.D09G037600, Gohir.D10G156100	GH_A02G0548, GH_A06G1921, GH_A08G1465, GH_A09G0792, GH_A10G1139, GH_D02G1675, GH_D03G0410, GH_D03G0701, GH_D09G0444, GH_D10G1730, GH_D11G1194
OG0000057	Gohir.A05G050200, Gohir.A05G057400, Gohir.A07G025100, Gohir.A08G251100, Gohir.A13G185400, Gohir.D05G051800, Gohir.D07G028600, Gohir.D08G272600, Gohir.D13G191900	GH_A05G0519, GH_A05G0588, GH_A07G0294, GH_A13G2139, GH_D05G0517, GH_D07G0307, GH_D08G2839, GH_D13G2124
OG0000058	Gohir.A08G042200, Gohir.A11G269300, Gohir.A13G174820, Gohir.D08G052000, Gohir.D08G086700, Gohir.D11G118800, Gohir.D11G279500, Gohir.D13G180650	GH_A08G0467, GH_A11G1187, GH_A11G3014, GH_A13G2033, GH_D08G0483, GH_D08G0832, GH_D11G1217, GH_D11G3045, GH_D13G1994
OG0000059	Gohir.A06G050800, Gohir.A08G056300, Gohir.A08G237600, Gohir.A13G203000, Gohir.D06G049900, Gohir.D08G065700, Gohir.D08G102500, Gohir.D08G258100, Gohir.D13G208300	GH_A06G0545, GH_A08G0624, GH_A13G2307, GH_D06G0512, GH_D08G0622, GH_D08G1033, GH_D08G2704, GH_D13G2304
OG0000060	Gohir.D05G331984, Gohir.D05G332008, Gohir.D05G332200, Gohir.D05G332204, Gohir.D05G332208, Gohir.D05G332212, Gohir.D05G332216, Gohir.D05G332220, Gohir.D05G332228, Gohir.D05G332232, Gohir.D05G332297, Gohir.D05G332309, Gohir.D05G332321, Gohir.D05G332400, Gohir.D05G332408	GH_scaffold1867_objG0001, GH_scaffold46640_objG0001
OG0000061	Gohir.D05G037550	GH_A10G1933, GH_A12G1445, GH_A13G2279, GH_D02G1959, GH_D04G0375, GH_D04G1273, GH_D05G0368, GH_D05G3875, GH_D06G0295, GH_D08G0801, GH_D08G1398, GH_D09G0064, GH_D09G0676, GH_D09G1770, GH_D10G1804, GH_D11G3557
OG0000062	Gohir.D11G310000, Gohir.D11G310100, Gohir.D11G311680, Gohir.D11G311900, Gohir.D11G312018, Gohir.D11G312200, Gohir.D11G312242, Gohir.D11G312368, Gohir.D11G312690, Gohir.D11G312800	GH_A11G3381, GH_A11G3382, GH_A11G3383, GH_D11G3399, GH_D11G3408, GH_D11G3798, GH_D11G3800
OG0000063	Gohir.A11G107200, Gohir.D11G262550	GH_A01G2025, GH_A03G0849, GH_A05G2862, GH_A07G1162, GH_A12G0939, GH_D01G1874, GH_D03G0751, GH_D03G1486, GH_D05G2580, GH_D05G3362, GH_D06G0277, GH_D07G0733, GH_D08G1480, GH_D11G2283, GH_D11G3148
OG0000064	Gohir.A01G004400, Gohir.A03G195900, Gohir.A04G124800, Gohir.A13G033400, Gohir.D01G004400, Gohir.D02G217000, Gohir.D04G166900, Gohir.D12G029200, Gohir.D13G031300	GH_A01G0046, GH_A03G2202, GH_A04G1494, GH_A13G0327, GH_D02G2373, GH_D04G1833, GH_D12G0283
OG0000066	Gohir.A01G198100, Gohir.A08G045220, Gohir.A12G272300, Gohir.D01G145550, Gohir.D03G176000, Gohir.D07G014750, Gohir.D12G216000	GH_A06G1097, GH_A07G1364, GH_A08G0505, GH_A12G2930, GH_D01G1739, GH_D03G1937, GH_D07G0164, GH_D12G1365, GH_D12G2355
OG0000070	Gohir.A10G116066	GH_A01G1950, GH_A02G1491, GH_A04G0890, GH_A05G3856, GH_A07G1091, GH_A08G2205, GH_A10G0684, GH_A11G2096, GH_A13G2664, GH_D01G2596, GH_D04G0169, GH_D08G0847, GH_scaffold1071_objG0001, GH_scaffold3776_objG0001, GH_scaffold5080_objG0001
OG0000071	Gohir.A02G017701, Gohir.A06G111004, Gohir.A07G032566, Gohir.A07G129601, Gohir.A07G155050, Gohir.A09G170450, Gohir.A10G175251, Gohir.A13G189950, Gohir.D03G104750, Gohir.D04G071950, Gohir.D08G111408, Gohir.D10G122550	GH_A02G0196, GH_D03G1200, GH_D08G1164, GH_D10G1330
OG0000079		GH_A01G1068, GH_A01G2331, GH_A04G0947, GH_A05G3605, GH_A07G1277, GH_A10G2288, GH_A10G2289, GH_A12G0886, GH_D01G1110, GH_D01G2409, GH_D04G0860, GH_D06G1973, GH_D07G1261, GH_D10G2379, GH_D10G2382, GH_D12G0931
OG0000080	Gohir.A01G140607, Gohir.A04G072300, Gohir.A09G147700, Gohir.A11G324100, Gohir.D01G130600, Gohir.D04G110800, Gohir.D09G143300, Gohir.D11G343200	GH_A01G1440, GH_A04G0908, GH_A09G1651, GH_A11G3697, GH_D04G1234, GH_D09G1596, GH_D11G3725
OG0000081	Gohir.A01G217100, Gohir.A05G297900, Gohir.A09G152000, Gohir.A13G088350, Gohir.D01G205800, Gohir.D05G297700, Gohir.D09G147600, Gohir.D13G096100	GH_A01G2337, GH_A05G3023, GH_A09G1688, GH_A13G0955, GH_D01G2414, GH_D05G3029, GH_D09G1634
OG0000082	Gohir.1Z049902, Gohir.1Z049934, Gohir.A03G162750, Gohir.A05G144450, Gohir.A05G396300, Gohir.A12G024600, Gohir.A12G178655, Gohir.D01G102151, Gohir.D01G121380, Gohir.D01G157901, Gohir.D08G014666, Gohir.D09G095250, Gohir.D12G072201	GH_A03G1004, GH_A12G0829
OG0000083	Gohir.A05G080800, Gohir.A05G080900, Gohir.A09G095600, Gohir.A10G118525, Gohir.A13G222700, Gohir.D05G083900, Gohir.D05G084000, Gohir.D09G095300, Gohir.D13G227700	GH_A05G0830, GH_A09G1132, GH_A13G2507, GH_D05G0825, GH_D09G1085, GH_D13G2505
OG0000084	Gohir.A05G351600, Gohir.A09G156100, Gohir.A10G098800, Gohir.A13G062800, Gohir.A13G190200, Gohir.D02G192650, Gohir.D05G139500, Gohir.D11G280700	GH_A09G1727, GH_A10G0987, GH_A13G0660, GH_A13G2194, GH_D02G2101, GH_D05G1405, GH_D11G3056
OG0000085	Gohir.A06G163100, Gohir.A08G200600, Gohir.A12G255000, Gohir.D06G168600, Gohir.D06G168700, Gohir.D06G168800, Gohir.D12G254100, Gohir.D12G254200	GH_A06G1877, GH_A08G2278, GH_A12G2723, GH_D06G1909, GH_D12G2753, GH_D12G2754, GH_scaffold7163_objG0001
OG0000086	Gohir.A08G091962	GH_A01G0221, GH_A05G2631, GH_A08G0559, GH_A10G1436, GH_A12G1668, GH_A12G2303, GH_A13G0414, GH_D05G3482, GH_D07G0047, GH_D07G2223, GH_D09G1502, GH_D10G1525, GH_D11G0855, GH_D11G2419
OG0000087	Gohir.A05G027900, Gohir.A06G070300, Gohir.A08G244400, Gohir.A13G194100, Gohir.D05G029700, Gohir.D06G068900, Gohir.D13G199900	GH_A05G0282, GH_A06G0757, GH_A08G2779, GH_A13G2236, GH_D05G0287, GH_D06G0734, GH_D08G2775, GH_D13G2219
OG0000088	Gohir.A01G125075, Gohir.A02G078703, Gohir.A05G240901, Gohir.A05G324955, Gohir.A07G188680, Gohir.A11G286400, Gohir.D02G000100, Gohir.D02G170625, Gohir.D03G091900, Gohir.D08G140725, Gohir.D10G086848, Gohir.D10G134300, Gohir.D12G206056	GH_D03G0863, GH_D05G0001
OG0000089	Gohir.A03G068400, Gohir.A07G069900, Gohir.A09G113800, Gohir.A11G032800, Gohir.D03G095000, Gohir.D09G110400, Gohir.D11G036100	GH_A03G0821, GH_A07G0774, GH_A09G1296, GH_A11G0352, GH_D03G1087, GH_D07G0771, GH_D09G1251, GH_D11G0368
OG0000090	Gohir.A07G066600, Gohir.A09G048500, Gohir.A09G176900, Gohir.A11G005300, Gohir.D07G071100, Gohir.D09G049600, Gohir.D09G172500, Gohir.D11G004600	GH_A09G0663, GH_A09G1920, GH_A11G0046, GH_D07G0737, GH_D09G0599, GH_D09G1874, GH_D11G0050
OG0000091	Gohir.A02G033802, Gohir.A09G056900, Gohir.A09G218250, Gohir.A09G218400, Gohir.D02G040600, Gohir.D09G056100, Gohir.D09G220740, Gohir.D10G150500	GH_A02G0358, GH_A09G0753, GH_A09G2393, GH_D02G0382, GH_D09G0695, GH_D09G2333, GH_D10G1636
OG0000092	Gohir.A05G290032, Gohir.A05G364550, Gohir.A07G113366, Gohir.A13G082532, Gohir.A13G180850, Gohir.D02G112666, Gohir.D04G087332, Gohir.D04G162333, Gohir.D06G034850, Gohir.D08G259850, Gohir.D12G035800, Gohir.D12G036766, Gohir.D12G214750, Gohir.D13G109950	GH_A13G0881
OG0000093	Gohir.D05G348501, Gohir.D05G352151, Gohir.D05G357100, Gohir.D08G229600	GH_A06G1317, GH_A08G2401, GH_D02G1475, GH_D03G0816, GH_D05G3681, GH_D05G3690, GH_D05G3691, GH_D05G3758, GH_D08G1970, GH_D08G2406, GH_D11G1875
OG0000094	Gohir.A02G107107, Gohir.D07G165200, Gohir.D07G165300, Gohir.D07G165633, Gohir.D07G165636, Gohir.D07G165657	GH_A02G1338, GH_D07G1730, GH_D07G1731, GH_D07G1736, GH_D07G1737, GH_D07G1741, GH_D07G1742, GH_scaffold32063_objG0001, GH_scaffold32064_objG0001
OG0000095	Gohir.A07G193132	GH_A01G1677, GH_A02G1546, GH_A05G0472, GH_A07G2096, GH_A11G2664, GH_A11G2668, GH_D02G1266, GH_D02G1270, GH_D04G0530, GH_D11G2437, GH_D11G2671, GH_D12G0821, GH_D12G1090, GH_D12G1260
OG0000096	Gohir.A13G068200, Gohir.D07G023601	GH_A02G1382, GH_A02G1820, GH_A03G1385, GH_A13G0721, GH_A13G1360, GH_A13G1644, GH_A13G1649, GH_D02G1575, GH_D07G0253, GH_D10G0903, GH_D10G0904, GH_D10G1459, GH_D13G1564
OG0000097	Gohir.A05G133850, Gohir.A06G035901, Gohir.A08G008650, Gohir.A09G088301, Gohir.A12G143350, Gohir.D01G051366, Gohir.D07G165675, Gohir.D08G062240, Gohir.D08G138060, Gohir.D11G191020, Gohir.D11G212066	GH_D07G1744, GH_D10G0845, GH_D11G2206
OG0000098	Gohir.A01G093900, Gohir.A08G025400, Gohir.A08G025500, Gohir.A13G130500, Gohir.D01G078400, Gohir.D08G035900, Gohir.D08G036000, Gohir.D13G133900	GH_A01G0900, GH_A08G0295, GH_A13G1536, GH_D01G0919, GH_D08G0313, GH_D13G1481
OG0000099	Gohir.1Z050302, Gohir.A01G071550, Gohir.A01G143838, Gohir.A02G100900, Gohir.A04G039361, Gohir.A05G323772, Gohir.A09G045600, Gohir.A09G045746, Gohir.A11G179998, Gohir.A13G086470, Gohir.D02G090033, Gohir.D04G096628, Gohir.D10G181800	GH_D04G1060
OG0000100	Gohir.A02G169900, Gohir.A10G098000, Gohir.A11G041600, Gohir.A11G176400, Gohir.D03G010100, Gohir.D10G090166, Gohir.D10G090200, Gohir.D11G044900	GH_A02G1965, GH_A10G0980, GH_A11G0444, GH_A11G1848, GH_D03G0099, GH_D11G0463
OG0000102	Gohir.A06G038955, Gohir.A06G039026, Gohir.A10G213250, Gohir.D06G040050, Gohir.D06G040075, Gohir.D08G126620	GH_A06G0422, GH_A06G0423, GH_A10G2352, GH_D06G0394, GH_D06G0395, GH_D06G0396, GH_D08G1321, GH_D10G2451
OG0000105	Gohir.A02G169400, Gohir.A05G257800, Gohir.A06G006000, Gohir.A11G177300, Gohir.D03G010600, Gohir.D05G259200, Gohir.D06G001800, Gohir.D11G185100	GH_A02G1960, GH_A05G2580, GH_A11G1860, GH_D03G0104, GH_D06G2445, GH_D11G1894
OG0000106	Gohir.A09G140600, Gohir.A09G140900, Gohir.A11G016100, Gohir.A12G247300, Gohir.D09G133900, Gohir.D09G134000, Gohir.D11G013000, Gohir.D11G338400, Gohir.D12G248000	GH_A09G1576, GH_A12G2666, GH_D09G1490, GH_D11G3673, GH_D12G2692
OG0000110	Gohir.A02G177950, Gohir.A05G312400, Gohir.D12G195650	GH_A02G2046, GH_A02G2047, GH_A03G0336, GH_A05G3225, GH_A12G1095, GH_A12G1571, GH_D04G0389, GH_D05G3255, GH_D08G1739, GH_D10G1358, GH_D12G2131
OG0000111	Gohir.A04G046640, Gohir.A07G182750, Gohir.D01G103150, Gohir.D05G335650, Gohir.D07G189550, Gohir.D09G173650, Gohir.D10G182560, Gohir.D12G011450	GH_A02G1121, GH_A13G0874, GH_D01G1477, GH_D04G0889, GH_D10G1907
OG0000112	Gohir.A01G056100, Gohir.A04G041200, Gohir.A11G287400, Gohir.A13G148800, Gohir.D01G034700, Gohir.D05G341900, Gohir.D11G305500	GH_A04G0436, GH_A11G3277, GH_A13G1753, GH_D01G0387, GH_D11G3280, GH_D13G1709
OG0000113	Gohir.A04G052300, Gohir.A07G130800, Gohir.A08G183700, Gohir.A12G060800, Gohir.D12G060900, Gohir.D13G078800, Gohir.D13G152316	GH_A04G0575, GH_A07G1420, GH_A08G2097, GH_A12G0608, GH_D12G0628, GH_D13G1695
OG0000114	Gohir.A04G129906, Gohir.A06G141233, Gohir.A11G247050, Gohir.A13G093445, Gohir.D05G138550, Gohir.D06G053650, Gohir.D07G139851, Gohir.D08G096775, Gohir.D11G147850, Gohir.D13G034533, Gohir.D13G159050	GH_D05G1391, GH_D11G1516
OG0000115	Gohir.A02G024200, Gohir.A05G318401, Gohir.A10G121700, Gohir.A10G121800, Gohir.D02G031600, Gohir.D05G317000, Gohir.D10G144300, Gohir.D10G144400	GH_A02G0270, GH_A05G3278, GH_D02G0295, GH_D05G3303, GH_D10G1568
OG0000116	Gohir.A07G083800, Gohir.A07G165000, Gohir.A08G050500, Gohir.A08G209900, Gohir.A11G265700, Gohir.A13G173900, Gohir.D07G089900, Gohir.D07G177100, Gohir.D08G060300, Gohir.D08G226800, Gohir.D11G275800, Gohir.D13G179600	GH_D03G0572
OG0000117	Gohir.A07G114800, Gohir.A08G007600, Gohir.A09G104200, Gohir.A13G221600, Gohir.D07G119100, Gohir.D08G017700, Gohir.D09G100900, Gohir.D13G225600	GH_A07G1258, GH_A09G1198, GH_A13G2495, GH_D07G1240, GH_D09G1154
OG0000118	Gohir.A05G237600, Gohir.A06G138100, Gohir.A07G180700, Gohir.D03G007300, Gohir.D03G067200, Gohir.D11G227600	GH_A02G1711, GH_A05G2376, GH_A06G1029, GH_A11G2010, GH_D03G0072, GH_D03G0799, GH_D11G2397
OG0000119	Gohir.1Z049357, Gohir.1Z049362, Gohir.1Z049376, Gohir.1Z049415, Gohir.1Z049430, Gohir.1Z049457, Gohir.1Z049462, Gohir.1Z049506, Gohir.1Z049530, Gohir.1Z049562, Gohir.D06G088533, Gohir.D08G090650	GH_D12G0819
OG0000120	Gohir.A03G054300, Gohir.A07G049000, Gohir.A11G037200, Gohir.A12G191200, Gohir.D07G053200, Gohir.D11G040500, Gohir.D12G193300	GH_A03G0665, GH_A07G0552, GH_A11G0399, GH_A12G2107, GH_D07G0557, GH_D12G2104
OG0000121	Gohir.D12G173750	GH_A01G1544, GH_D02G0096, GH_D03G0920, GH_D03G1256, GH_D04G1164, GH_D06G0944, GH_D08G1392, GH_D08G1889, GH_D09G1376, GH_D09G1639, GH_D11G2606, GH_D12G0577
OG0000123	Gohir.A01G036450, Gohir.A01G104333, Gohir.A02G099001, Gohir.A04G102050, Gohir.A05G217866, Gohir.A07G118950, Gohir.A10G171633, Gohir.A12G032033, Gohir.D01G089566, Gohir.D04G125450, Gohir.D12G126650	GH_A04G1200
OG0000124	Gohir.A01G146472, Gohir.D01G138850	GH_A01G0541, GH_A01G0570, GH_A02G0405, GH_A03G1574, GH_A05G3628, GH_A06G1142, GH_A07G0747, GH_A07G2533, GH_D01G1355, GH_D02G1485
OG0000125	Gohir.D01G075050	GH_A01G1867, GH_A04G1304, GH_A07G1142, GH_A07G1683, GH_A08G1648, GH_A11G3767, GH_A12G1586, GH_D05G4097, GH_D12G0723, GH_scaffold10748_objG0001, GH_scaffold445_objG0001
OG0000133	Gohir.A04G023232, Gohir.A06G076900, Gohir.A07G199100, Gohir.A11G184600	GH_A01G1416, GH_A03G1970, GH_A04G0221, GH_A06G0840, GH_A07G2257, GH_A09G1958, GH_A11G0136, GH_A11G1925
OG0000137	Gohir.A10G074800, Gohir.D10G076600	GH_A05G0558, GH_A06G1066, GH_A08G2861, GH_A10G0750, GH_A13G2115, GH_D05G0557, GH_D06G1085, GH_D08G2854, GH_D10G0826, GH_D13G2096
OG0000149	Gohir.A09G018766, Gohir.A09G221200, Gohir.A11G252100, Gohir.A12G011200, Gohir.A12G267650, Gohir.D04G000200, Gohir.D05G303301	GH_A09G0217, GH_A09G2424, GH_A11G2832, GH_A12G0102, GH_D05G3112
OG0000157	Gohir.A03G169600, Gohir.A03G169700, Gohir.A03G169900, Gohir.D02G192700, Gohir.D02G192800, Gohir.D02G192900, Gohir.D02G193000	GH_A03G1931, GH_D02G2102, GH_D02G2103, GH_D02G2619, GH_D02G2632
OG0000161	Gohir.D11G315366, Gohir.D11G315500, Gohir.D11G315557, Gohir.D11G315614, Gohir.D11G315671, Gohir.D11G315785, Gohir.D11G317000	GH_D11G3435, GH_D11G3436, GH_D11G3437, GH_D11G3438, GH_D11G3440
OG0000162	Gohir.D12G124101	GH_A01G0784, GH_A04G0222, GH_A04G1016, GH_A07G1855, GH_A08G0987, GH_A09G0186, GH_D01G1126, GH_D01G2303, GH_D06G1862, GH_D08G1027, GH_D10G1373
OG0000163	Gohir.A13G210400, Gohir.A13G210500, Gohir.A13G210700, Gohir.D13G214500, Gohir.D13G214566, Gohir.D13G214600, Gohir.D13G214800	GH_A13G2377, GH_A13G2378, GH_A13G2381, GH_D13G2378, GH_D13G2379
OG0000164	Gohir.A13G054400, Gohir.A13G054700, Gohir.A13G054800, Gohir.D13G067200, Gohir.D13G067300, Gohir.D13G067400, Gohir.D13G067500	GH_A13G0560, GH_A13G0561, GH_A13G0562, GH_D13G0698, GH_D13G0699
OG0000165	Gohir.A01G219500, Gohir.A04G079800, Gohir.D01G208600, Gohir.D04G119100, Gohir.D09G154100	GH_A01G2366, GH_A04G0988, GH_A09G1750, GH_D01G2445, GH_D04G1320, GH_D09G1697
OG0000166	Gohir.A01G025100, Gohir.A02G040100, Gohir.A09G228900, Gohir.D01G023300, Gohir.D02G046200, Gohir.D09G230000	GH_A01G0258, GH_A02G0427, GH_D01G0246, GH_D02G0440, GH_D09G2433
OG0000167	Gohir.A01G093800, Gohir.A04G005800, Gohir.A13G130600, Gohir.D01G078300, Gohir.D13G134000	GH_A01G0899, GH_A04G0054, GH_A13G1537, GH_D01G0918, GH_D05G4017, GH_D13G1482
OG0000168	Gohir.A09G062700, Gohir.A09G062800, Gohir.D01G023487, Gohir.D09G061700, Gohir.D09G061800	GH_A01G0283, GH_A09G0811, GH_A09G0812, GH_D01G0269, GH_D09G0759, GH_D09G0760
OG0000169	Gohir.A01G229300, Gohir.A02G090700, Gohir.A04G095042, Gohir.A09G167100, Gohir.A09G213602, Gohir.A10G143200, Gohir.D01G219200, Gohir.D04G134900, Gohir.D09G163000, Gohir.D09G212000, Gohir.D10G123900
OG0000170	Gohir.A04G023601, Gohir.A04G023700, Gohir.A04G023800, Gohir.D05G363900, Gohir.D05G364000, Gohir.D05G364200, Gohir.D05G364300	GH_A04G0223, GH_A04G0224, GH_D05G3845, GH_D05G3846
OG0000171	Gohir.A10G233200, Gohir.A10G233300, Gohir.A10G233400, Gohir.D10G245500, Gohir.D10G245600, Gohir.D10G245700	GH_A10G2583, GH_A10G2584, GH_D10G2686, GH_D10G2687, GH_D10G2688
OG0000172	Gohir.A09G204900, Gohir.A10G123400, Gohir.D02G123500, Gohir.D09G198600, Gohir.D10G142400	GH_A03G1089, GH_A09G2212, GH_A10G1336, GH_D02G1341, GH_D09G2146, GH_D10G1551
OG0000173	Gohir.A06G194800, Gohir.A10G050000, Gohir.D05G144500, Gohir.D06G202500, Gohir.D10G050600	GH_A05G1436, GH_A06G2238, GH_A10G0503, GH_D05G1453, GH_D06G2267, GH_D10G0529
OG0000174	Gohir.A02G010900, Gohir.A02G093600, Gohir.A09G212400, Gohir.A10G139800, Gohir.D02G011500, Gohir.D02G111500, Gohir.D09G205900, Gohir.D10G127000	GH_A02G0117, GH_D02G0121, GH_D02G1180
OG0000175	Gohir.A08G004750, Gohir.A09G026450, Gohir.A13G090245, Gohir.D07G237966, Gohir.D10G060166	GH_A05G2560, GH_A08G1863, GH_A09G0762, GH_A10G1034, GH_A13G0731, GH_D02G1925
OG0000176	Gohir.A08G033800, Gohir.A11G095200, Gohir.A12G111000, Gohir.D08G044400, Gohir.D11G100200, Gohir.D12G114300	GH_A11G0989, GH_A12G1271, GH_D08G0398, GH_D11G1019, GH_D12G1287
OG0000177	Gohir.A08G197200, Gohir.A08G197700, Gohir.D07G077900, Gohir.D08G214400, Gohir.D08G214533, Gohir.D08G214566, Gohir.D08G214600, Gohir.D08G214900, Gohir.D08G215000, Gohir.D08G215101	GH_A08G0346
OG0000178	Gohir.A08G141901, Gohir.D02G101150, Gohir.D03G118550, Gohir.D05G326050	GH_A04G0066, GH_A07G1268, GH_A11G2613, GH_D02G1043, GH_D03G1350, GH_D05G2456, GH_D05G3463
OG0000179	Gohir.A02G139900, Gohir.A08G222600, Gohir.A08G222700, Gohir.D08G242900, Gohir.D08G243000	GH_A02G1651, GH_A08G2540, GH_A08G2541, GH_D03G0522, GH_D08G2543, GH_D08G2544
OG0000180	Gohir.A08G140200, Gohir.A08G161900, Gohir.A09G197500, Gohir.D08G161200, Gohir.D09G192100, Gohir.D12G214700	GH_A08G1667, GH_A08G1879, GH_A09G2137, GH_D09G2072, GH_D12G2344
OG0000181	Gohir.D03G163600, Gohir.D03G163700, Gohir.D03G163851, Gohir.D03G163900, Gohir.D03G164000, Gohir.D03G164300, Gohir.D03G164700, Gohir.D03G164800, Gohir.D03G164900	GH_D03G1837, GH_D03G1841
OG0000182	Gohir.A02G072200, Gohir.A05G269100, Gohir.A06G046300, Gohir.D02G079400, Gohir.D05G271000, Gohir.D06G046700	GH_A02G0783, GH_A05G2708, GH_D02G0799, GH_D05G2726, GH_D06G0473
OG0000183	Gohir.A07G081300, Gohir.A07G184200, Gohir.A11G156300, Gohir.D07G086950, Gohir.D07G191000, Gohir.D11G163400	GH_A07G0904, GH_A07G2047, GH_A11G1636, GH_D07G0905, GH_D07G2039
OG0000184	Gohir.A07G164380, Gohir.A07G179000, Gohir.A07G190800, Gohir.D07G171700, Gohir.D07G171900, Gohir.D07G197100	GH_A07G1831, GH_A07G1924, GH_A07G2174, GH_D07G1817, GH_D07G2108
OG0000185	Gohir.A11G242200, Gohir.A11G242500, Gohir.A11G242800, Gohir.D11G251566, Gohir.D11G252300, Gohir.D11G253800	GH_A11G2723, GH_A11G2726, GH_D11G2738, GH_D11G2743, GH_D11G2745
OG0000186	Gohir.A01G068350	GH_A03G1194, GH_A06G0598, GH_A07G1856, GH_A10G1300, GH_A12G0791, GH_A13G1165, GH_D02G1506, GH_D05G3261, GH_D05G3266, GH_D12G0427
OG0000187	Gohir.A11G180496	GH_A03G1003, GH_A04G0620, GH_A04G0621, GH_A04G0622, GH_A11G1883, GH_D01G1166, GH_D02G1281, GH_D12G0211, GH_D13G0759, GH_scaffold5492_objG0001
OG0000188	Gohir.D13G121100, Gohir.D13G121201, Gohir.D13G121301, Gohir.D13G121400, Gohir.D13G121500, Gohir.D13G121601, Gohir.D13G121700	GH_D13G1334, GH_scaffold21069_objG0001, GH_scaffold3736_objG0001, GH_scaffold779_objG0001
OG0000189	Gohir.D07G126450	GH_A02G1726, GH_A03G0731, GH_A10G0490, GH_A11G2870, GH_A12G0822, GH_D06G0887, GH_D06G1141, GH_D12G1338, GH_D13G0522, GH_D13G1046
OG0000190	Gohir.D10G091850	GH_A08G1593, GH_D02G1719, GH_D03G1647, GH_D07G1185, GH_D08G0668, GH_D09G0727, GH_D11G2367, GH_D11G3149, GH_D12G0504, GH_D12G1471
OG0000191	Gohir.D08G206266	GH_A01G0790, GH_A02G0766, GH_A04G0880, GH_A05G0187, GH_A09G2609, GH_A11G3424, GH_A13G0565, GH_A13G1054, GH_D05G1373, GH_D10G2074
OG0000192		GH_A01G2482, GH_A02G0928, GH_A04G1143, GH_A09G1831, GH_A09G2302, GH_A10G1551, GH_D01G2557, GH_D04G1488, GH_D09G1785, GH_D09G2240, GH_D10G1345
OG0000196	Gohir.A01G050500, Gohir.A05G153100, Gohir.A06G199300, Gohir.D01G040500, Gohir.D05G155700, Gohir.D06G206600	GH_A01G0464, GH_A06G2269, GH_D01G0455, GH_D06G2308
OG0000198	Gohir.A01G148600, Gohir.A13G210600, Gohir.A13G210800, Gohir.D01G141250, Gohir.D13G214533, Gohir.D13G214700	GH_A01G1594, GH_A13G2380, GH_A13G2382, GH_D13G2377
OG0000200	Gohir.A04G006840, Gohir.D05G375400	GH_A04G0065, GH_A04G0067, GH_D05G3756, GH_D05G3960, GH_D05G3991, GH_D05G3993, GH_D05G3998, GH_D05G4065
OG0000212	Gohir.A06G058000, Gohir.A06G058100, Gohir.A08G239700, Gohir.D06G056300, Gohir.D06G056400, Gohir.D08G260300	GH_A06G0629, GH_A08G2730, GH_D06G0603, GH_D08G2727
OG0000213	Gohir.D03G064501	GH_A03G1567, GH_A04G1121, GH_A06G1477, GH_A06G1643, GH_A10G2308, GH_A13G0107, GH_A13G0484, GH_A13G1311, GH_D11G2559
OG0000215	Gohir.D06G214200, Gohir.D06G214300, Gohir.D06G214501, Gohir.D06G214701, Gohir.D06G214901, Gohir.D06G215000	GH_D06G2376, GH_D06G2377, GH_D06G2380, GH_scaffold10421_objG0001
OG0000217	Gohir.D04G101301, Gohir.D06G013100, Gohir.D08G270901	GH_A09G1923, GH_A13G1685, GH_D04G1120, GH_D06G1480, GH_D08G2826, GH_D10G1194, GH_D11G2018
OG0000220	Gohir.A01G125025, Gohir.A02G078701, Gohir.A07G188760, Gohir.D02G170675, Gohir.D07G116460, Gohir.D08G140775, Gohir.D10G086880, Gohir.D11G078100, Gohir.D12G206084	GH_D11G0792
OG0000222	Gohir.A05G360900, Gohir.D04G100432, Gohir.D04G111100, Gohir.D08G111608, Gohir.D10G139266, Gohir.D11G131600	GH_A05G3803, GH_D08G1166, GH_D10G1510, GH_D11G1340
OG0000224	Gohir.A12G062450	GH_A05G3112, GH_A06G1025, GH_A06G2017, GH_A07G2354, GH_A11G1822, GH_A11G3145, GH_A13G2345, GH_D02G1260, GH_D05G3952
OG0000225	Gohir.D07G153901	GH_A05G3566, GH_A07G1962, GH_A08G2038, GH_A10G0595, GH_A10G1815, GH_A11G3428, GH_A12G0145, GH_D09G2220, GH_D11G1496
OG0000226	Gohir.D10G019400, Gohir.D10G019420, Gohir.D10G019440, Gohir.D10G019640	GH_D10G0204, GH_D10G0205, GH_D10G0206, GH_D10G0207, GH_D10G0208, GH_D10G0209
OG0000227	Gohir.D08G051222, Gohir.D08G051266, Gohir.D08G051288, Gohir.D08G051310	GH_D08G0472, GH_D08G0473, GH_D08G0474, GH_D08G0476, GH_D08G0477, GH_D08G2874
OG0000228		GH_A01G1584, GH_A05G2734, GH_A06G1533, GH_A11G1045, GH_D02G2064, GH_D03G0443, GH_D04G1052, GH_D06G1267, GH_D07G1452, GH_D07G1722
OG0000229	Gohir.A05G345000, Gohir.D01G038200, Gohir.D09G169900, Gohir.D09G241600, Gohir.D11G323000	GH_A05G3609, GH_D01G0421, GH_D09G2544, GH_D11G3513
OG0000230	Gohir.D01G118350	GH_D01G1450, GH_D01G1539, GH_D01G2296, GH_D02G1969, GH_D03G1036, GH_D05G3832, GH_D09G0476, GH_D13G0647
OG0000231	Gohir.1Z049692, Gohir.1Z050866, Gohir.A01G119800, Gohir.A04G110920, Gohir.A04G110980, Gohir.A05G366050, Gohir.A10G178000, Gohir.D05G230250	GH_A02G1246
OG0000232	Gohir.A04G058126	GH_A05G3266, GH_A05G3324, GH_A06G1179, GH_A07G1871, GH_A08G0975, GH_A09G0596, GH_A10G1202, GH_A13G1142
OG0000233	Gohir.A05G275200, Gohir.A10G201600, Gohir.A10G201700, Gohir.D10G209900, Gohir.D10G210000	GH_A05G2773, GH_A10G2220, GH_A10G2221, GH_D10G2316
OG0000234	Gohir.A10G217801, Gohir.A10G234166, Gohir.A10G234300, Gohir.A10G234475, Gohir.D10G227100, Gohir.D10G238040	GH_A10G2410, GH_D10G2698, GH_D10G2804
OG0000235	Gohir.A02G037003, Gohir.A05G394700, Gohir.A06G121900, Gohir.A08G034000, Gohir.A08G095800, Gohir.A08G223416, Gohir.A10G110500, Gohir.A12G219875	GH_A08G1056
OG0000236	Gohir.A03G043000, Gohir.A07G098800, Gohir.D03G124400, Gohir.D03G124600, Gohir.D07G103300	GH_A03G0547, GH_A07G1082, GH_D03G1417, GH_D07G1071
OG0000237	Gohir.A03G047300, Gohir.D03G119900, Gohir.D05G283601, Gohir.D05G283900	GH_A03G0595, GH_D03G1368, GH_D04G1715, GH_D05G2865, GH_D05G2871
OG0000238	Gohir.A05G097300, Gohir.A05G097400, Gohir.D03G128000, Gohir.D05G097400, Gohir.D05G097500	GH_A05G0979, GH_A05G0980, GH_D05G0965, GH_D05G0966
OG0000239	Gohir.A09G213632, Gohir.A09G213634, Gohir.A09G213640, Gohir.A09G213642, Gohir.D09G213600	GH_A09G2317, GH_A09G2318, GH_A09G2321, GH_D09G2256
OG0000240	Gohir.A09G050300, Gohir.A11G010700, Gohir.A11G010800, Gohir.A11G011100, Gohir.A11G011300, Gohir.D09G043000, Gohir.D11G009900, Gohir.D11G010400	GH_A08G0839
OG0000241	Gohir.A09G237100, Gohir.A09G237200, Gohir.A09G237300, Gohir.D09G237900, Gohir.D09G238000, Gohir.D09G238200	GH_A09G2578, GH_A09G2579, GH_D09G2509
OG0000242	Gohir.A09G018733, Gohir.A09G019400, Gohir.D09G017101	GH_A09G0216, GH_A09G0229, GH_A09G1396, GH_D09G0210, GH_D09G0212, GH_D11G0430
OG0000243	Gohir.A06G038532, Gohir.D06G040025, Gohir.D06G085650	GH_A02G1145, GH_A06G0413, GH_A06G0414, GH_D03G0918, GH_D06G0393, GH_D06G0934
OG0000244	Gohir.A03G026900, Gohir.A03G164500, Gohir.D02G124300, Gohir.D07G015900, Gohir.D11G158275, Gohir.D12G088100	GH_A03G1880, GH_D07G0177, GH_D11G1616
OG0000245	Gohir.A03G193950, Gohir.A13G034800, Gohir.D02G215000, Gohir.D12G027900	GH_A03G2184, GH_A13G0341, GH_D02G2355, GH_D12G0269, GH_D13G0337
OG0000246	Gohir.D05G313200, Gohir.D05G313266, Gohir.D05G313300, Gohir.D05G313500, Gohir.D05G313600	GH_D05G3246, GH_D05G3249, GH_D05G3250, GH_D05G3251
OG0000247	Gohir.A02G123401, Gohir.A02G123402, Gohir.A02G123406	GH_A02G1455, GH_A02G1456, GH_A02G1457, GH_A02G1458, GH_A02G1459, GH_A02G1460
OG0000248	Gohir.D11G253900, Gohir.D11G254000, Gohir.D11G254300	GH_D11G2769, GH_D11G2770, GH_D11G2772, GH_D11G2773, GH_scaffold14992_objG0001, GH_scaffold35870_objG0001
OG0000249	Gohir.A06G109500, Gohir.A12G227200, Gohir.A12G227800, Gohir.D12G229500, Gohir.D12G230300	GH_A06G1265, GH_A12G2479, GH_D12G2487, GH_D12G2493
OG0000250	Gohir.1Z088400, Gohir.A11G298100, Gohir.A13G189550, Gohir.D13G196315, Gohir.D13G231000	GH_A11G3402, GH_A13G2188, GH_D13G2171, GH_D13G2531
OG0000251	Gohir.D04G092300, Gohir.D04G110900, Gohir.D07G122300	GH_A05G4168, GH_D04G1013, GH_D06G0883, GH_D06G2003, GH_D07G1277, GH_D10G1897
OG0000252	Gohir.D04G143250	GH_A03G0231, GH_A05G2005, GH_A12G0646, GH_A12G1049, GH_D04G1572, GH_D08G1078, GH_D09G0024, GH_D13G1858
OG0000253	Gohir.D08G168601	GH_A01G1080, GH_A05G3625, GH_A11G2657, GH_D03G0552, GH_D03G0553, GH_D04G0916, GH_D05G0979, GH_D07G2582
OG0000254		GH_A02G0786, GH_A06G0792, GH_A08G2210, GH_D02G1924, GH_D04G0585, GH_D04G2028, GH_D05G2955, GH_D07G1840, GH_D13G1850
OG0000270	Gohir.A03G001000, Gohir.A06G191966, Gohir.D01G079901, Gohir.D04G022200, Gohir.D05G257300, Gohir.D09G156925, Gohir.D13G129000	GH_A03G0057
OG0000275	Gohir.1Z049999, Gohir.1Z050266, Gohir.A07G163654, Gohir.D01G102333, Gohir.D04G129256, Gohir.D13G043800	GH_A11G1528, GH_D01G1176
OG0000277	Gohir.A03G028150, Gohir.A04G121968, Gohir.A06G178350, Gohir.D10G089533, Gohir.D13G107250	GH_A04G1459, GH_A06G1938, GH_D10G0970
OG0000279	Gohir.A04G027100, Gohir.A04G027125, Gohir.A04G027150	GH_A04G0258, GH_A04G0261, GH_A04G0262, GH_A04G0264, GH_A04G0265
OG0000283	Gohir.A04G034650, Gohir.A05G266500, Gohir.A09G137412, Gohir.A10G184200, Gohir.D05G357125	GH_D05G3715, GH_D05G3726, GH_D10G1481
OG0000284	Gohir.A04G123300, Gohir.A12G040700, Gohir.A13G086700, Gohir.D04G165300, Gohir.D12G031701, Gohir.D13G090600	GH_A04G1480, GH_D04G1820
OG0000288	Gohir.A04G021420, Gohir.A06G145800, Gohir.A09G151000, Gohir.D06G151700, Gohir.D09G146600	GH_A06G1703, GH_A09G1679, GH_D06G1725
OG0000293	Gohir.A05G330700, Gohir.A06G162600, Gohir.A10G239800, Gohir.A13G014600, Gohir.D04G068800, Gohir.D06G168100, Gohir.D10G251700, Gohir.D13G015800
OG0000299	Gohir.A10G092250, Gohir.D12G055350, Gohir.D13G134901	GH_A03G0775, GH_A03G1191, GH_A05G3114, GH_A08G0905, GH_D07G1870
OG0000307	Gohir.A07G193350, Gohir.A08G229450, Gohir.A09G155300, Gohir.A10G143300, Gohir.A12G000900, Gohir.D02G177580	GH_A07G2202, GH_D02G1935
OG0000308	Gohir.A10G224400, Gohir.D10G237500, Gohir.D10G246624	GH_A10G2483, GH_D10G2602, GH_D10G2699, GH_D10G2702, GH_D10G2704
OG0000320	Gohir.A05G294000, Gohir.A08G249912, Gohir.A08G249924, Gohir.D05G294700, Gohir.D08G270800, Gohir.D08G271200, Gohir.D08G271300	GH_A05G2978
OG0000322	Gohir.A08G027900, Gohir.A08G144900, Gohir.D08G038600, Gohir.D08G038700, Gohir.D08G165900	GH_A08G0320, GH_D08G0340, GH_D08G1728
OG0000323	Gohir.A01G136601, Gohir.A06G194460, Gohir.A08G172175	GH_A02G0091, GH_A07G1362, GH_A08G0485, GH_A08G1268, GH_A09G0221
OG0000332	Gohir.A03G140650, Gohir.A08G120966, Gohir.A12G178605, Gohir.A12G178650, Gohir.A12G178680, Gohir.D08G154560, Gohir.D08G194712	GH_D01G1173
OG0000334	Gohir.A05G054400, Gohir.A06G098202, Gohir.A08G252400, Gohir.A13G183300, Gohir.D05G056600, Gohir.D06G099400, Gohir.D08G274000, Gohir.D13G189600
OG0000344	Gohir.A03G044300, Gohir.A03G044350, Gohir.A03G044450, Gohir.D03G123100, Gohir.D03G123200	GH_A03G0562, GH_A03G0564, GH_D03G1403
OG0000391	Gohir.A01G187700, Gohir.A02G075000, Gohir.A06G041000, Gohir.D02G082100, Gohir.D06G041900	GH_A02G0815, GH_D02G0831, GH_D06G0423
OG0000396	Gohir.D06G171801, Gohir.D07G108950	GH_A03G2133, GH_A07G0562, GH_A10G2119, GH_D02G2301, GH_D07G0567, GH_D10G2231
OG0000408	Gohir.A03G130301, Gohir.A11G308750, Gohir.D09G226550	GH_A06G2164, GH_A07G0461, GH_A08G1327, GH_A11G3519, GH_D09G2391
OG0000409	Gohir.A03G107500, Gohir.D02G132600, Gohir.D10G230350, Gohir.D10G230900, Gohir.D10G231100, Gohir.D10G232000	GH_A03G1259, GH_D02G1447
OG0000416	Gohir.A05G229850, Gohir.A05G284550, Gohir.D05G232050	GH_A05G2295, GH_A05G2296, GH_A05G2868, GH_D05G2316, GH_D05G2887
OG0000420	Gohir.A07G190001, Gohir.A11G192850, Gohir.A12G095000, Gohir.D05G134800, Gohir.D10G200151	GH_A07G2164, GH_A10G0021, GH_A12G1107
OG0000425	Gohir.A11G291382, Gohir.A12G038800, Gohir.D05G010900, Gohir.D07G221400, Gohir.D12G116450, Gohir.D13G094925	GH_D11G0853, GH_D11G2242
OG0000427	Gohir.A02G038700, Gohir.A02G039000, Gohir.D02G045100	GH_A02G0412, GH_A02G0414, GH_D02G0427, GH_D02G0428, GH_D02G0429
OG0000428	Gohir.A02G008050, Gohir.A02G008151, Gohir.D02G008001, Gohir.D02G008150, Gohir.D02G008300	GH_A02G0079, GH_D02G0081, GH_D02G0085
OG0000429	Gohir.A02G066600, Gohir.A02G066800, Gohir.D02G072500, Gohir.D02G072700, Gohir.D02G072900, Gohir.D02G073000	GH_A02G0713, GH_D02G0728
OG0000432	Gohir.A07G184600	GH_A06G0877, GH_A09G0527, GH_A11G3021, GH_D11G1717, GH_D12G1850, GH_D13G1378, GH_D13G1836
OG0000435	Gohir.A07G173900, Gohir.A11G301700, Gohir.D07G181200, Gohir.D11G316700, Gohir.D11G317300	GH_A07G1940, GH_A11G3443, GH_D07G1938
OG0000464	Gohir.A11G241733, Gohir.D12G085001	GH_A01G1858, GH_A11G1448, GH_A11G2595, GH_A11G3167, GH_D10G2447, GH_D13G0742
OG0000469	Gohir.A12G263050	GH_A02G1043, GH_A04G0825, GH_A11G2194, GH_D03G0844, GH_D04G0890, GH_D06G1309, GH_D09G0565
OG0000476	Gohir.D10G207950	GH_A02G0742, GH_A12G1787, GH_D02G1433, GH_D03G0514, GH_D06G1590, GH_D08G0746, GH_D13G0481
OG0000477		GH_A05G3460, GH_A06G1872, GH_A10G2652, GH_A13G0151, GH_D04G0715, GH_D06G1904, GH_D10G2757, GH_D13G0158
OG0000478	Gohir.A01G186450, Gohir.D01G183100, Gohir.D05G269700	GH_A01G2026, GH_A05G2695, GH_D01G2189, GH_D05G2712
OG0000479	Gohir.A01G156300, Gohir.A03G129700, Gohir.D01G154000, Gohir.D02G155000	GH_A01G1684, GH_A03G1500, GH_D02G1673
OG0000480	Gohir.D01G164150, Gohir.D01G164433	GH_A01G1331, GH_A03G1405, GH_A04G0744, GH_A13G1554, GH_D10G1923
OG0000481	Gohir.A01G001400, Gohir.A12G033300, Gohir.D01G001100, Gohir.D12G039500	GH_A01G0013, GH_A12G0311, GH_D01G0013
OG0000482	Gohir.A01G167900, Gohir.A01G168000, Gohir.D01G158900	GH_A01G1796, GH_A01G1797, GH_D01G1914, GH_D01G1915
OG0000483	Gohir.A04G069500, Gohir.D01G065300, Gohir.D04G107801, Gohir.D08G166000	GH_A04G0876, GH_D01G0757, GH_D04G1195
OG0000484	Gohir.A01G073100, Gohir.D01G059700, Gohir.D13G105200	GH_A01G0707, GH_D01G0704, GH_D13G1082, GH_D13G1083
OG0000485	Gohir.A01G055400, Gohir.A01G055500, Gohir.D01G042762, Gohir.D01G042764	GH_A01G0513, GH_D01G0529, GH_D01G0530
OG0000486	Gohir.A01G229700, Gohir.D01G219600, Gohir.D05G320760	GH_A01G2486, GH_D01G2561, GH_D05G3349, GH_D10G2016
OG0000487	Gohir.A01G167600, Gohir.A12G037600, Gohir.D01G158700	GH_A01G1794, GH_A12G0366, GH_D01G1911, GH_D12G0341
OG0000488	Gohir.A12G018200, Gohir.D01G009100, Gohir.D12G018800	GH_A01G0107, GH_A12G0169, GH_D01G0098, GH_D12G0178
OG0000489	Gohir.A04G011132, Gohir.A09G226300, Gohir.D08G201766, Gohir.D09G182850, Gohir.D09G227184	GH_A09G2470, GH_D09G2404
OG0000490	Gohir.A04G031760, Gohir.A04G031920, Gohir.D05G352600, Gohir.D05G352700	GH_A04G0326, GH_D05G3732, GH_scaffold4369_objG0001
OG0000491	Gohir.A04G128600, Gohir.D04G173000, Gohir.D04G173164, Gohir.D04G173200	GH_A04G1558, GH_D04G1897, GH_D04G1899
OG0000492	Gohir.A04G065600, Gohir.A04G065642, Gohir.D04G103800, Gohir.D04G104000	GH_A04G0823, GH_A04G0827, GH_D04G1151
OG0000493	Gohir.A04G043510, Gohir.A04G043512, Gohir.A04G043514, Gohir.A04G043530, Gohir.A04G043534	GH_A04G0470, GH_A04G0471
OG0000494	Gohir.A04G004800, Gohir.A11G276400, Gohir.D05G385100, Gohir.D11G286800	GH_A11G3099, GH_D05G4031, GH_D11G3128
OG0000495	Gohir.A03G173800, Gohir.A04G113400, Gohir.D02G196900	GH_A03G1976, GH_A04G1365, GH_D02G2143, GH_D04G1710
OG0000496	Gohir.A04G011600, Gohir.A13G136200, Gohir.D05G375000, Gohir.D13G140600	GH_A13G1601, GH_D05G3959, GH_D13G1556
OG0000497	Gohir.A08G078600, Gohir.A10G111501, Gohir.A11G285123, Gohir.A11G289201	GH_A05G3941, GH_A12G1055, GH_A13G1220
OG0000498	Gohir.A10G033000, Gohir.A10G033100, Gohir.D10G033700	GH_A10G0346, GH_A10G0347, GH_D10G0360, GH_D10G0361
OG0000499	Gohir.A03G000003, Gohir.A06G201601, Gohir.A10G243500, Gohir.A11G330050, Gohir.A11G330300, Gohir.A13G000401	GH_A11G3765
OG0000500	Gohir.A10G194500, Gohir.A10G194600, Gohir.D10G201600, Gohir.D10G201700	GH_A10G2126, GH_D10G2239, GH_D10G2241
OG0000501	Gohir.A10G094500, Gohir.A13G045200, Gohir.D11G139900, Gohir.D13G044200	GH_A10G0947, GH_D11G1429, GH_D13G0444
OG0000502	Gohir.A06G089700, Gohir.A10G211700, Gohir.A11G059100, Gohir.D07G179425	GH_A05G3190, GH_A10G2330, GH_D01G1655
OG0000503	Gohir.A10G152200, Gohir.D10G113500, Gohir.D10G114000	GH_A10G1659, GH_A10G1664, GH_D10G1240, GH_D10G1245
OG0000504	Gohir.A06G116100, Gohir.A10G001500, Gohir.D06G120900	GH_A06G1154, GH_A10G0015, GH_D06G1356, GH_D10G0018
OG0000505	Gohir.A07G065300, Gohir.A10G082600, Gohir.A13G041900, Gohir.A13G117600, Gohir.D09G110800, Gohir.D10G225900	GH_D09G1255
OG0000506	Gohir.A05G134500, Gohir.A10G060700, Gohir.D05G136600, Gohir.D10G061800	GH_A05G1365, GH_A10G0607, GH_D10G0643
OG0000507	Gohir.A10G009000, Gohir.A10G009100, Gohir.D10G008700, Gohir.D10G008800	GH_A10G0082, GH_D10G0092, GH_D10G0093
OG0000508	Gohir.A05G112700, Gohir.A10G006900, Gohir.D05G113200, Gohir.D10G006800	GH_A05G1134, GH_D05G1132, GH_D10G0073
OG0000509	Gohir.A03G041200, Gohir.A10G197400, Gohir.D03G126900, Gohir.D10G204500	GH_A03G0524, GH_A10G2166, GH_D10G2267
OG0000510	Gohir.A08G010550, Gohir.A08G010575, Gohir.A08G010600, Gohir.D08G020933, Gohir.D08G020966	GH_A08G0141, GH_D08G0148
OG0000511	Gohir.A08G193100, Gohir.A12G188900, Gohir.D08G211100, Gohir.D12G191232	GH_A08G2198, GH_A12G2078, GH_D12G2080
OG0000512	Gohir.A08G195700, Gohir.A08G196100, Gohir.D08G213000, Gohir.D08G213200	GH_A08G2237, GH_D08G2240, GH_D08G2241
OG0000513	Gohir.A08G213100, Gohir.A11G259600, Gohir.D08G230200, Gohir.D11G269700	GH_A08G2405, GH_A11G2910, GH_D08G2411
OG0000514	Gohir.A03G134900, Gohir.A06G118302, Gohir.A06G136100, Gohir.A08G043400, Gohir.A11G236240	GH_A03G1557, GH_A09G0865
OG0000515	Gohir.A08G054100, Gohir.A08G144300, Gohir.D08G063800, Gohir.D08G165300	GH_A08G1710, GH_D08G0600, GH_D08G1722
OG0000516	Gohir.A08G039350, Gohir.A08G039400, Gohir.D08G049500, Gohir.D08G049600	GH_A08G0432, GH_A08G0433, GH_D08G0452
OG0000517	Gohir.A05G392400, Gohir.A08G225600, Gohir.D04G024700, Gohir.D08G246000	GH_A05G4130, GH_A08G2584, GH_D08G2577
OG0000518	Gohir.A08G112700, Gohir.A09G190100, Gohir.D08G125700, Gohir.D09G184800	GH_A08G1265, GH_A09G2054, GH_D08G1307
OG0000519	Gohir.A08G028500, Gohir.A08G056000, Gohir.D08G065300	GH_A08G0327, GH_A08G0619, GH_D08G0347, GH_D08G0617
OG0000520	Gohir.A08G057900, Gohir.A11G075100, Gohir.D08G067200, Gohir.D11G079800	GH_A08G0642, GH_A11G0776, GH_D11G0810
OG0000521	Gohir.A05G247800, Gohir.A08G230700, Gohir.A13G122100, Gohir.D05G251400, Gohir.D08G251100, Gohir.D13G125900	GH_D05G2520
OG0000522	Gohir.A08G074300, Gohir.A12G009700, Gohir.D08G083600, Gohir.D12G009700	GH_A08G0810, GH_A12G0087, GH_D12G0092
OG0000523	Gohir.A07G015100, Gohir.A08G246000, Gohir.D07G014800, Gohir.D08G267000	GH_A08G2797, GH_D07G0165, GH_D08G2790
OG0000524	Gohir.A03G018700, Gohir.A08G183600, Gohir.D03G150200, Gohir.D08G202250	GH_A03G0279, GH_D03G1691, GH_D08G2115
OG0000525	Gohir.A02G165900, Gohir.A11G184201, Gohir.D03G014100, Gohir.D11G190700	GH_A02G1925, GH_D03G0139, GH_D11G1954
OG0000526	Gohir.A07G064900, Gohir.D03G091200, Gohir.D07G069700	GH_A03G0782, GH_A07G0727, GH_D03G1044, GH_D07G0718
OG0000527	Gohir.A02G145700, Gohir.A02G145800, Gohir.D03G034800, Gohir.D03G035000	GH_A02G1714, GH_A02G1715, GH_D03G0348
OG0000528	Gohir.A02G149000, Gohir.A02G149100, Gohir.D03G031200, Gohir.D03G031300	GH_A02G1751, GH_D03G0312, GH_D03G0313
OG0000529	Gohir.D03G105033	GH_A10G1743, GH_A12G2340, GH_D03G1450, GH_D05G2939, GH_D11G0349, GH_D12G2613
OG0000530	Gohir.A01G123000, Gohir.A06G056200, Gohir.D03G023232, Gohir.D08G106200, Gohir.D11G259301, Gohir.D12G044850	GH_D06G0833
OG0000531	Gohir.A02G109800, Gohir.A05G237700, Gohir.D03G069402, Gohir.D05G239700	GH_A02G1236, GH_A05G2377, GH_D05G2397
OG0000532	Gohir.A02G129200, Gohir.A06G034500, Gohir.A11G205100, Gohir.D03G040000, Gohir.D12G082700	GH_A06G0368, GH_D12G0847
OG0000533	Gohir.A03G030000, Gohir.A03G030100, Gohir.D03G138400, Gohir.D03G138500	GH_A03G0398, GH_D03G1575, GH_D03G1576
OG0000534	Gohir.A02G128500, Gohir.A11G203500, Gohir.D03G039200	GH_A02G1530, GH_A11G2135, GH_D03G0394, GH_D11G2299
OG0000535	Gohir.1Z049540, Gohir.1Z049693, Gohir.A09G000185, Gohir.A09G031377, Gohir.A12G210150, Gohir.D07G146566	GH_D06G0970
OG0000536	Gohir.A09G191600, Gohir.D08G135200, Gohir.D09G186000	GH_A08G1362, GH_A09G2071, GH_D08G1384, GH_D09G2012
OG0000537	Gohir.1Z049371, Gohir.A09G036865, Gohir.A09G036900, Gohir.D09G038100	GH_D09G0451, GH_scaffold36764_objG0001, GH_scaffold5049_objG0001
OG0000538	Gohir.A09G213636, Gohir.A09G213638, Gohir.D09G213700, Gohir.D09G213800, Gohir.D09G213900	GH_A09G2319, GH_D09G2257
OG0000539	Gohir.A09G008000, Gohir.A12G011100, Gohir.A12G086100, Gohir.D09G007400, Gohir.D12G011500, Gohir.D12G084800	GH_A12G0867
OG0000540	Gohir.A09G174700, Gohir.A11G006100, Gohir.D09G171700	GH_A09G1913, GH_A11G0052, GH_D09G1867, GH_D11G0057
OG0000541	Gohir.A05G084101, Gohir.A09G092600, Gohir.D09G092700	GH_A05G0859, GH_A09G1107, GH_D05G0853, GH_D09G1058
OG0000542	Gohir.A05G127983, Gohir.A09G083400, Gohir.D05G128650, Gohir.D09G083400	GH_A05G1289, GH_A09G1021, GH_D05G1289
OG0000543	Gohir.A09G180800, Gohir.D08G111000, Gohir.D09G175600	GH_A08G1212, GH_A09G1956, GH_D08G1160, GH_D09G1906
OG0000544	Gohir.A06G172300, Gohir.A06G172500, Gohir.D06G181100, Gohir.D06G181300	GH_A06G2004, GH_A06G2008, GH_D06G2041
OG0000545	Gohir.D06G170950	GH_A02G1595, GH_A07G2018, GH_A10G2298, GH_D02G2224, GH_D09G1865, GH_D12G0194
OG0000546	Gohir.A06G173100, Gohir.D06G182700, Gohir.D06G183000, Gohir.D06G183100	GH_A06G2026, GH_D06G2063, GH_D06G2064
OG0000547	Gohir.A06G171602, Gohir.D06G175916, Gohir.D06G178733, Gohir.D06G180250	GH_A06G1997, GH_D06G1992, GH_D06G2021
OG0000548	Gohir.A02G074302, Gohir.D06G039550, Gohir.D06G126266	GH_D05G2404, GH_D11G3787, GH_D12G1605, GH_D13G2054
OG0000549	Gohir.A06G103600, Gohir.A13G210100, Gohir.D06G110600, Gohir.D13G214100	GH_A06G1131, GH_D06G1210, GH_D13G2373
OG0000550	Gohir.A02G046701, Gohir.D06G164000, Gohir.D11G221300, Gohir.D11G263400	GH_D06G1857, GH_D11G1650, GH_D11G2882
OG0000551	Gohir.A06G116500, Gohir.D06G123200, Gohir.D10G082600	GH_A06G1202, GH_A10G0690, GH_D06G1380, GH_D10G0892
OG0000552	Gohir.A05G140700, Gohir.A06G193000, Gohir.D05G142900, Gohir.D06G200900	GH_A05G1420, GH_D05G1435, GH_D06G2247
OG0000553	Gohir.A06G171000, Gohir.D06G178900, Gohir.D10G200101	GH_A06G1989, GH_A10G2104, GH_D06G2026, GH_D10G2217
OG0000554	Gohir.A06G077500, Gohir.A13G189800, Gohir.D06G076500	GH_A06G0845, GH_A13G2191, GH_D06G0825, GH_D13G2173
OG0000555	Gohir.A03G018900, Gohir.A11G022700, Gohir.D11G022300	GH_A03G0281, GH_A11G0216, GH_D03G1689, GH_D11G0218
OG0000556	Gohir.A03G173000, Gohir.A03G173100, Gohir.D02G196200, Gohir.D02G196300	GH_A03G1967, GH_A03G1968, GH_D02G2137
OG0000557	Gohir.A01G154220, Gohir.A03G124500, Gohir.D02G147700	GH_A01G1662, GH_A03G1334, GH_D01G1757, GH_D02G1621
OG0000558	Gohir.D05G341733, Gohir.D05G341766, Gohir.D05G341800, Gohir.D05G341850	GH_D05G3621, GH_D05G4098, GH_D05G4099
OG0000559	Gohir.D05G350000, Gohir.D05G350300, Gohir.D05G353400, Gohir.D05G354500, Gohir.D05G354940, Gohir.D05G355300	GH_D05G3738
OG0000560	Gohir.A06G073250, Gohir.D04G056850, Gohir.D04G182150, Gohir.D05G291733, Gohir.D07G174350, Gohir.D13G167074	GH_D06G1089
OG0000561	Gohir.A05G301800, Gohir.A05G349133, Gohir.D05G301500	GH_A05G3068, GH_A05G3685, GH_D04G0659, GH_D05G3078
OG0000562	Gohir.1Z049315, Gohir.A01G232000, Gohir.D08G006900	GH_A01G2511, GH_D02G0004, GH_D08G0001, GH_D11G3789
OG0000563	Gohir.A02G017400, Gohir.A02G017500, Gohir.D02G019500, Gohir.D02G019601	GH_A02G0191, GH_D02G0201, GH_D02G0202
OG0000564	Gohir.A02G084200, Gohir.D02G099700, Gohir.D02G100100	GH_A02G0985, GH_D02G1026, GH_D02G1030, GH_D02G2628
OG0000565	Gohir.A02G114801, Gohir.A05G388250	GH_A01G0461, GH_A03G1685, GH_A10G2273, GH_A12G0769, GH_A13G2334
OG0000566	Gohir.A05G338800, Gohir.A07G228200, Gohir.D04G077100, Gohir.D07G235400	GH_A05G3548, GH_A07G2585, GH_D07G2527
OG0000567	Gohir.A07G150500, Gohir.A07G150600, Gohir.D07G156900, Gohir.D07G157000	GH_A07G1647, GH_D07G1645, GH_D07G1647
OG0000568	Gohir.A07G210400, Gohir.A07G210500, Gohir.D07G216500, Gohir.D07G216600	GH_A07G2378, GH_A07G2379, GH_D07G2321
OG0000569	Gohir.A07G097600, Gohir.A12G147700, Gohir.D07G101900, Gohir.D12G152000	GH_A07G1071, GH_D07G1058, GH_D12G1677
OG0000570	Gohir.A07G090500, Gohir.A07G197000, Gohir.A11G141900, Gohir.D02G017400, Gohir.D07G095200, Gohir.D11G148200	GH_D07G2172
OG0000571	Gohir.A07G052200, Gohir.A11G035800, Gohir.D07G056700, Gohir.D11G039400	GH_A07G0587, GH_A11G0387, GH_D11G0404
OG0000572	Gohir.A07G224600, Gohir.D04G059100, Gohir.D07G231900	GH_A05G3740, GH_A07G2545, GH_D04G0611, GH_D07G2487
OG0000573	Gohir.D11G291033, Gohir.D11G291100	GH_A11G3144, GH_A11G3148, GH_D11G2852, GH_D11G3174, GH_D11G3175
OG0000574	Gohir.A11G173700, Gohir.A11G173800, Gohir.D11G180800, Gohir.D11G180900	GH_A11G1815, GH_A11G1816, GH_D11G1852
OG0000575	Gohir.A11G094800, Gohir.A12G110800, Gohir.D11G099800, Gohir.D12G114100	GH_A11G0984, GH_D11G1015, GH_D12G1285
OG0000576	Gohir.D11G335200, Gohir.D11G335266, Gohir.D11G335400, Gohir.D11G335700, Gohir.D11G336000	GH_D11G3649, GH_D11G3650
OG0000577	Gohir.A05G399000, Gohir.D04G016900, Gohir.D11G004000	GH_A05G4188, GH_A11G0040, GH_D04G0189, GH_D11G0046
OG0000578	Gohir.D07G075451, Gohir.D07G137350, Gohir.D08G202425, Gohir.D11G288766	GH_D07G0781, GH_D07G1435, GH_D08G2118
OG0000579	Gohir.A11G207800, Gohir.D11G215351	GH_A10G0887, GH_A11G2198, GH_A11G2202, GH_D11G2237, GH_D11G2240
OG0000580	Gohir.A11G230500, Gohir.A12G166200, Gohir.A12G175400, Gohir.D11G242000, Gohir.D12G169700, Gohir.D12G178700	GH_A12G1857
OG0000581	Gohir.A11G017300, Gohir.A11G017400, Gohir.D11G017200	GH_A11G0164, GH_A11G0165, GH_D11G0165, GH_D11G0166
OG0000582	Gohir.A11G294500, Gohir.A13G109500, Gohir.D11G309200	GH_A11G3357, GH_A13G1302, GH_D11G3372, GH_D13G1226
OG0000583	Gohir.A11G238300, Gohir.A11G239033, Gohir.A11G239099, Gohir.D11G249000	GH_A11G2643, GH_A11G2672, GH_D11G2697
OG0000584	Gohir.A11G211150, Gohir.D07G148150, Gohir.D11G211950	GH_A03G1778, GH_A08G1048, GH_A09G1523, GH_D09G0940
OG0000585	Gohir.D02G187750, Gohir.D07G079650, Gohir.D07G089401	GH_A11G0043, GH_A13G1017, GH_D01G2105, GH_D12G2691
OG0000586	Gohir.A12G050600, Gohir.A12G050700, Gohir.D12G048900, Gohir.D12G049000	GH_A12G0492, GH_A12G0493, GH_D12G0506
OG0000587	Gohir.A12G027300, Gohir.A13G036600, Gohir.D12G026766, Gohir.D13G034900	GH_A13G0361, GH_D12G0258, GH_D13G0354
OG0000588	Gohir.A05G204350	GH_A12G2251, GH_A13G1411, GH_D05G2250, GH_D08G1316, GH_D11G0375, GH_D11G1509
OG0000589	Gohir.A05G344100, Gohir.A05G344300, Gohir.D04G082500, Gohir.D04G082800	GH_A05G3602, GH_D04G0853, GH_D04G0857
OG0000590	Gohir.A05G399500, Gohir.D04G016400, Gohir.D04G016500	GH_A05G4194, GH_A05G4195, GH_D04G0184, GH_D04G0185
OG0000591	Gohir.A05G307866, Gohir.A13G027700, Gohir.D13G026500	GH_A05G3161, GH_A13G0274, GH_D05G3172, GH_D13G0271
OG0000592	Gohir.A05G414250	GH_A01G1111, GH_A03G0979, GH_A06G0456, GH_A08G1494, GH_A09G0765, GH_A12G0589
OG0000593	Gohir.A05G314066	GH_A02G0751, GH_A04G0798, GH_A10G2259, GH_A13G0793, GH_D02G1698, GH_D04G1254
OG0000594	Gohir.A05G389000, Gohir.A05G389100, Gohir.D04G027400, Gohir.D04G027500	GH_A05G4094, GH_A05G4095, GH_D04G0279
OG0000595	Gohir.A06G130504	GH_A01G0335, GH_A03G1434, GH_A04G0861, GH_A12G0838, GH_A12G1019, GH_A12G2118
OG0000596	Gohir.A12G126366	GH_A11G0868, GH_A11G2323, GH_D02G1895, GH_D08G1345, GH_D11G0902, GH_D11G2130
OG0000597	Gohir.A11G044150	GH_A10G1026, GH_D02G1022, GH_D09G0014, GH_D09G0504, GH_D12G0942, GH_D12G2011
OG0000598	Gohir.A13G038200, Gohir.A13G038400, Gohir.D13G036500, Gohir.D13G036750, Gohir.D13G036900	GH_D13G0369, GH_D13G0370
OG0000599	Gohir.A13G142300, Gohir.A13G142400, Gohir.D13G147000, Gohir.D13G147100	GH_A13G1674, GH_D13G1625, GH_D13G1626
OG0000600	Gohir.A13G104400, Gohir.D08G232000, Gohir.D13G107800	GH_A08G2422, GH_A13G1235, GH_D08G2428, GH_D13G1180
OG0000601	Gohir.D07G139600, Gohir.D08G117400, Gohir.D10G193800, Gohir.D13G135551	GH_D08G1227, GH_D10G2148, GH_D13G1500
OG0000602	Gohir.A13G091900, Gohir.D13G087100, Gohir.D13G087300	GH_A13G1085, GH_A13G1086, GH_D13G0906, GH_D13G0909
OG0000603	Gohir.A13G213100, Gohir.A13G213133, Gohir.A13G213166, Gohir.A13G213199, Gohir.A13G213232, Gohir.A13G213265	GH_A13G2407
OG0000604	Gohir.A13G111325	GH_A04G1386, GH_A11G2121, GH_A12G2092, GH_D01G1580, GH_D02G2532, GH_D03G1533
OG0000605	Gohir.D10G196500, Gohir.D10G196600, Gohir.D10G196700, Gohir.D10G196800	GH_D10G2180, GH_D10G2802, GH_D10G2803
OG0000606	Gohir.A01G200800, Gohir.A01G200850, Gohir.A01G200900, Gohir.D01G190800	GH_A01G2183, GH_D01G2266
OG0000609	Gohir.1Z049343, Gohir.D01G063932	GH_A01G0737, GH_scaffold31682_objG0001, GH_scaffold49037_objG0001, GH_scaffold594_subseq_5166255_5247739_objG0002
OG0000612	Gohir.A01G040900, Gohir.A01G041100, Gohir.D01G028400, Gohir.D01G028500	GH_A01G0364, GH_D01G0345
OG0000613	Gohir.A01G165500, Gohir.A01G165700, Gohir.D01G156900, Gohir.D01G157000	GH_A01G1775, GH_D01G1893
OG0000614	Gohir.A01G136300, Gohir.A02G004700, Gohir.A09G131100, Gohir.D01G123400, Gohir.D02G005000	GH_D01G1429
OG0000618	Gohir.A05G309450, Gohir.A09G169800, Gohir.A12G014500, Gohir.D01G174200, Gohir.D12G246200	GH_D12G2670
OG0000620	Gohir.A01G044300, Gohir.A01G044400, Gohir.D01G035100, Gohir.D01G035300	GH_A01G0397, GH_D01G0390
OG0000629	Gohir.A04G029000, Gohir.A09G044400, Gohir.A11G217400, Gohir.D02G087700, Gohir.D06G173533	GH_D08G1286
OG0000639	Gohir.A10G158600, Gohir.A10G158700, Gohir.D10G109900, Gohir.D10G110000	GH_A10G1697, GH_D10G1202
OG0000642	Gohir.A05G298250, Gohir.A10G219350, Gohir.D10G228733, Gohir.D10G228766, Gohir.D10G230025	GH_D10G1734
OG0000643	Gohir.A09G214900, Gohir.A10G084400, Gohir.D09G217400, Gohir.D10G104250	GH_A09G2357, GH_D09G2297
OG0000645	Gohir.A10G212700, Gohir.A10G212800, Gohir.A10G212900, Gohir.D10G220701, Gohir.D10G220800	GH_D10G2445
OG0000646	Gohir.A09G040700, Gohir.A10G131500, Gohir.D03G070400, Gohir.D03G096400, Gohir.D05G335300	GH_A09G0528
OG0000649	Gohir.A09G232900, Gohir.A10G103500, Gohir.D09G234000, Gohir.D10G164900	GH_A10G1059, GH_D10G1828
OG0000652	Gohir.A06G119402, Gohir.A08G250201, Gohir.A10G147200, Gohir.D04G083366, Gohir.D09G033000	GH_A12G0234
OG0000653	Gohir.A10G229980, Gohir.D10G244540, Gohir.D10G244572, Gohir.D10G244600	GH_A10G2541, GH_A10G2562
OG0000655	Gohir.1Z049320, Gohir.1Z049543, Gohir.A10G148500, Gohir.D10G118200	GH_A10G1604, GH_D10G1287
OG0000659	Gohir.A07G192266, Gohir.A10G061350, Gohir.A10G173366, Gohir.D02G066633, Gohir.D02G103666	GH_A11G1997
OG0000661	Gohir.A05G145700, Gohir.A10G044600, Gohir.A11G253500, Gohir.D05G148100, Gohir.D10G045800	GH_D10G0482
OG0000662	Gohir.A05G302400, Gohir.A10G224000, Gohir.D05G301900, Gohir.D10G236624, Gohir.D10G237000	GH_D10G2591
OG0000667	Gohir.A08G036200, Gohir.A08G036300, Gohir.D08G046900, Gohir.D08G047000	GH_A08G0399, GH_A08G0400
OG0000668	Gohir.A08G042800, Gohir.A08G042900, Gohir.D08G052600, Gohir.D08G052700	GH_A08G0473, GH_D08G0489
OG0000674	Gohir.A01G019401, Gohir.A08G005500, Gohir.A08G146400, Gohir.D08G167400	GH_A08G0094, GH_D08G1745
OG0000675	Gohir.A03G145400, Gohir.A08G253850, Gohir.D02G168800, Gohir.D13G000560	GH_A03G1670, GH_D02G1835
OG0000676	Gohir.A08G024400, Gohir.A13G136100, Gohir.D08G034900, Gohir.D13G140400	GH_A13G1600, GH_D08G0300
OG0000680	Gohir.A08G099826	GH_A05G2402, GH_A10G2567, GH_A10G2698, GH_A11G3209, GH_A11G3437
OG0000682	Gohir.A06G189100, Gohir.A08G030900, Gohir.D06G197600, Gohir.D06G197650	GH_D09G0670, GH_scaffold7438_objG0001
OG0000683	Gohir.A06G122502, Gohir.A07G152901, Gohir.A08G244150, Gohir.A11G198626	GH_A08G2775, GH_A11G2062
OG0000686	Gohir.A03G039300, Gohir.A13G228400, Gohir.D03G128900, Gohir.D13G234000	GH_A03G0501, GH_D03G1470
OG0000694	Gohir.1Z049314, Gohir.D03G061400	GH_A02G1198, GH_A02G2075, GH_D03G0648, GH_scaffold40267_objG0001
OG0000701	Gohir.A09G201800, Gohir.A09G201900, Gohir.D09G195700, Gohir.D09G195800	GH_A09G2182, GH_D09G2117
OG0000702	Gohir.A09G053300, Gohir.A09G053500, Gohir.D09G053020, Gohir.D09G053032	GH_A09G0711, GH_D09G0647
OG0000705	Gohir.A09G140500, Gohir.A09G140801, Gohir.D09G133950, Gohir.D09G134050	GH_A09G1575, GH_D09G1491
OG0000710	Gohir.A02G092800, Gohir.A09G212650, Gohir.D02G111000, Gohir.D09G206200	GH_A09G2288, GH_D09G2224
OG0000711	Gohir.A03G019100, Gohir.A07G104650, Gohir.A09G110700, Gohir.A09G222800, Gohir.A11G130500	GH_A07G1147
OG0000712	Gohir.A09G046440	GH_A02G1571, GH_A05G4190, GH_A07G0624, GH_A11G1856, GH_D12G1943
OG0000716	Gohir.A09G249400, Gohir.A11G217200, Gohir.D06G106300, Gohir.D07G001450, Gohir.D07G228450	GH_A09G2711
OG0000719	Gohir.1Z049349, Gohir.1Z049493, Gohir.A09G031355, Gohir.D05G293550	GH_A07G2093, GH_D12G1168
OG0000720	Gohir.A06G002800, Gohir.A06G002900, Gohir.D06G005800, Gohir.D06G005900	GH_A06G0024, GH_D06G0009
OG0000726	Gohir.A06G131500, Gohir.D06G137400	GH_A06G1511, GH_A06G1512, GH_D06G1552, GH_D06G1553
OG0000731	Gohir.D06G084550	GH_A05G1060, GH_D01G1710, GH_D02G1720, GH_D09G1134, GH_D11G2378
OG0000732	Gohir.D06G162150	GH_A09G0420, GH_D03G0975, GH_D09G0721, GH_D11G2484, GH_D13G1036
OG0000735	Gohir.D06G129850, Gohir.D13G182400	GH_D01G1715, GH_D06G1458, GH_D10G1915, GH_D13G2018
OG0000738	Gohir.A03G138000, Gohir.A12G143800, Gohir.D02G161000, Gohir.D12G148500	GH_D02G1764, GH_D12G1640
OG0000745	Gohir.D02G066900, Gohir.D05G255200, Gohir.D08G135500, Gohir.D12G094900	GH_D05G2558, GH_D08G1388
OG0000759	Gohir.D02G120701, Gohir.D05G266525, Gohir.D09G053038, Gohir.D10G100450	GH_D09G0648, GH_D13G1314
OG0000761	Gohir.A02G010901, Gohir.A02G010904, Gohir.D02G011580, Gohir.D02G011640, Gohir.D02G011866	GH_A02G0118
OG0000766	Gohir.A07G084000, Gohir.A07G084100, Gohir.D07G090100, Gohir.D07G090200	GH_A07G0935, GH_D07G0938
OG0000771	Gohir.A07G198100, Gohir.A07G198200, Gohir.D07G204500, Gohir.D07G204600	GH_D07G2186, GH_D07G2187
OG0000773	Gohir.A07G051066, Gohir.A07G051132, Gohir.D07G055466, Gohir.D07G055532	GH_A07G0574, GH_D07G0581
OG0000779	Gohir.A11G110500, Gohir.A11G110600, Gohir.D11G115600, Gohir.D11G115700	GH_A11G1157, GH_D11G1184
OG0000781	Gohir.A11G241950, Gohir.A11G242100, Gohir.A11G242450, Gohir.D11G252100, Gohir.D11G252400	GH_A11G2722
OG0000783	Gohir.A11G025800, Gohir.A12G148750, Gohir.D11G025500, Gohir.D11G025525	GH_D11G0251, GH_D11G0252
OG0000789	Gohir.A11G296925, Gohir.A11G297350, Gohir.D11G312054, Gohir.D11G312072, Gohir.D11G312284	GH_D11G3400
OG0000792	Gohir.A11G286241, Gohir.A11G286382, Gohir.D11G299200, Gohir.D11G299300, Gohir.D11G307200	GH_A11G3251
OG0000794	Gohir.D07G124900, Gohir.D09G141833, Gohir.D11G007175, Gohir.D11G304103	GH_D09G1578, GH_D11G0079
OG0000795	Gohir.A11G027100, Gohir.A12G215733, Gohir.D10G105201, Gohir.D11G026300, Gohir.D12G218400	GH_D10G1143
OG0000797	Gohir.D04G054100, Gohir.D08G150400, Gohir.D11G258800, Gohir.D12G162000	GH_D04G0558, GH_D11G2821
OG0000799	Gohir.A11G013600, Gohir.A12G255100, Gohir.D11G013800, Gohir.D12G254000	GH_D11G0130, GH_D12G2752
OG0000803	Gohir.D11G308150	GH_A11G3340, GH_A11G3350, GH_D11G3334, GH_D11G3349, GH_D11G3355
OG0000805	Gohir.D02G153950, Gohir.D07G195440	GH_A08G2503, GH_D02G1680, GH_D09G0544, GH_D11G0509
OG0000807	Gohir.D02G138050	GH_A02G1224, GH_A03G0378, GH_D02G1514, GH_D13G1172, GH_D13G1498
OG0000810	Gohir.A12G226300, Gohir.A12G226400, Gohir.D12G228700, Gohir.D12G228800	GH_A12G2467, GH_D12G2478
OG0000813	Gohir.A12G017300, Gohir.A12G017400, Gohir.D12G018000, Gohir.D12G018100	GH_A12G0163, GH_D12G0171
OG0000817	Gohir.A05G386500, Gohir.D04G023600, Gohir.D04G023900, Gohir.D04G029100	GH_A05G4064, GH_D04G0303
OG0000819	Gohir.A05G386800, Gohir.D04G029300, Gohir.D04G029400, Gohir.D04G029600	GH_D04G0299, GH_D04G0300
OG0000822	Gohir.A06G077950	GH_A05G1212, GH_A10G0303, GH_A12G1759, GH_D07G2097, GH_D07G2414
OG0000823	Gohir.A06G119302	GH_A06G1188, GH_A06G2405, GH_A12G1674, GH_D04G0068, GH_D07G1959
OG0000826	Gohir.A01G102332	GH_A06G1359, GH_A09G0603, GH_A10G1503, GH_D03G1092, GH_D13G0288
OG0000827	Gohir.A01G142850	GH_D03G0279, GH_D04G0742, GH_D05G3181, GH_D06G1761, GH_D11G2719
OG0000828	Gohir.A01G154550	GH_A03G0753, GH_A04G0467, GH_A06G1205, GH_A10G1236, GH_A10G1305
OG0000829	Gohir.1Z049640	GH_A07G2106, GH_A07G2120, GH_A08G2885, GH_A09G0386, GH_D05G3436
OG0000832	Gohir.D09G037940	GH_A01G1572, GH_A08G1489, GH_D01G1280, GH_D09G0447, GH_D09G1890
OG0000833	Gohir.D09G041125, Gohir.D13G140500	GH_D03G1240, GH_D10G1795, GH_D11G2621, GH_D13G1555
OG0000835	Gohir.A13G179400, Gohir.A13G179500, Gohir.D13G187500, Gohir.D13G187600	GH_A13G2094, GH_D13G2073
OG0000836	Gohir.D04G101200, Gohir.D08G125150, Gohir.D13G084100, Gohir.D13G087250	GH_D13G0872, GH_D13G0908
OG0000837	Gohir.A13G063500, Gohir.D13G058400, Gohir.D13G058500, Gohir.D13G058600, Gohir.D13G058700	GH_A13G0665
OG0000839	Gohir.A13G030400, Gohir.A13G030500, Gohir.D13G028400, Gohir.D13G028500	GH_A13G0295, GH_D13G0293
OG0000845	Gohir.A13G006100, Gohir.D13G005500, Gohir.D13G005600, Gohir.D13G005700	GH_D13G0059, GH_scaffold3739_objG0001
OG0000848	Gohir.D04G084980	GH_A08G1559, GH_A13G1468, GH_D04G1373, GH_D05G3833, GH_D07G1963
OG0000849	Gohir.D04G084616	GH_D01G1912, GH_D03G1248, GH_D04G0685, GH_D08G1253, GH_D10G1802
OG0000850	Gohir.A13G035401	GH_A04G0271, GH_A05G0877, GH_A09G0710, GH_A10G2133, GH_A13G0347
OG0000851	Gohir.A13G095800, Gohir.D08G103700, Gohir.D10G154900, Gohir.D10G206400	GH_D01G1902, GH_D10G2285
OG0000854	Gohir.D08G014500, Gohir.D08G014600	GH_A08G0080, GH_A08G0081, GH_D08G0084, GH_D08G0085
OG0000855	Gohir.1Z049361, Gohir.D04G069701, Gohir.D04G086201	GH_A05G3802, GH_D04G0549
OG0000856	Gohir.A01G049100, Gohir.D01G039700, Gohir.D01G039900	GH_A01G0450, GH_D01G0446
OG0000857	Gohir.D01G089533, Gohir.D04G103166, Gohir.D07G112150, Gohir.D08G167266	GH_D10G1147
OG0000858	Gohir.A01G203600, Gohir.D01G193000, Gohir.D01G193300	GH_A01G2208, GH_D01G2288
OG0000859	Gohir.A06G191800, Gohir.D01G110766, Gohir.D02G092960, Gohir.D02G121533	GH_D09G0282
OG0000860	Gohir.1Z049666, Gohir.1Z078801, Gohir.D01G102034, Gohir.D02G096900	GH_D02G0994
OG0000861	Gohir.A01G201400, Gohir.A09G134200, Gohir.D01G191300	GH_A01G2188, GH_D01G2271
OG0000862	Gohir.A01G213900, Gohir.D01G202500, Gohir.D01G202600, Gohir.D01G202700	GH_D01G2387
OG0000863	Gohir.D01G176600	GH_A01G2017, GH_A11G3268, GH_D01G1395, GH_D01G2113
OG0000864	Gohir.D01G087701, Gohir.D02G075600, Gohir.D02G075633, Gohir.D10G106601	GH_D11G2298
OG0000865	Gohir.A01G143600, Gohir.D01G137200, Gohir.D01G137650	GH_A01G1543, GH_D01G1643
OG0000866	Gohir.D01G077101, Gohir.D03G094750, Gohir.D10G211900	GH_A01G2149, GH_A05G2949
OG0000867	Gohir.A01G147800, Gohir.D01G140820, Gohir.D01G140900	GH_A01G1600, GH_D01G1678
OG0000868	Gohir.D01G114520, Gohir.D02G151450, Gohir.D06G055550	GH_D01G1323, GH_D06G0593
OG0000869	Gohir.D01G164300, Gohir.D01G164600, Gohir.D01G164800	GH_D01G1974, GH_D01G1977
OG0000870	Gohir.A01G024900, Gohir.D01G023000, Gohir.D01G023100	GH_A01G0256, GH_D01G0244
OG0000871	Gohir.D01G114625, Gohir.D03G022151, Gohir.D03G061704	GH_D03G0223, GH_D09G0691
OG0000872	Gohir.A01G188300, Gohir.D01G181100, Gohir.D01G181200	GH_A01G2042, GH_D01G2173
OG0000873	Gohir.A01G204700, Gohir.A11G318700, Gohir.D01G194100, Gohir.D11G337900	GH_D11G3669
OG0000874	Gohir.D01G110548, Gohir.D05G318150, Gohir.D10G094750, Gohir.D10G152500	GH_D10G1026
OG0000875	Gohir.D01G176975, Gohir.D04G028650, Gohir.D11G160250, Gohir.D11G240550	GH_D04G0662
OG0000876	Gohir.1Z049425, Gohir.A01G039000, Gohir.D01G026700	GH_A01G0343, GH_D01G0326
OG0000877	Gohir.1Z050334, Gohir.A12G025100, Gohir.D01G102099	GH_A12G0233, GH_A12G2485
OG0000878	Gohir.A01G043400, Gohir.D01G033900	GH_A01G0390, GH_A12G1626, GH_D01G0378
OG0000879	Gohir.A01G170000, Gohir.D01G161050, Gohir.D01G161100	GH_A01G1819, GH_D01G1936
OG0000880	Gohir.D01G051240, Gohir.D07G069350, Gohir.D07G180250	GH_D01G1193, GH_D07G0712
OG0000881	Gohir.A05G370532, Gohir.D01G155120, Gohir.D07G163500	GH_D01G1864, GH_D03G1151
OG0000882	Gohir.D01G120330, Gohir.D07G165639, Gohir.D11G156275	GH_D01G1396, GH_D11G1591
OG0000883	Gohir.A01G215200, Gohir.A01G215300, Gohir.D01G203900	GH_A01G2320, GH_A01G2321
OG0000884	Gohir.A01G113100, Gohir.A05G188400, Gohir.D01G100800, Gohir.D05G191500	GH_D10G2154
OG0000885	Gohir.1Z015700, Gohir.A01G150154, Gohir.D01G143200	GH_A01G1565, GH_D01G1707
OG0000886	Gohir.A04G044300, Gohir.D05G338800, Gohir.D05G339100	GH_A04G0481, GH_D05G3577
OG0000887	Gohir.A04G025900, Gohir.A04G026200, Gohir.D05G361800	GH_A04G0249, GH_D05G3821
OG0000888	Gohir.A04G056500, Gohir.D09G127300, Gohir.D09G127400	GH_A04G0603, GH_D09G1422
OG0000889	Gohir.A04G046800, Gohir.D05G334800, Gohir.D05G335500	GH_A04G0525, GH_D05G3529
OG0000890	Gohir.A04G063985, Gohir.A11G197325, Gohir.D10G031000	GH_A11G2053, GH_D13G1139
OG0000891	Gohir.1Z049694, Gohir.A04G053078, Gohir.D11G334151	GH_A02G0732, GH_D11G3642
OG0000892	Gohir.A04G001400, Gohir.A08G025800, Gohir.D08G036300	GH_A04G0010, GH_D08G0316
OG0000893	Gohir.A04G089001, Gohir.A07G175778, Gohir.A12G082833	GH_A07G1841, GH_A12G0714
OG0000894	Gohir.A04G139100, Gohir.D04G182000, Gohir.D04G182100	GH_A04G1680, GH_D04G2027
OG0000895	Gohir.A04G058900, Gohir.A04G058926, Gohir.D04G084600	GH_A04G0721, GH_D04G1055
OG0000896	Gohir.A04G110300, Gohir.D04G150500, Gohir.D04G150600	GH_A04G1328, GH_scaffold25593_objG0001
OG0000897	Gohir.A10G215000, Gohir.A10G215016	GH_A10G2376, GH_A10G2378, GH_D10G2468
OG0000898	Gohir.A10G109100, Gohir.A10G109116, Gohir.D10G158700	GH_A10G1106, GH_D10G1766
OG0000899	Gohir.A10G226800, Gohir.A10G227000, Gohir.D10G239200	GH_A10G2507, GH_D10G2636
OG0000900	Gohir.A10G109850, Gohir.D10G155990	GH_A04G0363, GH_A10G1131, GH_D10G1719
OG0000901	Gohir.A10G024300, Gohir.A10G024375, Gohir.D10G025000	GH_A10G0258, GH_D10G0271
OG0000902	Gohir.A10G235933, Gohir.A10G235966	GH_A10G2610, GH_A10G2611, GH_D10G1100
OG0000903	Gohir.A10G122800, Gohir.D06G019018	GH_A06G0204, GH_A10G1327, GH_D06G0189
OG0000904	Gohir.A10G212400, Gohir.D10G220500	GH_A10G2347, GH_D10G2441, GH_D10G2443
OG0000905	Gohir.A10G080032, Gohir.D10G071484	GH_A04G0177, GH_A06G0647, GH_A06G0648
OG0000906	Gohir.A10G061400, Gohir.D10G062600, Gohir.D10G062700	GH_D10G0651, GH_D10G0653
OG0000907	Gohir.A10G239100, Gohir.A10G239150, Gohir.D10G251000	GH_A10G2645, GH_D10G2750
OG0000908	Gohir.A10G071100, Gohir.D10G080000, Gohir.D10G080100	GH_A10G0714, GH_D10G0866
OG0000909	Gohir.A10G195901, Gohir.D10G202600, Gohir.D10G202700	GH_A10G2140, GH_D10G2251
OG0000910	Gohir.A08G000121, Gohir.A08G001150, Gohir.D08G009750	GH_A08G0024, GH_A08G0051
OG0000911	Gohir.A08G010400, Gohir.A13G199050, Gohir.D08G020500	GH_A08G0139, GH_D08G0145
OG0000912	Gohir.1Z049329, Gohir.1Z049358, Gohir.A08G180100	GH_A08G2064, GH_D08G2077
OG0000913	Gohir.A08G214800, Gohir.A08G214900, Gohir.D08G231900	GH_A08G2420, GH_D08G2426
OG0000914	Gohir.A08G000800, Gohir.D09G061600	GH_A08G0047, GH_D09G0758, GH_D12G2601
OG0000915	Gohir.A07G157232, Gohir.A08G195125, Gohir.D07G163401	GH_A07G1712, GH_D07G1710
OG0000916	Gohir.1Z049672, Gohir.A08G223800, Gohir.D08G244101	GH_A08G2561, GH_D08G2559
OG0000917	Gohir.A05G389900, Gohir.A08G041900, Gohir.D08G053700	GH_A05G4104, GH_A08G0463
OG0000918	Gohir.A08G041300, Gohir.A08G045235, Gohir.D08G055540	GH_A08G0455, GH_A08G0506
OG0000919	Gohir.A05G302975, Gohir.A08G172150	GH_A08G0631, GH_A11G2721, GH_D08G2447
OG0000920	Gohir.A08G045650	GH_A07G1513, GH_A08G0584, GH_A08G2758, GH_D11G3582
OG0000921	Gohir.A08G242100, Gohir.A08G242200, Gohir.D08G263000	GH_A08G2755, GH_D08G2751
OG0000922	Gohir.A08G076700, Gohir.A08G076800, Gohir.D08G086300	GH_A08G0826, GH_D08G0828
OG0000923	Gohir.A08G183850	GH_A09G0360, GH_A13G0456, GH_D09G0368, GH_D10G0650
OG0000924	Gohir.A08G149700, Gohir.D08G170700, Gohir.D08G170800	GH_A08G1756, GH_D08G1775
OG0000925	Gohir.A08G243400, Gohir.D05G027900, Gohir.D08G264300	GH_A08G2767, GH_D08G2763
OG0000926	Gohir.A08G137650, Gohir.D08G158800	GH_A08G1642, GH_D08G1654, GH_D08G1655
OG0000927	Gohir.A02G141900, Gohir.D03G052300, Gohir.D03G052700	GH_A02G1671, GH_D03G0543
OG0000928	Gohir.A02G118600, Gohir.D03G059150, Gohir.D03G059200	GH_A02G1408, GH_D03G0628
OG0000929	Gohir.D03G041550, Gohir.D03G041600, Gohir.D03G041700	GH_D03G0419, GH_D03G0420
OG0000930	Gohir.D03G155600, Gohir.D03G155700, Gohir.D03G156000	GH_D03G1751, GH_D03G1752
OG0000931	Gohir.A02G172600, Gohir.D03G001600, Gohir.D03G004550	GH_A02G1991, GH_D03G0073
OG0000932	Gohir.A03G011100, Gohir.A03G011150, Gohir.D03G158800	GH_A03G0177, GH_D03G1792
OG0000933	Gohir.A03G046300, Gohir.D03G120900, Gohir.D03G120901	GH_A03G0584, GH_D03G1381
OG0000934	Gohir.1Z049802, Gohir.A09G103000, Gohir.D03G073656	GH_A03G1005, GH_A09G1193
OG0000935	Gohir.D03G104666, Gohir.D13G126332	GH_A06G0234, GH_D03G1198, GH_D13G1387
OG0000936	Gohir.D03G157000, Gohir.D03G157100, Gohir.D03G157201	GH_D03G1767, GH_D03G1769
OG0000937	Gohir.D03G049800, Gohir.D07G043000, Gohir.D12G148850	GH_A07G0448, GH_D07G0450
OG0000938	Gohir.D03G038300, Gohir.D03G038400, Gohir.D03G039000	GH_D03G0387, GH_D03G0392
OG0000939	Gohir.A02G146200, Gohir.D03G034400, Gohir.D11G214500	GH_A02G1720, GH_D03G0342
OG0000940	Gohir.A03G053800, Gohir.D03G113200, Gohir.D03G113201	GH_A03G0660, GH_D03G1971
OG0000941	Gohir.A02G147600, Gohir.D03G032800, Gohir.D03G032900	GH_A02G1737, GH_D03G0328
OG0000942	Gohir.A03G048200, Gohir.A03G146300, Gohir.D03G072900	GH_A03G0603, GH_A03G1677
OG0000943	Gohir.D03G015800, Gohir.D06G025300, Gohir.D11G187900	GH_D03G0155, GH_D11G1922
OG0000944	Gohir.D03G050850	GH_A03G1073, GH_A05G2757, GH_A10G2360, GH_D04G1027
OG0000945	Gohir.A07G207200, Gohir.A09G014000, Gohir.D02G097900	GH_A07G2341, GH_D02G1005
OG0000946	Gohir.A09G130800, Gohir.A09G130900, Gohir.D09G126700, Gohir.D09G126800	GH_D09G1418
OG0000947	Gohir.1Z049406, Gohir.1Z049433, Gohir.A09G249700	GH_A09G2712, GH_scaffold515_objG0007
OG0000948	Gohir.A09G088900, Gohir.A09G089100, Gohir.D09G088800	GH_A09G1068, GH_D09G1022
OG0000949	Gohir.A05G000600, Gohir.A09G135800, Gohir.D05G000900	GH_A09G1538, GH_D05G0008
OG0000950	Gohir.A03G171850, Gohir.A09G135500, Gohir.D09G132100	GH_A09G1519, GH_D09G1471
OG0000951	Gohir.A03G010250, Gohir.A09G073100, Gohir.D09G072700	GH_A09G0916, GH_D09G0872
OG0000952	Gohir.A09G092300, Gohir.D09G092200, Gohir.D09G092400	GH_A09G1104, GH_D09G1055
OG0000953	Gohir.A09G122700, Gohir.D09G118700, Gohir.D09G119700	GH_A09G1391, GH_D09G1339
OG0000954	Gohir.A09G073250, Gohir.A11G045900, Gohir.D11G049500	GH_A11G0489, GH_D11G0510
OG0000955	Gohir.A09G020800, Gohir.D09G020300, Gohir.D09G020600	GH_A09G0243, GH_D09G0241
OG0000956	Gohir.A09G131200, Gohir.D09G127200, Gohir.D09G127500	GH_A09G1470, GH_D09G1423
OG0000957	Gohir.1Z049542, Gohir.A05G292950, Gohir.A06G177600	GH_A06G1931, GH_D06G1958
OG0000958	Gohir.A06G091000, Gohir.D06G089900, Gohir.D06G090200	GH_A06G0984, GH_D06G0993
OG0000959	Gohir.D04G080050, Gohir.D06G082700, Gohir.D06G082766	GH_D04G0829, GH_D04G0830
OG0000960	Gohir.A06G180100, Gohir.A13G007800, Gohir.D06G187000, Gohir.D13G008000	GH_D13G0082
OG0000961	Gohir.A06G070833, Gohir.A06G070866, Gohir.D06G069532	GH_A06G0762, GH_D06G0741
OG0000962	Gohir.D04G121100, Gohir.D06G154450, Gohir.D09G053166	GH_D04G1342, GH_D12G1650
OG0000963	Gohir.A11G223525, Gohir.D06G092966, Gohir.D08G010750, Gohir.D12G091420	GH_A07G1764
OG0000964	Gohir.A05G226900, Gohir.D05G229575, Gohir.D06G036601	GH_A05G2272, GH_D06G0363
OG0000965	Gohir.D02G078533, Gohir.D04G053733, Gohir.D06G112500, Gohir.D10G160200	GH_D08G1186
OG0000966	Gohir.1Z049341, Gohir.A12G108200, Gohir.D12G111400	GH_A12G1245, GH_D12G1248
OG0000967	Gohir.A03G161000, Gohir.D02G184300, Gohir.D02G184350	GH_A03G1842, GH_D02G2006
OG0000968	Gohir.A03G216400, Gohir.D02G238000, Gohir.D02G239000	GH_A03G2427, GH_D02G2589
OG0000969	Gohir.A02G000050, Gohir.A03G000005	GH_A02G0004, GH_A03G2459, GH_scaffold515_objG0003
OG0000970	Gohir.1Z049538, Gohir.A03G150300	GH_A03G1729, GH_D08G2869, GH_D11G3790
OG0000971	Gohir.1Z049426, Gohir.1Z049527, Gohir.A05G376500	GH_A05G3968, GH_D04G0407
OG0000972	Gohir.1Z049899, Gohir.D11G261000	GH_A07G1719, GH_A11G1527, GH_D11G2846
OG0000973	Gohir.A05G141300, Gohir.D05G143500, Gohir.D05G143575	GH_A05G1426, GH_D05G1441
OG0000974	Gohir.A02G017001, Gohir.D02G206812, Gohir.D05G023300	GH_A02G0188, GH_D02G2263
OG0000975	Gohir.A05G298100, Gohir.D05G295101	GH_A05G2982, GH_A05G3004, GH_A05G3026
OG0000976	Gohir.A05G289900, Gohir.D05G291200	GH_A05G2924, GH_A05G2925, GH_D05G2948
OG0000977	Gohir.A05G094800, Gohir.D05G095080, Gohir.D05G095200	GH_A05G0956, GH_D05G0944
OG0000978	Gohir.A05G123700, Gohir.D05G124700	GH_A05G1251, GH_A05G1252, GH_D05G1248
OG0000979	Gohir.A05G234100, Gohir.A05G234133, Gohir.D05G236400	GH_A05G2340, GH_D05G2361
OG0000980	Gohir.A05G125833, Gohir.A05G125900, Gohir.D05G126800	GH_A05G1271, GH_D05G1268
OG0000981	Gohir.A05G062800, Gohir.A05G062866, Gohir.D05G065300	GH_A05G0641, GH_D05G0637
OG0000982	Gohir.A05G094500, Gohir.D05G094950	GH_A05G0952, GH_A05G0953, GH_D05G0940
OG0000983	Gohir.A05G114600, Gohir.D05G114900, Gohir.D05G115000	GH_A05G1150, GH_D05G1150
OG0000984	Gohir.A05G269350, Gohir.D05G271250, Gohir.D05G271300	GH_D05G2730, GH_D05G3234
OG0000985	Gohir.D05G323366, Gohir.D09G002080	GH_D05G3263, GH_D05G3386, GH_D13G1742
OG0000986	Gohir.A05G171700, Gohir.D05G174700, Gohir.D05G174800	GH_A05G1722, GH_D05G1754
OG0000987	Gohir.D05G303150	GH_A08G1096, GH_A12G2007, GH_A13G0984, GH_A13G1276
OG0000988	Gohir.D05G109701, Gohir.D11G132850	GH_D05G1098, GH_D11G1351, GH_D12G2627
OG0000989	Gohir.D05G353200, Gohir.D05G354400, Gohir.D05G354700, Gohir.D05G355200	GH_D05G3739
OG0000990	Gohir.A05G012900, Gohir.D05G013950, Gohir.D05G014000	GH_A05G0128, GH_D05G0133
OG0000991	Gohir.D05G294450	GH_A05G2967, GH_A05G2974, GH_D05G2985, GH_D05G2992
OG0000992	Gohir.A05G297400, Gohir.D05G297300	GH_A05G3016, GH_A05G3017, GH_D05G3024
OG0000993	Gohir.A05G074800, Gohir.A05G074866, Gohir.D05G077600	GH_A05G0764, GH_D05G0762
OG0000994	Gohir.A05G062833, Gohir.A05G062900, Gohir.D05G065400	GH_A05G0642, GH_D05G0638
OG0000995	Gohir.1Z049509, Gohir.A07G050700, Gohir.D07G055200	GH_A07G0570, GH_D07G0577
OG0000996	Gohir.1Z049709, Gohir.A07G050900, Gohir.D07G055400	GH_A07G0572, GH_D07G0579
OG0000997	Gohir.A01G094800, Gohir.A02G122601, Gohir.A13G120100	GH_A02G0798, GH_A03G0877
OG0000998	Gohir.A02G009180, Gohir.D02G009366, Gohir.D02G009550	GH_D02G0097, GH_D02G0100
OG0000999	Gohir.A02G068202, Gohir.D02G074400	GH_A02G0730, GH_A02G0734, GH_D02G0744
OG0001000	Gohir.A02G130101	GH_A01G2170, GH_A03G0143, GH_A05G0168, GH_D08G0873
OG0001001	Gohir.A02G035000, Gohir.D10G147800	GH_A02G0370, GH_D02G0394, GH_D10G1599
OG0001002	Gohir.A02G073000, Gohir.D02G080200, Gohir.D02G080300	GH_A02G0792, GH_D02G0808
OG0001003	Gohir.A02G021300, Gohir.D02G025500, Gohir.D02G027800	GH_A02G0241, GH_D02G0262
OG0001004	Gohir.A02G137500, Gohir.D02G203085	GH_A02G1624, GH_A03G2047, GH_D02G2214
OG0001005	Gohir.1Z049458, Gohir.A02G031300, Gohir.D02G038000	GH_A02G0326, GH_D02G0353
OG0001006	Gohir.A02G087501, Gohir.D02G102500	GH_A02G1011, GH_A02G1013, GH_D02G1060
OG0001007	Gohir.A02G064700, Gohir.D02G070400	GH_A02G0696, GH_D02G0706, GH_D02G0709
OG0001008	Gohir.1Z049484, Gohir.A02G037001, Gohir.D02G043601	GH_A02G0390, GH_D02G0411
OG0001009	Gohir.A07G213600, Gohir.D07G219800, Gohir.D07G219850	GH_A07G2414, GH_D07G2357
OG0001010	Gohir.A06G081100, Gohir.A07G169900	GH_A06G0890, GH_A07G1894, GH_A11G1845
OG0001011	Gohir.A07G127100, Gohir.A12G127000, Gohir.D07G131300, Gohir.D12G130400	GH_A07G1383
OG0001012	Gohir.A07G024800, Gohir.A07G024900, Gohir.D07G028400	GH_A07G0292, GH_D07G0305
OG0001013	Gohir.1Z049547, Gohir.A07G001601, Gohir.D07G002000	GH_A07G0015, GH_D07G0022
OG0001014	Gohir.A07G108700, Gohir.A07G108780, Gohir.D07G112500	GH_A07G1192, GH_D07G1172
OG0001015	Gohir.A07G081927	GH_A10G2385, GH_A10G2386, GH_D10G2404, GH_D10G2476
OG0001016	Gohir.A07G054800, Gohir.D07G059100, Gohir.D07G059200	GH_A07G0613, GH_D07G0616
OG0001017	Gohir.A07G049200, Gohir.A07G049280, Gohir.D07G053500	GH_A07G0554, GH_D07G0560
OG0001018	Gohir.1Z049581, Gohir.A07G167090, Gohir.D09G044501	GH_A02G1593, GH_A02G1649
OG0001019	Gohir.A07G055500	GH_A06G1448, GH_A07G0621, GH_A08G2019, GH_A10G2411
OG0001020	Gohir.1Z049387, Gohir.1Z049487	GH_A09G0372, GH_D05G3432, GH_D05G3437
OG0001021	Gohir.1Z049377, Gohir.D07G165606, Gohir.D07G165627	GH_D07G1735, GH_scaffold4176_objG0001
OG0001022	Gohir.A11G221000, Gohir.A11G226902, Gohir.D11G230200	GH_A11G2425, GH_D11G2482
OG0001023	Gohir.A11G289200, Gohir.D11G303403, Gohir.D11G303406	GH_A11G3297, GH_D11G3307
OG0001024	Gohir.D11G333728, Gohir.D11G335300, Gohir.D11G336401	GH_A11G3613, GH_A11G3614
OG0001025	Gohir.A05G031632, Gohir.D02G174150, Gohir.D08G071266, Gohir.D11G126150	GH_A03G1791
OG0001026	Gohir.A11G103600, Gohir.D11G107900, Gohir.D11G108000	GH_D11G1107, GH_D11G1108
OG0001027	Gohir.A11G050750, Gohir.D11G054100, Gohir.D11G217100	GH_A11G0537, GH_D11G0564
OG0001028	Gohir.A11G055200, Gohir.A12G001600, Gohir.D11G059000, Gohir.D12G001400	GH_D12G0009
OG0001029	Gohir.A11G287500, Gohir.D11G305400, Gohir.D11G305515	GH_A11G3282, GH_D11G3285
OG0001030	Gohir.A11G185700, Gohir.D11G192200, Gohir.D11G227980	GH_A11G1938, GH_D11G1971
OG0001031	Gohir.A11G068300, Gohir.A11G280300, Gohir.D11G072700, Gohir.D11G290601	GH_D04G0540
OG0001032	Gohir.A11G329800, Gohir.D11G349000	GH_A11G3757, GH_D08G2863, GH_D11G3783
OG0001033	Gohir.1Z049533, Gohir.A11G330400, Gohir.D11G176300	GH_D11G0003, GH_D11G1810
OG0001034	Gohir.A11G283200, Gohir.D11G296768, Gohir.D11G296776	GH_A11G3203, GH_D11G3232
OG0001035	Gohir.A11G207500, Gohir.D11G297200	GH_A11G2193, GH_D11G2243, GH_D11G3241
OG0001036	Gohir.A11G011200, Gohir.D11G010100	GH_A11G0102, GH_A11G0103, GH_D11G0104
OG0001037	Gohir.D11G044800	GH_A10G0979, GH_A11G0443, GH_D10G0977, GH_D11G0462
OG0001038	Gohir.D07G094700, Gohir.D11G149800	GH_A11G1505, GH_D07G0983, GH_D11G1537
OG0001039	Gohir.A11G255800, Gohir.A11G255900, Gohir.D11G265600	GH_A11G2874, GH_D11G2901
OG0001040	Gohir.1Z049515, Gohir.A01G232200, Gohir.A05G416701, Gohir.D02G000050	GH_D01G0002
OG0001041	Gohir.D02G062066	GH_A01G2086, GH_A10G0712, GH_A12G1573, GH_D11G3306
OG0001042	Gohir.A01G008700, Gohir.D02G205300	GH_A01G0092, GH_A13G0448, GH_D02G2246
OG0001043	Gohir.A12G121800, Gohir.D12G125400	GH_A09G0248, GH_A12G1386, GH_D12G1402
OG0001044	Gohir.A12G140950, Gohir.D12G145650	GH_A12G1602, GH_D12G1606, GH_D12G3006
OG0001045	Gohir.A12G030100, Gohir.D12G042300	GH_A12G0280, GH_D12G0430, GH_D12G0431
OG0001046	Gohir.A12G032400, Gohir.A12G032450, Gohir.D12G040100	GH_A12G0303, GH_D12G0402
OG0001047	Gohir.A12G157850, Gohir.A12G157951, Gohir.D12G160800	GH_A12G1764, GH_D12G1760
OG0001048	Gohir.A12G144000, Gohir.A12G144100, Gohir.D12G148700	GH_A12G1635, GH_D12G1642
OG0001049	Gohir.A12G236850, Gohir.D12G237999, Gohir.D12G238133	GH_A12G2560, GH_D12G2579
OG0001050	Gohir.A12G180500, Gohir.D12G183125, Gohir.D12G183200	GH_A12G1997, GH_D12G1992
OG0001051	Gohir.A12G044800, Gohir.A12G045000, Gohir.D12G043800, Gohir.D12G043900	GH_A12G0437
OG0001052	Gohir.A12G237000, Gohir.D12G238032, Gohir.D12G238200	GH_A12G2562, GH_D12G2581
OG0001053	Gohir.A12G008200, Gohir.D12G007800, Gohir.D12G007900	GH_A12G0071, GH_D12G0074
OG0001054	Gohir.A12G259400, Gohir.A12G259500, Gohir.D12G260200, Gohir.D12G260350	GH_D12G2815
OG0001055	Gohir.A12G188200, Gohir.D12G191000	GH_A12G2073, GH_D12G2075, GH_scaffold13428_objG0001
OG0001056	Gohir.A12G227100, Gohir.D12G229400	GH_A12G2474, GH_D12G2486, GH_D12G2488
OG0001057	Gohir.A12G030400, Gohir.D12G042100	GH_A04G1388, GH_A12G0282, GH_D12G0428
OG0001058	Gohir.A11G298000, Gohir.A12G251500, Gohir.D12G252300	GH_A12G2709, GH_D12G2736
OG0001059	Gohir.A12G225100, Gohir.A12G225200, Gohir.D12G227800	GH_A12G2455, GH_D12G2467
OG0001060	Gohir.A12G156600, Gohir.D12G159433, Gohir.D13G087600	GH_A12G1752, GH_D13G0914
OG0001061	Gohir.D08G136900, Gohir.D12G123900	GH_D06G0895, GH_D07G1956, GH_D10G2141
OG0001062	Gohir.A12G125200, Gohir.A12G125250, Gohir.D12G128900	GH_A12G1420, GH_A12G1421
OG0001063	Gohir.A05G370466, Gohir.A05G370600, Gohir.D04G045000	GH_A05G3907, GH_D04G0462
OG0001064	Gohir.A05G376901, Gohir.D04G038900	GH_A05G3974, GH_A10G0116, GH_D04G0403
OG0001065	Gohir.A01G057450, Gohir.A06G068450, Gohir.A12G042950, Gohir.A13G158333	GH_A13G1855
OG0001066	Gohir.A06G098502	GH_A09G0985, GH_D06G1312, GH_D11G0913, GH_D13G1309
OG0001067	Gohir.A12G043480, Gohir.A12G043560, Gohir.A12G043720	GH_A12G0426, GH_A12G0427
OG0001068	Gohir.A11G108833, Gohir.A12G034500, Gohir.A12G034700	GH_A12G0330, GH_A12G2992
OG0001069	Gohir.A01G081500, Gohir.A01G081700, Gohir.A01G081800, Gohir.A01G081900	GH_A01G0788
OG0001070	Gohir.1Z049450, Gohir.1Z049550, Gohir.A13G101900	GH_A13G1205, GH_D13G1151
OG0001071	Gohir.D09G058025	GH_A04G0742, GH_A06G1446, GH_A09G0064, GH_D04G1448
OG0001072	Gohir.D09G250100	GH_D08G2866, GH_D08G2870, GH_D09G2629, GH_D11G3784
OG0001073	Gohir.D07G203932, Gohir.D09G035801	GH_D07G2180, GH_D09G0417, GH_D09G0418
OG0001074	Gohir.D09G022433, Gohir.D09G022466	GH_A09G0268, GH_D09G0269, GH_D09G0271
OG0001075	Gohir.A11G248600	GH_A02G0567, GH_A02G1692, GH_A04G0883, GH_A08G2168
OG0001076	Gohir.A11G320850, Gohir.A11G320901	GH_A11G3662, GH_A11G3664, GH_D11G3692
OG0001077	Gohir.A11G228702	GH_A03G0671, GH_A09G1293, GH_D03G1572, GH_D04G0206
OG0001078	Gohir.D13G006266, Gohir.D13G006501	GH_A13G0065, GH_D13G0063, GH_D13G0066
OG0001079	Gohir.A13G050100, Gohir.D13G048833, Gohir.D13G048900	GH_A13G0504, GH_D13G0497
OG0001080	Gohir.A13G139400, Gohir.D13G144200, Gohir.D13G144300	GH_A13G1635, GH_D13G1593
OG0001081	Gohir.D13G055050	GH_A03G1413, GH_A05G3698, GH_A11G3330, GH_D05G3501
OG0001082	Gohir.D04G062550, Gohir.D04G119150, Gohir.D10G136750, Gohir.D13G096350	GH_D04G0647
OG0001083	Gohir.A13G202200, Gohir.A13G202700, Gohir.D13G208066	GH_A13G2300, GH_D13G2300
OG0001084	Gohir.A13G156100, Gohir.D13G160300, Gohir.D13G161000	GH_A13G1831, GH_D13G1784
OG0001085	Gohir.D07G026201	GH_A04G1450, GH_D01G2127, GH_D06G0866, GH_D11G0007
OG0001086	Gohir.D07G052933	GH_A05G3074, GH_A13G2328, GH_A13G2573, GH_D08G1542
OG0001087	Gohir.D04G174900, Gohir.D04G174935, Gohir.D04G174963	GH_D04G1914, GH_D04G1922
OG0001088	Gohir.D04G086050	GH_A02G1274, GH_A12G0870, GH_D05G4074, GH_D10G2046
OG0001089	Gohir.D04G000025, Gohir.D04G000400	GH_A05G4367, GH_A05G4368, GH_scaffold36-2_objG0001
OG0001090	Gohir.1Z050034	GH_A12G0231, GH_A13G1010, GH_D01G1170, GH_D02G1278
OG0001091	Gohir.A13G051800, Gohir.A13G067700	GH_A13G0519, GH_A13G0714, GH_D13G0550
OG0001092	Gohir.A13G010450, Gohir.A13G010500, Gohir.A13G010601	GH_A13G0110, GH_A13G0112
OG0001093	Gohir.D10G161266, Gohir.D10G161401, Gohir.D10G161700	GH_D10G1788, GH_D10G2800
OG0001094	Gohir.D10G190150, Gohir.D10G190200, Gohir.D10G190700	GH_D10G2108, GH_D10G2114
OG0001095	Gohir.D10G225766, Gohir.D10G225799, Gohir.D10G225832	GH_D10G2488, GH_D10G2489
OG0001096	Gohir.D10G208750	GH_A02G1362, GH_D04G1962, GH_D06G1028, GH_D10G2001
OG0001097	Gohir.D10G230100, Gohir.D10G231200	GH_A10G2437, GH_D10G2539, GH_D10G2547
OG0001098	Gohir.D10G227533, Gohir.D10G227800, Gohir.D10G227900	GH_D10G2510, GH_D10G2511
OG0001099	Gohir.D10G252400	GH_D03G0907, GH_D05G2744, GH_D10G0754, GH_D12G0128
OG0001100	Gohir.D08G116700	GH_A06G0604, GH_A10G1019, GH_D09G0921, GH_D10G1222
OG0001101		GH_A07G2098, GH_A09G0389, GH_D04G0529, GH_D05G3428, GH_D07G1533
OG0001278	Gohir.A13G153000, Gohir.D01G026750, Gohir.D01G026800	GH_D01G0327
OG0001280	Gohir.D01G013900	GH_A04G1297, GH_D01G0140, GH_D04G1644
OG0001406	Gohir.A12G199600, Gohir.D01G136900, Gohir.D05G166100	GH_A12G2197
OG0001487	Gohir.A01G026501, Gohir.D01G023436, Gohir.D01G023439	GH_A01G0269
OG0001566	Gohir.A01G125900, Gohir.A01G125950, Gohir.D01G113600	GH_A01G1239
OG0001568	Gohir.D01G112233	GH_A09G0719, GH_A12G0396, GH_D11G2325
OG0001616	Gohir.D01G081701, Gohir.D05G357440, Gohir.D05G357788	GH_D03G1277
OG0001701	Gohir.D01G081600, Gohir.D07G062100, Gohir.D11G291800	GH_D09G2604
OG0001994	Gohir.D01G029100	GH_D01G0351, GH_D04G1573, GH_D12G0531
OG0002060	Gohir.1Z049366, Gohir.1Z049734, Gohir.D01G102177	GH_A12G0229
OG0002305	Gohir.A04G075350, Gohir.A10G113371, Gohir.A10G114113	GH_A05G3795
OG0002327	Gohir.A04G051675, Gohir.D05G317450, Gohir.D05G317533	GH_D05G3313
OG0002382	Gohir.A04G021700, Gohir.A04G022000, Gohir.A04G022100	GH_A04G0213
OG0002539	Gohir.A04G065714	GH_A07G1986, GH_A09G0463, GH_A10G2090
OG0002543	Gohir.A04G039400, Gohir.A05G323788, Gohir.D02G152108	GH_D12G1021
OG0002557	Gohir.A02G109501, Gohir.A04G058178, Gohir.A13G067733	GH_A02G1209
OG0002699	Gohir.A04G125706	GH_D03G0570, GH_D08G0923, GH_D12G0467
OG0003612	Gohir.A10G174900, Gohir.A10G175000, Gohir.D10G181400	GH_D10G2003
OG0003633	Gohir.A10G199133, Gohir.A13G130801, Gohir.A13G144501	GH_A13G0897
OG0004275	Gohir.A08G081224, Gohir.A12G162350, Gohir.D05G314250	GH_A12G1817
OG0004699	Gohir.A08G093300, Gohir.D04G086500, Gohir.D08G097600	GH_D04G0891
OG0004942	Gohir.A08G221700	GH_D01G1279, GH_D07G1745, GH_D13G0753
OG0005048	Gohir.1Z049564, Gohir.1Z049570, Gohir.D08G275100	GH_A10G2685
OG0005061	Gohir.A11G193900, Gohir.D03G111500, Gohir.D09G175150	GH_A11G2032
OG0005171	Gohir.A03G046400, Gohir.D03G120800, Gohir.D03G121433	GH_D03G1379
OG0005196	Gohir.D03G178425	GH_A02G0001, GH_A03G2461, GH_scaffold31702_objG0001
OG0005263	Gohir.D03G164132, Gohir.D03G164266, Gohir.D03G164440	GH_A11G2706
OG0005269	Gohir.D03G156150	GH_A04G0308, GH_A07G0607, GH_D07G1334
OG0005298	Gohir.A13G182600, Gohir.D03G046700, Gohir.D13G104300	GH_D03G0477
OG0005791	Gohir.D03G068901, Gohir.D05G352075, Gohir.D05G383766	GH_D05G3727
OG0005822	Gohir.A07G185100, Gohir.D03G066700, Gohir.D05G103200	GH_D05G1031
OG0005852	Gohir.A09G040400, Gohir.D09G041050, Gohir.D09G041200	GH_A09G0531
OG0005943	Gohir.A09G000111, Gohir.A09G000400, Gohir.D09G000201	GH_A09G0007
OG0005953	Gohir.A09G020900, Gohir.A09G021101, Gohir.D09G020500	GH_A09G0245
OG0006016	Gohir.A09G015801	GH_A09G0167, GH_A09G0168, GH_A09G0170
OG0006072	Gohir.A06G047800, Gohir.A09G065401, Gohir.A13G164950	GH_D06G0483
OG0006252	Gohir.A05G372400, Gohir.A09G012800, Gohir.A13G054600	GH_A09G0129
OG0006265	Gohir.1Z049799, Gohir.A09G102400, Gohir.A09G130000	GH_A09G1192
OG0006383	Gohir.A09G103348, Gohir.A13G095745, Gohir.D07G117950	GH_D03G0877
OG0006685	Gohir.A09G120925, Gohir.A13G139740, Gohir.A13G139820	GH_D09G1323
OG0006784	Gohir.A09G018832	GH_A02G1886, GH_A04G1598, GH_A12G0770
OG0007137	Gohir.D06G214400, Gohir.D06G214600, Gohir.D06G214801	GH_D06G2379
OG0007258	Gohir.A06G188366, Gohir.D06G194500, Gohir.D06G196132	GH_D06G2191
OG0007469	Gohir.A11G159320, Gohir.D06G042600, Gohir.D11G333400	GH_A11G1658
OG0007559	Gohir.A06G107800, Gohir.A12G079922, Gohir.D06G109350	GH_A06G1296
OG0007634	Gohir.A06G195100, Gohir.D06G202700, Gohir.D11G001400	GH_D11G0021
OG0007772	Gohir.D02G210750, Gohir.D06G061833, Gohir.D11G136150, Gohir.D11G250175
OG0007959	Gohir.A06G137000, Gohir.D06G127400, Gohir.D11G298300	GH_D06G1432
OG0008006	Gohir.1Z049308, Gohir.D11G296688, Gohir.D11G296728	GH_D11G3226
OG0008007	Gohir.1Z049792, Gohir.1Z050966, Gohir.A05G327708	GH_D13G1324
OG0008106	Gohir.A03G150500, Gohir.A03G176400, Gohir.D02G200100	GH_A03G2004
OG0008348	Gohir.A03G064250, Gohir.D11G177400, Gohir.D13G118800	GH_A03G0776
OG0008440	Gohir.A03G000001	GH_A07G2646, GH_D11G0002, GH_scaffold546_objG0001
OG0008487	Gohir.A03G062650	GH_A05G3244, GH_A09G0020, GH_A10G0988
OG0008599	Gohir.A01G208301, Gohir.A03G051525, Gohir.D07G160451	GH_A07G1686
OG0008834	Gohir.D05G370333, Gohir.D05G371357, Gohir.D05G371750	GH_D05G3909
OG0008984	Gohir.D05G039900	GH_D05G0389, GH_scaffold6259_objG0001, GH_scaffold6259_objG0002
OG0008993	Gohir.D05G338933	GH_D05G3583, GH_D05G3590, GH_D05G3595
OG0009074	Gohir.D05G373750	GH_D02G0941, GH_D02G1588, GH_D05G3946
OG0009107	Gohir.D05G302125	GH_D05G3086, GH_D05G3089, GH_D05G3091
OG0009139	Gohir.D05G339033, Gohir.D08G059650, Gohir.D12G046850	GH_A06G1659
OG0009161	Gohir.D05G378650, Gohir.D05G378700, Gohir.D05G378900	GH_D05G3982
OG0009164	Gohir.A05G149100, Gohir.A05G149200, Gohir.D05G151700	GH_A05G1501
OG0009397	Gohir.A05G198200, Gohir.D05G201100, Gohir.D05G201200	GH_D05G2016
OG0009899	Gohir.A07G155684, Gohir.D05G336280, Gohir.D05G336340	GH_D05G3540
OG0009931	Gohir.D05G183732, Gohir.D08G158401, Gohir.D09G070750	GH_D09G0852
OG0009939	Gohir.A01G075100, Gohir.D05G365200, Gohir.D05G365300	GH_A01G0723
OG0010388	Gohir.A02G136702	GH_A05G2942, GH_A05G3411, GH_A12G1469
OG0010412	Gohir.A02G025800, Gohir.D02G033066, Gohir.D02G033132	GH_A02G0288
OG0010434	Gohir.A02G159150	GH_A01G2129, GH_D01G0336, GH_D03G0219
OG0010436	Gohir.A02G157100, Gohir.A02G157101, Gohir.D02G011600	GH_A02G0112
OG0010480	Gohir.A02G077101, Gohir.D02G093066, Gohir.D02G137932	GH_D08G1079
OG0010585	Gohir.A02G022300, Gohir.D02G029000, Gohir.D02G029100	GH_D02G0278
OG0010638	Gohir.A01G124600, Gohir.A01G131222, Gohir.A02G158500	GH_A10G2244
OG0010665	Gohir.A02G049900, Gohir.D02G055000, Gohir.D09G239000	GH_D02G0533
OG0010691	Gohir.A02G065600, Gohir.D02G071400, Gohir.D02G071500	GH_A02G0703
OG0010841	Gohir.1Z049551, Gohir.1Z049751, Gohir.A07G080200	GH_A07G0892
OG0011894	Gohir.A05G319208, Gohir.A07G065001, Gohir.D12G129850	GH_A07G0728
OG0011921	Gohir.1Z049577, Gohir.1Z049677, Gohir.D07G165621	GH_scaffold6255_objG0001
OG0012010	Gohir.A11G293141, Gohir.D11G299703, Gohir.D11G307566	GH_D11G3348
OG0012716	Gohir.D11G298733	GH_A11G3247, GH_A11G3263, GH_D11G3262
OG0012886	Gohir.D02G119201, Gohir.D07G160940, Gohir.D11G198800	GH_D07G1686
OG0013074	Gohir.D11G228750	GH_D07G1456, GH_D08G1226, GH_D13G1499
OG0013456	Gohir.D02G149950	GH_A03G1471, GH_D02G1642, GH_D02G1648
OG0013460	Gohir.D02G011150	GH_D02G0119, GH_D02G0123, GH_D02G0125
OG0013461	Gohir.D02G026632, Gohir.D02G027550, Gohir.D02G027601	GH_D02G2624
OG0013462	Gohir.D02G136950	GH_A01G0403, GH_A03G1197, GH_D02G1496
OG0013465	Gohir.D02G130301	GH_A02G0885, GH_A04G1324, GH_A06G1996
OG0013470	Gohir.D02G023400	GH_A02G0220, GH_A02G0222, GH_D02G0239
OG0013471	Gohir.D02G109701	GH_A04G0750, GH_A06G1563, GH_D01G0357
OG0014092	Gohir.D08G089001, Gohir.D12G055633, Gohir.D13G152108	GH_D07G1674
OG0014325	Gohir.A12G016250, Gohir.D04G027975, Gohir.D12G192766	GH_A02G0491
OG0014624	Gohir.D12G038550	GH_A02G1852, GH_D01G0394, GH_D03G0205
OG0015211	Gohir.A05G334375	GH_D04G1000, GH_D04G1110, GH_D05G3175
OG0015240	Gohir.A06G123206, Gohir.A06G128004, Gohir.D13G126850	GH_D02G1368
OG0015243	Gohir.A06G014050	GH_A06G2403, GH_A06G2404, GH_D06G0120
OG0015245	Gohir.A12G155732	GH_A07G2434, GH_D07G2381, GH_D12G0720
OG0015249	Gohir.A12G069550	GH_A12G0812, GH_D03G0835, GH_D03G0971
OG0015250	Gohir.A12G237450	GH_A12G2567, GH_D03G1291, GH_D07G0652
OG0015256	Gohir.A01G175400	GH_A01G1891, GH_A04G1534, GH_D04G1877
OG0015257	Gohir.A01G232100	GH_A01G2513, GH_D04G2124, GH_D10G0001
OG0015260	Gohir.A01G137565	GH_A01G1374, GH_A04G1612, GH_A06G1502
OG0015261	Gohir.A01G139471	GH_A01G0853, GH_A02G0857, GH_A03G1412
OG0015264	Gohir.D09G054900	GH_A09G0739, GH_D09G0680, GH_D09G0681
OG0015267	Gohir.D09G046450	GH_D01G1138, GH_D02G1831, GH_D11G2735
OG0015269	Gohir.D09G037980	GH_A01G1571, GH_A08G1488, GH_D09G0448
OG0015275	Gohir.A11G316200	GH_A11G3609, GH_A11G3616, GH_A11G3635
OG0015279	Gohir.A13G224766, Gohir.D13G229750, Gohir.D13G229800	GH_D13G2520
OG0015415	Gohir.D13G231700, Gohir.D13G231800, Gohir.D13G231900	GH_D13G2540
OG0015675	Gohir.D07G195766, Gohir.D08G038250, Gohir.D13G100206	GH_D05G3329
OG0015726	Gohir.D13G208033	GH_A13G2297, GH_A13G2299, GH_D13G2299
OG0015943	Gohir.D10G163201, Gohir.D13G074232, Gohir.D13G121033	GH_D10G1809
OG0016048	Gohir.D13G210550	GH_A08G0487, GH_A11G3279, GH_D13G2330
OG0016182	Gohir.D13G138101	GH_A02G1577, GH_D11G2465, GH_D12G0839
OG0016325	Gohir.D07G185750	GH_A01G1924, GH_D06G0180, GH_D08G1327
OG0016329	Gohir.D07G167050	GH_A07G1756, GH_D08G1498, GH_D10G0971
OG0016330	Gohir.D07G182700	GH_D03G1477, GH_D06G1133, GH_D10G0732
OG0016331	Gohir.D07G187150	GH_A10G1679, GH_D10G1224, GH_D13G0824
OG0016332	Gohir.D07G058800	GH_A08G0041, GH_D01G1050, GH_D07G0613
OG0016334	Gohir.D04G096548	GH_A13G1013, GH_D04G1061, GH_scaffold12226_objG0001
OG0016335	Gohir.D04G164350, Gohir.D04G164550, Gohir.D04G167300	GH_D04G1810
OG0016337	Gohir.D04G184500, Gohir.D04G184851, Gohir.D04G185200	GH_D04G2045
OG0016338	Gohir.D04G091716	GH_A02G0094, GH_A07G1433, GH_A12G0961
OG0016342	Gohir.D04G160325, Gohir.D04G160350, Gohir.D04G160375	GH_D04G1766
OG0016343	Gohir.D04G096532	GH_A13G1012, GH_D04G1062, GH_scaffold12226_objG0002
OG0016346	Gohir.1Z049534	GH_A06G2006, GH_A12G0228, GH_D01G1172
OG0016348	Gohir.A13G134766	GH_A05G3640, GH_A07G1114, GH_D03G0793
OG0016361	Gohir.D10G170350	GH_D06G1738, GH_D10G0870, GH_D12G0487
OG0016362	Gohir.D10G238308	GH_D10G2627, GH_D10G2638, GH_scaffold15178_objG0001
OG0016366	Gohir.D08G088000	GH_A08G0841, GH_D08G0849, GH_D08G0850
OG0016369		GH_A02G0868, GH_D01G2128, GH_D02G1210, GH_D08G1726
OG0016370		GH_A05G4000, GH_A11G3353, GH_D10G2496, GH_D13G2409
OG0016371		GH_D01G1777, GH_D03G0363, GH_D06G1401, GH_D06G1615
OG0016372		GH_D02G1466, GH_D02G2310, GH_D11G1388, GH_D11G2716
OG0016373	Gohir.D01G220600	GH_A01G2496, GH_D01G2571
OG0016374	Gohir.D01G038900	GH_A01G0442, GH_D01G0438
OG0016375	Gohir.A01G202800, Gohir.D01G192800	GH_D01G2286
OG0016376	Gohir.D01G189650, Gohir.D07G211466	GH_D01G2254
OG0016377	Gohir.D01G021700	GH_A01G0244, GH_D01G0233
OG0016378	Gohir.A01G069300, Gohir.D01G056800	GH_D01G0669
OG0016379	Gohir.D01G077900	GH_A01G0895, GH_D01G0914
OG0016380	Gohir.A01G213700, Gohir.D01G202400	GH_A01G2308
OG0016381	Gohir.A01G203100, Gohir.D01G193200	GH_D01G2290
OG0016382	Gohir.D01G122201	GH_A01G1343, GH_D01G1417
OG0016383	Gohir.D01G038000	GH_A01G0424, GH_D01G0417
OG0016384	Gohir.A01G121900, Gohir.D01G109300	GH_D01G1259
OG0016385	Gohir.D01G028800	GH_A01G0366, GH_D01G0349
OG0016386	Gohir.A01G042466, Gohir.D01G033000	GH_A01G0382
OG0016387	Gohir.A01G094700, Gohir.D01G079200	GH_A01G0909
OG0016388	Gohir.A01G117800, Gohir.D01G106100	GH_D01G1218
OG0016389	Gohir.D01G101891, Gohir.D06G105300	GH_D06G1150
OG0016390	Gohir.D01G047650	GH_A01G0579, GH_A11G3768
OG0016391	Gohir.D01G162200	GH_A01G1832, GH_D01G1948
OG0016392	Gohir.A01G053200, Gohir.D01G042700	GH_A01G0491
OG0016393	Gohir.A01G073500, Gohir.D01G060100	GH_A01G0711
OG0016394	Gohir.D01G052700	GH_A01G0632, GH_D01G0624
OG0016395	Gohir.D01G100900	GH_A01G1104, GH_D01G1155
OG0016396	Gohir.A01G016100, Gohir.D01G016100	GH_A01G0173
OG0016397	Gohir.D01G126300	GH_A01G1435, GH_D01G1549
OG0016398	Gohir.A01G183201, Gohir.D01G174350	GH_D01G2086
OG0016399	Gohir.D01G006700	GH_A01G0071, GH_D01G0068
OG0016400	Gohir.A01G061800, Gohir.D01G048400	GH_D01G0575
OG0016401	Gohir.A01G001600, Gohir.D01G001250	GH_A01G0015
OG0016402	Gohir.D01G079566	GH_A01G0919, GH_D01G0937
OG0016403	Gohir.A01G145854, Gohir.D01G144032	GH_A01G1628
OG0016404	Gohir.A01G139600, Gohir.D01G128600	GH_D01G1550
OG0016405	Gohir.D01G217000	GH_A01G2459, GH_D01G2535
OG0016406	Gohir.A04G038001, Gohir.D01G147400	GH_D02G2078
OG0016407	Gohir.A01G064000, Gohir.D01G050700	GH_D01G0600
OG0016408	Gohir.D01G164200, Gohir.D01G164700	GH_D01G1973
OG0016409	Gohir.A01G076501, Gohir.D01G064000	GH_D01G0739
OG0016410	Gohir.A01G071400, Gohir.D01G058300	GH_D01G0690
OG0016411	Gohir.A01G103900, Gohir.D01G089200	GH_A01G1012
OG0016412	Gohir.D01G220201	GH_A01G2492, GH_D01G2567
OG0016413	Gohir.D01G199533	GH_A01G2276, GH_D01G2358
OG0016414	Gohir.D01G212700	GH_A01G2412, GH_D01G2489
OG0016415	Gohir.A01G198200, Gohir.D01G188400	GH_A01G2151
OG0016416	Gohir.D01G038800	GH_A01G0441, GH_D01G0437
OG0016417	Gohir.D01G030875, Gohir.D03G017260	GH_D01G2594
OG0016418	Gohir.D01G164175, Gohir.D01G164466	GH_D01G1972
OG0016419	Gohir.D01G096900	GH_A01G1078, GH_D01G1119
OG0016420	Gohir.D01G172400	GH_A01G1965, GH_D01G2062
OG0016421	Gohir.D01G042734, Gohir.D01G042742	GH_D01G2589
OG0016422	Gohir.D01G146900	GH_A01G1669, GH_D01G1763
OG0016423	Gohir.D01G110580	GH_A13G1963, GH_D07G1900
OG0016424	Gohir.A01G094100, Gohir.D01G078600	GH_A01G0902
OG0016425	Gohir.D01G061400	GH_A01G0722, GH_D01G0720
OG0016426	Gohir.A01G178100, Gohir.D01G168900	GH_A01G1920
OG0016427	Gohir.D01G025500	GH_A01G0332, GH_D01G0318
OG0016428	Gohir.A01G009460, Gohir.D01G009050	GH_D01G0097
OG0016429	Gohir.A01G216000, Gohir.D01G204800	GH_A01G2327
OG0016430	Gohir.D01G173700	GH_A01G1985, GH_D01G2079
OG0016431	Gohir.D01G158101	GH_D01G1903, GH_D11G2305
OG0016432	Gohir.D01G057600	GH_A01G0679, GH_D01G0679
OG0016433	Gohir.A01G213500, Gohir.D01G202200	GH_A01G2306
OG0016434	Gohir.D01G015100	GH_A01G0162, GH_D01G0152
OG0016435	Gohir.A01G159600, Gohir.D01G150500	GH_D01G1805
OG0016436	Gohir.D01G112900	GH_A01G1233, GH_D01G1301
OG0016437	Gohir.A01G085600, Gohir.D01G071900	GH_A01G0823
OG0016438	Gohir.A01G078900, Gohir.D01G066000	GH_D01G0768
OG0016439	Gohir.A01G147300, Gohir.D01G140300	GH_A01G1608
OG0016440	Gohir.A01G100300, Gohir.D01G085000	GH_A01G0973
OG0016441	Gohir.A01G024300, Gohir.D01G022300	GH_D01G0238
OG0016442	Gohir.D01G038214	GH_A01G0426, GH_D01G0418
OG0016443	Gohir.D01G052000, Gohir.D01G052100	GH_D01G0617
OG0016444	Gohir.D01G020700	GH_A01G0234, GH_D01G0223
OG0016445	Gohir.A01G021800, Gohir.D01G020300	GH_A01G0228
OG0016446	Gohir.D01G035800, Gohir.D01G036000	GH_D01G0395
OG0016447	Gohir.D01G083300, Gohir.D01G083400	GH_D01G0984
OG0016448	Gohir.A01G162000, Gohir.D01G149400	GH_D01G1790
OG0016449	Gohir.D01G055500	GH_A01G0659, GH_D01G0657
OG0016450	Gohir.D01G054200	GH_A01G0647, GH_D01G0639
OG0016451	Gohir.D01G102307	GH_A11G1526, GH_D01G1175
OG0016452	Gohir.A01G013400, Gohir.D01G014700	GH_D01G0148
OG0016453	Gohir.D01G106600	GH_A01G1162, GH_D01G1227
OG0016454	Gohir.A01G040500, Gohir.D01G028100	GH_A01G0361
OG0016455	Gohir.A01G137300, Gohir.D01G124700	GH_D01G1443
OG0016456	Gohir.D01G021300	GH_A01G0240, GH_D01G0229
OG0016457	Gohir.A01G158500, Gohir.D01G152200	GH_D01G1829
OG0016458	Gohir.D01G047750	GH_D01G0568, GH_D08G0868
OG0016459	Gohir.D01G199600	GH_A01G2277, GH_D01G2359
OG0016460	Gohir.D01G093800	GH_A01G1048, GH_D01G1089
OG0016461	Gohir.D01G023200	GH_A01G0257, GH_D01G0245
OG0016462	Gohir.D01G196400	GH_A01G2239, GH_D01G2324
OG0016463	Gohir.D01G134400	GH_A01G1510, GH_D01G1599
OG0016464	Gohir.D01G137401	GH_D01G2391, GH_D12G0125
OG0016465	Gohir.A01G090900, Gohir.D01G076200	GH_A01G0868
OG0016466	Gohir.A01G169500, Gohir.D01G160600	GH_A01G1814
OG0016467	Gohir.D01G166300	GH_A01G1890, GH_D01G1994
OG0016468	Gohir.A01G119600, Gohir.D01G108000	GH_D01G1245
OG0016469	Gohir.A01G191800, Gohir.D01G178200	GH_D01G2134
OG0016470	Gohir.A01G105600, Gohir.D01G091900	GH_D01G1068
OG0016471	Gohir.A01G142200, Gohir.D01G130300	GH_D01G1540
OG0016472	Gohir.D01G204400	GH_A01G2323, GH_D01G2402
OG0016473	Gohir.A01G181200, Gohir.D01G172300	GH_D01G2061
OG0016474	Gohir.D01G116000	GH_A01G1269, GH_D01G1337
OG0016475	Gohir.A01G084600, Gohir.D01G071000	GH_A01G0812
OG0016476	Gohir.D01G209400	GH_A01G2376, GH_D01G2455
OG0016477	Gohir.D01G142700, Gohir.D01G142800	GH_D01G1702
OG0016478	Gohir.D01G172100	GH_A01G1962, GH_D01G2059
OG0016479	Gohir.D01G174900	GH_A01G1996, GH_D01G2092
OG0016480	Gohir.A01G226520, Gohir.D01G216084	GH_D01G2525
OG0016481	Gohir.D01G155400	GH_A01G1754, GH_D01G1867
OG0016482	Gohir.D01G123700	GH_A01G1356, GH_D01G1435
OG0016483	Gohir.A01G021500, Gohir.D01G019900	GH_D01G0216
OG0016484	Gohir.D01G181900	GH_A01G2035, GH_D01G2179
OG0016485	Gohir.D01G042740	GH_D01G0497, GH_D01G2590
OG0016486	Gohir.D01G102700	GH_A01G1122, GH_D01G1180
OG0016487	Gohir.A01G004100, Gohir.D01G004100	GH_D01G0044
OG0016488	Gohir.A01G142700, Gohir.D01G134600	GH_D01G1601
OG0016489	Gohir.D01G021500, Gohir.D10G151400	GH_D10G1647
OG0016490	Gohir.D01G054500	GH_A01G0651, GH_D01G0644
OG0016491	Gohir.D01G049600	GH_A01G0604, GH_D01G0588
OG0016492	Gohir.A01G207501, Gohir.D01G197000	GH_D01G2329
OG0016493	Gohir.A01G026100, Gohir.D01G023424	GH_D01G0255
OG0016494	Gohir.D01G010200	GH_A01G0118, GH_D01G0109
OG0016495	Gohir.D01G121200	GH_A01G1323, GH_D01G1406
OG0016496	Gohir.A01G099800, Gohir.D01G084300	GH_A01G0967
OG0016497	Gohir.D01G051454, Gohir.D11G296932	GH_A01G2514
OG0016498	Gohir.D01G010300	GH_A01G0119, GH_D01G0110
OG0016499	Gohir.D01G084600	GH_D06G1807, GH_D13G1490
OG0016500	Gohir.A01G087800, Gohir.D01G073900	GH_D01G0857
OG0016501	Gohir.A01G070800, Gohir.D01G057900	GH_D01G0683
OG0016502	Gohir.A01G191050, Gohir.D01G178900	GH_A01G2072
OG0016503	Gohir.D01G119000	GH_A01G1303, GH_D01G1377
OG0016504	Gohir.A01G191900, Gohir.D01G178100	GH_D01G2133
OG0016505	Gohir.A01G072100, Gohir.D01G058900	GH_D01G0696
OG0016506	Gohir.A01G067400, Gohir.D01G054600	GH_D01G0648
OG0016507	Gohir.D01G089600	GH_A01G1017, GH_D01G1046
OG0016508	Gohir.A01G056200, Gohir.D01G042776	GH_A01G0519
OG0016509	Gohir.A01G161800, Gohir.D01G149200	GH_D01G1788
OG0016510	Gohir.A01G090600, Gohir.D01G075900	GH_A01G0865
OG0016511	Gohir.A01G108900, Gohir.D01G095600	GH_A01G1065
OG0016512	Gohir.D01G084000	GH_A01G0964, GH_D01G0990
OG0016513	Gohir.A01G064050, Gohir.D01G050825	GH_D01G0601
OG0016514	Gohir.A01G203500, Gohir.D01G193250	GH_D01G2292
OG0016515	Gohir.D01G106800	GH_A01G1164, GH_D01G1231
OG0016516	Gohir.D01G220700	GH_A01G2498, GH_D01G2573
OG0016517	Gohir.D01G115250, Gohir.D13G116950	GH_D11G2169
OG0016518	Gohir.D01G130800, Gohir.D10G222050	GH_D01G1547
OG0016519	Gohir.A01G217500, Gohir.D01G206200	GH_D01G2419
OG0016520	Gohir.D01G102164	GH_A06G2005, GH_D01G1171
OG0016521	Gohir.D01G145100	GH_A01G1637, GH_D01G1731
OG0016522	Gohir.D01G159300	GH_A01G1800, GH_D01G1918
OG0016523	Gohir.A01G092300, Gohir.D01G076700	GH_A01G0883
OG0016524	Gohir.D01G183600	GH_A01G2100, GH_D01G2194
OG0016525	Gohir.A04G025100, Gohir.A04G025400	GH_A04G0241
OG0016526	Gohir.A04G131000	GH_A04G1499, GH_D04G1838
OG0016527	Gohir.A04G014733	GH_A01G0776, GH_D01G0784
OG0016528	Gohir.A04G062700, Gohir.D04G099701	GH_D04G1098
OG0016529	Gohir.A04G100800	GH_A04G1211, GH_D04G1545
OG0016530	Gohir.A04G080200, Gohir.A06G179900	GH_A06G2071
OG0016531	Gohir.A04G042500, Gohir.D05G340700	GH_D05G3604
OG0016532	Gohir.A04G068000	GH_A04G0863, GH_D04G1183
OG0016533	Gohir.A04G064600, Gohir.D04G102100	GH_D04G1130
OG0016534	Gohir.A04G140666, Gohir.D04G184450	GH_D04G2041
OG0016535	Gohir.A04G083900	GH_A04G1028, GH_D04G1359
OG0016536	Gohir.A04G140200, Gohir.D04G183400	GH_D04G2038
OG0016537	Gohir.A04G117100, Gohir.D04G158800	GH_D04G1753
OG0016538	Gohir.A04G093100	GH_A04G1122, GH_D04G1467
OG0016539	Gohir.A04G003400, Gohir.D05G386300	GH_A04G0031
OG0016540	Gohir.A04G093200, Gohir.D04G132500	GH_D04G1468
OG0016541	Gohir.A04G093700, Gohir.D04G133000	GH_A04G1127
OG0016542	Gohir.A04G017200, Gohir.D05G369000	GH_D05G3894
OG0016543	Gohir.A04G046760, Gohir.D13G137750	GH_D13G1528
OG0016544	Gohir.A04G147700	GH_A04G1770, GH_D04G2117
OG0016545	Gohir.A04G081800, Gohir.A13G168300	GH_A04G1005
OG0016546	Gohir.A04G003300, Gohir.D05G386400	GH_A04G0028
OG0016547	Gohir.A04G044700, Gohir.A04G044750	GH_A04G0491
OG0016548	Gohir.A04G071200, Gohir.D04G109900	GH_A04G0897
OG0016549	Gohir.A04G004600, Gohir.D05G385300	GH_A04G0041
OG0016550	Gohir.A04G011400, Gohir.D05G375500	GH_A04G0102
OG0016551	Gohir.A04G004200, Gohir.D05G385900	GH_A04G0037
OG0016552	Gohir.A04G123600, Gohir.D04G165600	GH_A04G1483
OG0016553	Gohir.A04G098050, Gohir.D04G137850	GH_D04G1521
OG0016554	Gohir.A04G120700, Gohir.D04G162200	GH_D04G1789
OG0016555	Gohir.A04G075800	GH_A04G0943, GH_D04G1278
OG0016556	Gohir.A04G115600, Gohir.D12G042500	GH_D12G0432
OG0016557	Gohir.A04G100700, Gohir.D04G140000	GH_A04G1210
OG0016558	Gohir.A04G039850, Gohir.D05G343201	GH_A04G0425
OG0016559	Gohir.A04G142900, Gohir.D04G186200	GH_D04G2069
OG0016560	Gohir.A04G098300	GH_A04G1183, GH_D04G1525
OG0016561	Gohir.A04G024000, Gohir.D05G363500	GH_A04G0231
OG0016562	Gohir.A04G023100, Gohir.A04G023166	GH_A04G0220
OG0016563	Gohir.A04G078700, Gohir.D04G117900	GH_D04G1307
OG0016564	Gohir.A04G127500	GH_A04G1543, GH_D04G1886
OG0016565	Gohir.A04G085300	GH_A04G1048, GH_D04G1383
OG0016566	Gohir.A04G108901, Gohir.D04G148400	GH_D04G1646
OG0016567	Gohir.A04G106066	GH_A04G1275, GH_D04G1622
OG0016568	Gohir.A04G108700, Gohir.D04G148250	GH_A04G1299
OG0016569	Gohir.A04G086600	GH_A04G1061, GH_D04G1402
OG0016570	Gohir.A04G046350	GH_A05G3129, GH_D05G3130
OG0016571	Gohir.A04G099200	GH_A04G1192, GH_D04G1533
OG0016572	Gohir.A04G147200, Gohir.D04G191600	GH_A04G1764
OG0016573	Gohir.A04G046233, Gohir.A04G046266	GH_A04G0512
OG0016574	Gohir.A04G140801, Gohir.D04G185300	GH_A04G1696
OG0016575	Gohir.A04G103100	GH_A04G1241, GH_D04G1575
OG0016576	Gohir.A04G106300	GH_A04G1277, GH_D04G1624
OG0016577	Gohir.A04G145100	GH_A04G1741, GH_D04G2091
OG0016578	Gohir.A04G015650, Gohir.D05G370550	GH_D05G3911
OG0016579	Gohir.A04G066200, Gohir.D04G104300	GH_A04G0838
OG0016580	Gohir.A03G000009, Gohir.A04G148300	GH_A03G0001
OG0016581	Gohir.A04G006600, Gohir.D05G382400	GH_A04G0062
OG0016582	Gohir.A04G105701, Gohir.D04G145500	GH_D04G1613
OG0016583	Gohir.A04G121442	GH_A11G0988, GH_D07G0256
OG0016584	Gohir.A04G097300, Gohir.D04G137100	GH_A04G1170
OG0016585	Gohir.A04G112024, Gohir.D04G152500	GH_D04G1689
OG0016586	Gohir.A04G098200, Gohir.D04G137875	GH_A04G1181
OG0016587	Gohir.A04G020300, Gohir.D05G366200	GH_D05G3866
OG0016588	Gohir.A04G100900, Gohir.D04G140150	GH_A04G1212
OG0016589	Gohir.A04G136300, Gohir.D04G179300	GH_D04G2000
OG0016590	Gohir.A04G079600, Gohir.D04G118800	GH_A04G0986
OG0016591	Gohir.A04G085500, Gohir.D04G125300	GH_A04G1050
OG0016592	Gohir.A04G024066, Gohir.D05G363400	GH_A04G0232
OG0016593	Gohir.A04G145900, Gohir.D04G190300	GH_A04G1751
OG0016594	Gohir.A04G127918	GH_A04G1551, GH_D04G1893
OG0016595	Gohir.A04G094100, Gohir.D04G133500	GH_A04G1132
OG0016596	Gohir.A04G015600, Gohir.D05G370700	GH_D05G3919
OG0016597	Gohir.A04G144300, Gohir.D04G188900	GH_D04G2082
OG0016598	Gohir.A04G130700	GH_A04G1597, GH_D04G1944
OG0016599	Gohir.A04G024132, Gohir.D05G363301	GH_A04G0233
OG0016600	Gohir.A04G090600, Gohir.D04G130600	GH_D04G1446
OG0016601	Gohir.A04G138300, Gohir.D04G181200	GH_A04G1672
OG0016602	Gohir.A04G092700, Gohir.D11G146301	GH_A09G2291
OG0016603	Gohir.A04G074600, Gohir.D04G113400	GH_A04G0929
OG0016604	Gohir.A04G015550, Gohir.D05G370800	GH_D05G3920
OG0016605	Gohir.A04G088000, Gohir.D04G128400	GH_A04G1074
OG0016606	Gohir.A04G000900	GH_A04G0005, GH_D05G4058
OG0016607	Gohir.A04G104400, Gohir.D04G144200	GH_D04G1597
OG0016608	Gohir.A04G056900, Gohir.D04G093900	GH_D04G1031
OG0016609	Gohir.A03G000008, Gohir.A04G148400	GH_A03G2456
OG0016610	Gohir.A04G089400, Gohir.D04G129600	GH_D04G1430
OG0016611	Gohir.A04G044800, Gohir.D05G338300	GH_D05G3563
OG0016612	Gohir.A04G126900	GH_A04G1537, GH_D04G1880
OG0016613	Gohir.A04G085566, Gohir.A10G199166	GH_A10G2188
OG0016614	Gohir.A04G094400	GH_A04G1135, GH_D04G1477
OG0016615	Gohir.A04G032900	GH_A04G0337, GH_D05G3719
OG0016616	Gohir.A04G013100, Gohir.D05G372900	GH_D05G3936
OG0016617	Gohir.A04G108300	GH_A04G1294, GH_D04G1641
OG0016618	Gohir.A04G007400, Gohir.D05G380000	GH_A04G0071
OG0016619	Gohir.A04G058100	GH_A04G0704, GH_D04G0912
OG0016620	Gohir.A10G115800, Gohir.D10G150700	GH_D10G1639
OG0016621	Gohir.A10G113000, Gohir.D10G152800	GH_A10G1192
OG0016622	Gohir.A10G243600	GH_A06G2400, GH_A10G2686
OG0016623	Gohir.A10G125100, Gohir.D10G141200	GH_A10G1353
OG0016624	Gohir.A10G045700, Gohir.D10G046800	GH_D10G0493
OG0016625	Gohir.A10G108400	GH_A10G1114, GH_D10G1772
OG0016626	Gohir.A10G242400, Gohir.D10G254400	GH_A10G2677
OG0016627	Gohir.A10G194300, Gohir.D10G201400	GH_D10G2237
OG0016628	Gohir.A10G216900, Gohir.A10G217200	GH_A10G2401
OG0016629	Gohir.A10G011900	GH_A10G0108, GH_D10G0120
OG0016630	Gohir.A10G215100, Gohir.D10G224100	GH_D10G2472
OG0016631	Gohir.A10G034300, Gohir.D10G035000	GH_A10G0359
OG0016632	Gohir.A10G168900, Gohir.D10G175100	GH_D10G1949
OG0016633	Gohir.A10G208500, Gohir.D10G216800	GH_D10G2392
OG0016634	Gohir.A10G109550, Gohir.D10G157600	GH_A10G1124
OG0016635	Gohir.A10G136650, Gohir.D10G130065	GH_D10G1410
OG0016636	Gohir.A10G128300	GH_A10G1393, GH_D10G1493
OG0016637	Gohir.A10G216600, Gohir.D10G225500	GH_D10G2484
OG0016638	Gohir.A10G136751, Gohir.D10G129933	GH_D10G1408
OG0016639	Gohir.A10G162100, Gohir.D10G168500	GH_A10G1768
OG0016640	Gohir.A10G132800, Gohir.D10G134600	GH_scaffold20870_objG0001
OG0016641	Gohir.A10G050800	GH_A10G0518, GH_D10G0544
OG0016642	Gohir.A10G167400	GH_A10G1826, GH_D10G1933
OG0016643	Gohir.A10G118300, Gohir.D10G148400	GH_A10G1266
OG0016644	Gohir.A10G196600, Gohir.D10G203700	GH_D10G2259
OG0016645	Gohir.A10G195600, Gohir.D10G202500	GH_D10G2249
OG0016646	Gohir.A10G068900	GH_A10G0692, GH_D10G0891
OG0016647	Gohir.A10G019700, Gohir.D10G020500	GH_A10G0212
OG0016648	Gohir.A10G206500, Gohir.D10G214600	GH_D10G2368
OG0016649	Gohir.A10G126700, Gohir.D10G140000	GH_D10G1521
OG0016650	Gohir.A10G183900, Gohir.D10G191200	GH_D10G2115
OG0016651	Gohir.A10G019300, Gohir.D10G020200	GH_A10G0209
OG0016652	Gohir.A10G218900, Gohir.A10G219000	GH_A10G2422
OG0016653	Gohir.A10G198466, Gohir.A10G198632	GH_scaffold2277_objG0001
OG0016654	Gohir.A10G068120, Gohir.D10G107800	GH_D10G1177
OG0016655	Gohir.A10G075500, Gohir.D10G076000	GH_D10G0819
OG0016656	Gohir.A10G205600, Gohir.D10G213900	GH_A10G2269
OG0016657	Gohir.A10G015700, Gohir.D10G015700	GH_A10G0156
OG0016658	Gohir.A10G138800, Gohir.D10G128000	GH_A10G1502
OG0016659	Gohir.A10G120800	GH_A10G1301, GH_D10G1579
OG0016660	Gohir.A10G029450, Gohir.A10G029750	GH_D10G0326
OG0016661	Gohir.A10G156100	GH_A10G1706, GH_D10G1195
OG0016662	Gohir.A10G007100, Gohir.D10G007000	GH_D10G0075
OG0016663	Gohir.A10G061300, Gohir.D08G087900	GH_D02G1457
OG0016664	Gohir.A10G007000, Gohir.D10G006900	GH_D10G0074
OG0016665	Gohir.A10G093700	GH_A10G0939, GH_D10G1023
OG0016666	Gohir.A10G234750, Gohir.D10G232432	GH_D10G2708
OG0016667	Gohir.A10G015800, Gohir.D10G015800	GH_D10G0162
OG0016668	Gohir.A10G002500	GH_A10G0025, GH_D10G0027
OG0016669	Gohir.A10G105600	GH_A10G1075, GH_D10G1807
OG0016670	Gohir.A10G043800	GH_A10G0450, GH_D10G0475
OG0016671	Gohir.A10G207200, Gohir.D10G215300	GH_A10G2285
OG0016672	Gohir.A10G006300, Gohir.D10G006300	GH_D10G0070
OG0016673	Gohir.A10G043300, Gohir.D10G044500	GH_D10G0471
OG0016674	Gohir.A10G085433, Gohir.A10G085466	GH_A10G0855
OG0016675	Gohir.A10G175300, Gohir.D10G182000	GH_D10G2009
OG0016676	Gohir.A10G159100	GH_A10G1734, GH_D10G0909
OG0016677	Gohir.A10G009200, Gohir.D10G008900	GH_D10G0094
OG0016678	Gohir.A10G178301, Gohir.D10G184901	GH_D10G2042
OG0016679	Gohir.A10G056200, Gohir.D10G058100	GH_D10G0603
OG0016680	Gohir.A10G043266, Gohir.D10G044400	GH_D10G0470
OG0016681	Gohir.A10G140500	GH_A10G1522, GH_D10G1370
OG0016682	Gohir.A10G221200	GH_A10G2448, GH_D10G2556
OG0016683	Gohir.A10G195800, Gohir.D10G202750	GH_A10G2138
OG0016684	Gohir.A10G007400, Gohir.D10G007300	GH_A10G0066
OG0016685	Gohir.A10G045800, Gohir.D10G047000	GH_D10G0495
OG0016686	Gohir.A10G078900	GH_A10G0788, GH_D10G0783
OG0016687	Gohir.A10G125900, Gohir.D10G140800	GH_A10G1361
OG0016688	Gohir.A10G241440, Gohir.A10G241600	GH_A10G2670
OG0016689	Gohir.A10G164300	GH_A10G1792, GH_D10G1890
OG0016690	Gohir.A10G188400, Gohir.D10G196100	GH_D10G2176
OG0016691	Gohir.A10G042460	GH_A10G0437, GH_D10G0461
OG0016692	Gohir.A10G059000	GH_A10G0597, GH_D10G0632
OG0016693	Gohir.A10G136500	GH_A10G1478, GH_D10G1414
OG0016694	Gohir.A10G157222	GH_A01G1274, GH_A10G1719
OG0016695	Gohir.A10G034666, Gohir.D10G035400	GH_D10G0378
OG0016696	Gohir.A10G173500, Gohir.D10G180000	GH_D10G1986
OG0016697	Gohir.A10G077400	GH_A10G0773, GH_D10G0802
OG0016698	Gohir.A10G114600, Gohir.D10G153100	GH_D10G1688
OG0016699	Gohir.A10G041300, Gohir.D10G042101	GH_A10G0424
OG0016700	Gohir.A10G175650, Gohir.D10G182250	GH_A10G1916
OG0016701	Gohir.A10G215700, Gohir.D10G224732	GH_A10G2387
OG0016702	Gohir.A10G225532, Gohir.D10G238340	GH_D10G2623
OG0016703	Gohir.A10G007300, Gohir.D10G007200	GH_A10G0065
OG0016704	Gohir.A10G238500, Gohir.D10G250400	GH_A10G2640
OG0016705	Gohir.A10G135500, Gohir.D10G131200	GH_A10G1468
OG0016706	Gohir.A10G153100, Gohir.D10G113100	GH_D10G1236
OG0016707	Gohir.A10G034600	GH_A10G0362, GH_D10G0377
OG0016708	Gohir.A10G191900	GH_A10G2100, GH_D10G2214
OG0016709	Gohir.A10G037501, Gohir.D10G038401	GH_A10G0390
OG0016710	Gohir.A10G242100, Gohir.D10G254100	GH_D10G2780
OG0016711	Gohir.A10G144100	GH_A10G1559, GH_D10G1335
OG0016712	Gohir.A10G083300, Gohir.D10G105600	GH_A10G0837
OG0016713	Gohir.A10G013600	GH_A10G0130, GH_D10G0141
OG0016714	Gohir.A10G032800, Gohir.D10G033500	GH_D10G0358
OG0016715	Gohir.A10G137500	GH_A10G1489, GH_D10G1400
OG0016716	Gohir.A10G026800, Gohir.D10G027264	GH_A10G0283
OG0016717	Gohir.A10G115700, Gohir.D10G150800	GH_D10G1640
OG0016718	Gohir.A10G216000, Gohir.D10G225000	GH_A10G2390
OG0016719	Gohir.A10G087700, Gohir.D10G100500	GH_D10G1089
OG0016720	Gohir.A10G101055, Gohir.D10G167200	GH_A10G1032
OG0016721	Gohir.A10G204300, Gohir.D10G212300	GH_D10G2343
OG0016722	Gohir.A10G124100, Gohir.D10G152933	GH_A10G1214
OG0016723	Gohir.A10G129800	GH_A10G1407, GH_D10G1479
OG0016724	Gohir.A10G183000, Gohir.D10G189500	GH_D10G2103
OG0016725	Gohir.A10G014300, Gohir.D10G014300	GH_A10G0138
OG0016726	Gohir.A10G198050, Gohir.D10G205150	GH_A10G2175
OG0016727	Gohir.A10G073800, Gohir.D10G077400	GH_D10G0837
OG0016728	Gohir.A10G026766, Gohir.D10G027248	GH_A10G0282
OG0016729	Gohir.A10G035000	GH_A10G0367, GH_D10G0382
OG0016730	Gohir.A10G043500, Gohir.D10G044700	GH_A10G0447
OG0016731	Gohir.A10G018800	GH_A10G0204, GH_D10G0216
OG0016732	Gohir.A10G006800, Gohir.D10G006700	GH_D10G0072
OG0016733	Gohir.A10G021300	GH_A10G0228, GH_D10G0240
OG0016734	Gohir.A10G227401	GH_D10G2812, GH_scaffold2725_objG0001
OG0016735	Gohir.A10G104700, Gohir.D10G164000	GH_A10G1068
OG0016736	Gohir.A10G006100, Gohir.D10G006100	GH_D10G0068
OG0016737	Gohir.A10G033800, Gohir.D10G034500	GH_D10G0369
OG0016738	Gohir.A10G207100	GH_A10G2284, GH_D10G2373
OG0016739	Gohir.A10G170600	GH_A10G1868, GH_D10G1964
OG0016740	Gohir.A10G141200	GH_A10G1528, GH_D10G1364
OG0016741	Gohir.A10G160850, Gohir.D10G085550	GH_A10G1757
OG0016742	Gohir.A10G029300, Gohir.D10G029800	GH_D10G0324
OG0016743	Gohir.A10G030900	GH_A10G0325, GH_D10G0338
OG0016744	Gohir.A10G149000, Gohir.D10G117800	GH_D10G1282
OG0016745	Gohir.A10G136900	GH_A10G1484, GH_D10G1406
OG0016746	Gohir.A10G039100	GH_A10G0403, GH_D10G0423
OG0016747	Gohir.A10G156422	GH_A10G1710, GH_D10G1191
OG0016748	Gohir.A10G135900	GH_A10G1473, GH_D10G1418
OG0016749	Gohir.A10G014200	GH_A10G0137, GH_D10G0148
OG0016750	Gohir.A10G034400, Gohir.D10G035100	GH_D10G0375
OG0016751	Gohir.A10G040751	GH_A10G0417, GH_D10G0440
OG0016752	Gohir.A10G040400	GH_A10G0415, GH_D10G0437
OG0016753	Gohir.A10G055600	GH_A10G0566, GH_D10G0597
OG0016754	Gohir.A10G059100, Gohir.D10G060700	GH_D10G0633
OG0016755	Gohir.A10G066500	GH_A10G0667, GH_D10G0714
OG0016756	Gohir.A10G225200, Gohir.D10G238100	GH_D10G2613
OG0016757	Gohir.A10G138000, Gohir.D10G128800	GH_D10G1397
OG0016758	Gohir.A10G101275	GH_A10G1036, GH_D10G1848
OG0016759	Gohir.A10G153000, Gohir.D10G113200	GH_D10G1237
OG0016760	Gohir.A10G044500, Gohir.D10G045700	GH_A10G0457
OG0016761	Gohir.A10G208700	GH_A10G2302, GH_D10G2394
OG0016762	Gohir.A10G204200, Gohir.D10G212100	GH_D10G2342
OG0016763	Gohir.A10G230040, Gohir.D10G244564	GH_A10G2542
OG0016764	Gohir.A10G196400	GH_A10G2154, GH_D10G2257
OG0016765	Gohir.A08G033000	GH_A08G0368, GH_D08G0391
OG0016766	Gohir.A08G013550, Gohir.D08G024000	GH_D08G0180
OG0016767	Gohir.A08G229200, Gohir.D08G249500	GH_D08G2613
OG0016768	Gohir.A08G171500, Gohir.D08G189800	GH_D08G1976
OG0016769	Gohir.A08G216500, Gohir.A08G216700	GH_A08G2434
OG0016770	Gohir.1Z049365, Gohir.A08G000020	GH_D11G3792
OG0016771	Gohir.A08G138400	GH_A08G1652, GH_D08G1666
OG0016772	Gohir.A08G120600	GH_A08G1444, GH_D08G1464
OG0016773	Gohir.A08G158400, Gohir.D08G178700	GH_A08G1842
OG0016774	Gohir.A08G181800, Gohir.D08G200400	GH_D08G2092
OG0016775	Gohir.A08G234000, Gohir.D08G254200	GH_A08G2669
OG0016776	Gohir.A08G009900	GH_A08G0134, GH_D08G0140
OG0016777	Gohir.A08G251400, Gohir.D08G272900	GH_A08G2850
OG0016778	Gohir.A08G023800	GH_A08G0281, GH_D08G0295
OG0016779	Gohir.A08G117700, Gohir.D08G138700	GH_A08G1408
OG0016780	Gohir.A08G035200	GH_A08G0389, GH_D08G0412
OG0016781	Gohir.A08G229300, Gohir.D08G249600	GH_D08G2614
OG0016782	Gohir.A08G114600, Gohir.D08G134800	GH_A08G1358
OG0016783	Gohir.A08G031300, Gohir.D08G042400	GH_D08G0376
OG0016784	Gohir.A08G231100, Gohir.D08G251500	GH_A08G2638
OG0016785	Gohir.A08G172700, Gohir.D08G191300	GH_A08G1977
OG0016786	Gohir.A08G076200, Gohir.D08G085700	GH_D08G0822
OG0016787	Gohir.A08G031400, Gohir.D08G042501	GH_A08G0355
OG0016788	Gohir.A08G248500	GH_A08G2822, GH_D08G2815
OG0016789	Gohir.A08G228101	GH_A08G2609, GH_D08G2602
OG0016790	Gohir.A08G091262	GH_A08G0983, GH_D08G1024
OG0016791	Gohir.A08G013900, Gohir.D08G024400	GH_D08G0184
OG0016792	Gohir.A08G006100, Gohir.D08G016400	GH_D08G0101
OG0016793	Gohir.A08G065900, Gohir.D08G074600	GH_D08G0718
OG0016794	Gohir.A08G245300	GH_A08G2788, GH_D08G2781
OG0016795	Gohir.A08G056950, Gohir.A13G074451	GH_A08G0486
OG0016796	Gohir.A08G217500, Gohir.D08G234500	GH_D08G2455
OG0016797	Gohir.A08G070350, Gohir.D08G078700	GH_A08G0765
OG0016798	Gohir.A08G149300, Gohir.D08G170300	GH_A08G1751
OG0016799	Gohir.A08G220000	GH_A08G2476, GH_D08G2484
OG0016800	Gohir.A08G159801, Gohir.D08G180200	GH_A08G1857
OG0016801	Gohir.A08G002500, Gohir.D08G013200	GH_D08G0069
OG0016802	Gohir.A08G075900, Gohir.D08G085300	GH_D08G0817
OG0016803	Gohir.A08G029500	GH_A08G0337, GH_D08G0357
OG0016804	Gohir.A08G079400	GH_A08G0856, GH_D08G0859
OG0016805	Gohir.A08G173600	GH_A08G1987, GH_D08G2008
OG0016806	Gohir.A08G055100	GH_A08G0612, GH_D08G0610
OG0016807	Gohir.A08G231700, Gohir.D08G252100	GH_A08G2644
OG0016808	Gohir.A08G210100, Gohir.D08G227001	GH_D08G2381
OG0016809	Gohir.A08G133800, Gohir.D08G155000	GH_A08G1602
OG0016810	Gohir.A08G214751	GH_scaffold31414_objG0001, GH_scaffold6732_objG0001
OG0016811	Gohir.A08G138700, Gohir.D08G160000	GH_A08G1655
OG0016812	Gohir.A08G226300, Gohir.D08G246700	GH_D08G2584
OG0016813	Gohir.A02G057501, Gohir.A08G100566	GH_A08G1967
OG0016814	Gohir.A08G090186, Gohir.D08G103801	GH_D08G1041
OG0016815	Gohir.A08G131600	GH_A08G1579, GH_D08G1598
OG0016816	Gohir.A08G147700, Gohir.D08G168900	GH_D08G1757
OG0016817	Gohir.A08G046900	GH_A08G0526, GH_D08G0535
OG0016818	Gohir.A08G084500	GH_A08G0925, GH_D08G0927
OG0016819	Gohir.A07G163250, Gohir.A08G154600	GH_A08G1801
OG0016820	Gohir.A08G232300, Gohir.D08G252532	GH_D08G2646
OG0016821	Gohir.A08G176300	GH_A08G2025, GH_D08G2038
OG0016822	Gohir.A08G149800	GH_A08G1757, GH_D08G1776
OG0016823	Gohir.A08G004400, Gohir.D08G014700	GH_A08G0082
OG0016824	Gohir.A08G117300	GH_A08G1400, GH_D08G1424
OG0016825	Gohir.A08G216000, Gohir.D08G232600	GH_D08G2434
OG0016826	Gohir.A08G004800	GH_A08G0087, GH_D08G0090
OG0016827	Gohir.A08G147500, Gohir.D08G168700	GH_A08G1736
OG0016828	Gohir.A08G065000	GH_A08G0718, GH_D08G0708
OG0016829	Gohir.A08G050600	GH_A08G0565, GH_D08G0565
OG0016830	Gohir.A08G101300, Gohir.D08G084800	GH_D08G0811
OG0016831	Gohir.A08G071300, Gohir.D08G079400	GH_D08G0769
OG0016832	Gohir.A08G062200, Gohir.D08G071332	GH_D08G0686
OG0016833	Gohir.A08G041500, Gohir.D08G051600	GH_D08G0479
OG0016834	Gohir.A08G155750, Gohir.D08G176350	GH_A08G1815
OG0016835	Gohir.A08G083200	GH_A08G0898, GH_D08G0912
OG0016836	Gohir.A08G152000	GH_A08G1777, GH_D08G1797
OG0016837	Gohir.A08G166100, Gohir.D08G185000	GH_D08G1921
OG0016838	Gohir.A08G148300, Gohir.D08G169400	GH_D08G1762
OG0016839	Gohir.A08G029400	GH_A08G0336, GH_D08G0356
OG0016840	Gohir.A08G102525, Gohir.D08G113808	GH_D08G1188
OG0016841	Gohir.A08G182350	GH_A08G2084, GH_D08G2097
OG0016842	Gohir.A08G063700	GH_A08G0701, GH_D08G0695
OG0016843	Gohir.A08G158500, Gohir.D08G178900	GH_A08G1843
OG0016844	Gohir.A08G177000	GH_A08G2029, GH_D08G2042
OG0016845	Gohir.A08G000084, Gohir.D08G008701	GH_D08G0018
OG0016846	Gohir.A08G219800	GH_A08G2475, GH_D08G2483
OG0016847	Gohir.A08G047900, Gohir.D08G058000	GH_D08G0543
OG0016848	Gohir.A08G015116, Gohir.D08G025733	GH_D08G0196
OG0016849	Gohir.A08G109200	GH_A08G1286, GH_D08G1263
OG0016850	Gohir.A08G210150, Gohir.D08G227051	GH_A08G2377
OG0016851	Gohir.A08G075600, Gohir.D08G085100	GH_D08G0815
OG0016852	Gohir.A08G021400, Gohir.D08G032200	GH_D08G0274
OG0016853	Gohir.A02G020500, Gohir.A08G013720	GH_A02G0233
OG0016854	Gohir.A08G225200, Gohir.D08G245600	GH_D08G2573
OG0016855	Gohir.A08G221662, Gohir.D08G241300	GH_A08G2521
OG0016856	Gohir.A08G151200	GH_A08G1770, GH_D08G1788
OG0016857	Gohir.A08G177800	GH_A08G2036, GH_D08G2051
OG0016858	Gohir.A08G027700, Gohir.D08G038400	GH_A08G0318
OG0016859	Gohir.A08G213000, Gohir.D08G230000	GH_D08G2410
OG0016860	Gohir.A08G121600	GH_A08G1456, GH_D08G1483
OG0016861	Gohir.A08G059200	GH_A08G0657, GH_D08G0655
OG0016862	Gohir.A08G176100, Gohir.D08G194900	GH_D08G2035
OG0016863	Gohir.A08G081600, Gohir.D08G123200	GH_D08G1281
OG0016864	Gohir.A08G101400, Gohir.D08G084900	GH_A08G0820
OG0016865	Gohir.A08G161600	GH_A08G1876, GH_D08G1891
OG0016866	Gohir.A08G011300, Gohir.D08G021800	GH_D08G0157
OG0016867	Gohir.A08G238500, Gohir.D08G259200	GH_D08G2716
OG0016868	Gohir.A08G077300	GH_A08G0833, GH_D08G0835
OG0016869	Gohir.A08G015700	GH_A08G0199, GH_D08G0208
OG0016870	Gohir.A08G122000, Gohir.D08G143400	GH_D08G1489
OG0016871	Gohir.A08G223350, Gohir.D08G243601	GH_D08G2551
OG0016872	Gohir.A08G229400, Gohir.D08G249700	GH_D08G2615
OG0016873	Gohir.A08G245400	GH_A08G2790, GH_D08G2783
OG0016874	Gohir.A08G145600, Gohir.D08G166600	GH_D08G1734
OG0016875	Gohir.A08G200700, Gohir.D08G217900	GH_A08G2280
OG0016876	Gohir.A08G093400	GH_A08G1036, GH_D08G0974
OG0016877	Gohir.A08G120700	GH_A08G1445, GH_D08G1465
OG0016878	Gohir.A08G072200, Gohir.D08G080400	GH_A08G0781
OG0016879	Gohir.A08G240401, Gohir.D08G261001	GH_D08G2733
OG0016880	Gohir.A08G076100, Gohir.D08G085500	GH_D08G0819
OG0016881	Gohir.A08G221610	GH_A08G2497, GH_D08G2505
OG0016882	Gohir.A08G201300	GH_A08G2287, GH_D08G2293
OG0016883	Gohir.A08G090200, Gohir.D08G101200	GH_D08G1018
OG0016884	Gohir.A08G098700	GH_A08G1220, GH_D08G1151
OG0016885	Gohir.A08G225800, Gohir.D08G246200	GH_D08G2579
OG0016886	Gohir.A08G118200, Gohir.D08G139200	GH_D08G1436
OG0016887	Gohir.A08G157900	GH_A08G1836, GH_D08G1853
OG0016888	Gohir.A08G206200, Gohir.D08G223000	GH_A08G2334
OG0016889	Gohir.A08G112300	GH_A08G1260, GH_D08G1302
OG0016890	Gohir.A08G116600, Gohir.D08G137400	GH_D08G1413
OG0016891	Gohir.A08G026640	GH_A08G0306, GH_D08G0324
OG0016892	Gohir.A08G135500	GH_A08G1615, GH_D08G1629
OG0016893	Gohir.A08G188800, Gohir.D08G207200	GH_A08G2151
OG0016894	Gohir.A08G219000, Gohir.D08G236020	GH_D08G2473
OG0016895	Gohir.A08G054300, Gohir.D08G064000	GH_D08G0602
OG0016896	Gohir.A08G061100, Gohir.D08G070400	GH_A08G0677
OG0016897	Gohir.A08G022400	GH_A08G0268, GH_D08G0283
OG0016898	Gohir.A08G027400, Gohir.D08G038100	GH_D08G0334
OG0016899	Gohir.A08G224300, Gohir.D08G244600	GH_A08G2566
OG0016900	Gohir.A08G195350, Gohir.D08G212684	GH_D08G2236
OG0016901	Gohir.A08G045300, Gohir.D08G055700	GH_D08G0519
OG0016902	Gohir.A08G079700	GH_A08G0863, GH_D08G0863
OG0016903	Gohir.A08G000137	GH_A08G0028, GH_D08G0028
OG0016904	Gohir.A08G045205	GH_A08G0504, GH_D08G0517
OG0016905	Gohir.A08G026500, Gohir.D08G036900	GH_A08G0304
OG0016906	Gohir.A08G176200, Gohir.D08G194950	GH_D08G2037
OG0016907	Gohir.A08G252700	GH_A08G2865, GH_D08G2857
OG0016908	Gohir.A08G160100, Gohir.A08G160200	GH_A08G1862
OG0016909	Gohir.A08G120400	GH_A08G1439, GH_D08G1460
OG0016910	Gohir.A08G101100, Gohir.D08G084700	GH_A08G0818
OG0016911	Gohir.A08G248200	GH_A08G2819, GH_D08G2812
OG0016912	Gohir.A08G076300, Gohir.D08G085800	GH_D08G0823
OG0016913	Gohir.A08G226500, Gohir.D08G246900	GH_A08G2593
OG0016914	Gohir.A08G224700, Gohir.D08G245100	GH_D08G2568
OG0016915	Gohir.A08G133500, Gohir.D08G154700	GH_A08G1600
OG0016916	Gohir.A08G121400	GH_A08G1454, GH_D08G1478
OG0016917	Gohir.A08G093100	GH_A08G1034, GH_D08G0976
OG0016918	Gohir.A08G224566, Gohir.D08G244900	GH_A08G2571
OG0016919	Gohir.A08G142200	GH_A08G1688, GH_D08G1701
OG0016920	Gohir.A08G056400, Gohir.D08G065800	GH_A08G0625
OG0016921	Gohir.A08G060600, Gohir.D08G069800	GH_D08G0672
OG0016922	Gohir.A08G049000, Gohir.D08G059000	GH_D08G0553
OG0016923	Gohir.A08G105000	GH_A08G1323, GH_D08G1216
OG0016924	Gohir.A01G118366, Gohir.A08G100200	GH_A08G1210
OG0016925	Gohir.A08G174200	GH_A08G1993, GH_D08G2015
OG0016926	Gohir.A08G227700, Gohir.D08G248000	GH_A08G2605
OG0016927	Gohir.A08G250100, Gohir.D08G271700	GH_A08G2837
OG0016928	Gohir.A08G252300, Gohir.D08G273900	GH_D08G2853
OG0016929	Gohir.A08G250300	GH_A08G2839, GH_D08G2831
OG0016930	Gohir.A08G234120	GH_A08G2672, GH_D08G2666
OG0016931	Gohir.A08G225100	GH_A08G2578, GH_D08G2572
OG0016932	Gohir.A08G002832, Gohir.D08G013400	GH_D08G0071
OG0016933	Gohir.A08G234140	GH_A08G2673, GH_D08G2668
OG0016934	Gohir.A08G201200, Gohir.D08G218400	GH_A08G2286
OG0016935	Gohir.A08G121800, Gohir.D08G143200	GH_D08G1485
OG0016936	Gohir.A08G012501, Gohir.D08G023033	GH_D12G1825
OG0016937	Gohir.A02G164400, Gohir.D03G015700	GH_D03G0154
OG0016938	Gohir.A02G166900, Gohir.D03G013100	GH_A02G1935
OG0016939	Gohir.A03G000013, Gohir.D03G177800	GH_D03G1957
OG0016940	Gohir.D03G069904, Gohir.D03G071102	GH_D03G0677
OG0016941	Gohir.D03G036000	GH_A02G1702, GH_D03G0360
OG0016942	Gohir.D03G110200	GH_A03G0687, GH_D03G1263
OG0016943	Gohir.A03G056100, Gohir.D03G110500	GH_A03G0686
OG0016944	Gohir.A03G053700, Gohir.D03G113300	GH_A03G0659
OG0016945	Gohir.D03G066500	GH_A02G1422, GH_D03G0789
OG0016946	Gohir.D03G115300	GH_A03G0640, GH_D03G1308
OG0016947	Gohir.A02G095600, Gohir.D03G087800	GH_A02G1058
OG0016948	Gohir.A03G060100, Gohir.D03G105900	GH_A03G0727
OG0016949	Gohir.D03G046566	GH_A02G1605, GH_D03G0475
OG0016950	Gohir.D03G070500	GH_A02G1295, GH_D03G0845
OG0016951	Gohir.D02G095200, Gohir.D03G154766	GH_D02G0980
OG0016952	Gohir.D03G107900	GH_A03G0708, GH_D03G1234
OG0016953	Gohir.A02G112714, Gohir.D03G074600	GH_D03G0868
OG0016954	Gohir.A03G042099, Gohir.D03G125600	GH_D03G1432
OG0016955	Gohir.D03G153700, Gohir.D13G011750	GH_D13G0117
OG0016956	Gohir.A02G162600, Gohir.D03G017700	GH_D03G0174
OG0016957	Gohir.D03G020500, Gohir.D03G020750	GH_D03G0211
OG0016958	Gohir.D03G073300	GH_A02G1470, GH_D03G0773
OG0016959	Gohir.D03G070900	GH_A02G1333, GH_D03G0850
OG0016960	Gohir.D03G113100	GH_A03G0661, GH_D03G1972
OG0016961	Gohir.D03G057300	GH_A02G1385, GH_D03G0600
OG0016962	Gohir.A03G075600, Gohir.D03G102300	GH_D03G1170
OG0016963	Gohir.D03G080000	GH_A02G1163, GH_D03G0900
OG0016964	Gohir.A03G016300, Gohir.D03G151600	GH_A03G0261
OG0016965	Gohir.D03G129700	GH_A03G0494, GH_D03G1481
OG0016966	Gohir.D03G050150	GH_A02G1648, GH_D03G0520
OG0016967	Gohir.D03G053220	GH_A02G1513, GH_D03G0556
OG0016968	Gohir.D03G069704	GH_A02G1197, GH_D03G0834
OG0016969	Gohir.A03G020600, Gohir.D03G148100	GH_D03G1673
OG0016970	Gohir.D03G141600	GH_A03G0367, GH_D03G1606
OG0016971	Gohir.A03G000200, Gohir.D03G172100	GH_A03G0048
OG0016972	Gohir.A02G174750, Gohir.D03G005100	GH_A02G2013
OG0016973	Gohir.A02G132200, Gohir.D03G043500	GH_A02G1570
OG0016974	Gohir.A02G109701, Gohir.D03G064604	GH_D03G0723
OG0016975	Gohir.A12G109800, Gohir.D03G161100	GH_D03G1817
OG0016976	Gohir.D03G051300	GH_A02G1661, GH_D03G0533
OG0016977	Gohir.A02G153400, Gohir.D03G027000	GH_D03G0272
OG0016978	Gohir.A02G157366, Gohir.D03G023450	GH_D03G0235
OG0016979	Gohir.A03G069900, Gohir.D03G096500	GH_A03G0839
OG0016980	Gohir.D03G066300	GH_A02G1424, GH_D03G0786
OG0016981	Gohir.D03G176901	GH_A03G0017, GH_D03G1946
OG0016982	Gohir.D03G097350	GH_A09G0131, GH_D09G0133
OG0016983	Gohir.D03G141300	GH_A03G0371, GH_D03G1603
OG0016984	Gohir.D03G058300	GH_A02G1397, GH_D03G0615
OG0016985	Gohir.A03G036766, Gohir.D03G131466	GH_D03G1502
OG0016986	Gohir.A03G005200, Gohir.D03G167400	GH_D03G1866
OG0016987	Gohir.A02G168450, Gohir.D03G011600	GH_D03G0113
OG0016988	Gohir.A02G177000, Gohir.D03G002900	GH_D03G0027
OG0016989	Gohir.D03G144500	GH_A03G0339, GH_D03G1634
OG0016990	Gohir.A03G016500, Gohir.D03G151400	GH_A03G0263
OG0016991	Gohir.A02G105300, Gohir.D03G078500	GH_A02G1179
OG0016992	Gohir.A03G003500, Gohir.D03G168900	GH_A03G0083
OG0016993	Gohir.D03G168966	GH_A03G0082, GH_D03G1880
OG0016994	Gohir.A02G177600, Gohir.D03G002200	GH_D03G0019
OG0016995	Gohir.A03G009300, Gohir.D03G161600	GH_D03G1821
OG0016996	Gohir.D03G042900	GH_A02G1563, GH_D03G0433
OG0016997	Gohir.D03G137250	GH_A03G0411, GH_D03G1563
OG0016998	Gohir.A03G014200, Gohir.D03G160000	GH_D03G1803
OG0016999	Gohir.D03G078700	GH_A02G1177, GH_D03G0886
OG0017000	Gohir.A03G015400, Gohir.D03G152700	GH_A03G0252
OG0017001	Gohir.D03G024850	GH_D03G0906, GH_D13G2058
OG0017002	Gohir.D03G048500	GH_A02G1629, GH_D03G0500
OG0017003	Gohir.D03G001100	GH_A02G2056, GH_D03G0008
OG0017004	Gohir.A02G167200, Gohir.D03G012800	GH_A02G1938
OG0017005	Gohir.A02G165100, Gohir.D03G014900	GH_A02G1916
OG0017006	Gohir.D03G064666, Gohir.D03G067883	GH_A02G1420
OG0017007	Gohir.D03G125000	GH_A03G0546, GH_D03G1422
OG0017008	Gohir.A02G179200, Gohir.D03G000500	GH_D03G0004
OG0017009	Gohir.A02G112716, Gohir.D03G067500	GH_A02G1290
OG0017010	Gohir.D03G055850	GH_D11G2366, GH_D12G0894
OG0017011	Gohir.A03G060300, Gohir.D03G105700	GH_D03G1212
OG0017012	Gohir.A02G130500, Gohir.D03G041400	GH_D03G0416
OG0017013	Gohir.D03G178475	GH_A03G2451, GH_D03G1964
OG0017014	Gohir.D03G123700	GH_A03G0554, GH_D03G1411
OG0017015	Gohir.A03G029700, Gohir.D03G138800	GH_D03G1580
OG0017016	Gohir.D03G063000	GH_A02G1221, GH_D03G0708
OG0017017	Gohir.A03G035800, Gohir.D03G132500	GH_D03G1512
OG0017018	Gohir.D03G137400	GH_A03G0406, GH_D03G1566
OG0017019	Gohir.A02G166500, Gohir.D03G013500	GH_D03G0131
OG0017020	Gohir.D03G148400	GH_A03G0297, GH_D03G1678
OG0017021	Gohir.A03G032500, Gohir.D03G135900	GH_A03G0427
OG0017022	Gohir.D03G059233, Gohir.D12G142500	GH_A01G0341
OG0017023	Gohir.D03G119200	GH_A06G0861, GH_D03G0478
OG0017024	Gohir.A02G161700, Gohir.D03G018800	GH_D03G0185
OG0017025	Gohir.D03G115900	GH_A03G0635, GH_D03G1318
OG0017026	Gohir.A03G004600, Gohir.D03G167900	GH_D03G1870
OG0017027	Gohir.A03G000011, Gohir.D03G178000	GH_A03G0003
OG0017028	Gohir.D03G114100	GH_A03G0651, GH_D03G1297
OG0017029	Gohir.D03G085000	GH_A02G1095, GH_D03G0965
OG0017030	Gohir.A02G157500, Gohir.D03G023350	GH_A02G1829
OG0017031	Gohir.D03G070600	GH_A02G1297, GH_D03G0846
OG0017032	Gohir.A03G036900, Gohir.D03G131400	GH_A03G0476
OG0017033	Gohir.D03G162000	GH_A03G0137, GH_D03G1823
OG0017034	Gohir.A03G071250, Gohir.D03G097800	GH_A03G0855
OG0017035	Gohir.A03G028200, Gohir.D03G140400	GH_D03G1596
OG0017036	Gohir.A03G062500, Gohir.D03G103600	GH_D03G1182
OG0017037	Gohir.A03G022600, Gohir.D03G146100	GH_A03G0322
OG0017038	Gohir.A03G009000, Gohir.D03G161800	GH_A03G0138
OG0017039	Gohir.A03G039150, Gohir.D03G129250	GH_D03G1501
OG0017040	Gohir.D03G176500	GH_A03G0022, GH_D03G1942
OG0017041	Gohir.A02G111200, Gohir.D03G062800	GH_D03G0707
OG0017042	Gohir.A03G063500, Gohir.D03G102800	GH_D03G1174
OG0017043	Gohir.A03G028300, Gohir.D03G140300	GH_A03G0381
OG0017044	Gohir.D03G040800	GH_A02G1543, GH_D03G0411
OG0017045	Gohir.D03G055100	GH_A02G1496, GH_D03G0580
OG0017046	Gohir.D03G065100	GH_A02G1466, GH_D03G0778
OG0017047	Gohir.D03G056500	GH_A02G1375, GH_D03G0593
OG0017048	Gohir.A02G131900, Gohir.D03G043200	GH_D03G0439
OG0017049	Gohir.A02G139400, Gohir.D03G050100	GH_A02G1647
OG0017050	Gohir.1Z049337, Gohir.A02G037201	GH_A02G0393
OG0017051	Gohir.A09G080900	GH_A09G0996, GH_D09G0948
OG0017052	Gohir.A09G231100, Gohir.D09G232200	GH_A09G2520
OG0017053	Gohir.A09G010200	GH_A09G0104, GH_D09G0105
OG0017054	Gohir.A09G098600, Gohir.D09G098000	GH_D09G1120
OG0017055	Gohir.A09G226800, Gohir.D09G227700	GH_D09G2410
OG0017056	Gohir.A09G203900	GH_A09G2201, GH_D09G2135
OG0017057	Gohir.A09G218850, Gohir.D09G221201	GH_A09G2398
OG0017058	Gohir.A09G058300, Gohir.D09G057800	GH_D09G0712
OG0017059	Gohir.A09G133400, Gohir.D09G129600	GH_A09G1493
OG0017060	Gohir.A09G076600	GH_A09G0954, GH_D09G0909
OG0017061	Gohir.A09G026600, Gohir.D09G026100	GH_D09G0311
OG0017062	Gohir.A09G189400, Gohir.D09G184200	GH_A09G2047
OG0017063	Gohir.A09G097000, Gohir.D09G096800	GH_A09G1147
OG0017064	Gohir.A09G027732, Gohir.D09G028000	GH_A09G0319
OG0017065	Gohir.A09G153200, Gohir.D09G148900	GH_A09G1700
OG0017066	Gohir.A09G048400	GH_A09G0661, GH_D09G0598
OG0017067	Gohir.A09G207100	GH_A09G2233, GH_D09G2166
OG0017068	Gohir.A09G113356, Gohir.D09G110100	GH_D09G1248
OG0017069	Gohir.A09G080200	GH_A09G0989, GH_D09G0941
OG0017070	Gohir.A09G205400	GH_A09G2218, GH_D09G2151
OG0017071	Gohir.A09G139200, Gohir.D09G135400	GH_A09G1559
OG0017072	Gohir.A09G192201, Gohir.D09G186450	GH_A09G2076
OG0017073	Gohir.A09G024400, Gohir.D09G023600	GH_D09G0288
OG0017074	Gohir.A09G200500, Gohir.D09G194700	GH_D09G2107
OG0017075	Gohir.A09G225600, Gohir.D09G227124	GH_D09G2399
OG0017076	Gohir.A09G026100, Gohir.D09G025500	GH_A09G0300
OG0017077	Gohir.A09G205200	GH_A09G2215, GH_D09G2149
OG0017078	Gohir.A09G092100	GH_A09G1102, GH_D09G1053
OG0017079	Gohir.A09G022200, Gohir.D09G021400	GH_D09G0255
OG0017080	Gohir.A09G162800	GH_A09G1788, GH_D09G1738
OG0017081	Gohir.A09G180300, Gohir.D09G175200	GH_A09G1953
OG0017082	Gohir.A09G205550	GH_A09G2219, GH_D09G2152
OG0017083	Gohir.A09G124400, Gohir.D09G121400	GH_A09G1406
OG0017084	Gohir.A09G079900, Gohir.D09G079550	GH_A09G0980
OG0017085	Gohir.A09G130100	GH_A09G1462, GH_D09G1413
OG0017086	Gohir.A09G052000	GH_A09G0469, GH_D09G0532
OG0017087	Gohir.A09G099300	GH_A09G1168, GH_D09G1126
OG0017088	Gohir.A09G110600, Gohir.D09G107100	GH_A09G1260
OG0017089	Gohir.A09G171100, Gohir.D09G166800	GH_D09G1825
OG0017090	Gohir.A09G109000	GH_A09G1245, GH_D09G1192
OG0017091	Gohir.A09G003420	GH_A09G0038, GH_D09G0038
OG0017092	Gohir.A09G130600, Gohir.D09G126566	GH_A12G0158
OG0017093	Gohir.A09G211200, Gohir.D09G204700	GH_A09G2273
OG0017094	Gohir.A09G062300, Gohir.D09G061200	GH_D09G0754
OG0017095	Gohir.A09G228800, Gohir.D09G229900	GH_D09G2432
OG0017096	Gohir.A09G141200, Gohir.D09G133500	GH_D09G1486
OG0017097	Gohir.A09G162300	GH_A09G1784, GH_D09G1733
OG0017098	Gohir.A09G100400	GH_A09G1180, GH_D09G1140
OG0017099	Gohir.A09G017100	GH_A09G0185, GH_D09G0182
OG0017100	Gohir.A09G039400, Gohir.D09G040500	GH_D09G0480
OG0017101	Gohir.A09G159300	GH_A09G1756, GH_D09G1704
OG0017102	Gohir.A09G237000, Gohir.D09G237800	GH_D09G2508
OG0017103	Gohir.A09G082701, Gohir.D09G082600	GH_D09G0963
OG0017104	Gohir.A09G168200	GH_A09G1843, GH_D09G1797
OG0017105	Gohir.A09G242700	GH_A09G2641, GH_D09G2563
OG0017106	Gohir.A09G162000, Gohir.D09G157600	GH_A09G1781
OG0017107	Gohir.A09G014500	GH_A09G0141, GH_D09G0147
OG0017108	Gohir.A09G164400, Gohir.D09G160000	GH_D09G1755
OG0017109	Gohir.A09G123000	GH_A09G1394, GH_D09G1343
OG0017110	Gohir.A09G201700	GH_A09G2181, GH_D09G2116
OG0017111	Gohir.A09G076300, Gohir.D09G076300	GH_A09G0952
OG0017112	Gohir.A09G137100	GH_A09G1522, GH_D09G1474
OG0017113	Gohir.A09G219901, Gohir.D09G222100	GH_D09G2348
OG0017114	Gohir.A09G165100, Gohir.D09G160700	GH_A09G1810
OG0017115	Gohir.A09G167400	GH_A09G1834, GH_D09G1788
OG0017116	Gohir.A09G104700, Gohir.D09G101400	GH_D09G1158
OG0017117	Gohir.A09G096500	GH_A09G1142, GH_D09G1096
OG0017118	Gohir.A09G221900	GH_A09G2429, GH_D09G2366
OG0017119	Gohir.A09G086632, Gohir.D09G086566	GH_D09G1005
OG0017120	Gohir.A09G141400, Gohir.D09G133300	GH_A09G1583
OG0017121	Gohir.A09G220800, Gohir.D09G223100	GH_A09G2416
OG0017122	Gohir.A09G164300, Gohir.D09G159900	GH_D09G1754
OG0017123	Gohir.A09G124900, Gohir.D09G121900	GH_A09G1412
OG0017124	Gohir.A09G029800, Gohir.D09G029500	GH_A09G0346
OG0017125	Gohir.A09G183100, Gohir.D09G177800	GH_D09G1929
OG0017126	Gohir.A09G185400, Gohir.D09G180300	GH_D09G1951
OG0017127	Gohir.A09G230900	GH_A09G2518, GH_D09G2454
OG0017128	Gohir.A09G075300, Gohir.D09G075000	GH_D09G0895
OG0017129	Gohir.A09G148400, Gohir.D09G144200	GH_D09G1603
OG0017130	Gohir.A09G190000, Gohir.D09G184700	GH_A09G2053
OG0017131	Gohir.A09G072200, Gohir.D09G071900	GH_D09G0864
OG0017132	Gohir.A09G200268	GH_D06G0650, GH_D11G1708
OG0017133	Gohir.A09G093600	GH_A09G1113, GH_D09G1064
OG0017134	Gohir.A09G199500	GH_A09G2163, GH_D09G2098
OG0017135	Gohir.A09G063100, Gohir.A09G063200	GH_A09G0815
OG0017136	Gohir.A09G137700	GH_A09G1544, GH_D09G1521
OG0017137	Gohir.A09G079500, Gohir.D09G079700	GH_D09G0936
OG0017138	Gohir.A09G121800	GH_D03G0761, GH_D09G1019
OG0017139	Gohir.1Z049410, Gohir.A09G249500	GH_D11G0006
OG0017140	Gohir.A09G096700	GH_A09G1144, GH_D09G1098
OG0017141	Gohir.A09G204000, Gohir.D09G197800	GH_A09G2202
OG0017142	Gohir.A09G210700, Gohir.D09G204100	GH_D09G2201
OG0017143	Gohir.A09G098200	GH_A08G0899, GH_A10G2512
OG0017144	Gohir.A09G221000, Gohir.D09G223200	GH_D09G2359
OG0017145	Gohir.A09G188400	GH_A09G2038, GH_D09G1982
OG0017146	Gohir.A09G044200	GH_A09G0614, GH_D09G0553
OG0017147	Gohir.A09G218000, Gohir.D09G220500	GH_D09G2331
OG0017148	Gohir.A09G051100	GH_A09G0686, GH_D09G0621
OG0017149	Gohir.A09G044450	GH_A09G0617, GH_D02G1276
OG0017150	Gohir.A09G099900	GH_A09G1175, GH_D09G1132
OG0017151	Gohir.A09G230800, Gohir.D09G231900	GH_D09G2453
OG0017152	Gohir.A09G133100	GH_A09G1491, GH_D09G1444
OG0017153	Gohir.A09G037265	GH_A09G0576, GH_D09G0455
OG0017154	Gohir.A09G218100	GH_A09G2392, GH_D09G2332
OG0017155	Gohir.A09G003100	GH_A09G0034, GH_D09G0033
OG0017156	Gohir.A09G066600	GH_A09G0847, GH_D09G0803
OG0017157	Gohir.A09G132600	GH_A09G1486, GH_D09G1439
OG0017158	Gohir.A09G086900, Gohir.D09G086500	GH_D09G1003
OG0017159	Gohir.A09G046600, Gohir.D09G046900	GH_A09G0634
OG0017160	Gohir.A09G116500, Gohir.D09G113533	GH_A09G1324
OG0017161	Gohir.A09G223600, Gohir.D09G225500	GH_D09G2380
OG0017162	Gohir.A09G213662	GH_A09G2333, GH_D09G2271
OG0017163	Gohir.A09G232400, Gohir.D09G233500	GH_D09G2469
OG0017164	Gohir.A09G110501	GH_A09G1258, GH_D09G1217
OG0017165	Gohir.A09G194700, Gohir.D09G189000	GH_A09G2106
OG0017166	Gohir.A09G198400	GH_A09G2149, GH_D09G2084
OG0017167	Gohir.A09G214200, Gohir.D09G216700	GH_D09G2288
OG0017168	Gohir.A09G218800	GH_A09G2397, GH_D09G2337
OG0017169	Gohir.A09G139300, Gohir.D09G135300	GH_A09G1560
OG0017170	Gohir.A09G166100	GH_A09G1820, GH_D09G1773
OG0017171	Gohir.A09G217000	GH_A09G2381, GH_D09G2319
OG0017172	Gohir.A09G077200, Gohir.D09G077200	GH_D09G0916
OG0017173	Gohir.A09G148000	GH_A09G1653, GH_D09G1599
OG0017174	Gohir.A09G177100	GH_A09G1922, GH_D09G1876
OG0017175	Gohir.A09G221300	GH_A09G2423, GH_D09G2361
OG0017176	Gohir.A09G037100	GH_A09G0578, GH_D09G0453
OG0017177	Gohir.A09G171700	GH_A09G1877, GH_D09G1829
OG0017178	Gohir.A09G144100	GH_A09G1610, GH_D09G1555
OG0017179	Gohir.A09G100300	GH_A09G1179, GH_D09G1139
OG0017180	Gohir.A09G106600, Gohir.D09G103300	GH_A09G1221
OG0017181	Gohir.A09G195700	GH_A09G2118, GH_D09G2053
OG0017182	Gohir.A09G224300	GH_A09G2450, GH_D09G2385
OG0017183	Gohir.A09G229800	GH_A09G2506, GH_D09G2441
OG0017184	Gohir.A09G126100	GH_A09G1421, GH_D09G1371
OG0017185	Gohir.A09G215300, Gohir.D09G217800	GH_D09G2303
OG0017186	Gohir.A09G039100	GH_A09G0554, GH_D09G0478
OG0017187	Gohir.A09G015000, Gohir.D09G013500	GH_A09G0146
OG0017188	Gohir.A09G138900	GH_A09G1556, GH_D09G1509
OG0017189	Gohir.A09G146300, Gohir.D09G142000	GH_A09G1637
OG0017190	Gohir.A09G181800	GH_A09G1967, GH_D09G1916
OG0017191	Gohir.A09G187300, Gohir.D09G182100	GH_D09G1970
OG0017192	Gohir.A09G174900	GH_A09G1900, GH_D09G1851
OG0017193	Gohir.A09G016300, Gohir.D09G014900	GH_A09G0176
OG0017194	Gohir.A09G046500	GH_A09G0635, GH_D09G0567
OG0017195	Gohir.A09G002400, Gohir.D09G002200	GH_A09G0026
OG0017196	Gohir.A09G029300	GH_A09G0341, GH_D09G0347
OG0017197	Gohir.A09G230600	GH_A09G2515, GH_D09G2450
OG0017198	Gohir.A09G023900	GH_A09G0277, GH_D09G0280
OG0017199	Gohir.A09G212800, Gohir.D09G206400	GH_D09G2226
OG0017200	Gohir.A09G128400	GH_A09G1442, GH_D09G1392
OG0017201	Gohir.A09G072500	GH_A02G0490, GH_A04G1586
OG0017202	Gohir.A09G232200	GH_A09G2532, GH_D09G2467
OG0017203	Gohir.1Z049378, Gohir.A13G053600	GH_A13G0550
OG0017204	Gohir.D06G024200	GH_A06G0270, GH_D06G0254
OG0017205	Gohir.D06G063500	GH_A06G0701, GH_D06G0679
OG0017206	Gohir.D06G014650	GH_A06G0159, GH_D06G0143
OG0017207	Gohir.A06G130200, Gohir.D06G134500	GH_A06G1390
OG0017208	Gohir.A06G137800, Gohir.D06G143000	GH_A06G1604
OG0017209	Gohir.D06G038833, Gohir.D06G038866	GH_D06G0382
OG0017210	Gohir.D06G029700	GH_A06G0309, GH_D06G0294
OG0017211	Gohir.A06G195201, Gohir.D06G202800	GH_D06G2270
OG0017212	Gohir.D06G147900	GH_A06G1662, GH_D06G1678
OG0017213	Gohir.A06G072900, Gohir.D06G071400	GH_A06G0784
OG0017214	Gohir.A06G171500, Gohir.D06G179600	GH_D06G2032
OG0017215	Gohir.A06G188500, Gohir.D06G197000	GH_D06G2194
OG0017216	Gohir.D06G070300	GH_A06G0771, GH_D06G0752
OG0017217	Gohir.D06G025700, Gohir.D06G026000	GH_D06G0266
OG0017218	Gohir.A06G125202, Gohir.D06G129800	GH_D06G1457
OG0017219	Gohir.A06G193700, Gohir.D06G201500	GH_A06G2221
OG0017220	Gohir.A06G022700, Gohir.D06G019900	GH_A06G0227
OG0017221	Gohir.A06G177100, Gohir.D06G173150	GH_D06G1953
OG0017222	Gohir.A06G056400, Gohir.D06G054651	GH_D06G0583
OG0017223	Gohir.D05G336850, Gohir.D06G036701	GH_D01G0849
OG0017224	Gohir.A06G200100, Gohir.D06G207400	GH_A06G2277
OG0017225	Gohir.A06G167800, Gohir.D06G175200	GH_D06G1983
OG0017226	Gohir.D06G048300	GH_A06G0522, GH_D06G0488
OG0017227	Gohir.A06G197800, Gohir.D06G205200	GH_A06G2254
OG0017228	Gohir.A06G150300, Gohir.D06G156500	GH_D06G1779
OG0017229	Gohir.D06G083700	GH_A06G0900, GH_D06G0914
OG0017230	Gohir.1Z049491, Gohir.D06G048832	GH_D06G0498
OG0017231	Gohir.D02G169500, Gohir.D06G106900	GH_D02G1842
OG0017232	Gohir.D06G029400	GH_A06G0306, GH_D06G0291
OG0017233	Gohir.D06G058900	GH_A06G0656, GH_D06G0625
OG0017234	Gohir.D06G086900	GH_A06G0956, GH_D06G0947
OG0017235	Gohir.D06G027900	GH_A06G0293, GH_D06G0280
OG0017236	Gohir.D06G094000	GH_A06G1020, GH_D06G1036
OG0017237	Gohir.A06G177700, Gohir.D06G173566	GH_D06G1959
OG0017238	Gohir.D06G052000	GH_A06G0574, GH_D06G0541
OG0017239	Gohir.A06G141720, Gohir.D06G145500	GH_D06G1646
OG0017240	Gohir.A06G080000, Gohir.D06G079500	GH_A06G0878
OG0017241	Gohir.A06G008100, Gohir.D06G003800	GH_D06G0059
OG0017242	Gohir.D06G114400	GH_A06G1262, GH_D06G1253
OG0017243	Gohir.A06G066100, Gohir.D06G064700	GH_A06G0713
OG0017244	Gohir.A06G164000, Gohir.D06G169300	GH_D06G1917
OG0017245	Gohir.A06G099100, Gohir.D06G101300	GH_D06G1108
OG0017246	Gohir.D06G030600	GH_A06G0317, GH_D06G0303
OG0017247	Gohir.D06G191200	GH_A06G2112, GH_D06G2157
OG0017248	Gohir.D06G147000	GH_A06G1629, GH_D06G1669
OG0017249	Gohir.D06G129600	GH_A06G1452, GH_D06G1453
OG0017250	Gohir.A06G028500, Gohir.D06G027300	GH_A06G0286
OG0017251	Gohir.D06G158300	GH_A06G1770, GH_D06G1799
OG0017252	Gohir.D05G280300, Gohir.D06G148000	GH_D06G1679
OG0017253	Gohir.A06G096400, Gohir.D06G096600	GH_D06G1061
OG0017254	Gohir.D06G069300	GH_A06G0760, GH_D06G0738
OG0017255	Gohir.A06G078900, Gohir.D06G078200	GH_D06G0844
OG0017256	Gohir.A06G073200, Gohir.D06G071700	GH_D06G0767
OG0017257	Gohir.D06G208800	GH_A06G2286, GH_D06G2325
OG0017258	Gohir.A06G069600, Gohir.D06G068200	GH_D06G0727
OG0017259	Gohir.A06G197400, Gohir.D06G204900	GH_D06G2289
OG0017260	Gohir.A06G072200, Gohir.D06G070800	GH_A06G0777
OG0017261	Gohir.A06G142060, Gohir.D06G145450	GH_A06G1641
OG0017262	Gohir.D06G198750	GH_A06G2185, GH_D06G2219
OG0017263	Gohir.D06G010228, Gohir.D06G010256	GH_scaffold23254_objG0001
OG0017264	Gohir.A06G158200, Gohir.D06G164100	GH_A06G1830
OG0017265	Gohir.D06G116400	GH_A06G1238, GH_D06G1286
OG0017266	Gohir.A06G203400, Gohir.D06G218300	GH_A06G2379
OG0017267	Gohir.D06G211600	GH_A06G2318, GH_D06G2354
OG0017268	Gohir.A06G086300, Gohir.D06G085700	GH_A06G0945
OG0017269	Gohir.D06G044300	GH_A06G0473, GH_D06G0451
OG0017270	Gohir.D06G150600, Gohir.D06G150700	GH_D06G1713
OG0017271	Gohir.A06G101700, Gohir.D06G103700	GH_D06G1136
OG0017272	Gohir.A06G146100, Gohir.D06G152300	GH_A06G1708
OG0017273	Gohir.A06G204400, Gohir.D06G217100	GH_D06G2403
OG0017274	Gohir.A06G069700, Gohir.D06G068400	GH_A06G0752
OG0017275	Gohir.D06G144350	GH_A06G1617, GH_D06G1635
OG0017276	Gohir.A06G117000, Gohir.D06G119700	GH_A06G1204
OG0017277	Gohir.A06G059100, Gohir.D06G057300	GH_D06G0611
OG0017278	Gohir.A06G057800, Gohir.D06G056100	GH_D06G0599
OG0017279	Gohir.A06G124800, Gohir.D06G129500	GH_A06G1453
OG0017280	Gohir.A06G149550, Gohir.D06G155600	GH_D06G1769
OG0017281	Gohir.A06G170500, Gohir.D06G178300	GH_D06G2014
OG0017282	Gohir.D06G049400	GH_A06G0541, GH_D06G0507
OG0017283	Gohir.A06G170900, Gohir.D06G178700	GH_A06G1984
OG0017284	Gohir.A06G160200, Gohir.D06G166300	GH_D06G1884
OG0017285	Gohir.D06G040600	GH_A06G0433, GH_D06G0404
OG0017286	Gohir.D06G175900, Gohir.D06G177100	GH_D06G1990
OG0017287	Gohir.D06G081000	GH_A06G0893, GH_D06G0882
OG0017288	Gohir.D06G117800	GH_A06G1233, GH_D06G1303
OG0017289	Gohir.D06G056233, Gohir.D08G135600	GH_D08G1389
OG0017290	Gohir.D06G020000	GH_A06G0228, GH_D06G0212
OG0017291	Gohir.A06G104802, Gohir.D06G106950	GH_A06G1344
OG0017292	Gohir.A06G181801, Gohir.D06G188501	GH_D06G2129
OG0017293	Gohir.A06G057700, Gohir.D06G056000	GH_A06G0625
OG0017294	Gohir.D06G162000	GH_A06G1807, GH_D06G1837
OG0017295	Gohir.D06G093150	GH_A06G1010, GH_D06G1025
OG0017296	Gohir.A06G059400, Gohir.D06G057600	GH_D06G0614
OG0017297	Gohir.A06G029800, Gohir.D06G028900	GH_D06G0286
OG0017298	Gohir.A06G070100, Gohir.D06G068700	GH_D06G0732
OG0017299	Gohir.D06G101900	GH_A06G1091, GH_D06G1115
OG0017300	Gohir.D06G037050	GH_A06G0387, GH_D06G0360
OG0017301	Gohir.A06G036600, Gohir.D06G037400	GH_A06G0392
OG0017302	Gohir.A06G195600, Gohir.D06G203200	GH_A06G2412
OG0017303	Gohir.D06G114700	GH_A06G1258, GH_D06G1256
OG0017304	Gohir.D06G161200	GH_A06G1798, GH_D06G1828
OG0017305	Gohir.1Z049416, Gohir.D06G136601	GH_D06G1540
OG0017306	Gohir.D06G183700	GH_A06G2032, GH_D06G2070
OG0017307	Gohir.A06G061800, Gohir.D06G060100	GH_D06G0635
OG0017308	Gohir.A06G074800, Gohir.D06G073600	GH_A06G0814
OG0017309	Gohir.A06G045900, Gohir.D06G046400	GH_D06G0470
OG0017310	Gohir.A01G022625, Gohir.D06G053751	GH_scaffold9755_objG0001
OG0017311	Gohir.A06G084700, Gohir.D06G083900	GH_A06G0923
OG0017312	Gohir.A06G135200, Gohir.D06G134600	GH_A06G1566
OG0017313	Gohir.D06G213600	GH_A06G2336, GH_D06G2371
OG0017314	Gohir.A06G097700, Gohir.D06G098400	GH_A06G1058
OG0017315	Gohir.A06G026800, Gohir.D06G024100	GH_A06G0269
OG0017316	Gohir.D06G198000	GH_A06G2177, GH_D06G2211
OG0017317	Gohir.D06G121300	GH_A06G1152, GH_D06G1360
OG0017318	Gohir.A06G182250, Gohir.D06G189100	GH_D06G2134
OG0017319	Gohir.D06G098533	GH_A12G0367, GH_D12G0338
OG0017320	Gohir.D06G145266, Gohir.D12G088201	GH_A09G0600
OG0017321	Gohir.D06G127200	GH_A06G1486, GH_D06G1428
OG0017322	Gohir.A06G122102, Gohir.D06G126632	GH_D06G1420
OG0017323	Gohir.D06G051300	GH_A06G0565, GH_D06G0533
OG0017324	Gohir.A06G058200, Gohir.D06G056500	GH_A06G0630
OG0017325	Gohir.A06G038466, Gohir.D06G039900	GH_D06G0391
OG0017326	Gohir.A06G143750, Gohir.D06G149600	GH_D06G1696
OG0017327	Gohir.D06G165500	GH_A06G1849, GH_D06G1877
OG0017328	Gohir.A06G034900, Gohir.D06G035500	GH_A06G0374
OG0017329	Gohir.A06G024100, Gohir.D06G021200	GH_A06G0241
OG0017330	Gohir.D06G058800	GH_A06G0655, GH_D06G0624
OG0017331	Gohir.A06G009500, Gohir.D06G005000	GH_A06G0090
OG0017332	Gohir.D06G032833	GH_A06G0341, GH_D06G0326
OG0017333	Gohir.A06G086100, Gohir.D06G085600	GH_D06G0933
OG0017334	Gohir.D06G211100	GH_A06G2313, GH_D06G2349
OG0017335	Gohir.D06G141700	GH_A06G1588, GH_D06G1605
OG0017336	Gohir.A06G178800, Gohir.D06G174300	GH_D06G1968
OG0017337	Gohir.D06G154800	GH_A06G1734, GH_D06G1760
OG0017338	Gohir.A06G102000, Gohir.D06G104000	GH_D06G1142
OG0017339	Gohir.D06G125350	GH_D06G1402, GH_D08G0415
OG0017340	Gohir.A06G165200, Gohir.D06G170650	GH_D06G1929
OG0017341	Gohir.1Z049496, Gohir.D06G180200	GH_A11G0616
OG0017342	Gohir.A06G208600, Gohir.D06G212500	GH_A06G2327
OG0017343	Gohir.D06G197501	GH_A06G2129, GH_A06G2170
OG0017344	Gohir.A06G100000, Gohir.D06G102200	GH_A06G1094
OG0017345	Gohir.D06G126100	GH_A06G1376, GH_D06G1412
OG0017346	Gohir.A06G172400, Gohir.D06G181200	GH_A06G2007
OG0017347	Gohir.D06G020850	GH_A06G0237, GH_D06G0221
OG0017348	Gohir.A06G135600, Gohir.D06G140800	GH_A06G1575
OG0017349	Gohir.D06G112900	GH_A06G1270, GH_D06G1239
OG0017350	Gohir.D06G127050	GH_A06G1388, GH_D06G1424
OG0017351	Gohir.D06G077301, Gohir.D07G221800	GH_D06G0721
OG0017352	Gohir.D06G160200	GH_A06G1788, GH_D06G1820
OG0017353	Gohir.A06G046400, Gohir.D06G046800	GH_A06G0504
OG0017354	Gohir.A06G168200, Gohir.D06G175700	GH_A06G1959
OG0017355	Gohir.A06G181100, Gohir.D06G187900	GH_A06G2083
OG0017356	Gohir.D06G122300	GH_A06G1133, GH_D06G1369
OG0017357	Gohir.D06G185500	GH_A06G2053, GH_D06G2093
OG0017358	Gohir.A06G017200, Gohir.D06G015300	GH_A06G0167
OG0017359	Gohir.D06G164900	GH_A06G1840, GH_D06G1869
OG0017360	Gohir.A06G013200, Gohir.D06G010700	GH_A06G0128
OG0017361	Gohir.A06G110802, Gohir.D06G134400	GH_D06G1510
OG0017362	Gohir.D06G042500	GH_A06G0454, GH_D06G0429
OG0017363	Gohir.A06G210200, Gohir.D06G210800	GH_A06G2309
OG0017364	Gohir.A06G027801, Gohir.D06G025200	GH_A06G0280
OG0017365	Gohir.1Z049338, Gohir.D13G108366	GH_D13G1171
OG0017366	Gohir.A03G022500	GH_A03G0321, GH_D03G1652
OG0017367	Gohir.A03G175950, Gohir.D02G199750	GH_D02G2173
OG0017368	Gohir.A03G140101, Gohir.D02G162900	GH_D02G1785
OG0017369	Gohir.A03G076700, Gohir.D02G091450	GH_A03G0959
OG0017370	Gohir.A03G074100, Gohir.A03G115238	GH_A03G0882
OG0017371	Gohir.A03G096700	GH_A03G1126, GH_D02G1265
OG0017372	Gohir.A03G191600	GH_A03G2156, GH_D02G2328
OG0017373	Gohir.A03G201400, Gohir.D02G222600	GH_D02G2428
OG0017374	Gohir.A03G028800	GH_A03G0386, GH_D03G1589
OG0017375	Gohir.A03G030600	GH_A03G0402, GH_D03G1569
OG0017376	Gohir.A03G035000	GH_A03G0455, GH_D03G1522
OG0017377	Gohir.A03G182300, Gohir.D02G204000	GH_D02G2232
OG0017378	Gohir.A03G116600	GH_A03G1361, GH_D02G0953
OG0017379	Gohir.A03G068300	GH_A03G0820, GH_D03G1086
OG0017380	Gohir.A03G051100	GH_A03G0629, GH_D03G1325
OG0017381	Gohir.A03G021900	GH_A03G0315, GH_D03G1659
OG0017382	Gohir.A03G194400, Gohir.D02G215600	GH_D02G2360
OG0017383	Gohir.A03G097700	GH_A03G1138, GH_D02G1264
OG0017384	Gohir.A03G198700, Gohir.D02G220100	GH_D02G2403
OG0017385	Gohir.A03G078300	GH_A03G0914, GH_D02G0970
OG0017386	Gohir.A03G125000, Gohir.D02G147400	GH_D02G1616
OG0017387	Gohir.A03G162700, Gohir.D02G186000	GH_D02G2026
OG0017388	Gohir.A03G101400	GH_A03G1189, GH_D02G1378
OG0017389	Gohir.A03G217750, Gohir.D02G239750	GH_D02G2604
OG0017390	Gohir.A03G051600	GH_A03G0638, GH_D03G1315
OG0017391	Gohir.A03G177600	GH_A03G2019, GH_D02G2186
OG0017392	Gohir.A03G182400, Gohir.D02G204050	GH_D02G2233
OG0017393	Gohir.A03G140900	GH_A03G1627, GH_D02G1793
OG0017394	Gohir.A03G138900	GH_A03G1603, GH_D02G1773
OG0017395	Gohir.A03G069600	GH_A03G0836, GH_D03G1100
OG0017396	Gohir.A03G136000	GH_A03G1575, GH_D02G1746
OG0017397	Gohir.A03G115300	GH_A03G1351, GH_D02G0959
OG0017398	Gohir.A03G193400	GH_A03G2176, GH_D02G2348
OG0017399	Gohir.A03G169000	GH_A03G1926, GH_D02G2096
OG0017400	Gohir.A03G141100	GH_A03G1629, GH_D02G1795
OG0017401	Gohir.A03G077800	GH_A03G0975, GH_D02G0945
OG0017402	Gohir.A03G020800	GH_A03G0304, GH_D03G1671
OG0017403	Gohir.A03G141700	GH_A03G1634, GH_D02G1800
OG0017404	Gohir.A03G016800	GH_A03G0266, GH_D03G1701
OG0017405	Gohir.A03G130900, Gohir.D02G154700	GH_A03G1515
OG0017406	Gohir.A03G159000	GH_A03G1823, GH_D02G1987
OG0017407	Gohir.A03G108550	GH_A01G0858, GH_scaffold12205_objG0001
OG0017408	Gohir.A03G128100, Gohir.D02G151600	GH_D02G1658
OG0017409	Gohir.A03G112200	GH_A03G1306, GH_D02G1493
OG0017410	Gohir.A03G015500	GH_A03G0253, GH_D03G1715
OG0017411	Gohir.A03G194100, Gohir.D02G215200	GH_A03G2185
OG0017412	Gohir.A03G151200, Gohir.D02G174200	GH_A03G1739
OG0017413	Gohir.A03G152700	GH_A03G1757, GH_D02G1913
OG0017414	Gohir.A03G114100	GH_A03G1325, GH_D02G1519
OG0017415	Gohir.A03G195600, Gohir.D02G216600	GH_A03G2199
OG0017416	Gohir.A03G147800, Gohir.D02G171000	GH_A03G1703
OG0017417	Gohir.A03G125300	GH_A03G1452, GH_D02G1625
OG0017418	Gohir.A03G205500, Gohir.D02G226800	GH_D02G2464
OG0017419	Gohir.A03G216100	GH_A03G2424, GH_D02G2586
OG0017420	Gohir.A03G074800	GH_A03G0892, GH_D03G1162
OG0017421	Gohir.A03G137000, Gohir.D02G160200	GH_A03G1584
OG0017422	Gohir.A03G155650, Gohir.D02G178750	GH_D02G1946
OG0017423	Gohir.A03G176000, Gohir.D02G199800	GH_D02G2174
OG0017424	Gohir.A03G029100	GH_A03G0389, GH_D03G1586
OG0017425	Gohir.A03G142900, Gohir.D02G166200	GH_D02G1814
OG0017426	Gohir.A03G123638	GH_A10G1186, GH_A10G2150
OG0017427	Gohir.A03G179600	GH_A03G2038, GH_D02G2205
OG0017428	Gohir.A03G092300, Gohir.D02G121100	GH_D02G1318
OG0017429	Gohir.A03G001200	GH_A03G0059, GH_D03G1905
OG0017430	Gohir.A03G104300, Gohir.D02G129200	GH_A03G1227
OG0017431	Gohir.A03G098250, Gohir.A12G105550	GH_A03G1169
OG0017432	Gohir.A03G097300, Gohir.D02G116500	GH_D02G1259
OG0017433	Gohir.A03G171450, Gohir.D02G194800	GH_D02G2120
OG0017434	Gohir.A03G176200	GH_A03G2003, GH_D02G2175
OG0017435	Gohir.A03G171200	GH_A03G1947, GH_D02G2117
OG0017436	Gohir.A03G196200, Gohir.D02G217400	GH_A03G2206
OG0017437	Gohir.A03G078800	GH_A03G0920, GH_D02G0973
OG0017438	Gohir.A03G208200	GH_A03G2325, GH_D02G2495
OG0017439	Gohir.A03G154900, Gohir.D02G177900	GH_D02G1937
OG0017440	Gohir.A03G038200	GH_A03G0489, GH_D03G1487
OG0017441	Gohir.A03G031600	GH_A03G0417, GH_D03G1558
OG0017442	Gohir.A03G174700	GH_A03G1985, GH_D02G2152
OG0017443	Gohir.A03G093400, Gohir.D02G122500	GH_D02G1333
OG0017444	Gohir.A03G177450	GH_A03G2017, GH_D02G2184
OG0017445	Gohir.A03G127600, Gohir.D02G151200	GH_A03G1482
OG0017446	Gohir.A03G168800, Gohir.D02G192000	GH_D02G2094
OG0017447	Gohir.A03G178700	GH_A03G2028, GH_D02G2195
OG0017448	Gohir.A03G173900	GH_A03G1977, GH_D02G2144
OG0017449	Gohir.A03G005400	GH_A03G0102, GH_D03G1864
OG0017450	Gohir.A03G117400	GH_A03G1389, GH_D02G1543
OG0017451	Gohir.A03G201500, Gohir.D02G223000	GH_D02G2430
OG0017452	Gohir.A03G162900, Gohir.D02G186200	GH_D02G2029
OG0017453	Gohir.A03G158400, Gohir.D02G181600	GH_D02G1981
OG0017454	Gohir.A03G020400	GH_A03G0300, GH_D03G1675
OG0017455	Gohir.A03G128400	GH_A03G1487, GH_D02G1661
OG0017456	Gohir.A03G184800, Gohir.D02G206300	GH_D02G2257
OG0017457	Gohir.A03G163200	GH_A03G1867, GH_D02G2034
OG0017458	Gohir.A03G014874	GH_A03G0220, GH_D03G1745
OG0017459	Gohir.A03G197500	GH_A03G2221, GH_D02G2391
OG0017460	Gohir.A03G002901	GH_A03G0077, GH_D03G1886
OG0017461	Gohir.A03G017600	GH_A03G0277, GH_D03G1693
OG0017462	Gohir.A03G161500, Gohir.D02G184800	GH_D02G2012
OG0017463	Gohir.A03G140400	GH_A03G1619, GH_D02G1787
OG0017464	Gohir.A03G145100	GH_A03G1667, GH_D02G1832
OG0017465	Gohir.A03G079600	GH_A03G0930, GH_D02G0983
OG0017466	Gohir.A03G110300, Gohir.D02G134900	GH_A03G1287
OG0017467	Gohir.A03G139400	GH_A03G1608, GH_D02G1778
OG0017468	Gohir.A03G081200	GH_A03G0998, GH_D02G1094
OG0017469	Gohir.A03G195500, Gohir.D02G216500	GH_A03G2198
OG0017470	Gohir.A03G003300	GH_A03G0081, GH_D03G1881
OG0017471	Gohir.A03G137600	GH_A03G1591, GH_D02G1761
OG0017472	Gohir.A03G000012	GH_A03G0004, GH_D03G1958
OG0017473	Gohir.A03G044800	GH_A03G0567, GH_D03G1395
OG0017474	Gohir.A03G203800	GH_A03G2273, GH_D02G2446
OG0017475	Gohir.A03G095200, Gohir.D02G113500	GH_D02G1226
OG0017476	Gohir.A05G294300, Gohir.D05G294800	GH_D05G2994
OG0017477	Gohir.D05G097800	GH_A05G0983, GH_D05G0968
OG0017478	Gohir.D05G378100	GH_A04G0091, GH_D05G3974
OG0017479	Gohir.D05G283801, Gohir.D05G283950	GH_D05G2867
OG0017480	Gohir.A05G118700, Gohir.D05G119600	GH_D05G1196
OG0017481	Gohir.D05G004200	GH_A05G0032, GH_D05G0036
OG0017482	Gohir.D05G241700	GH_A05G2403, GH_D05G2421
OG0017483	Gohir.D05G269900	GH_A05G2698, GH_D05G2715
OG0017484	Gohir.A05G287200, Gohir.D05G288300	GH_A05G2894
OG0017485	Gohir.D05G266900	GH_A05G2663, GH_D05G2684
OG0017486	Gohir.D05G382800	GH_D05G4006, GH_scaffold7323_objG0001
OG0017487	Gohir.A05G245600, Gohir.D05G247100	GH_A05G2455
OG0017488	Gohir.D05G109401	GH_A05G1101, GH_D05G1095
OG0017489	Gohir.D05G107800	GH_A05G1084, GH_D05G1077
OG0017490	Gohir.A05G069300, Gohir.D05G072200	GH_D05G0706
OG0017491	Gohir.A05G002601, Gohir.D05G003100	GH_D05G0024
OG0017492	Gohir.D05G077500	GH_A05G0763, GH_D05G0761
OG0017493	Gohir.D05G061800	GH_A05G0609, GH_D05G0606
OG0017494	Gohir.A05G249700, Gohir.D05G249600	GH_A05G2501
OG0017495	Gohir.A05G225200, Gohir.D05G227800	GH_A05G2253
OG0017496	Gohir.D05G008100	GH_A05G0074, GH_D05G0080
OG0017497	Gohir.D05G144600	GH_A05G1437, GH_D05G1454
OG0017498	Gohir.D05G312133, Gohir.D08G121100	GH_D10G1803
OG0017499	Gohir.D05G213100	GH_A05G2105, GH_D05G2136
OG0017500	Gohir.D05G237300	GH_A05G2349, GH_D05G2370
OG0017501	Gohir.A05G268900, Gohir.D05G270800	GH_D05G2722
OG0017502	Gohir.A05G070650, Gohir.D05G073625	GH_A05G0723
OG0017503	Gohir.D05G301000	GH_A05G3060, GH_D05G3071
OG0017504	Gohir.D05G228200	GH_A05G2258, GH_D05G2280
OG0017505	Gohir.D05G207900	GH_A05G2056, GH_D05G2087
OG0017506	Gohir.D05G171800	GH_A05G1695, GH_D05G1726
OG0017507	Gohir.D05G145300	GH_A05G1443, GH_D05G1461
OG0017508	Gohir.A05G180600, Gohir.D05G183600	GH_D05G1845
OG0017509	Gohir.D05G352101, Gohir.D05G383800	GH_D05G4018
OG0017510	Gohir.D05G164500	GH_A05G1624, GH_D05G1655
OG0017511	Gohir.A05G207900, Gohir.D05G211400	GH_A05G2090
OG0017512	Gohir.A05G039400, Gohir.D05G040900	GH_D05G0400
OG0017513	Gohir.D05G058700	GH_A05G0579, GH_D05G0577
OG0017514	Gohir.D05G172000	GH_A05G1697, GH_D05G1728
OG0017515	Gohir.A05G113500, Gohir.D05G113900	GH_D05G1139
OG0017516	Gohir.A05G303100, Gohir.D05G302300	GH_D05G3101
OG0017517	Gohir.D05G322600	GH_A05G3388, GH_D05G3377
OG0017518	Gohir.D05G345951	GH_D05G3667, GH_D05G3788
OG0017519	Gohir.A05G279800, Gohir.D05G281400	GH_A05G2817
OG0017520	Gohir.A05G107700, Gohir.D05G107900	GH_A05G1085
OG0017521	Gohir.D05G139650	GH_A05G1392, GH_D05G1407
OG0017522	Gohir.D05G283600, Gohir.D05G283901	GH_D05G2862
OG0017523	Gohir.D05G058601	GH_A05G0578, GH_D05G0576
OG0017524	Gohir.D05G095040	GH_A05G0955, GH_D05G0943
OG0017525	Gohir.D05G347200	GH_A04G0386, GH_D05G3679
OG0017526	Gohir.D05G252700	GH_A05G2515, GH_D05G2537
OG0017527	Gohir.D05G230100	GH_A05G2278, GH_D05G2298
OG0017528	Gohir.A05G313300, Gohir.D05G314700	GH_D05G3265
OG0017529	Gohir.D05G355100	GH_D05G3740, GH_D05G3749
OG0017530	Gohir.A05G107000, Gohir.D05G107100	GH_D05G1070
OG0017531	Gohir.D05G186100	GH_A05G1831, GH_D05G1868
OG0017532	Gohir.A05G133000, Gohir.D05G135000	GH_D05G1352
OG0017533	Gohir.D05G261100	GH_A05G2599, GH_D05G2623
OG0017534	Gohir.A05G148000, Gohir.D05G150500	GH_A05G1490
OG0017535	Gohir.D05G038200	GH_A05G0370, GH_D05G0375
OG0017536	Gohir.A05G269400, Gohir.D05G271400	GH_A05G2712
OG0017537	Gohir.D05G026400	GH_A05G0251, GH_D05G0256
OG0017538	Gohir.D05G284000	GH_D05G2868, GH_D05G2872
OG0017539	Gohir.D05G200300	GH_A05G1969, GH_D05G2007
OG0017540	Gohir.D05G022733, Gohir.D05G022800	GH_D05G0221
OG0017541	Gohir.D05G244650	GH_A09G1190, GH_D01G1168
OG0017542	Gohir.D05G330100	GH_A04G0565, GH_D05G3491
OG0017543	Gohir.A05G319900, Gohir.D05G322200	GH_A05G3394
OG0017544	Gohir.D05G221200	GH_A05G2186, GH_D05G2213
OG0017545	Gohir.D05G329400	GH_A05G3292, GH_D05G3483
OG0017546	Gohir.A05G197100, Gohir.D05G200200	GH_A05G1967
OG0017547	Gohir.D05G047300	GH_A05G0467, GH_D05G0469
OG0017548	Gohir.A05G133300, Gohir.D05G135200	GH_A05G1349
OG0017549	Gohir.D05G173700	GH_A05G1713, GH_D05G1745
OG0017550	Gohir.D05G126400	GH_A05G1266, GH_D05G1263
OG0017551	Gohir.D05G058800	GH_A05G0580, GH_D05G0578
OG0017552	Gohir.D05G058400	GH_A05G0576, GH_D05G0575
OG0017553	Gohir.A05G310200, Gohir.D05G311000	GH_A05G3198
OG0017554	Gohir.A05G120000, Gohir.D05G121000	GH_D05G1211
OG0017555	Gohir.D05G321700	GH_A05G3399, GH_D05G3368
OG0017556	Gohir.D05G345100, Gohir.D05G346000	GH_A04G0396
OG0017557	Gohir.D05G194300	GH_A05G1908, GH_D05G1946
OG0017558	Gohir.A05G079800, Gohir.D05G082700	GH_D05G0812
OG0017559	Gohir.D05G233500	GH_A05G2309, GH_D05G2330
OG0017560	Gohir.D05G339200, Gohir.D05G339900	GH_A04G0478
OG0017561	Gohir.A05G200700, Gohir.D05G203900	GH_D05G2047
OG0017562	Gohir.A05G211500, Gohir.D05G214800	GH_A05G2122
OG0017563	Gohir.A05G174700, Gohir.D05G177600	GH_A05G1751
OG0017564	Gohir.A06G102600, Gohir.D05G097100	GH_D07G1004
OG0017565	Gohir.A05G189500, Gohir.D05G192800	GH_A05G1894
OG0017566	Gohir.D05G200500	GH_A05G1971, GH_D05G2009
OG0017567	Gohir.D05G204100	GH_A05G2015, GH_scaffold1629_objG0001
OG0017568	Gohir.D05G021550	GH_A05G0206, GH_D05G0210
OG0017569	Gohir.A05G231100, Gohir.D05G233600	GH_D05G2331
OG0017570	Gohir.D05G367100, Gohir.D10G164601	GH_D10G1825
OG0017571	Gohir.A05G169300, Gohir.D05G172500	GH_D05G1733
OG0017572	Gohir.1Z049375, Gohir.D05G315700	GH_D05G3292
OG0017573	Gohir.D05G169200	GH_A05G1669, GH_D05G1699
OG0017574	Gohir.A05G108000, Gohir.D05G108200	GH_A05G1089
[truncated: 1,950 more rows]

## Sheet: EDFig. 2-2
Source Data Extended Data Fig. 2. List of species-specific genes and copy number variation between Gh and Gb in this study and Hu et al. (2019)
Source Data Extended Data Fig. 2-2 | List of CNVs in Gb 3-79 (this study) and Gb Hai7124 (Hu et al., 2019)
V1	Gb379.Chen	GbHai7124.Hu
OG0000000	Gobar.1Z120100, Gobar.A02G100300, Gobar.A02G141400, Gobar.A02G141500, Gobar.A05G018300, Gobar.A05G232200, Gobar.A06G151300, Gobar.A08G035900, Gobar.A08G257500, Gobar.A08G257600, Gobar.A10G054800, Gobar.A10G054900, Gobar.A10G055000, Gobar.A10G093200, Gobar.A11G188600, Gobar.A13G149200, Gobar.A13G236200, Gobar.D02G111600, Gobar.D03G042100, Gobar.D03G042200, Gobar.D05G018400, Gobar.D05G236100, Gobar…	GB_A02G1032, GB_A02G1571, GB_A05G2270, GB_A08G0354, GB_A08G2833, GB_A10G0520, GB_A10G0521, GB_A10G0910, GB_A11G1863, GB_A13G1687, GB_A13G2588, GB_D02G1051, GB_D03G0400, GB_D03G0401, GB_D05G0176, GB_D05G2282, GB_D06G1727, GB_D08G0363, GB_D10G0534, GB_D10G0535, GB_D10G0536, GB_D10G1088, GB_D13G2514
OG0000002	Gobar.1Z015300, Gobar.1Z015400, Gobar.1Z015500, Gobar.1Z115400, Gobar.1Z115500, Gobar.1Z115600, Gobar.1Z115700, Gobar.1Z115800, Gobar.1Z115900, Gobar.1Z126400, Gobar.1Z126600, Gobar.1Z130500, Gobar.1Z130600, Gobar.1Z130700, Gobar.1Z130800, Gobar.1Z131100, Gobar.1Z144200, Gobar.1Z144500, Gobar.1Z144600, Gobar.1Z144700, Gobar.1Z202300, Gobar.A02G123700, Gobar.D07G179000, Gobar.D07G179100, Gobar.D07…	GB_A02G1356, GB_D07G1773, GB_D07G1774, GB_D07G1780, GB_D07G1784, GB_D07G1787, GB_D07G1793, GB_D07G1795, GB_D07G1796, GB_D07G1799, GB_D07G1800, GB_D07G1801, GB_D07G1802, GB_D07G1803, GB_D07G1804, GB_D07G1809, GB_D07G1810, GB_scaffold476_objG0001
OG0000003	Gobar.1Z070200, Gobar.1Z098500, Gobar.1Z098600, Gobar.1Z098700, Gobar.1Z098800, Gobar.1Z098900, Gobar.1Z127600, Gobar.1Z127800, Gobar.1Z128000, Gobar.1Z128100, Gobar.1Z128200, Gobar.1Z128300, Gobar.1Z162100, Gobar.1Z162200, Gobar.1Z162300, Gobar.1Z162400, Gobar.1Z162500, Gobar.1Z162600, Gobar.1Z162700, Gobar.1Z168800, Gobar.1Z168900, Gobar.1Z169000, Gobar.1Z169100, Gobar.1Z169200, Gobar.1Z169300	GB_D12G2234, GB_D12G2235, GB_D12G2236, GB_D12G2237, GB_D12G2238, GB_D12G2240, GB_D12G2241, GB_scaffold259_objG0001, GB_scaffold259_objG0002, GB_scaffold259_objG0003, GB_scaffold259_objG0004, GB_scaffold760_objG0001, GB_scaffold760_objG0002, GB_scaffold760_objG0004, GB_scaffold760_objG0006
OG0000005	Gobar.A11G281400, Gobar.D04G125000, Gobar.D07G164000, Gobar.D11G298000	GB_A01G0447, GB_A01G1187, GB_A02G1157, GB_A02G1755, GB_A05G1035, GB_A05G2902, GB_A07G0029, GB_A09G2343, GB_A10G0599, GB_A10G2296, GB_A11G1110, GB_A11G3099, GB_A11G3512, GB_A12G0968, GB_A13G0758, GB_D01G2291, GB_D03G1511, GB_D04G1564, GB_D05G0036, GB_D05G1805, GB_D06G0710, GB_D07G1614, GB_D07G1717, GB_D07G1740, GB_D07G1819, GB_D08G2905, GB_D09G0883, GB_D10G0958, GB_D10G1956, GB_D10G2847, GB_D11G09…
OG0000006	Gobar.A01G186100, Gobar.A01G236200, Gobar.A01G248400, Gobar.A03G050700, Gobar.A03G226800, Gobar.A04G070500, Gobar.A05G370100, Gobar.A05G407000, Gobar.A07G107400, Gobar.A08G004200, Gobar.A08G118400, Gobar.A09G166100, Gobar.A10G239300, Gobar.A11G062100, Gobar.A11G062300, Gobar.A11G234000, Gobar.A13G021600, Gobar.A13G249500, Gobar.D01G000900, Gobar.D01G200700, Gobar.D01G250800, Gobar.D02G264100, Gob…
OG0000007	Gobar.1Z015800, Gobar.1Z015900, Gobar.1Z016000, Gobar.1Z032000, Gobar.1Z032100, Gobar.1Z032200, Gobar.1Z053200, Gobar.1Z102800, Gobar.1Z176600, Gobar.1Z176700, Gobar.1Z176800, Gobar.1Z176900, Gobar.1Z207500, Gobar.1Z207600, Gobar.1Z207700, Gobar.1Z211600, Gobar.1Z211700, Gobar.1Z211800, Gobar.1Z215300, Gobar.1Z215400, Gobar.D11G346300	GB_A04G1834, GB_A04G1835, GB_A04G1837, GB_A04G1841, GB_A09G0225, GB_A11G3440, GB_A11G3441, GB_A11G3442, GB_scaffold1382_objG0001, GB_scaffold169_objG0001, GB_scaffold169_objG0002, GB_scaffold797_objG0001, GB_scaffold797_objG0002
OG0000008	Gobar.A02G002300, Gobar.A02G002400, Gobar.A02G111200, Gobar.A08G110500, Gobar.A09G192800, Gobar.A09G227800, Gobar.A10G164800, Gobar.A11G025300, Gobar.A11G101200, Gobar.A12G263900, Gobar.D02G003100, Gobar.D02G003200, Gobar.D03G097000, Gobar.D08G140900, Gobar.D09G198600, Gobar.D09G232900, Gobar.D10G123900, Gobar.D11G024000, Gobar.D12G278600	GB_A02G0022, GB_A02G0023, GB_A02G1160, GB_A08G1285, GB_A09G2098, GB_A11G0233, GB_A11G0992, GB_A12G2816, GB_D02G0031, GB_D02G0032, GB_D03G0926, GB_D08G1409, GB_D09G1946, GB_D11G0229, GB_D12G2822
OG0000009		GB_A01G0011, GB_A01G1999, GB_A01G2509, GB_A03G0515, GB_A03G2428, GB_A04G0673, GB_A05G3779, GB_A05G4178, GB_A08G1371, GB_A09G1851, GB_A10G2583, GB_A11G0591, GB_A11G2436, GB_A13G0207, GB_A13G2710, GB_D01G0013, GB_D01G2088, GB_D01G2583, GB_D02G2571, GB_D03G1459, GB_D04G0282, GB_D04G0673, GB_D04G0981, GB_D08G0043, GB_D08G1304, GB_D09G1691, GB_D10G2535, GB_D11G0602, GB_D11G0603, GB_D11G0604, GB_D11G24…
OG0000010	Gobar.A04G158500, Gobar.A04G168900, Gobar.D04G213500, Gobar.D04G213600, Gobar.D04G213700, Gobar.D04G213900, Gobar.D04G214000, Gobar.D04G214100, Gobar.D04G214200, Gobar.D04G214300, Gobar.D04G214400, Gobar.D04G214500, Gobar.D04G214600, Gobar.D04G214700, Gobar.D04G214800, Gobar.D04G214900, Gobar.D04G215000, Gobar.D04G215100, Gobar.D04G215200, Gobar.D04G215300, Gobar.D04G215400, Gobar.D04G215700, Gob…	GB_A04G1738, GB_A04G1740, GB_A04G1741, GB_A04G1743, GB_D04G2129, GB_D04G2131, GB_D04G2132
OG0000011	Gobar.A05G347900, Gobar.A07G067400, Gobar.D11G125600, Gobar.D12G218300	GB_A03G2065, GB_A04G0670, GB_A07G1711, GB_A07G2244, GB_A08G1690, GB_A08G3006, GB_A09G0227, GB_A09G2212, GB_A10G0670, GB_A10G0671, GB_A10G2527, GB_A10G2840, GB_A11G1613, GB_A11G2985, GB_A11G3361, GB_A11G3691, GB_A12G0990, GB_D03G1738, GB_D03G1802, GB_D08G0273, GB_D08G0505, GB_D10G0070, GB_D11G2019, GB_D12G1615
OG0000012	Gobar.A01G076400, Gobar.A01G076700, Gobar.A04G022900, Gobar.A04G023100, Gobar.A11G299400, Gobar.A11G299500, Gobar.A13G156300, Gobar.D01G077200, Gobar.D01G077500, Gobar.D05G407300, Gobar.D05G407400, Gobar.D08G152900, Gobar.D11G317300, Gobar.D11G317400, Gobar.D13G166100	GB_A01G0714, GB_A01G0717, GB_A04G0227, GB_A11G3209, GB_A13G1696, GB_D01G0753, GB_D01G0756, GB_D05G3872, GB_D08G1538, GB_D11G3212, GB_D11G3213, GB_D13G1702
OG0000013	Gobar.1Z142500, Gobar.A02G183100, Gobar.A03G214900, Gobar.A04G148900, Gobar.A06G005900, Gobar.A11G047000, Gobar.A11G188900, Gobar.A13G097000, Gobar.D02G252900, Gobar.D03G010700, Gobar.D04G190900, Gobar.D06G005800, Gobar.D11G194800, Gobar.D13G106700	GB_A02G1984, GB_A03G2325, GB_A04G1532, GB_A06G0055, GB_A11G0449, GB_A11G1867, GB_A13G1077, GB_D02G2469, GB_D03G0100, GB_D04G1913, GB_D11G0456, GB_D11G1911, GB_D13G1037
OG0000014	Gobar.A05G385600, Gobar.A09G228900, Gobar.A11G229800, Gobar.A12G020500, Gobar.A12G045900, Gobar.A12G046100, Gobar.D03G080700, Gobar.D03G080800, Gobar.D04G056900, Gobar.D04G102000, Gobar.D05G322600	GB_A04G1702, GB_A05G3956, GB_A09G2453, GB_A11G2372, GB_A12G0189, GB_A12G0458, GB_A12G0460, GB_D02G0672, GB_D03G0805, GB_D03G0806, GB_D04G0536, GB_D04G0990, GB_D05G3114
OG0000016	Gobar.A03G024500, Gobar.A03G024600, Gobar.A03G057800, Gobar.A03G089300, Gobar.A05G095300, Gobar.A05G116100, Gobar.A08G191800, Gobar.A09G042200, Gobar.A09G172200, Gobar.A11G334700, Gobar.A13G246700, Gobar.D02G118600, Gobar.D03G141200, Gobar.D03G176200, Gobar.D03G176300, Gobar.D05G091900, Gobar.D05G113200, Gobar.D07G131500, Gobar.D08G218000, Gobar.D09G047800, Gobar.D09G177100, Gobar.D11G357100, Gob…
OG0000017	Gobar.1Z031500, Gobar.1Z114000, Gobar.1Z114200, Gobar.1Z114400, Gobar.1Z114600, Gobar.1Z119600, Gobar.1Z133400, Gobar.A04G063500, Gobar.A07G203400, Gobar.A09G034200, Gobar.A09G059700, Gobar.D06G102900, Gobar.D08G118000, Gobar.D12G083300, Gobar.D12G123900	GB_A03G1344, GB_A08G2017, GB_A09G0415, GB_A09G0419, GB_A09G0468, GB_A09G2682, GB_A12G2402, GB_D12G0778
OG0000018	Gobar.1Z055700, Gobar.1Z055800, Gobar.1Z055900, Gobar.1Z056000, Gobar.1Z056100, Gobar.1Z056200, Gobar.1Z082000, Gobar.1Z082100, Gobar.1Z082200, Gobar.1Z082300, Gobar.1Z082400, Gobar.D10G021200, Gobar.D10G021300, Gobar.D10G021400	GB_D10G0194, GB_D10G0195, GB_D10G0196, GB_D10G0197, GB_D10G0198, GB_D10G0199, GB_scaffold16061_objG0001, GB_scaffold34509_objG0001
OG0000019	Gobar.A05G155800, Gobar.A07G197900, Gobar.A09G081400, Gobar.A10G042500, Gobar.A11G168000, Gobar.D05G155100, Gobar.D07G207700, Gobar.D09G088500, Gobar.D10G043000, Gobar.D11G171900	GB_A05G1519, GB_A07G2098, GB_A09G1077, GB_A10G0408, GB_A10G0409, GB_A11G1648, GB_D05G1534, GB_D07G2139, GB_D09G0929, GB_D10G0413, GB_D10G0414, GB_D11G1699
OG0000020	Gobar.A08G075500, Gobar.A08G196500, Gobar.A11G130500, Gobar.A12G004800, Gobar.D08G080300, Gobar.D08G223100, Gobar.D08G223200, Gobar.D11G132700, Gobar.D11G160500, Gobar.D12G005600	GB_A08G0758, GB_A08G2228, GB_A11G1275, GB_A12G0048, GB_D08G0767, GB_D08G2217, GB_D08G2218, GB_D11G1310, GB_D11G1578, GB_D12G0051, GB_scaffold38074_objG0001, GB_scaffold38074_objG0002
OG0000021	Gobar.A05G157800, Gobar.A07G099500, Gobar.A07G099600, Gobar.A07G099700, Gobar.A09G082500, Gobar.A11G151800, Gobar.D05G157400, Gobar.D07G101700, Gobar.D07G101800, Gobar.D09G089500, Gobar.D11G154700	GB_A05G1537, GB_A07G0995, GB_A07G0996, GB_A07G0997, GB_A09G1089, GB_A11G1489, GB_D05G1555, GB_D07G0993, GB_D09G0940, GB_D11G1525
OG0000022	Gobar.D05G355300, Gobar.D05G355400, Gobar.D05G355500, Gobar.D05G355600	GB_D05G3342, GB_D05G3343, GB_D05G3344, GB_D05G3345, GB_D05G3346, GB_D05G3347, GB_D05G3348, GB_D05G3349, GB_scaffold11362_objG0001, GB_scaffold1226_objG0001, GB_scaffold1227_objG0001, GB_scaffold191_objG0001, GB_scaffold1986_objG0001, GB_scaffold1987_objG0001, GB_scaffold1988_objG0001, GB_scaffold1990_objG0001
OG0000024	Gobar.A01G152100, Gobar.A02G085400, Gobar.A03G007900, Gobar.A03G125300, Gobar.A07G100900, Gobar.A07G181400, Gobar.A07G185100, Gobar.A07G188700, Gobar.A08G073000, Gobar.A10G124400, Gobar.A10G143400, Gobar.A10G251100, Gobar.A11G164700, Gobar.A11G241300, Gobar.A13G146900, Gobar.A13G170700, Gobar.D02G142100, Gobar.D02G187800, Gobar.D04G101500	GB_A13G1662
OG0000025	Gobar.D02G223900, Gobar.D12G192400	GB_A01G1609, GB_A03G1330, GB_A05G3764, GB_A06G0929, GB_A07G2044, GB_A08G1878, GB_A10G2021, GB_A11G2071, GB_D03G0931, GB_D03G0972, GB_D03G1272, GB_D04G0793, GB_D07G0436, GB_D09G1384, GB_D10G1632, GB_D10G1914, GB_D12G0895, GB_D13G2583
OG0000029		GB_A03G0251, GB_A03G0252, GB_A03G0586, GB_A03G0919, GB_A05G0927, GB_A05G1127, GB_A08G2182, GB_A09G0575, GB_A11G3569, GB_A13G2683, GB_D02G1129, GB_D03G1389, GB_D03G1744, GB_D03G1745, GB_D05G0908, GB_D05G1112, GB_D07G1286, GB_D08G2163, GB_D09G0514, GB_D13G2621
OG0000030	Gobar.A02G086400, Gobar.A03G196400, Gobar.A04G142000, Gobar.A05G223600, Gobar.A07G233000, Gobar.D02G099200, Gobar.D02G234800, Gobar.D04G183300, Gobar.D05G226600, Gobar.D07G244400	GB_A02G0860, GB_A03G2126, GB_A04G1455, GB_A05G2183, GB_A07G2514, GB_D02G0931, GB_D04G1849, GB_D05G2203, GB_D07G2491
OG0000031	Gobar.A03G042000, Gobar.A05G107500, Gobar.A08G210200, Gobar.A09G159800, Gobar.A13G026900, Gobar.A13G252400, Gobar.D05G104600, Gobar.D08G236200, Gobar.D09G163800, Gobar.D13G027600	GB_A05G1052, GB_A08G2362, GB_A09G1794, GB_A13G0260, GB_A13G2738, GB_D05G1026, GB_D08G2349, GB_D09G1632, GB_D13G0248
OG0000032	Gobar.1Z013600, Gobar.1Z115000, Gobar.1Z115200, Gobar.1Z196200, Gobar.1Z204100, Gobar.D01G078300	GB_A01G0726, GB_A01G0731, GB_D01G0768, GB_scaffold108_objG0002, GB_scaffold108_objG0006, GB_scaffold108_objG0008, GB_scaffold250_objG0002, GB_scaffold250_objG0004, GB_scaffold250_objG0006, GB_scaffold250_objG0008, GB_scaffold497_objG0002, GB_scaffold497_objG0003
OG0000034	Gobar.A02G154800, Gobar.A10G120200, Gobar.D03G033800, Gobar.D06G209900, Gobar.D09G042500, Gobar.D10G173600, Gobar.D11G187800	GB_A07G2391, GB_A08G1542, GB_A10G0340, GB_A10G1197, GB_D03G0317, GB_D06G2089, GB_D07G1964, GB_D09G0437, GB_D10G1726, GB_D11G1203, GB_D11G1843
OG0000036	Gobar.A01G111400, Gobar.A01G229000, Gobar.A04G094400, Gobar.A04G094900, Gobar.A05G363000, Gobar.A07G127400, Gobar.A10G224700, Gobar.A10G224800, Gobar.D01G115900, Gobar.D01G243700, Gobar.D04G093100, Gobar.D04G132700, Gobar.D04G132800, Gobar.D06G206200, Gobar.D07G129800, Gobar.D10G242300, Gobar.D10G242500, Gobar.D12G091800
OG0000038	Gobar.A02G096000, Gobar.A05G437000, Gobar.A10G101300, Gobar.D01G100300, Gobar.D01G103200, Gobar.D01G158900, Gobar.D02G136900, Gobar.D04G117700, Gobar.D08G097100, Gobar.D08G131800, Gobar.D10G208500, Gobar.D11G243600, Gobar.D13G143900	GB_A02G1295, GB_A05G3478, GB_A10G1334, GB_A11G2631, GB_D08G1077
OG0000039	Gobar.A04G082600, Gobar.A08G106500, Gobar.A12G228900	GB_A04G0846, GB_A05G3818, GB_A06G0604, GB_A06G0605, GB_A06G1202, GB_A06G2186, GB_A08G1214, GB_A10G1347, GB_A12G2487, GB_A13G2158, GB_D03G1663, GB_D09G1783, GB_D11G2730, GB_D11G3279, GB_D13G1263
OG0000041	Gobar.1Z191900, Gobar.A02G174900, Gobar.A03G127600, Gobar.A04G157300, Gobar.A05G206400, Gobar.A05G272400, Gobar.A06G014700, Gobar.A11G199200, Gobar.D02G106600, Gobar.D02G268600, Gobar.D03G019500, Gobar.D04G200800, Gobar.D05G207700, Gobar.D05G274600, Gobar.D06G014500, Gobar.D11G206400	GB_A13G0927
OG0000042	Gobar.A05G160700, Gobar.A06G143000, Gobar.A06G215500, Gobar.A09G078400, Gobar.A10G038200, Gobar.D05G161300, Gobar.D06G242600, Gobar.D09G085400, Gobar.D10G038500	GB_A05G1566, GB_A06G1551, GB_A06G2306, GB_A10G0368, GB_D05G1587, GB_D06G2406, GB_D09G0899, GB_D10G0369
OG0000043	Gobar.A01G156100, Gobar.A04G041500, Gobar.A06G077700, Gobar.A08G091100, Gobar.A08G161200, Gobar.A09G088500, Gobar.A10G110100, Gobar.A10G187400, Gobar.A13G163100, Gobar.D11G091500, Gobar.D11G253800, Gobar.D12G195500, Gobar.D13G026900, Gobar.D13G180200	GB_A01G1646, GB_A05G1428, GB_D12G1993
OG0000044	Gobar.A01G155700, Gobar.A05G423300, Gobar.A06G208000, Gobar.A08G133900, Gobar.A10G207000, Gobar.D02G155800, Gobar.D09G271500	GB_A01G1641, GB_A05G4329, GB_A06G0558, GB_A06G2227, GB_A08G1565, GB_A10G0823, GB_A10G2246, GB_D02G1540, GB_D09G1901, GB_D09G2638
OG0000045	Gobar.A08G226700, Gobar.A09G230300, Gobar.A11G273500, Gobar.A13G120100, Gobar.D08G253500, Gobar.D11G290000, Gobar.D13G124400, Gobar.D13G202000	GB_A08G2526, GB_A09G2468, GB_A11G2936, GB_A13G2124, GB_D08G2520, GB_D09G2311, GB_D11G2926, GB_D13G1259, GB_D13G2056
OG0000046	Gobar.A08G047800, Gobar.A11G122000, Gobar.A11G288100, Gobar.A13G195000, Gobar.D08G051100, Gobar.D08G090600, Gobar.D11G124400, Gobar.D11G305400, Gobar.D13G206600	GB_A08G0470, GB_A11G1193, GB_A13G2165, GB_D08G0486, GB_D08G0860, GB_D11G1227, GB_D11G3084, GB_D13G2099
OG0000047	Gobar.A08G244000, Gobar.A10G096100, Gobar.A11G054700, Gobar.A11G226900, Gobar.D03G029600, Gobar.D10G106600, Gobar.D11G054600, Gobar.D11G220500	GB_A02G1805, GB_A08G2701, GB_A10G0938, GB_A11G0524, GB_A11G2332, GB_D03G0278, GB_D10G1056, GB_D11G0536, GB_D11G2199
OG0000048	Gobar.D03G082300	GB_A02G1348, GB_A04G1348, GB_A08G1605, GB_A11G1587, GB_A12G1014, GB_A13G1146, GB_A13G1227, GB_D02G0296, GB_D03G0832, GB_D06G0855, GB_D09G0356, GB_D11G0541, GB_D12G0909, GB_D13G0676, GB_D13G0677, GB_D13G1090
OG0000049	Gobar.A11G258300, Gobar.A11G258800, Gobar.A11G259100, Gobar.A11G259300, Gobar.A11G259600, Gobar.D11G273100, Gobar.D11G273300, Gobar.D11G273500, Gobar.D11G273800, Gobar.D11G274000, Gobar.D11G274500, Gobar.D11G274700	GB_A11G2778, GB_A11G2782, GB_A11G2784, GB_D11G2762, GB_D11G2767
OG0000050	Gobar.A12G084500	GB_A01G1071, GB_A01G2436, GB_A04G0987, GB_A05G3684, GB_A07G1267, GB_A10G2443, GB_A10G2444, GB_A12G0913, GB_D01G1151, GB_D04G0896, GB_D04G1356, GB_D06G2055, GB_D07G1267, GB_D10G2396, GB_D10G2399, GB_D12G0823
OG0000051	Gobar.1Z114700, Gobar.1Z119400, Gobar.1Z119700, Gobar.A09G033900, Gobar.D05G362800, Gobar.D05G362900, Gobar.D07G157900, Gobar.D12G123200, Gobar.D12G123500, Gobar.D12G123600, Gobar.D12G124000, Gobar.D12G124100	GB_A09G0453, GB_D07G1553, GB_D08G0912, GB_D12G1246
OG0000054	Gobar.1Z085300, Gobar.1Z090900, Gobar.A05G029700, Gobar.A06G076700, Gobar.A08G263900, Gobar.D05G029700, Gobar.D06G080200, Gobar.D08G292400, Gobar.D13G229500	GB_A05G0283, GB_A06G0792, GB_A08G2890, GB_D05G0289, GB_D06G0777, GB_D08G2881, GB_D13G2326
OG0000055	Gobar.D05G389200	GB_A01G0454, GB_A04G0427, GB_A10G0593, GB_A10G0906, GB_A13G2266, GB_D02G1681, GB_D02G1739, GB_D05G1047, GB_D05G1191, GB_D08G2054, GB_D09G0890, GB_D09G1914, GB_D11G1894, GB_D12G2727, GB_D13G0655
OG0000058	Gobar.A06G056500, Gobar.A08G062500, Gobar.A08G256300, Gobar.A13G222600, Gobar.D06G057000, Gobar.D08G067700, Gobar.D08G110400, Gobar.D08G284400, Gobar.D13G237900	GB_A06G0552, GB_A08G0628, GB_A13G2451, GB_D06G0542, GB_D08G0639, GB_D08G1102, GB_D13G2399
OG0000060	Gobar.A08G232300, Gobar.A11G247300, Gobar.A11G325400, Gobar.A13G113000, Gobar.A13G180600, Gobar.D08G259800, Gobar.D11G350600, Gobar.D13G117100, Gobar.D13G191200	GB_A08G2584, GB_A11G2624, GB_A11G3507, GB_A13G1268, GB_A13G2025, GB_D08G2580, GB_D13G1957
OG0000062	Gobar.1Z047500, Gobar.1Z099500, Gobar.1Z170500, Gobar.A02G038400, Gobar.A09G233400, Gobar.A09G233500, Gobar.D09G066800, Gobar.D09G238600, Gobar.D10G165900	GB_A02G0353, GB_A09G0852, GB_A09G2500, GB_D02G0392, GB_D09G0706, GB_D09G2340, GB_D10G1637
OG0000067	Gobar.1Z085200, Gobar.1Z096400, Gobar.1Z138200, Gobar.1Z139200, Gobar.1Z157400, Gobar.1Z157700, Gobar.1Z182700, Gobar.D10G075800, Gobar.D10G075900, Gobar.D10G076200, Gobar.D10G076700	GB_D10G0744, GB_D10G0746, GB_D10G0753, GB_scaffold43335_objG0001
OG0000068	Gobar.A01G229600, Gobar.A05G312400, Gobar.A09G161800, Gobar.A13G092900, Gobar.D01G244300, Gobar.D05G314700, Gobar.D09G165800, Gobar.D13G110500	GB_A01G2442, GB_A05G3065, GB_A09G1812, GB_A13G1030, GB_D01G2513, GB_D05G3035, GB_D09G1649
OG0000069	Gobar.A01G036100, Gobar.A04G059400, Gobar.A11G316100, Gobar.A13G169600, Gobar.D01G034200, Gobar.D05G359200, Gobar.D11G337500, Gobar.D13G180300	GB_A01G0333, GB_A04G0550, GB_A13G1907, GB_D01G0353, GB_D05G3300, GB_D11G3376, GB_D13G1850
OG0000070	Gobar.D06G220000	GB_A04G0608, GB_A04G0744, GB_A04G1829, GB_A05G3362, GB_A05G3928, GB_A11G1894, GB_D01G0564, GB_D01G1209, GB_D01G1363, GB_D02G1323, GB_D02G2301, GB_D08G2986, GB_scaffold1646_objG0001, GB_scaffold256_objG0001
OG0000071	Gobar.1Z060700, Gobar.1Z210800, Gobar.A09G195500, Gobar.A11G016700, Gobar.A12G259000, Gobar.D08G118700, Gobar.D11G015400, Gobar.D12G274100	GB_A09G2123, GB_A11G0154, GB_A12G2769, GB_D08G1243, GB_D09G1971, GB_D11G0153, GB_D12G2776
OG0000072	Gobar.A03G179400, Gobar.A04G130000, Gobar.A12G141700, Gobar.A13G064700, Gobar.D02G216100, Gobar.D04G170600, Gobar.D12G152800, Gobar.D13G069300	GB_A03G1961, GB_A04G1333, GB_A12G1575, GB_A13G0645, GB_D04G1721, GB_D12G1573, GB_D13G0645
OG0000073	Gobar.A13G123900	GB_A01G1787, GB_A01G2299, GB_A02G0549, GB_A09G0966, GB_A12G1788, GB_A13G1397, GB_D02G0132, GB_D02G2169, GB_D10G0752, GB_D10G2038, GB_D11G0761, GB_D11G2100, GB_D12G1594, GB_D13G2727
OG0000074	Gobar.A01G147700, Gobar.A04G090300, Gobar.A09G157800, Gobar.A11G355300, Gobar.D01G155400, Gobar.D04G127200, Gobar.D09G161600, Gobar.D11G383000	GB_A04G0944, GB_A09G1776, GB_A11G3775, GB_D01G1611, GB_D04G1303, GB_D09G1612, GB_D11G3794
OG0000075	Gobar.A03G065500, Gobar.A07G055800, Gobar.A11G042700, Gobar.A12G200800, Gobar.D03G133500, Gobar.D07G055900, Gobar.D12G215700	GB_A03G0660, GB_A07G0547, GB_A11G0406, GB_A12G2193, GB_D03G1299, GB_D07G0553, GB_D11G0416, GB_D12G2186
OG0000076	Gobar.A09G087500, Gobar.A10G231000, Gobar.A10G247100, Gobar.D09G094800, Gobar.D10G249000, Gobar.D10G249200, Gobar.D10G249500, Gobar.D10G250300, Gobar.D10G250400, Gobar.D10G250500, Gobar.D10G250700, Gobar.D10G250800, Gobar.D10G270700, Gobar.D10G270800	GB_D10G2468
OG0000077		GB_A01G1328, GB_A01G1620, GB_A02G0411, GB_A02G0879, GB_A02G1702, GB_A03G1327, GB_A04G1598, GB_A06G1175, GB_A07G1202, GB_A09G2730, GB_A13G1583, GB_D02G0105, GB_D02G0394, GB_D04G0941, GB_D07G0793
OG0000079	Gobar.A06G159900, Gobar.A09G062400, Gobar.D02G149900, Gobar.D03G033700, Gobar.D03G070400, Gobar.D07G165100, Gobar.D11G127700, Gobar.D13G048900	GB_A06G1757, GB_A09G0866, GB_D03G0316, GB_D03G0693, GB_D07G1625, GB_D13G0438
OG0000081	Gobar.A01G094900, Gobar.A08G030200, Gobar.A08G030300, Gobar.A13G145300, Gobar.D01G097200, Gobar.D08G033000, Gobar.D08G033100, Gobar.D13G152700	GB_A01G0896, GB_A08G0298, GB_A13G1647, GB_D01G0957, GB_D08G0306, GB_D13G1570
OG0000082	Gobar.A02G183500, Gobar.A10G104000, Gobar.A11G047400, Gobar.A11G188000, Gobar.D03G010300, Gobar.D10G098000, Gobar.D10G098100, Gobar.D11G046300	GB_A02G1988, GB_A10G1019, GB_A11G0452, GB_A11G1857, GB_D03G0096, GB_D11G0459
OG0000083	Gobar.A01G125100, Gobar.A02G138900, Gobar.A03G073800, Gobar.D08G046100, Gobar.D08G086800	GB_A01G1224, GB_A01G1346, GB_A02G1536, GB_A06G0661, GB_A07G0836, GB_A11G2648, GB_A12G0556, GB_D03G0422, GB_D04G1089
OG0000085	Gobar.1Z083200, Gobar.1Z127200, Gobar.1Z127300, Gobar.D08G049900, Gobar.D08G050000, Gobar.D08G050300	GB_D08G0464, GB_D08G0465, GB_D08G0467, GB_D08G0469, GB_D08G0471, GB_D08G0473, GB_D08G0475, GB_D08G0477
OG0000086	Gobar.A09G150300, Gobar.A09G150600, Gobar.A11G016900, Gobar.A12G258600, Gobar.D09G150900, Gobar.D09G151100, Gobar.D11G015600, Gobar.D11G377500, Gobar.D12G273700	GB_A09G1702, GB_A11G3725, GB_A12G2765, GB_D11G0155, GB_D11G3741
OG0000087	Gobar.A07G141800, Gobar.A08G045000, Gobar.A10G048800, Gobar.A11G114400, Gobar.A12G129800, Gobar.D07G145100, Gobar.D08G048300, Gobar.D10G049000, Gobar.D11G116800, Gobar.D12G139800	GB_A07G1413, GB_A08G0441, GB_D10G0472, GB_D11G1150
OG0000090	Gobar.A05G084800, Gobar.A05G085100, Gobar.A09G100500, Gobar.A13G243600, Gobar.D05G083600, Gobar.D13G260100	GB_A05G0834, GB_A05G0838, GB_A09G1249, GB_A13G2656, GB_D05G0819, GB_D09G1093, GB_D13G2590
OG0000091	Gobar.1Z114100, Gobar.1Z119300, Gobar.1Z133200, Gobar.A07G203500, Gobar.D04G092600, Gobar.D05G309900, Gobar.D12G123400	GB_A07G2166, GB_A07G2168, GB_D05G2988, GB_D06G1418, GB_D08G1020, GB_D12G1210
OG0000092	Gobar.D05G356900	GB_A08G1127, GB_A08G2144, GB_A10G0144, GB_A10G2586, GB_A11G2408, GB_D01G0399, GB_D06G1287, GB_D07G0734, GB_D09G2070, GB_D11G2316, GB_D11G2451, GB_D13G1996
OG0000093	Gobar.1Z065000, Gobar.1Z113000, Gobar.1Z118700, Gobar.1Z130000, Gobar.1Z139800, Gobar.1Z148100, Gobar.1Z148500, Gobar.1Z148600, Gobar.1Z157200, Gobar.D05G410000	GB_D05G3912, GB_D05G3914, GB_D05G3936
OG0000094	Gobar.D05G329600, Gobar.D08G096800, Gobar.D09G094600, Gobar.D11G212600, Gobar.D12G140100	GB_A06G1102, GB_A08G1208, GB_D02G1898, GB_D05G3209, GB_D08G0681, GB_D09G0982, GB_D11G2106, GB_D12G1451
OG0000095	Gobar.A01G055500, Gobar.A11G311500, Gobar.A13G165100, Gobar.D01G040300, Gobar.D01G054200, Gobar.D05G372200, Gobar.D11G330300, Gobar.D13G175800	GB_A01G0511, GB_A11G3345, GB_A13G1865, GB_D11G3323, GB_D13G1805
OG0000096	Gobar.D02G131000, Gobar.D03G077400, Gobar.D04G111000, Gobar.D04G129800, Gobar.D05G371300, Gobar.D06G137400, Gobar.D08G098800, Gobar.D08G118900, Gobar.D10G181600, Gobar.D11G244900, Gobar.D12G209800, Gobar.D13G082800	GB_D04G1328
OG0000097	Gobar.1Z074000, Gobar.1Z074100, Gobar.1Z074300, Gobar.1Z074400, Gobar.1Z074500, Gobar.1Z120500, Gobar.1Z141000, Gobar.1Z141100, Gobar.1Z141200, Gobar.D06G231800	GB_A04G0155, GB_A06G2198, GB_A08G0359
OG0000098	Gobar.A02G080500, Gobar.A05G340300, Gobar.D04G167000, Gobar.D06G044800, Gobar.D08G211900, Gobar.D08G248800	GB_A05G4331, GB_D06G1462, GB_D06G1555, GB_D06G1722, GB_D09G1568, GB_D12G2769, GB_D13G2158
OG0000099	Gobar.1Z005300, Gobar.1Z005500, Gobar.1Z005700, Gobar.A10G246500, Gobar.D10G278500, Gobar.D10G283400, Gobar.D10G283600	GB_A10G2656, GB_D10G2616, GB_D10G2715, GB_D10G2717, GB_D10G2719, GB_D10G2721
OG0000100	Gobar.A02G120900, Gobar.A03G093200, Gobar.A04G076400, Gobar.A06G128000, Gobar.A06G146000, Gobar.A08G100900, Gobar.A08G136900, Gobar.A10G252400, Gobar.A13G130800, Gobar.D10G093300	GB_A03G1052, GB_A10G1248, GB_A10G1692
OG0000101	Gobar.A01G230500, Gobar.A04G095500, Gobar.A11G356600, Gobar.D01G245100, Gobar.D04G133300, Gobar.D11G384300, Gobar.D13G110400	GB_A01G2450, GB_A04G0996, GB_D01G2524, GB_D04G1361, GB_D11G3807, GB_D13G1066
OG0000102	Gobar.1Z143600, Gobar.1Z168100, Gobar.A03G209000, Gobar.A12G027400, Gobar.A13G037400, Gobar.D12G029500, Gobar.D13G037900	GB_A03G2268, GB_A12G0260, GB_A13G0346, GB_D02G2413, GB_D12G0273, GB_D13G0341
OG0000103	Gobar.1Z167800, Gobar.1Z167900, Gobar.D11G276800, Gobar.D11G276900, Gobar.D11G277000, Gobar.D11G277200	GB_D11G2794, GB_D11G2795, GB_D11G2796, GB_D11G2797, GB_D11G2798, GB_scaffold17143_objG0001, GB_scaffold1797_objG0001
OG0000104	Gobar.A09G225800, Gobar.A09G225900, Gobar.A09G226100, Gobar.A09G226200, Gobar.A09G226300, Gobar.D09G230900, Gobar.D09G231000, Gobar.D09G231100, Gobar.D09G231200	GB_A09G2419, GB_A09G2422, GB_D09G2268, GB_D09G2269
OG0000105	Gobar.A09G191100, Gobar.A09G191200, Gobar.A09G191300, Gobar.A09G191500, Gobar.D09G197100, Gobar.D09G197200	GB_A09G2081, GB_A09G2082, GB_A09G2083, GB_A09G2085, GB_D09G1932, GB_D09G1933, GB_D09G1934
OG0000106	Gobar.A08G269800, Gobar.A08G269900, Gobar.A08G270000, Gobar.A08G270100, Gobar.D08G298500, Gobar.D08G298600, Gobar.D08G298800, Gobar.D08G299000, Gobar.D08G299200, Gobar.D08G299400, Gobar.D08G299600	GB_A05G3022, GB_D08G2988
OG0000108	Gobar.1Z107800, Gobar.1Z177700, Gobar.1Z177900, Gobar.D05G359700, Gobar.D05G359800, Gobar.D05G361100, Gobar.D05G361200, Gobar.D05G361600	GB_D05G3295, GB_D05G3296, GB_scaffold18791_objG0001, GB_scaffold19300_objG0001
OG0000114	Gobar.A04G025000, Gobar.A04G025100, Gobar.A04G025200, Gobar.D05G405200, Gobar.D05G405300, Gobar.D05G405500, Gobar.D05G405600	GB_A04G0250, GB_A04G0251, GB_D05G3858, GB_D05G3859, GB_D05G3860
OG0000121	Gobar.A06G044800, Gobar.A06G044900, Gobar.A10G231200, Gobar.D06G045600, Gobar.D06G045700	GB_A06G0429, GB_A06G0430, GB_A10G2505, GB_D06G0426, GB_D06G0427, GB_D08G1377, GB_D10G2474
OG0000125	Gobar.D06G072300, Gobar.D11G271700	GB_D02G0570, GB_D02G1511, GB_D02G2371, GB_D06G0688, GB_D06G1125, GB_D09G0063, GB_D11G1401, GB_D11G2746, GB_D12G2099, GB_D13G0724
OG0000127	Gobar.A05G395800, Gobar.A05G396000, Gobar.D04G043000, Gobar.D04G043100, Gobar.D04G043200, Gobar.D04G043300, Gobar.D04G043400	GB_A05G4065, GB_A05G4066, GB_D04G0403, GB_D04G0404, GB_D04G0405
OG0000130	Gobar.A11G304200, Gobar.D08G037900, Gobar.D11G323000, Gobar.D13G043700, Gobar.D13G091400	GB_A08G2264, GB_A11G3257, GB_D08G0352, GB_D09G2507, GB_D11G3254, GB_D13G0391, GB_D13G0884
OG0000134	Gobar.A03G184400, Gobar.A03G184500, Gobar.A03G184600, Gobar.A03G184700, Gobar.D02G221200, Gobar.D02G221300, Gobar.D02G221400, Gobar.D02G221500	GB_A03G2006, GB_A03G2009, GB_D02G2164, GB_D02G2165
OG0000137	Gobar.A10G165500, Gobar.A13G071500, Gobar.D01G066100, Gobar.D04G030500, Gobar.D12G215100	GB_A03G0591, GB_A10G0302, GB_A10G1777, GB_D01G0650, GB_D04G0284, GB_D12G2024, GB_D12G2180
OG0000138	Gobar.1Z125600, Gobar.1Z173300, Gobar.D04G057600, Gobar.D07G181000, Gobar.D07G234400, Gobar.D09G065100, Gobar.D10G218500	GB_D04G0545, GB_D07G1822, GB_D09G0690, GB_D10G2837, GB_D10G2853
OG0000139	Gobar.1Z121800, Gobar.1Z122000, Gobar.1Z137600, Gobar.1Z137700, Gobar.1Z138500, Gobar.1Z138700, Gobar.A01G034600, Gobar.D01G032300, Gobar.D01G032800	GB_D01G0327, GB_D01G0332, GB_D01G0336
OG0000140	Gobar.A02G091700	GB_A01G2590, GB_A02G0924, GB_A04G1186, GB_A09G1951, GB_A09G2404, GB_A10G1638, GB_D01G2649, GB_D04G1571, GB_D09G1797, GB_D09G2251, GB_D10G1325
OG0000151	Gobar.A08G150600, Gobar.A08G172200, Gobar.A09G208600, Gobar.D08G174600, Gobar.D08G198000, Gobar.D09G212000, Gobar.D12G238900	GB_A08G1756, GB_A08G1983, GB_A09G2249, GB_D09G2091, GB_D12G2426
OG0000152	Gobar.1Z108100, Gobar.A09G015300, Gobar.D09G016200, Gobar.D09G016300	GB_A09G0193, GB_A09G0194, GB_A09G0195, GB_A09G0196, GB_A09G0197, GB_A09G0201, GB_D09G0159, GB_D09G0160
OG0000153	Gobar.A12G089700	GB_A02G0382, GB_A02G1439, GB_A03G1507, GB_A03G1523, GB_A04G0893, GB_A04G1051, GB_A06G1431, GB_A07G1509, GB_A12G0878, GB_A12G2205, GB_scaffold41248_objG0001
OG0000154	Gobar.A02G160400, Gobar.A02G179200, Gobar.A13G011500, Gobar.D05G158600, Gobar.D08G213700, Gobar.D13G255200	GB_A02G1758, GB_A13G0104, GB_D05G1566, GB_D08G2123, GB_D10G1041
OG0000155	Gobar.A10G062200, Gobar.A10G092800, Gobar.A13G205100, Gobar.D02G169800, Gobar.D02G178000, Gobar.D05G106700, Gobar.D05G121500, Gobar.D09G195300, Gobar.D11G193300, Gobar.D12G269600, Gobar.D13G070400
OG0000156	Gobar.1Z197700, Gobar.D05G320400, Gobar.D05G320500, Gobar.D05G320700, Gobar.D05G320800, Gobar.D05G321000, Gobar.D05G321100	GB_D05G3093, GB_D05G3096, GB_D05G3097, GB_D05G4099
OG0000157	Gobar.A05G051900, Gobar.A05G059000, Gobar.A07G030400, Gobar.A13G206000, Gobar.D05G051600, Gobar.D07G029100, Gobar.D13G219300	GB_A05G0593, GB_A07G0287, GB_A13G2274, GB_D13G2222
OG0000158	Gobar.D01G098900, Gobar.D02G080900, Gobar.D03G065100, Gobar.D05G139100, Gobar.D13G220600	GB_A06G0653, GB_D01G0978, GB_D02G0729, GB_D03G0647, GB_D05G1371, GB_D13G2233
OG0000159	Gobar.A03G039600, Gobar.A05G110900, Gobar.A08G211800, Gobar.D03G160200, Gobar.D05G107800, Gobar.D08G237900	GB_A05G1080, GB_A08G2381, GB_D03G1591, GB_D05G1059, GB_D08G2370
OG0000160	Gobar.A07G167400, Gobar.A09G099900, Gobar.A10G043700, Gobar.A12G196600, Gobar.D02G096500, Gobar.D05G039300, Gobar.D07G078600, Gobar.D09G130800	GB_A07G1715, GB_A12G2148, GB_D07G0769
OG0000161	Gobar.A05G007300, Gobar.A05G064300, Gobar.A08G094900, Gobar.D05G007500, Gobar.D05G063800, Gobar.D08G102300	GB_A05G0068, GB_A05G0641, GB_A08G1012, GB_D05G0067, GB_D08G1011
OG0000162	Gobar.A04G072700, Gobar.A08G121600, Gobar.A12G101700, Gobar.A12G111300, Gobar.A13G047800, Gobar.D01G118400, Gobar.D06G122300, Gobar.D06G208600	GB_A08G1408, GB_A13G0455, GB_D06G1205
OG0000163	Gobar.A06G136500, Gobar.A08G112700, Gobar.A10G120800, Gobar.D01G180100, Gobar.D02G008500, Gobar.D06G075800, Gobar.D11G217000	GB_A10G2052, GB_A11G1055, GB_D01G1764, GB_D07G1469
OG0000164	Gobar.A08G062300, Gobar.D01G235500, Gobar.D04G186800, Gobar.D06G038500, Gobar.D06G096700, Gobar.D12G038000, Gobar.D12G039100, Gobar.D12G128900, Gobar.D12G239000, Gobar.D13G126200	GB_D13G1285
OG0000165	Gobar.A06G155400, Gobar.A09G079200, Gobar.A10G054000, Gobar.D06G175000, Gobar.D09G086200, Gobar.D10G054700	GB_A06G1706, GB_A09G1053, GB_D06G1748, GB_D09G0907, GB_D10G0525
OG0000166	Gobar.1Z075000, Gobar.1Z075100, Gobar.1Z088200, Gobar.1Z088300, Gobar.1Z088400, Gobar.1Z088500, Gobar.1Z088600, Gobar.1Z088700	GB_scaffold598_objG0001, GB_scaffold598_objG0002, GB_scaffold81_objG0001
OG0000167	Gobar.A05G075000, Gobar.A09G113900, Gobar.A09G114400, Gobar.D09G117700, Gobar.D09G119500	GB_A05G0743, GB_A09G1346, GB_A09G1351, GB_D05G0731, GB_D09G1190, GB_D09G1206
OG0000168	Gobar.A05G332400, Gobar.D02G196500, Gobar.D03G110600, Gobar.D07G124400, Gobar.D08G150900, Gobar.D10G094100, Gobar.D10G190400, Gobar.D12G229000, Gobar.D12G229600	GB_D02G0003, GB_D03G1074
OG0000169	Gobar.A01G003800, Gobar.A03G211000, Gobar.A04G150100, Gobar.A13G035500, Gobar.D01G004500, Gobar.D02G248900, Gobar.D04G192100	GB_A03G2286, GB_A04G1544, GB_D02G2430, GB_D04G1925
OG0000170	Gobar.A03G182500, Gobar.A04G132800, Gobar.D01G015300, Gobar.D02G219400, Gobar.D04G173000	GB_A01G0151, GB_A03G1992, GB_A04G1365, GB_D01G0144, GB_D02G2148, GB_D04G1745
OG0000171	Gobar.1Z127000, Gobar.A02G029800, Gobar.A10G131600, Gobar.A10G131700, Gobar.D02G036300, Gobar.D10G159600, Gobar.D10G159900	GB_A02G0265, GB_A10G1378, GB_D02G0307, GB_D10G1566
OG0000172	Gobar.A13G148900, Gobar.A13G149000, Gobar.D08G134900, Gobar.D08G135000	GB_A13G1525, GB_A13G1683, GB_A13G1684, GB_D08G1370, GB_D08G1373, GB_D13G1245, GB_D13G1450
OG0000173	Gobar.A01G232400, Gobar.A04G099100, Gobar.A09G168400, Gobar.D01G247200, Gobar.D04G137200, Gobar.D09G172700	GB_A04G1029, GB_A09G1872, GB_D01G2545, GB_D04G1396, GB_D09G1709
OG0000174	Gobar.1Z100600, Gobar.1Z100800, Gobar.1Z176000, Gobar.A10G182300, Gobar.A10G182400, Gobar.A10G182700	GB_A10G1967, GB_A10G1971, GB_A10G1974, GB_D10G1961, GB_D10G1962
OG0000175	Gobar.A03G082500, Gobar.A12G192300, Gobar.D03G115800, Gobar.D07G076900, Gobar.D12G206300	GB_A03G0837, GB_A07G0747, GB_A12G2104, GB_D03G1126, GB_D07G0751, GB_D12G2097
OG0000176	Gobar.A03G054200, Gobar.A03G054300, Gobar.A03G054400, Gobar.D03G144300, Gobar.D03G144800, Gobar.D03G144900	GB_A03G0549, GB_A03G0550, GB_D03G1420, GB_D03G1425, GB_D03G1426
OG0000177	Gobar.A11G349100, Gobar.A11G349200, Gobar.A11G349300, Gobar.D11G376200, Gobar.D11G376300, Gobar.D11G376400	GB_A11G3705, GB_A11G3706, GB_A11G3707, GB_D11G3729, GB_D11G3731
OG0000178	Gobar.A11G258200, Gobar.A11G258500, Gobar.A11G258700, Gobar.A11G259400, Gobar.A11G259500, Gobar.D11G273000, Gobar.D11G273200, Gobar.D11G273700, Gobar.D11G274800	GB_D11G2759, GB_D11G2763
OG0000179	Gobar.A07G044900, Gobar.A09G049700, Gobar.A11G008500, Gobar.D07G045000, Gobar.D11G006400	GB_A07G0444, GB_A09G0690, GB_A11G0074, GB_D07G0446, GB_D09G1898, GB_D11G0073
OG0000180	Gobar.1Z165300, Gobar.A09G066700, Gobar.A09G066800, Gobar.D09G072600, Gobar.D09G072700	GB_A01G0276, GB_A09G0910, GB_A09G0911, GB_D01G0274, GB_D09G0769, GB_D09G0770
OG0000181	Gobar.A10G084100, Gobar.A10G085000, Gobar.D10G075400	GB_D01G2049, GB_D05G2335, GB_D06G1801, GB_D07G2437, GB_D07G2438, GB_D07G2440, GB_scaffold599_objG0003, GB_scaffold599_objG0004
OG0000182	Gobar.D10G220100, Gobar.D10G220200, Gobar.D10G220400, Gobar.D10G220500, Gobar.D10G220600, Gobar.D10G220700, Gobar.D10G220800, Gobar.D10G220900	GB_D10G2189, GB_D10G2191, GB_D10G2192
OG0000183	Gobar.A10G256300, Gobar.A10G256400, Gobar.A10G256500, Gobar.D10G266300, Gobar.D10G266400, Gobar.D10G266500	GB_A10G2740, GB_A10G2741, GB_D10G2701, GB_D10G2702, GB_D10G2703
OG0000184	Gobar.A10G078500, Gobar.D10G082600	GB_A05G0561, GB_A06G2441, GB_A08G2972, GB_A10G0771, GB_A13G2250, GB_D05G0556, GB_D06G1130, GB_D08G2965, GB_D13G2198
OG0000185	Gobar.A01G210700, Gobar.A09G137100, Gobar.A09G137200, Gobar.D01G226000, Gobar.D09G141400, Gobar.D09G141500	GB_A01G2254, GB_A09G1572, GB_D01G2340, GB_D09G1414, GB_D09G1415
OG0000186	Gobar.A12G034300, Gobar.D12G040100, Gobar.D12G040400, Gobar.D12G040500, Gobar.D12G040700, Gobar.D12G040900, Gobar.D12G041200	GB_D12G0381, GB_D12G0383, GB_D12G0385, GB_D12G0388
OG0000187	Gobar.D08G225900	GB_A01G0789, GB_A02G0759, GB_A04G0914, GB_A05G0185, GB_A05G0528, GB_A11G3508, GB_A13G0577, GB_A13G1135, GB_D05G3158, GB_D10G2082
OG0000188	Gobar.A08G044700, Gobar.A08G044800, Gobar.A08G044900, Gobar.D08G047900, Gobar.D08G048100, Gobar.D08G048200	GB_A08G0438, GB_A08G0439, GB_D08G0443, GB_D08G0445, GB_D08G0446
OG0000190	Gobar.A05G079200, Gobar.A07G125300, Gobar.A09G110700, Gobar.D05G078400, Gobar.D07G127600, Gobar.D09G114500	GB_A07G1246, GB_A09G1312, GB_D07G1246, GB_D09G1159
OG0000192	Gobar.A05G343900, Gobar.A05G344000, Gobar.D05G342500, Gobar.D05G342600, Gobar.D05G342700, Gobar.D05G342800	GB_D05G3471, GB_D05G3472, GB_D05G3473, GB_D05G3474
OG0000194	Gobar.1Z015600, Gobar.A06G153000, Gobar.A11G264400, Gobar.A13G109600, Gobar.D05G093900, Gobar.D05G142100, Gobar.D06G062200, Gobar.D10G137000, Gobar.D11G155000	GB_D10G1328
OG0000196	Gobar.A11G168800, Gobar.A12G154500, Gobar.D05G198600, Gobar.D10G127600	GB_A07G2048, GB_A11G1655, GB_A11G3037, GB_A12G1721, GB_D05G1944, GB_D10G1258
OG0000197	Gobar.D05G022900	GB_A03G1605, GB_A05G3828, GB_A09G0081, GB_A10G1351, GB_A13G1047, GB_D01G0312, GB_D03G0617, GB_D05G0222, GB_D10G2279
OG0000200	Gobar.A06G064700, Gobar.A06G064800, Gobar.A08G258500, Gobar.D06G066100, Gobar.D06G066200, Gobar.D08G287100	GB_A06G0642, GB_A08G2842, GB_D06G0633, GB_D08G2832
OG0000201	Gobar.A01G089500, Gobar.A02G120600, Gobar.A06G139200, Gobar.A08G090000	GB_A01G0849, GB_A06G1512, GB_A07G1597, GB_A08G0945, GB_A11G1886, GB_A11G3360
OG0000203	Gobar.A01G110000, Gobar.A05G406300, Gobar.A09G018500, Gobar.D07G249800, Gobar.D10G157100, Gobar.D11G227300	GB_A01G1054, GB_A03G2155, GB_A09G0236, GB_D10G1534
OG0000206	Gobar.A13G230200, Gobar.A13G230300, Gobar.A13G230500, Gobar.D13G245400, Gobar.D13G245500, Gobar.D13G245700, Gobar.D13G245800, Gobar.D13G246000	GB_A13G2531, GB_D13G2465
OG0000208	Gobar.A13G058200, Gobar.A13G058500, Gobar.A13G058600, Gobar.D13G075200, Gobar.D13G075300, Gobar.D13G075400	GB_A13G0573, GB_A13G0574, GB_D13G0710, GB_D13G0711
OG0000212	Gobar.D01G167700, Gobar.D04G141600, Gobar.D09G143300, Gobar.D10G142800, Gobar.D10G193000, Gobar.D11G225400, Gobar.D12G076800, Gobar.D13G140900	GB_D10G1928, GB_D13G1447
OG0000213	Gobar.1Z008300, Gobar.1Z028000, Gobar.1Z102100, Gobar.1Z161500, Gobar.1Z170300, Gobar.D02G030000, Gobar.D02G031600, Gobar.D02G031900	GB_D02G0276, GB_D02G0278
OG0000214	Gobar.D02G158300, Gobar.D07G191400, Gobar.D09G039400, Gobar.D11G066400	GB_A07G1674, GB_D02G1568, GB_D05G4102, GB_D07G1947, GB_D09G0400, GB_D11G0650
OG0000215	Gobar.A02G072100, Gobar.A02G072400, Gobar.D02G083800, Gobar.D02G084000, Gobar.D02G084300, Gobar.D02G084400	GB_A02G0708, GB_D02G0755, GB_D02G0757, GB_D02G0758
OG0000216	Gobar.A13G041100	GB_A04G0391, GB_A11G2691, GB_D03G1498, GB_D05G3000, GB_D05G3186, GB_D06G1833, GB_D06G2088, GB_D07G1103, GB_D10G1661
OG0000217	Gobar.A01G243800, Gobar.A04G115200, Gobar.A09G176300, Gobar.A09G224300, Gobar.A10G153900, Gobar.D01G258900, Gobar.D04G155300, Gobar.D09G182300, Gobar.D09G229000, Gobar.D10G136600
OG0000222	Gobar.A07G090600, Gobar.A07G198300, Gobar.A11G167200, Gobar.D07G091400, Gobar.D07G209700, Gobar.D11G171200	GB_A07G0900, GB_A07G2115, GB_D07G0901, GB_D11G1691
OG0000223	Gobar.A01G160000	GB_A01G1811, GB_A02G0847, GB_A02G1241, GB_A03G1084, GB_A03G1429, GB_A05G3909, GB_A07G2127, GB_A08G1807, GB_D01G1413
OG0000225	Gobar.A12G271700, Gobar.D09G144400, Gobar.D12G195200	GB_A02G1728, GB_A12G2924, GB_D02G0461, GB_D09G1442, GB_D10G0855, GB_D12G0492, GB_D12G1992
OG0000226	Gobar.A12G043600, Gobar.A12G043700, Gobar.A12G044200, Gobar.A12G044300, Gobar.A12G044400, Gobar.A12G044500	GB_A12G0438, GB_A12G0446, GB_A12G0447, GB_A12G0448
OG0000227	Gobar.A12G047300	GB_A01G0397, GB_A03G1240, GB_A04G0066, GB_A09G0380, GB_A12G0232, GB_A12G0473, GB_A12G2416, GB_D02G1549, GB_D09G0068
OG0000228	Gobar.D07G216100	GB_D01G2151, GB_D06G0948, GB_D07G0718, GB_D07G0844, GB_D10G1492, GB_D10G1966, GB_D11G2889, GB_D12G0850, GB_D12G1356
OG0000229	Gobar.D07G212200	GB_A01G1034, GB_A04G1349, GB_A05G3629, GB_A06G0309, GB_A10G1755, GB_D05G3580, GB_D06G0743, GB_D10G1783, GB_D13G1705
OG0000230		GB_A02G1788, GB_A03G1349, GB_A04G0636, GB_A05G3265, GB_A07G0640, GB_A07G2670, GB_A08G1726, GB_A09G0361, GB_A13G0770, GB_D11G0722
OG0000231	Gobar.A05G206600, Gobar.A05G206700, Gobar.D05G207900, Gobar.D05G208000, Gobar.D05G331000	GB_A05G2007, GB_D05G2033, GB_D05G2034, GB_D05G3223
OG0000232	Gobar.A05G105200, Gobar.A08G208400, Gobar.D03G156000, Gobar.D05G102400, Gobar.D08G234300	GB_A05G1028, GB_A08G2348, GB_D05G1004, GB_D08G2331
OG0000233	Gobar.A05G131300, Gobar.A10G078900, Gobar.D05G129200, Gobar.D10G080300	GB_A05G1275, GB_A10G0775, GB_D05G1271, GB_D10G0790, GB_D10G0808
OG0000234	Gobar.D05G136400, Gobar.D05G339300, Gobar.D05G399400, Gobar.D06G181800, Gobar.D10G224300	GB_D05G1345, GB_D05G3506, GB_D05G3793, GB_D06G1822
OG0000235	Gobar.A08G208300, Gobar.A12G196500, Gobar.D05G118600, Gobar.D10G162100, Gobar.D13G164000	GB_A08G2350, GB_A12G2147, GB_D06G1445, GB_D12G1075
OG0000236	Gobar.D02G139100, Gobar.D04G014700, Gobar.D05G239600, Gobar.D05G278500, Gobar.D09G061600, Gobar.D10G108800	GB_D04G0151, GB_D09G0660, GB_D13G1401
OG0000237	Gobar.A03G131900, Gobar.A05G106400, Gobar.A05G297000, Gobar.A08G209000, Gobar.D05G103500, Gobar.D06G162500, Gobar.D08G162900, Gobar.D08G234900	GB_D05G2920
OG0000238	Gobar.A05G290000, Gobar.A10G191900, Gobar.A13G007300, Gobar.D05G293900, Gobar.D10G207400	GB_A05G2833, GB_A10G2072, GB_D05G2822, GB_D10G2066
OG0000239	Gobar.A05G232300, Gobar.A05G365600, Gobar.A08G100200, Gobar.D04G096700, Gobar.D05G236200, Gobar.D08G105000	GB_A05G2271, GB_A05G3730, GB_D05G2283
OG0000240	Gobar.D01G133400, Gobar.D03G058400, Gobar.D04G025300, Gobar.D05G142900, Gobar.D08G154100, Gobar.D10G157800, Gobar.D11G267500, Gobar.D12G187700	GB_D05G1409
OG0000241	Gobar.D01G117400, Gobar.D05G397500	GB_A05G1747, GB_A13G0112, GB_D01G1165, GB_D02G0687, GB_D07G2258, GB_D10G1926, GB_D13G1985
OG0000242	Gobar.A01G170900, Gobar.A05G413600, Gobar.A06G131700, Gobar.A12G229900, Gobar.D06G168200, Gobar.D09G177500, Gobar.D13G162900	GB_D06G1682, GB_D09G1755
OG0000243	Gobar.D06G133600, Gobar.D06G133700, Gobar.D06G133800, Gobar.D06G133900, Gobar.D06G134000, Gobar.D06G134100, Gobar.D06G134200	GB_D06G1320, GB_D06G1321
OG0000244	Gobar.A01G199300, Gobar.A02G081100, Gobar.A06G047100, Gobar.D02G094100, Gobar.D06G048000	GB_A01G2137, GB_A02G0810, GB_D02G0873, GB_D06G0455
OG0000245	Gobar.D02G065600, Gobar.D02G243300, Gobar.D06G072200, Gobar.D11G271800	GB_D02G1512, GB_D02G2370, GB_D06G0687, GB_D06G1124, GB_D11G1402
OG0000246	Gobar.A01G049000, Gobar.A05G159700, Gobar.A06G215100, Gobar.D01G048100, Gobar.D06G242200	GB_A01G0456, GB_A06G2302, GB_D01G0478, GB_D06G2402
OG0000247	Gobar.1Z072900, Gobar.1Z091400, Gobar.1Z150800, Gobar.A06G227000, Gobar.D10G294300	GB_A07G2726, GB_A10G2858, GB_A11G0001, GB_scaffold276_objG0001
OG0000248	Gobar.A02G141200, Gobar.A06G039700, Gobar.A11G215000, Gobar.A12G082600, Gobar.D03G041900, Gobar.D12G084400	GB_A06G0377, GB_A12G0844, GB_D12G0920
OG0000249	Gobar.A05G332500, Gobar.D02G196600, Gobar.D07G124500, Gobar.D08G151000, Gobar.D10G094200, Gobar.D10G147800, Gobar.D10G190300, Gobar.D12G229700	GB_D04G1079
OG0000250	Gobar.A05G363300, Gobar.D09G189400, Gobar.D09G262500, Gobar.D11G358500, Gobar.D13G085000	GB_A05G3688, GB_D09G2554, GB_D11G3556, GB_D13G0806
OG0000251	Gobar.D13G138400, Gobar.D13G138500, Gobar.D13G138700, Gobar.D13G138900	GB_D13G1423, GB_D13G1424, GB_D13G1425, GB_D13G1426, GB_D13G2761
OG0000252	Gobar.1Z077200, Gobar.D03G129800, Gobar.D07G208000, Gobar.D08G129200, Gobar.D10G130500	GB_D03G1262, GB_D07G2142, GB_D10G1284, GB_D11G3489
OG0000253	Gobar.1Z089000, Gobar.1Z180400, Gobar.1Z180500, Gobar.1Z180600, Gobar.A03G234600, Gobar.A04G036500, Gobar.D02G272800	GB_A04G0361, GB_D02G2657
OG0000254	Gobar.1Z058300, Gobar.1Z058400, Gobar.1Z058500, Gobar.1Z058600, Gobar.D02G028700, Gobar.D02G028800, Gobar.D02G028900, Gobar.D02G045500	GB_D02G0242
OG0000255	Gobar.D02G073600, Gobar.D02G073700, Gobar.D02G073800, Gobar.D02G073900, Gobar.D02G074000, Gobar.D02G074100, Gobar.D02G074200	GB_D02G0658, GB_D02G0659
OG0000256	Gobar.A02G151100, Gobar.A08G142100, Gobar.A10G079600, Gobar.A12G114700, Gobar.D02G194600, Gobar.D04G131600, Gobar.D08G143800	GB_A08G1670, GB_D04G1345
OG0000257	Gobar.1Z016100, Gobar.1Z066000, Gobar.A01G232600, Gobar.A01G232700, Gobar.D01G247500, Gobar.D01G247600	GB_A01G2472, GB_A01G2473, GB_A01G2474
OG0000258	Gobar.A03G038000, Gobar.A10G218300, Gobar.D03G162100, Gobar.D10G236600	GB_A03G0381, GB_A10G2376, GB_D03G1607, GB_D04G0067, GB_D10G2343
OG0000259	Gobar.A11G322400, Gobar.A11G322600, Gobar.A11G322700, Gobar.A11G322900, Gobar.D11G345700, Gobar.D11G346200, Gobar.D11G347800	GB_A11G3477, GB_D11G3448
OG0000260	Gobar.A09G041700, Gobar.A11G011300, Gobar.A11G011400, Gobar.A11G011900, Gobar.D09G048200, Gobar.D11G010100, Gobar.D11G010400, Gobar.D11G010600	GB_A11G0798
OG0000261	Gobar.A08G160800, Gobar.A11G033100, Gobar.A12G213700, Gobar.D11G032400, Gobar.D12G229500	GB_A08G1863, GB_A11G0308, GB_A12G2328, GB_D12G2333
OG0000262	Gobar.A09G052100, Gobar.A10G210200, Gobar.A12G255100, Gobar.D11G136700, Gobar.D11G248400	GB_A09G0746, GB_D07G1976, GB_D11G1345, GB_D11G2483
OG0000263	Gobar.A08G187600, Gobar.A09G203800, Gobar.A10G242400, Gobar.A12G234400, Gobar.D08G213600, Gobar.D09G207900, Gobar.D10G283000, Gobar.D12G250800	GB_D06G2095
OG0000264	Gobar.D10G268200, Gobar.D10G269300, Gobar.D10G270100, Gobar.D10G270200	GB_A10G2713, GB_D10G2676, GB_D10G2678, GB_D10G2682, GB_D10G2836
OG0000265	Gobar.D01G131300, Gobar.D10G103900, Gobar.D10G161400, Gobar.D10G177800, Gobar.D10G203700	GB_D01G1310, GB_D10G1023, GB_D10G1580, GB_D12G1520
OG0000266	Gobar.A01G177600, Gobar.A01G177700, Gobar.D01G191000, Gobar.D01G191100, Gobar.D01G191200	GB_A01G1909, GB_A01G1910, GB_D01G2004, GB_D01G2005
OG0000267	Gobar.A07G129100, Gobar.A09G114000, Gobar.A09G114100, Gobar.D07G131400, Gobar.D09G117800	GB_A07G1288, GB_A09G1347, GB_D07G1285, GB_D09G1191
OG0000268	Gobar.1Z116000, Gobar.1Z126500, Gobar.1Z131000, Gobar.1Z144800	GB_D07G1782, GB_D07G1788, GB_D07G1794, GB_D07G1798, GB_D07G1806
OG0000269	Gobar.A08G098800, Gobar.D12G060000	GB_A03G0768, GB_A05G2775, GB_A05G3148, GB_A08G1068, GB_A12G0336, GB_A12G0719, GB_D12G1007
OG0000270	Gobar.A07G133800, Gobar.A08G153400, Gobar.A12G220400	GB_A01G0906, GB_A02G0793, GB_A03G1734, GB_A07G1325, GB_A08G1279, GB_A08G1787
OG0000271	Gobar.A07G228600, Gobar.A07G228700, Gobar.D07G239300, Gobar.D07G239400, Gobar.D07G239500	GB_A07G2466, GB_A07G2467, GB_D07G2444, GB_D07G2741
OG0000272	Gobar.A07G181100, Gobar.A07G188000, Gobar.A07G207100, Gobar.D07G187800, Gobar.D07G188100	GB_A07G1876, GB_A07G1985, GB_A07G2256, GB_D07G1908
OG0000273	Gobar.A08G207500, Gobar.A08G207700, Gobar.A08G207800, Gobar.D08G233800, Gobar.D08G234000	GB_A08G2342, GB_A08G2344, GB_D08G2326, GB_D08G2328
OG0000274	Gobar.A08G027600, Gobar.A08G028100, Gobar.D08G029900, Gobar.D08G030000, Gobar.D08G030600	GB_A08G0271, GB_A08G0276, GB_D08G0272, GB_D08G0278
OG0000275	Gobar.A11G257900, Gobar.D08G077900	GB_A05G0807, GB_A09G1091, GB_A11G2658, GB_A12G0337, GB_D05G1777, GB_D05G3002, GB_scaffold12741_objG0001
OG0000276	Gobar.D01G234700	GB_A02G0152, GB_A04G0253, GB_A04G1644, GB_A09G0766, GB_D02G0798, GB_D04G1790, GB_D05G3823, GB_D12G0122
OG0000277	Gobar.D01G135000, Gobar.D09G057000	GB_A01G2026, GB_A04G1022, GB_A09G0816, GB_A12G0403, GB_A12G0562, GB_D05G2486, GB_D06G2151
OG0000280	Gobar.A04G038300, Gobar.D01G188800, Gobar.D05G382200, Gobar.D05G382400, Gobar.D08G111400	GB_A05G4089, GB_A09G1646, GB_D09G1488
OG0000298	Gobar.A04G057100, Gobar.A07G197700, Gobar.D01G124400, Gobar.D05G364200, Gobar.D07G207500, Gobar.D09G193600, Gobar.D10G204500, Gobar.D12G012300
OG0000305	Gobar.A05G337500, Gobar.D01G159800, Gobar.D03G088200, Gobar.D03G199200, Gobar.D05G332300, Gobar.D10G284300, Gobar.D11G255500	GB_A04G1831
OG0000307	Gobar.A05G055600, Gobar.A06G106000, Gobar.A08G272400, Gobar.A13G203500, Gobar.D05G056000, Gobar.D06G114400, Gobar.D08G302500, Gobar.D13G216600
OG0000315	Gobar.A05G309900, Gobar.A05G310100, Gobar.D05G312600	GB_A05G3039, GB_A05G3042, GB_A05G3071, GB_D05G3017, GB_D05G3042
OG0000328	Gobar.A07G042600, Gobar.D06G167000, Gobar.D06G168000, Gobar.D09G143500, Gobar.D09G192100	GB_A05G2090, GB_A07G0421, GB_D06G1680
OG0000330	Gobar.D06G095200	GB_A02G0649, GB_A03G0067, GB_A09G0516, GB_A11G2152, GB_A12G2178, GB_D07G2004, GB_D10G2004
OG0000331	Gobar.D06G058200	GB_A09G2824, GB_D05G3396, GB_D05G3400, GB_D07G2699, GB_D07G2712, GB_D07G2715, GB_D12G1297
OG0000336	Gobar.A05G348200, Gobar.A06G175500, Gobar.A10G263800, Gobar.A13G016900, Gobar.D04G077100, Gobar.D06G198500, Gobar.D10G290000, Gobar.D13G017700
OG0000339	Gobar.A01G151800, Gobar.A02G152300, Gobar.A05G337700, Gobar.A06G185200, Gobar.D02G128000, Gobar.D02G175200, Gobar.D09G050200	GB_scaffold28519_objG0001
OG0000342	Gobar.A03G141700, Gobar.A05G191300, Gobar.D07G141900, Gobar.D07G234800, Gobar.D11G074700, Gobar.D12G187500	GB_D11G2202, GB_scaffold4841_objG0001
OG0000346	Gobar.1Z179900, Gobar.1Z180000, Gobar.A05G258100, Gobar.A08G248600, Gobar.A13G136500, Gobar.D08G276700, Gobar.D13G142900	GB_A05G2517
OG0000368	Gobar.D02G207300, Gobar.D10G141400, Gobar.D11G216800	GB_A03G1718, GB_A04G0545, GB_A04G1089, GB_D02G1538, GB_D11G2157
OG0000376	Gobar.A01G146300, Gobar.D02G128500, Gobar.D10G125600	GB_A01G0855, GB_A02G0852, GB_A03G1488, GB_A05G3168, GB_A10G1752
OG0000384	Gobar.1Z084800, Gobar.1Z150900, Gobar.1Z151100, Gobar.1Z159300, Gobar.1Z159500, Gobar.A10G267800	GB_D13G0060, GB_scaffold17027_objG0001
OG0000389	Gobar.D01G132700, Gobar.D04G051600, Gobar.D10G103100, Gobar.D10G168100, Gobar.D10G195800, Gobar.D11G207000	GB_D10G1664, GB_D11G2043
OG0000425	Gobar.D01G093500, Gobar.D10G110200, Gobar.D11G282700, Gobar.D12G048900, Gobar.D12G130900	GB_D10G1097, GB_D12G1369, GB_D13G1404
OG0000427	Gobar.D11G165800	GB_A09G1570, GB_A12G1339, GB_D05G1546, GB_D06G2333, GB_D07G1212, GB_D11G0844, GB_D12G1865
OG0000438	Gobar.D10G249700, Gobar.D10G250000, Gobar.D10G251400, Gobar.D10G251900, Gobar.D10G252600	GB_A05G3021, GB_D10G2470, GB_D10G2473
OG0000449	Gobar.1Z023600, Gobar.1Z023700, Gobar.1Z023900, Gobar.1Z203600, Gobar.1Z203700, Gobar.D10G273000	GB_D10G2652, GB_D10G2653
OG0000452	Gobar.1Z117000, Gobar.A01G154200, Gobar.D01G241600, Gobar.D12G014000, Gobar.D12G014100	GB_A01G1611, GB_D01G2491, GB_D12G0125
OG0000463	Gobar.A09G199400, Gobar.A09G199500, Gobar.A09G199600, Gobar.D09G204000, Gobar.D09G204100	GB_A09G2159, GB_A09G2161, GB_D09G2005
OG0000464	Gobar.A09G095000	GB_A01G2151, GB_A03G0406, GB_A08G1359, GB_A09G1199, GB_A10G1492, GB_A11G2909, GB_A11G3553
OG0000467	Gobar.A09G251800, Gobar.A09G252000, Gobar.A09G252100, Gobar.D09G258000, Gobar.D09G258100, Gobar.D09G258200	GB_A09G2684, GB_D09G2518
OG0000470	Gobar.A09G008100, Gobar.A12G010900, Gobar.A12G083200, Gobar.D09G008500, Gobar.D12G012400, Gobar.D12G080500	GB_A09G0106, GB_A12G0836
OG0000481	Gobar.A12G037000	GB_A03G1911, GB_A08G0632, GB_D01G2132, GB_D06G0892, GB_D07G2436, GB_D08G0643, GB_D11G1686
OG0000490	Gobar.D08G053300	GB_A02G0489, GB_A05G3781, GB_A08G0487, GB_A11G1718, GB_A11G3347, GB_A13G2484, GB_D04G0903
OG0000492	Gobar.D01G043900	GB_A03G2217, GB_A04G0157, GB_A10G2267, GB_D02G2363, GB_D07G0563, GB_D10G2248, GB_D10G2802
OG0000493	Gobar.A07G127500	GB_A05G3107, GB_A07G1269, GB_A08G0739, GB_A08G2734, GB_A10G1639, GB_A12G2600, GB_D10G2487
OG0000494	Gobar.A08G198700	GB_A07G1822, GB_A10G0885, GB_A13G1653, GB_D07G1415, GB_D10G1730, GB_D13G1718, GB_D13G2190
OG0000495		GB_A02G0632, GB_A06G1637, GB_D04G1466, GB_D05G2093, GB_D07G1377, GB_D08G2860, GB_D09G1422, GB_D10G0234
OG0000496		GB_A05G3527, GB_A06G1911, GB_A10G2823, GB_A13G0156, GB_D04G0740, GB_D06G1981, GB_D10G2782, GB_D13G0152
OG0000497		GB_A05G3644, GB_A12G0546, GB_D02G0540, GB_D05G1015, GB_D05G1804, GB_D07G1135, GB_D08G2907, GB_D10G2846
OG0000498	Gobar.1Z043900, Gobar.1Z137000, Gobar.D07G090100	GB_A07G0887, GB_A07G0889, GB_A07G2728, GB_D07G0891
OG0000499	Gobar.A04G016500, Gobar.A04G018300, Gobar.D05G411900, Gobar.D05G412300	GB_A04G0170, GB_D05G3975, GB_D05G4100
OG0000500	Gobar.1Z001500, Gobar.1Z001600, Gobar.1Z028500, Gobar.1Z028600, Gobar.1Z145400, Gobar.D05G373200	GB_D05G3637
OG0000501	Gobar.A05G189900, Gobar.A05G265500, Gobar.D05G190900, Gobar.D05G267400	GB_A05G1841, GB_A05G2584, GB_D05G2586
OG0000502	Gobar.A05G302700, Gobar.A05G302900, Gobar.D05G305400	GB_A05G2955, GB_A05G2957, GB_D05G2941, GB_D05G2943
OG0000503	Gobar.D05G047000, Gobar.D07G025300, Gobar.D13G221000	GB_A13G2292, GB_D05G0472, GB_D07G0260, GB_D13G2238
OG0000504	Gobar.A05G306300, Gobar.A10G216400, Gobar.D05G308800, Gobar.D10G234700	GB_A05G2995, GB_A10G2355, GB_D05G2977
OG0000505	Gobar.A05G149900, Gobar.A10G050500, Gobar.D05G149000, Gobar.D10G050900	GB_A05G1467, GB_D05G1475, GB_D10G0491
OG0000506	Gobar.A05G179900, Gobar.A06G162000, Gobar.D05G180500, Gobar.D06G183600	GB_A05G1741, GB_A06G1777, GB_D05G1767
OG0000507	Gobar.D02G170300, Gobar.D05G305900, Gobar.D12G266000	GB_D03G1471, GB_D05G2947, GB_D11G0085, GB_D11G0348
OG0000508	Gobar.A03G048700, Gobar.A05G101300, Gobar.A05G101400, Gobar.D03G150200, Gobar.D05G098200, Gobar.D05G098300	GB_D03G1486
OG0000509	Gobar.1Z017500, Gobar.1Z186300, Gobar.A11G108800, Gobar.A13G213800, Gobar.D03G087000, Gobar.D05G346900, Gobar.D13G095400
OG0000510	Gobar.A06G121800, Gobar.D05G255400, Gobar.D06G135700	GB_A05G2476, GB_A06G1277, GB_D05G2478, GB_D06G1335
OG0000511	Gobar.D01G131900, Gobar.D05G041600, Gobar.D06G097600, Gobar.D06G143500	GB_D05G0419, GB_D06G0960, GB_D06G1405
OG0000512	Gobar.A08G015200, Gobar.D05G000900, Gobar.D08G016500	GB_A05G0006, GB_A08G0150, GB_D05G0006, GB_D08G0150
OG0000513	Gobar.A01G117400, Gobar.A05G198100, Gobar.D05G199500	GB_A01G1132, GB_A05G1927, GB_D01G1219, GB_D05G1954
OG0000514	Gobar.A05G089100, Gobar.A07G114700, Gobar.D05G086800, Gobar.D07G116100	GB_A05G0873, GB_A07G1138, GB_D05G0855
OG0000515	Gobar.A04G005700, Gobar.A11G295700, Gobar.D05G425200, Gobar.D11G313700	GB_A11G3169, GB_D05G4050, GB_D11G3166
OG0000516	Gobar.1Z125200, Gobar.1Z159600, Gobar.A01G246800, Gobar.D05G000300, Gobar.D07G000300, Gobar.D13G000200	GB_D08G2975
OG0000517	Gobar.A05G119900, Gobar.A10G002300, Gobar.D05G117300, Gobar.D10G002900	GB_A05G1165, GB_D05G1148, GB_D10G0025
OG0000518	Gobar.D02G089200, Gobar.D02G130100, Gobar.D05G189500, Gobar.D08G171200, Gobar.D09G081300	GB_D08G1718, GB_D09G0856
OG0000519	Gobar.A06G181900, Gobar.A10G226100, Gobar.D06G204900	GB_A06G1971, GB_A10G2457, GB_D06G2042, GB_D10G2412
OG0000520	Gobar.A03G121900, Gobar.A05G372200, Gobar.D06G095700, Gobar.D06G163900, Gobar.D08G111100	GB_A10G2483, GB_D06G1634
OG0000521	Gobar.D06G065800	GB_A05G4038, GB_A10G1211, GB_D02G1510, GB_D04G0951, GB_D05G0354, GB_D05G2366
OG0000522	Gobar.D06G083000	GB_A01G1475, GB_D02G1354, GB_D04G1131, GB_D07G1414, GB_D09G0366, GB_D12G0345
OG0000523	Gobar.A06G093900, Gobar.D06G045500	GB_A06G0418, GB_A06G0419, GB_A06G0975, GB_D03G0928, GB_D06G0425
OG0000524	Gobar.D01G125300, Gobar.D06G186600, Gobar.D07G072500, Gobar.D07G197200	GB_D01G1236, GB_D06G1867, GB_D07G0710
OG0000525	Gobar.A06G188000, Gobar.D06G211600, Gobar.D10G225400	GB_A06G2031, GB_A10G2251, GB_D06G2108, GB_D10G2234
OG0000526	Gobar.D06G141200, Gobar.D09G027500	GB_A05G2841, GB_A11G1183, GB_D05G3384, GB_D07G1576, GB_D09G0574
OG0000527	Gobar.D04G096600, Gobar.D06G255600	GB_A01G0498, GB_A11G3669, GB_D07G2398, GB_D11G3669, GB_D12G1920
OG0000528	Gobar.A02G080200, Gobar.A06G048200, Gobar.D02G093300, Gobar.D06G049000	GB_A02G0801, GB_D02G0862, GB_D06G0464
OG0000529	Gobar.A06G127100, Gobar.A10G001700, Gobar.D06G141300	GB_A06G1210, GB_A10G0018, GB_D06G1434, GB_D10G0019
OG0000530	Gobar.A06G124700, Gobar.A10G072400, Gobar.D06G143200, Gobar.D10G088700	GB_A06G1242, GB_A10G0708, GB_D06G1409
OG0000531	Gobar.A12G228500, Gobar.D01G185900, Gobar.D02G051500, Gobar.D06G112800, Gobar.D07G210600	GB_D01G1949, GB_D06G1113
OG0000532	Gobar.A03G158100, Gobar.D02G194100, Gobar.D06G000200, Gobar.D13G000600, Gobar.D13G000700	GB_A03G1743, GB_D02G1899
OG0000533	Gobar.A01G146600, Gobar.A02G152700, Gobar.A06G140500, Gobar.A10G070400, Gobar.D02G102300, Gobar.D03G088700	GB_A07G2591
OG0000534	Gobar.1Z027000, Gobar.1Z121300, Gobar.A12G088700, Gobar.D12G087200	GB_A12G0971, GB_A12G0972, GB_D12G0877
OG0000535	Gobar.A05G407300, Gobar.A05G407700, Gobar.D04G029200, Gobar.D04G029500	GB_A05G4182, GB_A05G4183, GB_D04G0280
OG0000536	Gobar.A01G128100, Gobar.A05G223300, Gobar.D01G135300	GB_A01G1262, GB_A05G2180, GB_D01G1356, GB_D05G2200
OG0000537	Gobar.A03G048800, Gobar.A05G101200, Gobar.D03G150100	GB_A03G0498, GB_A05G0986, GB_D03G1485, GB_D05G0962
OG0000538	Gobar.A05G405400, Gobar.A05G405800, Gobar.D04G031700, Gobar.D04G031900	GB_A05G4163, GB_A05G4166, GB_D04G0295
OG0000539	Gobar.A05G410700, Gobar.A08G243300, Gobar.D04G026000, Gobar.D08G271200	GB_A05G4214, GB_A08G2695, GB_D08G2680
OG0000540	Gobar.1Z079300, Gobar.1Z188300, Gobar.A05G368000, Gobar.D13G078000	GB_A05G0296, GB_A05G3759, GB_D13G0742
OG0000541	Gobar.A03G167100, Gobar.A05G372500, Gobar.D02G203900	GB_A03G1843, GB_A05G3809, GB_D02G1996, GB_D04G0648
OG0000542	Gobar.A05G370800, Gobar.A05G370900, Gobar.D04G069500, Gobar.D04G069600	GB_A05G3794, GB_A05G3795, GB_D04G0664
OG0000543	Gobar.1Z204500, Gobar.A05G339700, Gobar.A11G237200, Gobar.D08G135700, Gobar.D08G137700, Gobar.D09G038800	GB_D08G1379
OG0000544	Gobar.1Z042200, Gobar.1Z167500, Gobar.1Z204700	GB_A05G3244, GB_A05G3246, GB_A05G3247, GB_scaffold2355_objG0002
OG0000545	Gobar.A04G148500, Gobar.A12G040400, Gobar.A13G096300, Gobar.D04G190700, Gobar.D13G107300	GB_A04G1530, GB_D04G1911
OG0000546	Gobar.A04G023300, Gobar.A04G023400, Gobar.A04G023500, Gobar.A04G093400, Gobar.D01G076900, Gobar.D13G166200	GB_A04G0976
OG0000547	Gobar.A11G265000, Gobar.D11G280600, Gobar.D13G198000	GB_A11G2848, GB_A13G2083, GB_D11G2833, GB_D13G2018
OG0000548	Gobar.A13G031700, Gobar.A13G031800, Gobar.D13G032500, Gobar.D13G032700	GB_A13G0300, GB_D13G0292, GB_D13G0295
OG0000549	Gobar.A13G201300, Gobar.A13G201400, Gobar.D13G214100, Gobar.D13G214200	GB_A13G2228, GB_A13G2229, GB_D13G2176
OG0000550	Gobar.A13G223900, Gobar.A13G224300, Gobar.D13G239600, Gobar.D13G239900	GB_A13G2471, GB_D13G2413, GB_D13G2414
OG0000551	Gobar.1Z202100, Gobar.A13G055000, Gobar.D13G076500, Gobar.D13G076700	GB_A13G0531, GB_D13G0722, GB_D13G2770
OG0000552	Gobar.A13G101600, Gobar.A13G102000, Gobar.D13G115200, Gobar.D13G115300	GB_A13G1118, GB_D13G1161, GB_D13G1162
OG0000553	Gobar.A09G199200, Gobar.A13G013100, Gobar.D13G013400	GB_A09G2157, GB_A13G0118, GB_D09G2003, GB_D13G0114
OG0000554	Gobar.1Z181800, Gobar.A09G185200, Gobar.A11G006500	GB_A09G2029, GB_A11G0057, GB_D09G1878, GB_D11G0055
OG0000555	Gobar.1Z167100, Gobar.1Z184400, Gobar.A11G326100, Gobar.A11G326300, Gobar.D07G214700, Gobar.D11G319300	GB_D07G2195
OG0000556	Gobar.D02G120600	GB_A04G1479, GB_A05G3689, GB_A11G2316, GB_D02G1151, GB_D08G1267, GB_D10G0929
OG0000557	Gobar.A03G174700, Gobar.A03G174800, Gobar.D02G212200, Gobar.D02G212300	GB_A03G1917, GB_A03G1919, GB_D02G2068
OG0000558	Gobar.A02G009500, Gobar.A03G095600, Gobar.D02G011400, Gobar.D02G124200	GB_A02G0082, GB_A03G1016, GB_D02G1186
OG0000559	Gobar.A01G139900, Gobar.A02G004800, Gobar.A09G139100, Gobar.D01G147500, Gobar.D02G005700	GB_D01G1490, GB_D02G0056
OG0000560	Gobar.A02G012600, Gobar.A02G094700, Gobar.A10G150400, Gobar.D02G127400, Gobar.D09G226800, Gobar.D10G140000	GB_A10G1601
OG0000561	Gobar.A03G009400, Gobar.A03G206800, Gobar.A07G180800, Gobar.D02G245400	GB_A03G2244, GB_A07G1870, GB_D02G2391
OG0000562	Gobar.A03G126500, Gobar.A12G159200, Gobar.D02G169200, Gobar.D12G170800	GB_D02G1676, GB_D07G1942, GB_D12G1751
OG0000563	Gobar.A03G150800, Gobar.A12G153200, Gobar.D02G186000, Gobar.D12G164900	GB_A12G1706, GB_D02G1824, GB_D12G1699
OG0000564	Gobar.1Z194000, Gobar.A12G239300, Gobar.D02G110900, Gobar.D03G090500, Gobar.D08G136300, Gobar.D08G137200	GB_D08G1382
OG0000565	Gobar.A07G066700, Gobar.D02G074400, Gobar.D07G124000, Gobar.D10G174300, Gobar.D11G055900, Gobar.D11G151500	GB_D11G0549
OG0000566	Gobar.A01G133200, Gobar.A13G156400, Gobar.D01G077000, Gobar.D01G144800	GB_A01G1327, GB_D01G1460, GB_D04G1346
OG0000567	Gobar.A13G209400	GB_A01G2330, GB_A05G3081, GB_A08G1973, GB_A13G2312, GB_D02G0249, GB_D03G1562
OG0000568	Gobar.A09G100600, Gobar.A13G243300, Gobar.D09G108100	GB_A09G1250, GB_A13G2653, GB_D09G1094, GB_D13G2587
OG0000569	Gobar.A04G110600, Gobar.A09G174800, Gobar.D04G150700	GB_A04G1144, GB_A09G1931, GB_D04G1531, GB_D09G1777
OG0000570	Gobar.A01G015000, Gobar.D01G016000, Gobar.D04G171200	GB_A01G0158, GB_A04G1340, GB_D01G0151, GB_D04G1728
OG0000571	Gobar.A04G157000, Gobar.A04G157100, Gobar.D04G200500, Gobar.D04G200600	GB_A04G1613, GB_D04G1998, GB_D04G1999
OG0000572	Gobar.A08G183400, Gobar.D04G054700	GB_A07G2295, GB_A08G2099, GB_A11G0481, GB_D09G1076, GB_D11G0266
OG0000573	Gobar.D04G060300, Gobar.D08G162100, Gobar.D11G282300, Gobar.D12G179900	GB_D04G0573, GB_D08G1634, GB_D12G1838
OG0000574	Gobar.A04G099200, Gobar.A09G168300, Gobar.D04G137500, Gobar.D09G172600	GB_A04G1030, GB_A09G1871, GB_D04G1398
OG0000575	Gobar.A04G082700, Gobar.A04G083100, Gobar.D04G119700, Gobar.D04G119800	GB_A04G0849, GB_A04G0852, GB_D04G1210
OG0000576	Gobar.1Z019700, Gobar.1Z136400, Gobar.1Z136500, Gobar.1Z136600	GB_D11G0786, GB_scaffold3330_objG0001, GB_scaffold3331_objG0001
OG0000577	Gobar.1Z172300, Gobar.1Z176200, Gobar.1Z176400, Gobar.A04G022000	GB_A04G0211, GB_A04G0213, GB_A04G0215
OG0000578	Gobar.A02G162800, Gobar.A02G162900, Gobar.D03G032400, Gobar.D03G032500	GB_A02G1780, GB_D03G0305, GB_D03G0306
OG0000579	Gobar.A02G079900, Gobar.D10G215900	GB_A05G4457, GB_D04G0006, GB_D04G1329, GB_D10G2146, GB_D12G2879
OG0000580	Gobar.1Z140800, Gobar.A02G126300, Gobar.A07G153800, Gobar.D10G061200	GB_A02G1395, GB_D10G0595, GB_D11G2779
OG0000581	Gobar.A02G165000, Gobar.A11G226300, Gobar.D03G030200, Gobar.D11G221300	GB_A02G1800, GB_A11G2325, GB_D03G0283
OG0000582	Gobar.1Z015000, Gobar.1Z031900, Gobar.A10G115500, Gobar.D10G179500	GB_A10G1137, GB_D10G1786, GB_D10G1790
OG0000583	Gobar.A03G029300, Gobar.A08G124700, Gobar.D03G172000, Gobar.D08G144300	GB_A03G0293, GB_D03G1704, GB_D08G1441
OG0000584	Gobar.A03G005700, Gobar.A11G031400, Gobar.A12G218600, Gobar.D03G199000, Gobar.D11G030600, Gobar.D12G235000	GB_D11G0292
OG0000585	Gobar.A03G038900, Gobar.A03G039000, Gobar.D03G160800, Gobar.D03G160900	GB_A03G0390, GB_A03G0391, GB_D03G1597
OG0000586	Gobar.A01G197900, Gobar.A07G087200, Gobar.D03G103400, Gobar.D03G172600, Gobar.D07G042700	GB_D08G1837, GB_D13G2017
OG0000587	Gobar.D03G071900	GB_A03G1800, GB_D06G1195, GB_D06G1789, GB_D10G1446, GB_D10G1853, GB_D11G2591
OG0000588	Gobar.A11G111200, Gobar.D11G113700, Gobar.D11G113800	GB_A11G1089, GB_A11G1090, GB_D11G1117, GB_D11G1118
OG0000589	Gobar.D11G362300, Gobar.D11G362400, Gobar.D11G362800, Gobar.D11G364200, Gobar.D11G364300	GB_D11G3601, GB_D11G3608
OG0000590	Gobar.A11G338100, Gobar.D11G362100, Gobar.D11G362200, Gobar.D11G362600	GB_A11G3599, GB_D11G3595, GB_D11G3596
OG0000591	Gobar.A11G268300, Gobar.D08G256900, Gobar.D11G284900	GB_A08G2553, GB_A11G2883, GB_D08G2548, GB_D11G2870
OG0000592	Gobar.A11G185000, Gobar.A11G185100, Gobar.D11G190800, Gobar.D11G190900	GB_A11G1822, GB_A11G1823, GB_D11G1872
OG0000593	Gobar.A11G019100, Gobar.A11G019300, Gobar.D11G017900, Gobar.D11G018100	GB_A11G0176, GB_A11G0177, GB_D11G0176
OG0000594	Gobar.A10G042700, Gobar.A11G246200, Gobar.A12G175400, Gobar.D11G260300, Gobar.D12G188200, Gobar.D12G198400	GB_A12G1937
OG0000595	Gobar.A10G182800, Gobar.A10G183200, Gobar.D10G196900, Gobar.D10G197000	GB_A10G1979, GB_A10G1984, GB_D10G1971
OG0000596	Gobar.A10G213900, Gobar.D10G232100, Gobar.D10G232200, Gobar.D10G232300	GB_A10G2331, GB_D10G2302, GB_D10G2303
OG0000597	Gobar.A03G118600, Gobar.D10G262000, Gobar.D10G262200, Gobar.D10G264500, Gobar.D10G264900	GB_A03G1309, GB_D02G1492
OG0000598	Gobar.A10G188500, Gobar.A10G188600, Gobar.A10G188700, Gobar.D10G202500	GB_A10G2033, GB_A10G2034, GB_D10G2022
OG0000599	Gobar.A10G002100, Gobar.A10G171100, Gobar.D10G002700, Gobar.D10G090300	GB_A10G0022, GB_A10G1840, GB_D10G0023
OG0000600	Gobar.D10G183000, Gobar.D10G204600	GB_D03G1444, GB_D04G0369, GB_D04G1411, GB_D05G3819, GB_D10G2039
OG0000601	Gobar.A01G150000, Gobar.A01G249100, Gobar.D01G000100, Gobar.D10G000700	GB_A01G0004, GB_A01G1555, GB_D01G0004
OG0000602	Gobar.A10G074800, Gobar.A10G074900, Gobar.D10G086500, Gobar.D10G086600	GB_A10G0732, GB_D10G0850, GB_D10G0851
OG0000603	Gobar.D10G234200	GB_A02G0735, GB_A11G2359, GB_A11G3486, GB_A12G1868, GB_D02G1477, GB_D06G1643
OG0000604	Gobar.A01G216100, Gobar.A01G216300, Gobar.D01G231000, Gobar.D01G231100	GB_A01G2316, GB_A01G2319, GB_D01G2397
OG0000605	Gobar.A01G026900, Gobar.D01G025900, Gobar.D01G026200	GB_A01G0254, GB_A01G0257, GB_D01G0248, GB_D01G0251
OG0000606	Gobar.A01G226500, Gobar.A01G226600, Gobar.D01G240800, Gobar.D01G241100, Gobar.D01G241200	GB_A01G2415, GB_D01G2487
OG0000607	Gobar.A01G143900, Gobar.A01G219200, Gobar.A09G148900, Gobar.D01G152200, Gobar.D09G152600	GB_A09G1685, GB_D09G1524
OG0000608	Gobar.A01G020700, Gobar.A08G009500, Gobar.A08G156700, Gobar.D08G181900	GB_A01G0201, GB_A08G0088, GB_D08G1819
OG0000609	Gobar.A09G085100, Gobar.A09G085200, Gobar.A09G085300, Gobar.A09G085500, Gobar.D09G092400	GB_A09G1115, GB_D09G0965
OG0000610	Gobar.A09G130100, Gobar.A09G130200, Gobar.D09G133500, Gobar.D09G133700	GB_A09G1503, GB_A09G1504, GB_D09G1340
OG0000611	Gobar.A09G194400, Gobar.A12G259800, Gobar.D09G200300, Gobar.D12G274900	GB_A12G2778, GB_D09G1962, GB_D12G2785
OG0000612	Gobar.A09G019300, Gobar.A09G019700, Gobar.A09G020600, Gobar.A09G020700, Gobar.D09G021100, Gobar.D09G021300	GB_D09G0214
OG0000613	Gobar.A09G201800, Gobar.D08G144100, Gobar.D09G206000	GB_A08G1441, GB_A09G2181, GB_D08G1439, GB_D09G2029
OG0000614	Gobar.A09G212700, Gobar.A09G212800, Gobar.D09G216000, Gobar.D09G216100	GB_A09G2291, GB_A09G2292, GB_D09G2138
OG0000615	Gobar.A09G022000, Gobar.A09G022500, Gobar.A09G022600, Gobar.D09G023900, Gobar.D09G024400	GB_A09G0272, GB_A09G0273
OG0000616	Gobar.A07G148900, Gobar.A09G199100, Gobar.A11G105400, Gobar.D07G152500, Gobar.D09G203700	GB_A11G1035, GB_D11G1065
OG0000617	Gobar.1Z084900, Gobar.1Z124800, Gobar.A03G163400	GB_A03G1799, GB_D08G2978, GB_D11G3859, GB_scaffold204_objG0001
OG0000618	Gobar.A08G203900, Gobar.A12G198500, Gobar.D08G230700, Gobar.D12G213300	GB_A12G2165, GB_D08G2296, GB_D12G2162
OG0000619	Gobar.A12G264100, Gobar.A12G264200, Gobar.D12G278400, Gobar.D12G279200	GB_A12G2818, GB_D12G2820, GB_D12G2828
OG0000620	Gobar.A12G160800, Gobar.A12G160900, Gobar.D12G172400, Gobar.D12G172500	GB_A12G1784, GB_A12G1785, GB_D12G1766
OG0000621	Gobar.A03G214600, Gobar.A12G040800, Gobar.D12G033000	GB_A03G2322, GB_A12G0407, GB_D02G2465, GB_D12G0311
OG0000622	Gobar.A08G172400, Gobar.A12G222600, Gobar.D08G198200, Gobar.D12G239100	GB_A08G1985, GB_D08G1975, GB_D12G2428
OG0000623	Gobar.A12G045100, Gobar.A12G045300, Gobar.D12G047800, Gobar.D12G047900	GB_A12G0452, GB_D12G0450, GB_D12G0451
OG0000624	Gobar.A08G134800, Gobar.D08G156200, Gobar.D12G299300	GB_A08G1574, GB_A12G3002, GB_D08G1578, GB_D12G3010
OG0000625	Gobar.1Z104200, Gobar.D12G254100, Gobar.D12G254800	GB_A12G2568, GB_A12G2575, GB_D12G2573, GB_D12G2580
OG0000626	Gobar.A08G110400, Gobar.A12G244900, Gobar.D08G141000	GB_A08G1284, GB_A12G2631, GB_D08G1410, GB_D12G2637
OG0000627	Gobar.A07G060900, Gobar.A11G041000, Gobar.D07G060700	GB_A07G0592, GB_A11G0389, GB_D07G0601, GB_D11G0400
OG0000628	Gobar.A07G093700, Gobar.A07G093800, Gobar.D07G095000, Gobar.D07G095100, Gobar.D07G095200	GB_A07G0931, GB_D07G0937
OG0000629	Gobar.A07G016600, Gobar.A08G265600, Gobar.D07G014800, Gobar.D08G294200	GB_A08G2909, GB_D07G0156, GB_D08G2899
OG0000630	Gobar.A08G060400, Gobar.A08G154900, Gobar.D08G065800, Gobar.D08G179400	GB_A08G1802, GB_D08G0615, GB_D08G1794
OG0000631	Gobar.A08G013800, Gobar.A08G013900, Gobar.A08G014000, Gobar.D08G015000, Gobar.D08G015100	GB_A08G0138, GB_D08G0140
OG0000632	Gobar.A08G173800, Gobar.A08G173900, Gobar.D08G199700	GB_A08G1998, GB_D08G1988, GB_scaffold18757_objG0001, GB_scaffold18757_objG0002
OG0000633	Gobar.A08G048400, Gobar.A08G048500, Gobar.D08G051700, Gobar.D08G051800	GB_A08G0475, GB_D08G0492, GB_scaffold21195_objG0001
OG0000634	Gobar.D08G166200	GB_A07G1776, GB_A12G0198, GB_A12G1997, GB_D07G0820, GB_D08G1838, GB_D13G2016
OG0000635	Gobar.A08G249700	GB_A03G0847, GB_A07G2073, GB_A09G1113, GB_D02G2008, GB_D06G1588, GB_D12G1665
OG0000636	Gobar.A08G095900	GB_A08G1365, GB_D03G1040, GB_D08G1312, GB_D08G1515, GB_D10G1147, GB_D11G2536
OG0000637	Gobar.1Z106100, Gobar.1Z106200, Gobar.1Z106300, Gobar.1Z106400, Gobar.1Z106500, Gobar.1Z106600	GB_D11G3568
OG0000638		GB_A11G1026, GB_D01G2437, GB_D06G0951, GB_D12G0359, GB_D12G0369, GB_D12G1351, GB_D12G2427
OG0000639	Gobar.1Z013500, Gobar.1Z052600, Gobar.1Z071700, Gobar.1Z114900, Gobar.1Z115100	GB_A01G0727
OG0000640	Gobar.1Z199400, Gobar.D05G382600, Gobar.D05G386400, Gobar.D05G389000, Gobar.D05G389700	GB_D05G3688
OG0000642	Gobar.D04G121300, Gobar.D05G273800, Gobar.D06G063400, Gobar.D11G047100, Gobar.D13G132100	GB_D06G0606
OG0000644	Gobar.A01G076200, Gobar.D04G131700, Gobar.D05G406800, Gobar.D05G406900	GB_A01G0712, GB_D01G0751
OG0000646	Gobar.A05G297400, Gobar.D05G300900, Gobar.D05G301000, Gobar.D05G301100	GB_A05G2905, GB_D05G2891
OG0000647	Gobar.A04G001600, Gobar.A04G001700, Gobar.D05G428200, Gobar.D05G428400	GB_A04G0011, GB_D05G4076
OG0000648	Gobar.A05G021300, Gobar.D05G021600	GB_A05G0198, GB_A05G0200, GB_D05G0207, GB_D05G0208
OG0000653	Gobar.A05G312700, Gobar.A05G313100, Gobar.D05G315500, Gobar.D05G315800, Gobar.D05G315900	GB_A05G3068
OG0000654	Gobar.D05G328600	GB_A08G2550, GB_D02G0869, GB_D03G0868, GB_D04G1249, GB_D07G0692
OG0000655	Gobar.A09G107300, Gobar.A10G094100, Gobar.D03G089900, Gobar.D05G226900, Gobar.D07G105700	GB_A09G0734
OG0000663	Gobar.A11G338800, Gobar.D05G363400	GB_A04G0144, GB_D05G3962, GB_D05G3964, GB_D05G3968
OG0000667	Gobar.1Z147700, Gobar.1Z148000, Gobar.A05G242400, Gobar.D05G245900	GB_A05G2374, GB_D05G2379
OG0000668	Gobar.1Z147600, Gobar.1Z147900, Gobar.A05G242500, Gobar.D05G246000	GB_A05G2375, GB_D05G2380
OG0000673	Gobar.A06G003000, Gobar.A06G003100, Gobar.D06G002600, Gobar.D06G002700	GB_A06G0026, GB_D06G0025
OG0000677	Gobar.A06G158000, Gobar.A09G160900, Gobar.D06G179000, Gobar.D09G164800	GB_A06G1737, GB_D06G1795
OG0000678	Gobar.A06G105300, Gobar.D06G167400, Gobar.D08G073900, Gobar.D09G029400	GB_A12G0851, GB_D09G0292
OG0000680	Gobar.1Z010900, Gobar.D01G110900, Gobar.D06G051600, Gobar.D07G189200	GB_D01G1100, GB_D07G1923
OG0000682	Gobar.1Z141800, Gobar.A11G001700, Gobar.D06G255700, Gobar.D11G001300	GB_A11G0017, GB_D11G0015
OG0000685	Gobar.D06G101300, Gobar.D07G120100, Gobar.D07G222800, Gobar.D11G159900	GB_D11G1572, GB_D12G0609
OG0000687	Gobar.A02G102800, Gobar.A10G069700, Gobar.D06G148600, Gobar.D12G003400	GB_A10G0664, GB_D06G1484
OG0000688	Gobar.1Z151900, Gobar.1Z152000, Gobar.D10G240700, Gobar.D10G240800	GB_D10G2384, GB_scaffold4188_objG0001
OG0000689	Gobar.1Z032300, Gobar.1Z032400, Gobar.1Z039500, Gobar.1Z107100	GB_A02G0147, GB_A02G0148
OG0000690	Gobar.1Z020300, Gobar.1Z095800, Gobar.1Z155000, Gobar.A05G034900	GB_A05G0344, GB_D05G0344
OG0000692	Gobar.1Z012000, Gobar.1Z012100, Gobar.A06G011800, Gobar.A06G011900	GB_D06G0110, GB_D06G0111
OG0000693	Gobar.A05G270400, Gobar.A06G068300	GB_A05G2635, GB_A06G0686, GB_D02G1475, GB_D08G1963
OG0000694	Gobar.A06G119100	GB_A03G1206, GB_A04G0823, GB_A07G1904, GB_A11G2286, GB_A13G1663
OG0000695	Gobar.A06G149500, Gobar.D04G144100, Gobar.D07G140700, Gobar.D08G290400, Gobar.D09G142200, Gobar.D10G024600
OG0000696	Gobar.A06G092700	GB_A03G1018, GB_A03G1044, GB_A03G1210, GB_A06G0960, GB_A09G0483
OG0000699	Gobar.A05G429400, Gobar.A05G429700	GB_A05G4387, GB_A05G4389, GB_D04G0076, GB_D04G0078
OG0000701	Gobar.A03G197700, Gobar.A04G146300, Gobar.A05G166400, Gobar.A11G271900	GB_A02G1247, GB_A11G2919
OG0000702	Gobar.A05G238500	GB_A05G2327, GB_A05G2328, GB_A05G2909, GB_D05G2333, GB_D05G2893
OG0000704	Gobar.A05G356900, Gobar.A07G247000, Gobar.D04G086100, Gobar.D07G260000	GB_A07G2667, GB_D07G2642
OG0000706	Gobar.A05G436700, Gobar.A13G258100	GB_A05G4467, GB_A05G4472, GB_A13G2795, GB_D13G2730
OG0000707	Gobar.A05G314900, Gobar.A10G179700	GB_A01G0847, GB_A05G3166, GB_A07G1833, GB_A08G2001
OG0000711	Gobar.A05G350200	GB_A04G1024, GB_A06G0366, GB_A07G1767, GB_A11G0572, GB_D08G2791
OG0000712	Gobar.A05G072600	GB_A01G2308, GB_A02G1497, GB_A06G1864, GB_A09G0385, GB_D04G0658
OG0000713	Gobar.A05G297600	GB_A02G0296, GB_A02G1918, GB_A08G0635, GB_A11G2779, GB_D08G2545
OG0000714	Gobar.A05G065400, Gobar.A10G001500, Gobar.A11G174200, Gobar.A12G028600, Gobar.D07G219800	GB_A11G1709
OG0000715	Gobar.1Z035400, Gobar.1Z113800, Gobar.1Z152800, Gobar.1Z204000, Gobar.D01G169600	GB_A01G1632
OG0000716	Gobar.A12G026900, Gobar.A13G038600, Gobar.D12G028900, Gobar.D13G039000	GB_A12G0255, GB_D12G0268
OG0000717	Gobar.A13G073300, Gobar.D13G060000	GB_A13G0773, GB_A13G0779, GB_D13G0521, GB_D13G0527
OG0000720	Gobar.D13G138600, Gobar.D13G138800, Gobar.D13G139000, Gobar.D13G139300	GB_D13G1427, GB_D13G2762
OG0000726	Gobar.A08G093500, Gobar.A11G249400, Gobar.A12G046500, Gobar.D10G085800, Gobar.D13G172000	GB_A11G2647
OG0000734	Gobar.1Z058200, Gobar.1Z153600, Gobar.1Z208500, Gobar.D02G116400	GB_A02G1014, GB_D02G1104
OG0000740	Gobar.D01G186500, Gobar.D02G207800, Gobar.D07G063500, Gobar.D12G197600	GB_D07G0626, GB_D12G2015
OG0000741	Gobar.D02G209500	GB_A01G1340, GB_A01G1410, GB_A11G1348, GB_D07G1946, GB_D07G2049
OG0000745	Gobar.D01G170700, Gobar.D02G146800, Gobar.D04G072000, Gobar.D11G282600	GB_D01G1804, GB_D02G1439
OG0000746	Gobar.A04G134100, Gobar.A10G037600, Gobar.A13G099200, Gobar.D07G185200	GB_A07G1755, GB_A07G1959
OG0000747	Gobar.A08G174600, Gobar.A10G086300, Gobar.A13G141400, Gobar.D03G060800	GB_A08G2006, GB_D11G3580
OG0000748	Gobar.A01G156900, Gobar.A10G176600, Gobar.A11G125900, Gobar.A13G117500, Gobar.D10G189400	GB_D10G1895
OG0000749	Gobar.1Z132600, Gobar.D07G150400, Gobar.D08G127500, Gobar.D10G217200	GB_D08G1286, GB_D10G2159
OG0000759	Gobar.A04G172300, Gobar.A04G172400, Gobar.D04G219000, Gobar.D04G219100	GB_A04G1781, GB_D04G2167
OG0000760	Gobar.D04G061800, Gobar.D07G150600	GB_A11G2009, GB_A11G2485, GB_D04G0588, GB_D08G1453
OG0000761	Gobar.1Z021700, Gobar.A10G007100, Gobar.D10G007200, Gobar.D10G007300	GB_A10G0069, GB_D10G0066
OG0000762	Gobar.1Z038200, Gobar.1Z083300, Gobar.1Z083600, Gobar.A02G012500	GB_A02G0109, GB_D02G0128
OG0000763	Gobar.1Z095500, Gobar.1Z105000, Gobar.A01G153900, Gobar.D01G162900	GB_A01G1608, GB_D01G2687
OG0000766	Gobar.1Z100700, Gobar.1Z100900, Gobar.1Z176100, Gobar.A10G182600	GB_A10G1973, GB_D10G1963
OG0000767	Gobar.A02G033400, Gobar.A02G033500	GB_A05G4356, GB_A10G2428, GB_A11G3388, GB_A13G2571
OG0000774	Gobar.A02G071700	GB_A01G0125, GB_A02G0705, GB_A11G3365, GB_D01G2326, GB_D11G0624
OG0000777	Gobar.1Z200800, Gobar.A01G146800, Gobar.D01G190100, Gobar.D08G115900, Gobar.D10G251100	GB_D01G1512
OG0000778	Gobar.1Z024000, Gobar.1Z024100, Gobar.1Z133700, Gobar.A10G251500, Gobar.D10G273100	GB_A10G2673
OG0000785	Gobar.A11G322800, Gobar.D11G345300, Gobar.D11G346600, Gobar.D11G349800	GB_A11G3468, GB_A11G3474
OG0000786	Gobar.D11G352000, Gobar.D11G352200	GB_A11G3518, GB_D11G3487, GB_D11G3492, GB_D11G3493
OG0000788	Gobar.D11G237500	GB_A01G2361, GB_A02G1648, GB_A10G1843, GB_A10G2264, GB_A11G1756
OG0000789	Gobar.A11G118400, Gobar.A11G118500, Gobar.D11G121000, Gobar.D11G121100	GB_A11G1162, GB_D11G1194
OG0000790	Gobar.A11G316900, Gobar.D11G335200, Gobar.D11G335600, Gobar.D11G336200	GB_A11G3401, GB_D11G3367
OG0000791	Gobar.A08G077200, Gobar.A11G129000, Gobar.D08G082900, Gobar.D11G131200	GB_A11G1262, GB_D11G1296
OG0000794	Gobar.A11G080600, Gobar.A11G080700, Gobar.D11G081300, Gobar.D11G081400	GB_A11G0776, GB_D11G0798
OG0000795	Gobar.A11G062500, Gobar.A12G000900, Gobar.D11G061900, Gobar.D12G001500	GB_A11G0593, GB_D11G0606
OG0000796	Gobar.1Z203200, Gobar.1Z203300, Gobar.D11G314600, Gobar.D11G314700	GB_A11G3180, GB_D11G3177
OG0000800	Gobar.A07G099100, Gobar.A07G213800, Gobar.A11G152500, Gobar.D07G101300, Gobar.D11G155400	GB_D07G2287
OG0000803	Gobar.A08G105200, Gobar.A09G041000, Gobar.A11G012200, Gobar.D08G122800, Gobar.D11G011000	GB_A09G0563
OG0000807	Gobar.A10G241400, Gobar.D10G262100, Gobar.D10G262500, Gobar.D10G265000	GB_A10G2604, GB_D10G2558
OG0000811	Gobar.D01G041300, Gobar.D10G144300, Gobar.D10G153700, Gobar.D12G105100, Gobar.D12G210000	GB_D10G1401
OG0000812	Gobar.A10G232000, Gobar.D10G253700, Gobar.D10G253800, Gobar.D10G254000	GB_D10G2481, GB_D10G2482
OG0000819	Gobar.A10G173100, Gobar.D08G197100, Gobar.D09G071000, Gobar.D10G168700, Gobar.D10G293300	GB_A05G3552
OG0000820	Gobar.A10G128200, Gobar.D10G163400	GB_A02G0365, GB_A10G1336, GB_D02G0404, GB_D10G1601
OG0000827	Gobar.A01G055000, Gobar.A01G055100, Gobar.D01G053700, Gobar.D01G053800	GB_A01G0507, GB_D01G0529
OG0000828	Gobar.A01G018100, Gobar.A01G018300, Gobar.D01G018600, Gobar.D01G019600	GB_A01G0186, GB_A01G0189
OG0000831	Gobar.A01G134500, Gobar.A09G129500, Gobar.D01G143900, Gobar.D09G133000	GB_A09G1497, GB_D09G1335
OG0000832	Gobar.A01G248300, Gobar.A12G032500, Gobar.D01G001000, Gobar.D12G042700	GB_A12G0309, GB_D12G0401
OG0000834	Gobar.A01G046400, Gobar.A01G046600, Gobar.D01G045200, Gobar.D01G045700	GB_A01G0429, GB_D01G0455
OG0000840	Gobar.A09G164600, Gobar.A09G164700, Gobar.D09G168700, Gobar.D09G168800	GB_A09G1838, GB_D09G1678
OG0000843	Gobar.A09G147400	GB_A04G1827, GB_A06G0703, GB_D01G1215, GB_D03G0882, GB_D05G3595
OG0000844	Gobar.A10G231800, Gobar.A10G231900, Gobar.A10G234100, Gobar.A10G234200, Gobar.A10G234500	GB_A10G2513
OG0000849	Gobar.A12G017100, Gobar.A12G017200, Gobar.D12G019200, Gobar.D12G019300	GB_A12G0161, GB_D12G0174
OG0000858	Gobar.A07G098700, Gobar.A07G174300, Gobar.D07G100800, Gobar.D07G183500	GB_A07G1801, GB_D07G0985
OG0000859	Gobar.A11G281000, Gobar.D07G037700	GB_A11G3015, GB_D07G0380, GB_D11G2915, GB_D13G0674
OG0000862	Gobar.A03G040800, Gobar.A08G124300, Gobar.D01G210300, Gobar.D07G039500	GB_A05G3513, GB_D01G2178
OG0000863	Gobar.D07G182600	GB_A07G1788, GB_A09G0507, GB_A09G1396, GB_D07G2325, GB_D08G2178
OG0000871	Gobar.D08G008400, Gobar.D08G008500	GB_A08G0076, GB_A08G0077, GB_D08G0076, GB_D08G0077
OG0000878		GB_A02G1861, GB_A06G1420, GB_A10G1198, GB_A12G2496, GB_D08G1098, GB_D13G1670
OG0000879		GB_D01G1868, GB_D03G0356, GB_D06G1447, GB_D06G1672, GB_D07G0454, GB_D07G0923
OG0000880	Gobar.1Z018800, Gobar.1Z038600, Gobar.D10G158800	GB_A10G1385, GB_D10G1557
OG0000881	Gobar.1Z172500, Gobar.1Z198000, Gobar.A10G037700	GB_A10G0364, GB_D10G0366
OG0000882	Gobar.1Z120000, Gobar.A05G226500, Gobar.D05G230300	GB_A05G2218, GB_D05G2231
OG0000883	Gobar.1Z028900, Gobar.1Z069900, Gobar.A05G025500	GB_A05G0241, GB_D05G0247
OG0000884	Gobar.1Z026500, Gobar.1Z051500, Gobar.D07G242700	GB_A07G2498, GB_D07G2476
OG0000885	Gobar.A05G248000, Gobar.D05G251100, Gobar.D05G251300	GB_A05G2425, GB_D05G2429
OG0000886	Gobar.A05G119700, Gobar.D05G117000, Gobar.D05G117100	GB_A05G1163, GB_D05G1146
OG0000887	Gobar.A04G042800, Gobar.D05G375500, Gobar.D05G376000, Gobar.D05G376800	GB_D05G3650
OG0000888	Gobar.A05G317500, Gobar.A10G246100, Gobar.D05G320200, Gobar.D10G279000	GB_D10G2606
OG0000889	Gobar.A04G022400, Gobar.A04G022500, Gobar.D05G408000	GB_A04G0221, GB_D05G3881
OG0000890	Gobar.1Z079500, Gobar.1Z188500, Gobar.D05G030900	GB_A05G0298, GB_D05G0301
OG0000891	Gobar.D05G385300, Gobar.D05G391000, Gobar.D05G391900	GB_D05G3703, GB_D05G3746
OG0000892	Gobar.A07G004200, Gobar.A13G217800, Gobar.D05G023200, Gobar.D07G004000	GB_D07G0036
OG0000893	Gobar.A01G116000, Gobar.A05G197100, Gobar.D01G120200, Gobar.D05G197800	GB_D10G2163
OG0000894	Gobar.A05G156600, Gobar.A10G041700, Gobar.D05G156000, Gobar.D10G042100	GB_A05G1526
OG0000895	Gobar.A05G311400, Gobar.A05G311600, Gobar.D05G313400, Gobar.D05G313600	GB_A05G3055
OG0000896	Gobar.1Z050500, Gobar.1Z132000, Gobar.D05G056500	GB_A05G0557, GB_D05G0561
OG0000897	Gobar.A04G034700, Gobar.D05G390500, Gobar.D05G390600	GB_A04G0347, GB_D05G3736
OG0000898	Gobar.A05G273800, Gobar.A05G273900, Gobar.D05G276300	GB_A05G2672, GB_D05G2671
OG0000899	Gobar.A04G010900, Gobar.A13G151000, Gobar.D05G418600	GB_A04G0091, GB_D05G4043
OG0000900	Gobar.A05G146500, Gobar.D05G145700, Gobar.D06G235800	GB_A05G1432, GB_D05G1441
OG0000901	Gobar.A05G056700, Gobar.D05G055000, Gobar.D05G055200	GB_A05G0572, GB_D05G0548
OG0000902	Gobar.1Z082700, Gobar.A05G066900, Gobar.D05G066300	GB_A05G0664, GB_D05G0658
OG0000903	Gobar.1Z201200, Gobar.D05G388300, Gobar.D05G393500, Gobar.D05G394300	GB_D05G3752
OG0000904	Gobar.D05G400600	GB_D01G1274, GB_D05G3804, GB_D11G2986, GB_D12G1002
OG0000905	Gobar.A04G054400, Gobar.D05G366300, Gobar.D05G366400	GB_A04G0502, GB_D05G3571
OG0000906	Gobar.D05G392700, Gobar.D05G393200	GB_scaffold26690_objG0003, GB_scaffold26691_objG0003, GB_scaffold5147_objG0001
OG0000907	Gobar.A01G045200, Gobar.D01G043500, Gobar.D05G367000	GB_A01G0413, GB_D05G3577
OG0000908	Gobar.1Z197200, Gobar.A05G321500, Gobar.D05G324800	GB_A05G3167, GB_D05G3142
OG0000909	Gobar.A05G152100, Gobar.A10G048400, Gobar.D05G151400, Gobar.D10G048600	GB_A11G2915
OG0000910	Gobar.D05G254300, Gobar.D09G014200	GB_A13G1088, GB_D01G1212, GB_D03G0885
OG0000911	Gobar.1Z079600, Gobar.1Z188600, Gobar.D05G031000	GB_A05G0299, GB_D05G0302
OG0000912	Gobar.A02G036700, Gobar.D05G362600	GB_A02G0335, GB_A08G2263, GB_D05G3293
OG0000913	Gobar.1Z177100, Gobar.A05G125300, Gobar.D05G123500	GB_A05G1222, GB_D05G1210
OG0000914	Gobar.A09G141800, Gobar.D05G343900, Gobar.D08G092900	GB_D02G1577, GB_D06G1318
OG0000915	Gobar.A13G136900, Gobar.D05G029900	GB_A03G1417, GB_A03G1418, GB_A13G1556
OG0000916	Gobar.1Z007900, Gobar.1Z126000, Gobar.D05G244700	GB_A05G2362, GB_D05G2368
OG0000917	Gobar.1Z044800, Gobar.1Z054700, Gobar.D05G225600	GB_A05G2173, GB_D05G2193
OG0000918	Gobar.1Z079400, Gobar.1Z188400, Gobar.D05G030800	GB_A05G0297, GB_D05G0300
OG0000919	Gobar.1Z016700, Gobar.1Z034900, Gobar.D06G235400	GB_A06G2233, GB_D06G2335
OG0000920	Gobar.1Z120400, Gobar.D01G113800, Gobar.D06G111200	GB_D01G1032, GB_D01G1128
OG0000921	Gobar.D01G104200, Gobar.D06G172600, Gobar.D07G152200, Gobar.D12G048200	GB_D08G0366
OG0000922	Gobar.A03G060300, Gobar.A05G323400, Gobar.D06G100600	GB_A02G1376, GB_A03G0613
OG0000923	Gobar.A06G197700, Gobar.D06G224500	GB_A06G2119, GB_D06G2224, GB_D06G2533
OG0000924	Gobar.A06G139400, Gobar.D06G148200	GB_A06G1519, GB_D06G1481, GB_D11G3294
OG0000925	Gobar.1Z199000, Gobar.A06G168000, Gobar.D06G190300	GB_A06G1839, GB_D06G1901
OG0000926	Gobar.A06G097800, Gobar.D06G104700, Gobar.D06G104800	GB_A06G1020, GB_D06G1038
OG0000927	Gobar.A06G189300, Gobar.D06G207700	GB_A06G2040, GB_D06G2069, GB_D06G2124
OG0000928	Gobar.A06G069200, Gobar.D06G071600	GB_A06G0713, GB_D06G0682, GB_D06G0684
OG0000929	Gobar.1Z016800, Gobar.1Z034800, Gobar.D06G235300	GB_A06G2232, GB_D06G2334
OG0000930	Gobar.1Z161800, Gobar.1Z191400, Gobar.D12G220300	GB_D12G2230, GB_D12G2244
OG0000931	Gobar.1Z111100, Gobar.1Z182400, Gobar.A05G038100	GB_A05G0379, GB_D05G0379
OG0000932	Gobar.1Z110800, Gobar.1Z182100, Gobar.A05G037800	GB_A05G0376, GB_D05G0376
OG0000933	Gobar.1Z111000, Gobar.1Z182300, Gobar.A05G038000	GB_A05G0378, GB_D05G0378
OG0000934	Gobar.1Z033300, Gobar.A03G092000, Gobar.D02G111400	GB_A03G0953, GB_D02G1049
OG0000935	Gobar.1Z134300, Gobar.1Z148400, Gobar.1Z156100, Gobar.1Z171400	GB_D05G3934
OG0000936	Gobar.1Z060500, Gobar.1Z210900, Gobar.A09G195300	GB_A09G2121, GB_D09G1970
OG0000937	Gobar.A05G056300, Gobar.A06G108800, Gobar.A10G202000	GB_A05G0567, GB_A07G1148
OG0000938	Gobar.1Z140300, Gobar.A06G052700, Gobar.D10G072000	GB_A10G0678, GB_D10G0704
OG0000939	Gobar.A06G083600, Gobar.A07G039100, Gobar.A10G109300, Gobar.A11G050300	GB_A11G0479
OG0000940	Gobar.A06G008600	GB_A06G0081, GB_A06G0082, GB_D06G0083, GB_D06G0084
OG0000941	Gobar.1Z079900, Gobar.1Z111300, Gobar.A05G038300	GB_A05G0381, GB_D05G0381
OG0000942	Gobar.A05G386800, Gobar.D04G052600, Gobar.D04G053100	GB_A05G3967, GB_D04G0495
OG0000943	Gobar.A05G308800, Gobar.A05G310000, Gobar.A05G310500	GB_A05G3026, GB_A05G3045
OG0000944	Gobar.A04G131400, Gobar.A04G131500, Gobar.A05G238400, Gobar.D04G171500	GB_A05G2326
OG0000945	Gobar.1Z052200, Gobar.1Z179300, Gobar.A05G026600	GB_A05G0252, GB_D05G0258
OG0000946	Gobar.1Z150000, Gobar.A05G088200	GB_A07G2221, GB_A09G1225, GB_D09G1066
OG0000947	Gobar.A05G372100, Gobar.A10G228200, Gobar.D10G245700	GB_A10G2474, GB_D10G2435
OG0000948	Gobar.1Z089200, Gobar.1Z131600, Gobar.A05G055400	GB_A05G0559, GB_D05G0558
OG0000949	Gobar.A05G387200, Gobar.A10G153800, Gobar.D04G052300	GB_A05G3970, GB_D04G0492
OG0000950	Gobar.1Z178600, Gobar.A05G383600, Gobar.D04G055600	GB_A05G3936, GB_D04G0523
OG0000951	Gobar.1Z044600, Gobar.1Z211500, Gobar.A05G015900	GB_A05G0143, GB_D05G0152
OG0000952	Gobar.A02G105300, Gobar.A05G352100	GB_A05G3573, GB_A06G0428, GB_A09G0682
OG0000953	Gobar.A05G318000	GB_A04G1512, GB_D02G0802, GB_D05G3603, GB_D05G3861
OG0000954	Gobar.A02G009800, Gobar.A05G153700, Gobar.A10G237100	GB_A02G0083, GB_A10G2561
OG0000955	Gobar.1Z193600, Gobar.A01G105900, Gobar.A05G334900	GB_A06G0700, GB_D08G1381
OG0000956	Gobar.1Z021300, Gobar.1Z062300, Gobar.A12G244800	GB_A12G2630, GB_D12G2636
OG0000957	Gobar.1Z001000, Gobar.1Z153300, Gobar.A01G235600	GB_A01G2503, GB_D01G2577
OG0000958	Gobar.1Z009200, Gobar.1Z184900, Gobar.A02G175700	GB_A02G1906, GB_D03G0174
OG0000959	Gobar.1Z009100, Gobar.1Z185000, Gobar.A02G175600	GB_A02G1905, GB_D03G0175
OG0000960	Gobar.A13G154900, Gobar.D13G164300, Gobar.D13G164400	GB_A13G1721, GB_D13G1682
OG0000961	Gobar.A13G202200, Gobar.D13G215100	GB_A13G2236, GB_D06G1171, GB_D13G2183
OG0000962	Gobar.A13G006400, Gobar.A13G006500, Gobar.D13G006300	GB_A13G0057, GB_A13G0061
OG0000963	Gobar.A13G035900, Gobar.D13G036200, Gobar.D13G036500	GB_D13G0327, GB_D13G0330
OG0000964	Gobar.A13G230400, Gobar.A13G230700, Gobar.D13G245600, Gobar.D13G245900	GB_A13G2533
OG0000965	Gobar.D01G138800, Gobar.D04G158200, Gobar.D11G221600, Gobar.D13G134300	GB_D11G2210
OG0000966	Gobar.A13G157700, Gobar.A13G157800, Gobar.D13G167500, Gobar.D13G167600	GB_D13G1719
OG0000967	Gobar.1Z197400, Gobar.A13G166100, Gobar.D13G176600	GB_A13G1875, GB_D13G1816
OG0000968	Gobar.D13G138000, Gobar.D13G140100	GB_A13G1512, GB_D13G1419, GB_D13G1439
OG0000969	Gobar.D13G225900	GB_A07G2522, GB_A09G2377, GB_D05G2028, GB_D11G0915
OG0000970	Gobar.D13G006200, Gobar.D13G006400, Gobar.D13G006600	GB_D13G0005, GB_scaffold1115_objG0001
OG0000971	Gobar.A13G243100, Gobar.D13G258800, Gobar.D13G259500	GB_A13G2651, GB_D13G2580
OG0000972	Gobar.1Z156200, Gobar.A13G228000, Gobar.D13G243100	GB_A13G2507, GB_D13G2443
OG0000973	Gobar.A10G198000, Gobar.D10G214000, Gobar.D13G005100	GB_A10G2142, GB_D10G2125
OG0000974	Gobar.A13G151500, Gobar.D08G031900, Gobar.D13G159800	GB_A13G1760, GB_D08G0293
OG0000975	Gobar.A13G138900, Gobar.D13G145400	GB_A13G1580, GB_D13G1499, GB_D13G2740
OG0000976	Gobar.A13G103900, Gobar.D13G104300, Gobar.D13G104400	GB_A13G1142, GB_D13G1014
OG0000977	Gobar.A13G009400, Gobar.D13G010400	GB_A13G0086, GB_D05G2810, GB_D13G0088
OG0000978	Gobar.1Z000700, Gobar.A13G235600, Gobar.D13G250400	GB_A13G2582, GB_D13G2508
OG0000979	Gobar.1Z075200, Gobar.1Z183200, Gobar.1Z183300, Gobar.1Z183400	GB_scaffold760_objG0003
OG0000980	Gobar.1Z008500, Gobar.1Z124300, Gobar.D04G209100	GB_A04G1698, GB_D04G2092
OG0000981	Gobar.1Z060800, Gobar.1Z090600, Gobar.D04G000800	GB_A05G4447, GB_D04G0016
OG0000982	Gobar.1Z068800, Gobar.1Z074600, Gobar.D01G245300	GB_A01G2452, GB_D01G2526
OG0000983	Gobar.1Z021000, Gobar.1Z168600	GB_A09G0915, GB_A09G2829, GB_A09G2830
OG0000984	Gobar.1Z019400, Gobar.1Z077300, Gobar.D11G349600	GB_D11G3481, GB_D11G3491
OG0000985	Gobar.1Z038400, Gobar.1Z190700, Gobar.1Z198700, Gobar.1Z198900	GB_D13G2751
OG0000986	Gobar.A02G008400, Gobar.D02G009400, Gobar.D02G009900, Gobar.D02G010100	GB_scaffold7927_objG0001
OG0000987	Gobar.D02G028600, Gobar.D02G029000	GB_D02G0241, GB_D02G0243, GB_D02G0245
OG0000988	Gobar.A02G008300, Gobar.D02G009600, Gobar.D02G009800	GB_A02G0073, GB_D02G0088
OG0000989	Gobar.1Z073400, Gobar.1Z164000, Gobar.D02G059000	GB_A02G0484, GB_D02G0509
OG0000990	Gobar.A03G155100, Gobar.D02G190900	GB_A03G1711, GB_A05G3366, GB_D02G1870
OG0000991	Gobar.1Z073500, Gobar.1Z164100, Gobar.D02G059200	GB_A02G0485, GB_D02G0510
OG0000992	Gobar.A03G188100, Gobar.A03G188200, Gobar.D02G225300, Gobar.D02G225400	GB_A03G2046
OG0000993	Gobar.A02G044600, Gobar.D02G052000	GB_A02G0423, GB_D01G0247, GB_D02G0451
OG0000994	Gobar.A07G225400, Gobar.A09G013800, Gobar.D02G111800	GB_A09G0163, GB_D02G1055
OG0000995	Gobar.A10G245800, Gobar.D02G158100	GB_A06G0316, GB_A10G2649, GB_D02G1566
OG0000996	Gobar.1Z004600, Gobar.A03G142000, Gobar.D02G177700	GB_A03G1578, GB_D02G1737
OG0000997	Gobar.D02G081500, Gobar.D02G081800	GB_A02G0690, GB_D02G0734, GB_D02G0737
OG0000998	Gobar.1Z124500, Gobar.A01G247700, Gobar.D02G000200	GB_A01G2622, GB_D02G0001
OG0000999	Gobar.A11G069500, Gobar.A11G305800, Gobar.A13G175700	GB_A11G0667, GB_A13G1979
OG0001000	Gobar.1Z037000, Gobar.1Z185800, Gobar.A13G221300	GB_A13G2432, GB_D13G2384
OG0001001	Gobar.A13G171000	GB_A13G1922, GB_D13G1862, GB_D13G2756, GB_D13G2757
OG0001002	Gobar.A02G142600, Gobar.A13G044700, Gobar.D08G111000, Gobar.D10G108300	GB_D08G1109
OG0001003	Gobar.A08G205400, Gobar.A13G241700, Gobar.D07G129600	GB_A13G2638, GB_D07G1265
OG0001004	Gobar.A13G098300, Gobar.D04G103900	GB_A13G1093, GB_D04G1035, GB_scaffold30261_objG0001
OG0001005	Gobar.A01G035600, Gobar.A13G169700, Gobar.D01G034600	GB_A01G0329, GB_D01G0349
OG0001006	Gobar.D04G070100, Gobar.D04G137400, Gobar.D10G150200	GB_D04G0668, GB_D10G1469
OG0001007	Gobar.A04G156500, Gobar.D04G199700, Gobar.D04G199900	GB_A04G1607, GB_D04G1991
OG0001008	Gobar.A04G094200, Gobar.A04G094700, Gobar.D04G132500	GB_A04G0985, GB_D04G1353
OG0001009	Gobar.1Z124000, Gobar.A03G148800, Gobar.D04G208800	GB_D02G1809, GB_D04G2089
OG0001010	Gobar.D04G194300, Gobar.D04G194400, Gobar.D04G194500	GB_D04G1946, GB_scaffold795_objG0002
OG0001011	Gobar.A04G142700, Gobar.A04G142800, Gobar.D04G184300, Gobar.D04G184400	GB_A04G1465
OG0001012	Gobar.D04G071000, Gobar.D09G120400	GB_A01G1338, GB_A12G0978, GB_A13G2445
OG0001013	Gobar.D04G033700, Gobar.D04G034000	GB_D04G0306, GB_D04G0309, GB_D04G0312
OG0001014	Gobar.A04G080200, Gobar.D01G232600, Gobar.D04G113500	GB_D01G2409, GB_D04G1136
OG0001015	Gobar.D04G127600, Gobar.D10G180000, Gobar.D11G262500	GB_D04G1306, GB_D10G1799
OG0001016	Gobar.A04G173900, Gobar.A04G174000, Gobar.D04G221100	GB_A04G1794, GB_A04G1795
OG0001017	Gobar.1Z096300, Gobar.1Z110500, Gobar.1Z152500, Gobar.1Z199800	GB_scaffold14708_objG0001
OG0001018	Gobar.1Z064900, Gobar.1Z073200, Gobar.D11G088500	GB_A11G0850, GB_D11G0880
OG0001019	Gobar.1Z070300, Gobar.1Z198400, Gobar.A11G321100	GB_A11G3495, GB_D11G3459
OG0001020	Gobar.1Z070500, Gobar.1Z198600, Gobar.A11G321200	GB_A11G3494, GB_D11G3458
OG0001021	Gobar.1Z046500, Gobar.1Z134200, Gobar.A03G221900	GB_A03G2382, GB_D02G2521
OG0001022	Gobar.1Z085600, Gobar.1Z176300, Gobar.A04G021900	GB_A04G0212, GB_A04G0214
OG0001023	Gobar.1Z180200, Gobar.A03G078500, Gobar.D03G111500	GB_A03G0792, GB_D03G1082
OG0001024	Gobar.1Z152100, Gobar.A02G192600, Gobar.D03G001000	GB_A02G2075, GB_D03G0008
OG0001025	Gobar.1Z152200, Gobar.A02G192700, Gobar.D03G001100	GB_A02G2074, GB_D03G0009
OG0001026	Gobar.1Z073600, Gobar.1Z194600, Gobar.D09G148700	GB_A09G1640, GB_D09G1484
OG0001027	Gobar.A02G076200	GB_A02G0755, GB_D02G0812, GB_D02G0815, GB_D02G0817
OG0001028	Gobar.A02G159100, Gobar.A02G159200	GB_A02G1745, GB_A02G1746, GB_D03G0339
OG0001029	Gobar.A02G176900, Gobar.D11G330500	GB_A02G0084, GB_A02G1917, GB_A13G0834
OG0001030	Gobar.A02G057000	GB_A01G0509, GB_A08G1269, GB_A09G0355, GB_A12G0909
OG0001031	Gobar.A02G170200, Gobar.D03G024300	GB_A02G1855, GB_D03G0232, GB_scaffold754_objG0001
OG0001032	Gobar.1Z014600, Gobar.1Z021800, Gobar.D08G153200	GB_A08G1533, GB_D08G1542
OG0001033	Gobar.1Z037500, Gobar.1Z095200, Gobar.A10G073200	GB_A10G0716, GB_D10G0870
OG0001034	Gobar.1Z016200, Gobar.1Z066100, Gobar.D01G247700	GB_A01G2475, GB_D01G2549
OG0001035	Gobar.1Z213500, Gobar.A10G165900, Gobar.D10G122900	GB_A10G1781, GB_D10G1216
OG0001036	Gobar.1Z090200, Gobar.A03G086300, Gobar.A04G096800, Gobar.D12G077100	GB_D02G1042
OG0001037	Gobar.A04G073100, Gobar.A08G134100, Gobar.A11G190700, Gobar.D03G090000	GB_A09G0696
OG0001038	Gobar.A04G071400, Gobar.A08G070100, Gobar.A11G052900	GB_A08G0703, GB_D01G1213
OG0001039	Gobar.1Z058900, Gobar.1Z080400, Gobar.D08G267300	GB_A08G2651, GB_D08G2641
OG0001040	Gobar.1Z177500, Gobar.1Z208000, Gobar.D09G173200	GB_A09G1874, GB_D09G1713
OG0001041	Gobar.1Z003800, Gobar.1Z078800, Gobar.A09G036100	GB_A09G0497, GB_D09G0383
OG0001042	Gobar.1Z034300, Gobar.1Z054200, Gobar.A11G145100	GB_A11G1411, GB_D11G1456
OG0001043	Gobar.1Z044400, Gobar.A09G020800, Gobar.D09G022700	GB_A09G0260, GB_D09G0227
OG0001044	Gobar.1Z129800, Gobar.A10G261000, Gobar.D10G286200	GB_A10G2790, GB_D10G2749
OG0001045	Gobar.1Z028100, Gobar.1Z062500, Gobar.1Z121600, Gobar.1Z122200	GB_D02G2680
OG0001046	Gobar.A11G136100, Gobar.D03G093000, Gobar.D11G254600	GB_A06G0704, GB_scaffold276_objG0003
OG0001047	Gobar.1Z029400, Gobar.D03G182500, Gobar.D03G182800	GB_A03G0188, GB_D03G1805
OG0001048	Gobar.A03G015700, Gobar.A12G117100, Gobar.D03G187000	GB_A03G0152, GB_D03G1844
OG0001049	Gobar.A03G018000, Gobar.A03G018100, Gobar.D03G184300	GB_A03G0175, GB_D03G1819
OG0001050	Gobar.D03G040100, Gobar.D03G040200, Gobar.D03G041000	GB_D03G0385, GB_D03G0386
OG0001051	Gobar.A03G025400, Gobar.A03G026100, Gobar.D03G174900	GB_A03G0264, GB_D03G1731
OG0001052	Gobar.1Z136100, Gobar.A03G115600, Gobar.D03G164200	GB_A03G1274, GB_D03G1629
OG0001053	Gobar.D03G175000, Gobar.D08G220200	GB_A03G0263, GB_D03G1732, GB_D08G2187
OG0001054	Gobar.D03G057600, Gobar.D09G058800, Gobar.D11G318800	GB_D03G0567, GB_D09G0631
OG0001055	Gobar.D03G036900	GB_A10G2283, GB_A12G2731, GB_D03G0346, GB_D07G2570
OG0001056	Gobar.D11G318300, Gobar.D11G318700	GB_A11G3227, GB_D11G3219, GB_D11G3224
OG0001057	Gobar.A11G312800, Gobar.A11G314100, Gobar.D11G341000, Gobar.D11G341700	GB_D11G3404
OG0001058	Gobar.D11G375300, Gobar.D11G375400	GB_D11G3863, GB_D11G3866, GB_scaffold583_objG0001
OG0001059	Gobar.A11G330000, Gobar.A11G330200, Gobar.D11G387700	GB_A11G3821, GB_D11G3839
OG0001060	Gobar.1Z206900, Gobar.A11G192200, Gobar.D11G198600	GB_A11G1909, GB_D11G1953
OG0001061	Gobar.1Z137300, Gobar.D11G332400, Gobar.D11G332900, Gobar.D11G333100	GB_A11G3371
OG0001062	Gobar.A11G308700, Gobar.D11G326800	GB_A11G3310, GB_D11G3296, GB_D11G3298
OG0001063	Gobar.A11G075700, Gobar.A11G299600, Gobar.D11G076300, Gobar.D11G317500	GB_D04G0552
OG0001064	Gobar.A11G011600, Gobar.A11G011800, Gobar.D11G010300	GB_A11G0106, GB_D11G0105
OG0001065	Gobar.A11G326500, Gobar.D11G330800	GB_A11G3354, GB_A11G3398, GB_D11G3335
OG0001066	Gobar.1Z131200, Gobar.1Z131400, Gobar.1Z142900, Gobar.D11G333300	GB_D11G3343
OG0001067	Gobar.1Z032600, Gobar.1Z163800, Gobar.D10G113800	GB_A10G0866, GB_D10G1128
OG0001068	Gobar.1Z051300, Gobar.1Z135800	GB_D09G0229, GB_D09G2650, GB_scaffold411_objG0001
OG0001069	Gobar.1Z061600, Gobar.1Z109100, Gobar.1Z151700	GB_D07G2134, GB_D07G2740
OG0001070	Gobar.1Z048000, Gobar.1Z075600, Gobar.D12G214500	GB_A12G2177, GB_D12G2174
OG0001071	Gobar.1Z047900, Gobar.1Z075500, Gobar.D12G214400	GB_A12G2176, GB_D12G2172
OG0001072	Gobar.1Z047800, Gobar.1Z075400, Gobar.D12G214300	GB_A12G2175, GB_D12G2171
OG0001073	Gobar.1Z178400, Gobar.A09G038100, Gobar.D09G040300	GB_A09G0525, GB_D09G0407
OG0001074	Gobar.A10G249500, Gobar.A10G250800, Gobar.D10G275600	GB_A10G2677, GB_D10G2635
OG0001075	Gobar.A10G204700, Gobar.A10G211900, Gobar.D10G230000	GB_A10G2222, GB_D10G2283
OG0001076	Gobar.A07G245600, Gobar.D07G258600, Gobar.D10G090900	GB_D07G2629, GB_D10G0897
OG0001077	Gobar.A10G168200, Gobar.D10G119800, Gobar.D10G119900	GB_A10G1808, GB_D10G1191
OG0001078	Gobar.A10G264500, Gobar.D10G290800	GB_A10G2830, GB_D10G2790, GB_scaffold36016_objG0001
OG0001079	Gobar.A10G029100, Gobar.D10G029600, Gobar.D10G029700	GB_A10G0275, GB_D10G0284
OG0001080	Gobar.A10G246000, Gobar.D10G279200	GB_A10G2650, GB_A10G2651, GB_D10G2609
OG0001081	Gobar.A09G037400, Gobar.D09G039500, Gobar.D10G091400	GB_A09G0518, GB_D09G0401
OG0001082	Gobar.A10G192100, Gobar.D10G207500, Gobar.D10G208000	GB_A10G2075, GB_D10G2070
OG0001083	Gobar.D10G113400, Gobar.D10G113500, Gobar.D10G113600	GB_D10G1125, GB_D10G1126
OG0001084	Gobar.D08G112900, Gobar.D09G002600, Gobar.D10G204400	GB_D08G1139, GB_D10G2037
OG0001085	Gobar.A09G059900, Gobar.A12G017900, Gobar.D10G282200	GB_A12G0167, GB_D10G2574
OG0001086	Gobar.1Z053900, Gobar.A10G258400, Gobar.D10G259200	GB_A10G2762, GB_D10G2527
OG0001087	Gobar.D10G218000	GB_A10G2201, GB_D10G2169, GB_D10G2174, GB_D10G2177
OG0001088	Gobar.A09G229600, Gobar.D09G235000, Gobar.D10G112700	GB_A09G2460, GB_D09G2305
OG0001089	Gobar.D10G257500, Gobar.D10G257600	GB_scaffold215_objG0001, GB_scaffold215_objG0002, GB_scaffold215_objG0003
OG0001090	Gobar.1Z085900, Gobar.A10G035800, Gobar.D10G036900	GB_A10G0348, GB_D10G0350
OG0001091	Gobar.A10G065300, Gobar.D10G066100, Gobar.D10G066200	GB_A10G0619, GB_D10G0645
OG0001092	Gobar.A01G235000, Gobar.D01G250100	GB_A01G2497, GB_D01G2573, GB_D01G2686
OG0001093	Gobar.A01G248900, Gobar.D01G000400, Gobar.D01G000500	GB_A01G0006, GB_D01G0009
OG0001094	Gobar.A01G114500	GB_A01G1099, GB_A06G1696, GB_A10G1399, GB_D01G0491
OG0001095	Gobar.A01G191600, Gobar.D01G207100, Gobar.D01G207400	GB_A01G2052, GB_D01G2145
OG0001096	Gobar.1Z187800, Gobar.A01G157100, Gobar.D01G168100	GB_A01G1656, GB_D01G1772
OG0001097	Gobar.A01G213800, Gobar.A09G142300, Gobar.D01G228900	GB_A01G2290, GB_D01G2374
OG0001098	Gobar.1Z214400, Gobar.A01G075400, Gobar.D01G076200	GB_A01G0707, GB_D01G0746
OG0001099	Gobar.A01G213100, Gobar.A01G213200, Gobar.D01G228300	GB_A01G2285, GB_D01G2369
OG0001100	Gobar.A01G227600, Gobar.A01G227700, Gobar.D01G242500	GB_A01G2425, GB_A01G2426
OG0001101	Gobar.A01G189000, Gobar.A01G189500	GB_A01G2028, GB_A01G2030, GB_D01G2122
OG0001102	Gobar.A01G000100, Gobar.A01G000400, Gobar.D01G001300	GB_A01G0015, GB_D01G0017
OG0001103	Gobar.A01G107600, Gobar.A01G107700, Gobar.D01G111900	GB_A01G1031, GB_D01G1111
OG0001104	Gobar.A01G020500, Gobar.A01G020600	GB_A01G0199, GB_A01G0200, GB_D01G0194
OG0001105	Gobar.A01G000300, Gobar.A01G000600, Gobar.D01G001500	GB_A01G0018, GB_D01G0019
OG0001106	Gobar.A01G175500, Gobar.D01G188900	GB_A01G1883, GB_A01G1885, GB_D01G1984
OG0001107	Gobar.A01G156300, Gobar.D01G169000, Gobar.D01G169100	GB_A01G1648, GB_D01G1779
OG0001108	Gobar.A01G172000, Gobar.D01G176500, Gobar.D12G170200	GB_A01G1853, GB_D01G1861
OG0001109	Gobar.A01G040800	GB_A01G0380, GB_D01G0403, GB_D01G0404, GB_D01G0406
OG0001110	Gobar.A01G050200, Gobar.D01G046700, Gobar.D01G049100	GB_D01G0470, GB_D01G0484
OG0001111	Gobar.A01G008900, Gobar.D01G009300, Gobar.D01G110600	GB_A01G0097, GB_D01G0090
OG0001112	Gobar.A09G134100, Gobar.D09G137900, Gobar.D09G138200	GB_A09G1540, GB_D09G1375
OG0001113	Gobar.A09G018300	GB_A09G0232, GB_A09G0234, GB_A10G1520, GB_A10G1522
OG0001114	Gobar.A09G246000, Gobar.A09G246700, Gobar.D09G252700	GB_A09G2635, GB_D09G2469
OG0001115	Gobar.A09G130700, Gobar.D09G134200, Gobar.D09G134500	GB_A09G1508, GB_D09G1344
OG0001116	Gobar.A09G150200, Gobar.D09G151000, Gobar.D09G151200	GB_A09G1701, GB_D09G1507
OG0001117	Gobar.A09G000500, Gobar.D09G000100	GB_A09G0001, GB_A09G0027, GB_D09G0001
OG0001118	Gobar.A09G106500, Gobar.A12G049100, Gobar.D01G121600, Gobar.D01G191300	GB_A04G1828
OG0001119	Gobar.1Z168500, Gobar.A09G190700, Gobar.D09G196500	GB_A09G2078, GB_D09G1924
OG0001120	Gobar.A09G037200, Gobar.D09G039000, Gobar.D09G039200	GB_A09G0514, GB_D09G0398
OG0001121	Gobar.A10G153600	GB_A10G1637, GB_D09G2051, GB_D10G1118, GB_D10G1182
OG0001122	Gobar.1Z124100	GB_A07G1270, GB_D02G0786, GB_D07G0739, GB_D12G2051
OG0001123	Gobar.1Z137500, Gobar.1Z155700, Gobar.D12G078400	GB_A12G0870, GB_D12G1029
OG0001124	Gobar.A12G150400, Gobar.D12G161900, Gobar.D12G162100	GB_A12G1675, GB_D12G1667
OG0001125	Gobar.A12G273900, Gobar.D12G292500, Gobar.D12G292700, Gobar.D12G292800	GB_D12G2953
OG0001126	Gobar.A12G113100, Gobar.A12G113300, Gobar.D12G120800	GB_A12G1286, GB_D12G1270
OG0001127	Gobar.1Z036400, Gobar.A12G187800, Gobar.D12G205500	GB_A12G2062, GB_D12G2052
OG0001128	Gobar.A12G006300, Gobar.D12G007100, Gobar.D12G007200	GB_A12G0060, GB_D12G0063
OG0001129	Gobar.A12G097900, Gobar.A12G098100, Gobar.D12G106500	GB_A12G1130, GB_D12G1122
OG0001130	Gobar.A11G322100, Gobar.A12G263000, Gobar.D12G277700	GB_A12G2807, GB_D12G2814
OG0001131	Gobar.1Z061500, Gobar.A12G185100, Gobar.D12G199200	GB_A12G2037, GB_D12G2028
OG0001132	Gobar.1Z161300, Gobar.D07G099300, Gobar.D12G136900	GB_D07G0974, GB_D12G1425
OG0001133	Gobar.1Z010000, Gobar.A12G227500, Gobar.D12G244600	GB_A12G2470, GB_D12G2474
OG0001134	Gobar.1Z161200, Gobar.A12G126700, Gobar.D12G136800	GB_A12G1428, GB_D12G1424
OG0001135	Gobar.1Z173900, Gobar.A08G107500, Gobar.D08G120300, Gobar.D12G287200	GB_A08G1228
OG0001136	Gobar.D01G148300, Gobar.D12G086600	GB_D01G1501, GB_D03G0861, GB_D12G0885
OG0001137	Gobar.A12G077400, Gobar.A12G077800, Gobar.D12G095200	GB_A12G0824, GB_A12G0828
OG0001138	Gobar.1Z009900, Gobar.A12G227300	GB_A12G2469, GB_D12G2472, GB_D12G2477
OG0001139	Gobar.1Z193300, Gobar.A12G238600	GB_A09G0735, GB_A12G2581, GB_D05G3592
OG0001140	Gobar.A07G123200, Gobar.A12G042900	GB_A07G1685, GB_A11G2100, GB_A12G0429
OG0001141	Gobar.1Z067900, Gobar.1Z187600, Gobar.A11G264100	GB_A11G2841, GB_D11G2827
OG0001142	Gobar.1Z043800, Gobar.1Z161600	GB_A07G0886, GB_A07G0888, GB_A07G2727
OG0001143	Gobar.A07G181900, Gobar.D07G189700, Gobar.D07G189800	GB_A07G1903, GB_D07G1930
OG0001144	Gobar.A07G061900, Gobar.D07G061800, Gobar.D07G061900	GB_A07G0603, GB_D07G0611
OG0001145	Gobar.D07G131100, Gobar.D09G118000	GB_A09G2817, GB_D07G1283, GB_D09G1193
OG0001146	Gobar.A07G116800, Gobar.D07G118000, Gobar.D07G118100	GB_A07G1159, GB_D07G1157
OG0001147	Gobar.A07G030100, Gobar.A07G030200, Gobar.D07G028900	GB_A07G0285, GB_D07G0294
OG0001148	Gobar.A07G132100, Gobar.A07G132300, Gobar.D07G133900	GB_A07G1309, GB_D07G1307
OG0001149	Gobar.A07G099000, Gobar.D07G101100	GB_A07G0991, GB_D07G0988, GB_scaffold5870_objG0001
OG0001150	Gobar.A08G228600, Gobar.D08G255100, Gobar.D08G255700	GB_A08G2545, GB_D08G2536
OG0001151	Gobar.A08G228700, Gobar.D08G255800, Gobar.D08G256100	GB_A08G2546, GB_D08G2542
OG0001152	Gobar.D08G106000	GB_A01G0525, GB_A05G0685, GB_A12G0430, GB_A13G1977
OG0001153	Gobar.D08G086200	GB_A08G1563, GB_D02G1018, GB_D03G0690, GB_D12G1445
OG0001154	Gobar.D01G109400, Gobar.D08G053000	GB_A01G1015, GB_D01G1085, GB_D08G0504
OG0001155	Gobar.A08G237900, Gobar.D08G265000	GB_A08G2637, GB_D08G2629, GB_D08G2630
OG0001156	Gobar.A03G129100, Gobar.D08G008200, Gobar.D08G008300	GB_A03G1437, GB_D08G0075
OG0001157	Gobar.D01G013700, Gobar.D01G013800, Gobar.D01G013900	GB_D01G0131, GB_D01G0132
OG0001158	Gobar.D01G091500, Gobar.D01G091600, Gobar.D01G092000	GB_A01G0858, GB_D01G0906
OG0001159	Gobar.1Z140500, Gobar.1Z201700, Gobar.A07G034700	GB_A07G0339, GB_D07G0346
OG0001160	Gobar.A11G271100, Gobar.A11G271200	GB_A11G2910, GB_A11G2911, GB_D11G2902
OG0001161	Gobar.A11G342200, Gobar.A11G342700	GB_A11G3640, GB_A11G3643, GB_A11G3644
OG0001162	Gobar.A11G188400	GB_A01G2103, GB_A07G0430, GB_D04G0810, GB_D07G0430
OG0001163	Gobar.1Z153400	GB_A03G0246, GB_A09G0179, GB_D09G0154, GB_D13G2731
OG0001164	Gobar.A03G168300, Gobar.A03G168400	GB_A03G1853, GB_A03G1854, GB_A03G1855
OG0001165	Gobar.A03G079900	GB_A02G0871, GB_A03G2015, GB_D10G1415, GB_D12G1626
OG0001166	Gobar.A08G194500	GB_A09G0393, GB_A13G0463, GB_D10G0643, GB_D11G1362
OG0001175	Gobar.1Z083500, Gobar.1Z117800, Gobar.1Z118000	GB_D02G0129
OG0001215	Gobar.D05G000200, Gobar.D07G000200, Gobar.D13G000300	GB_D02G2669
OG0001320	Gobar.1Z177000, Gobar.A05G125200, Gobar.D05G123400	GB_D05G1209
OG0001369	Gobar.A04G064500, Gobar.D05G338800, Gobar.D05G339000	GB_D05G3508
OG0001424	Gobar.A06G101000, Gobar.A09G171600, Gobar.D05G131600	GB_A06G1060
OG0001516	Gobar.A13G012600, Gobar.D05G397400, Gobar.D11G281900	GB_D05G3774
OG0001584	Gobar.D05G392100	GB_A04G0362, GB_A04G0364, GB_D05G3704
OG0001710	Gobar.D05G400000	GB_A04G0305, GB_A04G0306, GB_D05G3799
OG0001818	Gobar.A06G153200, Gobar.D05G288700, Gobar.D09G100800	GB_A06G1684
OG0002226	Gobar.A05G407200, Gobar.D05G137000, Gobar.D12G248500	GB_D07G2547
OG0002251	Gobar.1Z145500, Gobar.A04G045000, Gobar.D05G372100	GB_A04G0441
OG0002399	Gobar.D05G408400	GB_D05G3886, GB_D05G3887, GB_D05G3888
OG0002542	Gobar.A05G019100, Gobar.A05G019200, Gobar.D05G019200	GB_D05G0184
OG0002562	Gobar.1Z184100, Gobar.A05G220700, Gobar.D05G223100	GB_A05G2154
OG0002730	Gobar.1Z147800, Gobar.A05G242300, Gobar.D05G245800	GB_A05G2373
OG0002770	Gobar.D05G338000	GB_A05G3327, GB_D05G3515, GB_scaffold43608_objG0001
OG0002831	Gobar.D05G315100	GB_D02G1556, GB_D02G1785, GB_D05G3040
OG0002878	Gobar.D04G102200, Gobar.D05G307300, Gobar.D08G103100	GB_D08G1016
OG0002990	Gobar.D06G215900, Gobar.D06G216200, Gobar.D06G216400	GB_D06G2145
OG0003088	Gobar.D06G098200	GB_A09G2162, GB_D06G0965, GB_D08G1905
OG0003344	Gobar.A06G053500, Gobar.A11G270500, Gobar.D06G054300	GB_D06G0513
OG0003492	Gobar.A06G173000, Gobar.D06G196000, Gobar.D06G196100	GB_D06G1955
OG0003925	Gobar.A04G144100, Gobar.D04G029900, Gobar.D06G151500	GB_D03G0512
OG0003960	Gobar.1Z020200, Gobar.1Z095700, Gobar.1Z154900	GB_D05G0343
OG0003968	Gobar.1Z014400, Gobar.1Z189200, Gobar.A06G015900	GB_D06G0142
OG0003971	Gobar.A06G000600, Gobar.D04G223800, Gobar.D10G000900	GB_A09G2809
OG0004056	Gobar.A05G372400	GB_A04G0907, GB_A11G2713, GB_D04G1260
OG0004057	Gobar.A05G170800	GB_A03G0929, GB_A03G1192, GB_A13G0914
OG0004311	Gobar.A05G437200	GB_A05G4462, GB_A05G4468, GB_D04G0001
OG0004329	Gobar.A05G397300, Gobar.A07G052900, Gobar.D07G235700	GB_D09G0831
OG0004385	Gobar.1Z073100, Gobar.A11G203800, Gobar.D11G211400	GB_D11G2092
OG0004388	Gobar.1Z014000	GB_A06G0144, GB_D06G0143, GB_scaffold611_objG0001
OG0004390	Gobar.1Z047100, Gobar.A02G171100, Gobar.A02G171300	GB_D10G2551
OG0004529	Gobar.D13G195500, Gobar.D13G195600, Gobar.D13G196000	GB_D13G1999
OG0004576	Gobar.D13G057200, Gobar.D13G057500, Gobar.D13G057600	GB_scaffold33563_objG0001
OG0004871	Gobar.D02G204700, Gobar.D11G225900, Gobar.D13G188100	GB_D08G1560
OG0004876	Gobar.D03G157300, Gobar.D04G019000, Gobar.D13G157300	GB_D04G0191
OG0004944	Gobar.D13G066200	GB_A04G1369, GB_A13G0685, GB_D13G0611
OG0005064	Gobar.A13G120900, Gobar.D13G125400, Gobar.D13G202500	GB_D13G1275
OG0005465	Gobar.1Z135100, Gobar.1Z135500, Gobar.D04G204300	GB_D04G2039
OG0005485	Gobar.1Z119500, Gobar.1Z133300, Gobar.A07G203300	GB_A07G2183
OG0005486	Gobar.1Z190300, Gobar.A10G230600, Gobar.D10G248800	GB_D10G2464
OG0005487	Gobar.1Z163600, Gobar.A10G242000, Gobar.D10G263900	GB_D10G2544
OG0005489	Gobar.1Z186000, Gobar.1Z189900, Gobar.A03G230900	GB_A03G2483
OG0005491	Gobar.1Z185900, Gobar.1Z189800, Gobar.A03G230800	GB_A03G2485
OG0005494	Gobar.1Z028200, Gobar.1Z129000, Gobar.D02G030200	GB_D02G2679
OG0005551	Gobar.D02G269000	GB_A03G2488, GB_A03G2545, GB_scaffold4953_objG0001
OG0005583	Gobar.1Z028300, Gobar.A02G026400, Gobar.D02G031500	GB_D02G0272
OG0005715	Gobar.A03G139300, Gobar.D02G173600, Gobar.D02G173700	GB_A03G1551
OG0005717	Gobar.D02G044100	GB_D07G1962, GB_D12G1016, GB_D13G0943
OG0005727	Gobar.A03G103900, Gobar.D02G141200, Gobar.D10G157600	GB_A03G1110
OG0005838	Gobar.D01G192800, Gobar.D02G053800, Gobar.D04G113600	GB_D04G1137
OG0006096	Gobar.D02G119000, Gobar.D07G137300, Gobar.D12G078800	GB_D12G1023
OG0006244	Gobar.D02G174500	GB_D01G1382, GB_D02G1714, GB_D13G2272
OG0006559	Gobar.A03G230400, Gobar.A08G144200, Gobar.D02G266100	GB_A03G2447
OG0006587	Gobar.A13G227900	GB_A07G1927, GB_A10G1140, GB_A11G1158
OG0006589	Gobar.A13G012500, Gobar.D07G221200, Gobar.D10G192800, Gobar.D11G281800
OG0006593	Gobar.A13G098900	GB_D02G1046, GB_D08G2985, GB_D13G0538
OG0006594	Gobar.A03G062200, Gobar.A13G133200, Gobar.D07G173600, Gobar.D10G189600
OG0006601	Gobar.A13G086600	GB_A06G1429, GB_A10G1054, GB_A13G0921
OG0006603	Gobar.A13G233300	GB_A13G2558, GB_A13G2804, GB_scaffold3732_objG0001
OG0006614	Gobar.1Z137900, Gobar.1Z138900, Gobar.1Z139100	GB_D10G0745
OG0006665	Gobar.D03G037300, Gobar.D04G142200, Gobar.D07G261300	GB_D04G1446
OG0006717	Gobar.D04G117600	GB_D03G0814, GB_D04G1187, GB_D09G0923
OG0006722	Gobar.A03G070600, Gobar.D04G035100, Gobar.D10G044800	GB_D04G1951
OG0006795	Gobar.D01G213600, Gobar.D04G031300, Gobar.D11G258700	GB_A05G3773
OG0006913	Gobar.A04G159000, Gobar.D04G202400, Gobar.D12G065100	GB_D12G1750
OG0006940	Gobar.A04G118700, Gobar.A04G118800, Gobar.D04G159000	GB_D04G1609
OG0006963	Gobar.D04G108400	GB_A05G4259, GB_D04G1077, GB_D04G1304
OG0007023	Gobar.D03G038700, Gobar.D04G058600, Gobar.D10G062100	GB_D04G0558
OG0007092	Gobar.1Z011600	GB_D01G2270, GB_D09G0496, GB_D11G2649
OG0007098	Gobar.1Z022100, Gobar.A09G080900, Gobar.D09G087900	GB_D09G0924
OG0007100	Gobar.1Z019600	GB_A11G0765, GB_D11G0788, GB_scaffold4224_objG0001
OG0007109	Gobar.1Z002400, Gobar.1Z045900, Gobar.D03G203300	GB_A03G0019
OG0007118	Gobar.1Z060400, Gobar.1Z081900, Gobar.1Z148900	GB_D05G3943
OG0007234	Gobar.A02G093200	GB_D07G1927, GB_D10G2224, GB_D12G1086
OG0007309	Gobar.A02G085000	GB_A02G0843, GB_D02G0913, GB_D02G0914
OG0007389	Gobar.A02G142700, Gobar.A02G142900, Gobar.D03G043500	GB_D03G0421
OG0007507	Gobar.1Z014700, Gobar.1Z021900, Gobar.D08G153300	GB_D08G1543
OG0007508	Gobar.1Z037400, Gobar.1Z095100, Gobar.A10G073300	GB_D10G0869
OG0007515	Gobar.A04G147000	GB_A04G1517, GB_A09G1471, GB_D09G0043
OG0007522	Gobar.1Z081300, Gobar.1Z081500, Gobar.A07G056400	GB_A07G0553
OG0007528	Gobar.1Z093900, Gobar.1Z094000, Gobar.1Z094100	GB_D01G0624
OG0007719	Gobar.D03G190300, Gobar.D03G190800, Gobar.D03G191700	GB_D03G1865
OG0007852	Gobar.A07G053300, Gobar.D03G131100, Gobar.D07G053600	GB_A03G0680
OG0007947	Gobar.1Z062800, Gobar.1Z074900, Gobar.1Z172900	GB_A08G2762
OG0007956	Gobar.D11G220800	GB_D04G0933, GB_D11G0730, GB_D12G0818
OG0008044	Gobar.A11G306200, Gobar.A11G306700, Gobar.D11G322100	GB_D11G3243
OG0008130	Gobar.A11G323700, Gobar.D11G349400, Gobar.D11G350000	GB_D11G3484
OG0008205	Gobar.D08G093900, Gobar.D10G125300, Gobar.D11G232300	GB_D01G2490
OG0008208	Gobar.A12G061800, Gobar.D09G271600, Gobar.D11G008600	GB_A08G1566
OG0008247	Gobar.D11G326500	GB_A11G3301, GB_A11G3308, GB_D11G3293
OG0008248	Gobar.D11G324600, Gobar.D11G325200, Gobar.D11G325500	GB_A11G3284
OG0008382	Gobar.D11G201700	GB_D07G1815, GB_D11G2244, GB_D12G1072
OG0008615	Gobar.D11G153600	GB_D06G1374, GB_D11G1513, GB_D13G1679
OG0008713	Gobar.A11G296400, Gobar.D11G314100, Gobar.D11G314200	GB_D11G3172
OG0008723	Gobar.D11G335400	GB_A11G3397, GB_D11G3362, GB_D11G3366
OG0009130	Gobar.D11G321400, Gobar.D11G321500, Gobar.D11G321600	GB_scaffold14561_objG0001
OG0009724	Gobar.D07G199500, Gobar.D08G104000, Gobar.D10G169400	GB_D10G1685
OG0009779	Gobar.D10G252500	GB_A06G0431, GB_D08G1375, GB_D08G1376
OG0009842	Gobar.A07G220700, Gobar.D07G193200, Gobar.D10G138300	GB_D03G0207
OG0009986	Gobar.A10G254200, Gobar.D10G267900, Gobar.D10G269100	GB_D10G2688
OG0010212	Gobar.1Z056400, Gobar.A10G154200, Gobar.D10G135900	GB_A10G1642
OG0010300	Gobar.D10G190500	GB_D01G1728, GB_D07G1558, GB_D07G1834
OG0010343	Gobar.D10G052100	GB_A06G0447, GB_A06G0719, GB_D10G0503
OG0010351	Gobar.D10G251600	GB_D01G1612, GB_D11G2470, GB_D12G1985
OG0010514	Gobar.D10G152300	GB_A06G1449, GB_A11G2897, GB_D03G1310
OG0010561	Gobar.D10G099900	GB_D03G1172, GB_D04G0732, GB_D08G1025
OG0010982	Gobar.A01G041000, Gobar.A01G041100, Gobar.D01G039600	GB_A01G0381
OG0011018	Gobar.A01G179600, Gobar.D01G193400, Gobar.D01G193600	GB_A01G1928
OG0011580	Gobar.1Z016600, Gobar.A12G222700, Gobar.D12G239500	GB_A12G2427
OG0012122	Gobar.A09G200200, Gobar.D08G134500, Gobar.D09G204600	GB_D08G1363
OG0012342	Gobar.A09G034000	GB_A09G2867, GB_A09G2876, GB_scaffold106_objG0001
OG0012454	Gobar.A09G134200	GB_A07G1289, GB_A09G1541, GB_A11G1005
OG0012812	Gobar.A12G021600, Gobar.D12G023300, Gobar.D12G023400	GB_D12G0212
OG0013810	Gobar.A07G188300, Gobar.A12G179300, Gobar.D12G192200	GB_D13G0734
OG0014036	Gobar.1Z031200	GB_D07G1634, GB_D07G1636, GB_D07G1637
OG0014038	Gobar.A12G028100, Gobar.A12G028200, Gobar.A12G028300	GB_A12G0268
OG0014039	Gobar.A12G238700	GB_A06G0701, GB_A09G0736, GB_A12G2582
OG0014044	Gobar.A12G089600	GB_A05G2034, GB_A11G3141, GB_D08G1132
OG0014045	Gobar.A12G033700	GB_A12G0325, GB_A12G0339, GB_D12G0378
OG0014046	Gobar.A12G092200	GB_D07G2394, GB_D10G1090, GB_D11G2394
OG0014055	Gobar.1Z053600, Gobar.1Z053800, Gobar.1Z206100	GB_D10G2529
OG0015132	Gobar.D07G055500	GB_A10G2430, GB_D06G1214, GB_D07G0245
OG0015258	Gobar.A08G032900, Gobar.D08G035800, Gobar.D08G035900	GB_A08G0324
OG0015347	Gobar.D08G011000	GB_A08G0100, GB_A08G0101, GB_D08G0100
OG0015790	Gobar.A08G192000, Gobar.D08G218200, Gobar.D08G218300	GB_A08G2184
OG0016277	Gobar.D08G173500	GB_A05G3120, GB_A08G1734, GB_A08G2030
OG0016371	Gobar.D01G100700	GB_D01G0723, GB_D05G1082, GB_scaffold689-2_objG0002
OG0016376	Gobar.D01G046400	GB_A01G0435, GB_A01G0437, GB_D01G0467
OG0016377	Gobar.D01G078800	GB_A01G0728, GB_A01G0733, GB_scaffold497_objG0001
OG0016378	Gobar.D01G137500	GB_A02G1410, GB_A06G0672, GB_D12G1049
OG0016381	Gobar.D01G039000	GB_A03G0712, GB_D02G0661, GB_D07G1208
OG0016387	Gobar.A11G313100	GB_A11G3421, GB_A11G3423, GB_D11G3380
OG0016389	Gobar.A11G314800, Gobar.A11G314900, Gobar.A11G315000	GB_A11G3420
OG0016391	Gobar.A11G027200	GB_A11G0253, GB_A11G0255, GB_D11G0253
OG0016395	Gobar.A11G271300	GB_A11G2912, GB_D11G2903, GB_scaffold3795_objG0001
OG0016402	Gobar.D09G058400	GB_D10G1112, GB_D11G1306, GB_D12G0755
OG0016404	Gobar.A03G169300	GB_A03G1864, GB_A08G0741, GB_A12G0205
OG0016405	Gobar.A03G200800	GB_A03G2181, GB_D02G2328, GB_D02G2329
OG0016407	Gobar.A03G074800	GB_A05G3281, GB_A06G0931, GB_D05G3178
OG0016409	Gobar.A07G196100	GB_A10G1507, GB_D04G1322, GB_D07G2034
OG0016412	Gobar.A07G201500	GB_A02G1124, GB_A07G2145, GB_A09G1661
OG0016417	Gobar.A07G163300	GB_A03G1630, GB_A06G0509, GB_A07G1660
OG0016423	Gobar.A08G063200	GB_A02G1130, GB_D02G0434, GB_D05G2869
OG0016424		GB_A01G2027, GB_A08G0722, GB_A12G1273, GB_D08G1798
OG0016425		GB_A05G3466, GB_A07G1657, GB_A08G0753, GB_A11G1689
OG0016426	Gobar.1Z158500, Gobar.1Z158800	GB_D05G2449
OG0016427	Gobar.1Z158900, Gobar.A05G250300	GB_A05G2448
OG0016428	Gobar.1Z101700	GB_A05G4460, GB_D04G0003
OG0016429	Gobar.1Z101600	GB_A05G4458, GB_D04G0005
OG0016430	Gobar.D05G397600, Gobar.D05G397800	GB_scaffold1499_objG0001
OG0016431	Gobar.A05G237000, Gobar.D05G240800	GB_A05G2315
OG0016432	Gobar.A05G306600, Gobar.D05G309100	GB_D05G2980
OG0016433	Gobar.A04G031500, Gobar.D05G398900	GB_D05G3784
OG0016434	Gobar.D02G177900, Gobar.D05G153500	GB_D05G1518
OG0016435	Gobar.D05G384900, Gobar.D05G385100	GB_scaffold1437_objG0001
OG0016436	Gobar.A05G095000, Gobar.D05G091600	GB_A05G0923
OG0016437	Gobar.D05G105700	GB_A05G1063, GB_D05G1038
OG0016438	Gobar.D05G202900	GB_A05G1959, GB_D05G1986
OG0016439	Gobar.A05G235600, Gobar.D05G239700	GB_A05G2302
OG0016440	Gobar.A05G292100, Gobar.D05G296100	GB_A05G2850
OG0016441	Gobar.A05G118400, Gobar.D05G115600	GB_D05G1134
OG0016442	Gobar.D05G345500	GB_A05G3450, GB_D05G3439
OG0016443	Gobar.A05G076300, Gobar.D05G075500	GB_A05G0754
OG0016444	Gobar.D05G302400	GB_A05G2929, GB_D05G2912
OG0016445	Gobar.A05G011700, Gobar.D05G011700	GB_D05G0111
OG0016446	Gobar.D05G022000	GB_A05G0204, GB_D05G0213
OG0016447	Gobar.A05G028400, Gobar.D05G028100	GB_A05G0270
OG0016448	Gobar.A05G283500, Gobar.D05G286900	GB_D05G2762
OG0016449	Gobar.1Z168200, Gobar.D05G404500	GB_D05G3852
OG0016450	Gobar.A05G042800, Gobar.D05G042500	GB_A05G0426
OG0016451	Gobar.D05G154900	GB_A05G1517, GB_D05G4088
OG0016452	Gobar.A05G112600, Gobar.D05G109600	GB_A05G1096
OG0016453	Gobar.A05G331900, Gobar.D05G338500	GB_A05G3337
OG0016454	Gobar.A05G071000, Gobar.D05G070500	GB_A05G0705
OG0016455	Gobar.A05G274800, Gobar.D05G277000	GB_D05G2679
OG0016456	Gobar.A05G228400, Gobar.D05G232100	GB_D05G2245
OG0016457	Gobar.D05G205600	GB_A05G1984, GB_D05G2012
OG0016458	Gobar.D05G209300	GB_A05G2023, GB_D05G2047
OG0016459	Gobar.D05G160800	GB_A05G1562, GB_D05G1583
OG0016460	Gobar.A05G000800, Gobar.D05G001100	GB_A05G0009
OG0016461	Gobar.D05G377100	GB_A04G0416, GB_D05G3654
OG0016462	Gobar.A05G243800, Gobar.D05G247500	GB_D05G2394
OG0016463	Gobar.D05G224700	GB_A05G2166, GB_D05G2187
OG0016464	Gobar.A05G226100, Gobar.D05G229800	GB_A05G2212
OG0016465	Gobar.D05G166700	GB_A05G1620, GB_D05G1641
OG0016466	Gobar.A05G128000, Gobar.D05G126000	GB_A05G1246
OG0016467	Gobar.A05G177800, Gobar.D05G178300	GB_D05G1747
OG0016468	Gobar.A05G205600, Gobar.D05G206800	GB_A05G1995
OG0016469	Gobar.A04G001100, Gobar.D05G428800	GB_A04G0007
OG0016470	Gobar.A04G005100, Gobar.D05G425900	GB_A04G0038
OG0016471	Gobar.A05G227700, Gobar.D05G231300	GB_A05G2226
OG0016472	Gobar.D05G228000	GB_A05G2196, GB_D05G2215
OG0016473	Gobar.A05G054400, Gobar.D05G053900	GB_A05G0546
OG0016474	Gobar.D05G360600, Gobar.D05G360700	GB_scaffold19404_objG0001
OG0016475	Gobar.D05G281200	GB_A05G2722, GB_D05G2715
OG0016476	Gobar.A05G071200, Gobar.D05G070700	GB_A05G0706
OG0016477	Gobar.D05G418400	GB_A04G0092, GB_D05G4042
OG0016478	Gobar.A05G032700, Gobar.D05G033100	GB_D05G0320
OG0016479	Gobar.A05G188100, Gobar.D05G188600	GB_D05G1851
OG0016480	Gobar.A05G279600, Gobar.D05G282400	GB_D05G2725
OG0016481	Gobar.A05G128700, Gobar.D05G126700	GB_D05G1243
OG0016482	Gobar.A05G343500, Gobar.D05G343400	GB_D05G3465
OG0016483	Gobar.D05G184500	GB_A05G1782, GB_D05G1808
OG0016484	Gobar.D05G212200	GB_A05G2052, GB_D05G2074
OG0016485	Gobar.A05G207500, Gobar.D05G208800	GB_D05G2042
OG0016486	Gobar.D05G262200	GB_D05G2534, GB_D10G1624
OG0016487	Gobar.A05G073200, Gobar.D05G072500	GB_D05G0714
OG0016488	Gobar.D05G150400	GB_A05G1478, GB_D05G1489
OG0016489	Gobar.A05G100800, Gobar.D05G097600	GB_A05G0982
OG0016490	Gobar.A05G093400, Gobar.D05G090100	GB_D05G0887
OG0016491	Gobar.A05G266300, Gobar.D05G268300	GB_A05G2593
OG0016492	Gobar.A05G096700, Gobar.D05G093300	GB_D05G0922
OG0016493	Gobar.D05G065600	GB_A05G0656, GB_D05G0650
OG0016494	Gobar.A05G280600, Gobar.D05G283500	GB_D05G2735
OG0016495	Gobar.D05G099500	GB_A05G1001, GB_D05G0976
OG0016496	Gobar.D05G185500	GB_A05G1792, GB_D05G1817
OG0016497	Gobar.A05G180100, Gobar.D05G180600	GB_A05G1743
OG0016498	Gobar.A04G006400, Gobar.D05G424500	GB_A04G0051
OG0016499	Gobar.A04G006600, Gobar.D05G424200	GB_A04G0053
OG0016500	Gobar.D05G144800	GB_A05G1422, GB_D05G1432
OG0016501	Gobar.D05G221000	GB_A05G2134, GB_D05G2154
OG0016502	Gobar.A05G174400, Gobar.D05G174700	GB_A05G1690
OG0016503	Gobar.A05G117700, Gobar.D05G114900	GB_A05G1143
OG0016504	Gobar.D05G170000	GB_A05G1647, GB_D05G1673
OG0016505	Gobar.D05G372800, Gobar.D05G372900	GB_D05G3633
OG0016506	Gobar.A05G269100, Gobar.D05G271100	GB_A05G2621
OG0016507	Gobar.D05G410300	GB_A04G0187, GB_D05G3948
OG0016508	Gobar.A04G018400, Gobar.D05G411700	GB_A04G0173
OG0016509	Gobar.A05G008200, Gobar.D05G008500	GB_A05G0078
OG0016510	Gobar.A04G057300, Gobar.D05G364100	GB_A04G0532
OG0016511	Gobar.A05G065200, Gobar.D05G064800	GB_D05G0644
OG0016512	Gobar.D05G248300	GB_A05G2397, GB_D05G2401
OG0016513	Gobar.A05G217300, Gobar.D05G219500	GB_A05G2121
OG0016514	Gobar.A05G192800, Gobar.D05G193600	GB_D05G1893
OG0016515	Gobar.D05G284400, Gobar.D05G284500	GB_D05G2743
OG0016516	Gobar.D05G257700	GB_A05G2497, GB_D05G2494
OG0016517	Gobar.A05G265100, Gobar.D05G267000	GB_A05G1825
OG0016518	Gobar.A05G085800, Gobar.D05G084300	GB_D05G0825
OG0016519	Gobar.D05G352000	GB_A05G3357, GB_D05G3362
OG0016520	Gobar.A05G211200, Gobar.D05G212900	GB_D05G2081
OG0016521	Gobar.A05G004900, Gobar.D05G005100	GB_A05G0047
OG0016522	Gobar.D05G179900	GB_A05G1737, GB_D05G1762
OG0016523	Gobar.A05G301000, Gobar.D05G303300	GB_D05G2923
OG0016524	Gobar.A05G058900, Gobar.D05G058600	GB_D05G0583
OG0016525	Gobar.A05G113500, Gobar.D05G110500	GB_D05G1086
OG0016526	Gobar.D05G017700	GB_A05G0157, GB_D05G0168
OG0016527	Gobar.A05G163500, Gobar.D05G164000	GB_A05G1593
OG0016528	Gobar.A05G191000, Gobar.D05G192000	GB_A05G1849
OG0016529	Gobar.D05G103200	GB_A05G1038, GB_D05G1011
OG0016530	Gobar.D05G340200	GB_D05G3148, GB_D05G3497
OG0016531	Gobar.A05G044900, Gobar.D05G044400	GB_A05G0446
OG0016532	Gobar.D05G011200	GB_A05G0103, GB_D05G0106
OG0016533	Gobar.A05G226000, Gobar.D05G229700	GB_A05G2211
OG0016534	Gobar.A04G030200, Gobar.D05G400700	GB_A04G0301
OG0016535	Gobar.D05G118500	GB_A05G1177, GB_D05G1160
OG0016536	Gobar.A05G150900, Gobar.D05G150100	GB_D05G1486
OG0016537	Gobar.A05G186700, Gobar.D05G187400	GB_A05G1812
OG0016538	Gobar.A04G006700, Gobar.D05G424100	GB_A04G0054
OG0016539	Gobar.A05G163300, Gobar.D05G163800	GB_A05G1591
OG0016540	Gobar.A05G293200, Gobar.D05G297100	GB_A05G2860
OG0016541	Gobar.A05G289600, Gobar.D05G293500	GB_D05G2818
OG0016542	Gobar.A05G185000, Gobar.D05G185600	GB_D05G1819
OG0016543	Gobar.D05G118700	GB_A05G1178, GB_D05G1162
OG0016544	Gobar.D02G014600, Gobar.D05G365500	GB_D07G1844
OG0016545	Gobar.A05G015000, Gobar.D05G015600	GB_D05G0144
OG0016546	Gobar.A05G137300, Gobar.D05G135600	GB_D05G1337
OG0016547	Gobar.A05G187900, Gobar.D05G188500	GB_D05G1850
OG0016548	Gobar.D05G160400	GB_A05G1558, GB_D05G1578
OG0016549	Gobar.A05G330500, Gobar.D05G337700	GB_A05G3291
OG0016550	Gobar.D05G410100	GB_D05G3906, GB_D05G3945
OG0016551	Gobar.D05G397700, Gobar.D05G397900	GB_D05G3776
OG0016552	Gobar.D05G216600	GB_A05G2093, GB_D05G2117
OG0016553	Gobar.D05G082200	GB_A05G0822, GB_D05G0805
OG0016554	Gobar.D05G381200	GB_A04G0386, GB_D05G3681
OG0016555	Gobar.D05G004300	GB_A05G0039, GB_D05G0040
OG0016556	Gobar.A05G292000, Gobar.D05G296000	GB_A05G2849
OG0016557	Gobar.D05G213100	GB_A05G2061, GB_D05G2083
OG0016558	Gobar.A05G001000, Gobar.D05G001300	GB_D05G0009
OG0016559	Gobar.A04G019500, Gobar.D05G410600	GB_D05G3950
OG0016560	Gobar.D05G333900, Gobar.D05G334000	GB_D05G3257
OG0016561	Gobar.A04G063600, Gobar.D05G357200	GB_A04G0578
OG0016562	Gobar.D05G157700	GB_A05G1540, GB_D05G1558
OG0016563	Gobar.D05G427200	GB_A04G0020, GB_D05G4064
OG0016564	Gobar.A04G041400, Gobar.D05G377800	GB_A04G0407
OG0016565	Gobar.A04G056000, Gobar.D05G365000	GB_A04G0515
OG0016566	Gobar.A04G037900, Gobar.D05G389500	GB_D05G3729
OG0016567	Gobar.A05G167900, Gobar.D05G167900	GB_A05G1628
OG0016568	Gobar.D05G099700	GB_A05G1003, GB_D05G0978
OG0016569	Gobar.1Z119000, Gobar.D05G369200	GB_D05G3607
OG0016570	Gobar.A05G189200, Gobar.D05G189900	GB_A05G1835
OG0016571	Gobar.D05G199700	GB_A05G1929, GB_D05G1956
OG0016572	Gobar.D05G178500	GB_A05G1724, GB_D05G1749
OG0016573	Gobar.D05G166500	GB_A05G1618, GB_D05G1639
OG0016574	Gobar.A05G281200, Gobar.D05G284700	GB_D05G2745
OG0016575	Gobar.A04G001000, Gobar.D05G428900	GB_A04G0006
OG0016576	Gobar.A05G263500, Gobar.D05G265300	GB_A05G2566
OG0016577	Gobar.A05G300600, Gobar.D05G302800	GB_D05G2916
OG0016578	Gobar.D05G134300	GB_A05G1323, GB_D05G1324
OG0016579	Gobar.A05G214300, Gobar.D05G216400	GB_D02G2569
OG0016580	Gobar.A05G333700, Gobar.D05G352900	GB_D05G3352
OG0016581	Gobar.D05G197900	GB_A05G1911, GB_D05G1937
OG0016582	Gobar.1Z067100, Gobar.D05G190100	GB_D05G1864
OG0016583	Gobar.D05G031700	GB_A05G0306, GB_D05G0308
OG0016584	Gobar.D05G365300, Gobar.D07G112100	GB_D07G1094
OG0016585	Gobar.A05G134600, Gobar.D05G132900	GB_D05G1308
OG0016586	Gobar.A05G215100, Gobar.D05G217200	GB_A05G2099
OG0016587	Gobar.A05G183100, Gobar.D05G183700	GB_A05G1774
OG0016588	Gobar.A04G064300, Gobar.D05G356600	GB_D05G3330
OG0016589	Gobar.D05G177500	GB_A05G1717, GB_D05G1741
OG0016590	Gobar.1Z116600, Gobar.D05G369500	GB_scaffold399_objG0001
OG0016591	Gobar.D05G136500, Gobar.D13G100300	GB_D05G1346
OG0016592	Gobar.A05G113000, Gobar.D05G110000	GB_A05G1100
OG0016593	Gobar.A05G137200, Gobar.D05G135500	GB_D05G1336
OG0016594	Gobar.D05G303900	GB_A03G1609, GB_D13G1730
OG0016595	Gobar.A05G168900, Gobar.D05G168900	GB_A05G1637
OG0016596	Gobar.A05G050700, Gobar.D05G050400	GB_A05G0506
OG0016597	Gobar.A05G212500, Gobar.D05G214600	GB_A05G2073
OG0016598	Gobar.A05G079000, Gobar.D05G078100	GB_D05G0764
OG0016599	Gobar.D05G029800	GB_A05G0284, GB_D05G0290
OG0016600	Gobar.A05G049300, Gobar.D05G048900	GB_D05G0490
OG0016601	Gobar.A05G268200, Gobar.D05G270300	GB_D05G2617
OG0016602	Gobar.A05G072300, Gobar.D05G071800	GB_D05G0707
OG0016603	Gobar.D05G053500	GB_A05G0542, GB_D05G0535
OG0016604	Gobar.A05G151100, Gobar.D05G150300	GB_D05G1488
OG0016605	Gobar.D05G246900	GB_A05G2383, GB_D05G2388
OG0016606	Gobar.A05G140900, Gobar.D05G139900	GB_A05G1374
OG0016607	Gobar.A05G326900, Gobar.D05G331700	GB_A05G3226
OG0016608	Gobar.A05G245600, Gobar.D05G249100	GB_D05G2411
OG0016609	Gobar.D05G228900	GB_A05G2205, GB_D05G2222
OG0016610	Gobar.A05G217400, Gobar.D05G219600	GB_A05G2122
OG0016611	Gobar.D05G076600	GB_A05G0764, GB_D05G0752
OG0016612	Gobar.A05G245500, Gobar.D05G249000	GB_D05G2409
OG0016613	Gobar.D05G334900, Gobar.D10G178300	GB_D06G1283
OG0016614	Gobar.D05G336800	GB_A05G3300, GB_D05G3546
OG0016615	Gobar.D05G192900	GB_A05G1859, GB_D05G1886
OG0016616	Gobar.D05G335300	GB_A05G3276, GB_D05G3273
OG0016617	Gobar.A05G271300, Gobar.D05G273300	GB_A05G2644
OG0016618	Gobar.A05G042100, Gobar.D05G041800	GB_A05G0419
OG0016619	Gobar.D05G132000	GB_A05G1302, GB_D05G1300
OG0016620	Gobar.A05G333600, Gobar.D05G353000	GB_D05G3350
OG0016621	Gobar.D05G031100	GB_A05G0301, GB_D05G0303
OG0016622	Gobar.A05G287700, Gobar.D05G291700	GB_A05G2810
OG0016623	Gobar.A05G212800, Gobar.D05G214800	GB_D05G2100
OG0016624	Gobar.D05G390400	GB_D05G3735, GB_scaffold1428_objG0001
OG0016625	Gobar.D05G247300	GB_A05G2387, GB_D05G2392
OG0016626	Gobar.A05G326300, Gobar.D05G330700	GB_D05G3221
OG0016627	Gobar.A04G006300, Gobar.D05G424600	GB_A04G0050
OG0016628	Gobar.D05G207600	GB_A05G2005, GB_D05G2031
OG0016629	Gobar.A05G071600, Gobar.D05G071100	GB_D05G0700
OG0016630	Gobar.A05G069900, Gobar.D05G069400	GB_A05G0694
OG0016631	Gobar.A05G326800, Gobar.D05G331600	GB_A05G3225
OG0016632	Gobar.A05G260100, Gobar.D05G260300	GB_A05G2533
OG0016633	Gobar.A04G057500, Gobar.D05G363900	GB_D05G4089
OG0016634	Gobar.D05G236600	GB_A05G2274, GB_D05G2286
OG0016635	Gobar.D05G146100	GB_A05G1436, GB_D05G1445
OG0016636	Gobar.A05G261300, Gobar.D05G263100	GB_A05G2544
OG0016637	Gobar.A05G198500, Gobar.D05G199100	GB_A05G1922
OG0016638	Gobar.D05G001600	GB_A05G0014, GB_D05G0013
OG0016639	Gobar.A05G290800, Gobar.D05G294800	GB_A05G2839
OG0016640	Gobar.D05G348300	GB_D05G3378, GB_D10G1973
OG0016641	Gobar.A05G081800, Gobar.D05G080900	GB_A07G1212
OG0016642	Gobar.D05G309200	GB_A05G2999, GB_D05G2981
OG0016643	Gobar.D05G309600	GB_A05G3002, GB_D05G2985
OG0016644	Gobar.A05G058000, Gobar.D05G057700	GB_A05G0583
OG0016645	Gobar.A04G019100, Gobar.D05G410900	GB_D05G3953
OG0016646	Gobar.A05G145900, Gobar.D05G144900	GB_A05G1423
OG0016647	Gobar.D05G284300	GB_A05G2747, GB_D05G2742
OG0016648	Gobar.D05G136800	GB_A05G1346, GB_D05G1349
OG0016649	Gobar.A05G239200, Gobar.D05G242900	GB_A05G2335
OG0016650	Gobar.D05G380100	GB_scaffold17_objG0001, GB_scaffold17_objG0002
OG0016651	Gobar.A05G241800, Gobar.D05G245300	GB_A05G2368
OG0016652	Gobar.A04G024200, Gobar.D05G406600	GB_A04G0239
OG0016653	Gobar.A05G121400, Gobar.D05G118900	GB_D05G1164
OG0016654	Gobar.D05G228200	GB_A05G2199, GB_D05G2217
OG0016655	Gobar.A05G217600, Gobar.D05G219700	GB_A05G2123
OG0016656	Gobar.D05G337100, Gobar.D13G083200	GB_D12G1096
OG0016657	Gobar.D05G377500	GB_A04G0411, GB_D05G3659
OG0016658	Gobar.A06G111300, Gobar.D05G097800	GB_A06G1169
OG0016659	Gobar.A05G026400, Gobar.D05G025400	GB_A05G0250
OG0016660	Gobar.A05G179700, Gobar.D05G180300	GB_D05G1765
OG0016661	Gobar.D05G051900	GB_A05G0525, GB_D05G0519
OG0016662	Gobar.A05G130900, Gobar.D05G128800	GB_D05G1267
OG0016663	Gobar.A05G205200, Gobar.D05G206400	GB_D05G2019
OG0016664	Gobar.A05G170600, Gobar.D05G170800	GB_D05G1680
OG0016665	Gobar.D04G039900, Gobar.D05G424000	GB_D04G0374
OG0016666	Gobar.D05G035100	GB_A05G0339, GB_D05G0340
OG0016667	Gobar.D05G165600	GB_A05G1609, GB_D05G1630
OG0016668	Gobar.A05G143900, Gobar.D05G143500	GB_A05G1403
OG0016669	Gobar.D05G367200	GB_A06G1174, GB_A13G1186
OG0016670	Gobar.A04G006200, Gobar.D05G424700	GB_A04G0049
OG0016671	Gobar.A05G245400, Gobar.D05G248900	GB_D05G2408
OG0016672	Gobar.D05G223300	GB_A05G2156, GB_D05G2175
OG0016673	Gobar.A05G325200, Gobar.D05G329100	GB_A05G3207
OG0016674	Gobar.D05G313700	GB_D01G1214, GB_D05G3026
OG0016675	Gobar.A05G290200, Gobar.D05G294200	GB_D05G2825
OG0016676	Gobar.A05G010000, Gobar.D05G010300	GB_D05G0094
OG0016677	Gobar.A05G235500, Gobar.D05G239500	GB_A05G2301
OG0016678	Gobar.D05G215700	GB_A05G2085, GB_D05G2109
OG0016679	Gobar.D05G228600	GB_A05G2202, GB_D05G2219
OG0016680	Gobar.D05G040900	GB_A05G0411, GB_D05G0412
OG0016681	Gobar.D05G228100	GB_A05G2198, GB_D05G2216
OG0016682	Gobar.A05G150800, Gobar.D05G150000	GB_A05G1475
OG0016683	Gobar.D05G347800	GB_A05G3425, GB_D05G3416
OG0016684	Gobar.A05G176600, Gobar.D05G177000	GB_D05G1735
OG0016685	Gobar.A05G057900, Gobar.D05G057600	GB_A05G0582
OG0016686	Gobar.A05G131400, Gobar.D05G129300	GB_D05G1272
OG0016687	Gobar.D05G301900	GB_A05G2919, GB_D05G2902
OG0016688	Gobar.A05G016300, Gobar.D05G016600	GB_D05G0156
OG0016689	Gobar.A05G209700, Gobar.D05G211500	GB_A05G2044
OG0016690	Gobar.D05G294100	GB_A05G2834, GB_D05G2824
OG0016691	Gobar.D05G200400	GB_A05G1935, GB_D05G1962
OG0016692	Gobar.A05G059700, Gobar.D05G059300	GB_D05G0590
OG0016693	Gobar.A05G035700, Gobar.D05G036000	GB_A05G0352
OG0016694	Gobar.1Z026800, Gobar.1Z077000	GB_D02G2087
OG0016695	Gobar.A06G064500, Gobar.D06G065600	GB_A06G0639
OG0016696	Gobar.A06G007200, Gobar.D06G007100	GB_D06G0068
OG0016697	Gobar.D06G112000, Gobar.D10G223000	GB_D10G2211
OG0016698	Gobar.D01G121800, Gobar.D06G121000	GB_D06G1199
OG0016699	Gobar.D06G001900	GB_A06G0020, GB_D06G0018
OG0016700	Gobar.D02G161800, Gobar.D06G144300	GB_D02G1602
OG0016701	Gobar.D06G132100	GB_A06G1296, GB_D06G1306
OG0016702	Gobar.D06G070200	GB_D01G1498, GB_D06G0670
OG0016703	Gobar.D06G100900	GB_A06G0986, GB_D06G0995
OG0016704	Gobar.A06G103300, Gobar.D06G110900	GB_A06G1088
OG0016705	Gobar.A06G124300, Gobar.D06G139600	GB_D06G1379
OG0016706	Gobar.D06G006100	GB_A06G0057, GB_D06G0058
OG0016707	Gobar.A06G147700, Gobar.D06G166000	GB_D06G1659
OG0016708	Gobar.A06G022200, Gobar.D06G021300	GB_A06G0204
OG0016709	Gobar.D06G186400	GB_D03G1835, GB_D09G0512
OG0016710	Gobar.D06G249100	GB_A06G2364, GB_D06G2463
OG0016711	Gobar.A06G118600, Gobar.D06G130100	GB_A06G1306
OG0016712	Gobar.D06G099700	GB_D06G0985, GB_D12G0869
OG0016713	Gobar.A06G031000, Gobar.D06G030800	GB_A06G0290
OG0016714	Gobar.A06G180200, Gobar.D06G203200	GB_D06G2025
OG0016715	Gobar.A06G039300, Gobar.D06G038800	GB_A06G0373
OG0016716	Gobar.A06G197900, Gobar.D06G224600	GB_D06G2225
OG0016717	Gobar.A06G209200, Gobar.D06G236500	GB_A06G2243
OG0016718	Gobar.D06G142100	GB_A06G1198, GB_D06G1426
OG0016719	Gobar.A06G190200, Gobar.D06G214300	GB_A06G2048
OG0016720	Gobar.A06G108700, Gobar.D06G117300	GB_A06G1141
OG0016721	Gobar.A06G170100, Gobar.D06G192600	GB_D06G1921
OG0016722	Gobar.A06G027100, Gobar.D06G025900	GB_D06G0244
OG0016723	Gobar.A06G158400, Gobar.D06G179700	GB_A06G1743
OG0016724	Gobar.D06G219900	GB_A06G2079, GB_D06G2181
OG0016725	Gobar.A06G098500, Gobar.D06G105600	GB_A06G1028
OG0016726	Gobar.D06G143700	GB_A06G2436, GB_D06G1403
OG0016727	Gobar.A06G107200, Gobar.D06G116000	GB_D06G1148
OG0016728	Gobar.D06G158100	GB_A06G1591, GB_D06G1574
OG0016729	Gobar.D06G201600, Gobar.D06G201800	GB_D06G2011
OG0016730	Gobar.A06G162600, Gobar.D06G184300	GB_A06G1784
OG0016731	Gobar.A06G070100, Gobar.D06G073100	GB_D06G0698
OG0016732	Gobar.A06G058300, Gobar.D06G059000	GB_D06G0561
OG0016733	Gobar.A06G173100, Gobar.D06G196200	GB_D06G1957
OG0016734	Gobar.D06G183100	GB_A06G1775, GB_D06G1834
OG0016735	Gobar.D06G126400	GB_A06G1341, GB_D06G1247
OG0016736	Gobar.D06G061800, Gobar.D13G136900	GB_D01G1652
OG0016737	Gobar.D06G081700	GB_A06G0806, GB_D06G0794
OG0016738	Gobar.A06G137300, Gobar.D06G151100	GB_D06G1506
OG0016739	Gobar.A06G083400, Gobar.D06G087700	GB_A06G0864
OG0016740	Gobar.A06G111000, Gobar.D06G119700	GB_A06G1166
OG0016741	Gobar.D06G083300, Gobar.D06G083600	GB_A06G0823
OG0016742	Gobar.A06G130500, Gobar.D06G145400	GB_D06G1449
OG0016743	Gobar.A06G043700, Gobar.D06G045100	GB_A06G0414
OG0016744	Gobar.D06G160500	GB_A06G1545, GB_D06G1603
OG0016745	Gobar.D06G090700	GB_D06G0885, GB_D11G2940
OG0016746	Gobar.D06G038700, Gobar.D06G039200	GB_D06G0367
OG0016747	Gobar.D06G171400, Gobar.D08G158500	GB_D08G1597
OG0016748	Gobar.D06G074400, Gobar.D06G172800	GB_D06G0712
OG0016749	Gobar.D06G241600	GB_A06G2296, GB_D06G2396
OG0016750	Gobar.A06G086300, Gobar.D06G091200	GB_D06G0891
OG0016751	Gobar.D06G056800	GB_A06G0549, GB_D06G0539
OG0016752	Gobar.A06G181700, Gobar.D06G204700	GB_D06G2040
OG0016753	Gobar.A06G111700, Gobar.D06G128100	GB_D06G1268
OG0016754	Gobar.D06G003000	GB_A06G0029, GB_D06G0028
OG0016755	Gobar.D06G218400	GB_A06G2064, GB_D06G2164
OG0016756	Gobar.D06G182600, Gobar.D09G062700	GB_D03G1089
OG0016757	Gobar.D04G072700, Gobar.D06G136700	GB_D04G0695
OG0016758	Gobar.D06G067100	GB_A06G0650, GB_D06G0640
OG0016759	Gobar.D06G252400	GB_A06G2394, GB_D06G2496
OG0016760	Gobar.1Z109200, Gobar.D06G002800	GB_A06G0027
OG0016761	Gobar.D06G213700	GB_A06G2045, GB_D06G2129
OG0016762	Gobar.A06G084400, Gobar.D06G088700	GB_D06G0868
OG0016763	Gobar.A06G088600, Gobar.D06G093500	GB_D06G0920
OG0016764	Gobar.D06G030000, Gobar.D06G030700	GB_D06G0287
OG0016765	Gobar.D06G041800	GB_scaffold1034_objG0001, GB_scaffold1037_objG0001
OG0016766	Gobar.A06G016700, Gobar.D06G015300	GB_D06G0149
OG0016767	Gobar.D06G013200, Gobar.D06G013400	GB_D06G0127
OG0016768	Gobar.A06G133500, Gobar.D06G156100	GB_A06G1442
OG0016769	Gobar.A06G187500, Gobar.D06G211100	GB_A06G2025
OG0016770	Gobar.A06G135700, Gobar.D06G152900	GB_D06G1527
OG0016771	Gobar.A06G004000, Gobar.D06G003900	GB_A06G0037
OG0016772	Gobar.A06G165700, Gobar.D06G188000	GB_D06G1880
OG0016773	Gobar.D06G123000	GB_A06G1371, GB_D06G1211
OG0016774	Gobar.D06G053300	GB_A06G0513, GB_D06G0505
OG0016775	Gobar.D06G041400	GB_D06G0386, GB_D06G0388
OG0016776	Gobar.D06G194100	GB_A06G2440, GB_D06G1936
OG0016777	Gobar.A06G148600, Gobar.D06G167600	GB_A06G1628
OG0016778	Gobar.D06G028500	GB_A06G0275, GB_D06G0269
OG0016779	Gobar.A06G064900, Gobar.D06G066500	GB_A06G0643
OG0016780	Gobar.A06G216200, Gobar.D06G243300	GB_A06G2312
OG0016781	Gobar.A06G072800, Gobar.D06G076300	GB_D06G0733
OG0016782	Gobar.A06G010400, Gobar.D06G009800	GB_A06G0098
OG0016783	Gobar.A06G180300, Gobar.D06G203300	GB_D06G2026
OG0016784	Gobar.D06G052700	GB_A06G0505, GB_D06G0499
OG0016785	Gobar.A06G212500, Gobar.D06G239700	GB_D06G2381
OG0016786	Gobar.D06G033900	GB_A06G0326, GB_D06G0319
OG0016787	Gobar.A06G040500, Gobar.D06G039600	GB_D06G0370
OG0016788	Gobar.A06G068100, Gobar.D06G069900	GB_D06G0669
OG0016789	Gobar.A06G189600, Gobar.D06G213900	GB_A06G2043
OG0016790	Gobar.D06G138000	GB_A06G1259, GB_D06G1361
OG0016791	Gobar.D06G218600	GB_D05G1161, GB_D06G2166
OG0016792	Gobar.A06G110500, Gobar.D06G119100	GB_D06G1182
OG0016793	Gobar.A06G043900, Gobar.D06G045300	GB_D06G0423
OG0016794	Gobar.1Z141900, Gobar.D06G255500	GB_scaffold6555_objG0001
OG0016795	Gobar.D06G167800	GB_A06G1630, GB_D06G1678
OG0016796	Gobar.A06G219600, Gobar.D06G246700	GB_A06G2346
OG0016797	Gobar.A06G131200, Gobar.D06G145700	GB_D06G1455
OG0016798	Gobar.D06G122400	GB_A06G1366, GB_D06G1206
OG0016799	Gobar.D06G010000	GB_A06G0100, GB_D06G0099
OG0016800	Gobar.A06G189000, Gobar.D06G212600	GB_D06G2119
OG0016801	Gobar.A06G063800, Gobar.D06G065000	GB_A06G0632
OG0016802	Gobar.A06G026500, Gobar.D06G025300	GB_D06G0238
OG0016803	Gobar.D06G063000, Gobar.D12G087300	GB_D12G0876
OG0016804	Gobar.A06G061400, Gobar.D06G062000	GB_A06G0606
OG0016805	Gobar.A06G137600, Gobar.D06G150800	GB_A06G1496
OG0016806	Gobar.A06G158200, Gobar.D06G179300	GB_A06G1740
OG0016807	Gobar.A06G037600, Gobar.D06G037000	GB_D06G0349
OG0016808	Gobar.D06G061500	GB_A06G0601, GB_D06G0589
OG0016809	Gobar.D06G162300	GB_A06G1563, GB_D06G1620
OG0016810	Gobar.A06G157000, Gobar.D06G178600	GB_D06G1792
OG0016811	Gobar.D06G245500	GB_A06G2334, GB_D06G2433
OG0016812	Gobar.A06G217400, Gobar.D06G244500	GB_A06G2326
OG0016813	Gobar.A06G043100, Gobar.D06G044200	GB_D06G0414
OG0016814	Gobar.A06G049200, Gobar.D06G050000	GB_A06G0477
OG0016815	Gobar.A06G204200, Gobar.D06G230900	GB_D06G2286
OG0016816	Gobar.A06G196600, Gobar.D06G223500	GB_A06G2110
OG0016817	Gobar.A06G127800, Gobar.D06G141800	GB_A06G1203
OG0016818	Gobar.A06G009900, Gobar.D06G009300	GB_D06G0092
OG0016819	Gobar.A06G177400, Gobar.D06G200500	GB_A06G1933
OG0016820	Gobar.D06G197900	GB_A06G1903, GB_D06G1973
OG0016821	Gobar.D06G100200	GB_A06G0980, GB_D06G0989
OG0016822	Gobar.D06G138300	GB_A06G1256, GB_D06G1364
OG0016823	Gobar.D06G080800	GB_A08G1485, GB_D06G0783
OG0016824	Gobar.A06G207600, Gobar.D06G234300	GB_D06G2325
OG0016825	Gobar.A06G204300, Gobar.D06G231000	GB_D06G2287
OG0016826	Gobar.D06G179800	GB_A06G1744, GB_D06G1803
OG0016827	Gobar.A06G147100, Gobar.D06G165200	GB_D06G1650
OG0016828	Gobar.A02G157900, Gobar.D06G193400	GB_D03G0357
OG0016829	Gobar.A06G112900, Gobar.D06G122000	GB_A06G1365
OG0016830	Gobar.D01G165900, Gobar.D06G000300	GB_D01G1748
OG0016831	Gobar.A06G054100, Gobar.D06G054900	GB_D06G0519
OG0016832	Gobar.D06G088100	GB_A06G0869, GB_D06G0864
OG0016833	Gobar.A06G108400, Gobar.D06G117200	GB_A06G1140
OG0016834	Gobar.A06G171400, Gobar.D06G194500	GB_D06G1940
OG0016835	Gobar.D06G112500, Gobar.D10G091700	GB_D06G1110
OG0016836	Gobar.D06G126700	GB_A11G0875, GB_D06G1251
OG0016837	Gobar.A06G189700, Gobar.D06G213800	GB_A06G2044
OG0016838	Gobar.A06G219000, Gobar.D06G246100	GB_A06G2340
OG0016839	Gobar.A06G072100, Gobar.D06G075600	GB_D06G0723
OG0016840	Gobar.D06G252500	GB_A06G2395, GB_D06G2497
OG0016841	Gobar.A06G178400, Gobar.D06G201300	GB_D06G2008
OG0016842	Gobar.1Z020000, Gobar.1Z214500	GB_A05G0341
OG0016843	Gobar.1Z044200, Gobar.A02G177800	GB_A02G1933
OG0016844	Gobar.1Z005800, Gobar.1Z006100	GB_D10G2716
OG0016845	Gobar.1Z005200	GB_D10G2714, GB_D10G2718
OG0016846	Gobar.1Z020100, Gobar.1Z095600	GB_D05G0342
OG0016847	Gobar.1Z039400, Gobar.1Z199200	GB_scaffold10938_objG0001
OG0016848	Gobar.1Z214800, Gobar.A04G107600	GB_A04G1114
OG0016849	Gobar.1Z214700, Gobar.A04G107500	GB_A04G1113
OG0016850	Gobar.1Z210700	GB_A09G2124, GB_D09G1972
OG0016851	Gobar.1Z102700, Gobar.D10G276000	GB_scaffold217_objG0002
OG0016852	Gobar.A06G204400	GB_A06G2187, GB_A06G2189
OG0016853	Gobar.A06G186300	GB_A06G2014, GB_D06G2087
OG0016854	Gobar.A06G000800, Gobar.A11G000300	GB_D06G0004
OG0016855	Gobar.A06G042900, Gobar.D01G100100	GB_A06G0408
OG0016856	Gobar.A06G161300	GB_A06G1772, GB_D06G1830
OG0016857	Gobar.A06G182100	GB_A06G1973, GB_D06G2057
OG0016858	Gobar.A06G107800	GB_A06G1134, GB_D06G1155
OG0016859	Gobar.A06G116000	GB_A06G1343, GB_D06G1244
OG0016860	Gobar.A06G154000	GB_A06G1693, GB_D06G1741
OG0016861	Gobar.A06G097700	GB_A06G1019, GB_D06G1037
OG0016862	Gobar.A06G185800, Gobar.A06G185900	GB_A06G2010
OG0016863	Gobar.A06G071000	GB_A06G0735, GB_D06G0711
OG0016864	Gobar.A06G115600	GB_A06G1346, GB_D06G1241
OG0016865	Gobar.A06G154700	GB_A06G1700, GB_D06G1757
OG0016866	Gobar.A06G100400	GB_A06G1053, GB_D06G1068
OG0016867	Gobar.A06G195900	GB_A06G2101, GB_D06G2207
OG0016868	Gobar.A06G036000	GB_A06G0338, GB_D06G0332
OG0016869	Gobar.A06G210000	GB_A06G2251, GB_A06G2254
OG0016870	Gobar.A06G004100	GB_A06G0038, GB_D06G0038
OG0016871	Gobar.A06G217500	GB_A06G2327, GB_D06G2426
OG0016872	Gobar.A06G192800	GB_A06G2073, GB_D06G2174
OG0016873	Gobar.A06G032700	GB_A06G0311, GB_D06G0305
OG0016874	Gobar.A06G171600	GB_A06G1872, GB_D06G1942
OG0016875	Gobar.A06G183400	GB_A06G1985, GB_D06G2046
OG0016876	Gobar.A06G029000	GB_A06G0270, GB_D06G0264
OG0016877	Gobar.A06G016400	GB_A06G0145, GB_D06G0145
OG0016878	Gobar.A06G006400	GB_A06G0058, GB_D06G0059
OG0016879	Gobar.A06G170600	GB_A06G1863, GB_D06G1926
OG0016880	Gobar.A06G096600, Gobar.D02G157400	GB_D06G1005
OG0016881	Gobar.A06G027300	GB_A06G0252, GB_D06G0246
OG0016882	Gobar.A06G011000	GB_A06G0104, GB_D06G0103
OG0016883	Gobar.A06G154500	GB_A10G0509, GB_D10G0522
OG0016884	Gobar.A06G132800, Gobar.D07G261200	GB_A06G1457
OG0016885	Gobar.A06G034000	GB_A06G0321, GB_D06G0314
OG0016886	Gobar.A06G096000	GB_A06G0999, GB_D06G1010
OG0016887	Gobar.A06G135600	GB_A06G1473, GB_D06G1528
OG0016888	Gobar.A06G109700	GB_A06G1151, GB_A12G0505
OG0016889	Gobar.A06G067200	GB_A06G0677, GB_D06G0661
OG0016890	Gobar.A06G177000	GB_A06G1928, GB_D06G1996
OG0016891	Gobar.A06G215200	GB_A06G2303, GB_D06G2403
OG0016892	Gobar.A06G164300	GB_A06G1803, GB_D06G1863
OG0016893	Gobar.A06G125100	GB_A06G1227, GB_D06G1439
OG0016894	Gobar.A06G046100	GB_A06G0446, GB_D06G0442
OG0016895	Gobar.A06G097900	GB_A06G1021, GB_D06G1040
OG0016896	Gobar.A06G149300	GB_A06G1636, GB_A07G1157
OG0016897	Gobar.A06G074100	GB_A06G0765, GB_D06G0748
OG0016898	Gobar.A06G148500	GB_A06G1627, GB_D06G1674
OG0016899	Gobar.A06G149200	GB_A06G1635, GB_D06G1683
OG0016900	Gobar.A06G029400	GB_A06G0274, GB_D06G0268
OG0016901	Gobar.A06G037800	GB_A06G0356, GB_D06G0352
OG0016902	Gobar.A06G130900	GB_A06G1410, GB_D06G1451
OG0016903	Gobar.A06G163000	GB_A06G1791, GB_D06G1851
OG0016904	Gobar.A06G118000	GB_A06G1318, GB_D06G1281
OG0016905	Gobar.A06G160400	GB_A06G1762, GB_D06G1819
OG0016906	Gobar.A06G092600	GB_A09G0804, GB_A09G0806
OG0016907	Gobar.A06G007400	GB_A06G0068, GB_D06G0070
OG0016908	Gobar.A06G124500	GB_A06G1248, GB_D06G1380
OG0016909	Gobar.A06G221100	GB_A06G2360, GB_D06G2458
OG0016910	Gobar.A06G033500	GB_A06G0317, GB_D06G0310
OG0016911	Gobar.A06G204700	GB_A06G2194, GB_D06G2295
OG0016912	Gobar.A06G182400, Gobar.D13G083300	GB_A06G1976
OG0016913	Gobar.A06G135000	GB_A06G1466, GB_D06G1538
OG0016914	Gobar.A06G227800	GB_A06G2387, GB_D06G2489
OG0016915	Gobar.A06G054400	GB_A06G0532, GB_D06G0521
OG0016916	Gobar.A06G113700	GB_A06G1376, GB_D06G1219
OG0016917	Gobar.A06G101700, Gobar.A07G233100	GB_A06G1068
OG0016918	Gobar.A05G172200	GB_A05G1669, GB_D05G1694
OG0016919	Gobar.A05G327400	GB_A05G3231, GB_D05G3234
OG0016920	Gobar.A05G380700, Gobar.D04G058900	GB_A05G3901
OG0016921	Gobar.A05G404200, Gobar.D04G034500	GB_D04G0317
OG0016922	Gobar.A05G064000	GB_A05G0638, GB_D05G0631
OG0016923	Gobar.A05G310200	GB_A05G3037, GB_D05G3007
OG0016924	Gobar.A05G180800	GB_A05G1751, GB_D05G1775
OG0016925	Gobar.A05G128200	GB_A05G1248, GB_D05G1237
OG0016926	Gobar.A05G062300	GB_A05G0621, GB_D05G0614
OG0016927	Gobar.A05G049100	GB_A05G0490, GB_D05G0486
OG0016928	Gobar.A05G143500	GB_A05G1399, GB_D05G1411
OG0016929	Gobar.A05G064100	GB_A05G0639, GB_D05G0632
OG0016930	Gobar.A05G283400	GB_A05G2769, GB_D05G2761
OG0016931	Gobar.A05G060200	GB_A05G0604, GB_D05G0594
OG0016932	Gobar.A05G263800	GB_A05G2570, GB_D05G2569
OG0016933	Gobar.A05G398200, Gobar.D04G041000	GB_D04G0385
OG0016934	Gobar.A05G340400	GB_A05G3439, GB_D05G3428
OG0016935	Gobar.A05G003300	GB_A05G0032, GB_D05G0030
OG0016936	Gobar.A05G062400	GB_A05G0622, GB_D05G0615
OG0016937	Gobar.A05G025100	GB_A05G0237, GB_D05G0243
OG0016938	Gobar.A05G250600	GB_A05G2451, GB_D05G2455
OG0016939	Gobar.1Z073900, Gobar.A05G404600	GB_D04G0313
OG0016940	Gobar.A05G013500, Gobar.A10G130700	GB_scaffold276_objG0002
OG0016941	Gobar.A05G207600	GB_A05G2020, GB_D05G2044
OG0016942	Gobar.A05G421300, Gobar.D04G015700	GB_D04G0158
OG0016943	Gobar.A05G373100, Gobar.D04G067400	GB_A05G3819
OG0016944	Gobar.A05G394700, Gobar.D04G044500	GB_D04G0416
OG0016945	Gobar.A05G328700, Gobar.D09G111200	GB_A08G1514
OG0016946	Gobar.A05G006200	GB_D10G0782, GB_D12G0699
OG0016947	Gobar.A05G428800, Gobar.D04G007300	GB_D04G0083
OG0016948	Gobar.A05G410100	GB_A05G4207, GB_D04G0258
OG0016949	Gobar.A05G266000	GB_A05G2588, GB_D05G2590
OG0016950	Gobar.A05G386200, Gobar.D04G053200	GB_D04G0501
OG0016951	Gobar.A05G262400	GB_A05G2555, GB_D05G2555
OG0016952	Gobar.A05G040000	GB_A02G1519, GB_A05G0397
OG0016953	Gobar.A05G425600, Gobar.D04G011100	GB_A05G4350
OG0016954	Gobar.A05G171600	GB_A05G1663, GB_D05G1688
OG0016955	Gobar.A05G385900	GB_D08G2161, GB_D10G0295
OG0016956	Gobar.A05G315500	GB_A05G3098, GB_D05G3069
OG0016957	Gobar.A05G359600, Gobar.A11G222000	GB_A13G1207
OG0016958	Gobar.A05G005600	GB_A05G0054, GB_D05G0053
OG0016959	Gobar.A05G298800	GB_D01G1211, GB_D03G0881
OG0016960	Gobar.A05G284600	GB_A05G2782, GB_D05G2774
OG0016961	Gobar.A05G414400, Gobar.D04G022000	GB_A05G4244
OG0016962	Gobar.A05G333000	GB_A05G3346, GB_D05G3336
OG0016963	Gobar.A05G428000, Gobar.D04G008200	GB_D04G0092
OG0016964	Gobar.A05G019700	GB_A05G0180, GB_D05G0189
OG0016965	Gobar.A05G398300	GB_A05G4087, GB_D04G0384
OG0016966	Gobar.A05G086700	GB_A05G0852, GB_D05G0833
OG0016967	Gobar.A05G163400	GB_A05G1592, GB_D05G1613
OG0016968	Gobar.A05G331300	GB_A05G3304, GB_D05G3288
OG0016969	Gobar.A05G095900	GB_A05G0933, GB_D05G0914
OG0016970	Gobar.A05G304400, Gobar.A09G039500	GB_A09G0544
OG0016971	Gobar.A05G430700, Gobar.D04G005900	GB_A05G4401
OG0016972	Gobar.A05G349400	GB_A05G3543, GB_D04G0755
OG0016973	Gobar.A05G240100	GB_A05G2344, GB_D05G2351
OG0016974	Gobar.1Z035800, Gobar.A05G240300	GB_A05G2347
OG0016975	Gobar.A05G354500, Gobar.D04G083800	GB_D04G0809
OG0016976	Gobar.A05G266600	GB_A05G2597, GB_D05G2600
OG0016977	Gobar.A05G359100, Gobar.D04G088000	GB_A05G3647
OG0016978	Gobar.A05G362300, Gobar.D04G092200	GB_D04G0889
OG0016979	Gobar.A05G400900	GB_A05G4115, GB_D04G0356
OG0016980	Gobar.A05G066500	GB_A05G0660, GB_D05G0654
OG0016981	Gobar.A05G027100	GB_A05G0257, GB_D05G0263
OG0016982	Gobar.A05G201600	GB_A05G1957, GB_D05G1984
OG0016983	Gobar.A05G111100	GB_A05G1082, GB_D05G1061
OG0016984	Gobar.A05G308700	GB_A05G3025, GB_D05G3006
OG0016985	Gobar.A05G403800, Gobar.D04G035000	GB_D04G0322
OG0016986	Gobar.A05G373000	GB_A05G3817, GB_D04G0644
OG0016987	Gobar.A05G011200	GB_A05G0102, GB_D05G0105
OG0016988	Gobar.A05G399800	GB_A05G4103, GB_D04G0368
OG0016989	Gobar.A05G335300	GB_A05G3361, GB_A13G1090
OG0016990	Gobar.A05G387700, Gobar.A05G408600	GB_D12G2478
OG0016991	Gobar.A05G339100, Gobar.A08G211200	GB_A04G0748
OG0016992	Gobar.A05G086500	GB_A05G0850, GB_D05G0831
OG0016993	Gobar.A05G381900, Gobar.D04G057400	GB_A05G3918
OG0016994	Gobar.A05G279000	GB_A05G2728, GB_D05G2720
OG0016995	Gobar.A05G361100	GB_A05G3664, GB_D04G0875
OG0016996	Gobar.A05G436900	GB_A05G4465, GB_A05G4470
OG0016997	Gobar.A05G353800	GB_A05G3592, GB_D04G0801
OG0016998	Gobar.A05G243600	GB_A05G2386, GB_D05G2391
OG0016999	Gobar.A05G190000	GB_A05G1842, GB_D05G1870
OG0017000	Gobar.A05G374200, Gobar.D04G066400	GB_A05G3829
OG0017001	Gobar.A05G252700	GB_A05G2471, GB_D05G2473
OG0017002	Gobar.A05G142700	GB_A05G1392, GB_D05G1402
OG0017003	Gobar.A05G097000	GB_A05G0943, GB_D05G0925
OG0017004	Gobar.A05G429800	GB_A05G4390, GB_D04G0075
OG0017005	Gobar.A05G387900	GB_A05G3977, GB_D04G0485
OG0017006	Gobar.A05G356400, Gobar.D04G085400	GB_D04G0830
OG0017007	Gobar.A05G241000	GB_A05G2355, GB_D05G2360
OG0017008	Gobar.A05G025600	GB_A05G0242, GB_D05G0248
OG0017009	Gobar.A05G096600	GB_A05G0940, GB_D05G0921
OG0017010	Gobar.A05G344300	GB_A05G3483, GB_D05G3477
OG0017011	Gobar.A05G427600, Gobar.D04G008700	GB_D04G0097
OG0017012	Gobar.A05G037000	GB_A05G0367, GB_D05G0367
OG0017013	Gobar.A05G176700	GB_A05G1712, GB_D05G1736
OG0017014	Gobar.A05G099400	GB_A05G0969, GB_D05G0946
OG0017015	Gobar.A05G366900	GB_A05G3750, GB_D04G0708
OG0017016	Gobar.A05G095700	GB_A05G0931, GB_D05G0912
OG0017017	Gobar.A05G346200, Gobar.D04G075800	GB_D04G0724
OG0017018	Gobar.A05G319400	GB_A05G3143, GB_D05G3112
OG0017019	Gobar.A05G085300	GB_A05G0840, GB_D05G0821
OG0017020	Gobar.A05G191600	GB_A05G1855, GB_D05G1882
OG0017021	Gobar.A05G393500, Gobar.D04G045700	GB_D04G0427
OG0017022	Gobar.A05G087000	GB_A05G0854, GB_D05G0835
OG0017023	Gobar.A05G429600	GB_A05G4388, GB_D04G0077
OG0017024	Gobar.A05G086800	GB_A05G0853, GB_D05G0834
OG0017025	Gobar.A05G362700, Gobar.D04G092800	GB_A05G3681
OG0017026	Gobar.A05G025700	GB_A05G0243, GB_D05G0249
OG0017027	Gobar.A03G059900, Gobar.A05G297300	GB_A03G0607
OG0017028	Gobar.A05G133900	GB_A05G1303, GB_D05G1301
OG0017029	Gobar.A05G375800, Gobar.D04G064800	GB_A05G3845
OG0017030	Gobar.A05G426300, Gobar.D04G010100	GB_D04G0109
OG0017031	Gobar.A05G415000, Gobar.D04G021200	GB_D04G0210
OG0017032	Gobar.A05G165800	GB_A05G1612, GB_D05G1633
OG0017033	Gobar.A05G404500, Gobar.D04G034200	GB_D04G0316
OG0017034	Gobar.A05G299200	GB_A05G2921, GB_D05G2905
OG0017035	Gobar.A05G266800	GB_A04G1287, GB_A05G2599
OG0017036	Gobar.A05G336000, Gobar.D12G207000	GB_D04G1213
OG0017037	Gobar.A05G409100, Gobar.D04G028000	GB_D04G0269
OG0017038	Gobar.A05G241600	GB_A05G2366, GB_D05G2372
OG0017039	Gobar.A05G258300	GB_A05G2519, GB_D05G2529
OG0017040	Gobar.A05G007100	GB_A05G0067, GB_D05G0066
OG0017041	Gobar.A05G038400	GB_A05G0382, GB_D05G0382
OG0017042	Gobar.A05G302800	GB_A05G2956, GB_D05G2942
OG0017043	Gobar.A05G283300	GB_A05G2768, GB_D05G2760
OG0017044	Gobar.A05G406500, Gobar.D04G031000	GB_D04G0290
OG0017045	Gobar.A05G422400, Gobar.D04G014100	GB_A05G4322
OG0017046	Gobar.1Z020500, Gobar.A05G075300	GB_A05G0746
OG0017047	Gobar.A05G041100	GB_A05G0408, GB_D05G0409
OG0017048	Gobar.A05G220000	GB_A05G2145, GB_D05G2166
OG0017049	Gobar.A05G009600	GB_A05G0090, GB_D05G0090
OG0017050	Gobar.A05G374100, Gobar.D04G066500	GB_A05G3827
OG0017051	Gobar.A05G267400	GB_A05G2605, GB_D05G2609
OG0017052	Gobar.A05G401200	GB_A05G4118, GB_D04G0353
OG0017053	Gobar.A05G129800	GB_A05G1260, GB_D05G1253
OG0017054	Gobar.A05G131100	GB_A05G1273, GB_D05G1269
OG0017055	Gobar.A05G437100	GB_A05G4464, GB_A05G4469
OG0017056	Gobar.A05G198600	GB_A05G1921, GB_D05G1948
OG0017057	Gobar.A05G326400	GB_A05G3221, GB_D05G3222
OG0017058	Gobar.A05G266700	GB_A05G2598, GB_D05G2603
OG0017059	Gobar.A05G021900	GB_A05G0203, GB_D05G0212
OG0017060	Gobar.A05G191700	GB_A05G1856, GB_D05G1883
OG0017061	Gobar.A05G369400, Gobar.D04G071300	GB_D04G0685
OG0017062	Gobar.A05G437300	GB_A05G4461, GB_D04G0002
OG0017063	Gobar.A05G209800	GB_A05G2045, GB_D05G2067
OG0017064	Gobar.A05G348500	GB_A05G3530, GB_D04G0747
OG0017065	Gobar.A05G387800	GB_A05G3976, GB_D04G0486
OG0017066	Gobar.A05G086600	GB_A05G0851, GB_D05G0832
OG0017067	Gobar.A05G089600, Gobar.A09G109300	GB_D12G1099
OG0017068	Gobar.A05G203100	GB_A05G1971, GB_D05G1999
OG0017069	Gobar.A05G015700	GB_A05G0141, GB_D05G0150
OG0017070	Gobar.A05G347100	GB_A05G3518, GB_D04G0737
OG0017071	Gobar.A05G278100	GB_A05G2719, GB_D05G2713
OG0017072	Gobar.A05G413200, Gobar.D04G023000	GB_A05G4234
OG0017073	Gobar.A05G403200	GB_A05G4144, GB_D04G0331
OG0017074	Gobar.A05G276200	GB_A05G2696, GB_D05G2696
OG0017075	Gobar.1Z188000, Gobar.D02G110200	GB_D02G1035
OG0017076	Gobar.1Z000400, Gobar.1Z153100	GB_D01G2579
OG0017077	Gobar.1Z002100, Gobar.1Z063200	GB_D03G1973
OG0017078	Gobar.A13G195300, Gobar.D13G206900	GB_D13G2103
OG0017079	Gobar.D13G042800	GB_A13G0394, GB_D13G0384
OG0017080	Gobar.A13G183200, Gobar.D13G193700	GB_A13G2048
OG0017081	Gobar.A13G005200, Gobar.D13G005300	GB_A13G0047
OG0017082	Gobar.D13G215000	GB_A13G2235, GB_D13G2182
OG0017083	Gobar.D13G222400	GB_A13G2307, GB_D13G2255
OG0017084	Gobar.D13G011300, Gobar.D13G011400	GB_scaffold4885_objG0001
OG0017085	Gobar.A13G004100, Gobar.D13G004900	GB_A13G0037
OG0017086	Gobar.D13G020900	GB_A13G0187, GB_D13G0180
OG0017087	Gobar.D13G071300	GB_A13G0621, GB_D13G0666
OG0017088	Gobar.D13G226300	GB_A13G2340, GB_D13G2294
OG0017089	Gobar.D13G051700	GB_A13G0479, GB_D13G0466
OG0017090	Gobar.A13G237400, Gobar.D13G252200	GB_D13G2523
OG0017091	Gobar.D13G149000	GB_A13G1614, GB_D13G1540
OG0017092	Gobar.A13G142100, Gobar.D13G149400	GB_D13G1543
OG0017093	Gobar.D13G206300	GB_A13G2162, GB_D13G2096
OG0017094	Gobar.A13G082000, Gobar.D13G085300	GB_A13G0856
OG0017095	Gobar.A13G132900, Gobar.D13G138200	GB_A13G1499
OG0017096	Gobar.A13G115700, Gobar.D13G120100	GB_D13G1207
OG0017097	Gobar.D13G098900	GB_A13G1191, GB_D13G0958
OG0017098	Gobar.A13G022900, Gobar.D13G023800	GB_A13G0221
OG0017099	Gobar.D11G210500, Gobar.D13G093600	GB_D13G0907
OG0017100	Gobar.D13G150400	GB_A13G1627, GB_D13G1553
OG0017101	Gobar.D13G095800	GB_D11G1966, GB_D13G0928
OG0017102	Gobar.D13G091300	GB_A13G0949, GB_D13G0881
OG0017103	Gobar.A13G007200, Gobar.D13G007700	GB_D13G0064
OG0017104	Gobar.D13G077900	GB_A13G0553, GB_D13G0741
OG0017105	Gobar.A13G125900, Gobar.D13G130500	GB_A13G1417
OG0017106	Gobar.D13G136500	GB_A13G1480, GB_D13G1399
OG0017107	Gobar.D13G210600	GB_A13G2200, GB_D13G2146
OG0017108	Gobar.D13G145300	GB_D13G1498, GB_D13G2739
OG0017109	Gobar.D13G234800	GB_A13G2419, GB_D13G2368
OG0017110	Gobar.A13G253000, Gobar.D13G269400	GB_D13G2674
OG0017111	Gobar.A13G246000, Gobar.D13G262700	GB_D13G2613
OG0017112	Gobar.D13G215300	GB_A13G2237, GB_D13G2184
OG0017113	Gobar.D13G239100	GB_A13G2465, GB_D13G2410
OG0017114	Gobar.A13G190600, Gobar.D13G201900	GB_D13G2055
OG0017115	Gobar.A13G122400, Gobar.D13G127000	GB_D13G1293
OG0017116	Gobar.D13G092200	GB_A13G0936, GB_D13G0895
OG0017117	Gobar.D13G245200	GB_A13G2529, GB_D13G2462
OG0017118	Gobar.A13G215900, Gobar.D13G230000	GB_A13G2377
OG0017119	Gobar.D13G113200	GB_A13G1125, GB_D13G1105
OG0017120	Gobar.D13G145600	GB_D13G1502, GB_scaffold3408_objG0001
OG0017121	Gobar.A13G010800, Gobar.D13G011900	GB_D13G0099
OG0017122	Gobar.A13G245800, Gobar.D13G262500	GB_A13G2676
OG0017123	Gobar.D13G197100	GB_A13G2073, GB_D13G2007
OG0017124	Gobar.A13G199600, Gobar.D13G212500	GB_A13G2214
OG0017125	Gobar.D13G258400, Gobar.D13G259400	GB_D13G2555
OG0017126	Gobar.D13G026800, Gobar.D13G027000	GB_D13G0243
OG0017127	Gobar.A13G235400, Gobar.D13G250200	GB_A13G2580
OG0017128	Gobar.D13G216700	GB_A13G2251, GB_D13G2199
OG0017129	Gobar.D13G028900	GB_A13G0270, GB_D13G0258
OG0017130	Gobar.D13G111900	GB_A13G1223, GB_D13G1092
OG0017131	Gobar.A13G177400, Gobar.D13G187700	GB_A13G1994
OG0017132	Gobar.A13G077500, Gobar.D13G080200	GB_A13G0801
OG0017133	Gobar.A13G032300, Gobar.D13G033200	GB_D13G0300
OG0017134	Gobar.D13G016200	GB_A13G0144, GB_D13G0140
OG0017135	Gobar.D13G137700	GB_A13G1490, GB_D13G1414
OG0017136	Gobar.D13G020000	GB_A13G0179, GB_D13G0175
OG0017137	Gobar.D13G215700	GB_A13G2242, GB_D13G2188
OG0017138	Gobar.D12G081700, Gobar.D13G177300	GB_D13G1822
OG0017139	Gobar.D13G056200	GB_D13G0509, GB_D13G0511
OG0017140	Gobar.D13G220100	GB_A13G2282, GB_D13G2229
OG0017141	Gobar.A13G056200, Gobar.D13G077800	GB_A13G0552
OG0017142	Gobar.A13G118900, Gobar.D13G123200	GB_A13G1323
OG0017143	Gobar.D10G156900, Gobar.D13G157400	GB_D10G1533
OG0017144	Gobar.A13G025200, Gobar.D13G025700	GB_D13G0232
OG0017145	Gobar.A13G192500, Gobar.D13G204000	GB_A13G2142
OG0017146	Gobar.A13G037600, Gobar.D13G038100	GB_A13G0348
OG0017147	Gobar.A13G094000, Gobar.D13G109600	GB_A13G1054
OG0017148	Gobar.D13G267300	GB_A13G2721, GB_D13G2655
OG0017149	Gobar.A13G223100, Gobar.D13G238400	GB_A13G2457
OG0017150	Gobar.A13G228200, Gobar.D13G243400	GB_A13G2509
OG0017151	Gobar.A13G091000, Gobar.D13G089000	GB_A13G0993
OG0017152	Gobar.D13G179000	GB_A13G1896, GB_D13G1837
OG0017153	Gobar.D13G181700	GB_A13G1923, GB_D13G1863
OG0017154	Gobar.D02G204600, Gobar.D13G188000	GB_D06G1509
OG0017155	Gobar.D13G052800	GB_A13G0490, GB_D13G0476
OG0017156	Gobar.A13G030500, Gobar.D13G031300	GB_D13G0281
OG0017157	Gobar.A13G215100, Gobar.D13G228800	GB_D13G2319
OG0017158	Gobar.A13G176200, Gobar.D13G187200	GB_A13G1985
OG0017159	Gobar.D13G205800	GB_A13G2157, GB_D13G2090
OG0017160	Gobar.D13G102300	GB_A13G1237, GB_D13G0992
OG0017161	Gobar.A13G231200, Gobar.D13G246500	GB_A13G2538
OG0017162	Gobar.A13G070500, Gobar.D13G062900	GB_A13G0717
OG0017163	Gobar.D13G137900	GB_A13G1493, GB_D13G1416
OG0017164	Gobar.D13G221400	GB_A13G2295, GB_D13G2243
OG0017165	Gobar.A13G206200, Gobar.D13G219500	GB_A13G2276
OG0017166	Gobar.A13G209300, Gobar.D13G222800	GB_A13G2311
OG0017167	Gobar.D13G218100	GB_A13G2265, GB_D13G2213
OG0017168	Gobar.A13G167900, Gobar.D13G178400	GB_A13G1891
OG0017169	Gobar.A13G114900, Gobar.D13G118800	GB_D13G1194
OG0017170	Gobar.A13G027100, Gobar.D13G027800	GB_A13G0262
OG0017171	Gobar.A13G199700, Gobar.D13G212600	GB_D13G2164
OG0017172	Gobar.A13G001000, Gobar.D13G001300	GB_A13G0010
OG0017173	Gobar.A13G252100, Gobar.D13G268500	GB_D13G2666
OG0017174	Gobar.A13G090100, Gobar.D13G090200	GB_D13G0864
OG0017175	Gobar.D13G148300	GB_A13G1606, GB_D13G1533
OG0017176	Gobar.D11G283600, Gobar.D13G170200	GB_D13G1749
OG0017177	Gobar.D13G082700	GB_D10G1812, GB_D13G0783
OG0017178	Gobar.A13G023000, Gobar.D13G023900	GB_D13G0213
OG0017179	Gobar.A13G243700, Gobar.D13G260200	GB_D13G2591
OG0017180	Gobar.A13G226500, Gobar.D13G241700	GB_D13G2429
OG0017181	Gobar.A13G071900, Gobar.D13G061600	GB_A13G0730
OG0017182	Gobar.A13G227000, Gobar.D13G242200	GB_A13G2498
OG0017183	Gobar.D13G129200	GB_A13G1407, GB_D13G1317
OG0017184	Gobar.D13G160400	GB_A09G1097, GB_D13G1649
OG0017185	Gobar.D13G103700	GB_A13G1134, GB_D13G1006
OG0017186	Gobar.D13G192400	GB_A13G2037, GB_D13G1967
OG0017187	Gobar.A13G130100, Gobar.D13G135000	GB_A13G1466
OG0017188	Gobar.A13G215800, Gobar.D13G229900	GB_A13G2376
OG0017189	Gobar.A13G135300, Gobar.D13G141500	GB_D13G1458
OG0017190	Gobar.D13G028600	GB_A13G0268, GB_D13G0256
OG0017191	Gobar.A13G139900, Gobar.D13G146900	GB_D13G1517
OG0017192	Gobar.A13G254500, Gobar.D13G271000	GB_A13G2757
OG0017193	Gobar.D13G116000	GB_A13G1267, GB_D13G1169
OG0017194	Gobar.D13G145000	GB_D13G1494, GB_D13G2734
OG0017195	Gobar.A13G155500, Gobar.D13G165200	GB_A13G1708
OG0017196	Gobar.A13G138500, Gobar.D13G144900	GB_D13G1493
OG0017197	Gobar.D13G225400	GB_A13G2336, GB_D13G2286
OG0017198	Gobar.A13G071300, Gobar.D13G062000	GB_D13G0572
OG0017199	Gobar.A13G024000, Gobar.D13G024900	GB_A13G0231
OG0017200	Gobar.A13G031300, Gobar.D13G032200	GB_D13G0289
OG0017201	Gobar.D13G239300	GB_A13G2467, GB_D13G2412
OG0017202	Gobar.D13G062800	GB_A13G0718, GB_D13G0579
OG0017203	Gobar.A13G219300, Gobar.D13G233800	GB_A13G2410
OG0017204	Gobar.A13G177300, Gobar.D13G187600	GB_A13G1993
OG0017205	Gobar.D13G181000	GB_A13G1916, GB_D13G1856
OG0017206	Gobar.D13G124500	GB_D13G1261, GB_D13G2768
OG0017207	Gobar.D13G091800	GB_A13G0944, GB_D13G0890
OG0017208	Gobar.D13G053900	GB_A13G0502, GB_D13G0486
OG0017209	Gobar.A13G187200, Gobar.D13G198300	GB_A13G2086
OG0017210	Gobar.D13G257700	GB_A13G2644, GB_D13G2575
OG0017211	Gobar.D13G171100	GB_D13G0643, GB_D13G1760
OG0017212	Gobar.D13G248000	GB_A13G2554, GB_D13G2484
OG0017213	Gobar.A13G100600, Gobar.D13G105300	GB_A13G1102
OG0017214	Gobar.A13G092000, Gobar.D13G114300	GB_D13G1151
OG0017215	Gobar.A13G097100, Gobar.D13G106600	GB_D13G1036
OG0017216	Gobar.A13G029000, Gobar.D13G029700	GB_A13G0278
OG0017217	Gobar.A13G149400, Gobar.D13G157200	GB_A13G1782
OG0017218	Gobar.A13G087600, Gobar.D13G092500	GB_D13G0897
OG0017219	Gobar.D13G194200	GB_A13G2052, GB_D13G1987
OG0017220	Gobar.A13G028400, Gobar.D13G029100	GB_A13G0272
OG0017221	Gobar.D13G013300	GB_A13G0117, GB_D13G0113
OG0017222	Gobar.D13G000400	GB_D02G0005, GB_D13G2750
OG0017223	Gobar.A13G045600, Gobar.D13G046700	GB_D13G0419
OG0017224	Gobar.D13G166900	GB_A13G1691, GB_D13G1711
OG0017225	Gobar.A13G162200, Gobar.D13G172900	GB_A13G1836
OG0017226	Gobar.A13G239900, Gobar.D13G254700	GB_A13G2619
OG0017227	Gobar.A13G200300, Gobar.D13G213100	GB_A13G2220
OG0017228	Gobar.A10G098500, Gobar.D10G104500, Gobar.D13G153800
OG0017229	Gobar.A13G216100, Gobar.D13G230200	GB_A13G2379
OG0017230	Gobar.A13G241500, Gobar.D13G256700	GB_D13G2567
OG0017231	Gobar.D13G248100	GB_A13G2555, GB_D13G2485
OG0017232	Gobar.A13G143900, Gobar.D13G151100	GB_A13G1632
OG0017233	Gobar.A13G108400, Gobar.D13G100600	GB_A13G1203
OG0017234	Gobar.D08G150100, Gobar.D13G143400	GB_D08G1505
OG0017235	Gobar.D13G236900	GB_A13G2435, GB_D13G2387
OG0017236	Gobar.A13G245900, Gobar.D13G262600	GB_D13G2612
OG0017237	Gobar.D13G271400	GB_A13G2760, GB_D13G2695
OG0017238	Gobar.D13G204300	GB_A13G2145, GB_D13G2077
OG0017239	Gobar.A13G072700, Gobar.D13G060600	GB_D13G0554
OG0017240	Gobar.A13G008900, Gobar.D13G009900	GB_A13G0080
OG0017241	Gobar.A13G215000, Gobar.D13G228600	GB_D13G2318
OG0017242	Gobar.A13G096400, Gobar.D13G107200	GB_A13G1071
OG0017243	Gobar.A13G167700, Gobar.D13G177900	GB_D13G1827
OG0017244	Gobar.D13G038300	GB_A13G0350, GB_D13G0345
OG0017245	Gobar.A13G247100, Gobar.D13G264000	GB_A13G2687
OG0017246	Gobar.D13G116300	GB_A13G1258, GB_D13G1172
OG0017247	Gobar.D13G060700	GB_A13G0738, GB_D13G0555
OG0017248	Gobar.1Z135200, Gobar.1Z135600	GB_D04G2038
OG0017249	Gobar.1Z135400, Gobar.D04G204400	GB_D04G2040
OG0017250	Gobar.1Z060900, Gobar.1Z180700	GB_A12G2565
OG0017251	Gobar.1Z155900, Gobar.A13G224000	GB_A13G2469
OG0017252	Gobar.1Z068700, Gobar.1Z074700	GB_A01G2453
OG0017253	Gobar.1Z107600, Gobar.D12G072100	GB_D12G1070
OG0017254	Gobar.1Z102000	GB_A10G2800, GB_D10G2758
OG0017255	Gobar.1Z114300, Gobar.1Z119200	GB_A04G0627
OG0017256	Gobar.D02G011000	GB_A02G0078, GB_D02G0098
OG0017257	Gobar.D02G098900	GB_D02G0926, GB_D08G2249
OG0017258	Gobar.A02G003600, Gobar.D02G004500	GB_A02G0035
OG0017259	Gobar.D02G218100	GB_A03G1979, GB_D02G2133
OG0017260	Gobar.A03G209600, Gobar.D02G247500	GB_D02G2418
OG0017261	Gobar.D02G057300, Gobar.D02G057400	GB_D02G0494
OG0017262	Gobar.D02G001300	GB_A02G0004, GB_D02G0013
OG0017263	Gobar.A03G141900, Gobar.D02G177600	GB_D02G1735
OG0017264	Gobar.A02G030200, Gobar.D02G036600	GB_A02G0268
OG0017265	Gobar.D02G223100	GB_A03G2023, GB_D02G2181
OG0017266	Gobar.A02G053000, Gobar.D02G061900	GB_A02G0509
OG0017267	Gobar.D02G079900	GB_A02G0678, GB_D02G0719
OG0017268	Gobar.A03G143800, Gobar.D02G179800	GB_A03G1600
OG0017269	Gobar.A03G198000, Gobar.D02G236300	GB_D02G2291
OG0017270	Gobar.D02G224800	GB_A03G2041, GB_D02G2196
OG0017271	Gobar.A03G158900, Gobar.D02G195100	GB_A03G1752
OG0017272	Gobar.A02G043800, Gobar.D02G051100	GB_A02G0414
OG0017273	Gobar.A03G121200, Gobar.D02G153600	GB_A03G1338
OG0017274	Gobar.D02G220700	GB_A03G2002, GB_D02G2159
OG0017275	Gobar.A11G271000, Gobar.D02G102800	GB_D02G0968
OG0017276	Gobar.D02G046800	GB_A02G0362, GB_D02G0402
OG0017277	Gobar.D02G078500	GB_A02G0662, GB_D02G0706
OG0017278	Gobar.D02G066800	GB_A02G0547, GB_D02G0584
OG0017279	Gobar.D02G137500	GB_A03G1067, GB_D02G1339
OG0017280	Gobar.D01G168700, Gobar.D02G101000	GB_D02G0951
OG0017281	Gobar.D02G133700	GB_A03G1177, GB_D02G1306
OG0017282	Gobar.D02G053300	GB_A02G0433, GB_D02G0462
OG0017283	Gobar.A03G206900, Gobar.D02G245600	GB_A03G2246
OG0017284	Gobar.A03G140400, Gobar.D02G176000	GB_A03G1561
OG0017285	Gobar.A03G210600, Gobar.D02G248400	GB_A03G2283
OG0017286	Gobar.1Z191800, Gobar.D02G268700	GB_A03G2471
OG0017287	Gobar.A03G206700, Gobar.D02G245300	GB_A03G2243
OG0017288	Gobar.A02G061800, Gobar.D02G071800	GB_D02G0642
OG0017289	Gobar.D02G244600	GB_A03G2235, GB_D02G2384
OG0017290	Gobar.D02G238900	GB_A03G2169, GB_D02G2319
OG0017291	Gobar.A02G029500, Gobar.D02G036000	GB_A02G0262
OG0017292	Gobar.A02G018200, Gobar.D02G019900	GB_A02G0175
OG0017293	Gobar.A03G192800, Gobar.D02G231100	GB_D02G2243
OG0017294	Gobar.A02G074300, Gobar.D02G086300	GB_D02G0782
OG0017295	Gobar.D02G261400, Gobar.D02G261500	GB_scaffold43372_objG0001
OG0017296	Gobar.D02G200500	GB_A03G1804, GB_D02G1961
OG0017297	Gobar.D02G271000	GB_A03G2507, GB_D02G2639
OG0017298	Gobar.A02G075000, Gobar.D02G087200	GB_A02G0741
OG0017299	Gobar.D02G162100	GB_A03G1464, GB_D02G1604
OG0017300	Gobar.A03G121600, Gobar.D02G153900	GB_D02G1518
OG0017301	Gobar.A03G121300, Gobar.D02G153700	GB_A03G1339
OG0017302	Gobar.A03G106000, Gobar.D02G129700	GB_D02G1263
OG0017303	Gobar.A02G028500, Gobar.D02G034900	GB_A02G0253
OG0017304	Gobar.D02G172800	GB_D02G1699, GB_D02G1705
OG0017305	Gobar.D02G071100	GB_A02G0593, GB_D02G0632
OG0017306	Gobar.D02G009000	GB_A02G0069, GB_D02G0084
OG0017307	Gobar.A03G143700, Gobar.D02G179700	GB_A03G1599
OG0017308	Gobar.A03G103500, Gobar.D02G140800	GB_D02G1376
OG0017309	Gobar.D02G163900	GB_A03G1483, GB_D02G1624
OG0017310	Gobar.D02G224400	GB_A03G2037, GB_D02G2191
OG0017311	Gobar.A02G043600, Gobar.D02G050900	GB_D02G0440
OG0017312	Gobar.A02G009400, Gobar.D02G011300	GB_A02G0081
OG0017313	Gobar.A03G168900, Gobar.D02G205900	GB_A03G1860
OG0017314	Gobar.D02G018800	GB_A02G0164, GB_D02G0173
OG0017315	Gobar.D02G159500	GB_D02G1581, GB_D03G0916
OG0017316	Gobar.D02G126700	GB_A02G0946, GB_D02G1214
OG0017317	Gobar.D02G157000, Gobar.D02G182200	GB_D02G1786
OG0017318	Gobar.D02G116000	GB_A02G1008, GB_D02G1099
OG0017319	Gobar.A02G048900, Gobar.D02G057100	GB_D02G0491
OG0017320	Gobar.A03G090900, Gobar.D02G109800	GB_D02G1032
OG0017321	Gobar.D02G215800	GB_A03G1958, GB_D02G2106
OG0017322	Gobar.A03G187200, Gobar.D02G224700	GB_D02G2195
OG0017323	Gobar.A03G093700, Gobar.D02G104300	GB_A03G0982
OG0017324	Gobar.A03G116500, Gobar.D02G149400	GB_A03G1285
OG0017325	Gobar.D02G042600	GB_A02G0321, GB_D02G0362
OG0017326	Gobar.A03G186700, Gobar.D02G223800	GB_D02G2189
OG0017327	Gobar.D02G183700	GB_A03G1639, GB_D02G1801
OG0017328	Gobar.A03G219800, Gobar.D02G257200	GB_A03G2361
OG0017329	Gobar.A02G050000, Gobar.D02G058100	GB_A02G0474
OG0017330	Gobar.D02G063300	GB_A02G0522, GB_D02G0549
OG0017331	Gobar.A02G080700, Gobar.D02G093700	GB_A02G0805
OG0017332	Gobar.D02G077800, Gobar.D02G078000	GB_D02G0701
OG0017333	Gobar.A03G196600, Gobar.D02G235000	GB_A03G2129
OG0017334	Gobar.D02G032900, Gobar.D02G034000	GB_scaffold20650_objG0001
OG0017335	Gobar.A03G106100, Gobar.D02G129500	GB_A03G1130
OG0017336	Gobar.A02G033600, Gobar.D02G040000	GB_A02G0297
OG0017337	Gobar.D02G232300	GB_A03G2103, GB_D02G2255
OG0017338	Gobar.A03G189300, Gobar.D02G226600	GB_D02G2213
OG0017339	Gobar.D02G181300	GB_A05G2069, GB_A09G0779
OG0017340	Gobar.A03G121400, Gobar.D02G153800	GB_D02G1517
OG0017341	Gobar.A03G198400, Gobar.D02G236900	GB_A03G2150
OG0017342	Gobar.D02G154600	GB_A03G1353, GB_D02G1528
OG0017343	Gobar.D02G006300	GB_A02G0050, GB_D02G0062
OG0017344	Gobar.D02G233100	GB_A03G2108, GB_D02G2260
OG0017345	Gobar.D02G233000	GB_A03G2107, GB_D02G2259
OG0017346	Gobar.A03G108200, Gobar.D02G133400	GB_D02G1302
OG0017347	Gobar.D02G004300	GB_A02G0033, GB_D02G0042
OG0017348	Gobar.1Z100200, Gobar.D02G265700	GB_D02G2585
OG0017349	Gobar.D02G240200	GB_A03G2185, GB_D02G2333
OG0017350	Gobar.A03G153800, Gobar.D02G189300	GB_D02G1853
OG0017351	Gobar.D02G236700	GB_A03G2148, GB_D02G2295
OG0017352	Gobar.A02G076000, Gobar.D02G088600	GB_A02G0751
OG0017353	Gobar.D02G180400	GB_A03G1608, GB_D02G1768
OG0017354	Gobar.A02G027500, Gobar.D02G033800	GB_D02G0285
OG0017355	Gobar.D02G076800, Gobar.D11G089100	GB_D02G0690
OG0017356	Gobar.D02G030900	GB_D11G3349, GB_D11G3351
OG0017357	Gobar.A02G020800, Gobar.D02G024100	GB_A02G0195
OG0017358	Gobar.D02G227300	GB_A08G1482, GB_D08G1484
OG0017359	Gobar.D02G042700	GB_A02G0322, GB_D02G0363
OG0017360	Gobar.A02G090300, Gobar.D02G123100	GB_D02G1174
OG0017361	Gobar.A02G061500, Gobar.D02G071600	GB_A02G0598
OG0017362	Gobar.A02G009000, Gobar.D02G010800	GB_D02G0096
OG0017363	Gobar.D02G159000	GB_A03G1397, GB_D02G1575
OG0017364	Gobar.A02G075100, Gobar.D02G087300	GB_D02G0792
OG0017365	Gobar.A02G051000, Gobar.D02G060100	GB_D02G0520
OG0017366	Gobar.A03G138700, Gobar.D02G173000	GB_A03G1545
OG0017367	Gobar.D02G094900	GB_A02G0817, GB_D02G0881
OG0017368	Gobar.A03G169000, Gobar.D02G206000	GB_D02G2012
OG0017369	Gobar.A03G152700, Gobar.D02G188300	GB_D02G1844
OG0017370	Gobar.D02G157700	GB_A03G1387, GB_D02G1562
OG0017371	Gobar.A02G051600, Gobar.D02G060600	GB_A02G0497
OG0017372	Gobar.A03G212200, Gobar.D02G250200	GB_A03G2297
OG0017373	Gobar.A02G018700, Gobar.D02G020700	GB_D02G0189
OG0017374	Gobar.D02G259800	GB_A03G2388, GB_D02G2527
OG0017375	Gobar.D02G022400	GB_A02G0056, GB_D02G2673
OG0017376	Gobar.A02G044400, Gobar.D02G051800	GB_A02G0420
OG0017377	Gobar.D02G112400	GB_A02G0968, GB_D02G1061
OG0017378	Gobar.A03G177100, Gobar.D02G213900	GB_D02G2088
OG0017379	Gobar.A03G198100, Gobar.D02G236400	GB_D02G2292
OG0017380	Gobar.D02G146700	GB_A03G1253, GB_D02G1438
OG0017381	Gobar.A02G059200, Gobar.D02G069200	GB_D02G0613
OG0017382	Gobar.D02G137700, Gobar.D11G210600	GB_D07G1719
OG0017383	Gobar.A03G168000, Gobar.D02G205000	GB_D02G2004
OG0017384	Gobar.A03G116700, Gobar.D02G149200	GB_A03G1287
OG0017385	Gobar.A03G126400, Gobar.D02G169300	GB_A03G1405
OG0017386	Gobar.D02G134000, Gobar.D03G079300	GB_D02G1313
OG0017387	Gobar.D02G071500	GB_A02G0597, GB_D02G0638
OG0017388	Gobar.D02G139700	GB_D02G1362, GB_D02G1939
OG0017389	Gobar.D02G001200	GB_A02G0003, GB_D02G0012
OG0017390	Gobar.A03G102300, Gobar.D02G139500	GB_D02G1360
OG0017391	Gobar.A03G108800, Gobar.D02G132200	GB_D02G1290
OG0017392	Gobar.A02G049700, Gobar.D02G057800	GB_A02G0471
OG0017393	Gobar.D02G182300	GB_A03G1622, GB_D02G1787
OG0017394	Gobar.D02G170600	GB_A03G1533, GB_D02G1687
OG0017395	Gobar.D02G241100	GB_A03G2193, GB_D02G2341
OG0017396	Gobar.A02G011600, Gobar.D02G013100	GB_D02G0118
OG0017397	Gobar.D02G088800	GB_D02G0814, GB_D02G0816
OG0017398	Gobar.D02G075900	GB_A02G0633, GB_D02G0680
OG0017399	Gobar.A04G080500, Gobar.D02G135800	GB_D03G0412
OG0017400	Gobar.A03G183600, Gobar.D02G220500	GB_D02G2157
OG0017401	Gobar.A02G048200, Gobar.D02G056400	GB_D02G0485
OG0017402	Gobar.A02G059600, Gobar.D02G069700	GB_D02G0618
OG0017403	Gobar.1Z160100, Gobar.D02G273800	GB_D02G2668
OG0017404	Gobar.A02G018400, Gobar.D02G020100	GB_D02G0183
OG0017405	Gobar.D02G056800	GB_A02G0462, GB_D02G0488
OG0017406	Gobar.D02G140200	GB_A09G1642, GB_D02G1380
OG0017407	Gobar.D01G211700, Gobar.D02G120100	GB_D08G1576
OG0017408	Gobar.A02G078700, Gobar.D02G091700	GB_D02G0846
OG0017409	Gobar.A02G040200, Gobar.D02G047800	GB_A02G0373
OG0017410	Gobar.D02G180300	GB_A03G1607, GB_D02G1766
OG0017411	Gobar.1Z100300, Gobar.D02G265600	GB_A03G2442
OG0017412	Gobar.A03G117600, Gobar.D02G150500	GB_D02G1482
OG0017413	Gobar.A03G190100, Gobar.D02G227900	GB_A03G2066
OG0017414	Gobar.A07G032000, Gobar.A13G153100	GB_D09G1268
OG0017415	Gobar.A13G252000	GB_A13G2734, GB_D13G2665
OG0017416	Gobar.A13G053700	GB_A13G0519, GB_D13G0506
OG0017417	Gobar.A13G140200	GB_A13G1598, GB_D13G1524
OG0017418	Gobar.A13G076600	GB_A13G0791, GB_D13G0727
OG0017419	Gobar.A01G134100, Gobar.A13G150400	GB_A07G0352
OG0017420	Gobar.A13G063800	GB_A13G0638, GB_D13G0651
OG0017421	Gobar.A13G211900	GB_A13G2335, GB_D13G2285
OG0017422	Gobar.A13G081200	GB_A13G0843, GB_D13G0796
OG0017423	Gobar.A13G084500	GB_A04G1695, GB_A11G2803
OG0017424	Gobar.A13G101500	GB_A13G1114, GB_A13G1117
OG0017425	Gobar.A13G153800, Gobar.D07G099000	GB_A13G1733
OG0017426	Gobar.A13G054300	GB_A13G0523, GB_A13G0764
OG0017427	Gobar.A13G100900	GB_A13G1107, GB_D13G1019
OG0017428	Gobar.A13G009100	GB_A13G0082, GB_D13G0085
OG0017429	Gobar.A13G143300, Gobar.D11G142300	GB_A13G2812
OG0017430	Gobar.A04G059200, Gobar.A13G119000	GB_A04G0548
OG0017431	Gobar.A13G137000	GB_A13G1557, GB_D13G1476
OG0017432	Gobar.A13G240200	GB_A13G2622, GB_D13G2548
OG0017433	Gobar.1Z015100, Gobar.A13G087400	GB_A13G0932
OG0017434	Gobar.A13G190100	GB_A13G2116, GB_D13G2049
OG0017435	Gobar.1Z197500, Gobar.A13G166000	GB_A13G1874
OG0017436	Gobar.A13G054500, Gobar.A13G054700	GB_A13G0525
OG0017437	Gobar.A13G045800	GB_A13G0432, GB_D13G0422
OG0017438	Gobar.A13G166400	GB_A13G1879, GB_D13G1819
OG0017439	Gobar.A13G089000	GB_A13G0951, GB_D13G0878
OG0017440	Gobar.A13G004500	GB_A11G2597, GB_A13G0041
OG0017441	Gobar.1Z068400, Gobar.A13G203200	GB_A13G2247
OG0017442	Gobar.A13G054600	GB_A13G0526, GB_D13G0725
OG0017443	Gobar.A13G179300	GB_A13G2013, GB_D13G1944
OG0017444	Gobar.A13G048600, Gobar.A13G048700	GB_A13G0464
OG0017445	Gobar.A13G102100	GB_A13G1121, GB_D13G1082
OG0017446	Gobar.A13G226200	GB_A13G2490, GB_D13G2426
OG0017447	Gobar.A13G184400	GB_A13G2060, GB_D13G1994
OG0017448	Gobar.A13G002100	GB_A13G0018, GB_D13G0048
OG0017449	Gobar.A13G063400, Gobar.D03G194100	GB_A13G0634
OG0017450	Gobar.A13G161000	GB_A13G1825, GB_A13G1940
OG0017451	Gobar.A13G178700	GB_A13G2007, GB_D13G1937
OG0017452	Gobar.A13G258000	GB_A13G2794, GB_D13G2729
OG0017453	Gobar.A13G126700	GB_A13G1427, GB_D13G1339
OG0017454	Gobar.A13G250800	GB_A13G2722, GB_D13G2656
OG0017455	Gobar.A13G221400	GB_A13G2431, GB_D13G2383
OG0017456	Gobar.A13G137100	GB_A13G1558, GB_D13G1455
OG0017457	Gobar.A13G118400	GB_A13G1318, GB_D13G1235
OG0017458	Gobar.A13G252200	GB_A13G2736, GB_D13G2667
OG0017459	Gobar.A13G215500	GB_A13G2370, GB_D13G2323
OG0017460	Gobar.A13G011900	GB_A13G0103, GB_D13G0107
OG0017461	Gobar.A13G212600	GB_A13G2341, GB_D13G2295
OG0017462	Gobar.A13G231300	GB_A13G2539, GB_D13G2471
OG0017463	Gobar.A13G148000	GB_A13G1672, GB_D13G1594
OG0017464	Gobar.1Z092400, Gobar.D01G135700	GB_D01G1360
OG0017465	Gobar.1Z080800, Gobar.1Z202900	GB_A09G0732
OG0017466	Gobar.1Z060200, Gobar.1Z158000	GB_D05G3159
OG0017467	Gobar.1Z009700	GB_A10G2427, GB_A13G2480
OG0017468	Gobar.1Z009600, Gobar.1Z091600	GB_A13G2479
OG0017469	Gobar.D04G138500	GB_A04G1041, GB_D04G1408
OG0017470	Gobar.D04G053400	GB_A05G3959, GB_D04G0502
OG0017471	Gobar.D04G205800	GB_A04G1666, GB_D04G2062
OG0017472	Gobar.A04G176600, Gobar.D04G223600	GB_D04G2211
OG0017473	Gobar.A04G121700, Gobar.D04G161500	GB_A04G1255
OG0017474	Gobar.D04G046500	GB_A05G4478, GB_D12G0737
OG0017475	Gobar.D04G059900	GB_D04G0569, GB_D11G1907
OG0017476	Gobar.D04G209300, Gobar.D04G209600	GB_D04G2094
OG0017477	Gobar.D04G148500	GB_A04G1122, GB_D04G1501
OG0017478	Gobar.A04G119700, Gobar.D04G159600	GB_D04G1618
OG0017479	Gobar.D04G107000	GB_A04G0612, GB_D04G1067
OG0017480	Gobar.A04G154300, Gobar.D04G197000	GB_D04G1968
OG0017481	Gobar.D04G108800	GB_A04G0594, GB_D04G1081
OG0017482	Gobar.D04G022400	GB_A05G4240, GB_D04G0222
OG0017483	Gobar.D04G182300	GB_A04G1446, GB_D04G1840
OG0017484	Gobar.D04G095800	GB_D04G0926, GB_scaffold5344_objG0002
OG0017485	Gobar.D04G120100, Gobar.D04G120400	GB_D04G1214
OG0017486	Gobar.D04G099100	GB_A04G0713, GB_D04G0963
OG0017487	Gobar.A04G151000, Gobar.D04G193100	GB_D04G1934
OG0017488	Gobar.D04G143700	GB_D06G1932, GB_D11G1669
OG0017489	Gobar.D04G181000, Gobar.D04G181100	GB_D04G1831
OG0017490	Gobar.D04G087200	GB_A05G3638, GB_D04G0846
OG0017491	Gobar.D04G044200	GB_A05G4058, GB_D04G0413
OG0017492	Gobar.D04G084100	GB_A05G3610, GB_D04G0817
OG0017493	Gobar.D04G181400	GB_A04G1436, GB_D04G1833
OG0017494	Gobar.D04G199800, Gobar.D04G200000	GB_D04G1992
OG0017495	Gobar.A04G175100, Gobar.D04G222300	GB_D04G2198
OG0017496	Gobar.D04G073700, Gobar.D10G180500	GB_D01G2003
OG0017497	Gobar.D04G094500	GB_A05G3716, GB_D04G0914
OG0017498	Gobar.D04G010600	GB_A05G4353, GB_D04G0113
OG0017499	Gobar.D04G189400, Gobar.D04G189600	GB_D04G1901
OG0017500	Gobar.A04G133400, Gobar.D04G173700	GB_D04G1752
OG0017501	Gobar.D04G024000	GB_A05G4226, GB_D04G0232
OG0017502	Gobar.D04G205100	GB_A04G1665, GB_D04G2050
OG0017503	Gobar.D04G057300	GB_A05G3919, GB_D04G0542
OG0017504	Gobar.A04G067300, Gobar.D04G106300	GB_D04G1060
OG0017505	Gobar.A04G115400, Gobar.D04G155500	GB_A04G1189
OG0017506	Gobar.D04G079200	GB_A05G3547, GB_D04G0759
OG0017507	Gobar.D04G078300	GB_A05G3536, GB_D04G0752
OG0017508	Gobar.A04G072200, Gobar.D04G104500	GB_D04G1042
OG0017509	Gobar.D04G003500	GB_A05G4428, GB_D04G0042
OG0017510	Gobar.D04G090400	GB_A05G3661, GB_D04G0872
OG0017511	Gobar.D04G116300	GB_A04G0788, GB_D04G1170
OG0017512	Gobar.A04G113000, Gobar.D04G153100	GB_A04G1169
OG0017513	Gobar.A04G088300, Gobar.D04G124900	GB_A13G1106
OG0017514	Gobar.D04G194100	GB_scaffold43904_objG0001, GB_scaffold795_objG0001
OG0017515	Gobar.D04G054600	GB_A05G3947, GB_D04G0512
OG0017516	Gobar.A04G133000, Gobar.D04G173300	GB_D04G1748
OG0017517	Gobar.D04G098000, Gobar.D04G098100	GB_D04G0948
OG0017518	Gobar.A04G169000, Gobar.D04G215900	GB_D04G2133
OG0017519	Gobar.D04G020800	GB_A05G4257, GB_D04G0206
OG0017520	Gobar.D04G212300	GB_A04G1727, GB_D04G2119
[truncated: 2,166 more rows]

## Sheet: EDFig. 2-3
Source Data Extended Data Fig. 2. List of species-specific genes and copy number variation between Gh and Gb in this study and Hu et al. (2019)
Source Data Extended Data Fig. 2-3 | List of pecific genes annotated in GhTM1 (this study, Chen) and (Hu et al., 2019), and Gb 3-79 (this study, Chen) and Gb Hai7124 (Hu et al., 2019)
GhTM1.Chen	GhTM1.Hu	Gb379.Chen	GbHai7124.Hu
Gohir.A01G001300	GH_A01G0012	Gobar.A01G186100	GB_A01G0011
Gohir.A01G175900	GH_A01G1897	Gobar.A01G236200	GB_A01G1999
Gohir.A01G222600	GH_A01G2405	Gobar.A01G248400	GB_A01G2509
Gohir.A03G041800	GH_A03G0530	Gobar.A03G050700	GB_A03G0515
Gohir.A03G209900	GH_A03G2346	Gobar.A03G226800	GB_A03G2428
Gohir.A04G056700	GH_A04G0645	Gobar.A04G070500	GB_A04G0673
Gohir.A05G349400	GH_A05G3690	Gobar.A05G370100	GB_A05G3779
Gohir.A05G388800	GH_A05G4091	Gobar.A05G407000	GB_A05G4178
Gohir.A07G098200	GH_A07G1075	Gobar.A07G107400	GB_A08G1371
Gohir.A08G000300	GH_A08G0043	Gobar.A08G004200	GB_A09G1851
Gohir.A08G107700	GH_A08G1300	Gobar.A08G118400	GB_A10G2583
Gohir.A09G156400	GH_A09G1730	Gobar.A09G166100	GB_A11G0591
Gohir.A10G218600	GH_A10G2419	Gobar.A10G239300	GB_A11G2436
Gohir.A11G054900	GH_A11G0579	Gobar.A11G062100	GB_A13G0207
Gohir.A11G055000	GH_A11G2385	Gobar.A11G062300	GB_A13G2710
Gohir.A11G228966	GH_A13G0205	Gobar.A11G234000	GB_D01G0013
Gohir.A13G019400	GH_A13G2562	Gobar.A13G021600	GB_D01G2088
Gohir.A13G227700	GH_D01G0012	Gobar.A13G249500	GB_D01G2583
Gohir.D01G001000	GH_D01G1999	Gobar.D01G000900	GB_D02G2571
Gohir.D01G166800	GH_D01G2483	Gobar.D01G200700	GB_D03G1459
Gohir.D01G212100	GH_D02G2515	Gobar.D01G250800	GB_D04G0282
Gohir.D02G231500	GH_D03G1438	Gobar.D02G264100	GB_D04G0673
Gohir.D03G126200	GH_D04G0281	Gobar.D03G147900	GB_D04G0981
Gohir.D04G027732	GH_D04G0652	Gobar.D04G030200	GB_D08G0043
Gohir.D04G027900	GH_D04G0939	Gobar.D04G070600	GB_D08G1304
Gohir.D04G062900	GH_D07G1062	Gobar.D04G100900	GB_D09G1691
Gohir.D04G090100	GH_D08G0044	Gobar.D07G109100	GB_D10G2535
Gohir.D07G102500	GH_D08G1247	Gobar.D08G004500	GB_D11G0602
Gohir.D08G011300	GH_D09G1677	Gobar.D08G129400	GB_D11G0603
Gohir.D08G120800	GH_D10G2518	Gobar.D09G170100	GB_D11G0604
Gohir.D10G228200	GH_D11G0606	Gobar.D10G259700	GB_D11G2479
Gohir.D11G058300	GH_D11G2446	Gobar.D11G061500	GB_D13G2644
Gohir.D11G058500	GH_D13G0202	Gobar.D11G061600	GB_A03G0251
Gohir.D11G058800	GH_D13G2553	Gobar.D11G061700	GB_A03G0252
Gohir.D11G231100	GH_A02G0761	Gobar.D11G247900	GB_A03G0586
Gohir.D13G020000	GH_A03G0591	Gobar.D13G266100	GB_A03G0919
Gohir.D13G233300	GH_A04G1225	Gobar.A03G024500	GB_A05G0927
Gohir.A03G015900	GH_A05G2641	Gobar.A03G024600	GB_A05G1127
Gohir.A03G016000	GH_A05G2762	Gobar.A03G057800	GB_A08G2182
Gohir.A03G047400	GH_A06G1699	Gobar.A03G089300	GB_A09G0575
Gohir.A03G078000	GH_A07G1287	Gobar.A05G095300	GB_A11G3569
Gohir.A05G091200	GH_A08G1492	Gobar.A05G116100	GB_A13G2683
Gohir.A08G181100	GH_A12G1023	Gobar.A08G191800	GB_D02G1129
Gohir.A09G041865	GH_A13G1166	Gobar.A09G042200	GB_D03G1389
Gohir.A09G162600	GH_D03G0809	Gobar.A09G172200	GB_D03G1744
Gohir.A11G306300	GH_D03G0825	Gobar.A11G334700	GB_D03G1745
Gohir.A13G225600	GH_D06G0743	Gobar.A13G246700	GB_D05G0908
Gohir.D03G119800	GH_D06G0811	Gobar.D02G118600	GB_D05G1112
Gohir.D03G151900	GH_D10G1280	Gobar.D03G141200	GB_D07G1286
Gohir.D03G152000	GH_D11G0542	Gobar.D03G176200	GB_D08G2163
Gohir.D05G092100	GH_D12G0856	Gobar.D03G176300	GB_D09G0514
Gohir.D05G111300	GH_D13G0665	Gobar.D05G091900	GB_D13G2621
Gohir.D07G122700	GH_A01G1068	Gobar.D05G113200	GB_A01G1328
Gohir.D08G199800	GH_A01G2331	Gobar.D07G131500	GB_A01G1620
Gohir.D09G042600	GH_A04G0947	Gobar.D08G218000	GB_A02G0411
Gohir.D09G158200	GH_A05G3605	Gobar.D09G047800	GB_A02G0879
Gohir.D11G321700	GH_A07G1277	Gobar.D09G177100	GB_A02G1702
Gohir.D13G230700	GH_A10G2288	Gobar.D11G357100	GB_A03G1327
Gohir.A01G109200	GH_A10G2289	Gobar.D13G263400	GB_A04G1598
Gohir.A01G216500	GH_A12G0886	Gobar.A01G111400	GB_A06G1175
Gohir.A04G076200	GH_D01G1110	Gobar.A01G229000	GB_A07G1202
Gohir.A04G076400	GH_D01G2409	Gobar.A04G094400	GB_A09G2730
Gohir.A04G076500	GH_D04G0860	Gobar.A04G094900	GB_A13G1583
Gohir.A05G344600	GH_D06G1973	Gobar.A05G363000	GB_D02G0105
Gohir.A07G116800	GH_D07G1261	Gobar.A07G127400	GB_D02G0394
Gohir.A10G207701	GH_D10G2379	Gobar.A10G224700	GB_D04G0941
Gohir.A12G076800	GH_D10G2382	Gobar.A10G224800	GB_D07G0793
Gohir.D01G096000	GH_D12G0931	Gobar.D01G115900	GB_A02G1788
Gohir.D01G205300	GH_A01G2482	Gobar.D01G243700	GB_A03G1349
Gohir.D04G083100	GH_A02G0928	Gobar.D04G093100	GB_A04G0636
Gohir.D04G115300	GH_A04G1143	Gobar.D04G132700	GB_A05G3265
Gohir.D04G115400	GH_A09G1831	Gobar.D04G132800	GB_A07G0640
Gohir.D06G174700	GH_A09G2302	Gobar.D06G206200	GB_A07G2670
Gohir.D07G121200	GH_A10G1551	Gobar.D07G129800	GB_A08G1726
Gohir.D10G215800	GH_D01G2557	Gobar.D10G242300	GB_A09G0361
Gohir.D12G075100	GH_D04G1488	Gobar.D10G242500	GB_A13G0770
Gohir.A01G229300	GH_D09G1785	Gobar.D12G091800	GB_D11G0722
Gohir.A02G090700	GH_D09G2240	Gobar.A10G062200	GB_A02G0632
Gohir.A04G095042	GH_D10G1345	Gobar.A10G092800	GB_A06G1637
Gohir.A09G167100	GH_A01G1584	Gobar.A13G205100	GB_D04G1466
Gohir.A09G213602	GH_A05G2734	Gobar.D02G169800	GB_D05G2093
Gohir.A10G143200	GH_A06G1533	Gobar.D02G178000	GB_D07G1377
Gohir.D01G219200	GH_A11G1045	Gobar.D05G106700	GB_D08G2860
Gohir.D04G134900	GH_D02G2064	Gobar.D05G121500	GB_D09G1422
Gohir.D09G163000	GH_D03G0443	Gobar.D09G195300	GB_D10G0234
Gohir.D09G212000	GH_D04G1052	Gobar.D11G193300	GB_A05G3527
Gohir.D10G123900	GH_D06G1267	Gobar.D12G269600	GB_A06G1911
Gohir.A05G330700	GH_D07G1452	Gobar.D13G070400	GB_A10G2823
Gohir.A06G162600	GH_D07G1722	Gobar.A01G243800	GB_A13G0156
Gohir.A10G239800	GH_A02G0786	Gobar.A04G115200	GB_D04G0740
Gohir.A13G014600	GH_A06G0792	Gobar.A09G176300	GB_D06G1981
Gohir.D04G068800	GH_A08G2210	Gobar.A09G224300	GB_D10G2782
Gohir.D06G168100	GH_D02G1924	Gobar.A10G153900	GB_D13G0152
Gohir.D10G251700	GH_D04G0585	Gobar.D01G258900	GB_A05G3644
Gohir.D13G015800	GH_D04G2028	Gobar.D04G155300	GB_A12G0546
Gohir.A05G054400	GH_D05G2955	Gobar.D09G182300	GB_D02G0540
Gohir.A06G098202	GH_D07G1840	Gobar.D09G229000	GB_D05G1015
Gohir.A08G252400	GH_D13G1850	Gobar.D10G136600	GB_D05G1804
Gohir.A13G183300	GH_A05G3460	Gobar.A04G057100	GB_D07G1135
Gohir.D05G056600	GH_A06G1872	Gobar.A07G197700	GB_D08G2907
Gohir.D06G099400	GH_A10G2652	Gobar.D01G124400	GB_D10G2846
Gohir.D08G274000	GH_A13G0151	Gobar.D05G364200	GB_A11G1026
Gohir.D13G189600	GH_D04G0715	Gobar.D07G207500	GB_D01G2437
Gohir.D02G210750	GH_D06G1904	Gobar.D09G193600	GB_D06G0951
Gohir.D06G061833	GH_D10G2757	Gobar.D10G204500	GB_D12G0359
Gohir.D11G136150	GH_D13G0158	Gobar.D12G012300	GB_D12G0369
Gohir.D11G250175	GH_A07G2098	Gobar.A05G055600	GB_D12G1351
Gohir.1Z049645	GH_A09G0389	Gobar.A06G106000	GB_D12G2427
Gohir.A08G094362	GH_D04G0529	Gobar.A08G272400	GB_A02G1861
Gohir.A07G119150	GH_D05G3428	Gobar.A13G203500	GB_A06G1420
Gohir.D07G123433	GH_D07G1533	Gobar.D05G056000	GB_A10G1198
	GH_A02G0868	Gobar.D06G114400	GB_A12G2496
	GH_D01G2128	Gobar.D08G302500	GB_D08G1098
	GH_D02G1210	Gobar.D13G216600	GB_D13G1670
	GH_D08G1726	Gobar.A05G348200	GB_D01G1868
	GH_A05G4000	Gobar.A06G175500	GB_D03G0356
	GH_A11G3353	Gobar.A10G263800	GB_D06G1447
	GH_D10G2496	Gobar.A13G016900	GB_D06G1672
	GH_D13G2409	Gobar.D04G077100	GB_D07G0454
	GH_D01G1777	Gobar.D06G198500	GB_D07G0923
	GH_D03G0363	Gobar.D10G290000	GB_A01G2027
	GH_D06G1401	Gobar.D13G017700	GB_A08G0722
	GH_D06G1615	Gobar.1Z017500	GB_A12G1273
	GH_D02G1466	Gobar.1Z186300	GB_D08G1798
	GH_D02G2310	Gobar.A11G108800	GB_A05G3466
	GH_D11G1388	Gobar.A13G213800	GB_A07G1657
	GH_D11G2716	Gobar.D03G087000	GB_A08G0753
	GH_D02G2059	Gobar.D05G346900	GB_A11G1689
	GH_D05G1374	Gobar.D13G095400	GB_D02G0943
	GH_D10G0447	Gobar.A06G149500	GB_D12G0246
		Gobar.D04G144100	GB_D07G2135
		Gobar.D07G140700	GB_D07G2739
		Gobar.D08G290400
		Gobar.D09G142200
		Gobar.D10G024600
		Gobar.A13G012500
		Gobar.D07G221200
		Gobar.D10G192800
		Gobar.D11G281800
		Gobar.A03G062200
		Gobar.A13G133200
		Gobar.D07G173600
		Gobar.D10G189600
		Gobar.A10G098500
		Gobar.D10G104500
		Gobar.D13G153800
		Gobar.A07G130400
		Gobar.D07G132300

## Sheet: EDFig. 2-4
Source Data Extended Data Fig. 2. List of species-specific genes and copy number variation between Gh and Gb in this study and Hu et al. (2019)
Source Data Extended Data Fig. 2-4 | Genomic features of CPG, CPL, DEl, INS, and TRANS in Gh TM-1 (this study vs. Hu et al., 2019). Structural variations (see inset) include CPG: copy gain; CPL: copy loss; DEL: deletions; INS: insertions; INV: inversions; translocations: TRANS in query genomes.
CPG		CPL		DEL		INS		TRANS
Gohir.A01G014838		Gohir.A01G014000		Gohir.A01G064200		Gohir.A02G039800		Gohir.A01G046500
Gohir.A01G026100		Gohir.A01G014238		Gohir.A04G053242		Gohir.A04G121400		Gohir.A01G122600
Gohir.A01G048600		Gohir.A01G014276		Gohir.A05G327600		Gohir.A06G028401		Gohir.A01G159100
Gohir.A01G048751		Gohir.A01G100600		Gohir.A06G137000		Gohir.A06G067000		Gohir.A01G185660
Gohir.A01G090100		Gohir.A01G123033		Gohir.A07G033300		Gohir.A09G221700		Gohir.A01G185740
Gohir.A02G005900		Gohir.A01G127000		Gohir.A07G187100		Gohir.A11G087900		Gohir.A01G203500
Gohir.A02G092901		Gohir.A01G145438		Gohir.A08G080300		Gohir.A12G227200		Gohir.A02G087502
Gohir.A02G123401		Gohir.A01G159900		Gohir.A08G083900		Gohir.D02G027400		Gohir.A02G091000
Gohir.A03G118500		Gohir.A01G184500		Gohir.A09G021201		Gohir.D04G189050		Gohir.A02G139900
Gohir.A03G137050		Gohir.A01G186450		Gohir.A09G029233		Gohir.D06G030700		Gohir.A02G140000
Gohir.A03G196750		Gohir.A01G186501		Gohir.A09G029266		Gohir.D06G035500		Gohir.A02G140100
Gohir.A03G207600		Gohir.A01G186551		Gohir.A09G039280		Gohir.D11G323400		Gohir.A03G010300
Gohir.A04G006720		Gohir.A01G186601		Gohir.A10G109800		Gohir.D13G118300		Gohir.A03G088033
Gohir.A04G022000		Gohir.A01G188800		Gohir.A11G310632				Gohir.A03G088066
Gohir.A04G095100		Gohir.A01G217800		Gohir.A13G005450				Gohir.A03G112300
Gohir.A05G069300		Gohir.A01G217900		Gohir.A13G070100				Gohir.A03G119400
Gohir.A05G076900		Gohir.A01G227501		Gohir.A13G158466				Gohir.A03G119500
Gohir.A05G109700		Gohir.A01G230200		Gohir.A13G158500				Gohir.A03G128200
Gohir.A05G144000		Gohir.A01G230250		Gohir.A13G158525				Gohir.A03G171850
Gohir.A05G181100		Gohir.A01G230300		Gohir.A13G158550				Gohir.A04G000700
Gohir.A05G183375		Gohir.A02G006200		Gohir.A13G164350				Gohir.A04G012568
Gohir.A05G215400		Gohir.A02G006400		Gohir.A13G164700				Gohir.A04G012610
Gohir.A05G268400		Gohir.A02G006500		Gohir.A13G181850				Gohir.A04G012652
Gohir.A05G286750		Gohir.A02G008050		Gohir.D01G030875				Gohir.A04G025800
Gohir.A05G350400		Gohir.A02G008101		Gohir.D01G031550				Gohir.A04G025900
Gohir.A05G393701		Gohir.A02G008151		Gohir.D01G164700				Gohir.A04G039060
Gohir.A06G010500		Gohir.A02G021901		Gohir.D01G176975				Gohir.A04G039075
Gohir.A06G066600		Gohir.A02G022000		Gohir.D03G027250				Gohir.A04G039090
Gohir.A06G109500		Gohir.A02G022501		Gohir.D04G148666				Gohir.A04G039105
Gohir.A06G141533		Gohir.A02G022502		Gohir.D05G343160				Gohir.A04G039120
Gohir.A06G179010		Gohir.A02G032001		Gohir.D05G343200				Gohir.A04G039135
Gohir.A06G185000		Gohir.A02G032002		Gohir.D06G010228				Gohir.A04G039150
Gohir.A06G205600		Gohir.A02G065100		Gohir.D06G010256				Gohir.A04G039376
Gohir.A07G114700		Gohir.A02G084801		Gohir.D06G010284				Gohir.A04G039400
Gohir.A07G115550		Gohir.A02G091201		Gohir.D06G205200				Gohir.A04G039450
Gohir.A07G193700		Gohir.A02G091300		Gohir.D06G214400				Gohir.A04G103050
Gohir.A08G023424		Gohir.A02G109801		Gohir.D06G214501				Gohir.A05G151200
Gohir.A09G128800		Gohir.A02G141801		Gohir.D06G214600				Gohir.A05G217000
Gohir.A09G190400		Gohir.A02G149000		Gohir.D06G214701				Gohir.A05G292950
Gohir.A09G200952		Gohir.A02G149100		Gohir.D06G214801				Gohir.A05G376300
Gohir.A09G209000		Gohir.A02G162900		Gohir.D06G214901				Gohir.A05G376400
Gohir.A09G234950		Gohir.A02G167500		Gohir.D07G054100				Gohir.A05G376500
Gohir.A10G014100		Gohir.A02G169900		Gohir.D08G026700				Gohir.A05G376600
Gohir.A10G034666		Gohir.A03G000033		Gohir.D08G106700				Gohir.A05G376700
Gohir.A10G077200		Gohir.A03G004200		Gohir.D08G122566				Gohir.A05G376800
Gohir.A10G109600		Gohir.A03G013964		Gohir.D08G122632				Gohir.A05G376850
Gohir.A11G027200		Gohir.A03G057900		Gohir.D09G041200				Gohir.A05G376901
Gohir.A11G103800		Gohir.A03G074100		Gohir.D09G049000				Gohir.A05G376951
Gohir.A11G232300		Gohir.A03G081100		Gohir.D09G069900				Gohir.A05G377000
Gohir.A11G237450		Gohir.A03G085101		Gohir.D09G197033				Gohir.A05G377100
Gohir.A11G270300		Gohir.A03G089001		Gohir.D09G197066				Gohir.A05G377150
Gohir.A11G324340		Gohir.A03G092501		Gohir.D11G225500				Gohir.A05G415401
Gohir.A12G012850		Gohir.A03G094900		Gohir.D11G238032				Gohir.A05G415701
Gohir.A12G033550		Gohir.A03G096100		Gohir.D11G296640				Gohir.A05G415801
Gohir.A12G057200		Gohir.A03G113200		Gohir.D11G338901				Gohir.A05G415901
Gohir.A12G061500		Gohir.A03G115738		Gohir.D12G001250				Gohir.A05G416001
Gohir.A12G128600		Gohir.A03G131200		Gohir.D12G001300				Gohir.A05G416101
Gohir.A12G259400		Gohir.A03G157700		Gohir.D12G183150				Gohir.A05G416201
Gohir.A12G261932		Gohir.A03G158250		Gohir.D12G183175				Gohir.A05G416301
Gohir.A13G027100		Gohir.A04G003750		Gohir.D12G183200				Gohir.A05G416401
Gohir.A13G086290		Gohir.A04G014600						Gohir.A06G110402
Gohir.A13G105200		Gohir.A04G014700						Gohir.A06G201501
Gohir.A13G159800		Gohir.A04G014733						Gohir.A07G041966
Gohir.A13G163700		Gohir.A04G015150						Gohir.A08G000008
Gohir.A13G172800		Gohir.A04G019400						Gohir.A08G000012
Gohir.D01G017150		Gohir.A04G019500						Gohir.A08G181833
Gohir.D01G026200		Gohir.A04G019550						Gohir.A08G181866
Gohir.D01G029250		Gohir.A04G020500						Gohir.A08G219533
Gohir.D01G042748		Gohir.A04G020600						Gohir.A08G219544
Gohir.D01G042772		Gohir.A04G021901						Gohir.A08G219555
Gohir.D01G095532		Gohir.A04G021951						Gohir.A08G219566
Gohir.D01G124500		Gohir.A04G029504						Gohir.A08G219577
Gohir.D01G215300		Gohir.A04G036700						Gohir.A08G219588
Gohir.D02G011401		Gohir.A04G036800						Gohir.A08G221616
Gohir.D02G020860		Gohir.A04G043568						Gohir.A08G221618
Gohir.D02G028600		Gohir.A04G043570						Gohir.A09G036865
Gohir.D02G054300		Gohir.A04G045840						Gohir.A09G213628
Gohir.D02G200900		Gohir.A04G110940						Gohir.A09G213630
Gohir.D03G069000		Gohir.A04G110960						Gohir.A10G102376
Gohir.D03G167150		Gohir.A04G110980						Gohir.A10G102431
Gohir.D04G020700		Gohir.A04G111000						Gohir.A10G103500
Gohir.D04G064150		Gohir.A04G115850						Gohir.A10G103600
Gohir.D04G176442		Gohir.A04G115900						Gohir.A10G103800
Gohir.D04G178150		Gohir.A04G116000						Gohir.A10G104100
Gohir.D05G016250		Gohir.A04G116033						Gohir.A10G128701
Gohir.D05G040300		Gohir.A04G116066						Gohir.A10G135733
Gohir.D05G166100		Gohir.A04G117300						Gohir.A10G185800
Gohir.D05G172150		Gohir.A04G117350						Gohir.A10G186300
Gohir.D05G172200		Gohir.A04G130306						Gohir.A10G205900
Gohir.D05G229200		Gohir.A04G130400						Gohir.A11G034501
Gohir.D05G293801		Gohir.A04G145300						Gohir.A11G216300
Gohir.D05G349900		Gohir.A04G145400						Gohir.A11G221000
Gohir.D05G355175		Gohir.A04G145500						Gohir.A11G226902
Gohir.D05G355900		Gohir.A05G000200						Gohir.A11G239099
Gohir.D06G099600		Gohir.A05G000250						Gohir.A11G286320
Gohir.D06G112700		Gohir.A05G000300						Gohir.A11G287280
Gohir.D07G058700		Gohir.A05G006250						Gohir.A11G288240
Gohir.D07G066701		Gohir.A05G009300						Gohir.A11G289201
Gohir.D07G079650		Gohir.A05G014300						Gohir.A11G302500
Gohir.D07G118800		Gohir.A05G031566						Gohir.A11G302633
Gohir.D07G135200		Gohir.A05G055200						Gohir.A11G302766
Gohir.D07G147500		Gohir.A05G055300						Gohir.A11G302900
Gohir.D08G220300		Gohir.A05G055400						Gohir.A11G303000
Gohir.D09G001100		Gohir.A05G119000						Gohir.A11G303100
Gohir.D09G016375		Gohir.A05G162100						Gohir.A11G303200
Gohir.D09G061700		Gohir.A05G178300						Gohir.A12G091244
Gohir.D09G141075		Gohir.A05G199450						Gohir.A12G212800
Gohir.D09G145500		Gohir.A05G203750						Gohir.A12G261932
Gohir.D09G170128		Gohir.A05G221901						Gohir.A13G111900
Gohir.D09G170185		Gohir.A05G222001						Gohir.A13G112000
Gohir.D09G201901		Gohir.A05G227000						Gohir.A13G112100
Gohir.D10G020100		Gohir.A05G262100						Gohir.A13G139860
Gohir.D10G070300		Gohir.A05G262200						Gohir.D01G036100
Gohir.D10G126400		Gohir.A05G266300						Gohir.D01G036200
Gohir.D10G161900		Gohir.A05G285000						Gohir.D01G042800
Gohir.D10G214133		Gohir.A05G303066						Gohir.D01G042900
Gohir.D10G225865		Gohir.A05G329966						Gohir.D01G043000
Gohir.D10G239800		Gohir.A05G331900						Gohir.D01G043100
Gohir.D10G244508		Gohir.A05G342766						Gohir.D01G043200
Gohir.D11G085500		Gohir.A05G342800						Gohir.D01G043250
Gohir.D11G189000		Gohir.A05G348100						Gohir.D01G043300
Gohir.D11G235700		Gohir.A05G373700						Gohir.D01G043400
Gohir.D11G237666		Gohir.A05G373800						Gohir.D01G043500
Gohir.D11G248400		Gohir.A05G380925						Gohir.D01G043600
Gohir.D11G253825		Gohir.A05G395300						Gohir.D01G043666
Gohir.D11G253900		Gohir.A05G416301						Gohir.D01G043732
Gohir.D11G254000		Gohir.A05G416401						Gohir.D01G043800
Gohir.D11G294766		Gohir.A05G416501						Gohir.D01G043900
Gohir.D11G345400		Gohir.A05G416601						Gohir.D01G044000
Gohir.D12G044800		Gohir.A05G416701						Gohir.D01G044100
Gohir.D12G111800		Gohir.A05G416801						Gohir.D01G044200
Gohir.D12G115050		Gohir.A05G416901						Gohir.D01G044300
Gohir.D12G191166		Gohir.A05G417001						Gohir.D01G044400
Gohir.D12G209350		Gohir.A05G417101						Gohir.D01G044425
Gohir.D13G006000		Gohir.A06G002800						Gohir.D01G044450
Gohir.D13G036750		Gohir.A06G002900						Gohir.D01G044475
Gohir.D13G048400		Gohir.A06G011100						Gohir.D01G115001
Gohir.D13G108950		Gohir.A06G011200						Gohir.D01G216126
Gohir.D13G128800		Gohir.A06G013300						Gohir.D01G216168
Gohir.D13G171800		Gohir.A06G014400						Gohir.D01G216210
Gohir.D13G185000		Gohir.A06G071601						Gohir.D02G015100
		Gohir.A06G128800						Gohir.D02G015200
		Gohir.A06G157900						Gohir.D02G015300
		Gohir.A06G191900						Gohir.D02G015333
		Gohir.A06G191966						Gohir.D02G099900
		Gohir.A06G200950						Gohir.D02G100001
		Gohir.A06G201000						Gohir.D02G100100
		Gohir.A06G201500						Gohir.D02G108300
		Gohir.A06G206200						Gohir.D02G108400
		Gohir.A06G206300						Gohir.D02G152064
		Gohir.A07G002650						Gohir.D02G152108
		Gohir.A07G014200						Gohir.D03G060300
		Gohir.A07G014250						Gohir.D03G060400
		Gohir.A07G024800						Gohir.D03G062533
		Gohir.A07G024900						Gohir.D03G064666
		Gohir.A07G038250						Gohir.D04G000005
		Gohir.A07G038666						Gohir.D04G000010
		Gohir.A07G038732						Gohir.D04G000015
		Gohir.A07G049200						Gohir.D04G000020
		Gohir.A07G049240						Gohir.D04G000025
		Gohir.A07G049280						Gohir.D04G000055
		Gohir.A07G049320						Gohir.D04G000060
		Gohir.A07G082900						Gohir.D04G000100
		Gohir.A07G091000						Gohir.D04G000200
		Gohir.A07G091100						Gohir.D04G000300
		Gohir.A07G108600						Gohir.D04G002100
		Gohir.A07G108700						Gohir.D04G002175
		Gohir.A07G108720						Gohir.D04G002250
		Gohir.A07G108740						Gohir.D04G002325
		Gohir.A07G108760						Gohir.D04G021300
		Gohir.A07G108780						Gohir.D04G021400
		Gohir.A07G108800						Gohir.D04G021601
		Gohir.A07G122400						Gohir.D04G022850
		Gohir.A07G122450						Gohir.D04G023525
		Gohir.A07G142700						Gohir.D04G096416
		Gohir.A07G150400						Gohir.D04G096432
		Gohir.A07G150500						Gohir.D04G096448
		Gohir.A07G150600						Gohir.D04G097200
		Gohir.A07G154601						Gohir.D04G097300
		Gohir.A07G155000						Gohir.D04G162600
		Gohir.A07G163645						Gohir.D05G094950
		Gohir.A07G163654						Gohir.D05G095000
		Gohir.A07G163663						Gohir.D05G095040
		Gohir.A07G163672						Gohir.D05G095080
		Gohir.A07G163681						Gohir.D05G095120
		Gohir.A07G163690						Gohir.D05G147400
		Gohir.A07G176800						Gohir.D05G147450
		Gohir.A07G178700						Gohir.D05G147500
		Gohir.A07G178901						Gohir.D05G147600
		Gohir.A07G179100						Gohir.D05G147633
		Gohir.A07G185500						Gohir.D05G147666
		Gohir.A07G185533						Gohir.D05G147699
		Gohir.A07G186800						Gohir.D05G147732
		Gohir.A07G186825						Gohir.D05G147765
		Gohir.A07G186850						Gohir.D05G147800
		Gohir.A07G186875						Gohir.D05G147900
		Gohir.A07G186900						Gohir.D05G153600
		Gohir.A07G190001						Gohir.D05G221950
		Gohir.A07G193233						Gohir.D05G251900
		Gohir.A07G194400						Gohir.D05G283500
		Gohir.A07G204350						Gohir.D05G283600
		Gohir.A07G213000						Gohir.D05G283700
		Gohir.A07G213100						Gohir.D05G283802
		Gohir.A07G213150						Gohir.D06G062300
		Gohir.A07G213200						Gohir.D06G062400
		Gohir.A08G006100						Gohir.D06G062500
		Gohir.A08G012800						Gohir.D06G062600
		Gohir.A08G016200						Gohir.D06G127550
		Gohir.A08G023300						Gohir.D06G138001
		Gohir.A08G023400						Gohir.D06G138051
		Gohir.A08G023408						Gohir.D06G180200
		Gohir.A08G023416						Gohir.D06G180250
		Gohir.A08G049901						Gohir.D06G180301
		Gohir.A08G068266						Gohir.D07G082100
		Gohir.A08G078250						Gohir.D07G086500
		Gohir.A08G094610						Gohir.D07G086600
		Gohir.A08G123600						Gohir.D07G200500
		Gohir.A08G123675						Gohir.D07G211466
		Gohir.A08G123750						Gohir.D08G051244
		Gohir.A08G135200						Gohir.D08G108108
		Gohir.A08G135300						Gohir.D08G114900
		Gohir.A08G135500						Gohir.D08G115000
		Gohir.A08G135550						Gohir.D09G016700
		Gohir.A08G153966						Gohir.D09G025700
		Gohir.A08G154032						Gohir.D09G065900
		Gohir.A08G168000						Gohir.D09G231500
		Gohir.A08G168100						Gohir.D10G053650
		Gohir.A08G181700						Gohir.D10G053700
		Gohir.A08G181800						Gohir.D10G232050
		Gohir.A08G221900						Gohir.D10G232100
		Gohir.A08G250500						Gohir.D10G234516
		Gohir.A08G250533						Gohir.D11G050950
		Gohir.A08G250566						Gohir.D11G057600
		Gohir.A08G250600						Gohir.D11G057700
		Gohir.A09G003440						Gohir.D11G082333
		Gohir.A09G003460						Gohir.D11G082500
		Gohir.A09G003480						Gohir.D11G082600
		Gohir.A09G003500						Gohir.D11G223000
		Gohir.A09G003600						Gohir.D11G251800
		Gohir.A09G004950						Gohir.D11G251850
		Gohir.A09G008250						Gohir.D11G251901
		Gohir.A09G015650						Gohir.D11G251951
		Gohir.A09G015701						Gohir.D11G252000
		Gohir.A09G019350						Gohir.D11G296624
		Gohir.A09G063100						Gohir.D11G296632
		Gohir.A09G063200						Gohir.D11G296640
		Gohir.A09G073250						Gohir.D11G299703
		Gohir.A09G078700						Gohir.D11G299706
		Gohir.A09G087500						Gohir.D11G303900
		Gohir.A09G151100						Gohir.D11G305206
		Gohir.A09G151150						Gohir.D11G305212
		Gohir.A09G176000						Gohir.D11G307200
		Gohir.A09G176033						Gohir.D11G312072
		Gohir.A09G180350						Gohir.D12G277700
		Gohir.A09G218250						Gohir.D12G277800
		Gohir.A09G218400						Gohir.D13G087600
		Gohir.A09G218500
		Gohir.A10G000900
		Gohir.A10G001000
		Gohir.A10G005000
		Gohir.A10G005050
		Gohir.A10G006500
		Gohir.A10G006600
		Gohir.A10G006700
		Gohir.A10G050700
		Gohir.A10G071100
		Gohir.A10G071150
		Gohir.A10G074600
		Gohir.A10G107500
		Gohir.A10G107600
		Gohir.A10G126700
		Gohir.A10G158600
		Gohir.A10G158700
		Gohir.A10G169550
		Gohir.A10G171700
		Gohir.A10G171900
		Gohir.A10G171950
		Gohir.A10G172000
		Gohir.A10G172100
		Gohir.A10G172200
		Gohir.A10G212450
		Gohir.A10G212500
		Gohir.A10G224680
		Gohir.A10G224720
		Gohir.A10G226800
		Gohir.A10G226900
		Gohir.A10G231100
		Gohir.A10G231849
		Gohir.A10G231932
		Gohir.A10G234550
		Gohir.A10G234625
		Gohir.A10G239000
		Gohir.A10G239100
		Gohir.A10G239150
		Gohir.A10G240400
		Gohir.A10G240500
		Gohir.A11G010500
		Gohir.A11G019300
		Gohir.A11G029033
		Gohir.A11G029981
		Gohir.A11G046300
		Gohir.A11G062500
		Gohir.A11G067700
		Gohir.A11G110500
		Gohir.A11G110600
		Gohir.A11G131400
		Gohir.A11G131425
		Gohir.A11G175528
		Gohir.A11G175556
		Gohir.A11G188400
		Gohir.A11G205451
		Gohir.A11G227302
		Gohir.A11G227304
		Gohir.A11G234500
		Gohir.A11G236280
		Gohir.A11G292700
		Gohir.A11G309400
		Gohir.A11G317250
		Gohir.A11G317300
		Gohir.A11G317366
		Gohir.A11G317432
		Gohir.A11G317500
		Gohir.A11G327900
		Gohir.A11G328550
		Gohir.A11G328600
		Gohir.A12G001533
		Gohir.A12G026600
		Gohir.A12G026700
		Gohir.A12G032400
		Gohir.A12G034700
		Gohir.A12G034800
		Gohir.A12G043560
		Gohir.A12G043640
		Gohir.A12G067800
		Gohir.A12G067900
		Gohir.A12G068000
		Gohir.A12G068100
		Gohir.A12G068533
		Gohir.A12G075033
		Gohir.A12G105450
		Gohir.A12G172300
		Gohir.A12G174150
		Gohir.A12G174201
		Gohir.A12G174251
		Gohir.A12G190300
		Gohir.A12G201500
		Gohir.A12G201600
		Gohir.A12G203500
		Gohir.A12G266850
		Gohir.A12G277101
		Gohir.A13G018700
		Gohir.A13G018901
		Gohir.A13G030400
		Gohir.A13G030500
		Gohir.A13G033625
		Gohir.A13G033650
		Gohir.A13G052500
		Gohir.A13G146533
		Gohir.A13G151866
		Gohir.A13G151932
		Gohir.A13G154650
		Gohir.A13G222650
		Gohir.D01G011800
		Gohir.D01G011900
		Gohir.D01G028400
		Gohir.D01G028500
		Gohir.D01G034300
		Gohir.D01G034401
		Gohir.D01G034500
		Gohir.D01G039200
		Gohir.D01G045800
		Gohir.D01G045900
		Gohir.D01G046000
		Gohir.D01G057820
		Gohir.D01G057840
		Gohir.D01G057860
		Gohir.D01G090800
		Gohir.D01G090850
		Gohir.D01G090901
		Gohir.D01G121340
		Gohir.D01G121360
		Gohir.D01G142433
		Gohir.D01G142466
		Gohir.D01G171500
		Gohir.D01G171600
		Gohir.D01G171700
		Gohir.D01G199566
		Gohir.D01G202600
		Gohir.D01G202700
		Gohir.D01G203800
		Gohir.D01G203900
		Gohir.D01G214100
		Gohir.D01G214200
		Gohir.D01G214900
		Gohir.D01G215000
		Gohir.D02G006351
		Gohir.D02G007800
		Gohir.D02G007900
		Gohir.D02G008001
		Gohir.D02G009400
		Gohir.D02G015100
		Gohir.D02G015200
		Gohir.D02G017800
		Gohir.D02G017950
		Gohir.D02G019001
		Gohir.D02G019300
		Gohir.D02G019401
		Gohir.D02G020860
		Gohir.D02G020900
		Gohir.D02G021001
		Gohir.D02G029600
		Gohir.D02G033666
		Gohir.D02G033700
		Gohir.D02G050666
		Gohir.D02G050732
		Gohir.D02G054233
		Gohir.D02G054266
		Gohir.D02G057533
		Gohir.D02G064050
		Gohir.D02G080200
		Gohir.D02G080300
		Gohir.D02G106000
		Gohir.D02G159366
		Gohir.D02G159400
		Gohir.D02G173900
		Gohir.D02G173950
		Gohir.D02G174000
		Gohir.D02G176000
		Gohir.D02G176050
		Gohir.D02G192800
		Gohir.D02G192900
		Gohir.D02G198933
		Gohir.D02G198966
		Gohir.D02G199000
		Gohir.D02G202100
		Gohir.D02G229000
		Gohir.D02G229100
		Gohir.D02G238900
		Gohir.D02G239000
		Gohir.D02G239100
		Gohir.D02G239200
		Gohir.D02G239500
		Gohir.D03G004425
		Gohir.D03G004450
		Gohir.D03G004475
		Gohir.D03G004500
		Gohir.D03G004600
		Gohir.D03G004700
		Gohir.D03G004800
		Gohir.D03G016900
		Gohir.D03G017000
		Gohir.D03G041600
		Gohir.D03G041700
		Gohir.D03G042550
		Gohir.D03G065600
		Gohir.D03G120900
		Gohir.D03G121433
		Gohir.D03G124400
		Gohir.D03G124501
		Gohir.D03G124600
		Gohir.D03G137600
		Gohir.D03G137700
		Gohir.D03G155600
		Gohir.D03G155700
		Gohir.D03G163851
		Gohir.D03G164266
		Gohir.D03G164900
		Gohir.D03G167200
		Gohir.D03G167300
		Gohir.D04G007700
		Gohir.D04G007800
		Gohir.D04G020500
		Gohir.D04G020550
		Gohir.D04G020600
		Gohir.D04G022300
		Gohir.D04G028050
		Gohir.D04G028101
		Gohir.D04G029400
		Gohir.D04G029500
		Gohir.D04G060532
		Gohir.D04G060600
		Gohir.D04G088700
		Gohir.D04G090266
		Gohir.D04G107801
		Gohir.D04G137500
		Gohir.D04G137550
		Gohir.D04G138566
		Gohir.D04G138632
		Gohir.D04G157500
		Gohir.D04G157600
		Gohir.D04G163200
		Gohir.D04G163300
		Gohir.D04G163400
		Gohir.D04G164350
		Gohir.D04G164400
		Gohir.D04G164500
		Gohir.D04G165600
		Gohir.D04G172700
		Gohir.D04G172750
		Gohir.D04G172800
		Gohir.D04G173000
		Gohir.D04G173100
		Gohir.D04G173116
		Gohir.D04G173132
		Gohir.D04G173148
		Gohir.D04G173164
		Gohir.D04G173180
		Gohir.D04G173200
		Gohir.D04G173501
		Gohir.D04G182200
		Gohir.D04G182300
		Gohir.D04G182500
		Gohir.D04G184525
		Gohir.D04G188400
		Gohir.D04G188550
		Gohir.D04G188700
		Gohir.D05G024300
		Gohir.D05G024400
		Gohir.D05G025000
		Gohir.D05G025033
		Gohir.D05G025066
		Gohir.D05G025100
		Gohir.D05G025200
		Gohir.D05G039800
		Gohir.D05G039900
		Gohir.D05G055200
		Gohir.D05G060700
		Gohir.D05G060800
		Gohir.D05G078700
		Gohir.D05G083700
		Gohir.D05G083800
		Gohir.D05G083850
		Gohir.D05G093700
		Gohir.D05G093800
		Gohir.D05G093833
		Gohir.D05G093866
		Gohir.D05G095040
		Gohir.D05G095080
		Gohir.D05G095120
		Gohir.D05G095160
		Gohir.D05G096450
		Gohir.D05G098100
		Gohir.D05G099666
		Gohir.D05G114800
		Gohir.D05G114900
		Gohir.D05G115000
		Gohir.D05G140500
		Gohir.D05G149700
		Gohir.D05G149800
		Gohir.D05G150366
		Gohir.D05G165900
		Gohir.D05G174700
		Gohir.D05G174800
		Gohir.D05G181600
		Gohir.D05G181650
		Gohir.D05G181700
		Gohir.D05G188500
		Gohir.D05G188600
		Gohir.D05G196832
		Gohir.D05G196900
		Gohir.D05G204000
		Gohir.D05G204100
		Gohir.D05G204150
		Gohir.D05G246025
		Gohir.D05G249800
		Gohir.D05G249900
		Gohir.D05G255600
		Gohir.D05G284600
		Gohir.D05G284625
		Gohir.D05G315000
		Gohir.D05G318800
		Gohir.D05G327066
		Gohir.D05G327100
		Gohir.D05G328450
		Gohir.D05G328500
		Gohir.D05G328700
		Gohir.D05G328745
		Gohir.D05G328775
		Gohir.D05G328780
		Gohir.D05G328800
		Gohir.D05G328850
		Gohir.D05G328900
		Gohir.D05G329132
		Gohir.D05G329165
		Gohir.D05G334800
		Gohir.D05G334900
		Gohir.D05G335000
		Gohir.D05G336500
		Gohir.D05G337600
		Gohir.D05G337700
		Gohir.D05G342100
		Gohir.D05G342200
		Gohir.D05G342250
		Gohir.D05G342950
		Gohir.D05G351100
		Gohir.D05G351150
		Gohir.D05G351200
		Gohir.D05G358900
		Gohir.D05G359001
		Gohir.D05G362700
		Gohir.D05G371750
		Gohir.D05G373000
		Gohir.D05G377200
		Gohir.D05G377300
		Gohir.D05G378600
		Gohir.D05G378650
		Gohir.D05G378700
		Gohir.D05G378950
		Gohir.D05G379000
		Gohir.D05G379100
		Gohir.D05G382500
		Gohir.D05G382700
		Gohir.D05G383000
		Gohir.D05G383100
		Gohir.D05G385650
		Gohir.D05G385700
		Gohir.D05G385800
		Gohir.D05G388200
		Gohir.D06G001600
		Gohir.D06G001700
		Gohir.D06G001800
		Gohir.D06G005800
		Gohir.D06G005900
		Gohir.D06G012300
		Gohir.D06G015600
		Gohir.D06G015700
		Gohir.D06G015800
		Gohir.D06G015900
		Gohir.D06G036400
		Gohir.D06G036450
		Gohir.D06G036500
		Gohir.D06G036601
		Gohir.D06G054676
		Gohir.D06G091250
		Gohir.D06G091325
		Gohir.D06G101100
		Gohir.D06G115850
		Gohir.D06G115900
		Gohir.D06G115950
		Gohir.D06G125000
		Gohir.D06G125200
		Gohir.D06G149850
		Gohir.D06G168600
		Gohir.D06G168700
		Gohir.D06G168800
		Gohir.D06G172750
		Gohir.D06G172775
		Gohir.D06G178766
		Gohir.D06G181100
		Gohir.D06G181200
		Gohir.D06G181300
		Gohir.D06G190200
		Gohir.D06G190300
		Gohir.D06G201350
		Gohir.D06G208900
		Gohir.D06G209000
		Gohir.D06G212650
		Gohir.D06G212700
		Gohir.D07G000700
		Gohir.D07G000733
		Gohir.D07G038750
		Gohir.D07G042000
		Gohir.D07G042740
		Gohir.D07G042780
		Gohir.D07G042820
		Gohir.D07G059050
		Gohir.D07G059100
		Gohir.D07G059200
		Gohir.D07G066701
		Gohir.D07G066801
		Gohir.D07G076133
		Gohir.D07G076166
		Gohir.D07G090100
		Gohir.D07G090200
		Gohir.D07G091600
		Gohir.D07G091650
		Gohir.D07G111200
		Gohir.D07G142650
		Gohir.D07G142700
		Gohir.D07G143400
		Gohir.D07G143433
		Gohir.D07G143466
		Gohir.D07G143500
		Gohir.D07G149000
		Gohir.D07G149100
		Gohir.D07G160200
		Gohir.D07G160250
		Gohir.D07G188066
		Gohir.D07G188100
		Gohir.D07G188200
		Gohir.D07G192300
		Gohir.D07G192400
		Gohir.D07G192500
		Gohir.D07G205900
		Gohir.D07G206000
		Gohir.D07G233550
		Gohir.D07G236250
		Gohir.D07G236300
		Gohir.D08G009401
		Gohir.D08G009500
		Gohir.D08G021400
		Gohir.D08G021500
		Gohir.D08G025844
		Gohir.D08G034301
		Gohir.D08G035900
		Gohir.D08G036000
		Gohir.D08G045766
		Gohir.D08G045832
		Gohir.D08G051332
		Gohir.D08G051354
		Gohir.D08G051376
		Gohir.D08G052600
		Gohir.D08G052700
		Gohir.D08G070800
		Gohir.D08G076101
		Gohir.D08G132050
		Gohir.D08G133600
		Gohir.D08G155700
		Gohir.D08G171650
		Gohir.D08G171700
		Gohir.D08G171900
		Gohir.D08G188500
		Gohir.D08G194300
		Gohir.D08G194400
		Gohir.D08G194500
		Gohir.D08G200000
		Gohir.D08G200050
		Gohir.D08G216200
		Gohir.D08G228100
		Gohir.D08G228150
		Gohir.D08G228200
		Gohir.D08G228250
		Gohir.D08G244700
		Gohir.D08G244750
		Gohir.D08G265800
		Gohir.D08G265900
		Gohir.D08G266000
		Gohir.D09G005200
		Gohir.D09G016400
		Gohir.D09G016516
		Gohir.D09G016564
		Gohir.D09G016950
		Gohir.D09G019000
		Gohir.D09G026825
		Gohir.D09G027850
		Gohir.D09G028800
		Gohir.D09G028850
		Gohir.D09G041300
		Gohir.D09G041350
		Gohir.D09G048150
		Gohir.D09G086800
		Gohir.D09G087000
		Gohir.D09G091300
		Gohir.D09G091400
		Gohir.D09G092200
		Gohir.D09G092300
		Gohir.D09G092400
		Gohir.D09G106860
		Gohir.D09G106920
		Gohir.D09G106980
		Gohir.D09G118300
		Gohir.D09G118350
		Gohir.D09G118400
		Gohir.D09G118900
		Gohir.D09G119700
		Gohir.D09G119800
		Gohir.D09G121900
		Gohir.D09G121950
		Gohir.D09G148833
		Gohir.D09G148866
		Gohir.D09G161250
		Gohir.D09G161300
		Gohir.D09G169800
		Gohir.D09G169900
		Gohir.D09G169957
		Gohir.D09G177500
		Gohir.D09G195300
		Gohir.D09G197650
		Gohir.D09G224000
		Gohir.D09G229400
		Gohir.D09G232000
		Gohir.D09G232100
		Gohir.D09G232200
		Gohir.D10G006500
		Gohir.D10G006600
		Gohir.D10G015800
		Gohir.D10G018640
		Gohir.D10G018660
		Gohir.D10G018680
		Gohir.D10G018700
		Gohir.D10G019460
		Gohir.D10G019480
		Gohir.D10G019500
		Gohir.D10G019528
		Gohir.D10G019556
		Gohir.D10G019584
		Gohir.D10G019612
		Gohir.D10G019640
		Gohir.D10G030000
		Gohir.D10G030100
		Gohir.D10G030300
		Gohir.D10G042300
		Gohir.D10G042400
		Gohir.D10G042500
		Gohir.D10G048401
		Gohir.D10G061600
		Gohir.D10G061700
		Gohir.D10G072550
		Gohir.D10G072600
		Gohir.D10G078700
		Gohir.D10G078800
		Gohir.D10G104700
		Gohir.D10G182050
		Gohir.D10G196266
		Gohir.D10G196332
		Gohir.D10G197150
		Gohir.D10G202600
		Gohir.D10G202700
		Gohir.D10G203300
		Gohir.D10G203350
		Gohir.D10G203401
		Gohir.D10G204000
		Gohir.D10G204100
		Gohir.D10G204150
		Gohir.D10G204200
		Gohir.D10G204300
		Gohir.D10G204401
		Gohir.D10G216000
		Gohir.D10G221350
		Gohir.D10G221400
		Gohir.D10G222177
		Gohir.D10G226900
		Gohir.D10G227000
		Gohir.D10G230900
		Gohir.D10G231000
		Gohir.D10G231100
		Gohir.D10G236200
		Gohir.D10G236500
		Gohir.D10G236608
		Gohir.D10G236616
		Gohir.D10G236624
		Gohir.D10G236932
		Gohir.D10G239348
		Gohir.D10G239400
		Gohir.D10G239500
		Gohir.D10G241764
		Gohir.D10G244532
		Gohir.D11G074900
		Gohir.D11G079600
		Gohir.D11G079700
		Gohir.D11G080700
		Gohir.D11G080800
		Gohir.D11G080900
		Gohir.D11G081450
		Gohir.D11G081500
		Gohir.D11G087200
		Gohir.D11G087300
		Gohir.D11G087400
		Gohir.D11G087420
		Gohir.D11G087440
		Gohir.D11G087460
		Gohir.D11G087480
		Gohir.D11G087500
		Gohir.D11G115600
		Gohir.D11G115700
		Gohir.D11G130500
		Gohir.D11G133100
		Gohir.D11G133200
		Gohir.D11G133250
		Gohir.D11G137833
		Gohir.D11G137866
		Gohir.D11G146301
		Gohir.D11G170850
		Gohir.D11G170901
		Gohir.D11G188800
		Gohir.D11G188900
		Gohir.D11G188920
		Gohir.D11G188940
		Gohir.D11G188960
		Gohir.D11G220450
		Gohir.D11G237900
		Gohir.D11G245900
		Gohir.D11G253900
		Gohir.D11G254000
		Gohir.D11G254101
		Gohir.D11G254200
		Gohir.D11G254300
		Gohir.D11G292100
		Gohir.D11G296916
		Gohir.D11G303403
		Gohir.D11G303406
		Gohir.D11G314300
		Gohir.D11G314400
		Gohir.D11G314500
		Gohir.D11G317450
		Gohir.D11G317500
		Gohir.D11G324125
		Gohir.D11G324150
		Gohir.D11G325151
		Gohir.D11G325750
		Gohir.D11G325800
		Gohir.D11G335200
		Gohir.D11G335233
		Gohir.D11G335266
		Gohir.D11G336501
		Gohir.D11G347150
		Gohir.D11G347200
		Gohir.D11G347300
		Gohir.D12G007800
		Gohir.D12G007900
		Gohir.D12G017801
		Gohir.D12G018000
		Gohir.D12G018100
		Gohir.D12G018800
		Gohir.D12G023150
		Gohir.D12G023200
		Gohir.D12G023300
		Gohir.D12G048900
		Gohir.D12G049000
		Gohir.D12G083400
		Gohir.D12G083401
		Gohir.D12G124200
		Gohir.D12G124300
		Gohir.D12G138166
		Gohir.D12G142300
		Gohir.D12G142350
		Gohir.D12G152200
		Gohir.D12G170600
		Gohir.D12G177900
		Gohir.D12G194000
		Gohir.D12G219200
		Gohir.D12G219250
		Gohir.D12G221950
		Gohir.D13G005500
		Gohir.D13G005600
		Gohir.D13G005700
		Gohir.D13G005733
		Gohir.D13G005766
		Gohir.D13G008332
		Gohir.D13G008400
		Gohir.D13G008450
		Gohir.D13G008500
		Gohir.D13G008601
		Gohir.D13G015100
		Gohir.D13G015200
		Gohir.D13G023725
		Gohir.D13G023750
		Gohir.D13G028300
		Gohir.D13G028400
		Gohir.D13G028500
		Gohir.D13G042901
		Gohir.D13G073800
		Gohir.D13G073900
		Gohir.D13G074232
		Gohir.D13G085233
		Gohir.D13G106200
		Gohir.D13G176600
		Gohir.D13G176700
		Gohir.D13G187500
		Gohir.D13G187600
		Gohir.D13G191600
		Gohir.D13G191700
		Gohir.D13G211742
		Gohir.D13G211784
		Gohir.D13G216633
		Gohir.D13G236300
		Gohir.D13G236333
		Gohir.D13G236366

## Sheet: EDFig. 2-5
Source Data Extended Data Fig. 2. List of species-specific genes and copy number variation between Gh and Gb in this study and Hu et al. (2019)
Source Data Extended Data Fig. 2-5 | Genomic features of CPG, CPL, DEl, INS, and TRANS in Gb 3-79 (this study) and Gb Hai7124 (Hu et al., 2019). Structural variations (see inset) include CPG: copy gain; CPL: copy loss; DEL: deletions; INS: insertions; INV: inversions; translocations: TRANS in query genomes.
CPG		CPL		INS		DEL		INV		TRANS
Gobar.A01G047000		Gobar.A01G012700		Gobar.A02G012700		Gobar.A01G049900		Gobar.A01G014300		Gobar.A01G014000
Gobar.A01G247000		Gobar.A01G012800		Gobar.A06G058300		Gobar.A01G054300		Gobar.A01G014400		Gobar.A01G014100
Gobar.A02G012200		Gobar.A01G012900		Gobar.A08G199400		Gobar.A01G054500		Gobar.A01G014500		Gobar.A01G024700
Gobar.A02G090400		Gobar.A01G013000		Gobar.A09G068800		Gobar.A01G169800		Gobar.A01G246600		Gobar.A01G029300
Gobar.A02G121400		Gobar.A01G016300		Gobar.A12G237100		Gobar.A02G121000		Gobar.A01G246700		Gobar.A01G029400
Gobar.A03G170000		Gobar.A01G016400		Gobar.D02G072900		Gobar.A04G017900		Gobar.A01G246800		Gobar.A01G029500
Gobar.A03G218800		Gobar.A01G041100				Gobar.A05G211100		Gobar.A01G246900		Gobar.A01G029600
Gobar.A04G003600		Gobar.A01G041200				Gobar.A06G032800		Gobar.A01G247000		Gobar.A01G029700
Gobar.A04G040100		Gobar.A01G041300				Gobar.A07G050200		Gobar.A01G247100		Gobar.A01G053700
Gobar.A04G072500		Gobar.A01G064400				Gobar.A08G124100		Gobar.A01G247200		Gobar.A01G054100
Gobar.A04G080100		Gobar.A01G077900				Gobar.A11G303700		Gobar.A02G013900		Gobar.A01G167500
Gobar.A04G081500		Gobar.A01G093300				Gobar.A11G342100		Gobar.A02G014000		Gobar.A01G167600
Gobar.A04G135400		Gobar.A01G097000				Gobar.A11G360500		Gobar.A02G014100		Gobar.A01G189200
Gobar.A05G032800		Gobar.A01G097100				Gobar.A11G360600		Gobar.A02G014200		Gobar.A01G194200
Gobar.A05G069300		Gobar.A01G097200				Gobar.A11G360700		Gobar.A02G014300		Gobar.A01G194300
Gobar.A05G071600		Gobar.A01G114800				Gobar.A11G360800		Gobar.A02G014400		Gobar.A01G194400
Gobar.A05G080000		Gobar.A01G133500				Gobar.D02G027600		Gobar.A02G014500		Gobar.A01G246000
Gobar.A05G125000		Gobar.A01G133600				Gobar.D03G043400		Gobar.A02G014600		Gobar.A01G246100
Gobar.A05G131600		Gobar.A01G156700				Gobar.D04G094400		Gobar.A02G014700		Gobar.A01G246200
Gobar.A05G145700		Gobar.A01G196300				Gobar.D04G103000		Gobar.A02G014800		Gobar.A01G246300
Gobar.A05G244000		Gobar.A02G006400				Gobar.D04G215200		Gobar.A02G014900		Gobar.A01G246400
Gobar.A05G348700		Gobar.A02G011800				Gobar.D05G393300		Gobar.A02G015000		Gobar.A01G246500
Gobar.A05G371300		Gobar.A02G020300				Gobar.D08G030000		Gobar.A02G115100		Gobar.A01G247300
Gobar.A05G392800		Gobar.A02G020400				Gobar.D09G253800		Gobar.A02G115200		Gobar.A01G247400
Gobar.A05G437100		Gobar.A02G031400				Gobar.D10G154100		Gobar.A02G115300		Gobar.A01G247500
Gobar.A05G437200		Gobar.A02G031500				Gobar.D10G170000		Gobar.A02G115400		Gobar.A01G247600
Gobar.A06G119600		Gobar.A02G037300				Gobar.D10G263300		Gobar.A02G115500		Gobar.A01G247700
Gobar.A06G124600		Gobar.A02G049100				Gobar.D10G277600		Gobar.A02G115600		Gobar.A01G247800
Gobar.A06G158800		Gobar.A02G049200				Gobar.D10G277700		Gobar.A02G115700		Gobar.A02G012500
Gobar.A06G204800		Gobar.A02G049300				Gobar.D10G277800		Gobar.A02G115800		Gobar.A02G012600
Gobar.A06G208100		Gobar.A02G066100				Gobar.D10G277900		Gobar.A02G115900		Gobar.A02G012700
Gobar.A07G001400		Gobar.A02G066200				Gobar.D11G206300		Gobar.A02G116000		Gobar.A02G012800
Gobar.A07G002900		Gobar.A02G070500				Gobar.D11G326600		Gobar.A02G116100		Gobar.A02G012900
Gobar.A07G041700		Gobar.A02G083700				Gobar.D11G349800		Gobar.A02G116200		Gobar.A02G015700
Gobar.A07G045600		Gobar.A02G083800				Gobar.D11G350900		Gobar.A02G116300		Gobar.A02G015800
Gobar.A07G161800		Gobar.A02G090300						Gobar.A02G116400		Gobar.A02G015900
Gobar.A07G184100		Gobar.A02G129900						Gobar.A02G116500		Gobar.A03G036200
Gobar.A07G186100		Gobar.A02G130300						Gobar.A02G116600		Gobar.A03G036300
Gobar.A08G106000		Gobar.A02G130400						Gobar.A02G116700		Gobar.A03G205500
Gobar.A08G264600		Gobar.A02G130500						Gobar.A02G116800		Gobar.A03G205600
Gobar.A09G119900		Gobar.A02G134300						Gobar.A02G116900		Gobar.A04G072400
Gobar.A10G103400		Gobar.A02G134400						Gobar.A02G117000		Gobar.A04G072500
Gobar.A10G164100		Gobar.A02G134500						Gobar.A02G117100		Gobar.A04G072600
Gobar.A10G172000		Gobar.A02G134600						Gobar.A02G117200		Gobar.A05G106400
Gobar.A11G130300		Gobar.A02G134900						Gobar.A02G117300		Gobar.A05G190500
Gobar.A11G134500		Gobar.A02G154800						Gobar.A02G117400		Gobar.A05G250300
Gobar.A11G193200		Gobar.A02G162800						Gobar.A02G117500		Gobar.A05G250400
Gobar.A11G280400		Gobar.A02G162900						Gobar.A02G117600		Gobar.A05G250500
Gobar.A11G305900		Gobar.A02G169900						Gobar.A02G117700		Gobar.A05G366200
Gobar.A11G306700		Gobar.A02G183500						Gobar.A02G117800		Gobar.A05G366300
Gobar.A12G007400		Gobar.A03G118500						Gobar.A02G117900		Gobar.A05G366400
Gobar.A12G087400		Gobar.A03G120100						Gobar.A02G118000		Gobar.A06G005000
Gobar.A12G143600		Gobar.A03G120200						Gobar.A02G118100		Gobar.A06G052700
Gobar.A12G270800		Gobar.A03G120300						Gobar.A02G118200		Gobar.A06G089100
Gobar.A12G281100		Gobar.A03G165000						Gobar.A02G118300		Gobar.A06G089200
Gobar.A13G011700		Gobar.A03G171400						Gobar.A02G118400		Gobar.A06G089300
Gobar.A13G130200		Gobar.A03G171500						Gobar.A02G118500		Gobar.A06G089400
Gobar.A13G162200		Gobar.A03G207500						Gobar.A02G118600		Gobar.A06G089500
Gobar.A13G195300		Gobar.A03G215900						Gobar.A02G118700		Gobar.A06G089600
Gobar.A13G228200		Gobar.A03G216000						Gobar.A02G118800		Gobar.A06G089700
Gobar.D01G041900		Gobar.A03G216100						Gobar.A02G118900		Gobar.A06G089800
Gobar.D01G046100		Gobar.A03G216200						Gobar.A02G119000		Gobar.A07G021000
Gobar.D02G073100		Gobar.A04G006100						Gobar.A02G119100		Gobar.A07G021100
Gobar.D03G117300		Gobar.A04G008500						Gobar.A02G119200		Gobar.A07G036000
Gobar.D04G011500		Gobar.A04G008700						Gobar.A02G119300		Gobar.A07G055300
Gobar.D04G071100		Gobar.A04G008800						Gobar.A02G119400		Gobar.A07G208800
Gobar.D04G199600		Gobar.A04G010100						Gobar.A02G119500		Gobar.A08G096700
Gobar.D05G137700		Gobar.A04G010200						Gobar.A02G119600		Gobar.A08G112900
Gobar.D05G177900		Gobar.A04G010300						Gobar.A02G119700		Gobar.A08G113000
Gobar.D05G178000		Gobar.A04G013400						Gobar.A02G119800		Gobar.A08G113100
Gobar.D05G192500		Gobar.A04G013500						Gobar.A02G119900		Gobar.A08G113200
Gobar.D05G236600		Gobar.A04G019100						Gobar.A02G120000		Gobar.A09G033700
Gobar.D06G097600		Gobar.A04G026800						Gobar.A02G120100		Gobar.A09G033800
Gobar.D06G164100		Gobar.A04G026900						Gobar.A02G120200		Gobar.A09G051500
Gobar.D07G028600		Gobar.A04G027000						Gobar.A02G120300		Gobar.A09G097400
Gobar.D08G000400		Gobar.A04G035400						Gobar.A02G120400		Gobar.A09G097500
Gobar.D09G081700		Gobar.A04G035500						Gobar.A02G120500		Gobar.A09G167600
Gobar.D09G090000		Gobar.A04G035600						Gobar.A02G120600		Gobar.A09G264500
Gobar.D10G149000		Gobar.A04G040000						Gobar.A02G120700		Gobar.A09G264600
Gobar.D10G167200		Gobar.A04G040100						Gobar.A02G120800		Gobar.A09G264700
Gobar.D10G192600		Gobar.A04G050400						Gobar.A02G120900		Gobar.A09G264800
Gobar.D10G237100		Gobar.A04G050500						Gobar.A02G121000		Gobar.A09G264900
Gobar.D10G268600		Gobar.A04G053900						Gobar.A02G121100		Gobar.A09G265000
Gobar.D11G085800		Gobar.A04G054000						Gobar.A02G121200		Gobar.A10G042700
Gobar.D11G197500		Gobar.A04G055400						Gobar.A02G121300		Gobar.A10G227500
Gobar.D11G204100		Gobar.A04G055500						Gobar.A02G121400		Gobar.A10G227600
Gobar.D11G265300		Gobar.A04G139600						Gobar.A02G121500		Gobar.A10G232700
Gobar.D11G335800		Gobar.A04G139700						Gobar.A02G124000		Gobar.A10G245700
Gobar.D11G349600		Gobar.A04G160500						Gobar.A02G170800		Gobar.A10G245800
Gobar.D11G374400		Gobar.A04G160600						Gobar.A02G170900		Gobar.A10G245900
Gobar.D12G249600		Gobar.A04G168800						Gobar.A02G171000		Gobar.A10G246000
Gobar.D13G011200		Gobar.A05G007500						Gobar.A02G171100		Gobar.A10G246100
Gobar.D13G077800		Gobar.A05G056700						Gobar.A02G171200		Gobar.A10G246200
Gobar.D13G120200		Gobar.A05G056800						Gobar.A02G171300		Gobar.A10G246300
Gobar.D13G158200		Gobar.A05G069900						Gobar.A02G171400		Gobar.A10G246400
Gobar.D13G225700		Gobar.A05G102800						Gobar.A02G192600		Gobar.A10G246500
Gobar.D13G237600		Gobar.A05G104000						Gobar.A02G192700		Gobar.A10G246600
		Gobar.A05G126900						Gobar.A02G192800		Gobar.A10G246700
		Gobar.A05G127000						Gobar.A03G025300		Gobar.A10G246800
		Gobar.A05G127100						Gobar.A03G025400		Gobar.A10G246900
		Gobar.A05G145800						Gobar.A03G025500		Gobar.A10G247000
		Gobar.A05G148700						Gobar.A03G025600		Gobar.A10G247100
		Gobar.A05G170100						Gobar.A03G025700		Gobar.A10G247200
		Gobar.A05G170800						Gobar.A03G025800		Gobar.A10G247300
		Gobar.A05G195100						Gobar.A03G025900		Gobar.A10G247400
		Gobar.A05G211400						Gobar.A03G095400		Gobar.A10G247500
		Gobar.A05G220200						Gobar.A03G108800		Gobar.A10G264500
		Gobar.A05G273800						Gobar.A03G108900		Gobar.A11G235200
		Gobar.A05G273900						Gobar.A03G109000		Gobar.A11G235300
		Gobar.A05G280600						Gobar.A03G109100		Gobar.A11G235400
		Gobar.A05G331800						Gobar.A03G109200		Gobar.A11G308700
		Gobar.A05G343900						Gobar.A03G109300		Gobar.A11G330300
		Gobar.A05G344000						Gobar.A03G109400		Gobar.A11G330400
		Gobar.A05G393500						Gobar.A03G109500		Gobar.A11G330500
		Gobar.A05G393600						Gobar.A03G109600		Gobar.A11G330600
		Gobar.A05G396800						Gobar.A03G109700		Gobar.A11G330700
		Gobar.A05G407400						Gobar.A03G109800		Gobar.A11G330800
		Gobar.A05G407500						Gobar.A03G109900		Gobar.A11G330900
		Gobar.A05G428200						Gobar.A03G110000		Gobar.A12G087000
		Gobar.A05G432400						Gobar.A03G110100		Gobar.A12G087100
		Gobar.A05G434400						Gobar.A03G110200		Gobar.A12G087200
		Gobar.A06G007600						Gobar.A03G110300		Gobar.A12G090200
		Gobar.A06G009300						Gobar.A03G110400		Gobar.A12G121100
		Gobar.A06G009400						Gobar.A03G110500		Gobar.A12G121200
		Gobar.A06G009500						Gobar.A03G110600		Gobar.A12G121300
		Gobar.A06G011800						Gobar.A03G110700		Gobar.A12G151900
		Gobar.A06G011900						Gobar.A03G110800		Gobar.A12G153100
		Gobar.A06G030700						Gobar.A03G110900		Gobar.A12G153200
		Gobar.A06G041700						Gobar.A03G111000		Gobar.A12G153300
		Gobar.A06G076000						Gobar.A03G127300		Gobar.A12G219500
		Gobar.A06G113000						Gobar.A03G127400		Gobar.A12G219600
		Gobar.A06G130400						Gobar.A03G127500		Gobar.A12G219700
		Gobar.A06G134700						Gobar.A03G127600		Gobar.A13G083300
		Gobar.A06G185800						Gobar.A03G127700		Gobar.A13G083400
		Gobar.A06G189700						Gobar.A03G127800		Gobar.A13G083500
		Gobar.A06G189800						Gobar.A03G127900		Gobar.A13G083600
		Gobar.A06G189900						Gobar.A03G128000		Gobar.A13G101700
		Gobar.A07G030100						Gobar.A03G128100		Gobar.A13G101800
		Gobar.A07G030200						Gobar.A03G128200		Gobar.A13G101900
		Gobar.A07G097900						Gobar.A03G149600		Gobar.A13G105600
		Gobar.A07G098000						Gobar.A03G151200		Gobar.A13G111000
		Gobar.A07G117600						Gobar.A03G187200		Gobar.A13G221000
		Gobar.A07G117700						Gobar.A03G187300		Gobar.A13G221100
		Gobar.A07G141100						Gobar.A03G187400		Gobar.A13G221500
		Gobar.A07G177200						Gobar.A03G187500		Gobar.A13G221600
		Gobar.A07G186400						Gobar.A03G205700		Gobar.A13G223900
		Gobar.A07G197200						Gobar.A03G205800		Gobar.A13G224000
		Gobar.A07G206200						Gobar.A03G205900		Gobar.D01G032500
		Gobar.A07G206300						Gobar.A03G229000		Gobar.D01G032600
		Gobar.A07G209800						Gobar.A03G229100		Gobar.D01G033400
		Gobar.A07G210700						Gobar.A03G229200		Gobar.D01G033500
		Gobar.A07G230400						Gobar.A03G229300		Gobar.D01G033600
		Gobar.A07G230500						Gobar.A03G229400		Gobar.D01G036900
		Gobar.A07G230600						Gobar.A03G229500		Gobar.D01G053100
		Gobar.A07G230700						Gobar.A03G229600		Gobar.D01G078300
		Gobar.A07G235600						Gobar.A03G229700		Gobar.D01G078400
		Gobar.A08G030800						Gobar.A03G229800		Gobar.D01G078500
		Gobar.A08G053000						Gobar.A03G229900		Gobar.D01G123100
		Gobar.A08G114100						Gobar.A03G230000		Gobar.D01G123200
		Gobar.A08G137600						Gobar.A03G230100		Gobar.D01G123300
		Gobar.A08G173800						Gobar.A03G230200		Gobar.D01G123400
		Gobar.A08G173900						Gobar.A03G230300		Gobar.D01G123500
		Gobar.A08G192500						Gobar.A03G230400		Gobar.D01G123600
		Gobar.A08G192600						Gobar.A03G230500		Gobar.D01G201400
		Gobar.A08G204200						Gobar.A03G230600		Gobar.D01G201500
		Gobar.A08G217000						Gobar.A03G230700		Gobar.D01G201700
		Gobar.A08G228200						Gobar.A03G230800		Gobar.D02G017600
		Gobar.A08G260800						Gobar.A03G230900		Gobar.D02G025300
		Gobar.A08G262700						Gobar.A03G231000		Gobar.D02G028900
		Gobar.A08G262800						Gobar.A04G086200		Gobar.D02G031600
		Gobar.A09G020600						Gobar.A04G086300		Gobar.D02G031700
		Gobar.A09G029500						Gobar.A04G086400		Gobar.D02G031800
		Gobar.A09G029600						Gobar.A04G100200		Gobar.D02G242300
		Gobar.A09G059600						Gobar.A04G134600		Gobar.D02G242400
		Gobar.A09G091200						Gobar.A04G134700		Gobar.D02G242500
		Gobar.A09G173000						Gobar.A04G134800		Gobar.D02G242600
		Gobar.A09G173100						Gobar.A04G134900		Gobar.D03G024600
		Gobar.A09G180800						Gobar.A05G140700		Gobar.D03G080300
		Gobar.A09G180900						Gobar.A05G140800		Gobar.D03G080400
		Gobar.A09G218200						Gobar.A05G344200		Gobar.D03G080500
		Gobar.A09G233400						Gobar.A05G344300		Gobar.D03G080600
		Gobar.A09G233500						Gobar.A05G364900		Gobar.D03G080700
		Gobar.A09G233600						Gobar.A05G365000		Gobar.D03G084200
		Gobar.A09G245900						Gobar.A05G365100		Gobar.D03G191400
		Gobar.A09G246000						Gobar.A05G365200		Gobar.D04G096400
		Gobar.A09G246100						Gobar.A05G365300		Gobar.D04G096500
		Gobar.A10G001100						Gobar.A05G365400		Gobar.D04G103200
		Gobar.A10G017900						Gobar.A05G365500		Gobar.D04G111900
		Gobar.A10G051300						Gobar.A05G365600		Gobar.D04G112000
		Gobar.A10G058100						Gobar.A05G365700		Gobar.D04G112100
		Gobar.A10G074800						Gobar.A05G365800		Gobar.D04G202000
		Gobar.A10G074900						Gobar.A05G365900		Gobar.D05G159200
		Gobar.A10G131600						Gobar.A05G366000		Gobar.D05G159300
		Gobar.A10G131700						Gobar.A05G366100		Gobar.D05G361100
		Gobar.A10G136800						Gobar.A05G431000		Gobar.D05G361200
		Gobar.A10G146100						Gobar.A05G431100		Gobar.D05G362800
		Gobar.A10G156000						Gobar.A05G431200		Gobar.D05G362900
		Gobar.A10G159900						Gobar.A05G431300		Gobar.D05G363300
		Gobar.A10G160000						Gobar.A05G431400		Gobar.D05G363400
		Gobar.A10G161400						Gobar.A05G431500		Gobar.D05G372900
		Gobar.A10G176100						Gobar.A05G436300		Gobar.D05G384200
		Gobar.A10G193000						Gobar.A05G436400		Gobar.D05G395200
		Gobar.A10G202200						Gobar.A05G436500		Gobar.D05G417200
		Gobar.A10G203600						Gobar.A05G436600		Gobar.D05G422300
		Gobar.A10G203700						Gobar.A05G436700		Gobar.D05G422400
		Gobar.A10G203800						Gobar.A05G436800		Gobar.D05G422500
		Gobar.A10G203900						Gobar.A05G436900		Gobar.D05G422600
		Gobar.A10G224500						Gobar.A05G437000		Gobar.D05G422700
		Gobar.A10G232400						Gobar.A05G437100		Gobar.D05G422800
		Gobar.A10G238300						Gobar.A05G437200		Gobar.D05G422900
		Gobar.A10G238400						Gobar.A05G437300		Gobar.D05G423000
		Gobar.A10G238500						Gobar.A06G089900		Gobar.D06G185300
		Gobar.A10G249600						Gobar.A06G090000		Gobar.D06G255100
		Gobar.A10G249700						Gobar.A06G090100		Gobar.D06G255200
		Gobar.A10G264900						Gobar.A06G090200		Gobar.D06G255400
		Gobar.A10G265000						Gobar.A06G090300		Gobar.D07G030200
		Gobar.A10G266200						Gobar.A06G090400		Gobar.D07G030300
		Gobar.A11G004900						Gobar.A06G090500		Gobar.D07G030400
		Gobar.A11G011500						Gobar.A06G090600		Gobar.D07G030500
		Gobar.A11G011600						Gobar.A06G090700		Gobar.D07G030600
		Gobar.A11G011700						Gobar.A06G090800		Gobar.D07G030700
		Gobar.A11G011800						Gobar.A06G090900		Gobar.D07G030800
		Gobar.A11G062100						Gobar.A06G091000		Gobar.D08G111100
		Gobar.A11G062200						Gobar.A06G091100		Gobar.D08G111200
		Gobar.A11G062300						Gobar.A06G091200		Gobar.D08G124900
		Gobar.A11G118400						Gobar.A06G091300		Gobar.D08G125000
		Gobar.A11G118500						Gobar.A06G091400		Gobar.D08G125100
		Gobar.A11G137900						Gobar.A06G091500		Gobar.D08G165700
		Gobar.A11G218900						Gobar.A06G091600		Gobar.D08G297200
		Gobar.A11G286700						Gobar.A06G091700		Gobar.D09G018700
		Gobar.A11G289000						Gobar.A06G091800		Gobar.D09G018800
		Gobar.A11G302300						Gobar.A06G091900		Gobar.D09G046300
		Gobar.A11G314000						Gobar.A06G092000		Gobar.D09G046400
		Gobar.A11G314100						Gobar.A06G113500		Gobar.D09G181100
		Gobar.A11G319600						Gobar.A06G113600		Gobar.D09G181200
		Gobar.A11G351500						Gobar.A06G113700		Gobar.D09G181300
		Gobar.A12G021600						Gobar.A06G113800		Gobar.D09G181400
		Gobar.A12G021700						Gobar.A06G113900		Gobar.D09G181500
		Gobar.A12G025500						Gobar.A06G114000		Gobar.D09G181600
		Gobar.A12G025600						Gobar.A06G114100		Gobar.D09G181700
		Gobar.A12G028100						Gobar.A06G114200		Gobar.D09G200500
		Gobar.A12G028200						Gobar.A06G114300		Gobar.D09G200600
		Gobar.A12G028300						Gobar.A06G114400		Gobar.D09G200700
		Gobar.A12G034200						Gobar.A06G114500		Gobar.D09G200800
		Gobar.A12G034300						Gobar.A06G114600		Gobar.D09G200900
		Gobar.A12G034400						Gobar.A06G114700		Gobar.D09G261400
		Gobar.A12G048000						Gobar.A06G114800		Gobar.D10G015800
		Gobar.A12G097100						Gobar.A06G114900		Gobar.D10G015900
		Gobar.A12G113100						Gobar.A06G115000		Gobar.D10G016000
		Gobar.A12G113200						Gobar.A06G115100		Gobar.D10G016100
		Gobar.A12G113300						Gobar.A06G115200		Gobar.D10G016200
		Gobar.A12G211400						Gobar.A06G115300		Gobar.D10G016300
		Gobar.A12G211500						Gobar.A06G115400		Gobar.D10G016400
		Gobar.A12G264100						Gobar.A06G115500		Gobar.D10G016500
		Gobar.A12G264200						Gobar.A06G115600		Gobar.D10G016600
		Gobar.A12G270200						Gobar.A06G115700		Gobar.D10G016700
		Gobar.A12G270300						Gobar.A06G115800		Gobar.D10G016800
		Gobar.A12G270400						Gobar.A06G115900		Gobar.D10G016900
		Gobar.A12G270500						Gobar.A06G116000		Gobar.D10G017000
		Gobar.A13G007500						Gobar.A06G116100		Gobar.D10G017100
		Gobar.A13G007600						Gobar.A06G116200		Gobar.D10G017200
		Gobar.A13G031700						Gobar.A06G116300		Gobar.D10G017300
		Gobar.A13G031800						Gobar.A06G116400		Gobar.D10G017400
		Gobar.A13G040800						Gobar.A06G116500		Gobar.D10G017500
		Gobar.A13G040900						Gobar.A06G116600		Gobar.D10G017600
		Gobar.A13G041000						Gobar.A06G116700		Gobar.D10G018000
		Gobar.A13G073000						Gobar.A06G116800		Gobar.D10G018100
		Gobar.A13G167600						Gobar.A06G116900		Gobar.D10G252200
		Gobar.A13G167700						Gobar.A06G117000		Gobar.D10G263100
		Gobar.A13G179500						Gobar.A06G117100		Gobar.D10G264700
		Gobar.D01G009700						Gobar.A06G117200		Gobar.D10G264800
		Gobar.D01G009800						Gobar.A06G117300		Gobar.D10G264900
		Gobar.D01G009900						Gobar.A06G117400		Gobar.D10G265000
		Gobar.D01G018600						Gobar.A06G117500		Gobar.D10G283300
		Gobar.D01G025500						Gobar.A06G117600		Gobar.D10G283400
		Gobar.D01G025600						Gobar.A06G117700		Gobar.D10G283500
		Gobar.D01G032500						Gobar.A06G117800		Gobar.D10G283600
		Gobar.D01G037300						Gobar.A06G117900		Gobar.D10G283700
		Gobar.D01G037400						Gobar.A06G118000		Gobar.D10G283800
		Gobar.D01G037500						Gobar.A06G118100		Gobar.D10G287100
		Gobar.D01G040900						Gobar.A06G118200		Gobar.D10G287200
		Gobar.D01G044100						Gobar.A06G118300		Gobar.D10G287300
		Gobar.D01G044200						Gobar.A06G118400		Gobar.D11G004000
		Gobar.D01G047000						Gobar.A06G118500		Gobar.D11G004100
		Gobar.D01G048500						Gobar.A06G118600		Gobar.D11G004200
		Gobar.D01G048600						Gobar.A06G118700		Gobar.D11G265300
		Gobar.D01G053100						Gobar.A06G118800		Gobar.D11G325500
		Gobar.D01G054500						Gobar.A06G118900		Gobar.D11G326700
		Gobar.D01G054600						Gobar.A06G119000		Gobar.D11G330900
		Gobar.D01G054700						Gobar.A06G119100		Gobar.D11G331000
		Gobar.D01G055100						Gobar.A06G119200		Gobar.D11G348700
		Gobar.D01G057500						Gobar.A06G119300		Gobar.D11G348800
		Gobar.D01G057600						Gobar.A06G119400		Gobar.D11G352100
		Gobar.D01G057700						Gobar.A06G119500		Gobar.D11G362400
		Gobar.D01G072200						Gobar.A06G119600		Gobar.D11G362500
		Gobar.D01G072300						Gobar.A06G119700		Gobar.D11G362600
		Gobar.D01G078300						Gobar.A06G119800		Gobar.D11G362700
		Gobar.D01G078400						Gobar.A06G119900		Gobar.D11G362800
		Gobar.D01G078700						Gobar.A06G120000		Gobar.D11G375500
		Gobar.D01G144700						Gobar.A06G120100		Gobar.D13G000200
		Gobar.D01G191000						Gobar.A06G120200		Gobar.D13G000300
		Gobar.D01G191100						Gobar.A06G120300		Gobar.D13G000400
		Gobar.D01G207300						Gobar.A06G120400		Gobar.D13G076600
		Gobar.D01G207400						Gobar.A06G120500		Gobar.D13G139300
		Gobar.D01G207500						Gobar.A06G120600
		Gobar.D01G231000						Gobar.A06G120700
		Gobar.D01G231100						Gobar.A06G120800
		Gobar.D01G237800						Gobar.A06G120900
		Gobar.D01G241100						Gobar.A06G121000
		Gobar.D01G241200						Gobar.A06G121100
		Gobar.D01G242400						Gobar.A06G121200
		Gobar.D01G242500						Gobar.A06G121300
		Gobar.D01G244800						Gobar.A06G121400
		Gobar.D01G254000						Gobar.A06G121500
		Gobar.D01G254100						Gobar.A06G121600
		Gobar.D02G007100						Gobar.A06G121700
		Gobar.D02G007200						Gobar.A06G121800
		Gobar.D02G008000						Gobar.A06G121900
		Gobar.D02G008100						Gobar.A06G122000
		Gobar.D02G011200						Gobar.A06G122100
		Gobar.D02G011300						Gobar.A06G122200
		Gobar.D02G012900						Gobar.A06G122300
		Gobar.D02G013000						Gobar.A06G122400
		Gobar.D02G022800						Gobar.A06G122500
		Gobar.D02G022900						Gobar.A06G122600
		Gobar.D02G040200						Gobar.A06G122700
		Gobar.D02G040300						Gobar.A06G122800
		Gobar.D02G040400						Gobar.A06G122900
		Gobar.D02G040700						Gobar.A06G123000
		Gobar.D02G043200						Gobar.A06G123100
		Gobar.D02G043300						Gobar.A06G123200
		Gobar.D02G077900						Gobar.A06G123300
		Gobar.D02G078000						Gobar.A06G123400
		Gobar.D02G078100						Gobar.A06G123500
		Gobar.D02G088600						Gobar.A06G123600
		Gobar.D02G160000						Gobar.A06G123700
		Gobar.D02G168200						Gobar.A06G123800
		Gobar.D02G221300						Gobar.A06G123900
		Gobar.D02G221400						Gobar.A06G124000
		Gobar.D02G225300						Gobar.A06G124100
		Gobar.D02G225400						Gobar.A06G124200
		Gobar.D02G227800						Gobar.A06G124300
		Gobar.D02G227900						Gobar.A06G124400
		Gobar.D02G228000						Gobar.A06G124500
		Gobar.D02G230500						Gobar.A06G124600
		Gobar.D02G230600						Gobar.A06G124700
		Gobar.D02G230700						Gobar.A06G124800
		Gobar.D02G231300						Gobar.A06G124900
		Gobar.D02G261400						Gobar.A06G125000
		Gobar.D02G261500						Gobar.A06G125100
		Gobar.D02G261600						Gobar.A06G125200
		Gobar.D02G272500						Gobar.A06G125300
		Gobar.D03G031500						Gobar.A06G125400
		Gobar.D03G031600						Gobar.A06G125500
		Gobar.D03G044400						Gobar.A06G125600
		Gobar.D03G071600						Gobar.A06G125700
		Gobar.D03G160800						Gobar.A06G125800
		Gobar.D03G160900						Gobar.A06G125900
		Gobar.D03G164200						Gobar.A06G126000
		Gobar.D03G164300						Gobar.A06G126100
		Gobar.D03G164400						Gobar.A06G126200
		Gobar.D03G164500						Gobar.A06G126300
		Gobar.D03G180400						Gobar.A06G126400
		Gobar.D03G180500						Gobar.A06G126500
		Gobar.D03G184800						Gobar.A06G126600
		Gobar.D03G184900						Gobar.A06G126700
		Gobar.D03G192700						Gobar.A06G126800
		Gobar.D03G192800						Gobar.A06G126900
		Gobar.D04G002500						Gobar.A06G127000
		Gobar.D04G002600						Gobar.A06G127100
		Gobar.D04G002700						Gobar.A06G127200
		Gobar.D04G006100						Gobar.A06G127300
		Gobar.D04G007900						Gobar.A06G127400
		Gobar.D04G008000						Gobar.A06G127500
		Gobar.D04G023000						Gobar.A06G127600
		Gobar.D04G023100						Gobar.A06G127700
		Gobar.D04G023200						Gobar.A06G127800
		Gobar.D04G023300						Gobar.A06G127900
		Gobar.D04G029600						Gobar.A06G128000
		Gobar.D04G029700						Gobar.A06G128100
		Gobar.D04G029800						Gobar.A06G128200
		Gobar.D04G029900						Gobar.A06G128300
		Gobar.D04G030000						Gobar.A06G128400
		Gobar.D04G030100						Gobar.A06G128500
		Gobar.D04G033400						Gobar.A06G128600
		Gobar.D04G033500						Gobar.A06G128700
		Gobar.D04G043200						Gobar.A06G128800
		Gobar.D04G043300						Gobar.A06G128900
		Gobar.D04G055800						Gobar.A06G129000
		Gobar.D04G066400						Gobar.A06G129100
		Gobar.D04G066500						Gobar.A06G129200
		Gobar.D04G080700						Gobar.A07G004800
		Gobar.D04G087300						Gobar.A07G004900
		Gobar.D04G087400						Gobar.A07G005000
		Gobar.D04G102200						Gobar.A07G005100
		Gobar.D04G109100						Gobar.A07G005200
		Gobar.D04G109200						Gobar.A07G005300
		Gobar.D04G138600						Gobar.A07G005400
		Gobar.D04G164500						Gobar.A07G005500
[truncated: 1,309 more rows]
