# Supplementary material for: Genomic diversifications of five Gossypium allopolyploid species and their impact on cotton improvement
Source: Nat Genet. 2020 Apr 20;52(5):525–33. doi: 10.1038/s41588-020-0614-5 (PMC7203012; doi:10.1038/s41588-020-0614-5)
Supplement: Source Data Extended Data Fig. 3 — List of Sequence Read Archive files and SCOs for maximum likelihood and coalescent analyses. [file 41588_2020_614_MOESM10_ESM.xlsx]

## Sheet: EDFig. 3-1
Source Data Extended Data Fig. 3. List of SRA files and homoeologs for phylogenetic and evolutionary analyses
Source Data Extended Data Fig. 3-1 | List of SRA files for phylogenetic and evolutionary analyses
Organism	Run	Accession
Gossypium herbaceum	SRR959547	A1-141 (PI 630014)
Gossypium herbaceum	SRR959548	A1-141 (PI 630014)
Gossypium herbaceum	SRR847953	A1_155
Gossypium herbaceum	SRR849166	A1_73
Gossypium herbaceum	SRR849173	A1_73
Gossypium herbaceum	SRR617256	G. herbaceum A1-97
Gossypium herbaceum	SRR617284	G. herbaceum A1-97
Gossypium herbaceum	SRR2012719	Jayadhar
Gossypium herbaceum	SRR2039550	Jayadhar
Gossypium herbaceum	SRR2039552	Jayadhar
Gossypium arboreum	SRR847923	A2_1011
Gossypium arboreum	SRR847922	A2_34
Gossypium arboreum	SRR847945	A2_4
Gossypium arboreum	SRR849219	A2-44
Gossypium arboreum	SRR959521	A2-44 (PI 185788)
Gossypium arboreum	SRR959522	A2-44 (PI 185788)
Gossypium arboreum	SRR2039545	DLSa17
Gossypium arboreum	SRR2039548	DLSa17
Gossypium arboreum	SRR2012729	DLSa17
Gossypium schwendimanii	SRR8136253	D11-1
Gossypium lobatum	SRR8136269	D7-157
Gossypium thurberi	SRR8136259	D1-2
Gossypium thurberi	SRR8076131	D1-35
Gossypium armourianum	SRR8136258	D2-1-6
Gossypium harknessii	SRR8136257	D2-2
Gossypium davidsonii	SRR8136261	D3-D-27
Gossypium klotzschianum	SRR8136260	D3K-56
Gossypium klotzschianum	SRR8136264	D3-K-57
Gossypium aridum	SRR8136266	D4-185
Gossypium raimondii	SRR847961	D5_2
Gossypium raimondii	SRR959577	D5-24 (PI 530921)
Gossypium raimondii	SRR847980	D5_31
Gossypium raimondii	SRR847974	D5_4
Gossypium raimondii	SRR847981	D5_53
Gossypium gossypioides	SRR8136267	D6-5
Gossypium lobatum	SRR8136272	D7-4
Gossypium trilobum	SRR8136271	D8-8
Gossypium laxum	SRR8136274	D9-4

## Sheet: EDFig. 3-2
Source Data Extended Data Fig. 3. List of SRA files and homoeologs for phylogenetic and evolutionary analyses
Source Data Extended Data Fig. 3-2 | SCO used for phylogenetic analysis. Maximum Likelihood/coalescent analyses used 18,672 SCO, both as individual homoeologs (separate alignments for A and D subgenomes) and as complete alignments (A and D subgenomes aligned together). The concatenated phylogeny (maximum likelihood based) used a ambiguity filtered set of 14,988 SCO (see methods). Bayesian analyse…
Garboreum	GbarbadenseA	GbarbadenseD	GdarwiniiA	GdarwiniiD	GhirsutumA	GhirsutumD	GmustelinumA	GmustelinumD	Graimondii	GtomentosumA	GtomentosumD	Maximum Likelihood	Concatenated Phylogeny	Bayesian
EVM_prediction_Ga07G0006	Gobar.A07G001000	Gobar.D07G001000	Godar.A07G000200	Godar.D07G001100	Gohir.A07G000700	Gohir.D07G001100	Gomus.A07G001000	Gomus.D07G000500	Gorai.001G000800	Gotom.A07G000400	Gotom.D07G005900	Y	Y	-
EVM_prediction_Ga07G0008	Gobar.A07G001200	Gobar.D07G001200	Godar.A07G000400	Godar.D07G001300	Gohir.A07G000900	Gohir.D07G001300	Gomus.A07G001200	Gomus.D07G000700	Gorai.001G001000	Gotom.A07G000600	Gotom.D07G006100	Y	Y	-
EVM_prediction_Ga07G0009	Gobar.A07G001300	Gobar.D07G001300	Godar.A07G000500	Godar.D07G001400	Gohir.A07G001000	Gohir.D07G001400	Gomus.A07G001300	Gomus.D07G000800	Gorai.001G001100	Gotom.A07G000700	Gotom.D07G006200	Y	-	-
EVM_prediction_Ga07G0011	Gobar.A07G001400	Gobar.D07G001400	Godar.A07G000700	Godar.D07G001500	Gohir.A07G001100	Gohir.D07G001500	Gomus.A07G001400	Gomus.D07G000900	Gorai.001G001200	Gotom.A07G000800	Gotom.D07G006400	Y	Y	-
EVM_prediction_Ga07G0012	Gobar.A07G001500	Gobar.D07G001500	Godar.A07G000800	Godar.D07G001600	Gohir.A07G001200	Gohir.D07G001600	Gomus.A07G001500	Gomus.D07G001000	Gorai.001G001300	Gotom.A07G000900	Gotom.D07G006500	Y	-	-
EVM_prediction_Ga07G0013	Gobar.A07G001600	Gobar.D07G001600	Godar.A07G000900	Godar.D07G001700	Gohir.A07G001300	Gohir.D07G001700	Gomus.A07G001600	Gomus.D07G001100	Gorai.001G001400	Gotom.A07G001000	Gotom.D07G006600	Y	Y	-
EVM_prediction_Ga07G0014	Gobar.A07G001700	Gobar.D07G001700	Godar.A07G001000	Godar.D07G001800	Gohir.A07G001400	Gohir.D07G001800	Gomus.A07G001700	Gomus.D07G001200	Gorai.001G001500	Gotom.A07G001100	Gotom.D07G006700	Y	Y	-
EVM_prediction_Ga07G0015	Gobar.A07G001800	Gobar.D07G001800	Godar.A07G001100	Godar.D07G001900	Gohir.A07G001500	Gohir.D07G001900	Gomus.A07G001800	Gomus.D07G001300	Gorai.001G001600	Gotom.A07G001200	Gotom.D07G006800	Y	Y	-
EVM_prediction_Ga07G0017	Gobar.A07G001900	Gobar.D07G001900	Godar.A07G001200	Godar.D07G002000	Gohir.A07G001601	Gohir.D07G002000	Gomus.A07G001900	Gomus.D07G001400	Gorai.001G001800	Gotom.A07G001300	Gotom.D07G006900	Y	Y	Y
EVM_prediction_Ga07G0018	Gobar.A07G002000	Gobar.D07G002000	Godar.A07G001300	Godar.D07G002100	Gohir.A07G001780	Gohir.D07G002100	Gomus.A07G002000	Gomus.D07G001500	Gorai.001G001900	Gotom.A07G001400	Gotom.D07G007000	Y	Y	-
EVM_prediction_Ga07G0020	Gobar.A07G002100	Gobar.D07G002100	Godar.A07G001500	Godar.D07G002300	Gohir.A07G001860	Gohir.D07G002200	Gomus.A07G002100	Gomus.D07G001600	Gorai.001G002000	Gotom.A07G001500	Gotom.D07G007100	Y	Y	-
EVM_prediction_Ga07G0022	Gobar.A07G002300	Gobar.D07G002300	Godar.A07G001700	Godar.D07G002500	Gohir.A07G002000	Gohir.D07G000300	Gomus.A07G002200	Gomus.D07G001800	Gorai.001G002200	Gotom.A07G001700	Gotom.D07G007300	Y	-	-
EVM_prediction_Ga07G0024	Gobar.A07G002700	Gobar.D07G002500	Godar.A07G001900	Godar.D07G002700	Gohir.A07G002200	Gohir.D07G002500	Gomus.A07G002400	Gomus.D07G002000	Gorai.001G002400	Gotom.A07G001900	Gotom.D07G007500	Y	Y	-
EVM_prediction_Ga07G0026	Gobar.A07G002900	Gobar.D07G002700	Godar.A07G002100	Godar.D07G002900	Gohir.A07G002400	Gohir.D07G002700	Gomus.A07G002600	Gomus.D07G002200	Gorai.001G002600	Gotom.A07G002100	Gotom.D07G007700	Y	-	-
EVM_prediction_Ga07G0028	Gobar.A07G003000	Gobar.D07G002800	Godar.A07G002200	Godar.D07G003000	Gohir.A07G002500	Gohir.D07G002800	Gomus.A07G002700	Gomus.D07G002300	Gorai.001G002700	Gotom.A07G002200	Gotom.D07G007800	Y	Y	-
EVM_prediction_Ga07G0031	Gobar.A07G003300	Gobar.D07G003200	Godar.A07G002500	Godar.D07G003400	Gohir.A07G002800	Gohir.D07G003100	Gomus.A07G003000	Gomus.D07G002700	Gorai.001G003100	Gotom.A07G002600	Gotom.D07G008200	Y	Y	-
EVM_prediction_Ga07G0033	Gobar.A07G003500	Gobar.D07G003400	Godar.A07G002700	Godar.D07G003600	Gohir.A07G003000	Gohir.D07G003300	Gomus.A07G003200	Gomus.D07G002900	Gorai.001G003300	Gotom.A07G002800	Gotom.D07G008400	Y	Y	-
EVM_prediction_Ga07G0034	Gobar.A07G003600	Gobar.D07G003500	Godar.A07G002800	Godar.D07G003700	Gohir.A07G003100	Gohir.D07G003400	Gomus.A07G003300	Gomus.D07G003000	Gorai.001G003400	Gotom.A07G002900	Gotom.D07G008500	Y	-	-
EVM_prediction_Ga07G0036	Gobar.A07G004000	Gobar.D07G003800	Godar.A07G003200	Godar.D07G004100	Gohir.A07G003400	Gohir.D07G003800	Gomus.A07G003500	Gomus.D07G003300	Gorai.001G003500	Gotom.A07G003300	Gotom.D07G008900	Y	Y	-
EVM_prediction_Ga07G0077	Gobar.A07G004600	Gobar.D07G004500	Godar.A07G007400	Godar.D07G005000	Gohir.A07G007300	Gohir.D07G004500	Gomus.A07G007300	Gomus.D07G004100	Gorai.001G004200	Gotom.A07G007600	Gotom.D07G009900	Y	Y	-
EVM_prediction_Ga07G0075	Gobar.A07G008400	Gobar.D07G004800	Godar.A07G007100	Godar.D07G005500	Gohir.A07G007000	Gohir.D07G004900	Gomus.A07G007000	Gomus.D07G004400	Gorai.001G004500	Gotom.A07G007300	Gotom.D07G010300	Y	Y	-
EVM_prediction_Ga07G0074	Gobar.A07G008300	Gobar.D07G004900	Godar.A07G007000	Godar.D07G005600	Gohir.A07G006900	Gohir.D07G005000	Gomus.A07G006900	Gomus.D07G004500	Gorai.001G004600	Gotom.A07G007200	Gotom.D07G010400	Y	Y	-
EVM_prediction_Ga07G0073	Gobar.A07G008200	Gobar.D07G005000	Godar.A07G006900	Godar.D07G005700	Gohir.A07G006801	Gohir.D07G005100	Gomus.A07G006800	Gomus.D07G004600	Gorai.001G004700	Gotom.A07G007100	Gotom.D07G010500	Y	Y	-
EVM_prediction_Ga07G0072	Gobar.A07G008100	Gobar.D07G005100	Godar.A07G006800	Godar.D07G005800	Gohir.A07G006700	Gohir.D07G005200	Gomus.A07G006700	Gomus.D07G004700	Gorai.001G004800	Gotom.A07G007000	Gotom.D07G010600	Y	-	-
EVM_prediction_Ga07G0071	Gobar.A07G008000	Gobar.D07G005200	Godar.A07G006700	Godar.D07G005900	Gohir.A07G006600	Gohir.D07G005400	Gomus.A07G006600	Gomus.D07G004800	Gorai.001G004900	Gotom.A07G006900	Gotom.D07G010800	Y	Y	-
EVM_prediction_Ga07G0068	Gobar.A07G007700	Gobar.D07G005500	Godar.A07G006400	Godar.D07G006200	Gohir.A07G006400	Gohir.D07G005600	Gomus.A07G006300	Gomus.D07G005100	Gorai.001G005200	Gotom.A07G006600	Gotom.D07G011000	Y	Y	-
EVM_prediction_Ga07G0057	Gobar.A07G006200	Gobar.D07G005700	Godar.A07G005300	Godar.D07G007300	Gohir.A07G005300	Gohir.D07G006700	Gomus.A07G005100	Gomus.D07G006200	Gorai.001G006300	Gotom.A07G005500	Gotom.D07G012100	Y	Y	-
EVM_prediction_Ga07G0056	Gobar.A07G006100	Gobar.D07G005800	Godar.A07G005200	Godar.D07G007400	Gohir.A07G005250	Gohir.D07G006800	Gomus.A07G005000	Gomus.D07G006300	Gorai.001G006400	Gotom.A07G005400	Gotom.D07G012200	Y	Y	-
EVM_prediction_Ga07G0055	Gobar.A07G006000	Gobar.D07G005900	Godar.A07G005100	Godar.D07G007500	Gohir.A07G005200	Gohir.D07G006900	Gomus.A07G004900	Gomus.D07G006400	Gorai.001G006500	Gotom.A07G005300	Gotom.D07G012300	Y	Y	-
EVM_prediction_Ga07G0054	Gobar.A07G005900	Gobar.D07G006000	Godar.A07G005000	Godar.D07G007600	Gohir.A07G005100	Gohir.D07G007000	Gomus.A07G004800	Gomus.D07G006500	Gorai.001G006600	Gotom.A07G005200	Gotom.D07G012400	Y	Y	-
EVM_prediction_Ga07G0053	Gobar.A07G005800	Gobar.D07G006100	Godar.A07G004900	Godar.D07G007700	Gohir.A07G005000	Gohir.D07G007100	Gomus.A07G004600	Gomus.D07G006600	Gorai.001G006700	Gotom.A07G005100	Gotom.D07G012500	Y	Y	-
EVM_prediction_Ga07G0052	Gobar.A07G005700	Gobar.D07G006400	Godar.A07G004800	Godar.D07G008000	Gohir.A07G004900	Gohir.D07G007300	Gomus.A07G004500	Gomus.D07G007000	Gorai.001G007000	Gotom.A07G005000	Gotom.D07G012800	Y	-	-
EVM_prediction_Ga07G0051	Gobar.A07G005600	Gobar.D07G006500	Godar.A07G004700	Godar.D07G008100	Gohir.A07G004800	Gohir.D07G007400	Gomus.A07G004400	Gomus.D07G007200	Gorai.001G007100	Gotom.A07G004900	Gotom.D07G012900	Y	Y	-
EVM_prediction_Ga07G0049	Gobar.A07G005400	Gobar.D07G006700	Godar.A07G004500	Godar.D07G008300	Gohir.A07G004600	Gohir.D07G007600	Gomus.A07G004200	Gomus.D07G007400	Gorai.001G007300	Gotom.A07G004700	Gotom.D07G013100	Y	Y	-
EVM_prediction_Ga07G0047	Gobar.A07G005200	Gobar.D07G006900	Godar.A07G004300	Godar.D07G008500	Gohir.A07G004400	Gohir.D07G007800	Gomus.A07G004000	Gomus.D07G007600	Gorai.001G007500	Gotom.A07G004500	Gotom.D07G013300	Y	-	-
EVM_prediction_Ga07G0046	Gobar.A07G005100	Gobar.D07G007000	Godar.A07G004200	Godar.D07G008600	Gohir.A07G004300	Gohir.D07G007900	Gomus.A07G003900	Gomus.D07G007700	Gorai.001G007600	Gotom.A07G004400	Gotom.D07G013400	Y	Y	-
EVM_prediction_Ga07G0084	Gobar.A07G008800	Gobar.D07G007500	Godar.A07G007900	Godar.D07G008700	Gohir.A07G007800	Gohir.D07G008300	Gomus.A07G008000	Gomus.D07G008200	Gorai.001G008100	Gotom.A07G008100	Gotom.D07G013900	Y	Y	-
EVM_prediction_Ga07G0085	Gobar.A07G008900	Gobar.D07G007600	Godar.A07G008000	Godar.D07G008800	Gohir.A07G007901	Gohir.D07G008333	Gomus.A07G008100	Gomus.D07G008400	Gorai.001G008200	Gotom.A07G008200	Gotom.D07G014100	Y	Y	Y
EVM_prediction_Ga07G0087	Gobar.A07G009000	Gobar.D07G007700	Godar.A07G008200	Godar.D07G009000	Gohir.A07G008001	Gohir.D07G008366	Gomus.A07G008200	Gomus.D07G008500	Gorai.001G008300	Gotom.A07G008400	Gotom.D07G014200	Y	-	-
EVM_prediction_Ga07G0090	Gobar.A07G009200	Gobar.D07G008000	Godar.A07G008400	Godar.D07G009400	Gohir.A07G008100	Gohir.D07G008500	Gomus.A07G008400	Gomus.D07G008800	Gorai.001G008600	Gotom.A07G008600	Gotom.D07G014400	Y	Y	-
EVM_prediction_Ga07G0091	Gobar.A07G009300	Gobar.D07G008100	Godar.A07G008500	Godar.D07G009500	Gohir.A07G008200	Gohir.D07G008600	Gomus.A07G008500	Gomus.D07G008900	Gorai.001G008700	Gotom.A07G008700	Gotom.D07G014500	Y	Y	-
EVM_prediction_Ga07G0092	Gobar.A07G009400	Gobar.D07G008200	Godar.A07G008600	Godar.D07G009600	Gohir.A07G008300	Gohir.D07G008700	Gomus.A07G008600	Gomus.D07G009000	Gorai.001G008800	Gotom.A07G008800	Gotom.D07G014600	Y	-	-
EVM_prediction_Ga07G0095	Gobar.A07G009700	Gobar.D07G008500	Godar.A07G008900	Godar.D07G009900	Gohir.A07G008600	Gohir.D07G008950	Gomus.A07G008900	Gomus.D07G009300	Gorai.001G009100	Gotom.A07G009100	Gotom.D07G014900	Y	-	Y
EVM_prediction_Ga07G0096	Gobar.A07G009800	Gobar.D07G008600	Godar.A07G009000	Godar.D07G010000	Gohir.A07G008700	Gohir.D07G009000	Gomus.A07G009000	Gomus.D07G009400	Gorai.001G009200	Gotom.A07G009300	Gotom.D07G015000	Y	Y	-
EVM_prediction_Ga07G0098	Gobar.A07G010000	Gobar.D07G008700	Godar.A07G009200	Godar.D07G010100	Gohir.A07G008800	Gohir.D07G009100	Gomus.A07G009100	Gomus.D07G009500	Gorai.001G009300	Gotom.A07G009400	Gotom.D07G015100	Y	Y	-
EVM_prediction_Ga07G0099	Gobar.A07G010100	Gobar.D07G008800	Godar.A07G009400	Godar.D07G010200	Gohir.A07G008900	Gohir.D07G009200	Gomus.A07G009200	Gomus.D07G009600	Gorai.001G009400	Gotom.A07G009500	Gotom.D07G015200	Y	-	-
EVM_prediction_Ga07G0101	Gobar.A07G010300	Gobar.D07G009000	Godar.A07G009600	Godar.D07G010300	Gohir.A07G009100	Gohir.D07G009400	Gomus.A07G009400	Gomus.D07G009800	Gorai.001G009600	Gotom.A07G009600	Gotom.D07G015400	Y	Y	-
EVM_prediction_Ga07G0102	Gobar.A07G010400	Gobar.D07G009100	Godar.A07G009700	Godar.D07G010400	Gohir.A07G009200	Gohir.D07G009500	Gomus.A07G009500	Gomus.D07G009900	Gorai.001G009700	Gotom.A07G009700	Gotom.D07G015500	Y	Y	-
EVM_prediction_Ga07G0103	Gobar.A07G010500	Gobar.D07G009200	Godar.A07G009800	Godar.D07G010500	Gohir.A07G009300	Gohir.D07G009600	Gomus.A07G009600	Gomus.D07G010000	Gorai.001G009800	Gotom.A07G009800	Gotom.D07G015600	Y	Y	-
EVM_prediction_Ga07G0104	Gobar.A07G010600	Gobar.D07G009300	Godar.A07G009900	Godar.D07G010600	Gohir.A07G009400	Gohir.D07G009700	Gomus.A07G009700	Gomus.D07G010100	Gorai.001G009900	Gotom.A07G009900	Gotom.D07G015700	Y	Y	-
EVM_prediction_Ga07G0106	Gobar.A07G010800	Gobar.D07G009500	Godar.A07G010100	Godar.D07G010800	Gohir.A07G009500	Gohir.D07G009800	Gomus.A07G009900	Gomus.D07G010300	Gorai.001G010100	Gotom.A07G010100	Gotom.D07G015800	Y	Y	-
EVM_prediction_Ga07G0108	Gobar.A07G011000	Gobar.D07G009600	Godar.A07G010300	Godar.D07G010900	Gohir.A07G009600	Gohir.D07G009900	Gomus.A07G010100	Gomus.D07G010400	Gorai.001G010200	Gotom.A07G010200	Gotom.D07G015900	Y	Y	-
EVM_prediction_Ga07G0111	Gobar.A07G011300	Gobar.D07G009900	Godar.A07G010500	Godar.D07G011100	Gohir.A07G009800	Gohir.D07G010100	Gomus.A07G010400	Gomus.D07G010600	Gorai.001G010500	Gotom.A07G010500	Gotom.D07G016200	Y	Y	-
EVM_prediction_Ga07G0114	Gobar.A07G011600	Gobar.D07G010000	Godar.A07G010800	Godar.D07G011300	Gohir.A07G010100	Gohir.D07G010400	Gomus.A07G010700	Gomus.D07G010900	Gorai.001G010800	Gotom.A07G010800	Gotom.D07G000200	Y	-	-
EVM_prediction_Ga07G0115	Gobar.A07G011700	Gobar.D07G010100	Godar.A07G010900	Godar.D07G011400	Gohir.A07G010200	Gohir.D07G010500	Gomus.A07G010800	Gomus.D07G011000	Gorai.001G010900	Gotom.A07G010900	Gotom.D07G000300	Y	Y	-
EVM_prediction_Ga07G0116	Gobar.A07G011800	Gobar.D07G010200	Godar.A07G011000	Godar.D07G011500	Gohir.A07G010300	Gohir.D07G010600	Gomus.A07G010900	Gomus.D07G011100	Gorai.001G011000	Gotom.A07G011000	Gotom.D07G000400	Y	Y	Y
EVM_prediction_Ga07G0117	Gobar.A07G011900	Gobar.D07G010300	Godar.A07G011100	Godar.D07G011600	Gohir.A07G010400	Gohir.D07G010700	Gomus.A07G011000	Gomus.D07G011200	Gorai.001G011100	Gotom.A07G011100	Gotom.D07G000500	Y	Y	Y
EVM_prediction_Ga07G0118	Gobar.A07G012000	Gobar.D07G010400	Godar.A07G011200	Godar.D07G011700	Gohir.A07G010500	Gohir.D07G010800	Gomus.A07G011200	Gomus.D07G011300	Gorai.001G011200	Gotom.A07G011200	Gotom.D07G000600	Y	Y	-
EVM_prediction_Ga07G0119	Gobar.A07G012100	Gobar.D07G010500	Godar.A07G011300	Godar.D07G011800	Gohir.A07G010600	Gohir.D07G010900	Gomus.A07G011300	Gomus.D07G011400	Gorai.001G011300	Gotom.A07G011300	Gotom.D07G000700	Y	Y	-
EVM_prediction_Ga07G0120	Gobar.A07G012300	Gobar.D07G010700	Godar.A07G011500	Godar.D07G012000	Gohir.A07G010800	Gohir.D07G011100	Gomus.A07G011500	Gomus.D07G011600	Gorai.001G011500	Gotom.A07G011500	Gotom.D07G000900	Y	Y	-
EVM_prediction_Ga07G0121	Gobar.A07G012400	Gobar.D07G010800	Godar.A07G011600	Godar.D07G012100	Gohir.A07G010900	Gohir.D07G011125	Gomus.A07G011600	Gomus.D07G011700	Gorai.001G011600	Gotom.A07G011600	Gotom.D07G001100	Y	Y	Y
EVM_prediction_Ga07G0122	Gobar.A07G012500	Gobar.D07G010900	Godar.A07G011700	Godar.D07G012200	Gohir.A07G011000	Gohir.D07G011150	Gomus.A07G011700	Gomus.D07G011800	Gorai.001G011700	Gotom.A07G011700	Gotom.D07G001200	Y	Y	-
EVM_prediction_Ga07G0123	Gobar.A07G012600	Gobar.D07G011000	Godar.A07G011800	Godar.D07G012300	Gohir.A07G011100	Gohir.D07G011175	Gomus.A07G011800	Gomus.D07G011900	Gorai.001G011800	Gotom.A07G011800	Gotom.D07G001300	Y	Y	-
EVM_prediction_Ga07G0125	Gobar.A07G012700	Gobar.D07G011100	Godar.A07G012000	Godar.D07G012400	Gohir.A07G011300	Gohir.D07G011200	Gomus.A07G011900	Gomus.D07G012100	Gorai.001G011900	Gotom.A07G012000	Gotom.D07G001400	Y	Y	Y
EVM_prediction_Ga07G0127	Gobar.A07G012800	Gobar.D07G011300	Godar.A07G012200	Godar.D07G012600	Gohir.A07G011500	Gohir.D07G011300	Gomus.A07G012100	Gomus.D07G012200	Gorai.001G012000	Gotom.A07G012200	Gotom.D07G001500	Y	Y	-
EVM_prediction_Ga07G0128	Gobar.A07G012900	Gobar.D07G011400	Godar.A07G012300	Godar.D07G012700	Gohir.A07G011600	Gohir.D07G011400	Gomus.A07G012200	Gomus.D07G012300	Gorai.001G012100	Gotom.A07G012300	Gotom.D07G001600	Y	Y	-
EVM_prediction_Ga07G0130	Gobar.A07G013100	Gobar.D07G011600	Godar.A07G012500	Godar.D07G012900	Gohir.A07G011800	Gohir.D07G011600	Gomus.A07G012400	Gomus.D07G012500	Gorai.001G012300	Gotom.A07G012500	Gotom.D07G001800	Y	-	-
EVM_prediction_Ga07G0131	Gobar.A07G013300	Gobar.D07G011700	Godar.A07G012600	Godar.D07G013000	Gohir.A07G011900	Gohir.D07G011700	Gomus.A07G012500	Gomus.D07G012600	Gorai.001G012400	Gotom.A07G012600	Gotom.D07G001900	Y	Y	-
EVM_prediction_Ga07G0134	Gobar.A07G013600	Gobar.D07G012000	Godar.A07G012900	Godar.D07G013300	Gohir.A07G012200	Gohir.D07G012000	Gomus.A07G012800	Gomus.D07G012900	Gorai.001G012700	Gotom.A07G012900	Gotom.D07G002200	Y	Y	-
EVM_prediction_Ga07G0136	Gobar.A07G013700	Gobar.D07G012100	Godar.A07G013100	Godar.D07G013500	Gohir.A07G012400	Gohir.D07G012200	Gomus.A07G013000	Gomus.D07G013100	Gorai.001G012900	Gotom.A07G013000	Gotom.D07G002400	Y	Y	-
EVM_prediction_Ga07G0137	Gobar.A07G013800	Gobar.D07G012200	Godar.A07G013200	Godar.D07G013600	Gohir.A07G012500	Gohir.D07G012300	Gomus.A07G013100	Gomus.D07G013200	Gorai.001G013000	Gotom.A07G013100	Gotom.D07G002500	Y	-	-
EVM_prediction_Ga07G0138	Gobar.A07G013900	Gobar.D07G012300	Godar.A07G013300	Godar.D07G013700	Gohir.A07G012600	Gohir.D07G012400	Gomus.A07G013200	Gomus.D07G013300	Gorai.001G013100	Gotom.A07G013200	Gotom.D07G002600	Y	Y	-
EVM_prediction_Ga07G0139	Gobar.A07G014000	Gobar.D07G012400	Godar.A07G013400	Godar.D07G013800	Gohir.A07G012700	Gohir.D07G012500	Gomus.A07G013300	Gomus.D07G013400	Gorai.001G013200	Gotom.A07G013300	Gotom.D07G002700	Y	-	-
EVM_prediction_Ga07G0141	Gobar.A07G014200	Gobar.D07G012600	Godar.A07G013600	Godar.D07G014000	Gohir.A07G012900	Gohir.D07G012700	Gomus.A07G013500	Gomus.D07G013600	Gorai.001G013400	Gotom.A07G013500	Gotom.D07G002900	Y	Y	Y
EVM_prediction_Ga07G0142	Gobar.A07G014300	Gobar.D07G012700	Godar.A07G013700	Godar.D07G014100	Gohir.A07G013000	Gohir.D07G012800	Gomus.A07G013600	Gomus.D07G013700	Gorai.001G013500	Gotom.A07G013600	Gotom.D07G003000	Y	Y	-
EVM_prediction_Ga07G0143	Gobar.A07G014400	Gobar.D07G012800	Godar.A07G013800	Godar.D07G014200	Gohir.A07G013100	Gohir.D07G012900	Gomus.A07G013700	Gomus.D07G013800	Gorai.001G013600	Gotom.A07G013700	Gotom.D07G003100	Y	-	-
EVM_prediction_Ga07G0145	Gobar.A07G014600	Gobar.D07G013000	Godar.A07G014000	Godar.D07G014400	Gohir.A07G013300	Gohir.D07G013100	Gomus.A07G013900	Gomus.D07G014100	Gorai.001G013800	Gotom.A07G013900	Gotom.D07G003300	Y	Y	-
EVM_prediction_Ga07G0146	Gobar.A07G014700	Gobar.D07G013100	Godar.A07G014100	Godar.D07G014500	Gohir.A07G013400	Gohir.D07G013200	Gomus.A07G014000	Gomus.D07G014200	Gorai.001G013900	Gotom.A07G014000	Gotom.D07G003400	Y	-	-
EVM_prediction_Ga07G0147	Gobar.A07G014800	Gobar.D07G013200	Godar.A07G014200	Godar.D07G014600	Gohir.A07G013500	Gohir.D07G013300	Gomus.A07G014100	Gomus.D07G014300	Gorai.001G014000	Gotom.A07G014100	Gotom.D07G003500	Y	Y	-
EVM_prediction_Ga07G0149	Gobar.A07G015000	Gobar.D07G013400	Godar.A07G014400	Godar.D07G014800	Gohir.A07G013700	Gohir.D07G013500	Gomus.A07G014300	Gomus.D07G014500	Gorai.001G014200	Gotom.A07G014300	Gotom.D07G003700	Y	-	-
EVM_prediction_Ga07G0150	Gobar.A07G015100	Gobar.D07G013500	Godar.A07G014500	Godar.D07G014900	Gohir.A07G013800	Gohir.D07G013600	Gomus.A07G014400	Gomus.D07G014600	Gorai.001G014300	Gotom.A07G014400	Gotom.D07G003900	Y	Y	-
EVM_prediction_Ga07G0151	Gobar.A07G015200	Gobar.D07G013600	Godar.A07G014600	Godar.D07G015000	Gohir.A07G013933	Gohir.D07G013700	Gomus.A07G014500	Gomus.D07G014700	Gorai.001G014400	Gotom.A07G014500	Gotom.D07G004000	Y	Y	-
EVM_prediction_Ga07G0152	Gobar.A07G015300	Gobar.D07G013700	Godar.A07G014700	Godar.D07G015100	Gohir.A07G014066	Gohir.D07G013766	Gomus.A07G014600	Gomus.D07G014800	Gorai.001G014500	Gotom.A07G014600	Gotom.D07G004100	Y	Y	-
EVM_prediction_Ga07G0154	Gobar.A07G015600	Gobar.D07G013900	Godar.A07G015000	Godar.D07G015300	Gohir.A07G014300	Gohir.D07G013900	Gomus.A07G014900	Gomus.D07G015000	Gorai.001G014700	Gotom.A07G014900	Gotom.D07G004300	Y	Y	-
EVM_prediction_Ga07G0155	Gobar.A07G015700	Gobar.D07G014000	Godar.A07G015100	Godar.D07G015400	Gohir.A07G014400	Gohir.D07G014000	Gomus.A07G015000	Gomus.D07G015100	Gorai.001G014800	Gotom.A07G015000	Gotom.D07G016400	Y	-	-
EVM_prediction_Ga07G0156	Gobar.A07G015800	Gobar.D07G014100	Godar.A07G015200	Godar.D07G015500	Gohir.A07G014450	Gohir.D07G014100	Gomus.A07G015100	Gomus.D07G015200	Gorai.001G014900	Gotom.A07G015100	Gotom.D07G016500	Y	Y	-
EVM_prediction_Ga07G0157	Gobar.A07G015900	Gobar.D07G014200	Godar.A07G015300	Godar.D07G015600	Gohir.A07G014500	Gohir.D07G014200	Gomus.A07G015200	Gomus.D07G015300	Gorai.001G015000	Gotom.A07G015200	Gotom.D07G016600	Y	-	-
EVM_prediction_Ga07G0159	Gobar.A07G016100	Gobar.D07G014400	Godar.A07G015500	Godar.D07G015800	Gohir.A07G014700	Gohir.D07G014400	Gomus.A07G015400	Gomus.D07G015600	Gorai.001G015200	Gotom.A07G015400	Gotom.D07G016800	Y	-	Y
EVM_prediction_Ga07G0161	Gobar.A07G016200	Gobar.D07G014500	Godar.A07G015600	Godar.D07G015900	Gohir.A07G014800	Gohir.D07G014500	Gomus.A07G015500	Gomus.D07G015700	Gorai.001G015300	Gotom.A07G015500	Gotom.D07G016900	Y	-	-
EVM_prediction_Ga07G0162	Gobar.A07G016300	Gobar.D07G014600	Godar.A07G015700	Godar.D07G016000	Gohir.A07G014900	Gohir.D07G014600	Gomus.A07G015600	Gomus.D07G015800	Gorai.001G015400	Gotom.A07G015600	Gotom.D07G017000	Y	Y	-
EVM_prediction_Ga07G0163	Gobar.A07G016400	Gobar.D07G014700	Godar.A07G015800	Godar.D07G016100	Gohir.A07G015000	Gohir.D07G014700	Gomus.A07G015700	Gomus.D07G015900	Gorai.001G015500	Gotom.A07G015700	Gotom.D07G017100	Y	Y	-
EVM_prediction_Ga07G0165	Gobar.A07G016700	Gobar.D07G014900	Godar.A07G016100	Godar.D07G016300	Gohir.A07G015200	Gohir.D07G014900	Gomus.A07G015900	Gomus.D07G016100	Gorai.001G015700	Gotom.A07G015900	Gotom.D07G017300	Y	-	-
EVM_prediction_Ga07G0168	Gobar.A07G017000	Gobar.D07G015200	Godar.A07G016400	Godar.D07G016600	Gohir.A07G015500	Gohir.D07G015200	Gomus.A07G016200	Gomus.D07G016400	Gorai.001G016000	Gotom.A07G016200	Gotom.D07G017600	Y	Y	-
EVM_prediction_Ga07G0169	Gobar.A07G017100	Gobar.D07G015300	Godar.A07G016500	Godar.D07G016700	Gohir.A07G015600	Gohir.D07G015300	Gomus.A07G016300	Gomus.D07G016500	Gorai.001G016100	Gotom.A07G016300	Gotom.D07G017700	Y	Y	-
EVM_prediction_Ga07G0173	Gobar.A07G017500	Gobar.D07G015400	Godar.A07G016900	Godar.D07G017100	Gohir.A07G015900	Gohir.D07G015600	Gomus.A07G016700	Gomus.D07G016800	Gorai.001G016500	Gotom.A07G016600	Gotom.D07G018100	Y	Y	Y
EVM_prediction_Ga07G0174	Gobar.A07G017600	Gobar.D07G015500	Godar.A07G017000	Godar.D07G017200	Gohir.A07G016000	Gohir.D07G015700	Gomus.A07G016800	Gomus.D07G016900	Gorai.001G016600	Gotom.A07G016700	Gotom.D07G018200	Y	Y	-
EVM_prediction_Ga07G0175	Gobar.A07G017700	Gobar.D07G015600	Godar.A07G017100	Godar.D07G017300	Gohir.A07G016100	Gohir.D07G015800	Gomus.A07G016900	Gomus.D07G017000	Gorai.001G016700	Gotom.A07G016800	Gotom.D07G018300	Y	Y	-
EVM_prediction_Ga07G0176	Gobar.A07G017800	Gobar.D07G015800	Godar.A07G017200	Godar.D07G017500	Gohir.A07G016200	Gohir.D07G016000	Gomus.A07G017000	Gomus.D07G017100	Gorai.001G016800	Gotom.A07G016900	Gotom.D07G018400	Y	-	-
EVM_prediction_Ga07G0177	Gobar.A07G017900	Gobar.D07G015900	Godar.A07G017300	Godar.D07G017600	Gohir.A07G016300	Gohir.D07G016100	Gomus.A07G017100	Gomus.D07G017200	Gorai.001G016900	Gotom.A07G017000	Gotom.D07G018500	Y	Y	-
EVM_prediction_Ga07G0178	Gobar.A07G018000	Gobar.D07G016000	Godar.A07G017400	Godar.D07G017700	Gohir.A07G016400	Gohir.D07G016200	Gomus.A07G017200	Gomus.D07G017300	Gorai.001G017000	Gotom.A07G017100	Gotom.D07G018600	Y	Y	Y
EVM_prediction_Ga07G0179	Gobar.A07G018100	Gobar.D07G016100	Godar.A07G017500	Godar.D07G017800	Gohir.A07G016500	Gohir.D07G016300	Gomus.A07G017300	Gomus.D07G017400	Gorai.001G017100	Gotom.A07G017200	Gotom.D07G018700	Y	-	-
EVM_prediction_Ga07G0180	Gobar.A07G018200	Gobar.D07G016200	Godar.A07G017600	Godar.D07G017900	Gohir.A07G016600	Gohir.D07G016400	Gomus.A07G017400	Gomus.D07G017500	Gorai.001G017200	Gotom.A07G017300	Gotom.D07G018800	Y	Y	-
EVM_prediction_Ga07G0181	Gobar.A07G018300	Gobar.D07G016300	Godar.A07G017700	Godar.D07G018000	Gohir.A07G016700	Gohir.D07G016500	Gomus.A07G017500	Gomus.D07G017600	Gorai.001G017300	Gotom.A07G017400	Gotom.D07G018900	Y	Y	-
EVM_prediction_Ga07G0182	Gobar.A07G018400	Gobar.D07G016400	Godar.A07G017800	Godar.D07G018100	Gohir.A07G016800	Gohir.D07G016600	Gomus.A07G017600	Gomus.D07G017700	Gorai.001G017400	Gotom.A07G017500	Gotom.D07G019000	Y	-	-
EVM_prediction_Ga07G0183	Gobar.A07G018500	Gobar.D07G016500	Godar.A07G017900	Godar.D07G018200	Gohir.A07G016900	Gohir.D07G016700	Gomus.A07G017700	Gomus.D07G017800	Gorai.001G017500	Gotom.A07G017600	Gotom.D07G019100	Y	Y	Y
EVM_prediction_Ga07G0184	Gobar.A07G018600	Gobar.D07G016600	Godar.A07G018000	Godar.D07G018300	Gohir.A07G017000	Gohir.D07G016800	Gomus.A07G017800	Gomus.D07G017900	Gorai.001G017600	Gotom.A07G017700	Gotom.D07G019200	Y	Y	-
EVM_prediction_Ga07G0186	Gobar.A07G018800	Gobar.D07G016800	Godar.A07G018200	Godar.D07G018500	Gohir.A07G017200	Gohir.D07G017000	Gomus.A07G018000	Gomus.D07G018100	Gorai.001G017800	Gotom.A07G017900	Gotom.D07G019400	Y	Y	-
EVM_prediction_Ga07G0187	Gobar.A07G018900	Gobar.D07G017000	Godar.A07G018300	Godar.D07G018700	Gohir.A07G017400	Gohir.D07G017200	Gomus.A07G018100	Gomus.D07G018300	Gorai.001G017900	Gotom.A07G018100	Gotom.D07G019600	Y	Y	-
EVM_prediction_Ga07G0188	Gobar.A07G019000	Gobar.D07G017100	Godar.A07G018400	Godar.D07G018800	Gohir.A07G017500	Gohir.D07G017300	Gomus.A07G018200	Gomus.D07G018400	Gorai.001G018000	Gotom.A07G018200	Gotom.D07G019700	Y	Y	-
EVM_prediction_Ga07G0190	Gobar.A07G019200	Gobar.D07G017300	Godar.A07G018600	Godar.D07G019000	Gohir.A07G017700	Gohir.D07G017500	Gomus.A07G018400	Gomus.D07G018700	Gorai.001G018200	Gotom.A07G018400	Gotom.D07G019900	Y	Y	-
EVM_prediction_Ga07G0192	Gobar.A07G019400	Gobar.D07G017500	Godar.A07G018800	Godar.D07G019200	Gohir.A07G017900	Gohir.D07G017700	Gomus.A07G018600	Gomus.D07G018900	Gorai.001G018400	Gotom.A07G018600	Gotom.D07G020100	Y	-	-
EVM_prediction_Ga07G0194	Gobar.A07G019600	Gobar.D07G017800	Godar.A07G019000	Godar.D07G019500	Gohir.A07G018100	Gohir.D07G017900	Gomus.A07G018700	Gomus.D07G019200	Gorai.001G018600	Gotom.A07G018800	Gotom.D07G020300	Y	Y	-
EVM_prediction_Ga07G0196	Gobar.A07G019700	Gobar.D07G018000	Godar.A07G019200	Godar.D07G019700	Gohir.A07G018300	Gohir.D07G018100	Gomus.A07G018800	Gomus.D07G019300	Gorai.001G018700	Gotom.A07G019000	Gotom.D07G020500	Y	Y	Y
EVM_prediction_Ga07G0197	Gobar.A07G019800	Gobar.D07G018100	Godar.A07G019400	Godar.D07G019800	Gohir.A07G018400	Gohir.D07G018200	Gomus.A07G018900	Gomus.D07G019400	Gorai.001G018800	Gotom.A07G019100	Gotom.D07G020600	Y	Y	-
EVM_prediction_Ga07G0198	Gobar.A07G019900	Gobar.D07G018200	Godar.A07G019500	Godar.D07G019900	Gohir.A07G018500	Gohir.D07G018300	Gomus.A07G019000	Gomus.D07G019500	Gorai.001G018900	Gotom.A07G019200	Gotom.D07G020700	Y	Y	-
EVM_prediction_Ga07G0199	Gobar.A07G020100	Gobar.D07G018400	Godar.A07G019700	Godar.D07G020100	Gohir.A07G018600	Gohir.D07G018400	Gomus.A07G019100	Gomus.D07G019700	Gorai.001G019100	Gotom.A07G019500	Gotom.D07G020800	Y	Y	-
EVM_prediction_Ga07G0202	Gobar.A07G020300	Gobar.D07G018500	Godar.A07G019900	Godar.D07G020300	Gohir.A07G018700	Gohir.D07G018500	Gomus.A07G019300	Gomus.D07G019800	Gorai.001G019200	Gotom.A07G019700	Gotom.D07G020900	Y	Y	-
EVM_prediction_Ga07G0203	Gobar.A07G020400	Gobar.D07G018600	Godar.A07G020000	Godar.D07G020400	Gohir.A07G018800	Gohir.D07G018600	Gomus.A07G019400	Gomus.D07G019900	Gorai.001G019300	Gotom.A07G019800	Gotom.D07G021000	Y	Y	-
EVM_prediction_Ga07G0204	Gobar.A07G020500	Gobar.D07G018700	Godar.A07G020100	Godar.D07G020500	Gohir.A07G018900	Gohir.D07G018700	Gomus.A07G019500	Gomus.D07G020000	Gorai.001G019400	Gotom.A07G019900	Gotom.D07G021100	Y	Y	-
EVM_prediction_Ga07G0205	Gobar.A07G020600	Gobar.D07G018800	Godar.A07G020200	Godar.D07G020600	Gohir.A07G019000	Gohir.D07G018800	Gomus.A07G019600	Gomus.D07G020100	Gorai.001G019500	Gotom.A07G020000	Gotom.D07G021200	Y	-	-
EVM_prediction_Ga07G0208	Gobar.A07G020900	Gobar.D07G018900	Godar.A07G020500	Godar.D07G020900	Gohir.A07G019300	Gohir.D07G019100	Gomus.A07G019900	Gomus.D07G020400	Gorai.001G019800	Gotom.A07G020300	Gotom.D07G021500	Y	Y	-
EVM_prediction_Ga07G0209	Gobar.A07G021000	Gobar.D07G019000	Godar.A07G020600	Godar.D07G021000	Gohir.A07G019400	Gohir.D07G019200	Gomus.A07G020000	Gomus.D07G020500	Gorai.001G019900	Gotom.A07G020400	Gotom.D07G021600	Y	Y	Y
EVM_prediction_Ga07G0210	Gobar.A07G021100	Gobar.D07G019100	Godar.A07G020700	Godar.D07G021100	Gohir.A07G019500	Gohir.D07G019300	Gomus.A07G020100	Gomus.D07G020600	Gorai.001G020000	Gotom.A07G020500	Gotom.D07G021700	Y	Y	-
EVM_prediction_Ga07G0211	Gobar.A07G021500	Gobar.D07G019200	Godar.A07G020800	Godar.D07G021200	Gohir.A07G019600	Gohir.D07G019400	Gomus.A07G020200	Gomus.D07G020700	Gorai.001G020100	Gotom.A07G020600	Gotom.D07G021800	Y	Y	-
EVM_prediction_Ga07G0212	Gobar.A07G021400	Gobar.D07G019300	Godar.A07G020900	Godar.D07G021300	Gohir.A07G019700	Gohir.D07G019500	Gomus.A07G020300	Gomus.D07G020800	Gorai.001G020200	Gotom.A07G020700	Gotom.D07G021900	Y	Y	-
EVM_prediction_Ga07G0213	Gobar.A07G021300	Gobar.D07G019500	Godar.A07G021000	Godar.D07G021400	Gohir.A07G019800	Gohir.D07G019600	Gomus.A07G020400	Gomus.D07G020900	Gorai.001G020300	Gotom.A07G020800	Gotom.D07G022000	Y	Y	-
EVM_prediction_Ga07G0214	Gobar.A07G021200	Gobar.D07G019600	Godar.A07G021100	Godar.D07G021500	Gohir.A07G019900	Gohir.D07G019700	Gomus.A07G020500	Gomus.D07G021000	Gorai.001G020400	Gotom.A07G020900	Gotom.D07G022100	Y	Y	-
EVM_prediction_Ga07G0215	Gobar.A07G021600	Gobar.D07G019700	Godar.A07G021200	Godar.D07G021600	Gohir.A07G020000	Gohir.D07G019800	Gomus.A07G020600	Gomus.D07G021100	Gorai.001G020500	Gotom.A07G021000	Gotom.D07G022200	Y	-	Y
EVM_prediction_Ga07G0216	Gobar.A07G021700	Gobar.D07G019800	Godar.A07G021300	Godar.D07G021700	Gohir.A07G020200	Gohir.D07G019900	Gomus.A07G020700	Gomus.D07G021200	Gorai.001G020600	Gotom.A07G021100	Gotom.D07G022300	Y	-	-
EVM_prediction_Ga07G0217	Gobar.A07G021800	Gobar.D07G019900	Godar.A07G021400	Godar.D07G021800	Gohir.A07G020300	Gohir.D07G020000	Gomus.A07G020800	Gomus.D07G021300	Gorai.001G020700	Gotom.A07G021200	Gotom.D07G022400	Y	Y	-
EVM_prediction_Ga07G0219	Gobar.A07G022000	Gobar.D07G020000	Godar.A07G021600	Godar.D07G022000	Gohir.A07G020400	Gohir.D07G020100	Gomus.A07G021000	Gomus.D07G021500	Gorai.001G020900	Gotom.A07G021400	Gotom.D07G022600	Y	Y	Y
EVM_prediction_Ga07G0220	Gobar.A07G022100	Gobar.D07G020100	Godar.A07G021700	Godar.D07G022100	Gohir.A07G020501	Gohir.D07G020200	Gomus.A07G021100	Gomus.D07G021600	Gorai.001G021000	Gotom.A07G021500	Gotom.D07G022700	Y	Y	-
EVM_prediction_Ga07G0222	Gobar.A07G022200	Gobar.D07G020200	Godar.A07G021900	Godar.D07G022200	Gohir.A07G020600	Gohir.D07G020300	Gomus.A07G021200	Gomus.D07G021700	Gorai.001G021100	Gotom.A07G021700	Gotom.D07G022800	Y	Y	-
EVM_prediction_Ga07G0223	Gobar.A07G022300	Gobar.D07G020300	Godar.A07G022000	Godar.D07G022300	Gohir.A07G020700	Gohir.D07G020400	Gomus.A07G021300	Gomus.D07G021800	Gorai.001G021200	Gotom.A07G021800	Gotom.D07G022900	Y	Y	-
EVM_prediction_Ga07G0226	Gobar.A07G022600	Gobar.D07G020600	Godar.A07G022300	Godar.D07G022600	Gohir.A07G021000	Gohir.D07G020700	Gomus.A07G021700	Gomus.D07G022100	Gorai.001G021500	Gotom.A07G022100	Gotom.D07G023200	Y	-	Y
EVM_prediction_Ga07G0228	Gobar.A07G022700	Gobar.D07G020700	Godar.A07G022400	Godar.D07G022700	Gohir.A07G021100	Gohir.D07G020800	Gomus.A07G021800	Gomus.D07G022200	Gorai.001G021600	Gotom.A07G022200	Gotom.D07G023300	Y	Y	Y
EVM_prediction_Ga07G0229	Gobar.A07G022800	Gobar.D07G020800	Godar.A07G022500	Godar.D07G022800	Gohir.A07G021200	Gohir.D07G020900	Gomus.A07G021900	Gomus.D07G022300	Gorai.001G021700	Gotom.A07G022300	Gotom.D07G023400	Y	-	-
EVM_prediction_Ga07G0230	Gobar.A07G022900	Gobar.D07G020900	Godar.A07G022600	Godar.D07G022900	Gohir.A07G021300	Gohir.D07G021000	Gomus.A07G022000	Gomus.D07G022400	Gorai.001G021800	Gotom.A07G022400	Gotom.D07G023500	Y	Y	-
EVM_prediction_Ga07G0232	Gobar.A07G023000	Gobar.D07G021000	Godar.A07G022700	Godar.D07G023000	Gohir.A07G021400	Gohir.D07G021200	Gomus.A07G022100	Gomus.D07G022500	Gorai.001G021900	Gotom.A07G022500	Gotom.D07G023600	Y	Y	-
EVM_prediction_Ga07G0234	Gobar.A07G023200	Gobar.D07G021200	Godar.A07G022900	Godar.D07G023200	Gohir.A07G021600	Gohir.D07G021400	Gomus.A07G022300	Gomus.D07G022700	Gorai.001G022100	Gotom.A07G022700	Gotom.D07G023800	Y	-	-
EVM_prediction_Ga07G0235	Gobar.A07G023300	Gobar.D07G021300	Godar.A07G023000	Godar.D07G023300	Gohir.A07G021700	Gohir.D07G021500	Gomus.A07G022400	Gomus.D07G022800	Gorai.001G022200	Gotom.A07G022800	Gotom.D07G023900	Y	Y	-
EVM_prediction_Ga07G0238	Gobar.A07G023700	Gobar.D07G021700	Godar.A07G023400	Godar.D07G023700	Gohir.A07G022025	Gohir.D07G021950	Gomus.A07G022800	Gomus.D07G023400	Gorai.001G022600	Gotom.A07G023200	Gotom.D07G024300	Y	Y	Y
EVM_prediction_Ga07G0239	Gobar.A07G023800	Gobar.D07G021800	Godar.A07G023500	Godar.D07G023800	Gohir.A07G022100	Gohir.D07G022000	Gomus.A07G022900	Gomus.D07G023500	Gorai.001G022700	Gotom.A07G023300	Gotom.D07G024400	Y	Y	-
EVM_prediction_Ga07G0240	Gobar.A07G023900	Gobar.D07G021900	Godar.A07G023600	Godar.D07G023900	Gohir.A07G022104	Gohir.D07G022100	Gomus.A07G023000	Gomus.D07G023600	Gorai.001G022800	Gotom.A07G023400	Gotom.D07G024500	Y	Y	-
EVM_prediction_Ga07G0241	Gobar.A07G024000	Gobar.D07G022000	Godar.A07G023700	Godar.D07G024000	Gohir.A07G022108	Gohir.D07G022300	Gomus.A07G023100	Gomus.D07G023700	Gorai.001G022900	Gotom.A07G023500	Gotom.D07G024600	Y	-	-
EVM_prediction_Ga07G0242	Gobar.A07G024100	Gobar.D07G022100	Godar.A07G023800	Godar.D07G024100	Gohir.A07G022112	Gohir.D07G022400	Gomus.A07G023200	Gomus.D07G023800	Gorai.001G023000	Gotom.A07G023600	Gotom.D07G024700	Y	Y	-
EVM_prediction_Ga07G0243	Gobar.A07G024200	Gobar.D07G022200	Godar.A07G023900	Godar.D07G024200	Gohir.A07G022116	Gohir.D07G022500	Gomus.A07G023300	Gomus.D07G023900	Gorai.001G023100	Gotom.A07G023700	Gotom.D07G024800	Y	Y	-
EVM_prediction_Ga07G0244	Gobar.A07G024300	Gobar.D07G022300	Godar.A07G024000	Godar.D07G024300	Gohir.A07G022120	Gohir.D07G022600	Gomus.A07G023400	Gomus.D07G024000	Gorai.001G023200	Gotom.A07G023800	Gotom.D07G024900	Y	Y	Y
EVM_prediction_Ga07G0245	Gobar.A07G024400	Gobar.D07G022400	Godar.A07G024100	Godar.D07G024400	Gohir.A07G022124	Gohir.D07G022700	Gomus.A07G023500	Gomus.D07G024100	Gorai.001G023300	Gotom.A07G023900	Gotom.D07G025000	Y	Y	-
EVM_prediction_Ga07G0251	Gobar.A07G024800	Gobar.D07G022900	Godar.A07G024500	Godar.D07G024800	Gohir.A07G022148	Gohir.D07G023100	Gomus.A07G024100	Gomus.D07G024600	Gorai.001G023800	Gotom.A07G024300	Gotom.D07G025400	Y	Y	-
EVM_prediction_Ga07G0252	Gobar.A07G024900	Gobar.D07G023000	Godar.A07G024600	Godar.D07G024900	Gohir.A07G022152	Gohir.D07G023200	Gomus.A07G024200	Gomus.D07G024800	Gorai.001G024000	Gotom.A07G024400	Gotom.D07G025500	Y	Y	-
EVM_prediction_Ga07G0253	Gobar.A07G025000	Gobar.D07G023100	Godar.A07G024700	Godar.D07G025000	Gohir.A07G022156	Gohir.D07G023300	Gomus.A07G024300	Gomus.D07G024900	Gorai.001G024100	Gotom.A07G024500	Gotom.D07G025600	Y	Y	-
EVM_prediction_Ga07G0255	Gobar.A07G025100	Gobar.D07G023200	Godar.A07G024900	Godar.D07G025200	Gohir.A07G022164	Gohir.D07G023400	Gomus.A07G024400	Gomus.D07G025000	Gorai.001G024200	Gotom.A07G024700	Gotom.D07G025700	Y	Y	-
EVM_prediction_Ga07G0256	Gobar.A07G025200	Gobar.D07G023300	Godar.A07G025000	Godar.D07G025300	Gohir.A07G022168	Gohir.D07G023500	Gomus.A07G024500	Gomus.D07G025100	Gorai.001G024300	Gotom.A07G024800	Gotom.D07G025800	Y	Y	-
EVM_prediction_Ga07G0257	Gobar.A07G025300	Gobar.D07G023400	Godar.A07G025100	Godar.D07G025400	Gohir.A07G022172	Gohir.D07G023700	Gomus.A07G024600	Gomus.D07G025200	Gorai.001G024400	Gotom.A07G024900	Gotom.D07G025900	Y	Y	-
EVM_prediction_Ga07G0258	Gobar.A07G025400	Gobar.D07G023500	Godar.A07G025200	Godar.D07G025500	Gohir.A07G022176	Gohir.D07G023800	Gomus.A07G024700	Gomus.D07G025300	Gorai.001G024500	Gotom.A07G025000	Gotom.D07G026000	Y	Y	-
EVM_prediction_Ga07G0259	Gobar.A07G025500	Gobar.D07G023700	Godar.A07G025300	Godar.D07G025700	Gohir.A07G022180	Gohir.D07G023900	Gomus.A07G024800	Gomus.D07G025400	Gorai.001G024600	Gotom.A07G025100	Gotom.D07G026100	Y	Y	-
EVM_prediction_Ga07G0260	Gobar.A07G025600	Gobar.D07G023900	Godar.A07G025400	Godar.D07G025800	Gohir.A07G022184	Gohir.D07G024000	Gomus.A07G024900	Gomus.D07G025600	Gorai.001G024700	Gotom.A07G025200	Gotom.D07G026300	Y	Y	-
EVM_prediction_Ga07G0267	Gobar.A07G026600	Gobar.D07G024900	Godar.A07G026400	Godar.D07G027000	Gohir.A07G022233	Gohir.D07G024800	Gomus.A07G025900	Gomus.D07G026700	Gorai.001G025900	Gotom.A07G026100	Gotom.D07G027300	Y	Y	-
EVM_prediction_Ga07G0268	Gobar.A07G026700	Gobar.D07G025000	Godar.A07G026500	Godar.D07G027100	Gohir.A07G022237	Gohir.D07G024900	Gomus.A07G026000	Gomus.D07G026800	Gorai.001G026000	Gotom.A07G026200	Gotom.D07G027400	Y	Y	-
EVM_prediction_Ga07G0274	Gobar.A07G027400	Gobar.D07G025700	Godar.A07G027400	Godar.D07G027800	Gohir.A07G022261	Gohir.D07G025600	Gomus.A07G026800	Gomus.D07G027500	Gorai.001G026700	Gotom.A07G027000	Gotom.D07G028300	Y	Y	-
EVM_prediction_Ga07G0276	Gobar.A07G027600	Gobar.D07G025900	Godar.A07G027700	Godar.D07G028000	Gohir.A07G022400	Gohir.D07G025800	Gomus.A07G027000	Gomus.D07G027700	Gorai.001G026900	Gotom.A07G027200	Gotom.D07G028500	Y	Y	-
EVM_prediction_Ga07G0280	Gobar.A07G028000	Gobar.D07G026300	Godar.A07G028200	Godar.D07G028400	Gohir.A07G022800	Gohir.D07G026300	Gomus.A07G027400	Gomus.D07G028100	Gorai.001G027300	Gotom.A07G027600	Gotom.D07G028900	Y	Y	-
EVM_prediction_Ga07G0281	Gobar.A07G028100	Gobar.D07G026500	Godar.A07G028300	Godar.D07G028500	Gohir.A07G022900	Gohir.D07G026500	Gomus.A07G027600	Gomus.D07G028200	Gorai.001G027500	Gotom.A07G027700	Gotom.D07G029000	Y	-	Y
EVM_prediction_Ga07G0282	Gobar.A07G028200	Gobar.D07G026600	Godar.A07G028400	Godar.D07G028600	Gohir.A07G023000	Gohir.D07G026600	Gomus.A07G027700	Gomus.D07G028300	Gorai.001G027600	Gotom.A07G027800	Gotom.D07G029100	Y	Y	-
EVM_prediction_Ga07G0283	Gobar.A07G028300	Gobar.D07G026700	Godar.A07G028500	Godar.D07G028700	Gohir.A07G023100	Gohir.D07G026700	Gomus.A07G027800	Gomus.D07G028400	Gorai.001G027700	Gotom.A07G027900	Gotom.D07G029200	Y	Y	-
EVM_prediction_Ga07G0286	Gobar.A07G028500	Gobar.D07G026900	Godar.A07G028700	Godar.D07G028900	Gohir.A07G023300	Gohir.D07G026900	Gomus.A07G028000	Gomus.D07G028600	Gorai.001G027900	Gotom.A07G028100	Gotom.D07G029400	Y	Y	-
EVM_prediction_Ga07G0287	Gobar.A07G028600	Gobar.D07G027100	Godar.A07G028800	Godar.D07G029000	Gohir.A07G023400	Gohir.D07G027000	Gomus.A07G028100	Gomus.D07G028800	Gorai.001G028000	Gotom.A07G028200	Gotom.D07G029500	Y	Y	-
EVM_prediction_Ga07G0288	Gobar.A07G028700	Gobar.D07G027200	Godar.A07G028900	Godar.D07G029100	Gohir.A07G023500	Gohir.D07G027100	Gomus.A07G028200	Gomus.D07G028900	Gorai.001G028100	Gotom.A07G028300	Gotom.D07G029600	Y	Y	-
EVM_prediction_Ga07G0289	Gobar.A07G028800	Gobar.D07G027300	Godar.A07G029000	Godar.D07G029200	Gohir.A07G023600	Gohir.D07G027200	Gomus.A07G028300	Gomus.D07G029000	Gorai.001G028200	Gotom.A07G028400	Gotom.D07G029700	Y	Y	-
EVM_prediction_Ga07G0290	Gobar.A07G028900	Gobar.D07G027400	Godar.A07G029100	Godar.D07G029300	Gohir.A07G023700	Gohir.D07G027300	Gomus.A07G028500	Gomus.D07G029100	Gorai.001G028400	Gotom.A07G028500	Gotom.D07G029800	Y	Y	-
EVM_prediction_Ga07G0293	Gobar.A07G029100	Gobar.D07G027900	Godar.A07G029400	Godar.D07G029600	Gohir.A07G023900	Gohir.D07G027500	Gomus.A07G028700	Gomus.D07G029400	Gorai.001G028700	Gotom.A07G028700	Gotom.D07G030000	Y	Y	-
EVM_prediction_Ga07G0295	Gobar.A07G029400	Gobar.D07G028200	Godar.A07G029700	Godar.D07G029900	Gohir.A07G024200	Gohir.D07G027800	Gomus.A07G029000	Gomus.D07G029700	Gorai.001G029000	Gotom.A07G029000	Gotom.D07G030300	Y	-	-
EVM_prediction_Ga07G0296	Gobar.A07G029500	Gobar.D07G028300	Godar.A07G029800	Godar.D07G030000	Gohir.A07G024250	Gohir.D07G027850	Gomus.A07G029100	Gomus.D07G029800	Gorai.001G029100	Gotom.A07G029100	Gotom.D07G030400	Y	Y	-
EVM_prediction_Ga07G0297	Gobar.A07G029600	Gobar.D07G028400	Godar.A07G029900	Godar.D07G030100	Gohir.A07G024300	Gohir.D07G027900	Gomus.A07G029200	Gomus.D07G029900	Gorai.001G029200	Gotom.A07G029200	Gotom.D07G030500	Y	Y	Y
EVM_prediction_Ga07G0298	Gobar.A07G029700	Gobar.D07G028500	Godar.A07G030000	Godar.D07G030200	Gohir.A07G024400	Gohir.D07G028000	Gomus.A07G029300	Gomus.D07G030000	Gorai.001G029300	Gotom.A07G029300	Gotom.D07G030600	Y	Y	-
EVM_prediction_Ga07G0299	Gobar.A07G029800	Gobar.D07G028600	Godar.A07G030100	Godar.D07G030300	Gohir.A07G024500	Gohir.D07G028100	Gomus.A07G029400	Gomus.D07G030100	Gorai.001G029400	Gotom.A07G029400	Gotom.D07G030700	Y	Y	-
EVM_prediction_Ga07G0300	Gobar.A07G029900	Gobar.D07G028700	Godar.A07G030200	Godar.D07G030400	Gohir.A07G024600	Gohir.D07G028200	Gomus.A07G029500	Gomus.D07G030200	Gorai.001G029500	Gotom.A07G029500	Gotom.D07G030800	Y	Y	Y
EVM_prediction_Ga07G0301	Gobar.A07G030000	Gobar.D07G028800	Godar.A07G030300	Godar.D07G030500	Gohir.A07G024700	Gohir.D07G028300	Gomus.A07G029600	Gomus.D07G030300	Gorai.001G029600	Gotom.A07G029700	Gotom.D07G030900	Y	-	-
EVM_prediction_Ga07G0304	Gobar.A07G030300	Gobar.D07G029000	Godar.A07G030600	Godar.D07G030700	Gohir.A07G025000	Gohir.D07G028500	Gomus.A07G029900	Gomus.D07G030500	Gorai.001G029800	Gotom.A07G029900	Gotom.D07G031100	Y	Y	-
EVM_prediction_Ga07G0306	Gobar.A07G030500	Gobar.D07G029200	Godar.A07G030800	Godar.D07G030900	Gohir.A07G025200	Gohir.D07G028700	Gomus.A07G030100	Gomus.D07G030700	Gorai.001G030000	Gotom.A07G030100	Gotom.D07G031300	Y	Y	-
EVM_prediction_Ga07G0309	Gobar.A07G030900	Gobar.D07G029600	Godar.A07G031200	Godar.D07G031300	Gohir.A07G025400	Gohir.D07G029100	Gomus.A07G030500	Gomus.D07G031000	Gorai.001G030400	Gotom.A07G030500	Gotom.D07G031700	Y	Y	-
EVM_prediction_Ga07G0311	Gobar.A07G031000	Gobar.D07G029700	Godar.A07G031300	Godar.D07G031400	Gohir.A07G025500	Gohir.D07G029200	Gomus.A07G030600	Gomus.D07G031100	Gorai.001G030500	Gotom.A07G030600	Gotom.D07G031800	Y	Y	-
EVM_prediction_Ga07G0312	Gobar.A07G031100	Gobar.D07G029800	Godar.A07G031400	Godar.D07G031600	Gohir.A07G025600	Gohir.D07G029400	Gomus.A07G030700	Gomus.D07G031300	Gorai.001G030600	Gotom.A07G030700	Gotom.D07G032000	Y	Y	-
EVM_prediction_Ga07G0313	Gobar.A07G031200	Gobar.D07G029900	Godar.A07G031500	Godar.D07G031700	Gohir.A07G025700	Gohir.D07G029500	Gomus.A07G030800	Gomus.D07G031400	Gorai.001G030700	Gotom.A07G030800	Gotom.D07G032100	Y	Y	-
EVM_prediction_Ga07G0329	Gobar.A07G031700	Gobar.D07G031400	Godar.A07G033000	Godar.D07G033300	Gohir.A07G026900	Gohir.D07G030900	Gomus.A07G032000	Gomus.D07G032900	Gorai.001G032200	Gotom.A07G032200	Gotom.D07G033800	Y	Y	-
EVM_prediction_Ga07G0330	Gobar.A07G031800	Gobar.D07G031500	Godar.A07G033100	Godar.D07G033400	Gohir.A07G027000	Gohir.D07G031000	Gomus.A07G032100	Gomus.D07G033000	Gorai.001G032300	Gotom.A07G032300	Gotom.D07G033900	Y	-	-
EVM_prediction_Ga07G0331	Gobar.A07G031900	Gobar.D07G031600	Godar.A07G033200	Godar.D07G033500	Gohir.A07G027100	Gohir.D07G031100	Gomus.A07G032200	Gomus.D07G033100	Gorai.001G032400	Gotom.A07G032400	Gotom.D07G034000	Y	Y	Y
EVM_prediction_Ga07G0333	Gobar.A07G032100	Gobar.D07G031800	Godar.A07G033400	Godar.D07G033700	Gohir.A07G027200	Gohir.D07G031200	Gomus.A07G032300	Gomus.D07G033300	Gorai.001G032600	Gotom.A07G032600	Gotom.D07G034200	Y	-	Y
EVM_prediction_Ga07G0335	Gobar.A07G032300	Gobar.D07G032000	Godar.A07G033600	Godar.D07G033900	Gohir.A07G027400	Gohir.D07G031400	Gomus.A07G032500	Gomus.D07G033500	Gorai.001G032800	Gotom.A07G032800	Gotom.D07G034400	Y	Y	-
EVM_prediction_Ga07G0336	Gobar.A07G032400	Gobar.D07G032100	Godar.A07G033700	Godar.D07G034000	Gohir.A07G027500	Gohir.D07G031500	Gomus.A07G032600	Gomus.D07G033600	Gorai.001G032900	Gotom.A07G032900	Gotom.D07G034500	Y	Y	-
EVM_prediction_Ga07G0337	Gobar.A07G032500	Gobar.D07G032200	Godar.A07G033800	Godar.D07G034100	Gohir.A07G027600	Gohir.D07G031600	Gomus.A07G032700	Gomus.D07G033700	Gorai.001G033000	Gotom.A07G033000	Gotom.D07G034600	Y	-	-
EVM_prediction_Ga07G0338	Gobar.A07G032600	Gobar.D07G032300	Godar.A07G033900	Godar.D07G034200	Gohir.A07G027700	Gohir.D07G031700	Gomus.A07G032800	Gomus.D07G033800	Gorai.001G033100	Gotom.A07G033100	Gotom.D07G034700	Y	Y	-
EVM_prediction_Ga07G0339	Gobar.A07G032700	Gobar.D07G032400	Godar.A07G034000	Godar.D07G034300	Gohir.A07G027750	Gohir.D07G031800	Gomus.A07G032900	Gomus.D07G033900	Gorai.001G033200	Gotom.A07G033200	Gotom.D07G034800	Y	Y	-
EVM_prediction_Ga07G0340	Gobar.A07G032800	Gobar.D07G032500	Godar.A07G034100	Godar.D07G034400	Gohir.A07G027800	Gohir.D07G031900	Gomus.A07G033000	Gomus.D07G034000	Gorai.001G033300	Gotom.A07G033300	Gotom.D07G034900	Y	Y	-
EVM_prediction_Ga07G0341	Gobar.A07G032900	Gobar.D07G032600	Godar.A07G034200	Godar.D07G034500	Gohir.A07G027900	Gohir.D07G032000	Gomus.A07G033100	Gomus.D07G034100	Gorai.001G033400	Gotom.A07G033400	Gotom.D07G035000	Y	Y	-
EVM_prediction_Ga07G0342	Gobar.A07G033000	Gobar.D07G032700	Godar.A07G034300	Godar.D07G034600	Gohir.A07G028000	Gohir.D07G032100	Gomus.A07G033200	Gomus.D07G034200	Gorai.001G033500	Gotom.A07G033500	Gotom.D07G035100	Y	-	-
EVM_prediction_Ga07G0343	Gobar.A07G033100	Gobar.D07G032800	Godar.A07G034400	Godar.D07G034700	Gohir.A07G028100	Gohir.D07G032200	Gomus.A07G033300	Gomus.D07G034300	Gorai.001G033600	Gotom.A07G033600	Gotom.D07G035200	Y	Y	-
EVM_prediction_Ga07G0344	Gobar.A07G033200	Gobar.D07G032900	Godar.A07G034500	Godar.D07G034800	Gohir.A07G028200	Gohir.D07G032300	Gomus.A07G033400	Gomus.D07G034400	Gorai.001G033700	Gotom.A07G033700	Gotom.D07G035300	Y	-	Y
EVM_prediction_Ga07G0345	Gobar.A07G033300	Gobar.D07G033000	Godar.A07G034600	Godar.D07G034900	Gohir.A07G028300	Gohir.D07G032400	Gomus.A07G033500	Gomus.D07G034500	Gorai.001G033800	Gotom.A07G033800	Gotom.D07G035400	Y	Y	-
EVM_prediction_Ga07G0347	Gobar.A07G033500	Gobar.D07G033200	Godar.A07G034700	Godar.D07G035100	Gohir.A07G028500	Gohir.D07G032600	Gomus.A07G033700	Gomus.D07G034700	Gorai.001G034000	Gotom.A07G034000	Gotom.D07G035600	Y	Y	-
EVM_prediction_Ga07G0348	Gobar.A07G033600	Gobar.D07G033400	Godar.A07G034800	Godar.D07G035300	Gohir.A07G028600	Gohir.D07G032700	Gomus.A07G033800	Gomus.D07G034900	Gorai.001G034200	Gotom.A07G034100	Gotom.D07G035800	Y	Y	Y
EVM_prediction_Ga07G0349	Gobar.A07G033700	Gobar.D07G033500	Godar.A07G034900	Godar.D07G035400	Gohir.A07G028675	Gohir.D07G032750	Gomus.A07G033900	Gomus.D07G035000	Gorai.001G034300	Gotom.A07G034200	Gotom.D07G035900	Y	-	-
EVM_prediction_Ga07G0351	Gobar.A07G033900	Gobar.D07G033700	Godar.A07G035000	Godar.D07G035600	Gohir.A07G028900	Gohir.D07G032900	Gomus.A07G034100	Gomus.D07G035200	Gorai.001G034500	Gotom.A07G034400	Gotom.D07G036200	Y	Y	-
EVM_prediction_Ga07G0352	Gobar.A07G034000	Gobar.D07G033800	Godar.A07G035100	Godar.D07G035700	Gohir.A07G029000	Gohir.D07G033000	Gomus.A07G034200	Gomus.D07G035300	Gorai.001G034600	Gotom.A07G034500	Gotom.D07G036300	Y	Y	-
EVM_prediction_Ga07G0357	Gobar.A07G034300	Gobar.D07G034100	Godar.A07G035500	Godar.D07G036000	Gohir.A07G029300	Gohir.D07G033300	Gomus.A07G034500	Gomus.D07G035600	Gorai.001G034900	Gotom.A07G034800	Gotom.D07G036600	Y	-	-
EVM_prediction_Ga07G0363	Gobar.A07G034800	Gobar.D07G034200	Godar.A07G036100	Godar.D07G036500	Gohir.A07G030000	Gohir.D07G033800	Gomus.A07G034900	Gomus.D07G036200	Gorai.001G035300	Gotom.A07G035500	Gotom.D07G037100	Y	Y	Y
EVM_prediction_Ga07G0365	Gobar.A07G035000	Gobar.D07G034300	Godar.A07G036300	Godar.D07G036600	Gohir.A07G030100	Gohir.D07G033900	Gomus.A07G035100	Gomus.D07G036300	Gorai.001G035500	Gotom.A07G035700	Gotom.D07G037200	Y	Y	-
EVM_prediction_Ga07G0366	Gobar.A07G035100	Gobar.D07G034500	Godar.A07G036500	Godar.D07G036800	Gohir.A07G030200	Gohir.D07G034000	Gomus.A07G035200	Gomus.D07G036400	Gorai.001G035600	Gotom.A07G035800	Gotom.D07G037300	Y	Y	-
EVM_prediction_Ga07G0367	Gobar.A07G035200	Gobar.D07G034600	Godar.A07G036600	Godar.D07G036900	Gohir.A07G030300	Gohir.D07G034100	Gomus.A07G035300	Gomus.D07G036500	Gorai.001G035700	Gotom.A07G035900	Gotom.D07G037400	Y	Y	Y
EVM_prediction_Ga07G0374	Gobar.A07G035500	Gobar.D07G035300	Godar.A07G037200	Godar.D07G037600	Gohir.A07G030800	Gohir.D07G034700	Gomus.A07G035900	Gomus.D07G037100	Gorai.001G036400	Gotom.A07G036500	Gotom.D07G038100	Y	Y	-
EVM_prediction_Ga07G0375	Gobar.A07G035400	Gobar.D07G035400	Godar.A07G037300	Godar.D07G037700	Gohir.A07G030900	Gohir.D07G034800	Gomus.A07G036000	Gomus.D07G037200	Gorai.001G036500	Gotom.A07G036600	Gotom.D07G038200	Y	Y	-
EVM_prediction_Ga07G0376	Gobar.A07G035600	Gobar.D07G035500	Godar.A07G037400	Godar.D07G037800	Gohir.A07G031050	Gohir.D07G034900	Gomus.A07G036100	Gomus.D07G037300	Gorai.001G036600	Gotom.A07G036700	Gotom.D07G038300	Y	Y	-
EVM_prediction_Ga07G0378	Gobar.A07G035700	Gobar.D07G035600	Godar.A07G037500	Godar.D07G037900	Gohir.A07G031200	Gohir.D07G035000	Gomus.A07G036200	Gomus.D07G037400	Gorai.001G036700	Gotom.A07G036800	Gotom.D07G038400	Y	Y	-
EVM_prediction_Ga07G0379	Gobar.A07G035800	Gobar.D07G035700	Godar.A07G037600	Godar.D07G038000	Gohir.A07G031300	Gohir.D07G035100	Gomus.A07G036300	Gomus.D07G037500	Gorai.001G036900	Gotom.A07G036900	Gotom.D07G038500	Y	Y	-
EVM_prediction_Ga07G0382	Gobar.A07G036400	Gobar.D07G036000	Godar.A07G037900	Godar.D07G038300	Gohir.A07G031600	Gohir.D07G035400	Gomus.A07G036600	Gomus.D07G037800	Gorai.001G037200	Gotom.A07G037200	Gotom.D07G038800	Y	Y	-
EVM_prediction_Ga07G0384	Gobar.A07G036200	Gobar.D07G036100	Godar.A07G038100	Godar.D07G038600	Gohir.A07G031900	Gohir.D07G035600	Gomus.A07G036700	Gomus.D07G038000	Gorai.001G037500	Gotom.A07G037500	Gotom.D07G039100	Y	Y	-
EVM_prediction_Ga07G0385	Gobar.A07G036800	Gobar.D07G036200	Godar.A07G038500	Godar.D07G038800	Gohir.A07G032400	Gohir.D07G035700	Gomus.A07G036900	Gomus.D07G038100	Gorai.001G037600	Gotom.A07G037900	Gotom.D07G039200	Y	Y	-
EVM_prediction_Ga07G0386	Gobar.A07G036900	Gobar.D07G036300	Godar.A07G038600	Godar.D07G038900	Gohir.A07G032533	Gohir.D07G035800	Gomus.A07G037000	Gomus.D07G038200	Gorai.001G037700	Gotom.A07G038000	Gotom.D07G039300	Y	Y	-
EVM_prediction_Ga07G0387	Gobar.A07G037100	Gobar.D07G036500	Godar.A07G038900	Godar.D07G039100	Gohir.A07G032700	Gohir.D07G036000	Gomus.A07G037200	Gomus.D07G038400	Gorai.001G037900	Gotom.A07G038200	Gotom.D07G039500	Y	Y	-
EVM_prediction_Ga07G0388	Gobar.A07G037200	Gobar.D07G036600	Godar.A07G039000	Godar.D07G039200	Gohir.A07G032800	Gohir.D07G036100	Gomus.A07G037300	Gomus.D07G038500	Gorai.001G038000	Gotom.A07G038300	Gotom.D07G039600	Y	Y	-
EVM_prediction_Ga07G0390	Gobar.A07G037400	Gobar.D07G036900	Godar.A07G039300	Godar.D07G039600	Gohir.A07G033100	Gohir.D07G036400	Gomus.A07G037500	Gomus.D07G038900	Gorai.001G038200	Gotom.A07G038600	Gotom.D07G039900	Y	Y	-
EVM_prediction_Ga07G0391	Gobar.A07G037500	Gobar.D07G037100	Godar.A07G039400	Godar.D07G039800	Gohir.A07G033200	Gohir.D07G036600	Gomus.A07G037700	Gomus.D07G039000	Gorai.001G038300	Gotom.A07G038700	Gotom.D07G040100	Y	Y	-
EVM_prediction_Ga07G0394	Gobar.A07G037700	Gobar.D07G037400	Godar.A07G039600	Godar.D07G040100	Gohir.A07G033400	Gohir.D07G037000	Gomus.A07G038000	Gomus.D07G039300	Gorai.001G038600	Gotom.A07G038900	Gotom.D07G040500	Y	Y	-
EVM_prediction_Ga07G0395	Gobar.A07G037800	Gobar.D07G037500	Godar.A07G039700	Godar.D07G040200	Gohir.A07G033500	Gohir.D07G037100	Gomus.A07G038100	Gomus.D07G039400	Gorai.001G038700	Gotom.A07G039000	Gotom.D07G040600	Y	Y	Y
EVM_prediction_Ga07G0396	Gobar.A07G037900	Gobar.D07G037600	Godar.A07G039800	Godar.D07G040300	Gohir.A07G033600	Gohir.D07G037200	Gomus.A07G038200	Gomus.D07G039500	Gorai.001G038800	Gotom.A07G039100	Gotom.D07G040700	Y	Y	-
EVM_prediction_Ga07G0398	Gobar.A07G038100	Gobar.D07G037800	Godar.A07G040000	Godar.D07G040600	Gohir.A07G033800	Gohir.D07G037300	Gomus.A07G038400	Gomus.D07G039700	Gorai.001G039000	Gotom.A07G039300	Gotom.D07G040900	Y	-	-
EVM_prediction_Ga07G0400	Gobar.A07G038200	Gobar.D07G037900	Godar.A07G040100	Godar.D07G040700	Gohir.A07G033900	Gohir.D07G037400	Gomus.A07G038500	Gomus.D07G039800	Gorai.001G039100	Gotom.A07G039400	Gotom.D07G041000	Y	Y	-
EVM_prediction_Ga07G0401	Gobar.A07G038300	Gobar.D07G038000	Godar.A07G040200	Godar.D07G040800	Gohir.A07G034000	Gohir.D07G037500	Gomus.A07G038600	Gomus.D07G039900	Gorai.001G039200	Gotom.A07G039500	Gotom.D07G041100	Y	Y	-
EVM_prediction_Ga07G0402	Gobar.A07G038400	Gobar.D07G038100	Godar.A07G040300	Godar.D07G040900	Gohir.A07G034100	Gohir.D07G037600	Gomus.A07G038700	Gomus.D07G040100	Gorai.001G039300	Gotom.A07G039600	Gotom.D07G041200	Y	Y	-
EVM_prediction_Ga07G0404	Gobar.A07G038500	Gobar.D07G038200	Godar.A07G040400	Godar.D07G041000	Gohir.A07G034200	Gohir.D07G037700	Gomus.A07G038800	Gomus.D07G040200	Gorai.001G039400	Gotom.A07G039700	Gotom.D07G041300	Y	Y	-
EVM_prediction_Ga07G0405	Gobar.A07G038600	Gobar.D07G038300	Godar.A07G040500	Godar.D07G041100	Gohir.A07G034300	Gohir.D07G037800	Gomus.A07G038900	Gomus.D07G040300	Gorai.001G039500	Gotom.A07G039800	Gotom.D07G041400	Y	Y	-
EVM_prediction_Ga07G0410	Gobar.A07G039300	Gobar.D07G038800	Godar.A07G041200	Godar.D07G041600	Gohir.A07G034700	Gohir.D07G038133	Gomus.A07G039400	Gomus.D07G040800	Gorai.001G040000	Gotom.A07G040500	Gotom.D07G042000	Y	Y	Y
EVM_prediction_Ga07G0412	Gobar.A07G039500	Gobar.D07G039000	Godar.A07G041400	Godar.D07G041800	Gohir.A07G034724	Gohir.D07G038200	Gomus.A07G039600	Gomus.D07G041000	Gorai.001G040200	Gotom.A07G040800	Gotom.D07G042200	Y	-	-
EVM_prediction_Ga07G0413	Gobar.A07G039600	Gobar.D07G039100	Godar.A07G041500	Godar.D07G041900	Gohir.A07G034736	Gohir.D07G038300	Gomus.A07G039700	Gomus.D07G041100	Gorai.001G040300	Gotom.A07G040900	Gotom.D07G042300	Y	Y	-
EVM_prediction_Ga07G0414	Gobar.A07G039700	Gobar.D07G039200	Godar.A07G041600	Godar.D07G042000	Gohir.A07G034748	Gohir.D07G038400	Gomus.A07G039800	Gomus.D07G041200	Gorai.001G040400	Gotom.A07G041000	Gotom.D07G042400	Y	-	-
EVM_prediction_Ga07G0415	Gobar.A07G039800	Gobar.D07G039300	Godar.A07G041700	Godar.D07G042100	Gohir.A07G034760	Gohir.D07G038500	Gomus.A07G039900	Gomus.D07G041300	Gorai.001G040500	Gotom.A07G041100	Gotom.D07G042500	Y	Y	-
EVM_prediction_Ga07G0416	Gobar.A07G039900	Gobar.D07G039400	Godar.A07G041800	Godar.D07G042200	Gohir.A07G034772	Gohir.D07G038600	Gomus.A07G040000	Gomus.D07G041400	Gorai.001G040600	Gotom.A07G041200	Gotom.D07G042600	Y	Y	-
EVM_prediction_Ga07G0417	Gobar.A07G040000	Gobar.D07G039600	Godar.A07G041900	Godar.D07G042500	Gohir.A07G034784	Gohir.D07G038700	Gomus.A07G040100	Gomus.D07G041500	Gorai.001G040700	Gotom.A07G041300	Gotom.D07G042700	Y	Y	-
EVM_prediction_Ga07G0419	Gobar.A07G040100	Gobar.D07G039800	Godar.A07G042000	Godar.D07G042700	Gohir.A07G034800	Gohir.D07G038800	Gomus.A07G040200	Gomus.D07G041700	Gorai.001G040900	Gotom.A07G041400	Gotom.D07G042900	Y	Y	-
EVM_prediction_Ga07G0420	Gobar.A07G040200	Gobar.D07G039900	Godar.A07G042100	Godar.D07G042800	Gohir.A07G034900	Gohir.D07G038900	Gomus.A07G040300	Gomus.D07G041800	Gorai.001G041000	Gotom.A07G041500	Gotom.D07G043000	Y	Y	-
EVM_prediction_Ga07G0421	Gobar.A07G040300	Gobar.D07G040000	Godar.A07G042200	Godar.D07G042900	Gohir.A07G035000	Gohir.D07G039000	Gomus.A07G040400	Gomus.D07G041900	Gorai.001G041100	Gotom.A07G041600	Gotom.D07G043100	Y	Y	-
EVM_prediction_Ga07G0423	Gobar.A07G040500	Gobar.D07G040200	Godar.A07G042400	Godar.D07G043100	Gohir.A07G035200	Gohir.D07G039200	Gomus.A07G040600	Gomus.D07G042100	Gorai.001G041300	Gotom.A07G041800	Gotom.D07G043300	Y	Y	-
EVM_prediction_Ga07G0424	Gobar.A07G040600	Gobar.D07G040300	Godar.A07G042500	Godar.D07G043200	Gohir.A07G035300	Gohir.D07G039300	Gomus.A07G040700	Gomus.D07G042200	Gorai.001G041400	Gotom.A07G041900	Gotom.D07G043400	Y	Y	-
EVM_prediction_Ga07G0425	Gobar.A07G040700	Gobar.D07G040400	Godar.A07G042600	Godar.D07G043300	Gohir.A07G035400	Gohir.D07G039400	Gomus.A07G040800	Gomus.D07G042300	Gorai.001G041500	Gotom.A07G042000	Gotom.D07G043500	Y	-	-
EVM_prediction_Ga07G0427	Gobar.A07G040900	Gobar.D07G040600	Godar.A07G042800	Godar.D07G043500	Gohir.A07G035600	Gohir.D07G039600	Gomus.A07G041000	Gomus.D07G042500	Gorai.001G041700	Gotom.A07G042200	Gotom.D07G043800	Y	Y	-
EVM_prediction_Ga07G0431	Gobar.A07G041100	Gobar.D07G040900	Godar.A07G043000	Godar.D07G043800	Gohir.A07G035800	Gohir.D07G039800	Gomus.A07G041300	Gomus.D07G042800	Gorai.001G042000	Gotom.A07G042400	Gotom.D07G044200	Y	Y	Y
EVM_prediction_Ga07G0437	Gobar.A07G041400	Gobar.D07G041200	Godar.A07G043300	Godar.D07G044100	Gohir.A07G036100	Gohir.D07G040100	Gomus.A07G041600	Gomus.D07G043200	Gorai.001G042300	Gotom.A07G042800	Gotom.D07G044500	Y	Y	Y
EVM_prediction_Ga07G0441	Gobar.A07G041600	Gobar.D07G041300	Godar.A07G043500	Godar.D07G044200	Gohir.A07G036200	Gohir.D07G040200	Gomus.A07G041800	Gomus.D07G043300	Gorai.001G042500	Gotom.A07G042900	Gotom.D07G044600	Y	-	-
EVM_prediction_Ga07G0442	Gobar.A07G041700	Gobar.D07G041400	Godar.A07G043600	Godar.D07G044300	Gohir.A07G036300	Gohir.D07G040300	Gomus.A07G041900	Gomus.D07G043500	Gorai.001G042600	Gotom.A07G043000	Gotom.D07G044700	Y	Y	-
EVM_prediction_Ga07G0443	Gobar.A07G041800	Gobar.D07G041500	Godar.A07G043800	Godar.D07G044400	Gohir.A07G036400	Gohir.D07G040400	Gomus.A07G042000	Gomus.D07G043400	Gorai.001G042700	Gotom.A07G043100	Gotom.D07G044800	Y	-	Y
EVM_prediction_Ga07G0446	Gobar.A07G041900	Gobar.D07G041900	Godar.A07G043900	Godar.D07G044700	Gohir.A07G036500	Gohir.D07G040500	Gomus.A07G042100	Gomus.D07G043700	Gorai.001G043000	Gotom.A07G043400	Gotom.D07G045000	Y	Y	-
EVM_prediction_Ga07G0449	Gobar.A07G042200	Gobar.D07G042200	Godar.A07G044200	Godar.D07G045000	Gohir.A07G036700	Gohir.D07G040900	Gomus.A07G042400	Gomus.D07G044000	Gorai.001G043300	Gotom.A07G043700	Gotom.D07G045400	Y	-	-
EVM_prediction_Ga07G0450	Gobar.A07G042300	Gobar.D07G042300	Godar.A07G044300	Godar.D07G045100	Gohir.A07G036800	Gohir.D07G040800	Gomus.A07G042500	Gomus.D07G044100	Gorai.001G043400	Gotom.A07G043800	Gotom.D07G045500	Y	Y	-
EVM_prediction_Ga07G0451	Gobar.A07G042400	Gobar.D07G042400	Godar.A07G044400	Godar.D07G045200	Gohir.A07G036900	Gohir.D07G041100	Gomus.A07G042600	Gomus.D07G044200	Gorai.001G043500	Gotom.A07G043900	Gotom.D07G045600	Y	Y	-
EVM_prediction_Ga07G0452	Gobar.A07G042500	Gobar.D07G042500	Godar.A07G044500	Godar.D07G045300	Gohir.A07G037000	Gohir.D07G041200	Gomus.A07G042700	Gomus.D07G044300	Gorai.001G043600	Gotom.A07G044000	Gotom.D07G045700	Y	Y	-
EVM_prediction_Ga07G0453	Gobar.A07G042700	Gobar.D07G042600	Godar.A07G044700	Godar.D07G045400	Gohir.A07G037100	Gohir.D07G041300	Gomus.A07G042800	Gomus.D07G044400	Gorai.001G043700	Gotom.A07G044200	Gotom.D07G045800	Y	-	-
EVM_prediction_Ga07G0454	Gobar.A07G042800	Gobar.D07G042800	Godar.A07G044800	Godar.D07G045600	Gohir.A07G037200	Gohir.D07G041400	Gomus.A07G042900	Gomus.D07G044500	Gorai.001G043800	Gotom.A07G044300	Gotom.D07G045900	Y	Y	-
EVM_prediction_Ga07G0455	Gobar.A07G042900	Gobar.D07G042900	Godar.A07G045000	Godar.D07G045700	Gohir.A07G037300	Gohir.D07G041500	Gomus.A07G043000	Gomus.D07G044600	Gorai.001G043900	Gotom.A07G044400	Gotom.D07G046000	Y	Y	-
EVM_prediction_Ga07G0456	Gobar.A07G043000	Gobar.D07G043000	Godar.A07G045100	Godar.D07G045800	Gohir.A07G037400	Gohir.D07G041600	Gomus.A07G043100	Gomus.D07G044700	Gorai.001G044000	Gotom.A07G044500	Gotom.D07G046100	Y	Y	-
EVM_prediction_Ga07G0460	Gobar.A07G043400	Gobar.D07G043300	Godar.A07G045500	Godar.D07G046100	Gohir.A07G037700	Gohir.D07G041800	Gomus.A07G043300	Gomus.D07G045000	Gorai.001G044300	Gotom.A07G044700	Gotom.D07G046300	Y	Y	-
EVM_prediction_Ga07G0464	Gobar.A07G043700	Gobar.D07G043700	Godar.A07G045900	Godar.D07G046600	Gohir.A07G037900	Gohir.D07G042000	Gomus.A07G043700	Gomus.D07G045400	Gorai.001G044800	Gotom.A07G045300	Gotom.D07G046700	Y	Y	-
EVM_prediction_Ga07G0469	Gobar.A07G044200	Gobar.D07G044300	Godar.A07G046400	Godar.D07G047300	Gohir.A07G038400	Gohir.D07G042500	Gomus.A07G044200	Gomus.D07G046100	Gorai.001G045500	Gotom.A07G045800	Gotom.D07G047300	Y	Y	-
EVM_prediction_Ga07G0470	Gobar.A07G044300	Gobar.D07G044400	Godar.A07G046500	Godar.D07G047600	Gohir.A07G038500	Gohir.D07G042600	Gomus.A07G044300	Gomus.D07G046300	Gorai.001G045600	Gotom.A07G045900	Gotom.D07G047600	Y	Y	-
EVM_prediction_Ga07G0471	Gobar.A07G044400	Gobar.D07G044500	Godar.A07G046600	Godar.D07G047700	Gohir.A07G038600	Gohir.D07G042700	Gomus.A07G044400	Gomus.D07G046400	Gorai.001G045700	Gotom.A07G046000	Gotom.D07G047700	Y	Y	Y
EVM_prediction_Ga07G0473	Gobar.A07G044600	Gobar.D07G044700	Godar.A07G046800	Godar.D07G047900	Gohir.A07G038800	Gohir.D07G042900	Gomus.A07G044700	Gomus.D07G046600	Gorai.001G045900	Gotom.A07G046200	Gotom.D07G047900	Y	Y	-
EVM_prediction_Ga07G0474	Gobar.A07G044700	Gobar.D07G044800	Godar.A07G046900	Godar.D07G048000	Gohir.A07G038850	Gohir.D07G043000	Gomus.A07G044800	Gomus.D07G046700	Gorai.001G046000	Gotom.A07G046300	Gotom.D07G048000	Y	Y	-
EVM_prediction_Ga07G0475	Gobar.A07G044800	Gobar.D07G044900	Godar.A07G047000	Godar.D07G048100	Gohir.A07G038900	Gohir.D07G043100	Gomus.A07G044900	Gomus.D07G046800	Gorai.001G046100	Gotom.A07G046400	Gotom.D07G048100	Y	-	-
EVM_prediction_Ga07G0477	Gobar.A07G045000	Gobar.D07G045200	Godar.A07G047200	Godar.D07G048300	Gohir.A07G039100	Gohir.D07G043300	Gomus.A07G045100	Gomus.D07G047100	Gorai.001G046300	Gotom.A07G046600	Gotom.D07G048300	Y	Y	-
EVM_prediction_Ga07G0479	Gobar.A07G045300	Gobar.D07G045600	Godar.A07G047600	Godar.D07G048800	Gohir.A07G039500	Gohir.D07G043600	Gomus.A07G045500	Gomus.D07G047500	Gorai.001G046600	Gotom.A07G047000	Gotom.D07G048700	Y	Y	-
EVM_prediction_Ga07G0480	Gobar.A07G045400	Gobar.D07G045700	Godar.A07G047700	Godar.D07G048900	Gohir.A07G039600	Gohir.D07G043700	Gomus.A07G045600	Gomus.D07G047600	Gorai.001G046700	Gotom.A07G047100	Gotom.D07G048800	Y	Y	-
EVM_prediction_Ga07G0481	Gobar.A07G045600	Gobar.D07G045900	Godar.A07G047900	Godar.D07G049100	Gohir.A07G039800	Gohir.D07G043900	Gomus.A07G045800	Gomus.D07G047800	Gorai.001G047000	Gotom.A07G047300	Gotom.D07G049300	Y	Y	-
EVM_prediction_Ga07G0482	Gobar.A07G045700	Gobar.D07G046000	Godar.A07G048000	Godar.D07G049200	Gohir.A07G039900	Gohir.D07G044000	Gomus.A07G045900	Gomus.D07G047900	Gorai.001G047100	Gotom.A07G047400	Gotom.D07G049400	Y	Y	-
EVM_prediction_Ga07G0483	Gobar.A07G045800	Gobar.D07G046100	Godar.A07G048100	Godar.D07G049300	Gohir.A07G040000	Gohir.D07G044100	Gomus.A07G046000	Gomus.D07G048000	Gorai.001G047200	Gotom.A07G047500	Gotom.D07G049600	Y	Y	-
EVM_prediction_Ga07G0486	Gobar.A07G046000	Gobar.D07G046200	Godar.A07G048300	Godar.D07G049400	Gohir.A07G040100	Gohir.D07G044200	Gomus.A07G046200	Gomus.D07G048100	Gorai.001G047300	Gotom.A07G047700	Gotom.D07G049700	Y	Y	Y
EVM_prediction_Ga07G0487	Gobar.A07G046100	Gobar.D07G046300	Godar.A07G048400	Godar.D07G049500	Gohir.A07G040200	Gohir.D07G044301	Gomus.A07G046300	Gomus.D07G048200	Gorai.001G047400	Gotom.A07G047800	Gotom.D07G049800	Y	Y	-
EVM_prediction_Ga07G0489	Gobar.A07G046300	Gobar.D07G046600	Godar.A07G048700	Godar.D07G049800	Gohir.A07G040400	Gohir.D07G044500	Gomus.A07G046500	Gomus.D07G048400	Gorai.001G047600	Gotom.A07G048000	Gotom.D07G050000	Y	-	-
EVM_prediction_Ga07G0490	Gobar.A07G046400	Gobar.D07G046900	Godar.A07G048800	Godar.D07G049900	Gohir.A07G040500	Gohir.D07G044700	Gomus.A07G046600	Gomus.D07G048700	Gorai.001G047700	Gotom.A07G048100	Gotom.D07G050300	Y	Y	-
EVM_prediction_Ga07G0491	Gobar.A07G046500	Gobar.D07G047000	Godar.A07G048900	Godar.D07G050000	Gohir.A07G040600	Gohir.D07G044800	Gomus.A07G046700	Gomus.D07G048800	Gorai.001G047800	Gotom.A07G048200	Gotom.D07G050400	Y	Y	-
EVM_prediction_Ga07G0492	Gobar.A07G046600	Gobar.D07G047200	Godar.A07G049000	Godar.D07G050200	Gohir.A07G040700	Gohir.D07G044900	Gomus.A07G046800	Gomus.D07G048900	Gorai.001G047900	Gotom.A07G048400	Gotom.D07G050500	Y	Y	Y
EVM_prediction_Ga07G0493	Gobar.A07G046700	Gobar.D07G047300	Godar.A07G049100	Godar.D07G050300	Gohir.A07G040800	Gohir.D07G045000	Gomus.A07G046900	Gomus.D07G049000	Gorai.001G048000	Gotom.A07G048500	Gotom.D07G050600	Y	Y	-
EVM_prediction_Ga07G0494	Gobar.A07G046800	Gobar.D07G047400	Godar.A07G049200	Godar.D07G050400	Gohir.A07G040900	Gohir.D07G045100	Gomus.A07G047000	Gomus.D07G049100	Gorai.001G048100	Gotom.A07G048600	Gotom.D07G050700	Y	Y	Y
EVM_prediction_Ga07G0495	Gobar.A07G046900	Gobar.D07G047500	Godar.A07G049300	Godar.D07G050500	Gohir.A07G041000	Gohir.D07G045200	Gomus.A07G047100	Gomus.D07G049200	Gorai.001G048200	Gotom.A07G048700	Gotom.D07G050800	Y	Y	-
EVM_prediction_Ga07G0496	Gobar.A07G047000	Gobar.D07G047600	Godar.A07G049400	Godar.D07G050600	Gohir.A07G041100	Gohir.D07G045300	Gomus.A07G047200	Gomus.D07G049400	Gorai.001G048300	Gotom.A07G048800	Gotom.D07G050900	Y	-	-
EVM_prediction_Ga07G0498	Gobar.A07G047300	Gobar.D07G047800	Godar.A07G049600	Godar.D07G050800	Gohir.A07G041250	Gohir.D07G045366	Gomus.A07G047400	Gomus.D07G049500	Gorai.001G048400	Gotom.A07G049000	Gotom.D07G051000	Y	Y	Y
EVM_prediction_Ga07G0500	Gobar.A07G047500	Gobar.D07G048000	Godar.A07G049800	Godar.D07G051000	Gohir.A07G041400	Gohir.D07G045500	Gomus.A07G047600	Gomus.D07G049700	Gorai.001G048600	Gotom.A07G049200	Gotom.D07G051200	Y	Y	-
EVM_prediction_Ga07G0501	Gobar.A07G047600	Gobar.D07G048100	Godar.A07G049900	Godar.D07G051100	Gohir.A07G041500	Gohir.D07G045600	Gomus.A07G047700	Gomus.D07G049800	Gorai.001G048700	Gotom.A07G049300	Gotom.D07G051300	Y	Y	-
EVM_prediction_Ga07G0502	Gobar.A07G047700	Gobar.D07G048200	Godar.A07G050000	Godar.D07G051200	Gohir.A07G041600	Gohir.D07G045700	Gomus.A07G047800	Gomus.D07G049900	Gorai.001G048800	Gotom.A07G049400	Gotom.D07G051400	Y	Y	-
EVM_prediction_Ga07G0503	Gobar.A07G047800	Gobar.D07G048300	Godar.A07G050100	Godar.D07G051300	Gohir.A07G041700	Gohir.D07G045800	Gomus.A07G047900	Gomus.D07G050000	Gorai.001G048900	Gotom.A07G049500	Gotom.D07G051500	Y	Y	-
EVM_prediction_Ga07G0505	Gobar.A07G047900	Gobar.D07G048400	Godar.A07G050200	Godar.D07G051400	Gohir.A07G041800	Gohir.D07G045900	Gomus.A07G048000	Gomus.D07G050100	Gorai.001G049000	Gotom.A07G049600	Gotom.D07G051600	Y	Y	Y
EVM_prediction_Ga07G0507	Gobar.A07G048000	Gobar.D07G048600	Godar.A07G050400	Godar.D07G051600	Gohir.A07G041933	Gohir.D07G046050	Gomus.A07G048200	Gomus.D07G050300	Gorai.001G049200	Gotom.A07G049800	Gotom.D07G051800	Y	Y	Y
EVM_prediction_Ga07G0508	Gobar.A07G048100	Gobar.D07G048700	Godar.A07G050500	Godar.D07G051700	Gohir.A07G041966	Gohir.D07G046100	Gomus.A07G048300	Gomus.D07G050400	Gorai.001G049300	Gotom.A07G049900	Gotom.D07G051900	Y	-	-
EVM_prediction_Ga07G0511	Gobar.A07G048500	Gobar.D07G049100	Godar.A07G050900	Godar.D07G052000	Gohir.A07G042300	Gohir.D07G046600	Gomus.A07G048700	Gomus.D07G050800	Gorai.001G049700	Gotom.A07G050300	Gotom.D07G052400	Y	Y	-
EVM_prediction_Ga07G0512	Gobar.A07G048600	Gobar.D07G049200	Godar.A07G051000	Godar.D07G052100	Gohir.A07G042400	Gohir.D07G046700	Gomus.A07G048800	Gomus.D07G050900	Gorai.001G049800	Gotom.A07G050400	Gotom.D07G052500	Y	-	-
EVM_prediction_Ga07G0513	Gobar.A07G048700	Gobar.D07G049300	Godar.A07G051100	Godar.D07G052200	Gohir.A07G042500	Gohir.D07G046800	Gomus.A07G048900	Gomus.D07G051000	Gorai.001G049900	Gotom.A07G050500	Gotom.D07G052600	Y	Y	-
EVM_prediction_Ga07G0517	Gobar.A07G049000	Gobar.D07G049600	Godar.A07G051400	Godar.D07G052500	Gohir.A07G042800	Gohir.D07G047100	Gomus.A07G049200	Gomus.D07G051300	Gorai.001G050200	Gotom.A07G050700	Gotom.D07G052900	Y	Y	-
EVM_prediction_Ga07G0518	Gobar.A07G049100	Gobar.D07G049700	Godar.A07G051500	Godar.D07G052700	Gohir.A07G042900	Gohir.D07G047200	Gomus.A07G049300	Gomus.D07G051400	Gorai.001G050300	Gotom.A07G050800	Gotom.D07G053000	Y	Y	-
EVM_prediction_Ga07G0519	Gobar.A07G049300	Gobar.D07G049900	Godar.A07G051700	Godar.D07G052900	Gohir.A07G043100	Gohir.D07G047400	Gomus.A07G049500	Gomus.D07G051600	Gorai.001G050500	Gotom.A07G051000	Gotom.D07G053200	Y	Y	-
EVM_prediction_Ga07G0522	Gobar.A07G049500	Gobar.D07G050200	Godar.A07G051900	Godar.D07G053200	Gohir.A07G043200	Gohir.D07G047600	Gomus.A07G049700	Gomus.D07G051900	Gorai.001G050800	Gotom.A07G051200	Gotom.D07G053400	Y	Y	-
EVM_prediction_Ga07G0524	Gobar.A07G049700	Gobar.D07G050400	Godar.A07G052100	Godar.D07G053600	Gohir.A07G043400	Gohir.D07G047800	Gomus.A07G049900	Gomus.D07G052200	Gorai.001G051000	Gotom.A07G051400	Gotom.D07G053600	Y	Y	-
EVM_prediction_Ga07G0525	Gobar.A07G049800	Gobar.D07G050500	Godar.A07G052200	Godar.D07G053700	Gohir.A07G043500	Gohir.D07G047900	Gomus.A07G050000	Gomus.D07G052300	Gorai.001G051100	Gotom.A07G051500	Gotom.D07G053700	Y	Y	Y
EVM_prediction_Ga07G0526	Gobar.A07G049900	Gobar.D07G050600	Godar.A07G052300	Godar.D07G053800	Gohir.A07G043600	Gohir.D07G048000	Gomus.A07G050100	Gomus.D07G052400	Gorai.001G051200	Gotom.A07G051600	Gotom.D07G053800	Y	-	-
EVM_prediction_Ga07G0527	Gobar.A07G050000	Gobar.D07G050700	Godar.A07G052400	Godar.D07G053900	Gohir.A07G043700	Gohir.D07G048100	Gomus.A07G050200	Gomus.D07G052500	Gorai.001G051300	Gotom.A07G051700	Gotom.D07G053900	Y	Y	-
EVM_prediction_Ga07G0528	Gobar.A07G050100	Gobar.D07G050800	Godar.A07G052500	Godar.D07G054000	Gohir.A07G043800	Gohir.D07G048200	Gomus.A07G050300	Gomus.D07G052600	Gorai.001G051400	Gotom.A07G051800	Gotom.D07G054000	Y	-	-
EVM_prediction_Ga07G0529	Gobar.A07G050300	Gobar.D07G050900	Godar.A07G052600	Godar.D07G054100	Gohir.A07G043900	Gohir.D07G048300	Gomus.A07G050400	Gomus.D07G052700	Gorai.001G051500	Gotom.A07G051900	Gotom.D07G054100	Y	Y	-
EVM_prediction_Ga07G0530	Gobar.A07G050400	Gobar.D07G051000	Godar.A07G052700	Godar.D07G054200	Gohir.A07G044000	Gohir.D07G048400	Gomus.A07G050500	Gomus.D07G052800	Gorai.001G051600	Gotom.A07G052000	Gotom.D07G054200	Y	Y	-
EVM_prediction_Ga07G0531	Gobar.A07G050500	Gobar.D07G051100	Godar.A07G052800	Godar.D07G054300	Gohir.A07G044050	Gohir.D07G048500	Gomus.A07G050600	Gomus.D07G052900	Gorai.001G051700	Gotom.A07G052100	Gotom.D07G054300	Y	Y	-
EVM_prediction_Ga07G0532	Gobar.A07G050600	Gobar.D07G051200	Godar.A07G052900	Godar.D07G054400	Gohir.A07G044100	Gohir.D07G048600	Gomus.A07G050700	Gomus.D07G053000	Gorai.001G051800	Gotom.A07G052200	Gotom.D07G054400	Y	Y	-
EVM_prediction_Ga07G0535	Gobar.A07G050800	Gobar.D07G051400	Godar.A07G053100	Godar.D07G054600	Gohir.A07G044300	Gohir.D07G048800	Gomus.A07G050900	Gomus.D07G053200	Gorai.001G052000	Gotom.A07G052400	Gotom.D07G054600	Y	-	-
EVM_prediction_Ga07G0539	Gobar.A07G051200	Gobar.D07G051700	Godar.A07G053600	Godar.D07G055000	Gohir.A07G044700	Gohir.D07G049200	Gomus.A07G051300	Gomus.D07G053500	Gorai.001G052300	Gotom.A07G052800	Gotom.D07G055000	Y	Y	-
EVM_prediction_Ga07G0540	Gobar.A07G051300	Gobar.D07G051800	Godar.A07G053700	Godar.D07G055100	Gohir.A07G044800	Gohir.D07G049300	Gomus.A07G051400	Gomus.D07G053600	Gorai.001G052400	Gotom.A07G052900	Gotom.D07G055100	Y	Y	Y
EVM_prediction_Ga07G0541	Gobar.A07G051400	Gobar.D07G051900	Godar.A07G053800	Godar.D07G055200	Gohir.A07G044900	Gohir.D07G049400	Gomus.A07G051500	Gomus.D07G053700	Gorai.001G052500	Gotom.A07G053000	Gotom.D07G055200	Y	Y	-
EVM_prediction_Ga07G0542	Gobar.A07G051600	Gobar.D07G052000	Godar.A07G054000	Godar.D07G055300	Gohir.A07G045100	Gohir.D07G049500	Gomus.A07G051600	Gomus.D07G053800	Gorai.001G052600	Gotom.A07G053200	Gotom.D07G055300	Y	-	-
EVM_prediction_Ga07G0543	Gobar.A07G051700	Gobar.D07G052100	Godar.A07G054100	Godar.D07G055400	Gohir.A07G045200	Gohir.D07G049600	Gomus.A07G051700	Gomus.D07G053900	Gorai.001G052700	Gotom.A07G053300	Gotom.D07G055400	Y	-	-
EVM_prediction_Ga07G0544	Gobar.A07G051800	Gobar.D07G052200	Godar.A07G054200	Godar.D07G055500	Gohir.A07G045300	Gohir.D07G049700	Gomus.A07G051800	Gomus.D07G054000	Gorai.001G052800	Gotom.A07G053400	Gotom.D07G055500	Y	Y	-
EVM_prediction_Ga07G0545	Gobar.A07G051900	Gobar.D07G052300	Godar.A07G054300	Godar.D07G055600	Gohir.A07G045400	Gohir.D07G049801	Gomus.A07G051900	Gomus.D07G054100	Gorai.001G052900	Gotom.A07G053500	Gotom.D07G055600	Y	Y	-
EVM_prediction_Ga07G0548	Gobar.A07G052100	Gobar.D07G052500	Godar.A07G054500	Godar.D07G055800	Gohir.A07G045600	Gohir.D07G050000	Gomus.A07G052100	Gomus.D07G054300	Gorai.001G053100	Gotom.A07G053700	Gotom.D07G055800	Y	Y	-
EVM_prediction_Ga07G0549	Gobar.A07G052200	Gobar.D07G052600	Godar.A07G054600	Godar.D07G055900	Gohir.A07G045700	Gohir.D07G050100	Gomus.A07G052200	Gomus.D07G054400	Gorai.001G053200	Gotom.A07G053800	Gotom.D07G055900	Y	Y	-
EVM_prediction_Ga07G0550	Gobar.A07G052300	Gobar.D07G052700	Godar.A07G054700	Godar.D07G056000	Gohir.A07G045800	Gohir.D07G050200	Gomus.A07G052300	Gomus.D07G054500	Gorai.001G053300	Gotom.A07G053900	Gotom.D07G056000	Y	Y	-
EVM_prediction_Ga07G0552	Gobar.A07G052600	Gobar.D07G052900	Godar.A07G055000	Godar.D07G056200	Gohir.A07G046100	Gohir.D07G050400	Gomus.A07G052700	Gomus.D07G054700	Gorai.001G053500	Gotom.A07G054200	Gotom.D07G056200	Y	-	Y
EVM_prediction_Ga07G0553	Gobar.A07G052700	Gobar.D07G053100	Godar.A07G055100	Godar.D07G056300	Gohir.A07G046200	Gohir.D07G050500	Gomus.A07G052800	Gomus.D07G054800	Gorai.001G053600	Gotom.A07G054300	Gotom.D07G056300	Y	-	-
EVM_prediction_Ga07G0556	Gobar.A07G053100	Gobar.D07G053400	Godar.A07G055500	Godar.D07G056700	Gohir.A07G046500	Gohir.D07G050800	Gomus.A07G053100	Gomus.D07G055100	Gorai.001G053900	Gotom.A07G054600	Gotom.D07G056600	Y	Y	-
EVM_prediction_Ga07G0557	Gobar.A07G053200	Gobar.D07G053500	Godar.A07G055600	Godar.D07G056800	Gohir.A07G046600	Gohir.D07G050900	Gomus.A07G053200	Gomus.D07G055200	Gorai.001G054000	Gotom.A07G054700	Gotom.D07G056700	Y	Y	-
EVM_prediction_Ga07G0558	Gobar.A07G053300	Gobar.D07G053600	Godar.A07G055700	Godar.D07G056900	Gohir.A07G046700	Gohir.D07G051000	Gomus.A07G053300	Gomus.D07G055300	Gorai.001G054100	Gotom.A07G054800	Gotom.D07G056800	Y	Y	-
EVM_prediction_Ga07G0559	Gobar.A07G053400	Gobar.D07G053700	Godar.A07G055800	Godar.D07G057000	Gohir.A07G046800	Gohir.D07G051100	Gomus.A07G053400	Gomus.D07G055400	Gorai.001G054200	Gotom.A07G054900	Gotom.D07G056900	Y	Y	-
EVM_prediction_Ga07G0560	Gobar.A07G053600	Gobar.D07G053800	Godar.A07G056000	Godar.D07G057100	Gohir.A07G046900	Gohir.D07G051200	Gomus.A07G053500	Gomus.D07G055500	Gorai.001G054300	Gotom.A07G055000	Gotom.D07G057000	Y	-	-
EVM_prediction_Ga07G0561	Gobar.A07G053700	Gobar.D07G053900	Godar.A07G056100	Godar.D07G057200	Gohir.A07G047000	Gohir.D07G051300	Gomus.A07G053600	Gomus.D07G055600	Gorai.001G054400	Gotom.A07G055100	Gotom.D07G057100	Y	Y	-
EVM_prediction_Ga07G0562	Gobar.A07G053800	Gobar.D07G054000	Godar.A07G056200	Godar.D07G057300	Gohir.A07G047200	Gohir.D07G051400	Gomus.A07G053700	Gomus.D07G055700	Gorai.001G054500	Gotom.A07G055200	Gotom.D07G057200	Y	Y	-
EVM_prediction_Ga07G0563	Gobar.A07G053900	Gobar.D07G054100	Godar.A07G056300	Godar.D07G057400	Gohir.A07G047300	Gohir.D07G051500	Gomus.A07G053800	Gomus.D07G055800	Gorai.001G054600	Gotom.A07G055300	Gotom.D07G057300	Y	Y	-
EVM_prediction_Ga07G0564	Gobar.A07G054000	Gobar.D07G054200	Godar.A07G056400	Godar.D07G057500	Gohir.A07G047400	Gohir.D07G051600	Gomus.A07G053900	Gomus.D07G055900	Gorai.001G054700	Gotom.A07G055400	Gotom.D07G057400	Y	Y	-
EVM_prediction_Ga07G0566	Gobar.A07G054200	Gobar.D07G054500	Godar.A07G056600	Godar.D07G057800	Gohir.A07G047600	Gohir.D07G051900	Gomus.A07G054100	Gomus.D07G056200	Gorai.001G054900	Gotom.A07G055600	Gotom.D07G057700	Y	Y	-
EVM_prediction_Ga07G0569	Gobar.A07G054400	Gobar.D07G054600	Godar.A07G056800	Godar.D07G058000	Gohir.A07G047800	Gohir.D07G052100	Gomus.A07G054300	Gomus.D07G056400	Gorai.001G055100	Gotom.A07G056000	Gotom.D07G057900	Y	Y	-
EVM_prediction_Ga07G0570	Gobar.A07G054500	Gobar.D07G054700	Godar.A07G056900	Godar.D07G058100	Gohir.A07G047900	Gohir.D07G052200	Gomus.A07G054400	Gomus.D07G056500	Gorai.001G055200	Gotom.A07G056100	Gotom.D07G058000	Y	Y	-
EVM_prediction_Ga07G0571	Gobar.A07G054600	Gobar.D07G054800	Godar.A07G057000	Godar.D07G058200	Gohir.A07G048000	Gohir.D07G052300	Gomus.A07G054500	Gomus.D07G056600	Gorai.001G055300	Gotom.A07G056200	Gotom.D07G058100	Y	Y	-
EVM_prediction_Ga07G0572	Gobar.A07G054700	Gobar.D07G054900	Godar.A07G057100	Godar.D07G058300	Gohir.A07G048100	Gohir.D07G052400	Gomus.A07G054600	Gomus.D07G056700	Gorai.001G055400	Gotom.A07G056300	Gotom.D07G058200	Y	-	-
EVM_prediction_Ga07G0573	Gobar.A07G054800	Gobar.D07G055000	Godar.A07G057200	Godar.D07G058400	Gohir.A07G048200	Gohir.D07G052500	Gomus.A07G054700	Gomus.D07G056800	Gorai.001G055500	Gotom.A07G056400	Gotom.D07G058300	Y	Y	-
EVM_prediction_Ga07G0574	Gobar.A07G054900	Gobar.D07G055100	Godar.A07G057300	Godar.D07G058500	Gohir.A07G048300	Gohir.D07G052600	Gomus.A07G054800	Gomus.D07G056900	Gorai.001G055600	Gotom.A07G056500	Gotom.D07G058400	Y	Y	-
EVM_prediction_Ga07G0575	Gobar.A07G055000	Gobar.D07G055200	Godar.A07G057400	Godar.D07G058600	Gohir.A07G048400	Gohir.D07G052700	Gomus.A07G054900	Gomus.D07G057000	Gorai.001G055700	Gotom.A07G056600	Gotom.D07G058500	Y	-	-
EVM_prediction_Ga07G0577	Gobar.A07G055200	Gobar.D07G055400	Godar.A07G057600	Godar.D07G058800	Gohir.A07G048600	Gohir.D07G052900	Gomus.A07G055100	Gomus.D07G057200	Gorai.001G055900	Gotom.A07G056800	Gotom.D07G058700	Y	-	-
EVM_prediction_Ga07G0578	Gobar.A07G055500	Gobar.D07G055700	Godar.A07G057800	Godar.D07G058900	Gohir.A07G048800	Gohir.D07G053000	Gomus.A07G055300	Gomus.D07G057500	Gorai.001G056100	Gotom.A07G057000	Gotom.D07G058900	Y	Y	-
EVM_prediction_Ga07G0580	Gobar.A07G055700	Gobar.D07G055800	Godar.A07G058000	Godar.D07G059000	Gohir.A07G048900	Gohir.D07G053100	Gomus.A07G055800	Gomus.D07G057600	Gorai.001G056200	Gotom.A07G057300	Gotom.D07G059000	Y	Y	-
EVM_prediction_Ga07G0582	Gobar.A07G055900	Gobar.D07G056100	Godar.A07G058200	Godar.D07G059200	Gohir.A07G049100	Gohir.D07G053400	Gomus.A07G056000	Gomus.D07G057900	Gorai.001G056500	Gotom.A07G057500	Gotom.D07G059200	Y	-	-
EVM_prediction_Ga07G0589	Gobar.A07G056500	Gobar.D07G056700	Godar.A07G058800	Godar.D07G059700	Gohir.A07G049700	Gohir.D07G054000	Gomus.A07G056700	Gomus.D07G058500	Gorai.001G057100	Gotom.A07G058100	Gotom.D07G059700	Y	Y	-
EVM_prediction_Ga07G0592	Gobar.A07G056800	Gobar.D07G056900	Godar.A07G059100	Godar.D07G060000	Gohir.A07G050000	Gohir.D07G054300	Gomus.A07G057000	Gomus.D07G058700	Gorai.001G057500	Gotom.A07G058400	Gotom.D07G059900	Y	Y	-
EVM_prediction_Ga07G0593	Gobar.A07G056900	Gobar.D07G057000	Godar.A07G059200	Godar.D07G060100	Gohir.A07G050100	Gohir.D07G054400	Gomus.A07G057300	Gomus.D07G058900	Gorai.001G057600	Gotom.A07G058700	Gotom.D07G060000	Y	Y	-
EVM_prediction_Ga07G0594	Gobar.A07G057000	Gobar.D07G057100	Godar.A07G059300	Godar.D07G060200	Gohir.A07G050150	Gohir.D07G054500	Gomus.A07G057400	Gomus.D07G059000	Gorai.001G057700	Gotom.A07G058900	Gotom.D07G060100	Y	-	-
EVM_prediction_Ga07G0595	Gobar.A07G057100	Gobar.D07G057200	Godar.A07G059400	Godar.D07G060300	Gohir.A07G050200	Gohir.D07G054600	Gomus.A07G057500	Gomus.D07G059100	Gorai.001G057800	Gotom.A07G059000	Gotom.D07G060200	Y	-	-
EVM_prediction_Ga07G0596	Gobar.A07G057200	Gobar.D07G057300	Godar.A07G059500	Godar.D07G060400	Gohir.A07G050300	Gohir.D07G054700	Gomus.A07G057600	Gomus.D07G059200	Gorai.001G057900	Gotom.A07G059100	Gotom.D07G060300	Y	Y	Y
EVM_prediction_Ga07G0599	Gobar.A07G057500	Gobar.D07G057500	Godar.A07G059800	Godar.D07G060700	Gohir.A07G050600	Gohir.D07G055100	Gomus.A07G057900	Gomus.D07G059500	Gorai.001G058300	Gotom.A07G059400	Gotom.D07G060600	Y	Y	-
EVM_prediction_Ga07G0600	Gobar.A07G057600	Gobar.D07G057600	Godar.A07G059900	Godar.D07G060800	Gohir.A07G050700	Gohir.D07G055200	Gomus.A07G058000	Gomus.D07G059600	Gorai.001G058400	Gotom.A07G059500	Gotom.D07G060700	Y	Y	-
EVM_prediction_Ga07G0602	Gobar.A07G057800	Gobar.D07G057800	Godar.A07G060100	Godar.D07G061000	Gohir.A07G050900	Gohir.D07G055400	Gomus.A07G058200	Gomus.D07G059800	Gorai.001G058600	Gotom.A07G059700	Gotom.D07G060900	Y	-	-
EVM_prediction_Ga07G0604	Gobar.A07G058100	Gobar.D07G058000	Godar.A07G060300	Godar.D07G061200	Gohir.A07G051132	Gohir.D07G055532	Gomus.A07G058500	Gomus.D07G060000	Gorai.001G058800	Gotom.A07G060000	Gotom.D07G061200	Y	Y	-
EVM_prediction_Ga07G0605	Gobar.A07G058200	Gobar.D07G058100	Godar.A07G060400	Godar.D07G061300	Gohir.A07G051200	Gohir.D07G055600	Gomus.A07G058600	Gomus.D07G060100	Gorai.001G058900	Gotom.A07G060200	Gotom.D07G061300	Y	Y	-
EVM_prediction_Ga07G0608	Gobar.A07G058400	Gobar.D07G058300	Godar.A07G060600	Godar.D07G061500	Gohir.A07G051300	Gohir.D07G055700	Gomus.A07G058900	Gomus.D07G060300	Gorai.001G059100	Gotom.A07G060500	Gotom.D07G061400	Y	Y	-
EVM_prediction_Ga07G0609	Gobar.A07G058500	Gobar.D07G058400	Godar.A07G060700	Godar.D07G061600	Gohir.A07G051400	Gohir.D07G055800	Gomus.A07G059000	Gomus.D07G060400	Gorai.001G059200	Gotom.A07G060600	Gotom.D07G061500	Y	Y	Y
EVM_prediction_Ga07G0610	Gobar.A07G058600	Gobar.D07G058500	Godar.A07G060800	Godar.D07G061700	Gohir.A07G051500	Gohir.D07G055900	Gomus.A07G059100	Gomus.D07G060500	Gorai.001G059300	Gotom.A07G060700	Gotom.D07G061600	Y	Y	Y
EVM_prediction_Ga07G0612	Gobar.A07G058700	Gobar.D07G058600	Godar.A07G060900	Godar.D07G061800	Gohir.A07G051600	Gohir.D07G056000	Gomus.A07G059200	Gomus.D07G060600	Gorai.001G059400	Gotom.A07G060800	Gotom.D07G061700	Y	Y	-
EVM_prediction_Ga07G0613	Gobar.A07G058800	Gobar.D07G058700	Godar.A07G061000	Godar.D07G061900	Gohir.A07G051650	Gohir.D07G056100	Gomus.A07G059300	Gomus.D07G060700	Gorai.001G059500	Gotom.A07G060900	Gotom.D07G061800	Y	Y	-
EVM_prediction_Ga07G0614	Gobar.A07G058900	Gobar.D07G058800	Godar.A07G061100	Godar.D07G062000	Gohir.A07G051700	Gohir.D07G056200	Gomus.A07G059400	Gomus.D07G060800	Gorai.001G059600	Gotom.A07G061000	Gotom.D07G061900	Y	Y	-
EVM_prediction_Ga07G0616	Gobar.A07G059100	Gobar.D07G059100	Godar.A07G061300	Godar.D07G062300	Gohir.A07G051900	Gohir.D07G056400	Gomus.A07G059600	Gomus.D07G061100	Gorai.001G059900	Gotom.A07G061200	Gotom.D07G062000	Y	Y	-
EVM_prediction_Ga07G0617	Gobar.A07G059200	Gobar.D07G059200	Godar.A07G061400	Godar.D07G062400	Gohir.A07G052000	Gohir.D07G056500	Gomus.A07G059700	Gomus.D07G061200	Gorai.001G060000	Gotom.A07G061300	Gotom.D07G062100	Y	-	-
EVM_prediction_Ga07G0618	Gobar.A07G059300	Gobar.D07G059300	Godar.A07G061500	Godar.D07G062500	Gohir.A07G052100	Gohir.D07G056600	Gomus.A07G059800	Gomus.D07G061300	Gorai.001G060100	Gotom.A07G061400	Gotom.D07G062200	Y	-	-
EVM_prediction_Ga07G0620	Gobar.A07G059500	Gobar.D07G059500	Godar.A07G061700	Godar.D07G062700	Gohir.A07G052300	Gohir.D07G056800	Gomus.A07G060000	Gomus.D07G061500	Gorai.001G060300	Gotom.A07G061600	Gotom.D07G062400	Y	-	-
EVM_prediction_Ga07G0621	Gobar.A07G059600	Gobar.D07G059600	Godar.A07G061800	Godar.D07G062800	Gohir.A07G052400	Gohir.D07G056900	Gomus.A07G060100	Gomus.D07G061600	Gorai.001G060400	Gotom.A07G061700	Gotom.D07G062500	Y	-	-
EVM_prediction_Ga07G0626	Gobar.A07G059900	Gobar.D07G059800	Godar.A07G062100	Godar.D07G063000	Gohir.A07G052700	Gohir.D07G057100	Gomus.A07G060400	Gomus.D07G061800	Gorai.001G060600	Gotom.A07G062000	Gotom.D07G062700	Y	Y	-
EVM_prediction_Ga07G0623	Gobar.A07G060200	Gobar.D07G060000	Godar.A07G062500	Godar.D07G063200	Gohir.A07G052900	Gohir.D07G057300	Gomus.A07G060800	Gomus.D07G062000	Gorai.001G060800	Gotom.A07G062300	Gotom.D07G063000	Y	-	-
EVM_prediction_Ga07G0622	Gobar.A07G060300	Gobar.D07G060100	Godar.A07G062600	Godar.D07G063300	Gohir.A07G053000	Gohir.D07G057400	Gomus.A07G060900	Gomus.D07G062100	Gorai.001G060900	Gotom.A07G062400	Gotom.D07G063100	Y	Y	-
EVM_prediction_Ga07G0628	Gobar.A07G060400	Gobar.D07G060200	Godar.A07G062700	Godar.D07G063400	Gohir.A07G053100	Gohir.D07G057500	Gomus.A07G061000	Gomus.D07G062200	Gorai.001G061000	Gotom.A07G062500	Gotom.D07G063200	Y	Y	-
EVM_prediction_Ga07G0629	Gobar.A07G060500	Gobar.D07G060300	Godar.A07G062800	Godar.D07G063500	Gohir.A07G053200	Gohir.D07G057600	Gomus.A07G061100	Gomus.D07G062300	Gorai.001G061100	Gotom.A07G062600	Gotom.D07G063300	Y	Y	-
EVM_prediction_Ga07G0630	Gobar.A07G060600	Gobar.D07G060400	Godar.A07G062900	Godar.D07G063600	Gohir.A07G053300	Gohir.D07G057700	Gomus.A07G061200	Gomus.D07G062400	Gorai.001G061200	Gotom.A07G062700	Gotom.D07G063400	Y	Y	-
EVM_prediction_Ga07G0631	Gobar.A07G060700	Gobar.D07G060500	Godar.A07G063000	Godar.D07G063700	Gohir.A07G053400	Gohir.D07G057800	Gomus.A07G061300	Gomus.D07G062500	Gorai.001G061300	Gotom.A07G062800	Gotom.D07G063500	Y	Y	-
EVM_prediction_Ga07G0632	Gobar.A07G060800	Gobar.D07G060600	Godar.A07G063100	Godar.D07G063800	Gohir.A07G053500	Gohir.D07G057900	Gomus.A07G061400	Gomus.D07G062600	Gorai.001G061400	Gotom.A07G062900	Gotom.D07G063600	Y	Y	-
EVM_prediction_Ga07G0635	Gobar.A07G061100	Gobar.D07G060900	Godar.A07G063400	Godar.D07G064100	Gohir.A07G053800	Gohir.D07G058200	Gomus.A07G061700	Gomus.D07G063000	Gorai.001G061700	Gotom.A07G063200	Gotom.D07G063900	Y	Y	-
EVM_prediction_Ga07G0636	Gobar.A07G061200	Gobar.D07G061000	Godar.A07G063500	Godar.D07G064200	Gohir.A07G053900	Gohir.D07G058300	Gomus.A07G061800	Gomus.D07G063100	Gorai.001G061800	Gotom.A07G063300	Gotom.D07G064000	Y	Y	-
EVM_prediction_Ga07G0637	Gobar.A07G061300	Gobar.D07G061100	Godar.A07G063600	Godar.D07G064300	Gohir.A07G054000	Gohir.D07G058400	Gomus.A07G061900	Gomus.D07G063200	Gorai.001G061900	Gotom.A07G063500	Gotom.D07G064100	Y	Y	-
EVM_prediction_Ga07G0638	Gobar.A07G061400	Gobar.D07G061200	Godar.A07G063700	Godar.D07G064400	Gohir.A07G054100	Gohir.D07G058500	Gomus.A07G062000	Gomus.D07G063300	Gorai.001G062000	Gotom.A07G063600	Gotom.D07G064200	Y	Y	-
EVM_prediction_Ga07G0640	Gobar.A07G061500	Gobar.D07G061300	Godar.A07G063800	Godar.D07G064500	Gohir.A07G054300	Gohir.D07G058600	Gomus.A07G062100	Gomus.D07G063400	Gorai.001G062100	Gotom.A07G063800	Gotom.D07G064400	Y	Y	-
EVM_prediction_Ga07G0641	Gobar.A07G061600	Gobar.D07G061400	Godar.A07G063900	Godar.D07G064600	Gohir.A07G054400	Gohir.D07G058700	Gomus.A07G062200	Gomus.D07G063500	Gorai.001G062200	Gotom.A07G063900	Gotom.D07G064500	Y	Y	-
EVM_prediction_Ga07G0642	Gobar.A07G061700	Gobar.D07G061500	Godar.A07G064000	Godar.D07G064700	Gohir.A07G054500	Gohir.D07G058900	Gomus.A07G062300	Gomus.D07G063600	Gorai.001G062300	Gotom.A07G064000	Gotom.D07G064600	Y	-	-
EVM_prediction_Ga07G0650	Gobar.A07G062100	Gobar.D07G062200	Godar.A07G064800	Godar.D07G065400	Gohir.A07G055100	Gohir.D07G059400	Gomus.A07G062900	Gomus.D07G064300	Gorai.001G062900	Gotom.A07G064500	Gotom.D07G065200	Y	Y	Y
EVM_prediction_Ga07G0651	Gobar.A07G062200	Gobar.D07G062300	Godar.A07G064900	Godar.D07G065500	Gohir.A07G055200	Gohir.D07G059500	Gomus.A07G063000	Gomus.D07G064400	Gorai.001G063000	Gotom.A07G064600	Gotom.D07G065400	Y	-	-
EVM_prediction_Ga07G0653	Gobar.A07G062400	Gobar.D07G062500	Godar.A07G065100	Godar.D07G065700	Gohir.A07G055400	Gohir.D07G059700	Gomus.A07G063200	Gomus.D07G064600	Gorai.001G063200	Gotom.A07G064800	Gotom.D07G065700	Y	Y	-
EVM_prediction_Ga07G0659	Gobar.A07G062700	Gobar.D07G063000	Godar.A07G065500	Godar.D07G066100	Gohir.A07G055900	Gohir.D07G060100	Gomus.A07G063600	Gomus.D07G065000	Gorai.001G063800	Gotom.A07G065500	Gotom.D07G066200	Y	Y	-
EVM_prediction_Ga07G0661	Gobar.A07G062800	Gobar.D07G063200	Godar.A07G065600	Godar.D07G066300	Gohir.A07G056000	Gohir.D07G060300	Gomus.A07G063700	Gomus.D07G065200	Gorai.001G064000	Gotom.A07G065700	Gotom.D07G066400	Y	Y	-
EVM_prediction_Ga07G0662	Gobar.A07G062900	Gobar.D07G063300	Godar.A07G065700	Godar.D07G066400	Gohir.A07G056100	Gohir.D07G060400	Gomus.A07G063800	Gomus.D07G065300	Gorai.001G064100	Gotom.A07G065800	Gotom.D07G066500	Y	-	Y
EVM_prediction_Ga07G0663	Gobar.A07G063000	Gobar.D07G063400	Godar.A07G065800	Godar.D07G066500	Gohir.A07G056150	Gohir.D07G060450	Gomus.A07G063900	Gomus.D07G065400	Gorai.001G064200	Gotom.A07G065900	Gotom.D07G066600	Y	Y	-
EVM_prediction_Ga07G0665	Gobar.A07G063200	Gobar.D07G063700	Godar.A07G066100	Godar.D07G066800	Gohir.A07G056400	Gohir.D07G060700	Gomus.A07G064100	Gomus.D07G065800	Gorai.001G064400	Gotom.A07G066200	Gotom.D07G066900	Y	Y	-
EVM_prediction_Ga07G0666	Gobar.A07G063300	Gobar.D07G063800	Godar.A07G066200	Godar.D07G066900	Gohir.A07G056500	Gohir.D07G060800	Gomus.A07G064200	Gomus.D07G065900	Gorai.001G064500	Gotom.A07G066300	Gotom.D07G067000	Y	Y	-
EVM_prediction_Ga07G0668	Gobar.A07G063500	Gobar.D07G064000	Godar.A07G066400	Godar.D07G067100	Gohir.A07G056700	Gohir.D07G061000	Gomus.A07G064400	Gomus.D07G066100	Gorai.001G064700	Gotom.A07G066500	Gotom.D07G067200	Y	-	Y
EVM_prediction_Ga07G0670	Gobar.A07G063700	Gobar.D07G064200	Godar.A07G066700	Godar.D07G067300	Gohir.A07G056900	Gohir.D07G061200	Gomus.A07G064600	Gomus.D07G066300	Gorai.001G064900	Gotom.A07G066800	Gotom.D07G067400	Y	Y	Y
EVM_prediction_Ga07G0671	Gobar.A07G063800	Gobar.D07G064300	Godar.A07G066800	Godar.D07G067400	Gohir.A07G057000	Gohir.D07G061300	Gomus.A07G064700	Gomus.D07G066400	Gorai.001G065000	Gotom.A07G066900	Gotom.D07G067500	Y	Y	-
EVM_prediction_Ga07G0672	Gobar.A07G063900	Gobar.D07G064400	Godar.A07G066900	Godar.D07G067500	Gohir.A07G057100	Gohir.D07G061400	Gomus.A07G064800	Gomus.D07G066500	Gorai.001G065100	Gotom.A07G067000	Gotom.D07G067600	Y	-	-
EVM_prediction_Ga07G0674	Gobar.A07G064100	Gobar.D07G064600	Godar.A07G067100	Godar.D07G067700	Gohir.A07G057200	Gohir.D07G061600	Gomus.A07G065000	Gomus.D07G066700	Gorai.001G065300	Gotom.A07G067200	Gotom.D07G067800	Y	Y	-
EVM_prediction_Ga07G0676	Gobar.A07G064300	Gobar.D07G064800	Godar.A07G067300	Godar.D07G067900	Gohir.A07G057250	Gohir.D07G061800	Gomus.A07G065300	Gomus.D07G066900	Gorai.001G065500	Gotom.A07G067400	Gotom.D07G068000	Y	Y	-
EVM_prediction_Ga07G0677	Gobar.A07G064400	Gobar.D07G064900	Godar.A07G067400	Godar.D07G068000	Gohir.A07G057300	Gohir.D07G061900	Gomus.A07G065400	Gomus.D07G067000	Gorai.001G065600	Gotom.A07G067500	Gotom.D07G068100	Y	Y	-
EVM_prediction_Ga07G0678	Gobar.A07G064500	Gobar.D07G065000	Godar.A07G067500	Godar.D07G068100	Gohir.A07G057400	Gohir.D07G062000	Gomus.A07G065500	Gomus.D07G067100	Gorai.001G065700	Gotom.A07G067600	Gotom.D07G068200	Y	-	-
EVM_prediction_Ga07G0681	Gobar.A07G064600	Gobar.D07G065300	Godar.A07G067600	Godar.D07G068400	Gohir.A07G057500	Gohir.D07G062300	Gomus.A07G065600	Gomus.D07G067400	Gorai.001G065800	Gotom.A07G067700	Gotom.D07G068500	Y	Y	-
EVM_prediction_Ga07G0682	Gobar.A07G064700	Gobar.D07G065400	Godar.A07G067700	Godar.D07G068500	Gohir.A07G057600	Gohir.D07G062400	Gomus.A07G065700	Gomus.D07G067500	Gorai.001G065900	Gotom.A07G067800	Gotom.D07G068600	Y	Y	-
EVM_prediction_Ga07G0683	Gobar.A07G064800	Gobar.D07G065500	Godar.A07G067800	Godar.D07G068600	Gohir.A07G057700	Gohir.D07G062500	Gomus.A07G065800	Gomus.D07G067600	Gorai.001G066000	Gotom.A07G067900	Gotom.D07G068700	Y	Y	-
EVM_prediction_Ga07G0684	Gobar.A07G064900	Gobar.D07G065600	Godar.A07G067900	Godar.D07G068700	Gohir.A07G057800	Gohir.D07G062600	Gomus.A07G065900	Gomus.D07G067700	Gorai.001G066100	Gotom.A07G068000	Gotom.D07G068800	Y	Y	-
EVM_prediction_Ga07G0685	Gobar.A07G065000	Gobar.D07G065700	Godar.A07G068000	Godar.D07G068800	Gohir.A07G057900	Gohir.D07G062700	Gomus.A07G066000	Gomus.D07G067800	Gorai.001G066200	Gotom.A07G068100	Gotom.D07G068900	Y	Y	-
EVM_prediction_Ga07G0690	Gobar.A07G065200	Gobar.D07G066000	Godar.A07G068200	Godar.D07G069100	Gohir.A07G058100	Gohir.D07G062900	Gomus.A07G066300	Gomus.D07G068100	Gorai.001G066400	Gotom.A07G068500	Gotom.D07G069200	Y	Y	-
EVM_prediction_Ga07G0692	Gobar.A07G065500	Gobar.D07G066200	Godar.A07G068400	Godar.D07G069400	Gohir.A07G058300	Gohir.D07G063100	Gomus.A07G066500	Gomus.D07G068300	Gorai.001G066600	Gotom.A07G068700	Gotom.D07G069400	Y	Y	-
EVM_prediction_Ga07G0693	Gobar.A07G065600	Gobar.D07G066300	Godar.A07G068500	Godar.D07G069500	Gohir.A07G058400	Gohir.D07G063300	Gomus.A07G066600	Gomus.D07G068400	Gorai.001G066800	Gotom.A07G068800	Gotom.D07G069500	Y	Y	-
EVM_prediction_Ga07G0694	Gobar.A07G065700	Gobar.D07G066400	Godar.A07G068600	Godar.D07G069600	Gohir.A07G058500	Gohir.D07G063400	Gomus.A07G066700	Gomus.D07G068500	Gorai.001G066900	Gotom.A07G068900	Gotom.D07G069600	Y	Y	Y
EVM_prediction_Ga07G0696	Gobar.A07G065900	Gobar.D07G066600	Godar.A07G068800	Godar.D07G069800	Gohir.A07G058700	Gohir.D07G063600	Gomus.A07G066900	Gomus.D07G068700	Gorai.001G067100	Gotom.A07G069100	Gotom.D07G069800	Y	-	-
EVM_prediction_Ga07G0698	Gobar.A07G066100	Gobar.D07G066700	Godar.A07G069000	Godar.D07G070000	Gohir.A07G058832	Gohir.D07G063700	Gomus.A07G067100	Gomus.D07G068900	Gorai.001G067300	Gotom.A07G069300	Gotom.D07G070000	Y	Y	-
EVM_prediction_Ga07G0702	Gobar.A07G066400	Gobar.D07G067100	Godar.A07G069300	Godar.D07G070400	Gohir.A07G059300	Gohir.D07G064100	Gomus.A07G067600	Gomus.D07G069400	Gorai.001G067600	Gotom.A07G069600	Gotom.D07G070400	Y	Y	-
EVM_prediction_Ga07G0703	Gobar.A07G066500	Gobar.D07G067200	Godar.A07G069400	Godar.D07G070500	Gohir.A07G059400	Gohir.D07G064200	Gomus.A07G067700	Gomus.D07G069500	Gorai.001G067700	Gotom.A07G069700	Gotom.D07G070500	Y	-	Y
EVM_prediction_Ga07G0704	Gobar.A07G066600	Gobar.D07G067400	Godar.A07G069500	Godar.D07G070700	Gohir.A07G059500	Gohir.D07G064300	Gomus.A07G067800	Gomus.D07G069600	Gorai.001G067900	Gotom.A07G069800	Gotom.D07G070600	Y	Y	-
EVM_prediction_Ga07G0705	Gobar.A07G066800	Gobar.D07G067500	Godar.A07G069700	Godar.D07G070800	Gohir.A07G059700	Gohir.D07G064400	Gomus.A07G067900	Gomus.D07G069700	Gorai.001G068000	Gotom.A07G070000	Gotom.D07G070700	Y	Y	Y
EVM_prediction_Ga07G0706	Gobar.A07G067200	Gobar.D07G067600	Godar.A07G070100	Godar.D07G070900	Gohir.A07G059900	Gohir.D07G064500	Gomus.A07G068100	Gomus.D07G069800	Gorai.001G068100	Gotom.A07G070200	Gotom.D07G070800	Y	Y	-
EVM_prediction_Ga07G0707	Gobar.A07G067300	Gobar.D07G067700	Godar.A07G070200	Godar.D07G071000	Gohir.A07G060000	Gohir.D07G064700	Gomus.A07G068200	Gomus.D07G069900	Gorai.001G068200	Gotom.A07G070300	Gotom.D07G070900	Y	Y	-
EVM_prediction_Ga07G0708	Gobar.A07G067500	Gobar.D07G067800	Godar.A07G070400	Godar.D07G071100	Gohir.A07G060100	Gohir.D07G064800	Gomus.A07G068300	Gomus.D07G070000	Gorai.001G068300	Gotom.A07G070400	Gotom.D07G071000	Y	Y	-
EVM_prediction_Ga07G0710	Gobar.A07G067600	Gobar.D07G067900	Godar.A07G070500	Godar.D07G071200	Gohir.A07G060200	Gohir.D07G064900	Gomus.A07G068400	Gomus.D07G070100	Gorai.001G068400	Gotom.A07G070500	Gotom.D07G071100	Y	Y	-
EVM_prediction_Ga07G0713	Gobar.A07G067800	Gobar.D07G068100	Godar.A07G070700	Godar.D07G071400	Gohir.A07G060400	Gohir.D07G065100	Gomus.A07G068600	Gomus.D07G070300	Gorai.001G068600	Gotom.A07G070700	Gotom.D07G071300	Y	-	-
EVM_prediction_Ga07G0714	Gobar.A07G067900	Gobar.D07G068200	Godar.A07G070800	Godar.D07G071500	Gohir.A07G060500	Gohir.D07G065200	Gomus.A07G068700	Gomus.D07G070500	Gorai.001G068700	Gotom.A07G070800	Gotom.D07G071400	Y	Y	-
EVM_prediction_Ga07G0715	Gobar.A07G068000	Gobar.D07G068300	Godar.A07G071100	Godar.D07G071600	Gohir.A07G060700	Gohir.D07G065400	Gomus.A07G068900	Gomus.D07G070600	Gorai.001G068900	Gotom.A07G071000	Gotom.D07G071500	Y	Y	Y
EVM_prediction_Ga07G0717	Gobar.A07G068200	Gobar.D07G068500	Godar.A07G071300	Godar.D07G071800	Gohir.A07G060900	Gohir.D07G065600	Gomus.A07G069100	Gomus.D07G070800	Gorai.001G069100	Gotom.A07G071200	Gotom.D07G071800	Y	Y	-
EVM_prediction_Ga07G0718	Gobar.A07G068400	Gobar.D07G068800	Godar.A07G071500	Godar.D07G072100	Gohir.A07G061100	Gohir.D07G065800	Gomus.A07G069300	Gomus.D07G071100	Gorai.001G069400	Gotom.A07G071400	Gotom.D07G072100	Y	Y	-
EVM_prediction_Ga07G0719	Gobar.A07G068500	Gobar.D07G068900	Godar.A07G071600	Godar.D07G072200	Gohir.A07G061200	Gohir.D07G065900	Gomus.A07G069400	Gomus.D07G071200	Gorai.001G069500	Gotom.A07G071500	Gotom.D07G072200	Y	Y	-
EVM_prediction_Ga07G0722	Gobar.A07G068800	Gobar.D07G069100	Godar.A07G071900	Godar.D07G072400	Gohir.A07G061400	Gohir.D07G066100	Gomus.A07G069700	Gomus.D07G071400	Gorai.001G069700	Gotom.A07G071800	Gotom.D07G072400	Y	Y	-
EVM_prediction_Ga07G0723	Gobar.A07G069000	Gobar.D07G069200	Godar.A07G072100	Godar.D07G072500	Gohir.A07G061500	Gohir.D07G066200	Gomus.A07G069800	Gomus.D07G071500	Gorai.001G069800	Gotom.A07G071900	Gotom.D07G072500	Y	Y	-
EVM_prediction_Ga07G0725	Gobar.A07G069100	Gobar.D07G069300	Godar.A07G072200	Godar.D07G072600	Gohir.A07G061600	Gohir.D07G066300	Gomus.A07G069900	Gomus.D07G071600	Gorai.001G069900	Gotom.A07G072000	Gotom.D07G072600	Y	Y	-
EVM_prediction_Ga07G0726	Gobar.A07G069200	Gobar.D07G069400	Godar.A07G072300	Godar.D07G072700	Gohir.A07G061700	Gohir.D07G066400	Gomus.A07G070000	Gomus.D07G071700	Gorai.001G070000	Gotom.A07G072100	Gotom.D07G072700	Y	Y	-
EVM_prediction_Ga07G0728	Gobar.A07G069300	Gobar.D07G069500	Godar.A07G072400	Godar.D07G072800	Gohir.A07G061750	Gohir.D07G066450	Gomus.A07G070100	Gomus.D07G071800	Gorai.001G070100	Gotom.A07G072300	Gotom.D07G072800	Y	-	-
EVM_prediction_Ga07G0729	Gobar.A07G069400	Gobar.D07G069600	Godar.A07G072500	Godar.D07G072900	Gohir.A07G061800	Gohir.D07G066500	Gomus.A07G070200	Gomus.D07G071900	Gorai.001G070200	Gotom.A07G072400	Gotom.D07G072900	Y	Y	-
EVM_prediction_Ga05G3015	Gobar.A07G069500	Gobar.D07G069700	Godar.A07G072600	Godar.D07G073000	Gohir.A07G061900	Gohir.D07G066600	Gomus.A07G070300	Gomus.D07G072000	Gorai.001G070300	Gotom.A07G072500	Gotom.D07G073000	Y	Y	Y
EVM_prediction_Ga07G0730	Gobar.A07G070000	Gobar.D07G070000	Godar.A07G073300	Godar.D07G073300	Gohir.A07G062300	Gohir.D07G066900	Gomus.A07G070700	Gomus.D07G072200	Gorai.001G070500	Gotom.A07G072900	Gotom.D07G073300	Y	Y	-
EVM_prediction_Ga07G0731	Gobar.A07G070100	Gobar.D07G070100	Godar.A07G073400	Godar.D07G073400	Gohir.A07G062400	Gohir.D07G067000	Gomus.A07G070800	Gomus.D07G072300	Gorai.001G070600	Gotom.A07G073000	Gotom.D07G073400	Y	Y	-
EVM_prediction_Ga07G0732	Gobar.A07G070200	Gobar.D07G070200	Godar.A07G073500	Godar.D07G073500	Gohir.A07G062500	Gohir.D07G067100	Gomus.A07G070900	Gomus.D07G072400	Gorai.001G070700	Gotom.A07G073100	Gotom.D07G073500	Y	-	-
EVM_prediction_Ga07G0733	Gobar.A07G070300	Gobar.D07G070300	Godar.A07G073600	Godar.D07G073600	Gohir.A07G062600	Gohir.D07G067200	Gomus.A07G071000	Gomus.D07G072500	Gorai.001G070800	Gotom.A07G073200	Gotom.D07G073600	Y	Y	-
EVM_prediction_Ga07G0734	Gobar.A07G070400	Gobar.D07G070400	Godar.A07G073700	Godar.D07G073700	Gohir.A07G062700	Gohir.D07G067300	Gomus.A07G071100	Gomus.D07G072600	Gorai.001G070900	Gotom.A07G073300	Gotom.D07G073700	Y	Y	-
EVM_prediction_Ga07G0735	Gobar.A07G070500	Gobar.D07G070500	Godar.A07G073800	Godar.D07G073800	Gohir.A07G062800	Gohir.D07G067400	Gomus.A07G071200	Gomus.D07G072700	Gorai.001G071000	Gotom.A07G073400	Gotom.D07G073800	Y	Y	-
EVM_prediction_Ga07G0736	Gobar.A07G070600	Gobar.D07G070600	Godar.A07G073900	Godar.D07G073900	Gohir.A07G062900	Gohir.D07G067500	Gomus.A07G071300	Gomus.D07G072800	Gorai.001G071100	Gotom.A07G073500	Gotom.D07G073900	Y	Y	-
EVM_prediction_Ga07G0737	Gobar.A07G070700	Gobar.D07G070700	Godar.A07G074000	Godar.D07G074000	Gohir.A07G063000	Gohir.D07G067600	Gomus.A07G071400	Gomus.D07G072900	Gorai.001G071200	Gotom.A07G073600	Gotom.D07G074000	Y	Y	-
EVM_prediction_Ga07G0738	Gobar.A07G070800	Gobar.D07G070800	Godar.A07G074100	Godar.D07G074100	Gohir.A07G063100	Gohir.D07G067800	Gomus.A07G071500	Gomus.D07G073000	Gorai.001G071300	Gotom.A07G073700	Gotom.D07G074100	Y	Y	-
EVM_prediction_Ga07G0739	Gobar.A07G070900	Gobar.D07G070900	Godar.A07G074200	Godar.D07G074200	Gohir.A07G063200	Gohir.D07G067900	Gomus.A07G071600	Gomus.D07G073100	Gorai.001G071400	Gotom.A07G073800	Gotom.D07G074200	Y	Y	Y
EVM_prediction_Ga07G0740	Gobar.A07G071000	Gobar.D07G071000	Godar.A07G074300	Godar.D07G074300	Gohir.A07G063300	Gohir.D07G068000	Gomus.A07G071700	Gomus.D07G073200	Gorai.001G071500	Gotom.A07G073900	Gotom.D07G074300	Y	Y	-
EVM_prediction_Ga07G0741	Gobar.A07G071100	Gobar.D07G071100	Godar.A07G074400	Godar.D07G074400	Gohir.A07G063400	Gohir.D07G068100	Gomus.A07G071800	Gomus.D07G073300	Gorai.001G071600	Gotom.A07G074000	Gotom.D07G074400	Y	Y	-
EVM_prediction_Ga07G0742	Gobar.A07G071200	Gobar.D07G071200	Godar.A07G074500	Godar.D07G074500	Gohir.A07G063500	Gohir.D07G068200	Gomus.A07G071900	Gomus.D07G073400	Gorai.001G071700	Gotom.A07G074100	Gotom.D07G074500	Y	Y	-
EVM_prediction_Ga07G0744	Gobar.A07G071300	Gobar.D07G071300	Godar.A07G074700	Godar.D07G074600	Gohir.A07G063600	Gohir.D07G068300	Gomus.A07G072100	Gomus.D07G073500	Gorai.001G071800	Gotom.A07G074300	Gotom.D07G074600	Y	Y	-
EVM_prediction_Ga07G0745	Gobar.A07G071400	Gobar.D07G071400	Godar.A07G074800	Godar.D07G074700	Gohir.A07G063650	Gohir.D07G068400	Gomus.A07G072200	Gomus.D07G073600	Gorai.001G071900	Gotom.A07G074400	Gotom.D07G074700	Y	Y	Y
EVM_prediction_Ga07G0746	Gobar.A07G071500	Gobar.D07G071500	Godar.A07G074900	Godar.D07G074800	Gohir.A07G063700	Gohir.D07G068500	Gomus.A07G072300	Gomus.D07G073700	Gorai.001G072000	Gotom.A07G074500	Gotom.D07G074800	Y	-	-
EVM_prediction_Ga07G0747	Gobar.A07G071600	Gobar.D07G071600	Godar.A07G075000	Godar.D07G074900	Gohir.A07G063800	Gohir.D07G068600	Gomus.A07G072400	Gomus.D07G073800	Gorai.001G072100	Gotom.A07G074600	Gotom.D07G074900	Y	-	-
EVM_prediction_Ga07G0749	Gobar.A07G071700	Gobar.D07G071700	Godar.A07G075100	Godar.D07G075000	Gohir.A07G063900	Gohir.D07G068700	Gomus.A07G072500	Gomus.D07G073900	Gorai.001G072200	Gotom.A07G074700	Gotom.D07G075000	Y	Y	-
EVM_prediction_Ga07G0750	Gobar.A07G071800	Gobar.D07G071800	Godar.A07G075200	Godar.D07G075100	Gohir.A07G064000	Gohir.D07G068800	Gomus.A07G072600	Gomus.D07G074000	Gorai.001G072300	Gotom.A07G074800	Gotom.D07G075100	Y	-	-
EVM_prediction_Ga07G0751	Gobar.A07G071900	Gobar.D07G071900	Godar.A07G075300	Godar.D07G075300	Gohir.A07G064100	Gohir.D07G068900	Gomus.A07G072700	Gomus.D07G074100	Gorai.001G072400	Gotom.A07G074900	Gotom.D07G075400	Y	Y	-
EVM_prediction_Ga07G0752	Gobar.A07G072000	Gobar.D07G072000	Godar.A07G075400	Godar.D07G075400	Gohir.A07G064200	Gohir.D07G069000	Gomus.A07G072800	Gomus.D07G074200	Gorai.001G072500	Gotom.A07G075000	Gotom.D07G075500	Y	-	-
EVM_prediction_Ga07G0753	Gobar.A07G072100	Gobar.D07G072100	Godar.A07G075500	Godar.D07G075500	Gohir.A07G064300	Gohir.D07G069100	Gomus.A07G072900	Gomus.D07G074300	Gorai.001G072600	Gotom.A07G075100	Gotom.D07G075600	Y	Y	-
EVM_prediction_Ga07G0754	Gobar.A07G072200	Gobar.D07G072200	Godar.A07G075600	Godar.D07G075600	Gohir.A07G064400	Gohir.D07G069200	Gomus.A07G073000	Gomus.D07G074400	Gorai.001G072700	Gotom.A07G075200	Gotom.D07G075700	Y	Y	-
EVM_prediction_Ga07G0755	Gobar.A07G072300	Gobar.D07G072300	Godar.A07G075700	Godar.D07G075700	Gohir.A07G064500	Gohir.D07G069300	Gomus.A07G073100	Gomus.D07G074500	Gorai.001G072800	Gotom.A07G075300	Gotom.D07G075800	Y	Y	-
EVM_prediction_Ga07G0757	Gobar.A07G072600	Gobar.D07G072900	Godar.A07G076000	Godar.D07G076300	Gohir.A07G064700	Gohir.D07G069600	Gomus.A07G073500	Gomus.D07G075200	Gorai.001G073200	Gotom.A07G075600	Gotom.D07G076400	Y	Y	-
EVM_prediction_Ga07G0760	Gobar.A07G073000	Gobar.D07G073100	Godar.A07G076500	Godar.D07G076500	Gohir.A07G065100	Gohir.D07G069800	Gomus.A07G073800	Gomus.D07G075400	Gorai.001G073600	Gotom.A07G076100	Gotom.D07G076700	Y	Y	-
EVM_prediction_Ga07G0762	Gobar.A07G073300	Gobar.D07G073200	Godar.A07G076900	Godar.D07G076600	Gohir.A07G065400	Gohir.D07G069900	Gomus.A07G074100	Gomus.D07G075500	Gorai.001G073800	Gotom.A07G076500	Gotom.D07G076800	Y	-	-
EVM_prediction_Ga07G0763	Gobar.A07G073400	Gobar.D07G073300	Godar.A07G077000	Godar.D07G076700	Gohir.A07G065500	Gohir.D07G070000	Gomus.A07G074200	Gomus.D07G075600	Gorai.001G073900	Gotom.A07G076600	Gotom.D07G076900	Y	Y	-
EVM_prediction_Ga07G0764	Gobar.A07G073500	Gobar.D07G073400	Godar.A07G077100	Godar.D07G076800	Gohir.A07G065600	Gohir.D07G070100	Gomus.A07G074300	Gomus.D07G075700	Gorai.001G074000	Gotom.A07G076700	Gotom.D07G077000	Y	Y	-
EVM_prediction_Ga07G0765	Gobar.A07G073600	Gobar.D07G073500	Godar.A07G077300	Godar.D07G077000	Gohir.A07G065700	Gohir.D07G070200	Gomus.A07G074400	Gomus.D07G075800	Gorai.001G074100	Gotom.A07G076900	Gotom.D07G077100	Y	Y	-
EVM_prediction_Ga07G0767	Gobar.A07G073700	Gobar.D07G073600	Godar.A07G077400	Godar.D07G077100	Gohir.A07G065800	Gohir.D07G070300	Gomus.A07G074500	Gomus.D07G075900	Gorai.001G074200	Gotom.A07G077000	Gotom.D07G077200	Y	Y	-
EVM_prediction_Ga07G0769	Gobar.A07G073900	Gobar.D07G073800	Godar.A07G077600	Godar.D07G077300	Gohir.A07G066000	Gohir.D07G070500	Gomus.A07G074700	Gomus.D07G076100	Gorai.001G074400	Gotom.A07G077200	Gotom.D07G077400	Y	Y	-
EVM_prediction_Ga07G0770	Gobar.A07G074000	Gobar.D07G073900	Godar.A07G077700	Godar.D07G077400	Gohir.A07G066100	Gohir.D07G070600	Gomus.A07G074800	Gomus.D07G076200	Gorai.001G074500	Gotom.A07G077300	Gotom.D07G077500	Y	Y	-
EVM_prediction_Ga07G0771	Gobar.A07G074200	Gobar.D07G074000	Godar.A07G077800	Godar.D07G077500	Gohir.A07G066200	Gohir.D07G070700	Gomus.A07G075000	Gomus.D07G076300	Gorai.001G074600	Gotom.A07G077400	Gotom.D07G077600	Y	Y	-
EVM_prediction_Ga07G0772	Gobar.A07G074300	Gobar.D07G074100	Godar.A07G077900	Godar.D07G077600	Gohir.A07G066300	Gohir.D07G070800	Gomus.A07G075100	Gomus.D07G076400	Gorai.001G074700	Gotom.A07G077500	Gotom.D07G077700	Y	Y	-
EVM_prediction_Ga07G0773	Gobar.A07G074400	Gobar.D07G074300	Godar.A07G078000	Godar.D07G077800	Gohir.A07G066400	Gohir.D07G070900	Gomus.A07G075200	Gomus.D07G076600	Gorai.001G074900	Gotom.A07G077600	Gotom.D07G078000	Y	-	-
EVM_prediction_Ga07G0774	Gobar.A07G074500	Gobar.D07G074400	Godar.A07G078100	Godar.D07G077900	Gohir.A07G066500	Gohir.D07G071000	Gomus.A07G075300	Gomus.D07G076700	Gorai.001G075000	Gotom.A07G077700	Gotom.D07G078100	Y	Y	-
EVM_prediction_Ga07G0778	Gobar.A07G074800	Gobar.D07G074700	Godar.A07G078400	Godar.D07G078200	Gohir.A07G066800	Gohir.D07G071400	Gomus.A07G075600	Gomus.D07G077000	Gorai.001G075300	Gotom.A07G078000	Gotom.D07G078500	Y	Y	-
EVM_prediction_Ga07G0780	Gobar.A07G074900	Gobar.D07G074800	Godar.A07G078500	Godar.D07G078300	Gohir.A07G066900	Gohir.D07G071500	Gomus.A07G075700	Gomus.D07G077100	Gorai.001G075400	Gotom.A07G078100	Gotom.D07G078600	Y	Y	-
EVM_prediction_Ga07G0783	Gobar.A07G075000	Gobar.D07G074900	Godar.A07G078600	Godar.D07G078400	Gohir.A07G067000	Gohir.D07G071600	Gomus.A07G075800	Gomus.D07G077200	Gorai.001G075600	Gotom.A07G078200	Gotom.D07G078700	Y	Y	-
EVM_prediction_Ga07G0784	Gobar.A07G075100	Gobar.D07G075000	Godar.A07G078700	Godar.D07G078500	Gohir.A07G067100	Gohir.D07G071700	Gomus.A07G075900	Gomus.D07G077300	Gorai.001G075800	Gotom.A07G078300	Gotom.D07G078800	Y	-	-
EVM_prediction_Ga07G0786	Gobar.A07G075400	Gobar.D07G075400	Godar.A07G079000	Godar.D07G078800	Gohir.A07G067400	Gohir.D07G072000	Gomus.A07G076200	Gomus.D07G077700	Gorai.001G076200	Gotom.A07G078600	Gotom.D07G079200	Y	Y	-
EVM_prediction_Ga07G0788	Gobar.A07G075600	Gobar.D07G075900	Godar.A07G079200	Godar.D07G079200	Gohir.A07G067600	Gohir.D07G072200	Gomus.A07G076400	Gomus.D07G078000	Gorai.001G076400	Gotom.A07G078800	Gotom.D07G079500	Y	-	-
EVM_prediction_Ga07G0789	Gobar.A07G075700	Gobar.D07G076000	Godar.A07G079300	Godar.D07G079300	Gohir.A07G067700	Gohir.D07G072300	Gomus.A07G076500	Gomus.D07G078100	Gorai.001G076500	Gotom.A07G078900	Gotom.D07G079600	Y	Y	-
EVM_prediction_Ga07G0790	Gobar.A07G075800	Gobar.D07G076100	Godar.A07G079400	Godar.D07G079400	Gohir.A07G067800	Gohir.D07G072400	Gomus.A07G076600	Gomus.D07G078200	Gorai.001G076600	Gotom.A07G079000	Gotom.D07G079700	Y	Y	-
EVM_prediction_Ga07G0791	Gobar.A07G075900	Gobar.D07G076200	Godar.A07G079500	Godar.D07G079500	Gohir.A07G067900	Gohir.D07G072500	Gomus.A07G076700	Gomus.D07G078300	Gorai.001G076700	Gotom.A07G079100	Gotom.D07G079800	Y	Y	-
EVM_prediction_Ga07G0792	Gobar.A07G076000	Gobar.D07G076300	Godar.A07G079600	Godar.D07G079700	Gohir.A07G068000	Gohir.D07G072600	Gomus.A07G076800	Gomus.D07G078500	Gorai.001G076800	Gotom.A07G079200	Gotom.D07G079900	Y	Y	-
EVM_prediction_Ga07G0793	Gobar.A07G076200	Gobar.D07G076400	Godar.A07G079800	Godar.D07G079800	Gohir.A07G068200	Gohir.D07G072700	Gomus.A07G077000	Gomus.D07G078600	Gorai.001G076900	Gotom.A07G079400	Gotom.D07G080000	Y	Y	-
EVM_prediction_Ga07G0794	Gobar.A07G076300	Gobar.D07G076500	Godar.A07G079900	Godar.D07G079900	Gohir.A07G068300	Gohir.D07G072800	Gomus.A07G077100	Gomus.D07G078700	Gorai.001G077000	Gotom.A07G079500	Gotom.D07G080100	Y	-	-
EVM_prediction_Ga07G0796	Gobar.A07G076400	Gobar.D07G076600	Godar.A07G080000	Godar.D07G080000	Gohir.A07G068400	Gohir.D07G072900	Gomus.A07G077200	Gomus.D07G078800	Gorai.001G077100	Gotom.A07G079600	Gotom.D07G080200	Y	Y	-
EVM_prediction_Ga07G0797	Gobar.A07G076500	Gobar.D07G076700	Godar.A07G080100	Godar.D07G080100	Gohir.A07G068500	Gohir.D07G073000	Gomus.A07G077300	Gomus.D07G078900	Gorai.001G077200	Gotom.A07G079700	Gotom.D07G080300	Y	Y	-
EVM_prediction_Ga07G0798	Gobar.A07G076600	Gobar.D07G076800	Godar.A07G080300	Godar.D07G080200	Gohir.A07G068600	Gohir.D07G073100	Gomus.A07G077400	Gomus.D07G079000	Gorai.001G077300	Gotom.A07G079900	Gotom.D07G080400	Y	Y	-
EVM_prediction_Ga07G0801	Gobar.A07G076800	Gobar.D07G077000	Godar.A07G080500	Godar.D07G080400	Gohir.A07G068800	Gohir.D07G073300	Gomus.A07G077600	Gomus.D07G079200	Gorai.001G077500	Gotom.A07G080100	Gotom.D07G080600	Y	Y	-
EVM_prediction_Ga07G0805	Gobar.A07G077100	Gobar.D07G077300	Godar.A07G080800	Godar.D07G080700	Gohir.A07G069200	Gohir.D07G073600	Gomus.A07G077900	Gomus.D07G079500	Gorai.001G077800	Gotom.A07G080400	Gotom.D07G080900	Y	Y	Y
EVM_prediction_Ga07G0811	Gobar.A07G077700	Gobar.D07G077900	Godar.A07G081400	Godar.D07G081300	Gohir.A07G069566	Gohir.D07G074200	Gomus.A07G078500	Gomus.D07G080100	Gorai.001G078400	Gotom.A07G080800	Gotom.D07G081500	Y	-	Y
EVM_prediction_Ga07G0812	Gobar.A07G077900	Gobar.D07G078000	Godar.A07G081600	Godar.D07G081400	Gohir.A07G069700	Gohir.D07G074300	Gomus.A07G078600	Gomus.D07G080200	Gorai.001G078500	Gotom.A07G081000	Gotom.D07G081600	Y	-	-
EVM_prediction_Ga07G0815	Gobar.A07G078100	Gobar.D07G078200	Godar.A07G081800	Godar.D07G081700	Gohir.A07G069800	Gohir.D07G074500	Gomus.A07G078800	Gomus.D07G080400	Gorai.001G078700	Gotom.A07G081200	Gotom.D07G081800	Y	Y	-
EVM_prediction_Ga07G0819	Gobar.A07G078500	Gobar.D07G078500	Godar.A07G082300	Godar.D07G082200	Gohir.A07G070400	Gohir.D07G074900	Gomus.A07G079200	Gomus.D07G080700	Gorai.001G079000	Gotom.A07G081700	Gotom.D07G082100	Y	Y	-
EVM_prediction_Ga07G0820	Gobar.A07G078600	Gobar.D07G078700	Godar.A07G082400	Godar.D07G082400	Gohir.A07G070500	Gohir.D07G075000	Gomus.A07G079300	Gomus.D07G080800	Gorai.001G079100	Gotom.A07G081800	Gotom.D07G082200	Y	Y	-
EVM_prediction_Ga07G0821	Gobar.A07G078700	Gobar.D07G078800	Godar.A07G082500	Godar.D07G082500	Gohir.A07G070600	Gohir.D07G075100	Gomus.A07G079400	Gomus.D07G080900	Gorai.001G079200	Gotom.A07G081900	Gotom.D07G082300	Y	Y	-
EVM_prediction_Ga07G0822	Gobar.A07G078800	Gobar.D07G078900	Godar.A07G082600	Godar.D07G082600	Gohir.A07G070700	Gohir.D07G075200	Gomus.A07G079500	Gomus.D07G081000	Gorai.001G079300	Gotom.A07G082000	Gotom.D07G082400	Y	Y	-
EVM_prediction_Ga07G0824	Gobar.A07G079000	Gobar.D07G079400	Godar.A07G082800	Godar.D07G083100	Gohir.A07G070900	Gohir.D07G075500	Gomus.A07G079700	Gomus.D07G081500	Gorai.001G079700	Gotom.A07G082200	Gotom.D07G082800	Y	-	-
EVM_prediction_Ga07G0826	Gobar.A07G079100	Gobar.D07G079500	Godar.A07G083000	Godar.D07G083200	Gohir.A07G071100	Gohir.D07G075600	Gomus.A07G079800	Gomus.D07G081800	Gorai.001G079800	Gotom.A07G082400	Gotom.D07G083000	Y	Y	-
EVM_prediction_Ga07G0829	Gobar.A07G079200	Gobar.D07G079600	Godar.A07G083100	Godar.D07G083300	Gohir.A07G071200	Gohir.D07G075700	Gomus.A07G079900	Gomus.D07G081900	Gorai.001G079900	Gotom.A07G082600	Gotom.D07G083200	Y	Y	Y
EVM_prediction_Ga07G0832	Gobar.A07G079400	Gobar.D07G079900	Godar.A07G083300	Godar.D07G083700	Gohir.A07G071500	Gohir.D07G076000	Gomus.A07G080200	Gomus.D07G082200	Gorai.001G080200	Gotom.A07G082900	Gotom.D07G083600	Y	Y	-
EVM_prediction_Ga07G0840	Gobar.A07G079900	Gobar.D07G080200	Godar.A07G083900	Godar.D07G084100	Gohir.A07G072000	Gohir.D07G076200	Gomus.A07G080800	Gomus.D07G082700	Gorai.001G080700	Gotom.A07G083500	Gotom.D07G084000	Y	Y	-
EVM_prediction_Ga07G0850	Gobar.A07G080100	Gobar.D07G081200	Godar.A07G084800	Godar.D07G085000	Gohir.A07G072800	Gohir.D07G077400	Gomus.A07G081700	Gomus.D07G083700	Gorai.001G081900	Gotom.A07G084300	Gotom.D07G085000	Y	Y	-
EVM_prediction_Ga07G0851	Gobar.A07G080200	Gobar.D07G081300	Godar.A07G084900	Godar.D07G085100	Gohir.A07G072900	Gohir.D07G077500	Gomus.A07G081800	Gomus.D07G083800	Gorai.001G082000	Gotom.A07G084400	Gotom.D07G085100	Y	Y	-
EVM_prediction_Ga07G0859	Gobar.A07G080700	Gobar.D07G081400	Godar.A07G085400	Godar.D07G085700	Gohir.A07G073400	Gohir.D07G078100	Gomus.A07G082400	Gomus.D07G084300	Gorai.001G082500	Gotom.A07G085000	Gotom.D07G085700	Y	-	-
EVM_prediction_Ga07G0860	Gobar.A07G080800	Gobar.D07G081500	Godar.A07G085500	Godar.D07G085800	Gohir.A07G073500	Gohir.D07G078200	Gomus.A07G082500	Gomus.D07G084400	Gorai.001G082600	Gotom.A07G085100	Gotom.D07G085800	Y	Y	-
EVM_prediction_Ga07G0861	Gobar.A07G080900	Gobar.D07G081600	Godar.A07G085600	Godar.D07G085900	Gohir.A07G073600	Gohir.D07G078300	Gomus.A07G082600	Gomus.D07G084500	Gorai.001G082700	Gotom.A07G085200	Gotom.D07G085900	Y	Y	-
EVM_prediction_Ga07G0862	Gobar.A07G081000	Gobar.D07G081700	Godar.A07G085700	Godar.D07G086000	Gohir.A07G073700	Gohir.D07G078400	Gomus.A07G082700	Gomus.D07G084600	Gorai.001G082800	Gotom.A07G085300	Gotom.D07G086000	Y	Y	-
EVM_prediction_Ga07G0863	Gobar.A07G081200	Gobar.D07G081800	Godar.A07G085800	Godar.D07G086100	Gohir.A07G073800	Gohir.D07G078500	Gomus.A07G082800	Gomus.D07G084700	Gorai.001G082900	Gotom.A07G085400	Gotom.D07G086100	Y	Y	-
EVM_prediction_Ga07G0865	Gobar.A07G081400	Gobar.D07G082100	Godar.A07G086000	Godar.D07G086400	Gohir.A07G074000	Gohir.D07G078700	Gomus.A07G083000	Gomus.D07G085000	Gorai.001G083200	Gotom.A07G085600	Gotom.D07G086400	Y	Y	-
EVM_prediction_Ga07G0866	Gobar.A07G081500	Gobar.D07G082200	Godar.A07G086100	Godar.D07G086500	Gohir.A07G074100	Gohir.D07G078800	Gomus.A07G083100	Gomus.D07G085100	Gorai.001G083300	Gotom.A07G085700	Gotom.D07G086500	Y	Y	-
EVM_prediction_Ga07G0867	Gobar.A07G081600	Gobar.D07G082400	Godar.A07G086200	Godar.D07G086700	Gohir.A07G074200	Gohir.D07G078900	Gomus.A07G083200	Gomus.D07G085200	Gorai.001G083400	Gotom.A07G085800	Gotom.D07G086600	Y	Y	-
EVM_prediction_Ga07G0869	Gobar.A07G081800	Gobar.D07G082600	Godar.A07G086400	Godar.D07G086900	Gohir.A07G074300	Gohir.D07G079000	Gomus.A07G083400	Gomus.D07G085400	Gorai.001G083600	Gotom.A07G086000	Gotom.D07G086800	Y	Y	-
EVM_prediction_Ga07G0870	Gobar.A07G081900	Gobar.D07G082700	Godar.A07G086500	Godar.D07G087000	Gohir.A07G074400	Gohir.D07G079100	Gomus.A07G083500	Gomus.D07G085500	Gorai.001G083700	Gotom.A07G086100	Gotom.D07G086900	Y	Y	-
EVM_prediction_Ga07G0871	Gobar.A07G082000	Gobar.D07G082800	Godar.A07G086600	Godar.D07G087100	Gohir.A07G074500	Gohir.D07G079200	Gomus.A07G083600	Gomus.D07G085600	Gorai.001G083800	Gotom.A07G086200	Gotom.D07G087000	Y	Y	Y
EVM_prediction_Ga07G0872	Gobar.A07G082100	Gobar.D07G082900	Godar.A07G086700	Godar.D07G087200	Gohir.A07G074600	Gohir.D07G079300	Gomus.A07G083700	Gomus.D07G085700	Gorai.001G083900	Gotom.A07G086300	Gotom.D07G087100	Y	Y	-
EVM_prediction_Ga07G0873	Gobar.A07G082200	Gobar.D07G083000	Godar.A07G086800	Godar.D07G087300	Gohir.A07G074700	Gohir.D07G079400	Gomus.A07G083800	Gomus.D07G085800	Gorai.001G084000	Gotom.A07G086400	Gotom.D07G087200	Y	Y	-
EVM_prediction_Ga07G0874	Gobar.A07G082300	Gobar.D07G083100	Godar.A07G086900	Godar.D07G087400	Gohir.A07G074800	Gohir.D07G079500	Gomus.A07G083900	Gomus.D07G085900	Gorai.001G084100	Gotom.A07G086500	Gotom.D07G087300	Y	Y	-
EVM_prediction_Ga07G0878	Gobar.A07G082800	Gobar.D07G083300	Godar.A07G087500	Godar.D07G087800	Gohir.A07G075100	Gohir.D07G079675	Gomus.A07G084200	Gomus.D07G086200	Gorai.001G084400	Gotom.A07G087200	Gotom.D07G087700	Y	Y	-
EVM_prediction_Ga07G0880	Gobar.A07G083000	Gobar.D07G083500	Godar.A07G087700	Godar.D07G088000	Gohir.A07G075300	Gohir.D07G079800	Gomus.A07G084400	Gomus.D07G086400	Gorai.001G084600	Gotom.A07G087400	Gotom.D07G087800	Y	Y	-
EVM_prediction_Ga07G0882	Gobar.A07G083100	Gobar.D07G083600	Godar.A07G087800	Godar.D07G088300	Gohir.A07G075400	Gohir.D07G079900	Gomus.A07G084500	Gomus.D07G086500	Gorai.001G084700	Gotom.A07G087500	Gotom.D07G087900	Y	-	-
EVM_prediction_Ga07G0884	Gobar.A07G083300	Gobar.D07G083800	Godar.A07G088000	Godar.D07G088500	Gohir.A07G075500	Gohir.D07G080000	Gomus.A07G084700	Gomus.D07G086600	Gorai.001G084900	Gotom.A07G087700	Gotom.D07G088100	Y	-	-
EVM_prediction_Ga07G0885	Gobar.A07G083400	Gobar.D07G083900	Godar.A07G088100	Godar.D07G088600	Gohir.A07G075600	Gohir.D07G080100	Gomus.A07G084800	Gomus.D07G086700	Gorai.001G085000	Gotom.A07G087800	Gotom.D07G088200	Y	Y	-
EVM_prediction_Ga07G0920	Gobar.A07G083600	Gobar.D07G084200	Godar.A07G088300	Godar.D07G088900	Gohir.A07G075800	Gohir.D07G080200	Gomus.A07G084900	Gomus.D07G086900	Gorai.001G085300	Gotom.A07G088000	Gotom.D07G088500	Y	Y	Y
EVM_prediction_Ga07G0921	Gobar.A07G083700	Gobar.D07G084300	Godar.A07G088400	Godar.D07G089000	Gohir.A07G075900	Gohir.D07G080301	Gomus.A07G085000	Gomus.D07G087000	Gorai.001G085400	Gotom.A07G088100	Gotom.D07G088600	Y	Y	-
EVM_prediction_Ga07G0922	Gobar.A07G083800	Gobar.D07G084400	Godar.A07G088500	Godar.D07G089100	Gohir.A07G075950	Gohir.D07G080400	Gomus.A07G085100	Gomus.D07G087100	Gorai.001G085500	Gotom.A07G088200	Gotom.D07G088700	Y	Y	-
EVM_prediction_Ga07G0923	Gobar.A07G083900	Gobar.D07G084500	Godar.A07G088600	Godar.D07G089200	Gohir.A07G076000	Gohir.D07G080500	Gomus.A07G085200	Gomus.D07G087200	Gorai.001G085600	Gotom.A07G088300	Gotom.D07G088800	Y	Y	-
EVM_prediction_Ga07G0924	Gobar.A07G084000	Gobar.D07G084600	Godar.A07G088700	Godar.D07G089300	Gohir.A07G076100	Gohir.D07G080600	Gomus.A07G085300	Gomus.D07G087300	Gorai.001G085700	Gotom.A07G088400	Gotom.D07G088900	Y	Y	Y
EVM_prediction_Ga07G0925	Gobar.A07G084100	Gobar.D07G084700	Godar.A07G088800	Godar.D07G089400	Gohir.A07G076200	Gohir.D07G080700	Gomus.A07G085400	Gomus.D07G087400	Gorai.001G085800	Gotom.A07G088500	Gotom.D07G089000	Y	-	-
EVM_prediction_Ga07G0926	Gobar.A07G084200	Gobar.D07G084800	Godar.A07G088900	Godar.D07G089500	Gohir.A07G076300	Gohir.D07G080800	Gomus.A07G085500	Gomus.D07G087500	Gorai.001G085900	Gotom.A07G088600	Gotom.D07G089100	Y	-	-
EVM_prediction_Ga07G0890	Gobar.A07G084800	Gobar.D07G085400	Godar.A07G089500	Godar.D07G090100	Gohir.A07G076600	Gohir.D07G081400	Gomus.A07G086200	Gomus.D07G088100	Gorai.001G086500	Gotom.A07G089200	Gotom.D07G089700	Y	Y	-
EVM_prediction_Ga07G0891	Gobar.A07G084900	Gobar.D07G085500	Godar.A07G089800	Godar.D07G090200	Gohir.A07G076700	Gohir.D07G081500	Gomus.A07G086300	Gomus.D07G088200	Gorai.001G086600	Gotom.A07G089300	Gotom.D07G089800	Y	-	-
EVM_prediction_Ga07G0892	Gobar.A07G085000	Gobar.D07G085600	Godar.A07G089900	Godar.D07G090300	Gohir.A07G076800	Gohir.D07G081600	Gomus.A07G086400	Gomus.D07G088300	Gorai.001G086700	Gotom.A07G089400	Gotom.D07G089900	Y	Y	-
EVM_prediction_Ga07G0893	Gobar.A07G085100	Gobar.D07G085700	Godar.A07G090000	Godar.D07G090400	Gohir.A07G076900	Gohir.D07G081700	Gomus.A07G086500	Gomus.D07G088400	Gorai.001G086800	Gotom.A07G089500	Gotom.D07G090000	Y	-	-
EVM_prediction_Ga07G0895	Gobar.A07G085300	Gobar.D07G085800	Godar.A07G090200	Godar.D07G090500	Gohir.A07G077100	Gohir.D07G081800	Gomus.A07G086700	Gomus.D07G088500	Gorai.001G086900	Gotom.A07G089700	Gotom.D07G090100	Y	Y	-
EVM_prediction_Ga07G0896	Gobar.A07G085400	Gobar.D07G085900	Godar.A07G090300	Godar.D07G090600	Gohir.A07G077200	Gohir.D07G081900	Gomus.A07G086800	Gomus.D07G088600	Gorai.001G087000	Gotom.A07G089800	Gotom.D07G090200	Y	Y	-
EVM_prediction_Ga07G0897	Gobar.A07G085500	Gobar.D07G086000	Godar.A07G090400	Godar.D07G090700	Gohir.A07G077300	Gohir.D07G082000	Gomus.A07G087000	Gomus.D07G088700	Gorai.001G087100	Gotom.A07G089900	Gotom.D07G090300	Y	Y	-
EVM_prediction_Ga07G0899	Gobar.A07G085700	Gobar.D07G086100	Godar.A07G090600	Godar.D07G090800	Gohir.A07G077500	Gohir.D07G082100	Gomus.A07G087200	Gomus.D07G088800	Gorai.001G087200	Gotom.A07G090100	Gotom.D07G090400	Y	-	-
EVM_prediction_Ga07G0907	Gobar.A07G086200	Gobar.D07G086500	Godar.A07G091100	Godar.D07G091400	Gohir.A07G077666	Gohir.D07G082400	Gomus.A07G087500	Gomus.D07G089200	Gorai.001G088000	Gotom.A07G090400	Gotom.D07G090800	Y	Y	-
EVM_prediction_Ga07G0908	Gobar.A07G086300	Gobar.D07G086600	Godar.A07G091200	Godar.D07G091500	Gohir.A07G077700	Gohir.D07G082500	Gomus.A07G087600	Gomus.D07G089300	Gorai.001G088100	Gotom.A07G090500	Gotom.D07G090900	Y	-	Y
EVM_prediction_Ga07G0909	Gobar.A07G086400	Gobar.D07G086700	Godar.A07G091300	Godar.D07G091600	Gohir.A07G077800	Gohir.D07G082600	Gomus.A07G087700	Gomus.D07G089400	Gorai.001G088200	Gotom.A07G090600	Gotom.D07G091000	Y	Y	-
EVM_prediction_Ga07G0910	Gobar.A07G086500	Gobar.D07G086800	Godar.A07G091400	Godar.D07G091700	Gohir.A07G077900	Gohir.D07G082700	Gomus.A07G087800	Gomus.D07G089500	Gorai.001G088300	Gotom.A07G090700	Gotom.D07G091100	Y	Y	-
EVM_prediction_Ga07G0911	Gobar.A07G086600	Gobar.D07G086900	Godar.A07G091500	Godar.D07G091800	Gohir.A07G078000	Gohir.D07G082800	Gomus.A07G087900	Gomus.D07G089600	Gorai.001G088400	Gotom.A07G090800	Gotom.D07G091200	Y	Y	-
EVM_prediction_Ga07G0912	Gobar.A07G086700	Gobar.D07G087000	Godar.A07G091600	Godar.D07G091900	Gohir.A07G078100	Gohir.D07G082900	Gomus.A07G088000	Gomus.D07G089700	Gorai.001G088500	Gotom.A07G090900	Gotom.D07G091300	Y	Y	-
EVM_prediction_Ga07G0913	Gobar.A07G086800	Gobar.D07G087100	Godar.A07G091700	Godar.D07G092000	Gohir.A07G078200	Gohir.D07G083000	Gomus.A07G088100	Gomus.D07G089800	Gorai.001G088600	Gotom.A07G091000	Gotom.D07G091400	Y	Y	-
EVM_prediction_Ga07G0914	Gobar.A07G086900	Gobar.D07G087200	Godar.A07G091800	Godar.D07G092100	Gohir.A07G078300	Gohir.D07G083100	Gomus.A07G088200	Gomus.D07G089900	Gorai.001G088700	Gotom.A07G091100	Gotom.D07G091500	Y	Y	-
EVM_prediction_Ga07G0915	Gobar.A07G087000	Gobar.D07G087500	Godar.A07G091900	Godar.D07G092400	Gohir.A07G078350	Gohir.D07G083300	Gomus.A07G088300	Gomus.D07G090200	Gorai.001G088800	Gotom.A07G091200	Gotom.D07G091900	Y	-	-
EVM_prediction_Ga07G0932	Gobar.A07G087400	Gobar.D07G087800	Godar.A07G092300	Godar.D07G092700	Gohir.A07G078500	Gohir.D07G083600	Gomus.A07G088500	Gomus.D07G090500	Gorai.001G089200	Gotom.A07G091400	Gotom.D07G092200	Y	Y	-
EVM_prediction_Ga07G0934	Gobar.A07G087500	Gobar.D07G087900	Godar.A07G092400	Godar.D07G092800	Gohir.A07G078600	Gohir.D07G083700	Gomus.A07G088700	Gomus.D07G090600	Gorai.001G089300	Gotom.A07G091600	Gotom.D07G092300	Y	-	-
EVM_prediction_Ga07G0935	Gobar.A07G087600	Gobar.D07G088000	Godar.A07G092500	Godar.D07G093000	Gohir.A07G078700	Gohir.D07G083800	Gomus.A07G088800	Gomus.D07G090700	Gorai.001G089400	Gotom.A07G091700	Gotom.D07G092400	Y	Y	-
EVM_prediction_Ga07G0936	Gobar.A07G087700	Gobar.D07G088100	Godar.A07G092600	Godar.D07G093100	Gohir.A07G078800	Gohir.D07G083900	Gomus.A07G088900	Gomus.D07G090800	Gorai.001G089500	Gotom.A07G091800	Gotom.D07G092500	Y	-	-
EVM_prediction_Ga07G0938	Gobar.A07G087800	Gobar.D07G088200	Godar.A07G092700	Godar.D07G093200	Gohir.A07G078850	Gohir.D07G083950	Gomus.A07G089000	Gomus.D07G090900	Gorai.001G089600	Gotom.A07G091900	Gotom.D07G092600	Y	-	-
EVM_prediction_Ga07G0939	Gobar.A07G087900	Gobar.D07G088300	Godar.A07G092800	Godar.D07G093300	Gohir.A07G078900	Gohir.D07G084000	Gomus.A07G089100	Gomus.D07G091000	Gorai.001G089700	Gotom.A07G092000	Gotom.D07G092700	Y	-	-
EVM_prediction_Ga07G0940	Gobar.A07G088100	Gobar.D07G088500	Godar.A07G093000	Godar.D07G093600	Gohir.A07G079000	Gohir.D07G084300	Gomus.A07G089300	Gomus.D07G091300	Gorai.001G089900	Gotom.A07G092200	Gotom.D07G093000	Y	Y	-
EVM_prediction_Ga07G0941	Gobar.A07G088200	Gobar.D07G088600	Godar.A07G093100	Godar.D07G093700	Gohir.A07G079100	Gohir.D07G084400	Gomus.A07G089400	Gomus.D07G091400	Gorai.001G090000	Gotom.A07G092300	Gotom.D07G093100	Y	-	-
EVM_prediction_Ga07G0942	Gobar.A07G088300	Gobar.D07G088700	Godar.A07G093200	Godar.D07G093800	Gohir.A07G079200	Gohir.D07G084500	Gomus.A07G089500	Gomus.D07G091500	Gorai.001G090100	Gotom.A07G092400	Gotom.D07G093200	Y	Y	-
EVM_prediction_Ga07G0950	Gobar.A07G088500	Gobar.D07G088900	Godar.A07G093400	Godar.D07G094000	Gohir.A07G079400	Gohir.D07G084700	Gomus.A07G089700	Gomus.D07G091700	Gorai.001G090300	Gotom.A07G092600	Gotom.D07G093500	Y	Y	-
EVM_prediction_Ga07G0956	Gobar.A07G088800	Gobar.D07G089100	Godar.A07G093800	Godar.D07G094300	Gohir.A07G079500	Gohir.D07G084800	Gomus.A07G090000	Gomus.D07G092000	Gorai.001G090600	Gotom.A07G093100	Gotom.D07G093800	Y	Y	-
EVM_prediction_Ga07G0948	Gobar.A07G089200	Gobar.D07G089800	Godar.A07G094200	Godar.D07G094900	Gohir.A07G079800	Gohir.D07G085500	Gomus.A07G090300	Gomus.D07G093000	Gorai.001G091300	Gotom.A07G093500	Gotom.D07G094500	Y	-	-
EVM_prediction_Ga07G0986	Gobar.A07G089400	Gobar.D07G089900	Godar.A07G094400	Godar.D07G095000	Gohir.A07G079900	Gohir.D07G085600	Gomus.A07G090500	Gomus.D07G093100	Gorai.001G091500	Gotom.A07G093700	Gotom.D07G094600	Y	-	Y
EVM_prediction_Ga07G0981	Gobar.A07G089500	Gobar.D07G090300	Godar.A07G094500	Godar.D07G095400	Gohir.A07G080000	Gohir.D07G085800	Gomus.A07G091000	Gomus.D07G093600	Gorai.001G091900	Gotom.A07G093800	Gotom.D07G095000	Y	Y	-
EVM_prediction_Ga07G0979	Gobar.A07G090000	Gobar.D07G090500	Godar.A07G095100	Godar.D07G095600	Gohir.A07G080500	Gohir.D07G086100	Gomus.A07G091200	Gomus.D07G093800	Gorai.001G092100	Gotom.A07G094300	Gotom.D07G095200	Y	Y	-
EVM_prediction_Ga07G0957	Gobar.A07G089900	Gobar.D07G090600	Godar.A07G095300	Godar.D07G095700	Gohir.A07G080600	Gohir.D07G086200	Gomus.A07G091300	Gomus.D07G094000	Gorai.001G092200	Gotom.A07G094400	Gotom.D07G095300	Y	Y	-
EVM_prediction_Ga07G0958	Gobar.A07G089800	Gobar.D07G090700	Godar.A07G095400	Godar.D07G095800	Gohir.A07G080700	Gohir.D07G086300	Gomus.A07G091400	Gomus.D07G094100	Gorai.001G092300	Gotom.A07G094500	Gotom.D07G095400	Y	Y	-
EVM_prediction_Ga07G0959	Gobar.A07G089700	Gobar.D07G090800	Godar.A07G095500	Godar.D07G095900	Gohir.A07G080800	Gohir.D07G086400	Gomus.A07G091500	Gomus.D07G094200	Gorai.001G092400	Gotom.A07G094600	Gotom.D07G095500	Y	Y	-
EVM_prediction_Ga07G0961	Gobar.A07G090300	Gobar.D07G091100	Godar.A07G095800	Godar.D07G096200	Gohir.A07G081000	Gohir.D07G086600	Gomus.A07G091800	Gomus.D07G094500	Gorai.001G092600	Gotom.A07G094900	Gotom.D07G095800	Y	Y	-
EVM_prediction_Ga07G0962	Gobar.A07G090400	Gobar.D07G091200	Godar.A07G095900	Godar.D07G096300	Gohir.A07G081100	Gohir.D07G086700	Gomus.A07G091900	Gomus.D07G094600	Gorai.001G092700	Gotom.A07G095000	Gotom.D07G095900	Y	Y	-
EVM_prediction_Ga07G0963	Gobar.A07G090500	Gobar.D07G091300	Godar.A07G096000	Godar.D07G096400	Gohir.A07G081200	Gohir.D07G086800	Gomus.A07G092000	Gomus.D07G094700	Gorai.001G092800	Gotom.A07G095100	Gotom.D07G096000	Y	-	-
EVM_prediction_Ga07G0966	Gobar.A07G090700	Gobar.D07G091500	Godar.A07G096200	Godar.D07G096600	Gohir.A07G081500	Gohir.D07G087100	Gomus.A07G092200	Gomus.D07G094900	Gorai.001G093100	Gotom.A07G095300	Gotom.D07G096200	Y	Y	Y
EVM_prediction_Ga07G0967	Gobar.A07G090800	Gobar.D07G091600	Godar.A07G096300	Godar.D07G096700	Gohir.A07G082301	Gohir.D07G087200	Gomus.A07G092300	Gomus.D07G095000	Gorai.001G093200	Gotom.A07G095400	Gotom.D07G096300	Y	-	-
EVM_prediction_Ga07G0968	Gobar.A07G090900	Gobar.D07G091700	Godar.A07G096400	Godar.D07G096800	Gohir.A07G083101	Gohir.D07G087301	Gomus.A07G092400	Gomus.D07G095100	Gorai.001G093300	Gotom.A07G095500	Gotom.D07G096400	Y	Y	-
EVM_prediction_Ga07G0969	Gobar.A07G091000	Gobar.D07G091800	Godar.A07G096500	Godar.D07G096900	Gohir.A07G083901	Gohir.D07G087400	Gomus.A07G092500	Gomus.D07G095200	Gorai.001G093400	Gotom.A07G095600	Gotom.D07G096500	Y	Y	Y
EVM_prediction_Ga07G0971	Gobar.A07G091200	Gobar.D07G092000	Godar.A07G096700	Godar.D07G097100	Gohir.A07G084600	Gohir.D07G087500	Gomus.A07G092700	Gomus.D07G095300	Gorai.001G093600	Gotom.A07G095800	Gotom.D07G096800	Y	-	Y
EVM_prediction_Ga07G0973	Gobar.A07G091500	Gobar.D07G092300	Godar.A07G097000	Godar.D07G097400	Gohir.A07G084300	Gohir.D07G087800	Gomus.A07G093000	Gomus.D07G095600	Gorai.001G093900	Gotom.A07G096200	Gotom.D07G097100	Y	-	Y
EVM_prediction_Ga07G0975	Gobar.A07G091700	Gobar.D07G092700	Godar.A07G097200	Godar.D07G097600	Gohir.A07G084354	Gohir.D07G088100	Gomus.A07G093200	Gomus.D07G095800	Gorai.001G094300	Gotom.A07G096400	Gotom.D07G097300	Y	Y	-
EVM_prediction_Ga07G0976	Gobar.A07G091800	Gobar.D07G092800	Godar.A07G097300	Godar.D07G097700	Gohir.A07G081700	Gohir.D07G088200	Gomus.A07G093300	Gomus.D07G095900	Gorai.001G094400	Gotom.A07G096500	Gotom.D07G097400	Y	Y	-
EVM_prediction_Ga07G0977	Gobar.A07G091900	Gobar.D07G092900	Godar.A07G097400	Godar.D07G097800	Gohir.A07G081800	Gohir.D07G088300	Gomus.A07G093400	Gomus.D07G096000	Gorai.001G094500	Gotom.A07G096600	Gotom.D07G097500	Y	Y	-
EVM_prediction_Ga07G0978	Gobar.A07G092000	Gobar.D07G093000	Godar.A07G097500	Godar.D07G097900	Gohir.A07G081900	Gohir.D07G088400	Gomus.A07G093500	Gomus.D07G096100	Gorai.001G094600	Gotom.A07G096700	Gotom.D07G097600	Y	Y	-
EVM_prediction_Ga07G1276	Gobar.A07G092300	Gobar.D07G093400	Godar.A07G097800	Godar.D07G098300	Gohir.A07G082100	Gohir.D07G088600	Gomus.A07G093700	Gomus.D07G096500	Gorai.001G095000	Gotom.A07G097000	Gotom.D07G098000	Y	Y	-
EVM_prediction_Ga07G1277	Gobar.A07G092400	Gobar.D07G093500	Godar.A07G097900	Godar.D07G098400	Gohir.A07G082200	Gohir.D07G088700	Gomus.A07G093800	Gomus.D07G096600	Gorai.001G095100	Gotom.A07G097100	Gotom.D07G098100	Y	Y	-
EVM_prediction_Ga07G1279	Gobar.A07G092600	Gobar.D07G093800	Godar.A07G098100	Godar.D07G098900	Gohir.A07G082400	Gohir.D07G088900	Gomus.A07G094000	Gomus.D07G096800	Gorai.001G095300	Gotom.A07G097300	Gotom.D07G098500	Y	-	Y
EVM_prediction_Ga07G1280	Gobar.A07G092700	Gobar.D07G093900	Godar.A07G098200	Godar.D07G099000	Gohir.A07G082500	Gohir.D07G089000	Gomus.A07G094100	Gomus.D07G096900	Gorai.001G095400	Gotom.A07G097400	Gotom.D07G098600	Y	Y	-
EVM_prediction_Ga07G1289	Gobar.A07G094100	Gobar.D07G095800	Godar.A07G099900	Godar.D07G100800	Gohir.A07G085000	Gohir.D07G090500	Gomus.A07G095600	Gomus.D07G098900	Gorai.001G097000	Gotom.A07G099500	Gotom.D07G100400	Y	Y	-
EVM_prediction_Ga07G1298	Gobar.A07G094300	Gobar.D07G096400	Godar.A07G100900	Godar.D07G101300	Gohir.A07G086000	Gohir.D07G091100	Gomus.A07G096300	Gomus.D07G099500	Gorai.001G097600	Gotom.A07G100500	Gotom.D07G101000	Y	Y	-
EVM_prediction_Ga07G1299	Gobar.A07G094400	Gobar.D07G096500	Godar.A07G101000	Godar.D07G101400	Gohir.A07G086100	Gohir.D07G091200	Gomus.A07G096400	Gomus.D07G099600	Gorai.001G097700	Gotom.A07G100600	Gotom.D07G101100	Y	Y	Y
EVM_prediction_Ga07G1300	Gobar.A07G094500	Gobar.D07G096600	Godar.A07G101100	Godar.D07G101500	Gohir.A07G086200	Gohir.D07G091300	Gomus.A07G096500	Gomus.D07G099700	Gorai.001G097800	Gotom.A07G100700	Gotom.D07G101200	Y	Y	Y
EVM_prediction_Ga07G1303	Gobar.A07G094700	Gobar.D07G096700	Godar.A07G101300	Godar.D07G101600	Gohir.A07G086500	Gohir.D07G091400	Gomus.A07G096700	Gomus.D07G099800	Gorai.001G097900	Gotom.A07G100900	Gotom.D07G101300	Y	Y	-
EVM_prediction_Ga07G1302	Gobar.A07G094600	Gobar.D07G096800	Godar.A07G101200	Godar.D07G101700	Gohir.A07G086400	Gohir.D07G091500	Gomus.A07G096600	Gomus.D07G099900	Gorai.001G098000	Gotom.A07G100800	Gotom.D07G101500	Y	Y	Y
EVM_prediction_Ga07G0989	Gobar.A07G099900	Gobar.D07G102000	Godar.A07G106600	Godar.D07G106800	Gohir.A07G091300	Gohir.D07G096000	Gomus.A07G102000	Gomus.D07G105200	Gorai.001G103300	Gotom.A07G106300	Gotom.D07G106800	Y	Y	-
EVM_prediction_Ga07G0990	Gobar.A07G100000	Gobar.D07G102100	Godar.A07G106700	Godar.D07G106900	Gohir.A07G091400	Gohir.D07G096100	Gomus.A07G102100	Gomus.D07G105300	Gorai.001G103400	Gotom.A07G106400	Gotom.D07G106900	Y	Y	-
EVM_prediction_Ga07G0991	Gobar.A07G100100	Gobar.D07G102200	Godar.A07G106800	Godar.D07G107000	Gohir.A07G091500	Gohir.D07G096200	Gomus.A07G102200	Gomus.D07G105400	Gorai.001G103500	Gotom.A07G106500	Gotom.D07G107000	Y	Y	-
EVM_prediction_Ga07G0992	Gobar.A07G100200	Gobar.D07G102300	Godar.A07G106900	Godar.D07G107100	Gohir.A07G091600	Gohir.D07G096300	Gomus.A07G102300	Gomus.D07G105500	Gorai.001G103600	Gotom.A07G106600	Gotom.D07G107100	Y	Y	-
EVM_prediction_Ga07G1000	Gobar.A07G101100	Gobar.D07G102800	Godar.A07G107900	Godar.D07G107700	Gohir.A07G092300	Gohir.D07G096800	Gomus.A07G103200	Gomus.D07G106200	Gorai.001G104200	Gotom.A07G107400	Gotom.D07G107700	Y	Y	-
EVM_prediction_Ga07G1006	Gobar.A07G101700	Gobar.D07G103700	Godar.A07G108400	Godar.D07G108800	Gohir.A07G092900	Gohir.D07G097400	Gomus.A07G103700	Gomus.D07G107200	Gorai.001G104900	Gotom.A07G107900	Gotom.D07G108500	Y	Y	-
EVM_prediction_Ga07G1008	Gobar.A07G102100	Gobar.D07G104000	Godar.A07G108800	Godar.D07G109200	Gohir.A07G093200	Gohir.D07G097800	Gomus.A07G104000	Gomus.D07G107500	Gorai.001G105200	Gotom.A07G108100	Gotom.D07G108900	Y	Y	-
EVM_prediction_Ga07G1009	Gobar.A07G102200	Gobar.D07G104100	Godar.A07G108900	Godar.D07G109300	Gohir.A07G093300	Gohir.D07G097900	Gomus.A07G104100	Gomus.D07G107600	Gorai.001G105300	Gotom.A07G108200	Gotom.D07G109000	Y	Y	-
EVM_prediction_Ga07G1013	Gobar.A07G102600	Gobar.D07G104400	Godar.A07G109300	Godar.D07G109800	Gohir.A07G093700	Gohir.D07G098350	Gomus.A07G104500	Gomus.D07G108100	Gorai.001G105700	Gotom.A07G108600	Gotom.D07G109500	Y	Y	-
EVM_prediction_Ga07G1014	Gobar.A07G102700	Gobar.D07G104500	Godar.A07G109400	Godar.D07G109900	Gohir.A07G093800	Gohir.D07G098400	Gomus.A07G104600	Gomus.D07G108200	Gorai.001G105800	Gotom.A07G108700	Gotom.D07G109600	Y	Y	-
EVM_prediction_Ga07G1015	Gobar.A07G102800	Gobar.D07G104600	Godar.A07G109500	Godar.D07G110000	Gohir.A07G093900	Gohir.D07G098500	Gomus.A07G104700	Gomus.D07G108300	Gorai.001G105900	Gotom.A07G108800	Gotom.D07G109700	Y	Y	Y
EVM_prediction_Ga07G1016	Gobar.A07G102900	Gobar.D07G104700	Godar.A07G109600	Godar.D07G110100	Gohir.A07G094000	Gohir.D07G098600	Gomus.A07G104800	Gomus.D07G108400	Gorai.001G106000	Gotom.A07G108900	Gotom.D07G109800	Y	Y	-
EVM_prediction_Ga07G1018	Gobar.A07G103100	Gobar.D07G104900	Godar.A07G109800	Godar.D07G110400	Gohir.A07G094200	Gohir.D07G098700	Gomus.A07G105000	Gomus.D07G108600	Gorai.001G106200	Gotom.A07G109100	Gotom.D07G110000	Y	Y	-
EVM_prediction_Ga07G1020	Gobar.A07G103200	Gobar.D07G105100	Godar.A07G110000	Godar.D07G110600	Gohir.A07G094300	Gohir.D07G098800	Gomus.A07G105100	Gomus.D07G108800	Gorai.001G106500	Gotom.A07G109200	Gotom.D07G110200	Y	-	-
EVM_prediction_Ga07G1021	Gobar.A07G103600	Gobar.D07G105200	Godar.A07G110500	Godar.D07G110700	Gohir.A07G094600	Gohir.D07G098900	Gomus.A07G105600	Gomus.D07G108900	Gorai.001G106600	Gotom.A07G109500	Gotom.D07G110300	Y	-	-
EVM_prediction_Ga07G1023	Gobar.A07G103700	Gobar.D07G105300	Godar.A07G110600	Godar.D07G110800	Gohir.A07G094700	Gohir.D07G099000	Gomus.A07G105700	Gomus.D07G109000	Gorai.001G106700	Gotom.A07G109600	Gotom.D07G110400	Y	Y	-
EVM_prediction_Ga07G1027	Gobar.A07G104200	Gobar.D07G105800	Godar.A07G111100	Godar.D07G111300	Gohir.A07G095100	Gohir.D07G099400	Gomus.A07G106100	Gomus.D07G109500	Gorai.001G107200	Gotom.A07G109900	Gotom.D07G110900	Y	Y	-
EVM_prediction_Ga07G1029	Gobar.A07G104300	Gobar.D07G106000	Godar.A07G111200	Godar.D07G111500	Gohir.A07G095200	Gohir.D07G099600	Gomus.A07G106200	Gomus.D07G109700	Gorai.001G107300	Gotom.A07G110100	Gotom.D07G111200	Y	Y	-
EVM_prediction_Ga07G1030	Gobar.A07G104500	Gobar.D07G106100	Godar.A07G111300	Godar.D07G111600	Gohir.A07G095400	Gohir.D07G099700	Gomus.A07G106300	Gomus.D07G109800	Gorai.001G107400	Gotom.A07G110200	Gotom.D07G111300	Y	Y	-
EVM_prediction_Ga07G1034	Gobar.A07G104800	Gobar.D07G106500	Godar.A07G111700	Godar.D07G112100	Gohir.A07G095600	Gohir.D07G099900	Gomus.A07G106600	Gomus.D07G110300	Gorai.001G107800	Gotom.A07G110500	Gotom.D07G111700	Y	Y	-
EVM_prediction_Ga07G1035	Gobar.A07G104900	Gobar.D07G106600	Godar.A07G111800	Godar.D07G112200	Gohir.A07G095700	Gohir.D07G100001	Gomus.A07G106700	Gomus.D07G110500	Gorai.001G107900	Gotom.A07G110600	Gotom.D07G111800	Y	Y	-
EVM_prediction_Ga07G1038	Gobar.A07G105000	Gobar.D07G106700	Godar.A07G112000	Godar.D07G112400	Gohir.A07G095800	Gohir.D07G100200	Gomus.A07G106900	Gomus.D07G110600	Gorai.001G108000	Gotom.A07G110900	Gotom.D07G111900	Y	Y	-
EVM_prediction_Ga07G1043	Gobar.A07G105300	Gobar.D07G107100	Godar.A07G112400	Godar.D07G112800	Gohir.A07G096100	Gohir.D07G100500	Gomus.A07G107200	Gomus.D07G110900	Gorai.001G108400	Gotom.A07G111600	Gotom.D07G112300	Y	Y	-
EVM_prediction_Ga07G1045	Gobar.A07G105400	Gobar.D07G107200	Godar.A07G112500	Godar.D07G112900	Gohir.A07G096200	Gohir.D07G100600	Gomus.A07G107300	Gomus.D07G111000	Gorai.001G108500	Gotom.A07G111700	Gotom.D07G112400	Y	Y	-
EVM_prediction_Ga07G1046	Gobar.A07G105500	Gobar.D07G107300	Godar.A07G112600	Godar.D07G113000	Gohir.A07G096300	Gohir.D07G100700	Gomus.A07G107400	Gomus.D07G111100	Gorai.001G108600	Gotom.A07G111800	Gotom.D07G112500	Y	-	-
EVM_prediction_Ga07G1049	Gobar.A07G105800	Gobar.D07G107400	Godar.A07G112900	Godar.D07G113300	Gohir.A07G096600	Gohir.D07G101000	Gomus.A07G107600	Gomus.D07G111400	Gorai.001G108900	Gotom.A07G112200	Gotom.D07G112800	Y	Y	-
EVM_prediction_Ga07G1050	Gobar.A07G105900	Gobar.D07G107500	Godar.A07G113000	Godar.D07G113400	Gohir.A07G096700	Gohir.D07G101201	Gomus.A07G107700	Gomus.D07G111600	Gorai.001G109100	Gotom.A07G112300	Gotom.D07G112900	Y	Y	-
EVM_prediction_Ga07G1053	Gobar.A07G106300	Gobar.D07G107900	Godar.A07G113500	Godar.D07G113800	Gohir.A07G097001	Gohir.D07G101500	Gomus.A07G108100	Gomus.D07G111900	Gorai.001G109400	Gotom.A07G112600	Gotom.D07G113200	Y	Y	-
EVM_prediction_Ga07G1054	Gobar.A07G106400	Gobar.D07G108000	Godar.A07G113600	Godar.D07G113900	Gohir.A07G097101	Gohir.D07G101600	Gomus.A07G108200	Gomus.D07G112000	Gorai.001G109500	Gotom.A07G112700	Gotom.D07G113400	Y	-	Y
EVM_prediction_Ga07G1057	Gobar.A07G106700	Gobar.D07G108400	Godar.A07G114100	Godar.D07G114400	Gohir.A07G097500	Gohir.D07G101800	Gomus.A07G108600	Gomus.D07G112300	Gorai.001G109700	Gotom.A07G113100	Gotom.D07G113900	Y	Y	-
EVM_prediction_Ga07G1059	Gobar.A07G106900	Gobar.D07G108600	Godar.A07G114300	Godar.D07G114600	Gohir.A07G097700	Gohir.D07G102000	Gomus.A07G108800	Gomus.D07G112500	Gorai.001G109900	Gotom.A07G113300	Gotom.D07G114100	Y	Y	-
EVM_prediction_Ga07G1060	Gobar.A07G107000	Gobar.D07G108700	Godar.A07G114400	Godar.D07G114700	Gohir.A07G097800	Gohir.D07G102100	Gomus.A07G108900	Gomus.D07G112600	Gorai.001G110000	Gotom.A07G113400	Gotom.D07G114200	Y	Y	-
EVM_prediction_Ga07G1061	Gobar.A07G107100	Gobar.D07G108800	Godar.A07G114500	Godar.D07G114800	Gohir.A07G097900	Gohir.D07G102200	Gomus.A07G109000	Gomus.D07G112700	Gorai.001G110100	Gotom.A07G113500	Gotom.D07G114300	Y	Y	-
EVM_prediction_Ga07G1062	Gobar.A07G107200	Gobar.D07G108900	Godar.A07G114600	Godar.D07G114900	Gohir.A07G097950	Gohir.D07G102300	Gomus.A07G109100	Gomus.D07G112800	Gorai.001G110200	Gotom.A07G113600	Gotom.D07G114400	Y	Y	-
EVM_prediction_Ga07G1063	Gobar.A07G107300	Gobar.D07G109000	Godar.A07G114700	Godar.D07G115000	Gohir.A07G098000	Gohir.D07G102400	Gomus.A07G109200	Gomus.D07G112900	Gorai.001G110300	Gotom.A07G113700	Gotom.D07G114500	Y	Y	-
EVM_prediction_Ga07G1066	Gobar.A07G107500	Gobar.D07G109200	Godar.A07G115000	Godar.D07G115200	Gohir.A07G098300	Gohir.D07G102600	Gomus.A07G109400	Gomus.D07G113100	Gorai.001G110500	Gotom.A07G113900	Gotom.D07G114700	Y	-	-
EVM_prediction_Ga07G1067	Gobar.A07G107600	Gobar.D07G109400	Godar.A07G115100	Godar.D07G115500	Gohir.A07G098400	Gohir.D07G102700	Gomus.A07G109500	Gomus.D07G113200	Gorai.001G110600	Gotom.A07G114000	Gotom.D07G114800	Y	Y	-
EVM_prediction_Ga07G1068	Gobar.A07G107700	Gobar.D07G109500	Godar.A07G115200	Godar.D07G115600	Gohir.A07G098500	Gohir.D07G102800	Gomus.A07G109600	Gomus.D07G113300	Gorai.001G110700	Gotom.A07G114100	Gotom.D07G114900	Y	Y	-
EVM_prediction_Ga07G1069	Gobar.A07G107800	Gobar.D07G109600	Godar.A07G115300	Godar.D07G115700	Gohir.A07G098600	Gohir.D07G102900	Gomus.A07G109700	Gomus.D07G113400	Gorai.001G110800	Gotom.A07G114200	Gotom.D07G115000	Y	-	-
EVM_prediction_Ga07G1074	Gobar.A07G108100	Gobar.D07G110200	Godar.A07G115600	Godar.D07G116400	Gohir.A07G098850	Gohir.D07G103350	Gomus.A07G110100	Gomus.D07G113900	Gorai.001G111200	Gotom.A07G114500	Gotom.D07G115500	Y	Y	-
EVM_prediction_Ga07G1075	Gobar.A07G108200	Gobar.D07G110300	Godar.A07G115700	Godar.D07G116500	Gohir.A07G098900	Gohir.D07G103400	Gomus.A07G110200	Gomus.D07G114000	Gorai.001G111300	Gotom.A07G114600	Gotom.D07G115600	Y	Y	-
EVM_prediction_Ga07G1076	Gobar.A07G108500	Gobar.D07G110500	Godar.A07G116000	Godar.D07G116700	Gohir.A07G099200	Gohir.D07G103600	Gomus.A07G110500	Gomus.D07G114200	Gorai.001G111500	Gotom.A07G114900	Gotom.D07G115800	Y	Y	-
EVM_prediction_Ga07G1077	Gobar.A07G108600	Gobar.D07G110600	Godar.A07G116100	Godar.D07G116800	Gohir.A07G099300	Gohir.D07G103700	Gomus.A07G110600	Gomus.D07G114300	Gorai.001G111600	Gotom.A07G115000	Gotom.D07G115900	Y	Y	Y
EVM_prediction_Ga07G1079	Gobar.A07G108800	Gobar.D07G110800	Godar.A07G116600	Godar.D07G117000	Gohir.A07G099700	Gohir.D07G103900	Gomus.A07G110900	Gomus.D07G114500	Gorai.001G111900	Gotom.A07G115400	Gotom.D07G116200	Y	Y	-
EVM_prediction_Ga07G1080	Gobar.A07G108900	Gobar.D07G110900	Godar.A07G116700	Godar.D07G117100	Gohir.A07G099800	Gohir.D07G104100	Gomus.A07G111000	Gomus.D07G114600	Gorai.001G112000	Gotom.A07G115500	Gotom.D07G116300	Y	Y	-
EVM_prediction_Ga07G1081	Gobar.A07G109000	Gobar.D07G111000	Godar.A07G116800	Godar.D07G117200	Gohir.A07G099900	Gohir.D07G104200	Gomus.A07G111100	Gomus.D07G114700	Gorai.001G112100	Gotom.A07G115600	Gotom.D07G116400	Y	Y	-
EVM_prediction_Ga07G1084	Gobar.A07G109500	Gobar.D07G111400	Godar.A07G117400	Godar.D07G117800	Gohir.A07G100350	Gohir.D07G104550	Gomus.A07G111500	Gomus.D07G115300	Gorai.001G112400	Gotom.A07G116200	Gotom.D07G116800	Y	Y	Y
EVM_prediction_Ga07G1085	Gobar.A07G109600	Gobar.D07G111500	Godar.A07G117500	Godar.D07G117900	Gohir.A07G100400	Gohir.D07G104600	Gomus.A07G111600	Gomus.D07G115400	Gorai.001G112500	Gotom.A07G116300	Gotom.D07G116900	Y	Y	-
EVM_prediction_Ga07G1086	Gobar.A07G109700	Gobar.D07G111600	Godar.A07G117600	Godar.D07G118000	Gohir.A07G100500	Gohir.D07G104700	Gomus.A07G111700	Gomus.D07G115500	Gorai.001G112600	Gotom.A07G116400	Gotom.D07G117000	Y	Y	Y
EVM_prediction_Ga07G1087	Gobar.A07G109800	Gobar.D07G111700	Godar.A07G117700	Godar.D07G118100	Gohir.A07G100600	Gohir.D07G104800	Gomus.A07G111800	Gomus.D07G115600	Gorai.001G112700	Gotom.A07G116500	Gotom.D07G117100	Y	Y	-
EVM_prediction_Ga07G1090	Gobar.A07G110200	Gobar.D07G111900	Godar.A07G118000	Godar.D07G118300	Gohir.A07G100950	Gohir.D07G105000	Gomus.A07G112200	Gomus.D07G115800	Gorai.001G112900	Gotom.A07G116900	Gotom.D07G117300	Y	Y	-
EVM_prediction_Ga07G1096	Gobar.A07G111000	Gobar.D07G112500	Godar.A07G118700	Godar.D07G119000	Gohir.A07G101500	Gohir.D07G105500	Gomus.A07G112900	Gomus.D07G116600	Gorai.001G113600	Gotom.A07G117600	Gotom.D07G118100	Y	Y	Y
EVM_prediction_Ga07G1097	Gobar.A07G111100	Gobar.D07G112600	Godar.A07G118800	Godar.D07G119100	Gohir.A07G101600	Gohir.D07G105700	Gomus.A07G113000	Gomus.D07G116700	Gorai.001G113800	Gotom.A07G117700	Gotom.D07G118300	Y	Y	-
EVM_prediction_Ga07G1102	Gobar.A07G111800	Gobar.D07G113200	Godar.A07G119500	Godar.D07G119700	Gohir.A07G102200	Gohir.D07G106400	Gomus.A07G113700	Gomus.D07G117400	Gorai.001G114500	Gotom.A07G118500	Gotom.D07G119300	Y	-	-
EVM_prediction_Ga07G1103	Gobar.A07G112000	Gobar.D07G113300	Godar.A07G119700	Godar.D07G119800	Gohir.A07G102500	Gohir.D07G106500	Gomus.A07G113900	Gomus.D07G117500	Gorai.001G114600	Gotom.A07G118700	Gotom.D07G119400	Y	-	-
EVM_prediction_Ga07G1105	Gobar.A07G112200	Gobar.D07G113500	Godar.A07G119900	Godar.D07G120000	Gohir.A07G102700	Gohir.D07G106700	Gomus.A07G114100	Gomus.D07G117700	Gorai.001G114800	Gotom.A07G118900	Gotom.D07G119600	Y	Y	-
EVM_prediction_Ga07G1106	Gobar.A07G112300	Gobar.D07G113600	Godar.A07G120000	Godar.D07G120100	Gohir.A07G102800	Gohir.D07G106800	Gomus.A07G114200	Gomus.D07G117800	Gorai.001G114900	Gotom.A07G119000	Gotom.D07G119700	Y	Y	-
EVM_prediction_Ga07G1109	Gobar.A07G112400	Gobar.D07G113700	Godar.A07G120100	Godar.D07G120200	Gohir.A07G102900	Gohir.D07G106900	Gomus.A07G114300	Gomus.D07G117900	Gorai.001G115000	Gotom.A07G119200	Gotom.D07G119800	Y	Y	-
EVM_prediction_Ga07G1110	Gobar.A07G112500	Gobar.D07G113800	Godar.A07G120200	Godar.D07G120300	Gohir.A07G103000	Gohir.D07G107000	Gomus.A07G114400	Gomus.D07G118000	Gorai.001G115100	Gotom.A07G119300	Gotom.D07G119900	Y	Y	-
EVM_prediction_Ga07G1111	Gobar.A07G112600	Gobar.D07G113900	Godar.A07G120300	Godar.D07G120500	Gohir.A07G103200	Gohir.D07G107100	Gomus.A07G114500	Gomus.D07G118100	Gorai.001G115200	Gotom.A07G119500	Gotom.D07G120000	Y	Y	-
EVM_prediction_Ga07G1115	Gobar.A07G112800	Gobar.D07G114100	Godar.A07G120600	Godar.D07G120700	Gohir.A07G103500	Gohir.D07G107300	Gomus.A07G114800	Gomus.D07G118300	Gorai.001G115400	Gotom.A07G119800	Gotom.D07G120200	Y	Y	-
EVM_prediction_Ga07G1116	Gobar.A07G112900	Gobar.D07G114200	Godar.A07G120800	Godar.D07G120900	Gohir.A07G103700	Gohir.D07G107500	Gomus.A07G114900	Gomus.D07G118400	Gorai.001G115500	Gotom.A07G120000	Gotom.D07G120400	Y	-	Y
EVM_prediction_Ga07G1133	Gobar.A07G113600	Gobar.D07G114600	Godar.A07G121300	Godar.D07G121400	Gohir.A07G104200	Gohir.D07G108000	Gomus.A07G115300	Gomus.D07G118900	Gorai.001G116100	Gotom.A07G120800	Gotom.D07G120800	Y	-	Y
EVM_prediction_Ga07G1135	Gobar.A07G113700	Gobar.D07G114700	Godar.A07G121400	Godar.D07G121600	Gohir.A07G104300	Gohir.D07G108100	Gomus.A07G115400	Gomus.D07G119000	Gorai.001G116200	Gotom.A07G120900	Gotom.D07G120900	Y	Y	-
EVM_prediction_Ga07G1122	Gobar.A07G113800	Gobar.D07G114900	Godar.A07G121600	Godar.D07G121800	Gohir.A07G104433	Gohir.D07G108300	Gomus.A07G115600	Gomus.D07G119200	Gorai.001G116400	Gotom.A07G121100	Gotom.D07G121100	Y	Y	-
EVM_prediction_Ga07G1125	Gobar.A07G114100	Gobar.D07G115400	Godar.A07G122000	Godar.D07G122200	Gohir.A07G104600	Gohir.D07G108600	Gomus.A07G115900	Gomus.D07G119600	Gorai.001G116700	Gotom.A07G121400	Gotom.D07G121500	Y	Y	-
EVM_prediction_Ga07G1126	Gobar.A07G114200	Gobar.D07G115500	Godar.A07G122100	Godar.D07G122300	Gohir.A07G104700	Gohir.D07G108700	Gomus.A07G116000	Gomus.D07G119700	Gorai.001G116900	Gotom.A07G121500	Gotom.D07G121600	Y	Y	-
EVM_prediction_Ga07G1128	Gobar.A07G114400	Gobar.D07G115700	Godar.A07G122300	Godar.D07G122500	Gohir.A07G104901	Gohir.D07G108900	Gomus.A07G116200	Gomus.D07G119900	Gorai.001G117100	Gotom.A07G121700	Gotom.D07G121800	Y	Y	-
EVM_prediction_Ga07G1131	Gobar.A07G114500	Gobar.D07G115900	Godar.A07G122500	Godar.D07G122800	Gohir.A07G105000	Gohir.D07G109100	Gomus.A07G116300	Gomus.D07G120000	Gorai.001G117200	Gotom.A07G121800	Gotom.D07G122000	Y	Y	Y
EVM_prediction_Ga07G1138	Gobar.A07G114600	Gobar.D07G116000	Godar.A07G122600	Godar.D07G122900	Gohir.A07G105100	Gohir.D07G109200	Gomus.A07G116400	Gomus.D07G120100	Gorai.001G117300	Gotom.A07G121900	Gotom.D07G122100	Y	Y	-
EVM_prediction_Ga07G1141	Gobar.A07G114800	Gobar.D07G116200	Godar.A07G122800	Godar.D07G123100	Gohir.A07G105400	Gohir.D07G109400	Gomus.A07G116600	Gomus.D07G120300	Gorai.001G117500	Gotom.A07G122100	Gotom.D07G122300	Y	Y	-
EVM_prediction_Ga07G1142	Gobar.A07G114900	Gobar.D07G116300	Godar.A07G122900	Godar.D07G123200	Gohir.A07G105500	Gohir.D07G109500	Gomus.A07G116700	Gomus.D07G120400	Gorai.001G117600	Gotom.A07G122200	Gotom.D07G122400	Y	Y	-
EVM_prediction_Ga07G1144	Gobar.A07G115000	Gobar.D07G116400	Godar.A07G123000	Godar.D07G123300	Gohir.A07G105600	Gohir.D07G109600	Gomus.A07G116800	Gomus.D07G120500	Gorai.001G117700	Gotom.A07G122300	Gotom.D07G122500	Y	Y	Y
EVM_prediction_Ga07G1146	Gobar.A07G115100	Gobar.D07G116500	Godar.A07G123100	Godar.D07G123400	Gohir.A07G105700	Gohir.D07G109700	Gomus.A07G116900	Gomus.D07G120600	Gorai.001G117900	Gotom.A07G122500	Gotom.D07G122600	Y	Y	-
EVM_prediction_Ga07G1147	Gobar.A07G115300	Gobar.D07G116600	Godar.A07G123300	Godar.D07G123500	Gohir.A07G105901	Gohir.D07G109800	Gomus.A07G117100	Gomus.D07G120700	Gorai.001G118000	Gotom.A07G122700	Gotom.D07G122700	Y	-	-
EVM_prediction_Ga07G1148	Gobar.A07G115400	Gobar.D07G116700	Godar.A07G123400	Godar.D07G123600	Gohir.A07G106000	Gohir.D07G109900	Gomus.A07G117200	Gomus.D07G120800	Gorai.001G118100	Gotom.A07G122900	Gotom.D07G122800	Y	Y	Y
EVM_prediction_Ga07G1150	Gobar.A07G115600	Gobar.D07G116900	Godar.A07G123600	Godar.D07G123800	Gohir.A07G106200	Gohir.D07G110100	Gomus.A07G117400	Gomus.D07G121000	Gorai.001G118300	Gotom.A07G123100	Gotom.D07G123000	Y	-	-
EVM_prediction_Ga07G1151	Gobar.A07G115900	Gobar.D07G117200	Godar.A07G123900	Godar.D07G124100	Gohir.A07G106500	Gohir.D07G110400	Gomus.A07G117700	Gomus.D07G121300	Gorai.001G118600	Gotom.A07G123400	Gotom.D07G123300	Y	Y	-
EVM_prediction_Ga07G1153	Gobar.A07G116100	Gobar.D07G117400	Godar.A07G124100	Godar.D07G124200	Gohir.A07G106700	Gohir.D07G110600	Gomus.A07G117900	Gomus.D07G121500	Gorai.001G118800	Gotom.A07G123600	Gotom.D07G123500	Y	Y	-
EVM_prediction_Ga07G1158	Gobar.A07G116600	Gobar.D07G117700	Godar.A07G124700	Godar.D07G124500	Gohir.A07G106966	Gohir.D07G110900	Gomus.A07G118300	Gomus.D07G121800	Gorai.001G119100	Gotom.A07G124000	Gotom.D07G123800	Y	Y	-
EVM_prediction_Ga07G1161	Gobar.A07G116700	Gobar.D07G117900	Godar.A07G124900	Godar.D07G124700	Gohir.A07G107000	Gohir.D07G111000	Gomus.A07G118400	Gomus.D07G122000	Gorai.001G119300	Gotom.A07G124300	Gotom.D07G124000	Y	Y	-
EVM_prediction_Ga07G1164	Gobar.A07G117000	Gobar.D07G118200	Godar.A07G125200	Godar.D07G125000	Gohir.A07G107300	Gohir.D07G111300	Gomus.A07G118700	Gomus.D07G122200	Gorai.001G119600	Gotom.A07G124600	Gotom.D07G124200	Y	-	-
EVM_prediction_Ga07G1166	Gobar.A07G117200	Gobar.D07G118400	Godar.A07G125400	Godar.D07G125200	Gohir.A07G107500	Gohir.D07G111500	Gomus.A07G118900	Gomus.D07G122400	Gorai.001G119800	Gotom.A07G124800	Gotom.D07G124400	Y	-	Y
EVM_prediction_Ga07G1173	Gobar.A07G117900	Gobar.D07G118900	Godar.A07G125900	Godar.D07G125800	Gohir.A07G107900	Gohir.D07G111800	Gomus.A07G119300	Gomus.D07G122800	Gorai.001G120200	Gotom.A07G125200	Gotom.D07G124800	Y	-	-
EVM_prediction_Ga07G1174	Gobar.A07G118100	Gobar.D07G119000	Godar.A07G126100	Godar.D07G125900	Gohir.A07G108100	Gohir.D07G111900	Gomus.A07G119400	Gomus.D07G122900	Gorai.001G120300	Gotom.A07G125400	Gotom.D07G124900	Y	-	-
EVM_prediction_Ga07G1176	Gobar.A07G118300	Gobar.D07G119400	Godar.A07G126300	Godar.D07G126500	Gohir.A07G108400	Gohir.D07G112200	Gomus.A07G119600	Gomus.D07G123200	Gorai.001G120600	Gotom.A07G125600	Gotom.D07G125300	Y	Y	-
EVM_prediction_Ga07G1177	Gobar.A07G118400	Gobar.D07G119500	Godar.A07G126400	Godar.D07G126600	Gohir.A07G108500	Gohir.D07G112300	Gomus.A07G119800	Gomus.D07G123300	Gorai.001G120700	Gotom.A07G125800	Gotom.D07G125400	Y	Y	-
EVM_prediction_Ga07G1180	Gobar.A07G118700	Gobar.D07G119800	Godar.A07G126700	Godar.D07G126900	Gohir.A07G108800	Gohir.D07G112600	Gomus.A07G120100	Gomus.D07G123600	Gorai.001G121000	Gotom.A07G126100	Gotom.D07G125700	Y	Y	Y
EVM_prediction_Ga07G1181	Gobar.A07G118800	Gobar.D07G119900	Godar.A07G126800	Godar.D07G127000	Gohir.A07G108950	Gohir.D07G112700	Gomus.A07G120200	Gomus.D07G123700	Gorai.001G121100	Gotom.A07G126200	Gotom.D07G125800	Y	Y	-
EVM_prediction_Ga07G1182	Gobar.A07G118900	Gobar.D07G120000	Godar.A07G126900	Godar.D07G127100	Gohir.A07G109100	Gohir.D07G112800	Gomus.A07G120300	Gomus.D07G123800	Gorai.001G121200	Gotom.A07G126300	Gotom.D07G125900	Y	Y	-
EVM_prediction_Ga07G1183	Gobar.A07G119000	Gobar.D07G120300	Godar.A07G127100	Godar.D07G127400	Gohir.A07G109200	Gohir.D07G113000	Gomus.A07G120400	Gomus.D07G124200	Gorai.001G121300	Gotom.A07G126500	Gotom.D07G126400	Y	Y	-
EVM_prediction_Ga07G1185	Gobar.A07G119300	Gobar.D07G120500	Godar.A07G127300	Godar.D07G127600	Gohir.A07G109400	Gohir.D07G113200	Gomus.A07G120600	Gomus.D07G124400	Gorai.001G121500	Gotom.A07G126700	Gotom.D07G126600	Y	-	Y
EVM_prediction_Ga07G1187	Gobar.A07G119500	Gobar.D07G120700	Godar.A07G127500	Godar.D07G127800	Gohir.A07G109601	Gohir.D07G113400	Gomus.A07G120800	Gomus.D07G124600	Gorai.001G121700	Gotom.A07G127000	Gotom.D07G126800	Y	Y	-
EVM_prediction_Ga07G1189	Gobar.A07G119600	Gobar.D07G120900	Godar.A07G127600	Godar.D07G128100	Gohir.A07G109700	Gohir.D07G113500	Gomus.A07G120900	Gomus.D07G124800	Gorai.001G121800	Gotom.A07G127100	Gotom.D07G127200	Y	-	-
EVM_prediction_Ga07G1190	Gobar.A07G119700	Gobar.D07G121000	Godar.A07G127700	Godar.D07G128200	Gohir.A07G109800	Gohir.D07G113600	Gomus.A07G121000	Gomus.D07G125000	Gorai.001G121900	Gotom.A07G127200	Gotom.D07G127300	Y	Y	-
EVM_prediction_Ga07G1191	Gobar.A07G119800	Gobar.D07G121100	Godar.A07G127800	Godar.D07G128300	Gohir.A07G109900	Gohir.D07G113700	Gomus.A07G121100	Gomus.D07G125100	Gorai.001G122000	Gotom.A07G127300	Gotom.D07G127400	Y	Y	Y
EVM_prediction_Ga07G1194	Gobar.A07G120000	Gobar.D07G121200	Godar.A07G128200	Godar.D07G128400	Gohir.A07G110200	Gohir.D07G113800	Gomus.A07G121200	Gomus.D07G125200	Gorai.001G122100	Gotom.A07G127700	Gotom.D07G127500	Y	-	-
EVM_prediction_Ga07G1196	Gobar.A07G120100	Gobar.D07G121300	Godar.A07G128300	Godar.D07G128500	Gohir.A07G110300	Gohir.D07G113900	Gomus.A07G121300	Gomus.D07G125300	Gorai.001G122200	Gotom.A07G127900	Gotom.D07G127600	Y	Y	-
EVM_prediction_Ga07G1198	Gobar.A07G120200	Gobar.D07G121500	Godar.A07G128400	Godar.D07G128700	Gohir.A07G110400	Gohir.D07G114000	Gomus.A07G121400	Gomus.D07G125400	Gorai.001G122300	Gotom.A07G128000	Gotom.D07G127800	Y	Y	-
EVM_prediction_Ga07G1201	Gobar.A07G120500	Gobar.D07G121800	Godar.A07G128800	Godar.D07G129000	Gohir.A07G110600	Gohir.D07G114300	Gomus.A07G121600	Gomus.D07G125700	Gorai.001G122600	Gotom.A07G128300	Gotom.D07G128100	Y	Y	-
EVM_prediction_Ga07G1202	Gobar.A07G120600	Gobar.D07G122000	Godar.A07G128900	Godar.D07G129100	Gohir.A07G110700	Gohir.D07G114400	Gomus.A07G121700	Gomus.D07G125800	Gorai.001G122700	Gotom.A07G128400	Gotom.D07G128200	Y	Y	-
EVM_prediction_Ga07G1203	Gobar.A07G120700	Gobar.D07G122200	Godar.A07G129000	Godar.D07G129300	Gohir.A07G110800	Gohir.D07G114500	Gomus.A07G121800	Gomus.D07G125900	Gorai.001G122800	Gotom.A07G128500	Gotom.D07G128300	Y	Y	-
EVM_prediction_Ga07G1208	Gobar.A07G120900	Gobar.D07G122500	Godar.A07G129300	Godar.D07G129700	Gohir.A07G111100	Gohir.D07G114900	Gomus.A07G122200	Gomus.D07G126300	Gorai.001G123100	Gotom.A07G128800	Gotom.D07G128600	Y	Y	Y
EVM_prediction_Ga07G1210	Gobar.A07G121200	Gobar.D07G122700	Godar.A07G129600	Godar.D07G129900	Gohir.A07G111400	Gohir.D07G115100	Gomus.A07G122500	Gomus.D07G126500	Gorai.001G123300	Gotom.A07G129100	Gotom.D07G128800	Y	Y	-
EVM_prediction_Ga07G1211	Gobar.A07G121300	Gobar.D07G122800	Godar.A07G129700	Godar.D07G130000	Gohir.A07G111450	Gohir.D07G115200	Gomus.A07G122600	Gomus.D07G126600	Gorai.001G123400	Gotom.A07G129200	Gotom.D07G128900	Y	Y	-
EVM_prediction_Ga07G1212	Gobar.A07G121400	Gobar.D07G122900	Godar.A07G130000	Godar.D07G130100	Gohir.A07G111600	Gohir.D07G115300	Gomus.A07G122900	Gomus.D07G126700	Gorai.001G123500	Gotom.A07G129400	Gotom.D07G129000	Y	-	-
EVM_prediction_Ga07G1216	Gobar.A07G121700	Gobar.D07G123300	Godar.A07G130400	Godar.D07G130500	Gohir.A07G112100	Gohir.D07G115600	Gomus.A07G123300	Gomus.D07G127100	Gorai.001G123900	Gotom.A07G130000	Gotom.D07G129300	Y	Y	-
EVM_prediction_Ga07G1218	Gobar.A07G121900	Gobar.D07G123500	Godar.A07G130500	Godar.D07G130700	Gohir.A07G112300	Gohir.D07G115800	Gomus.A07G123500	Gomus.D07G127300	Gorai.001G124100	Gotom.A07G130200	Gotom.D07G129500	Y	-	-
EVM_prediction_Ga07G1220	Gobar.A07G122200	Gobar.D07G123800	Godar.A07G130600	Godar.D07G131000	Gohir.A07G112500	Gohir.D07G115900	Gomus.A07G123800	Gomus.D07G127600	Gorai.001G124400	Gotom.A07G130500	Gotom.D07G129800	Y	Y	-
EVM_prediction_Ga07G1221	Gobar.A07G122300	Gobar.D07G123900	Godar.A07G130700	Godar.D07G131100	Gohir.A07G112600	Gohir.D07G116000	Gomus.A07G123900	Gomus.D07G127700	Gorai.001G124500	Gotom.A07G130600	Gotom.D07G129900	Y	-	-
EVM_prediction_Ga07G1223	Gobar.A07G122700	Gobar.D07G124300	Godar.A07G131000	Godar.D07G131600	Gohir.A07G112900	Gohir.D07G116400	Gomus.A07G124300	Gomus.D07G128100	Gorai.001G124800	Gotom.A07G131100	Gotom.D07G130300	Y	-	-
EVM_prediction_Ga07G1226	Gobar.A07G122900	Gobar.D07G124800	Godar.A07G131200	Godar.D07G132000	Gohir.A07G113000	Gohir.D07G116500	Gomus.A07G124400	Gomus.D07G128200	Gorai.001G125100	Gotom.A07G131300	Gotom.D07G130700	Y	-	-
EVM_prediction_Ga07G1227	Gobar.A07G123000	Gobar.D07G124900	Godar.A07G131400	Godar.D07G132100	Gohir.A07G113100	Gohir.D07G116600	Gomus.A07G124500	Gomus.D07G128300	Gorai.001G125200	Gotom.A07G131400	Gotom.D07G130800	Y	Y	-
EVM_prediction_Ga07G1228	Gobar.A07G123100	Gobar.D07G125000	Godar.A07G131500	Godar.D07G132200	Gohir.A07G113200	Gohir.D07G116700	Gomus.A07G124600	Gomus.D07G128400	Gorai.001G125300	Gotom.A07G131500	Gotom.D07G130900	Y	Y	Y
EVM_prediction_Ga07G1229	Gobar.A07G123300	Gobar.D07G125100	Godar.A07G131700	Godar.D07G132300	Gohir.A07G113300	Gohir.D07G116800	Gomus.A07G124700	Gomus.D07G128500	Gorai.001G125400	Gotom.A07G131600	Gotom.D07G131000	Y	Y	-
EVM_prediction_Ga07G1256	Gobar.A07G123500	Gobar.D07G125800	Godar.A07G132200	Godar.D07G133100	Gohir.A07G113500	Gohir.D07G117200	Gomus.A07G125000	Gomus.D07G128800	Gorai.001G126000	Gotom.A07G132100	Gotom.D07G131500	Y	Y	-
EVM_prediction_Ga07G1254	Gobar.A07G123800	Gobar.D07G126000	Godar.A07G132600	Godar.D07G133300	Gohir.A07G113700	Gohir.D07G117400	Gomus.A07G125200	Gomus.D07G129000	Gorai.001G126300	Gotom.A07G132300	Gotom.D07G131700	Y	Y	-
EVM_prediction_Ga07G1252	Gobar.A07G123900	Gobar.D07G126100	Godar.A07G132700	Godar.D07G133400	Gohir.A07G113800	Gohir.D07G117500	Gomus.A07G125300	Gomus.D07G129100	Gorai.001G126400	Gotom.A07G132400	Gotom.D07G131800	Y	Y	-
EVM_prediction_Ga07G1251	Gobar.A07G124000	Gobar.D07G126200	Godar.A07G132800	Godar.D07G133500	Gohir.A07G113900	Gohir.D07G117600	Gomus.A07G125400	Gomus.D07G129200	Gorai.001G126500	Gotom.A07G132500	Gotom.D07G131900	Y	Y	-
EVM_prediction_Ga07G1250	Gobar.A07G124200	Gobar.D07G126400	Godar.A07G133000	Godar.D07G133700	Gohir.A07G114100	Gohir.D07G117800	Gomus.A07G125600	Gomus.D07G129400	Gorai.001G126700	Gotom.A07G132700	Gotom.D07G132100	Y	Y	-
EVM_prediction_Ga07G1249	Gobar.A07G124300	Gobar.D07G126500	Godar.A07G133100	Godar.D07G133800	Gohir.A07G114200	Gohir.D07G117900	Gomus.A07G125700	Gomus.D07G129500	Gorai.001G126900	Gotom.A07G132800	Gotom.D07G132200	Y	Y	-
EVM_prediction_Ga07G1248	Gobar.A07G124500	Gobar.D07G126600	Godar.A07G133300	Godar.D07G133900	Gohir.A07G114400	Gohir.D07G118000	Gomus.A07G125800	Gomus.D07G129600	Gorai.001G127000	Gotom.A07G133000	Gotom.D07G132400	Y	Y	-
EVM_prediction_Ga07G1244	Gobar.A07G124700	Gobar.D07G126800	Godar.A07G133500	Godar.D07G134100	Gohir.A07G114448	Gohir.D07G118250	Gomus.A07G126000	Gomus.D07G129800	Gorai.001G127200	Gotom.A07G133200	Gotom.D07G132600	Y	-	-
EVM_prediction_Ga07G1242	Gobar.A07G124900	Gobar.D07G126900	Godar.A07G133700	Godar.D07G134300	Gohir.A07G114480	Gohir.D07G118400	Gomus.A07G126200	Gomus.D07G129900	Gorai.001G127300	Gotom.A07G133400	Gotom.D07G132700	Y	Y	-
EVM_prediction_Ga07G1234	Gobar.A07G125400	Gobar.D07G127700	Godar.A07G134300	Godar.D07G135200	Gohir.A07G114900	Gohir.D07G119200	Gomus.A07G126800	Gomus.D07G130900	Gorai.001G128200	Gotom.A07G134100	Gotom.D07G133600	Y	Y	-
EVM_prediction_Ga07G1271	Gobar.A07G125700	Gobar.D07G127900	Godar.A07G134600	Godar.D07G135500	Gohir.A07G115100	Gohir.D07G119351	Gomus.A07G127100	Gomus.D07G131200	Gorai.001G128600	Gotom.A07G134400	Gotom.D07G133900	Y	-	-
EVM_prediction_Ga07G1270	Gobar.A07G125800	Gobar.D07G128000	Godar.A07G134700	Godar.D07G135600	Gohir.A07G115200	Gohir.D07G119400	Gomus.A07G127200	Gomus.D07G131300	Gorai.001G128700	Gotom.A07G134500	Gotom.D07G134000	Y	Y	-
EVM_prediction_Ga07G1269	Gobar.A07G125900	Gobar.D07G128100	Godar.A07G134800	Godar.D07G135700	Gohir.A07G115300	Gohir.D07G119500	Gomus.A07G127300	Gomus.D07G131400	Gorai.001G128800	Gotom.A07G134600	Gotom.D07G134100	Y	Y	-
EVM_prediction_Ga07G1268	Gobar.A07G126000	Gobar.D07G128300	Godar.A07G134900	Godar.D07G135900	Gohir.A07G115400	Gohir.D07G119700	Gomus.A07G127400	Gomus.D07G131600	Gorai.001G129000	Gotom.A07G134700	Gotom.D07G134500	Y	Y	-
EVM_prediction_Ga07G1267	Gobar.A07G126100	Gobar.D07G128400	Godar.A07G135000	Godar.D07G136000	Gohir.A07G115500	Gohir.D07G119800	Gomus.A07G127500	Gomus.D07G131700	Gorai.001G129100	Gotom.A07G134800	Gotom.D07G134600	Y	Y	-
EVM_prediction_Ga07G1266	Gobar.A07G126200	Gobar.D07G128500	Godar.A07G135100	Godar.D07G136100	Gohir.A07G115550	Gohir.D07G120000	Gomus.A07G127600	Gomus.D07G131800	Gorai.001G129200	Gotom.A07G134900	Gotom.D07G134700	Y	Y	-
EVM_prediction_Ga07G1265	Gobar.A07G126300	Gobar.D07G128600	Godar.A07G135200	Godar.D07G136200	Gohir.A07G115600	Gohir.D07G120101	Gomus.A07G127700	Gomus.D07G131900	Gorai.001G129300	Gotom.A07G135000	Gotom.D07G134800	Y	Y	-
EVM_prediction_Ga07G1263	Gobar.A07G126400	Gobar.D07G128700	Godar.A07G135400	Godar.D07G136300	Gohir.A07G115800	Gohir.D07G120200	Gomus.A07G127800	Gomus.D07G132000	Gorai.001G129400	Gotom.A07G135200	Gotom.D07G134900	Y	Y	-
EVM_prediction_Ga07G1310	Gobar.A07G129700	Gobar.D07G131700	Godar.A07G138500	Godar.D07G139800	Gohir.A07G118700	Gohir.D07G122900	Gomus.A07G131000	Gomus.D07G135100	Gorai.001G132700	Gotom.A07G138500	Gotom.D07G138500	Y	Y	-
EVM_prediction_Ga07G1313	Gobar.A07G129900	Gobar.D07G131900	Godar.A07G138700	Godar.D07G140000	Gohir.A07G118900	Gohir.D07G123200	Gomus.A07G131200	Gomus.D07G135300	Gorai.001G132900	Gotom.A07G138700	Gotom.D07G138700	Y	Y	-
EVM_prediction_Ga07G1315	Gobar.A07G130100	Gobar.D07G132000	Godar.A07G139000	Godar.D07G140100	Gohir.A07G119000	Gohir.D07G123300	Gomus.A07G131400	Gomus.D07G135400	Gorai.001G133000	Gotom.A07G138800	Gotom.D07G138800	Y	-	Y
EVM_prediction_Ga07G1317	Gobar.A07G130300	Gobar.D07G132200	Godar.A07G139200	Godar.D07G140300	Gohir.A07G119100	Gohir.D07G123400	Gomus.A07G131500	Gomus.D07G135500	Gorai.001G133200	Gotom.A07G139000	Gotom.D07G139000	Y	Y	-
EVM_prediction_Ga07G1319	Gobar.A07G130600	Gobar.D07G132500	Godar.A07G139500	Godar.D07G140500	Gohir.A07G119300	Gohir.D07G123500	Gomus.A07G131800	Gomus.D07G135700	Gorai.001G133500	Gotom.A07G139300	Gotom.D07G139200	Y	Y	-
EVM_prediction_Ga07G1323	Gobar.A07G130700	Gobar.D07G132700	Godar.A07G139600	Godar.D07G140700	Gohir.A07G119500	Gohir.D07G123700	Gomus.A07G132100	Gomus.D07G135900	Gorai.001G133700	Gotom.A07G139400	Gotom.D07G139400	Y	Y	-
EVM_prediction_Ga07G1324	Gobar.A07G130800	Gobar.D07G132800	Godar.A07G139700	Godar.D07G140800	Gohir.A07G119600	Gohir.D07G123800	Gomus.A07G132200	Gomus.D07G136000	Gorai.001G133800	Gotom.A07G139500	Gotom.D07G139500	Y	Y	-
EVM_prediction_Ga07G1326	Gobar.A07G130900	Gobar.D07G132900	Godar.A07G139800	Godar.D07G141000	Gohir.A07G119700	Gohir.D07G123900	Gomus.A07G132300	Gomus.D07G136100	Gorai.001G133900	Gotom.A07G139600	Gotom.D07G139600	Y	Y	-
EVM_prediction_Ga07G1327	Gobar.A07G131200	Gobar.D07G133000	Godar.A07G140100	Godar.D07G141300	Gohir.A07G120000	Gohir.D07G124200	Gomus.A07G132600	Gomus.D07G136300	Gorai.001G134000	Gotom.A07G139900	Gotom.D07G139900	Y	Y	-
EVM_prediction_Ga07G1328	Gobar.A07G131300	Gobar.D07G133100	Godar.A07G140200	Godar.D07G141400	Gohir.A07G120100	Gohir.D07G124300	Gomus.A07G132700	Gomus.D07G136400	Gorai.001G134100	Gotom.A07G140000	Gotom.D07G140000	Y	Y	-
EVM_prediction_Ga07G1329	Gobar.A07G131500	Gobar.D07G133400	Godar.A07G140400	Godar.D07G141700	Gohir.A07G120300	Gohir.D07G124500	Gomus.A07G132900	Gomus.D07G136700	Gorai.001G134300	Gotom.A07G140200	Gotom.D07G140300	Y	Y	-
EVM_prediction_Ga07G1331	Gobar.A07G131600	Gobar.D07G133500	Godar.A07G140600	Godar.D07G141800	Gohir.A07G120400	Gohir.D07G124600	Gomus.A07G133000	Gomus.D07G136800	Gorai.001G134400	Gotom.A07G140400	Gotom.D07G140400	Y	Y	-
EVM_prediction_Ga07G1334	Gobar.A07G131800	Gobar.D07G133700	Godar.A07G140800	Godar.D07G142000	Gohir.A07G120600	Gohir.D07G124800	Gomus.A07G133200	Gomus.D07G137000	Gorai.001G134600	Gotom.A07G140600	Gotom.D07G140600	Y	Y	-
EVM_prediction_Ga07G1335	Gobar.A07G131900	Gobar.D07G133800	Godar.A07G140900	Godar.D07G142100	Gohir.A07G120700	Gohir.D07G125000	Gomus.A07G133300	Gomus.D07G137100	Gorai.001G134800	Gotom.A07G140700	Gotom.D07G140700	Y	-	-
EVM_prediction_Ga07G1339	Gobar.A07G132400	Gobar.D07G134000	Godar.A07G141300	Godar.D07G142300	Gohir.A07G121000	Gohir.D07G124400	Gomus.A07G133700	Gomus.D07G137300	Gorai.001G135000	Gotom.A07G141100	Gotom.D07G140900	Y	Y	-
EVM_prediction_Ga07G1340	Gobar.A07G132500	Gobar.D07G134100	Godar.A07G141400	Godar.D07G142400	Gohir.A07G121100	Gohir.D07G125300	Gomus.A07G133800	Gomus.D07G137400	Gorai.001G135100	Gotom.A07G141200	Gotom.D07G141000	Y	Y	-
EVM_prediction_Ga07G1342	Gobar.A07G132600	Gobar.D07G134300	Godar.A07G141500	Godar.D07G142600	Gohir.A07G121200	Gohir.D07G125500	Gomus.A07G133900	Gomus.D07G137700	Gorai.001G135300	Gotom.A07G141300	Gotom.D07G141200	Y	Y	-
EVM_prediction_Ga07G1343	Gobar.A07G132700	Gobar.D07G134400	Godar.A07G141600	Godar.D07G142700	Gohir.A07G121300	Gohir.D07G125600	Gomus.A07G134000	Gomus.D07G137800	Gorai.001G135400	Gotom.A07G141400	Gotom.D07G141300	Y	-	-
EVM_prediction_Ga07G1344	Gobar.A07G132800	Gobar.D07G134600	Godar.A07G141700	Godar.D07G142900	Gohir.A07G121400	Gohir.D07G125700	Gomus.A07G134100	Gomus.D07G138000	Gorai.001G135600	Gotom.A07G141500	Gotom.D07G141500	Y	-	Y
EVM_prediction_Ga07G1345	Gobar.A07G132900	Gobar.D07G134700	Godar.A07G141800	Godar.D07G143000	Gohir.A07G121500	Gohir.D07G125800	Gomus.A07G134200	Gomus.D07G138100	Gorai.001G135700	Gotom.A07G141600	Gotom.D07G141600	Y	Y	-
EVM_prediction_Ga07G1350	Gobar.A07G133100	Gobar.D07G135100	Godar.A07G142100	Godar.D07G143400	Gohir.A07G122100	Gohir.D07G126200	Gomus.A07G134800	Gomus.D07G138600	Gorai.001G136200	Gotom.A07G142200	Gotom.D07G142000	Y	-	-
EVM_prediction_Ga07G1352	Gobar.A07G133200	Gobar.D07G135200	Godar.A07G142200	Godar.D07G143600	Gohir.A07G122300	Gohir.D07G126400	Gomus.A07G134900	Gomus.D07G138800	Gorai.001G136300	Gotom.A07G142300	Gotom.D07G142300	Y	Y	-
EVM_prediction_Ga07G1353	Gobar.A07G133300	Gobar.D07G135300	Godar.A07G142300	Godar.D07G143800	Gohir.A07G122400	Gohir.D07G126500	Gomus.A07G135000	Gomus.D07G138900	Gorai.001G136400	Gotom.A07G142400	Gotom.D07G142400	Y	-	-
EVM_prediction_Ga07G1356	Gobar.A07G133500	Gobar.D07G135600	Godar.A07G142500	Godar.D07G144100	Gohir.A07G122600	Gohir.D07G126575	Gomus.A07G135200	Gomus.D07G139200	Gorai.001G136700	Gotom.A07G142500	Gotom.D07G142800	Y	Y	-
EVM_prediction_Ga07G1357	Gobar.A07G133600	Gobar.D07G135700	Godar.A07G142600	Godar.D07G144200	Gohir.A07G122700	Gohir.D07G126600	Gomus.A07G135300	Gomus.D07G139300	Gorai.001G136800	Gotom.A07G142600	Gotom.D07G142900	Y	Y	-
EVM_prediction_Ga07G1359	Gobar.A07G133900	Gobar.D07G135800	Godar.A07G142900	Godar.D07G144300	Gohir.A07G122800	Gohir.D07G126700	Gomus.A07G135500	Gomus.D07G139400	Gorai.001G136900	Gotom.A07G142800	Gotom.D07G143000	Y	Y	-
EVM_prediction_Ga07G1361	Gobar.A07G134000	Gobar.D07G135900	Godar.A07G143000	Godar.D07G144500	Gohir.A07G122900	Gohir.D07G126900	Gomus.A07G135600	Gomus.D07G139500	Gorai.001G137000	Gotom.A07G142900	Gotom.D07G143200	Y	Y	-
EVM_prediction_Ga07G1363	Gobar.A07G134100	Gobar.D07G136000	Godar.A07G143200	Godar.D07G144700	Gohir.A07G123100	Gohir.D07G127000	Gomus.A07G135700	Gomus.D07G139700	Gorai.001G137100	Gotom.A07G143100	Gotom.D07G143300	Y	Y	-
EVM_prediction_Ga07G1364	Gobar.A07G134200	Gobar.D07G136100	Godar.A07G143300	Godar.D07G144800	Gohir.A07G123200	Gohir.D07G127100	Gomus.A07G135800	Gomus.D07G139800	Gorai.001G137200	Gotom.A07G143200	Gotom.D07G143400	Y	Y	-
EVM_prediction_Ga07G1368	Gobar.A07G134400	Gobar.D07G136500	Godar.A07G143600	Godar.D07G145300	Gohir.A07G123400	Gohir.D07G127400	Gomus.A07G136100	Gomus.D07G140100	Gorai.001G137600	Gotom.A07G143500	Gotom.D07G143800	Y	-	-
EVM_prediction_Ga07G1372	Gobar.A07G134900	Gobar.D07G137000	Godar.A07G144000	Godar.D07G145800	Gohir.A07G123800	Gohir.D07G127700	Gomus.A07G136600	Gomus.D07G140400	Gorai.001G138000	Gotom.A07G143900	Gotom.D07G144100	Y	-	-
EVM_prediction_Ga07G1373	Gobar.A07G135000	Gobar.D07G137400	Godar.A07G144100	Godar.D07G146200	Gohir.A07G123900	Gohir.D07G128000	Gomus.A07G136700	Gomus.D07G140900	Gorai.001G138300	Gotom.A07G144000	Gotom.D07G144400	Y	Y	-
EVM_prediction_Ga07G1374	Gobar.A07G135100	Gobar.D07G137500	Godar.A07G144200	Godar.D07G146300	Gohir.A07G124000	Gohir.D07G128100	Gomus.A07G136800	Gomus.D07G141000	Gorai.001G138400	Gotom.A07G144100	Gotom.D07G144500	Y	Y	-
EVM_prediction_Ga07G1376	Gobar.A07G135200	Gobar.D07G137900	Godar.A07G144300	Godar.D07G146700	Gohir.A07G124100	Gohir.D07G128400	Gomus.A07G136900	Gomus.D07G141300	Gorai.001G138800	Gotom.A07G144200	Gotom.D07G144900	Y	Y	-
EVM_prediction_Ga07G1382	Gobar.A07G135300	Gobar.D07G138300	Godar.A07G144700	Godar.D07G147200	Gohir.A07G124600	Gohir.D07G128900	Gomus.A07G137400	Gomus.D07G141800	Gorai.001G139200	Gotom.A07G144700	Gotom.D07G145400	Y	Y	Y
EVM_prediction_Ga07G1384	Gobar.A07G135400	Gobar.D07G138400	Godar.A07G144800	Godar.D07G147400	Gohir.A07G124700	Gohir.D07G129000	Gomus.A07G137500	Gomus.D07G141900	Gorai.001G139300	Gotom.A07G144800	Gotom.D07G145500	Y	Y	-
EVM_prediction_Ga07G1387	Gobar.A07G135800	Gobar.D07G138700	Godar.A07G145200	Godar.D07G147900	Gohir.A07G124900	Gohir.D07G129300	Gomus.A07G137800	Gomus.D07G142200	Gorai.001G139700	Gotom.A07G145100	Gotom.D07G145800	Y	Y	-
EVM_prediction_Ga07G1390	Gobar.A07G136000	Gobar.D07G139000	Godar.A07G145400	Godar.D07G148100	Gohir.A07G125100	Gohir.D07G129500	Gomus.A07G138000	Gomus.D07G142500	Gorai.001G140000	Gotom.A07G145300	Gotom.D07G146100	Y	Y	-
EVM_prediction_Ga07G1394	Gobar.A07G136300	Gobar.D07G139100	Godar.A07G145900	Godar.D07G148300	Gohir.A07G125400	Gohir.D07G129600	Gomus.A07G138300	Gomus.D07G142600	Gorai.001G140200	Gotom.A07G145700	Gotom.D07G146200	Y	Y	-
EVM_prediction_Ga07G1395	Gobar.A07G136800	Gobar.D07G139200	Godar.A07G146200	Godar.D07G148500	Gohir.A07G125600	Gohir.D07G129800	Gomus.A07G138600	Gomus.D07G142700	Gorai.001G140300	Gotom.A07G146100	Gotom.D07G146400	Y	-	-
EVM_prediction_Ga07G1399	Gobar.A07G137000	Gobar.D07G139400	Godar.A07G146400	Godar.D07G148700	Gohir.A07G125900	Gohir.D07G130000	Gomus.A07G138900	Gomus.D07G142900	Gorai.001G140500	Gotom.A07G146300	Gotom.D07G146700	Y	Y	Y
EVM_prediction_Ga07G1400	Gobar.A07G137100	Gobar.D07G139500	Godar.A07G146500	Godar.D07G148800	Gohir.A07G125950	Gohir.D07G130100	Gomus.A07G139000	Gomus.D07G143000	Gorai.001G140600	Gotom.A07G146400	Gotom.D07G146800	Y	Y	-
EVM_prediction_Ga07G1404	Gobar.A07G137500	Gobar.D07G139900	Godar.A07G146900	Godar.D07G149300	Gohir.A07G126300	Gohir.D07G130400	Gomus.A07G139300	Gomus.D07G143500	Gorai.001G141100	Gotom.A07G146800	Gotom.D07G147200	Y	Y	-
EVM_prediction_Ga07G1405	Gobar.A07G137600	Gobar.D07G140000	Godar.A07G147000	Godar.D07G149400	Gohir.A07G126400	Gohir.D07G130500	Gomus.A07G139400	Gomus.D07G143600	Gorai.001G141300	Gotom.A07G146900	Gotom.D07G147300	Y	Y	-
EVM_prediction_Ga07G1406	Gobar.A07G137700	Gobar.D07G140100	Godar.A07G147100	Godar.D07G149500	Gohir.A07G126500	Gohir.D07G130600	Gomus.A07G139500	Gomus.D07G143700	Gorai.001G141400	Gotom.A07G147000	Gotom.D07G147400	Y	Y	Y
EVM_prediction_Ga07G1407	Gobar.A07G137800	Gobar.D07G140200	Godar.A07G147200	Godar.D07G149600	Gohir.A07G126600	Gohir.D07G130700	Gomus.A07G139600	Gomus.D07G143800	Gorai.001G141500	Gotom.A07G147100	Gotom.D07G147500	Y	Y	-
EVM_prediction_Ga07G1408	Gobar.A07G137900	Gobar.D07G140300	Godar.A07G147300	Godar.D07G149700	Gohir.A07G126650	Gohir.D07G130800	Gomus.A07G139700	Gomus.D07G143900	Gorai.001G141600	Gotom.A07G147200	Gotom.D07G147600	Y	-	Y
EVM_prediction_Ga07G1411	Gobar.A07G138100	Gobar.D07G140800	Godar.A07G147500	Godar.D07G150100	Gohir.A07G126800	Gohir.D07G130950	Gomus.A07G139900	Gomus.D07G144200	Gorai.001G142000	Gotom.A07G147400	Gotom.D07G147900	Y	Y	-
EVM_prediction_Ga07G1412	Gobar.A07G138200	Gobar.D07G140900	Godar.A07G147600	Godar.D07G150200	Gohir.A07G126900	Gohir.D07G131000	Gomus.A07G140000	Gomus.D07G144300	Gorai.001G142100	Gotom.A07G147500	Gotom.D07G148000	Y	-	-
EVM_prediction_Ga07G1417	Gobar.A07G138400	Gobar.D07G141200	Godar.A07G147900	Godar.D07G150500	Gohir.A07G127100	Gohir.D07G131300	Gomus.A07G140200	Gomus.D07G144600	Gorai.001G142400	Gotom.A07G147700	Gotom.D07G148300	Y	-	-
EVM_prediction_Ga07G1419	Gobar.A07G138500	Gobar.D07G141400	Godar.A07G148100	Godar.D07G150700	Gohir.A07G127200	Gohir.D07G131500	Gomus.A07G140300	Gomus.D07G144800	Gorai.001G142800	Gotom.A07G147900	Gotom.D07G148500	Y	-	-
EVM_prediction_Ga07G1420	Gobar.A07G138600	Gobar.D07G141500	Godar.A07G148200	Godar.D07G150800	Gohir.A07G127300	Gohir.D07G131600	Gomus.A07G140400	Gomus.D07G144900	Gorai.001G142900	Gotom.A07G148000	Gotom.D07G148600	Y	-	-
EVM_prediction_Ga07G1421	Gobar.A07G138700	Gobar.D07G141600	Godar.A07G148300	Godar.D07G150900	Gohir.A07G127400	Gohir.D07G131700	Gomus.A07G140500	Gomus.D07G145000	Gorai.001G143000	Gotom.A07G148100	Gotom.D07G148700	Y	Y	-
EVM_prediction_Ga07G1422	Gobar.A07G138800	Gobar.D07G141700	Godar.A07G148400	Godar.D07G151000	Gohir.A07G127500	Gohir.D07G131800	Gomus.A07G140600	Gomus.D07G145100	Gorai.001G143100	Gotom.A07G148200	Gotom.D07G148800	Y	Y	-
EVM_prediction_Ga07G1423	Gobar.A07G138900	Gobar.D07G141800	Godar.A07G148500	Godar.D07G151100	Gohir.A07G127600	Gohir.D07G131900	Gomus.A07G140700	Gomus.D07G145200	Gorai.001G143200	Gotom.A07G148300	Gotom.D07G148900	Y	Y	-
EVM_prediction_Ga07G1424	Gobar.A07G139000	Gobar.D07G142000	Godar.A07G148600	Godar.D07G151400	Gohir.A07G127700	Gohir.D07G132100	Gomus.A07G140800	Gomus.D07G145900	Gorai.001G143300	Gotom.A07G148400	Gotom.D07G149000	Y	Y	-
EVM_prediction_Ga07G1429	Gobar.A07G139300	Gobar.D07G142300	Godar.A07G148900	Godar.D07G151600	Gohir.A07G127900	Gohir.D07G132300	Gomus.A07G141000	Gomus.D07G146200	Gorai.001G143700	Gotom.A07G148700	Gotom.D07G149200	Y	Y	-
EVM_prediction_Ga07G1430	Gobar.A07G139400	Gobar.D07G142400	Godar.A07G149000	Godar.D07G151700	Gohir.A07G128000	Gohir.D07G132400	Gomus.A07G141100	Gomus.D07G146300	Gorai.001G143800	Gotom.A07G148800	Gotom.D07G149300	Y	Y	-
EVM_prediction_Ga07G1431	Gobar.A07G139500	Gobar.D07G142600	Godar.A07G149100	Godar.D07G151900	Gohir.A07G128100	Gohir.D07G132500	Gomus.A07G141200	Gomus.D07G146500	Gorai.001G143900	Gotom.A07G148900	Gotom.D07G149400	Y	Y	-
EVM_prediction_Ga07G1432	Gobar.A07G139600	Gobar.D07G142700	Godar.A07G149300	Godar.D07G152100	Gohir.A07G128300	Gohir.D07G132600	Gomus.A07G141300	Gomus.D07G146600	Gorai.001G144000	Gotom.A07G149100	Gotom.D07G149600	Y	Y	-
EVM_prediction_Ga07G1433	Gobar.A07G139700	Gobar.D07G142800	Godar.A07G149400	Godar.D07G152200	Gohir.A07G128400	Gohir.D07G132700	Gomus.A07G141400	Gomus.D07G146700	Gorai.001G144100	Gotom.A07G149200	Gotom.D07G149700	Y	Y	-
EVM_prediction_Ga07G1434	Gobar.A07G139800	Gobar.D07G142900	Godar.A07G149500	Godar.D07G152300	Gohir.A07G128500	Gohir.D07G132900	Gomus.A07G141500	Gomus.D07G146800	Gorai.001G144200	Gotom.A07G149300	Gotom.D07G149800	Y	Y	-
EVM_prediction_Ga07G1435	Gobar.A07G139900	Gobar.D07G143000	Godar.A07G149600	Godar.D07G152400	Gohir.A07G128600	Gohir.D07G133000	Gomus.A07G141600	Gomus.D07G146900	Gorai.001G144300	Gotom.A07G149400	Gotom.D07G149900	Y	Y	-
EVM_prediction_Ga07G1437	Gobar.A07G140100	Gobar.D07G143200	Godar.A07G149800	Godar.D07G152600	Gohir.A07G128800	Gohir.D07G133200	Gomus.A07G141800	Gomus.D07G147100	Gorai.001G144500	Gotom.A07G149600	Gotom.D07G150100	Y	Y	-
EVM_prediction_Ga07G1438	Gobar.A07G140200	Gobar.D07G143300	Godar.A07G149900	Godar.D07G152700	Gohir.A07G128900	Gohir.D07G133300	Gomus.A07G141900	Gomus.D07G147200	Gorai.001G144600	Gotom.A07G149700	Gotom.D07G150200	Y	Y	Y
EVM_prediction_Ga07G1439	Gobar.A07G140300	Gobar.D07G143400	Godar.A07G150000	Godar.D07G152800	Gohir.A07G129000	Gohir.D07G133400	Gomus.A07G142000	Gomus.D07G147300	Gorai.001G144700	Gotom.A07G149800	Gotom.D07G150300	Y	Y	-
EVM_prediction_Ga07G1440	Gobar.A07G140400	Gobar.D07G143500	Godar.A07G150100	Godar.D07G152900	Gohir.A07G129100	Gohir.D07G133500	Gomus.A07G142100	Gomus.D07G147400	Gorai.001G144800	Gotom.A07G149900	Gotom.D07G150400	Y	Y	-
EVM_prediction_Ga07G1441	Gobar.A07G140600	Gobar.D07G143600	Godar.A07G150200	Godar.D07G153000	Gohir.A07G129200	Gohir.D07G133600	Gomus.A07G142200	Gomus.D07G147500	Gorai.001G144900	Gotom.A07G150000	Gotom.D07G150500	Y	Y	-
EVM_prediction_Ga07G1442	Gobar.A07G140500	Gobar.D07G143700	Godar.A07G150300	Godar.D07G153100	Gohir.A07G129400	Gohir.D07G133700	Gomus.A07G142300	Gomus.D07G147600	Gorai.001G145000	Gotom.A07G150300	Gotom.D07G150600	Y	Y	-
EVM_prediction_Ga07G1443	Gobar.A07G140700	Gobar.D07G143800	Godar.A07G150400	Godar.D07G153200	Gohir.A07G129450	Gohir.D07G133800	Gomus.A07G142400	Gomus.D07G147700	Gorai.001G145100	Gotom.A07G150400	Gotom.D07G150700	Y	Y	-
EVM_prediction_Ga07G1444	Gobar.A07G140800	Gobar.D07G143900	Godar.A07G150500	Godar.D07G153300	Gohir.A07G129500	Gohir.D07G133900	Gomus.A07G142500	Gomus.D07G147800	Gorai.001G145200	Gotom.A07G150500	Gotom.D07G150800	Y	Y	-
EVM_prediction_Ga07G1449	Gobar.A07G141300	Gobar.D07G144400	Godar.A07G151000	Godar.D07G153800	Gohir.A07G130033	Gohir.D07G134300	Gomus.A07G142900	Gomus.D07G148300	Gorai.001G145900	Gotom.A07G150900	Gotom.D07G151400	Y	Y	-
EVM_prediction_Ga07G1450	Gobar.A07G141400	Gobar.D07G144500	Godar.A07G151100	Godar.D07G153900	Gohir.A07G130066	Gohir.D07G134350	Gomus.A07G143000	Gomus.D07G148400	Gorai.001G146000	Gotom.A07G151000	Gotom.D07G151500	Y	Y	Y
EVM_prediction_Ga07G1452	Gobar.A07G141500	Gobar.D07G144700	Godar.A07G151200	Godar.D07G154100	Gohir.A07G130100	Gohir.D07G134500	Gomus.A07G143100	Gomus.D07G148600	Gorai.001G146200	Gotom.A07G151100	Gotom.D07G151700	Y	Y	-
EVM_prediction_Ga07G1453	Gobar.A07G141600	Gobar.D07G144800	Godar.A07G151300	Godar.D07G154200	Gohir.A07G130200	Gohir.D07G134600	Gomus.A07G143200	Gomus.D07G148700	Gorai.001G146300	Gotom.A07G151200	Gotom.D07G151800	Y	Y	-
EVM_prediction_Ga07G1454	Gobar.A07G141700	Gobar.D07G145000	Godar.A07G151400	Godar.D07G154300	Gohir.A07G130300	Gohir.D07G134700	Gomus.A07G143300	Gomus.D07G148800	Gorai.001G146400	Gotom.A07G151300	Gotom.D07G151900	Y	Y	-
EVM_prediction_Ga07G1456	Gobar.A07G141900	Gobar.D07G145200	Godar.A07G151600	Godar.D07G154500	Gohir.A07G130500	Gohir.D07G134900	Gomus.A07G143500	Gomus.D07G149000	Gorai.001G146600	Gotom.A07G151500	Gotom.D07G152100	Y	Y	-
EVM_prediction_Ga07G1457	Gobar.A07G142000	Gobar.D07G145300	Godar.A07G151700	Godar.D07G154600	Gohir.A07G130600	Gohir.D07G135000	Gomus.A07G143600	Gomus.D07G149100	Gorai.001G146700	Gotom.A07G151600	Gotom.D07G152200	Y	Y	-
EVM_prediction_Ga07G1463	Gobar.A07G143300	Gobar.D07G146300	Godar.A07G153200	Godar.D07G155600	Gohir.A07G131500	Gohir.D07G135800	Gomus.A07G145000	Gomus.D07G150000	Gorai.001G147900	Gotom.A07G153100	Gotom.D07G153100	Y	-	-
EVM_prediction_Ga07G1464	Gobar.A07G143400	Gobar.D07G146400	Godar.A07G153300	Godar.D07G155700	Gohir.A07G131600	Gohir.D07G135900	Gomus.A07G145100	Gomus.D07G150100	Gorai.001G148000	Gotom.A07G153300	Gotom.D07G153300	Y	-	-
EVM_prediction_Ga07G1465	Gobar.A07G143500	Gobar.D07G146500	Godar.A07G153400	Godar.D07G155800	Gohir.A07G131700	Gohir.D07G136000	Gomus.A07G145200	Gomus.D07G150200	Gorai.001G148100	Gotom.A07G153400	Gotom.D07G153400	Y	Y	-
EVM_prediction_Ga07G1466	Gobar.A07G143600	Gobar.D07G146600	Godar.A07G153500	Godar.D07G155900	Gohir.A07G131800	Gohir.D07G136100	Gomus.A07G145300	Gomus.D07G150300	Gorai.001G148200	Gotom.A07G153500	Gotom.D07G153500	Y	Y	-
EVM_prediction_Ga07G1467	Gobar.A07G143700	Gobar.D07G146700	Godar.A07G153600	Godar.D07G156000	Gohir.A07G131900	Gohir.D07G136200	Gomus.A07G145400	Gomus.D07G150400	Gorai.001G148300	Gotom.A07G153600	Gotom.D07G153600	Y	Y	-
EVM_prediction_Ga07G1468	Gobar.A07G143800	Gobar.D07G146800	Godar.A07G153700	Godar.D07G156100	Gohir.A07G132000	Gohir.D07G136300	Gomus.A07G145500	Gomus.D07G150500	Gorai.001G148400	Gotom.A07G153700	Gotom.D07G153700	Y	Y	-
EVM_prediction_Ga07G1470	Gobar.A07G143900	Gobar.D07G147000	Godar.A07G153800	Godar.D07G156300	Gohir.A07G132100	Gohir.D07G136400	Gomus.A07G145600	Gomus.D07G150600	Gorai.001G148500	Gotom.A07G153800	Gotom.D07G153800	Y	Y	Y
EVM_prediction_Ga07G1471	Gobar.A07G144100	Gobar.D07G147100	Godar.A07G154000	Godar.D07G156400	Gohir.A07G132300	Gohir.D07G136500	Gomus.A07G145800	Gomus.D07G150700	Gorai.001G148600	Gotom.A07G153900	Gotom.D07G153900	Y	Y	Y
EVM_prediction_Ga07G1472	Gobar.A07G144200	Gobar.D07G147200	Godar.A07G154100	Godar.D07G156500	Gohir.A07G132400	Gohir.D07G136600	Gomus.A07G145900	Gomus.D07G150800	Gorai.001G148700	Gotom.A07G154000	Gotom.D07G154000	Y	Y	-
EVM_prediction_Ga07G1473	Gobar.A07G146400	Gobar.D07G149600	Godar.A07G156400	Godar.D07G159000	Gohir.A07G134200	Gohir.D07G138800	Gomus.A07G147800	Gomus.D07G153500	Gorai.001G150800	Gotom.A07G156100	Gotom.D07G156600	Y	Y	-
EVM_prediction_Ga07G1477	Gobar.A07G146700	Gobar.D07G149900	Godar.A07G156700	Godar.D07G159400	Gohir.A07G134500	Gohir.D07G139100	Gomus.A07G148100	Gomus.D07G153800	Gorai.001G151200	Gotom.A07G156400	Gotom.D07G157000	Y	Y	-
EVM_prediction_Ga07G1478	Gobar.A07G146800	Gobar.D07G150000	Godar.A07G156800	Godar.D07G159500	Gohir.A07G134600	Gohir.D07G139200	Gomus.A07G148200	Gomus.D07G153900	Gorai.001G151300	Gotom.A07G156500	Gotom.D07G157100	Y	Y	-
EVM_prediction_Ga07G1479	Gobar.A07G146900	Gobar.D07G150100	Godar.A07G156900	Godar.D07G159600	Gohir.A07G134700	Gohir.D07G139300	Gomus.A07G148300	Gomus.D07G154000	Gorai.001G151400	Gotom.A07G156600	Gotom.D07G157200	Y	Y	-
EVM_prediction_Ga07G1481	Gobar.A07G147000	Gobar.D07G150500	Godar.A07G157000	Godar.D07G160100	Gohir.A07G134800	Gohir.D07G139700	Gomus.A07G148400	Gomus.D07G154500	Gorai.001G151700	Gotom.A07G156700	Gotom.D07G157600	Y	Y	-
EVM_prediction_Ga07G1486	Gobar.A07G147500	Gobar.D07G151000	Godar.A07G157700	Godar.D07G160800	Gohir.A07G135300	Gohir.D07G140200	Gomus.A07G149000	Gomus.D07G155100	Gorai.001G152200	Gotom.A07G157300	Gotom.D07G158400	Y	Y	-
EVM_prediction_Ga07G1487	Gobar.A07G147600	Gobar.D07G151100	Godar.A07G157800	Godar.D07G160900	Gohir.A07G135400	Gohir.D07G140300	Gomus.A07G149100	Gomus.D07G155200	Gorai.001G152300	Gotom.A07G157400	Gotom.D07G158500	Y	-	-
EVM_prediction_Ga07G1488	Gobar.A07G147700	Gobar.D07G151200	Godar.A07G157900	Godar.D07G161000	Gohir.A07G135500	Gohir.D07G140400	Gomus.A07G149200	Gomus.D07G155300	Gorai.001G152400	Gotom.A07G157500	Gotom.D07G158600	Y	Y	-
EVM_prediction_Ga07G1489	Gobar.A07G147800	Gobar.D07G151300	Godar.A07G158100	Godar.D07G161200	Gohir.A07G135600	Gohir.D07G140600	Gomus.A07G149300	Gomus.D07G155500	Gorai.001G152500	Gotom.A07G157600	Gotom.D07G158800	Y	Y	-
EVM_prediction_Ga07G1491	Gobar.A07G147900	Gobar.D07G151400	Godar.A07G158300	Godar.D07G161300	Gohir.A07G135700	Gohir.D07G140700	Gomus.A07G149500	Gomus.D07G155600	Gorai.001G152600	Gotom.A07G157700	Gotom.D07G158900	Y	Y	-
EVM_prediction_Ga07G1493	Gobar.A07G148000	Gobar.D07G151500	Godar.A07G158400	Godar.D07G161400	Gohir.A07G135800	Gohir.D07G140800	Gomus.A07G149600	Gomus.D07G155700	Gorai.001G152700	Gotom.A07G157800	Gotom.D07G159000	Y	Y	-
EVM_prediction_Ga07G1494	Gobar.A07G148100	Gobar.D07G151600	Godar.A07G158500	Godar.D07G161500	Gohir.A07G135900	Gohir.D07G140900	Gomus.A07G149700	Gomus.D07G155800	Gorai.001G152800	Gotom.A07G157900	Gotom.D07G159100	Y	-	-
EVM_prediction_Ga07G1495	Gobar.A07G148200	Gobar.D07G151700	Godar.A07G158600	Godar.D07G161600	Gohir.A07G136000	Gohir.D07G141000	Gomus.A07G149800	Gomus.D07G155900	Gorai.001G152900	Gotom.A07G158000	Gotom.D07G159200	Y	Y	Y
EVM_prediction_Ga07G1497	Gobar.A07G148400	Gobar.D07G151900	Godar.A07G158700	Godar.D07G161800	Gohir.A07G136100	Gohir.D07G141200	Gomus.A07G149900	Gomus.D07G156100	Gorai.001G153100	Gotom.A07G158100	Gotom.D07G159400	Y	Y	-
EVM_prediction_Ga07G1499	Gobar.A07G148600	Gobar.D07G152100	Godar.A07G158900	Godar.D07G162000	Gohir.A07G136300	Gohir.D07G141500	Gomus.A07G150100	Gomus.D07G156300	Gorai.001G153300	Gotom.A07G158300	Gotom.D07G159700	Y	Y	-
EVM_prediction_Ga07G1500	Gobar.A07G148700	Gobar.D07G152300	Godar.A07G159000	Godar.D07G162200	Gohir.A07G136400	Gohir.D07G141800	Gomus.A07G150200	Gomus.D07G156500	Gorai.001G153400	Gotom.A07G158400	Gotom.D07G159900	Y	Y	-
EVM_prediction_Ga07G1501	Gobar.A07G148800	Gobar.D07G152400	Godar.A07G159100	Godar.D07G162300	Gohir.A07G136500	Gohir.D07G141900	Gomus.A07G150300	Gomus.D07G156600	Gorai.001G153500	Gotom.A07G158500	Gotom.D07G160000	Y	Y	-
EVM_prediction_Ga07G1503	Gobar.A07G148900	Gobar.D07G152500	Godar.A07G159300	Godar.D07G162400	Gohir.A07G136600	Gohir.D07G142000	Gomus.A07G150400	Gomus.D07G156800	Gorai.001G153600	Gotom.A07G158700	Gotom.D07G160200	Y	-	-
EVM_prediction_Ga07G1504	Gobar.A07G149000	Gobar.D07G152600	Godar.A07G159400	Godar.D07G162500	Gohir.A07G136700	Gohir.D07G142033	Gomus.A07G150500	Gomus.D07G157000	Gorai.001G153700	Gotom.A07G158800	Gotom.D07G160300	Y	Y	Y
EVM_prediction_Ga07G1505	Gobar.A07G149100	Gobar.D07G152700	Godar.A07G159500	Godar.D07G162600	Gohir.A07G136800	Gohir.D07G142066	Gomus.A07G150600	Gomus.D07G157100	Gorai.001G153800	Gotom.A07G158900	Gotom.D07G160400	Y	-	-
EVM_prediction_Ga07G1506	Gobar.A07G149200	Gobar.D07G152800	Godar.A07G159600	Godar.D07G162700	Gohir.A07G136900	Gohir.D07G142100	Gomus.A07G150700	Gomus.D07G157200	Gorai.001G153900	Gotom.A07G159000	Gotom.D07G160500	Y	Y	-
EVM_prediction_Ga07G1507	Gobar.A07G149300	Gobar.D07G152900	Godar.A07G159700	Godar.D07G162800	Gohir.A07G137000	Gohir.D07G142200	Gomus.A07G150800	Gomus.D07G157300	Gorai.001G154000	Gotom.A07G159200	Gotom.D07G160700	Y	Y	-
EVM_prediction_Ga07G1512	Gobar.A07G149700	Gobar.D07G153400	Godar.A07G160100	Godar.D07G163200	Gohir.A07G137400	Gohir.D07G142700	Gomus.A07G151200	Gomus.D07G157800	Gorai.001G154500	Gotom.A07G159600	Gotom.D07G161200	Y	-	-
EVM_prediction_Ga07G1514	Gobar.A07G149800	Gobar.D07G153600	Godar.A07G160200	Godar.D07G163400	Gohir.A07G137600	Gohir.D07G142800	Gomus.A07G151300	Gomus.D07G158000	Gorai.001G154700	Gotom.A07G159700	Gotom.D07G161400	Y	-	-
EVM_prediction_Ga07G1516	Gobar.A07G149900	Gobar.D07G153800	Godar.A07G160400	Godar.D07G163600	Gohir.A07G137800	Gohir.D07G142900	Gomus.A07G151500	Gomus.D07G158200	Gorai.001G154900	Gotom.A07G159900	Gotom.D07G161700	Y	Y	-
EVM_prediction_Ga07G1518	Gobar.A07G150100	Gobar.D07G153900	Godar.A07G160600	Godar.D07G163700	Gohir.A07G137900	Gohir.D07G143000	Gomus.A07G151700	Gomus.D07G158300	Gorai.001G155000	Gotom.A07G160100	Gotom.D07G161800	Y	Y	-
EVM_prediction_Ga04G0850	Gobar.A07G150300	Gobar.D07G154000	Godar.A07G160800	Godar.D07G163800	Gohir.A07G138000	Gohir.D07G143050	Gomus.A07G151800	Gomus.D07G158400	Gorai.001G155100	Gotom.A07G160300	Gotom.D07G161900	Y	-	-
EVM_prediction_Ga04G0851	Gobar.A07G150400	Gobar.D07G154100	Godar.A07G160900	Godar.D07G163900	Gohir.A07G138100	Gohir.D07G143100	Gomus.A07G151900	Gomus.D07G158500	Gorai.001G155200	Gotom.A07G160400	Gotom.D07G162000	Y	Y	-
EVM_prediction_Ga04G0852	Gobar.A07G150500	Gobar.D07G154200	Godar.A07G161000	Godar.D07G164000	Gohir.A07G138200	Gohir.D07G143200	Gomus.A07G152000	Gomus.D07G158600	Gorai.001G155300	Gotom.A07G160500	Gotom.D07G162100	Y	Y	-
EVM_prediction_Ga07G1521	Gobar.A07G150600	Gobar.D07G154400	Godar.A07G161100	Godar.D07G164200	Gohir.A07G138300	Gohir.D07G143400	Gomus.A07G152100	Gomus.D07G158800	Gorai.001G155400	Gotom.A07G160600	Gotom.D07G162300	Y	Y	-
EVM_prediction_Ga07G1522	Gobar.A07G150700	Gobar.D07G154500	Godar.A07G161200	Godar.D07G164300	Gohir.A07G138400	Gohir.D07G143500	Gomus.A07G152200	Gomus.D07G158900	Gorai.001G155500	Gotom.A07G160700	Gotom.D07G162400	Y	Y	-
EVM_prediction_Ga07G1524	Gobar.A07G150900	Gobar.D07G154700	Godar.A07G161400	Godar.D07G164500	Gohir.A07G138600	Gohir.D07G143700	Gomus.A07G152400	Gomus.D07G159100	Gorai.001G155600	Gotom.A07G160900	Gotom.D07G162600	Y	Y	-
EVM_prediction_Ga07G1525	Gobar.A07G151000	Gobar.D07G154800	Godar.A07G161500	Godar.D07G164600	Gohir.A07G138700	Gohir.D07G143800	Gomus.A07G152500	Gomus.D07G159200	Gorai.001G155700	Gotom.A07G161100	Gotom.D07G162700	Y	Y	-
EVM_prediction_Ga07G1529	Gobar.A07G151100	Gobar.D07G154900	Godar.A07G161700	Godar.D07G164700	Gohir.A07G138800	Gohir.D07G143900	Gomus.A07G152700	Gomus.D07G159300	Gorai.001G155800	Gotom.A07G161300	Gotom.D07G162800	Y	Y	-
EVM_prediction_Ga07G1532	Gobar.A07G151400	Gobar.D07G155200	Godar.A07G162000	Godar.D07G165000	Gohir.A07G139100	Gohir.D07G144200	Gomus.A07G153000	Gomus.D07G159400	Gorai.001G156200	Gotom.A07G161600	Gotom.D07G163000	Y	Y	-
EVM_prediction_Ga07G1533	Gobar.A07G151500	Gobar.D07G155300	Godar.A07G162100	Godar.D07G165100	Gohir.A07G139200	Gohir.D07G144300	Gomus.A07G153100	Gomus.D07G159500	Gorai.001G156300	Gotom.A07G161700	Gotom.D07G163100	Y	-	-
EVM_prediction_Ga07G1534	Gobar.A07G151600	Gobar.D07G155400	Godar.A07G162200	Godar.D07G165300	Gohir.A07G139300	Gohir.D07G144400	Gomus.A07G153200	Gomus.D07G159600	Gorai.001G156400	Gotom.A07G161800	Gotom.D07G163200	Y	Y	-
EVM_prediction_Ga07G1535	Gobar.A07G151700	Gobar.D07G155500	Godar.A07G162300	Godar.D07G165400	Gohir.A07G139400	Gohir.D07G144500	Gomus.A07G153300	Gomus.D07G159700	Gorai.001G156600	Gotom.A07G161900	Gotom.D07G163300	Y	Y	-
EVM_prediction_Ga07G1539	Gobar.A07G151900	Gobar.D07G155700	Godar.A07G162500	Godar.D07G165600	Gohir.A07G139600	Gohir.D07G144700	Gomus.A07G153500	Gomus.D07G159900	Gorai.001G156700	Gotom.A07G162100	Gotom.D07G163600	Y	Y	Y
EVM_prediction_Ga07G1541	Gobar.A07G152000	Gobar.D07G155800	Godar.A07G162600	Godar.D07G165700	Gohir.A07G139700	Gohir.D07G144800	Gomus.A07G153600	Gomus.D07G160000	Gorai.001G156800	Gotom.A07G162200	Gotom.D07G163700	Y	-	Y
EVM_prediction_Ga07G1542	Gobar.A07G152100	Gobar.D07G155900	Godar.A07G162700	Godar.D07G165900	Gohir.A07G139800	Gohir.D07G145000	Gomus.A07G153700	Gomus.D07G160100	Gorai.001G156900	Gotom.A07G162300	Gotom.D07G163900	Y	Y	-
EVM_prediction_Ga07G1545	Gobar.A07G152200	Gobar.D07G156100	Godar.A07G162900	Godar.D07G166100	Gohir.A07G140000	Gohir.D07G145100	Gomus.A07G153800	Gomus.D07G160200	Gorai.001G157000	Gotom.A07G162400	Gotom.D07G164100	Y	Y	-
EVM_prediction_Ga07G1551	Gobar.A07G152700	Gobar.D07G156800	Godar.A07G163400	Godar.D07G167000	Gohir.A07G140500	Gohir.D07G145800	Gomus.A07G154500	Gomus.D07G160800	Gorai.001G158000	Gotom.A07G162900	Gotom.D07G165000	Y	-	-
EVM_prediction_Ga07G1552	Gobar.A07G152800	Gobar.D07G156900	Godar.A07G163600	Godar.D07G167100	Gohir.A07G140600	Gohir.D07G145900	Gomus.A07G154600	Gomus.D07G160900	Gorai.001G158100	Gotom.A07G163000	Gotom.D07G165100	Y	Y	-
EVM_prediction_Ga07G1553	Gobar.A07G152900	Gobar.D07G157000	Godar.A07G163700	Godar.D07G167200	Gohir.A07G140650	Gohir.D07G146000	Gomus.A07G154700	Gomus.D07G161000	Gorai.001G158200	Gotom.A07G163100	Gotom.D07G165200	Y	Y	-
EVM_prediction_Ga07G1554	Gobar.A07G153000	Gobar.D07G157100	Godar.A07G163800	Godar.D07G167300	Gohir.A07G140700	Gohir.D07G146100	Gomus.A07G154800	Gomus.D07G161100	Gorai.001G158300	Gotom.A07G163200	Gotom.D07G165300	Y	Y	-
EVM_prediction_Ga07G1555	Gobar.A07G153100	Gobar.D07G157200	Godar.A07G163900	Godar.D07G167400	Gohir.A07G140800	Gohir.D07G146200	Gomus.A07G154900	Gomus.D07G161200	Gorai.001G158400	Gotom.A07G163300	Gotom.D07G165400	Y	Y	-
EVM_prediction_Ga07G1556	Gobar.A07G153200	Gobar.D07G157300	Godar.A07G164000	Godar.D07G167500	Gohir.A07G140900	Gohir.D07G146300	Gomus.A07G155000	Gomus.D07G161300	Gorai.001G158500	Gotom.A07G163400	Gotom.D07G165500	Y	Y	-
EVM_prediction_Ga07G1558	Gobar.A07G153400	Gobar.D07G157700	Godar.A07G164200	Godar.D07G168000	Gohir.A07G141100	Gohir.D07G146500	Gomus.A07G155200	Gomus.D07G161700	Gorai.001G158900	Gotom.A07G163700	Gotom.D07G165800	Y	Y	Y
EVM_prediction_Ga07G1562	Gobar.A07G153600	Gobar.D07G158100	Godar.A07G164500	Godar.D07G168300	Gohir.A07G141200	Gohir.D07G146700	Gomus.A07G155400	Gomus.D07G161900	Gorai.001G159200	Gotom.A07G163900	Gotom.D07G166000	Y	Y	-
EVM_prediction_Ga07G1563	Gobar.A07G153700	Gobar.D07G158200	Godar.A07G164600	Godar.D07G168400	Gohir.A07G141300	Gohir.D07G146800	Gomus.A07G155500	Gomus.D07G162000	Gorai.001G159300	Gotom.A07G164000	Gotom.D07G166100	Y	-	-
EVM_prediction_Ga07G1564	Gobar.A07G153900	Gobar.D07G158400	Godar.A07G164700	Godar.D07G168700	Gohir.A07G141400	Gohir.D07G147000	Gomus.A07G155600	Gomus.D07G162200	Gorai.001G159500	Gotom.A07G164100	Gotom.D07G166400	Y	-	Y
EVM_prediction_Ga07G1567	Gobar.A07G154100	Gobar.D07G158600	Godar.A07G164800	Godar.D07G168900	Gohir.A07G141550	Gohir.D07G147050	Gomus.A07G155800	Gomus.D07G162400	Gorai.001G159700	Gotom.A07G164300	Gotom.D07G166700	Y	-	-
EVM_prediction_Ga07G1568	Gobar.A07G154200	Gobar.D07G158700	Godar.A07G164900	Godar.D07G169000	Gohir.A07G141600	Gohir.D07G147100	Gomus.A07G155900	Gomus.D07G162500	Gorai.001G159800	Gotom.A07G164400	Gotom.D07G166800	Y	-	Y
EVM_prediction_Ga07G1569	Gobar.A07G154300	Gobar.D07G158800	Godar.A07G165100	Godar.D07G169100	Gohir.A07G141700	Gohir.D07G147200	Gomus.A07G156100	Gomus.D07G162600	Gorai.001G168400	Gotom.A07G164600	Gotom.D07G166900	Y	-	Y
EVM_prediction_Ga07G1572	Gobar.A07G154500	Gobar.D07G159000	Godar.A07G165300	Godar.D07G169200	Gohir.A07G141900	Gohir.D07G147300	Gomus.A07G156300	Gomus.D07G162700	Gorai.001G168500	Gotom.A07G164800	Gotom.D07G167000	Y	Y	-
EVM_prediction_Ga07G1571	Gobar.A07G154400	Gobar.D07G159200	Godar.A07G165200	Godar.D07G169400	Gohir.A07G141800	Gohir.D07G147500	Gomus.A07G156200	Gomus.D07G162900	Gorai.001G168700	Gotom.A07G164700	Gotom.D07G167200	Y	Y	-
EVM_prediction_Ga07G1573	Gobar.A07G154600	Gobar.D07G159400	Godar.A07G165400	Godar.D07G169600	Gohir.A07G142000	Gohir.D07G147700	Gomus.A07G156400	Gomus.D07G163100	Gorai.001G168900	Gotom.A07G164900	Gotom.D07G167400	Y	Y	-
EVM_prediction_Ga07G1576	Gobar.A07G154800	Gobar.D07G159700	Godar.A07G165600	Godar.D07G170100	Gohir.A07G142200	Gohir.D07G148100	Gomus.A07G156700	Gomus.D07G163300	Gorai.001G169200	Gotom.A07G165200	Gotom.D07G167900	Y	Y	-
EVM_prediction_Ga07G1577	Gobar.A07G154900	Gobar.D07G159900	Godar.A07G165700	Godar.D07G170300	Gohir.A07G142300	Gohir.D07G148200	Gomus.A07G156800	Gomus.D07G163500	Gorai.001G169300	Gotom.A07G165300	Gotom.D07G168100	Y	Y	-
EVM_prediction_Ga07G1583	Gobar.A07G155300	Gobar.D07G160400	Godar.A07G166300	Godar.D07G170800	Gohir.A07G142700	Gohir.D07G148500	Gomus.A07G157200	Gomus.D07G163700	Gorai.001G169700	Gotom.A07G165700	Gotom.D07G168400	Y	Y	-
EVM_prediction_Ga07G1588	Gobar.A07G155500	Gobar.D07G160600	Godar.A07G166700	Godar.D07G171000	Gohir.A07G142900	Gohir.D07G148700	Gomus.A07G157400	Gomus.D07G163900	Gorai.001G170100	Gotom.A07G166000	Gotom.D07G168700	Y	Y	-
EVM_prediction_Ga07G1597	Gobar.A07G155900	Gobar.D07G160900	Godar.A07G167100	Godar.D07G171400	Gohir.A07G143300	Gohir.D07G149100	Gomus.A07G157700	Gomus.D07G164300	Gorai.001G170500	Gotom.A07G166500	Gotom.D07G169000	Y	Y	-
EVM_prediction_Ga07G1598	Gobar.A07G156000	Gobar.D07G161000	Godar.A07G167200	Godar.D07G171500	Gohir.A07G143400	Gohir.D07G149200	Gomus.A07G157800	Gomus.D07G164400	Gorai.001G170600	Gotom.A07G166600	Gotom.D07G169100	Y	-	-
EVM_prediction_Ga07G1599	Gobar.A07G156100	Gobar.D07G161100	Godar.A07G167400	Godar.D07G171600	Gohir.A07G143500	Gohir.D07G149300	Gomus.A07G157900	Gomus.D07G164500	Gorai.001G170700	Gotom.A07G166700	Gotom.D07G169200	Y	Y	-
EVM_prediction_Ga07G1602	Gobar.A07G156300	Gobar.D07G161300	Godar.A07G167600	Godar.D07G171900	Gohir.A07G143700	Gohir.D07G149500	Gomus.A07G158100	Gomus.D07G164700	Gorai.001G170900	Gotom.A07G166900	Gotom.D07G169400	Y	Y	-
EVM_prediction_Ga07G1603	Gobar.A07G156400	Gobar.D07G161400	Godar.A07G167700	Godar.D07G172000	Gohir.A07G143800	Gohir.D07G149600	Gomus.A07G158200	Gomus.D07G164800	Gorai.001G171000	Gotom.A07G167000	Gotom.D07G169500	Y	Y	-
EVM_prediction_Ga07G1606	Gobar.A07G156600	Gobar.D07G161700	Godar.A07G167800	Godar.D07G172300	Gohir.A07G143900	Gohir.D07G149800	Gomus.A07G158400	Gomus.D07G165300	Gorai.001G171400	Gotom.A07G167200	Gotom.D07G169800	Y	Y	-
EVM_prediction_Ga07G1607	Gobar.A07G156700	Gobar.D07G161800	Godar.A07G167900	Godar.D07G172400	Gohir.A07G144000	Gohir.D07G149900	Gomus.A07G158500	Gomus.D07G165400	Gorai.001G171500	Gotom.A07G167300	Gotom.D07G169900	Y	-	-
EVM_prediction_Ga07G1609	Gobar.A07G156800	Gobar.D07G161900	Godar.A07G168000	Godar.D07G172500	Gohir.A07G144100	Gohir.D07G150000	Gomus.A07G158600	Gomus.D07G165500	Gorai.001G171700	Gotom.A07G167400	Gotom.D07G170000	Y	-	-
EVM_prediction_Ga07G1611	Gobar.A07G157000	Gobar.D07G162100	Godar.A07G168200	Godar.D07G172800	Gohir.A07G144300	Gohir.D07G150201	Gomus.A07G158800	Gomus.D07G165700	Gorai.001G172000	Gotom.A07G167600	Gotom.D07G170400	Y	Y	-
EVM_prediction_Ga07G1613	Gobar.A07G157200	Gobar.D07G162200	Godar.A07G168400	Godar.D07G172900	Gohir.A07G144400	Gohir.D07G150300	Gomus.A07G158900	Gomus.D07G165800	Gorai.001G172200	Gotom.A07G167700	Gotom.D07G170500	Y	Y	-
EVM_prediction_Ga07G1615	Gobar.A07G157400	Gobar.D07G162500	Godar.A07G168600	Godar.D07G173300	Gohir.A07G144600	Gohir.D07G150500	Gomus.A07G159000	Gomus.D07G166000	Gorai.001G172600	Gotom.A07G168000	Gotom.D07G170900	Y	-	-
EVM_prediction_Ga07G1616	Gobar.A07G157500	Gobar.D07G162600	Godar.A07G168700	Godar.D07G173400	Gohir.A07G144700	Gohir.D07G150600	Gomus.A07G159100	Gomus.D07G166100	Gorai.001G172700	Gotom.A07G168100	Gotom.D07G171000	Y	-	-
EVM_prediction_Ga07G1621	Gobar.A07G157700	Gobar.D07G163200	Godar.A07G168900	Godar.D07G174100	Gohir.A07G145000	Gohir.D07G151200	Gomus.A07G159500	Gomus.D07G166700	Gorai.001G173100	Gotom.A07G168500	Gotom.D07G171500	Y	Y	-
EVM_prediction_Ga07G1624	Gobar.A07G157900	Gobar.D07G163400	Godar.A07G169100	Godar.D07G174200	Gohir.A07G145200	Gohir.D07G151400	Gomus.A07G159700	Gomus.D07G166900	Gorai.001G173300	Gotom.A07G168700	Gotom.D07G171800	Y	Y	Y
EVM_prediction_Ga07G1625	Gobar.A07G158000	Gobar.D07G163500	Godar.A07G169200	Godar.D07G174400	Gohir.A07G145300	Gohir.D07G151500	Gomus.A07G159800	Gomus.D07G167000	Gorai.001G173400	Gotom.A07G168800	Gotom.D07G171900	Y	-	-
EVM_prediction_Ga07G1626	Gobar.A07G158100	Gobar.D07G163600	Godar.A07G169300	Godar.D07G174500	Gohir.A07G145400	Gohir.D07G151600	Gomus.A07G159900	Gomus.D07G167100	Gorai.001G173500	Gotom.A07G168900	Gotom.D07G172000	Y	Y	Y
EVM_prediction_Ga07G1630	Gobar.A07G159000	Gobar.D07G164600	Godar.A07G170300	Godar.D07G175600	Gohir.A07G146300	Gohir.D07G152400	Gomus.A07G160800	Gomus.D07G168000	Gorai.001G174400	Gotom.A07G170000	Gotom.D07G173100	Y	Y	-
EVM_prediction_Ga07G1631	Gobar.A07G159100	Gobar.D07G164900	Godar.A07G170400	Godar.D07G175900	Gohir.A07G146400	Gohir.D07G152500	Gomus.A07G160900	Gomus.D07G168300	Gorai.001G174600	Gotom.A07G170100	Gotom.D07G173300	Y	Y	-
EVM_prediction_Ga07G1637	Gobar.A07G159400	Gobar.D07G165200	Godar.A07G170700	Godar.D07G176200	Gohir.A07G146700	Gohir.D07G152700	Gomus.A07G161100	Gomus.D07G168500	Gorai.001G174800	Gotom.A07G170400	Gotom.D07G173500	Y	Y	-
EVM_prediction_Ga07G1639	Gobar.A07G159500	Gobar.D07G165300	Godar.A07G170800	Godar.D07G176300	Gohir.A07G146800	Gohir.D07G152800	Gomus.A07G161300	Gomus.D07G168600	Gorai.001G174900	Gotom.A07G170600	Gotom.D07G173600	Y	Y	-
EVM_prediction_Ga07G1640	Gobar.A07G159600	Gobar.D07G165400	Godar.A07G170900	Godar.D07G176400	Gohir.A07G146900	Gohir.D07G152900	Gomus.A07G161400	Gomus.D07G168700	Gorai.001G175000	Gotom.A07G170700	Gotom.D07G173700	Y	-	-
EVM_prediction_Ga07G1641	Gobar.A07G159700	Gobar.D07G165500	Godar.A07G171000	Godar.D07G176500	Gohir.A07G147000	Gohir.D07G153000	Gomus.A07G161500	Gomus.D07G168800	Gorai.001G175100	Gotom.A07G170800	Gotom.D07G173800	Y	Y	-
EVM_prediction_Ga07G1642	Gobar.A07G159800	Gobar.D07G165600	Godar.A07G171100	Godar.D07G176600	Gohir.A07G147100	Gohir.D07G153100	Gomus.A07G161600	Gomus.D07G168900	Gorai.001G175300	Gotom.A07G170900	Gotom.D07G173900	Y	Y	-
EVM_prediction_Ga07G1643	Gobar.A07G159900	Gobar.D07G165700	Godar.A07G171200	Godar.D07G176800	Gohir.A07G147200	Gohir.D07G153200	Gomus.A07G161700	Gomus.D07G169000	Gorai.001G175400	Gotom.A07G171000	Gotom.D07G174100	Y	Y	-
EVM_prediction_Ga07G1646	Gobar.A07G160100	Gobar.D07G165900	Godar.A07G171400	Godar.D07G177200	Gohir.A07G147400	Gohir.D07G153500	Gomus.A07G161900	Gomus.D07G169200	Gorai.001G175600	Gotom.A07G171200	Gotom.D07G174400	Y	Y	Y
EVM_prediction_Ga07G1647	Gobar.A07G160200	Gobar.D07G166000	Godar.A07G171500	Godar.D07G177300	Gohir.A07G147500	Gohir.D07G153600	Gomus.A07G162000	Gomus.D07G169300	Gorai.001G175700	Gotom.A07G171300	Gotom.D07G174500	Y	Y	-
EVM_prediction_Ga07G1649	Gobar.A07G160300	Gobar.D07G166100	Godar.A07G171600	Godar.D07G177400	Gohir.A07G147600	Gohir.D07G153700	Gomus.A07G162100	Gomus.D07G169400	Gorai.001G175800	Gotom.A07G171500	Gotom.D07G174600	Y	Y	-
EVM_prediction_Ga07G1651	Gobar.A07G160400	Gobar.D07G166200	Godar.A07G171700	Godar.D07G177500	Gohir.A07G147700	Gohir.D07G153800	Gomus.A07G162200	Gomus.D07G169500	Gorai.001G176000	Gotom.A07G171600	Gotom.D07G174700	Y	Y	-
EVM_prediction_Ga07G1653	Gobar.A07G160500	Gobar.D07G166300	Godar.A07G171900	Godar.D07G177800	Gohir.A07G147800	Gohir.D07G154000	Gomus.A07G162300	Gomus.D07G169700	Gorai.001G176200	Gotom.A07G171700	Gotom.D07G175000	Y	Y	-
EVM_prediction_Ga07G1654	Gobar.A07G160600	Gobar.D07G166400	Godar.A07G172000	Godar.D07G177900	Gohir.A07G147900	Gohir.D07G154100	Gomus.A07G162400	Gomus.D07G169800	Gorai.001G176300	Gotom.A07G171800	Gotom.D07G175100	Y	Y	-
EVM_prediction_Ga07G1656	Gobar.A07G160800	Gobar.D07G166600	Godar.A07G172200	Godar.D07G178100	Gohir.A07G148100	Gohir.D07G154300	Gomus.A07G162800	Gomus.D07G170000	Gorai.001G176500	Gotom.A07G172100	Gotom.D07G175300	Y	Y	-
EVM_prediction_Ga07G1660	Gobar.A07G160900	Gobar.D07G166700	Godar.A07G172300	Godar.D07G178200	Gohir.A07G148200	Gohir.D07G154400	Gomus.A07G162900	Gomus.D07G170200	Gorai.001G176600	Gotom.A07G172300	Gotom.D07G175400	Y	Y	-
EVM_prediction_Ga07G1661	Gobar.A07G161000	Gobar.D07G166800	Godar.A07G172400	Godar.D07G178300	Gohir.A07G148300	Gohir.D07G154500	Gomus.A07G163000	Gomus.D07G170300	Gorai.001G176700	Gotom.A07G172400	Gotom.D07G175500	Y	Y	Y
EVM_prediction_Ga07G1662	Gobar.A07G161100	Gobar.D07G167000	Godar.A07G172600	Godar.D07G178500	Gohir.A07G148400	Gohir.D07G154700	Gomus.A07G163100	Gomus.D07G170500	Gorai.001G176800	Gotom.A07G172500	Gotom.D07G175700	Y	Y	-
EVM_prediction_Ga07G1664	Gobar.A07G161300	Gobar.D07G167200	Godar.A07G172800	Godar.D07G178900	Gohir.A07G148600	Gohir.D07G155016	Gomus.A07G163300	Gomus.D07G170900	Gorai.001G177100	Gotom.A07G172700	Gotom.D07G176200	Y	Y	Y
EVM_prediction_Ga07G1665	Gobar.A07G161400	Gobar.D07G167600	Godar.A07G172900	Godar.D07G179300	Gohir.A07G148700	Gohir.D07G155080	Gomus.A07G163500	Gomus.D07G171300	Gorai.001G177400	Gotom.A07G172800	Gotom.D07G176600	Y	Y	-
EVM_prediction_Ga07G1666	Gobar.A07G161500	Gobar.D07G167700	Godar.A07G173000	Godar.D07G179400	Gohir.A07G148800	Gohir.D07G155100	Gomus.A07G163600	Gomus.D07G171400	Gorai.001G177500	Gotom.A07G172900	Gotom.D07G176700	Y	Y	-
EVM_prediction_Ga07G1669	Gobar.A07G161600	Gobar.D07G167900	Godar.A07G173100	Godar.D07G179600	Gohir.A07G148900	Gohir.D07G155200	Gomus.A07G163700	Gomus.D07G171600	Gorai.001G177700	Gotom.A07G173000	Gotom.D07G176900	Y	Y	-
EVM_prediction_Ga07G1671	Gobar.A07G161800	Gobar.D07G168200	Godar.A07G173400	Godar.D07G179900	Gohir.A07G149200	Gohir.D07G155300	Gomus.A07G163900	Gomus.D07G171900	Gorai.001G178000	Gotom.A07G173400	Gotom.D07G177100	Y	Y	-
EVM_prediction_Ga07G1675	Gobar.A07G162000	Gobar.D07G168500	Godar.A07G173600	Godar.D07G180200	Gohir.A07G149400	Gohir.D07G155600	Gomus.A07G164100	Gomus.D07G172200	Gorai.001G178500	Gotom.A07G173600	Gotom.D07G177400	Y	Y	-
EVM_prediction_Ga07G1676	Gobar.A07G162100	Gobar.D07G168600	Godar.A07G173700	Godar.D07G180300	Gohir.A07G149450	Gohir.D07G155700	Gomus.A07G164200	Gomus.D07G172300	Gorai.001G178600	Gotom.A07G173700	Gotom.D07G177500	Y	Y	-
EVM_prediction_Ga07G1683	Gobar.A07G162400	Gobar.D07G169000	Godar.A07G174100	Godar.D07G180800	Gohir.A07G149600	Gohir.D07G155900	Gomus.A07G164400	Gomus.D07G172600	Gorai.001G178800	Gotom.A07G173900	Gotom.D07G177800	Y	Y	-
EVM_prediction_Ga07G1684	Gobar.A07G162500	Gobar.D07G169100	Godar.A07G174200	Godar.D07G180900	Gohir.A07G149700	Gohir.D07G156000	Gomus.A07G164500	Gomus.D07G172700	Gorai.001G178900	Gotom.A07G174000	Gotom.D07G177900	Y	Y	-
EVM_prediction_Ga07G1685	Gobar.A07G162600	Gobar.D07G169200	Godar.A07G174300	Godar.D07G181000	Gohir.A07G149800	Gohir.D07G156100	Gomus.A07G164600	Gomus.D07G172800	Gorai.001G179000	Gotom.A07G174100	Gotom.D07G178000	Y	Y	-
EVM_prediction_Ga07G1689	Gobar.A07G162700	Gobar.D07G169300	Godar.A07G174400	Godar.D07G181100	Gohir.A07G149900	Gohir.D07G156200	Gomus.A07G164700	Gomus.D07G172900	Gorai.001G179100	Gotom.A07G174200	Gotom.D07G178100	Y	Y	-
EVM_prediction_Ga07G1694	Gobar.A07G163200	Gobar.D07G169700	Godar.A07G174900	Godar.D07G181500	Gohir.A07G150300	Gohir.D07G156600	Gomus.A07G165200	Gomus.D07G173400	Gorai.001G179700	Gotom.A07G174700	Gotom.D07G178500	Y	Y	-
EVM_prediction_Ga07G1696	Gobar.A07G163400	Gobar.D07G169800	Godar.A07G175100	Godar.D07G181700	Gohir.A07G150400	Gohir.D07G156800	Gomus.A07G165400	Gomus.D07G173600	Gorai.001G179800	Gotom.A07G174800	Gotom.D07G178700	Y	Y	-
EVM_prediction_Ga07G1699	Gobar.A07G163700	Gobar.D07G170200	Godar.A07G175400	Godar.D07G182100	Gohir.A07G150700	Gohir.D07G157200	Gomus.A07G165700	Gomus.D07G174000	Gorai.001G180200	Gotom.A07G175100	Gotom.D07G179100	Y	Y	-
EVM_prediction_Ga07G1700	Gobar.A07G163800	Gobar.D07G170400	Godar.A07G175600	Godar.D07G182300	Gohir.A07G150800	Gohir.D07G157400	Gomus.A07G165800	Gomus.D07G174200	Gorai.001G180400	Gotom.A07G175200	Gotom.D07G179400	Y	Y	-
EVM_prediction_Ga07G1701	Gobar.A07G163900	Gobar.D07G170600	Godar.A07G175800	Godar.D07G182500	Gohir.A07G151000	Gohir.D07G157600	Gomus.A07G166000	Gomus.D07G174400	Gorai.001G180500	Gotom.A07G175400	Gotom.D07G179600	Y	Y	-
EVM_prediction_Ga07G1703	Gobar.A07G164200	Gobar.D07G170800	Godar.A07G176300	Godar.D07G182700	Gohir.A07G151400	Gohir.D07G157800	Gomus.A07G166300	Gomus.D07G174600	Gorai.001G181000	Gotom.A07G175900	Gotom.D07G179800	Y	Y	-
EVM_prediction_Ga07G1705	Gobar.A07G164500	Gobar.D07G171000	Godar.A07G176400	Godar.D07G182900	Gohir.A07G151700	Gohir.D07G158000	Gomus.A07G166700	Gomus.D07G174800	Gorai.001G181200	Gotom.A07G176200	Gotom.D07G180100	Y	Y	-
EVM_prediction_Ga07G1706	Gobar.A07G164600	Gobar.D07G171100	Godar.A07G176500	Godar.D07G183000	Gohir.A07G151800	Gohir.D07G158100	Gomus.A07G166800	Gomus.D07G174900	Gorai.001G181300	Gotom.A07G176300	Gotom.D07G180200	Y	Y	Y
EVM_prediction_Ga07G1707	Gobar.A07G164800	Gobar.D07G171200	Godar.A07G176700	Godar.D07G183100	Gohir.A07G152000	Gohir.D07G158200	Gomus.A07G166900	Gomus.D07G175000	Gorai.001G181400	Gotom.A07G176400	Gotom.D07G180300	Y	-	-
EVM_prediction_Ga07G1708	Gobar.A07G164900	Gobar.D07G171300	Godar.A07G176800	Godar.D07G183200	Gohir.A07G152100	Gohir.D07G158300	Gomus.A07G167000	Gomus.D07G175100	Gorai.001G181500	Gotom.A07G176500	Gotom.D07G180400	Y	-	-
EVM_prediction_Ga07G1709	Gobar.A07G165000	Gobar.D07G171400	Godar.A07G176900	Godar.D07G183300	Gohir.A07G152200	Gohir.D07G158400	Gomus.A07G167100	Gomus.D07G175200	Gorai.001G181600	Gotom.A07G176600	Gotom.D07G180500	Y	Y	Y
EVM_prediction_Ga07G1710	Gobar.A07G165100	Gobar.D07G171500	Godar.A07G177000	Godar.D07G183400	Gohir.A07G152300	Gohir.D07G158500	Gomus.A07G167200	Gomus.D07G175300	Gorai.001G181700	Gotom.A07G176700	Gotom.D07G180600	Y	Y	-
EVM_prediction_Ga07G1711	Gobar.A07G165200	Gobar.D07G171600	Godar.A07G177100	Godar.D07G183500	Gohir.A07G152400	Gohir.D07G158600	Gomus.A07G167300	Gomus.D07G175400	Gorai.001G181800	Gotom.A07G176800	Gotom.D07G180700	Y	Y	-
EVM_prediction_Ga07G1712	Gobar.A07G165300	Gobar.D07G171700	Godar.A07G177200	Godar.D07G183600	Gohir.A07G152500	Gohir.D07G158700	Gomus.A07G167400	Gomus.D07G175500	Gorai.001G181900	Gotom.A07G176900	Gotom.D07G180800	Y	Y	-
EVM_prediction_Ga07G1713	Gobar.A07G165400	Gobar.D07G171800	Godar.A07G177300	Godar.D07G183700	Gohir.A07G152600	Gohir.D07G158800	Gomus.A07G167500	Gomus.D07G175600	Gorai.001G182000	Gotom.A07G177000	Gotom.D07G180900	Y	Y	-
EVM_prediction_Ga07G1714	Gobar.A07G165500	Gobar.D07G171900	Godar.A07G177400	Godar.D07G183800	Gohir.A07G152700	Gohir.D07G158900	Gomus.A07G167600	Gomus.D07G175700	Gorai.001G182100	Gotom.A07G177100	Gotom.D07G181000	Y	Y	-
EVM_prediction_Ga07G1715	Gobar.A07G165600	Gobar.D07G172000	Godar.A07G177500	Godar.D07G183900	Gohir.A07G152800	Gohir.D07G159050	Gomus.A07G167700	Gomus.D07G175800	Gorai.001G182200	Gotom.A07G177200	Gotom.D07G181100	Y	Y	-
EVM_prediction_Ga07G1718	Gobar.A07G165900	Gobar.D07G172200	Godar.A07G177800	Godar.D07G184000	Gohir.A07G153050	Gohir.D07G159200	Gomus.A07G167900	Gomus.D07G175900	Gorai.001G182300	Gotom.A07G177500	Gotom.D07G181300	Y	-	Y
EVM_prediction_Ga07G1719	Gobar.A07G166000	Gobar.D07G172300	Godar.A07G177900	Godar.D07G184100	Gohir.A07G153100	Gohir.D07G159300	Gomus.A07G168000	Gomus.D07G176000	Gorai.001G182400	Gotom.A07G177600	Gotom.D07G181400	Y	Y	-
EVM_prediction_Ga07G1723	Gobar.A07G166100	Gobar.D07G172400	Godar.A07G178000	Godar.D07G184200	Gohir.A07G153200	Gohir.D07G159400	Gomus.A07G168100	Gomus.D07G176100	Gorai.001G182500	Gotom.A07G177700	Gotom.D07G181500	Y	Y	-
EVM_prediction_Ga07G1726	Gobar.A07G166400	Gobar.D07G172600	Godar.A07G178400	Godar.D07G184500	Gohir.A07G153600	Gohir.D07G159700	Gomus.A07G168400	Gomus.D07G176300	Gorai.001G182800	Gotom.A07G178100	Gotom.D07G182000	Y	Y	-
EVM_prediction_Ga07G1738	Gobar.A07G166900	Gobar.D07G173900	Godar.A07G179600	Godar.D07G185700	Gohir.A07G154300	Gohir.D07G160600	Gomus.A07G169100	Gomus.D07G177700	Gorai.001G183600	Gotom.A07G179100	Gotom.D07G183100	Y	-	-
EVM_prediction_Ga07G1747	Gobar.A07G167500	Gobar.D07G174700	Godar.A07G180900	Godar.D07G186600	Gohir.A07G154900	Gohir.D07G161100	Gomus.A07G169700	Gomus.D07G178500	Gorai.001G184300	Gotom.A07G179900	Gotom.D07G184200	Y	Y	-
EVM_prediction_Ga07G1749	Gobar.A07G167600	Gobar.D07G174900	Godar.A07G181000	Godar.D07G186800	Gohir.A07G154950	Gohir.D07G161200	Gomus.A07G169900	Gomus.D07G178600	Gorai.001G184400	Gotom.A07G180000	Gotom.D07G184300	Y	Y	-
EVM_prediction_Ga07G1752	Gobar.A07G167700	Gobar.D07G175100	Godar.A07G181300	Godar.D07G187000	Gohir.A07G155100	Gohir.D07G161400	Gomus.A07G170200	Gomus.D07G178900	Gorai.001G184600	Gotom.A07G180200	Gotom.D07G184500	Y	-	-
EVM_prediction_Ga13G0904	Gobar.A13G082200	Gobar.D07G175300	Godar.A13G086300	Godar.D07G187300	Gohir.A13G076901	Gohir.D07G161600	Gomus.A13G085100	Gomus.D07G179300	Gorai.001G184900	Gotom.A13G089000	Gotom.D07G184700	Y	Y	Y
EVM_prediction_Ga07G1754	Gobar.A07G167900	Gobar.D07G175400	Godar.A07G181600	Godar.D07G187400	Gohir.A07G155400	Gohir.D07G161700	Gomus.A07G170400	Gomus.D07G179500	Gorai.001G185100	Gotom.A07G180600	Gotom.D07G184900	Y	Y	-
EVM_prediction_Ga07G1757	Gobar.A07G168200	Gobar.D07G175800	Godar.A07G181900	Godar.D07G187900	Gohir.A07G155852	Gohir.D07G162100	Gomus.A07G170800	Gomus.D07G179900	Gorai.001G185500	Gotom.A07G180900	Gotom.D07G185300	Y	Y	-
EVM_prediction_Ga07G1759	Gobar.A07G168400	Gobar.D07G176100	Godar.A07G182100	Godar.D07G188200	Gohir.A07G156000	Gohir.D07G162300	Gomus.A07G171000	Gomus.D07G180200	Gorai.001G185900	Gotom.A07G181100	Gotom.D07G185600	Y	-	-
EVM_prediction_Ga07G1760	Gobar.A07G168500	Gobar.D07G176200	Godar.A07G182200	Godar.D07G188300	Gohir.A07G156100	Gohir.D07G162400	Gomus.A07G171100	Gomus.D07G180300	Gorai.001G186000	Gotom.A07G181200	Gotom.D07G185700	Y	Y	-
EVM_prediction_Ga07G1761	Gobar.A07G168600	Gobar.D07G176400	Godar.A07G182300	Godar.D07G188500	Gohir.A07G156200	Gohir.D07G162500	Gomus.A07G171200	Gomus.D07G180400	Gorai.001G186100	Gotom.A07G181300	Gotom.D07G185800	Y	-	-
EVM_prediction_Ga07G1762	Gobar.A07G168700	Gobar.D07G176500	Godar.A07G182400	Godar.D07G188600	Gohir.A07G156300	Gohir.D07G162600	Gomus.A07G171300	Gomus.D07G180500	Gorai.001G186200	Gotom.A07G181400	Gotom.D07G185900	Y	Y	-
EVM_prediction_Ga07G1763	Gobar.A07G168900	Gobar.D07G176600	Godar.A07G182600	Godar.D07G188700	Gohir.A07G156400	Gohir.D07G162700	Gomus.A07G171400	Gomus.D07G180600	Gorai.001G186300	Gotom.A07G181500	Gotom.D07G186000	Y	Y	Y
EVM_prediction_Ga07G1767	Gobar.A07G169100	Gobar.D07G176900	Godar.A07G182800	Godar.D07G188900	Gohir.A07G156600	Gohir.D07G162900	Gomus.A07G171600	Gomus.D07G180900	Gorai.001G186800	Gotom.A07G181700	Gotom.D07G186300	Y	Y	-
EVM_prediction_Ga07G1772	Gobar.A07G169400	Gobar.D07G177100	Godar.A07G183100	Godar.D07G189200	Gohir.A07G156800	Gohir.D07G163100	Gomus.A07G171800	Gomus.D07G181100	Gorai.001G187000	Gotom.A07G181900	Gotom.D07G186500	Y	Y	-
EVM_prediction_Ga07G1773	Gobar.A07G169500	Gobar.D07G177200	Godar.A07G183200	Godar.D07G189300	Gohir.A07G157100	Gohir.D07G163200	Gomus.A07G171900	Gomus.D07G181200	Gorai.001G187100	Gotom.A07G182000	Gotom.D07G186600	Y	Y	-
EVM_prediction_Ga07G1775	Gobar.A07G169700	Gobar.D07G177400	Godar.A07G183500	Godar.D07G189500	Gohir.A07G157232	Gohir.D07G163401	Gomus.A07G172200	Gomus.D07G181400	Gorai.001G187200	Gotom.A07G182200	Gotom.D07G186700	Y	Y	-
EVM_prediction_Ga07G1776	Gobar.A07G169800	Gobar.D07G177500	Godar.A07G183600	Godar.D07G189800	Gohir.A07G157300	Gohir.D07G163600	Gomus.A07G172300	Gomus.D07G181600	Gorai.001G187400	Gotom.A07G182300	Gotom.D07G186800	Y	Y	-
EVM_prediction_Ga07G1777	Gobar.A07G169900	Gobar.D07G177600	Godar.A07G183700	Godar.D07G189900	Gohir.A07G157400	Gohir.D07G163800	Gomus.A07G172400	Gomus.D07G181700	Gorai.001G187500	Gotom.A07G182400	Gotom.D07G187000	Y	Y	-
EVM_prediction_Ga07G1778	Gobar.A07G170000	Gobar.D07G177700	Godar.A07G183800	Godar.D07G190000	Gohir.A07G157500	Gohir.D07G163900	Gomus.A07G172500	Gomus.D07G181800	Gorai.001G187800	Gotom.A07G182500	Gotom.D07G187100	Y	Y	-
EVM_prediction_Ga07G1779	Gobar.A07G170100	Gobar.D07G177800	Godar.A07G183900	Godar.D07G190100	Gohir.A07G157600	Gohir.D07G164000	Gomus.A07G172600	Gomus.D07G181900	Gorai.001G187900	Gotom.A07G182600	Gotom.D07G187200	Y	-	Y
EVM_prediction_Ga07G1781	Gobar.A07G170300	Gobar.D07G178000	Godar.A07G184100	Godar.D07G190300	Gohir.A07G158100	Gohir.D07G164200	Gomus.A07G172800	Gomus.D07G182100	Gorai.001G188100	Gotom.A07G182800	Gotom.D07G187400	Y	Y	-
EVM_prediction_Ga07G1782	Gobar.A07G170400	Gobar.D07G178100	Godar.A07G184200	Godar.D07G190400	Gohir.A07G158200	Gohir.D07G164300	Gomus.A07G172900	Gomus.D07G182200	Gorai.001G188200	Gotom.A07G182900	Gotom.D07G187500	Y	Y	-
EVM_prediction_Ga07G1786	Gobar.A07G170600	Gobar.D07G178200	Godar.A07G184600	Godar.D07G190500	Gohir.A07G160800	Gohir.D07G164400	Gomus.A07G173100	Gomus.D07G182300	Gorai.001G188300	Gotom.A07G183200	Gotom.D07G187600	Y	Y	-
EVM_prediction_Ga07G1790	Gobar.A07G171000	Gobar.D07G178500	Godar.A07G185400	Godar.D07G190800	Gohir.A07G161200	Gohir.D07G164700	Gomus.A07G173500	Gomus.D07G182500	Gorai.001G188400	Gotom.A07G183700	Gotom.D07G187900	Y	Y	-
EVM_prediction_Ga07G1794	Gobar.A07G171200	Gobar.D07G178700	Godar.A07G185700	Godar.D07G191100	Gohir.A07G161800	Gohir.D07G165000	Gomus.A07G173800	Gomus.D07G182700	Gorai.001G188600	Gotom.A07G183900	Gotom.D07G188200	Y	Y	-
EVM_prediction_Ga07G1797	Gobar.A07G171300	Gobar.D07G178800	Godar.A07G185800	Godar.D07G191200	Gohir.A07G161900	Gohir.D07G165100	Gomus.A07G173900	Gomus.D07G182800	Gorai.001G188700	Gotom.A07G184000	Gotom.D07G188300	Y	Y	-
EVM_prediction_Ga07G1861	Gobar.A07G176800	Gobar.D07G185100	Godar.A07G191900	Godar.D07G199200	Gohir.A07G162700	Gohir.D07G169300	Gomus.A07G179400	Gomus.D07G190400	Gorai.001G189300	Gotom.A07G190000	Gotom.D07G195700	Y	-	-
EVM_prediction_Ga07G1860	Gobar.A07G177100	Gobar.D07G185300	Godar.A07G192200	Godar.D07G199400	Gohir.A07G162800	Gohir.D07G169400	Gomus.A07G179600	Gomus.D07G190600	Gorai.001G189500	Gotom.A07G190100	Gotom.D07G195900	Y	-	-
EVM_prediction_Ga07G1859	Gobar.A07G177200	Gobar.D07G185400	Godar.A07G192300	Godar.D07G199500	Gohir.A07G165950	Gohir.D07G169500	Gomus.A07G179700	Gomus.D07G190700	Gorai.001G189600	Gotom.A07G190200	Gotom.D07G196000	Y	Y	-
EVM_prediction_Ga07G1858	Gobar.A07G177300	Gobar.D07G185500	Godar.A07G192400	Godar.D07G199600	Gohir.A07G169100	Gohir.D07G169600	Gomus.A07G179800	Gomus.D07G190800	Gorai.001G189700	Gotom.A07G190300	Gotom.D07G196100	Y	Y	-
EVM_prediction_Ga07G1857	Gobar.A07G177400	Gobar.D07G185700	Godar.A07G192500	Godar.D07G200100	Gohir.A07G162900	Gohir.D07G170000	Gomus.A07G179900	Gomus.D07G191000	Gorai.001G189900	Gotom.A07G190400	Gotom.D07G196400	Y	-	-
EVM_prediction_Ga07G1850	Gobar.A07G177500	Gobar.D07G185800	Godar.A07G192600	Godar.D07G200200	Gohir.A07G163000	Gohir.D07G170100	Gomus.A07G180000	Gomus.D07G191100	Gorai.001G190000	Gotom.A07G190500	Gotom.D07G196500	Y	-	-
EVM_prediction_Ga07G1849	Gobar.A07G177600	Gobar.D07G185900	Godar.A07G192700	Godar.D07G200300	Gohir.A07G163100	Gohir.D07G170200	Gomus.A07G180100	Gomus.D07G191200	Gorai.001G190100	Gotom.A07G190600	Gotom.D07G196600	Y	-	-
EVM_prediction_Ga07G1845	Gobar.A07G177800	Gobar.D07G186200	Godar.A07G193000	Godar.D07G200700	Gohir.A07G163300	Gohir.D07G170300	Gomus.A07G180300	Gomus.D07G191600	Gorai.001G190300	Gotom.A07G191000	Gotom.D07G196900	Y	-	-
EVM_prediction_Ga07G1816	Gobar.A07G179000	Gobar.D07G186700	Godar.A07G194300	Godar.D07G201400	Gohir.A07G163700	Gohir.D07G171000	Gomus.A07G186300	Gomus.D07G192100	Gorai.001G190900	Gotom.A07G192500	Gotom.D07G197400	Y	Y	-
EVM_prediction_Ga07G1921	Gobar.A07G186300	Gobar.D07G187200	Godar.A07G202100	Godar.D07G201900	Gohir.A07G169800	Gohir.D07G171100	Gomus.A07G193900	Gomus.D07G192500	Gorai.001G191400	Gotom.A07G200000	Gotom.D07G197900	Y	Y	-
EVM_prediction_Ga07G1970	Gobar.A07G183100	Gobar.D07G188200	Godar.A07G198700	Godar.D07G203000	Gohir.A07G166800	Gohir.D07G172100	Gomus.A07G190600	Gomus.D07G193500	Gorai.001G192400	Gotom.A07G196900	Gotom.D07G199100	Y	-	-
EVM_prediction_Ga07G1968	Gobar.A07G182900	Gobar.D07G188400	Godar.A07G198500	Godar.D07G203200	Gohir.A07G167000	Gohir.D07G172300	Gomus.A07G190400	Gomus.D07G193700	Gorai.001G192600	Gotom.A07G196700	Gotom.D07G199300	Y	Y	-
EVM_prediction_Ga07G1965	Gobar.A07G182700	Gobar.D07G188800	Godar.A07G198300	Godar.D07G203700	Gohir.A07G167300	Gohir.D07G172700	Gomus.A07G190100	Gomus.D07G194100	Gorai.001G192900	Gotom.A07G196500	Gotom.D07G199900	Y	Y	-
EVM_prediction_Ga07G1963	Gobar.A07G182600	Gobar.D07G189000	Godar.A07G198200	Godar.D07G203900	Gohir.A07G167400	Gohir.D07G172900	Gomus.A07G190000	Gomus.D07G194300	Gorai.001G193100	Gotom.A07G196400	Gotom.D07G200100	Y	Y	-
EVM_prediction_Ga07G1962	Gobar.A07G182500	Gobar.D07G189100	Godar.A07G198100	Godar.D07G204000	Gohir.A07G167500	Gohir.D07G173000	Gomus.A07G189900	Gomus.D07G194500	Gorai.001G193200	Gotom.A07G196300	Gotom.D07G200300	Y	-	-
EVM_prediction_Ga07G1961	Gobar.A07G182300	Gobar.D07G189300	Godar.A07G197900	Godar.D07G204200	Gohir.A07G167700	Gohir.D07G173300	Gomus.A07G189800	Gomus.D07G194700	Gorai.001G193600	Gotom.A07G196100	Gotom.D07G200700	Y	Y	-
EVM_prediction_Ga07G1960	Gobar.A07G182200	Gobar.D07G189400	Godar.A07G197800	Godar.D07G204300	Gohir.A07G167800	Gohir.D07G173400	Gomus.A07G189700	Gomus.D07G194800	Gorai.001G193700	Gotom.A07G196000	Gotom.D07G200800	Y	Y	-
EVM_prediction_Ga07G1959	Gobar.A07G182100	Gobar.D07G189500	Godar.A07G197700	Godar.D07G204400	Gohir.A07G167900	Gohir.D07G173500	Gomus.A07G189600	Gomus.D07G194900	Gorai.001G193800	Gotom.A07G195800	Gotom.D07G200900	Y	Y	-
EVM_prediction_Ga07G1950	Gobar.A07G181600	Gobar.D07G189900	Godar.A07G197300	Godar.D07G205000	Gohir.A07G175700	Gohir.D07G173900	Gomus.A07G189300	Gomus.D07G195500	Gorai.001G194400	Gotom.A07G195300	Gotom.D07G201500	Y	Y	-
EVM_prediction_Ga07G1924	Gobar.A07G187000	Gobar.D07G190000	Godar.A07G203100	Godar.D07G205100	Gohir.A07G177200	Gohir.D07G174000	Gomus.A07G194800	Gomus.D07G195600	Gorai.001G194500	Gotom.A07G200900	Gotom.D07G201600	Y	Y	-
EVM_prediction_Ga07G1817	Gobar.A07G179500	Gobar.D07G191500	Godar.A07G194900	Godar.D07G206600	Gohir.A07G168500	Gohir.D07G175000	Gomus.A07G186800	Gomus.D07G197000	Gorai.001G195700	Gotom.A07G193000	Gotom.D07G203000	Y	Y	-
EVM_prediction_Ga07G1819	Gobar.A07G179600	Gobar.D07G191700	Godar.A07G195000	Godar.D07G206800	Gohir.A07G168600	Gohir.D07G175100	Gomus.A07G186900	Gomus.D07G197200	Gorai.001G195900	Gotom.A07G193100	Gotom.D07G203100	Y	-	-
EVM_prediction_Ga07G1823	Gobar.A07G179800	Gobar.D07G191800	Godar.A07G195200	Godar.D07G206900	Gohir.A07G168800	Gohir.D07G175200	Gomus.A07G187100	Gomus.D07G197300	Gorai.001G196200	Gotom.A07G193300	Gotom.D07G203300	Y	Y	-
EVM_prediction_Ga07G1824	Gobar.A07G179900	Gobar.D07G192000	Godar.A07G195500	Godar.D07G207100	Gohir.A07G169000	Gohir.D07G175400	Gomus.A07G187200	Gomus.D07G197500	Gorai.001G196300	Gotom.A07G193500	Gotom.D07G203500	Y	-	-
EVM_prediction_Ga07G1826	Gobar.A07G180000	Gobar.D07G192200	Godar.A07G195600	Godar.D07G207300	Gohir.A07G169200	Gohir.D07G175600	Gomus.A07G187300	Gomus.D07G197800	Gorai.001G196400	Gotom.A07G193600	Gotom.D07G203800	Y	-	Y
EVM_prediction_Ga07G1831	Gobar.A07G180100	Gobar.D07G192500	Godar.A07G195700	Godar.D07G207600	Gohir.A07G169400	Gohir.D07G175800	Gomus.A07G187500	Gomus.D07G198000	Gorai.001G196700	Gotom.A07G193800	Gotom.D07G204100	Y	-	Y
EVM_prediction_Ga07G1832	Gobar.A07G180200	Gobar.D07G192600	Godar.A07G195800	Godar.D07G207700	Gohir.A07G169500	Gohir.D07G175900	Gomus.A07G187600	Gomus.D07G198100	Gorai.001G196800	Gotom.A07G193900	Gotom.D07G204300	Y	Y	-
EVM_prediction_Ga07G1833	Gobar.A07G180300	Gobar.D07G192700	Godar.A07G195900	Godar.D07G207900	Gohir.A07G169600	Gohir.D07G176000	Gomus.A07G187700	Gomus.D07G198200	Gorai.001G196900	Gotom.A07G194000	Gotom.D07G204400	Y	-	-
EVM_prediction_Ga07G1834	Gobar.A07G180400	Gobar.D07G192800	Godar.A07G196000	Godar.D07G208000	Gohir.A07G169850	Gohir.D07G176100	Gomus.A07G187800	Gomus.D07G198300	Gorai.001G197000	Gotom.A07G194100	Gotom.D07G204500	Y	-	-
EVM_prediction_Ga07G1840	Gobar.A07G180900	Gobar.D07G193400	Godar.A07G196600	Godar.D07G208500	Gohir.A07G170500	Gohir.D07G176700	Gomus.A07G188300	Gomus.D07G198800	Gorai.001G197500	Gotom.A07G194600	Gotom.D07G205100	Y	Y	-
EVM_prediction_Ga07G1841	Gobar.A07G181000	Gobar.D07G193500	Godar.A07G196700	Godar.D07G208600	Gohir.A07G174750	Gohir.D07G176800	Gomus.A07G188400	Gomus.D07G198900	Gorai.001G197600	Gotom.A07G194700	Gotom.D07G205200	Y	Y	-
EVM_prediction_Ga07G1981	Gobar.A07G184400	Gobar.D07G194000	Godar.A07G200000	Godar.D07G209100	Gohir.A07G164856	Gohir.D07G177300	Gomus.A07G192000	Gomus.D07G199500	Gorai.001G198300	Gotom.A07G198100	Gotom.D07G205700	Y	Y	-
EVM_prediction_Ga07G1935	Gobar.A07G185700	Gobar.D07G195200	Godar.A07G201300	Godar.D07G210400	Gohir.A07G171600	Gohir.D07G178300	Gomus.A07G193200	Gomus.D07G200700	Gorai.001G199400	Gotom.A07G199300	Gotom.D07G206900	Y	Y	-
EVM_prediction_Ga07G1933	Gobar.A07G185900	Gobar.D07G195300	Godar.A07G201500	Godar.D07G210700	Gohir.A07G171800	Gohir.D07G178500	Gomus.A07G193400	Gomus.D07G201000	Gorai.001G199700	Gotom.A07G199500	Gotom.D07G207200	Y	Y	-
EVM_prediction_Ga07G1932	Gobar.A07G186000	Gobar.D07G195400	Godar.A07G201600	Godar.D07G210800	Gohir.A07G171900	Gohir.D07G178600	Gomus.A07G193500	Gomus.D07G201100	Gorai.001G199800	Gotom.A07G199600	Gotom.D07G207300	Y	Y	-
EVM_prediction_Ga07G1926	Gobar.A07G187600	Gobar.D07G195600	Godar.A07G203700	Godar.D07G211000	Gohir.A07G172100	Gohir.D07G178800	Gomus.A07G195400	Gomus.D07G201300	Gorai.001G200000	Gotom.A07G201500	Gotom.D07G207500	Y	-	-
EVM_prediction_Ga07G1927	Gobar.A07G187500	Gobar.D07G195800	Godar.A07G203600	Godar.D07G211200	Gohir.A07G172000	Gohir.D07G178900	Gomus.A07G195300	Gomus.D07G201500	Gorai.001G200100	Gotom.A07G201400	Gotom.D07G207600	Y	Y	-
EVM_prediction_Ga07G1929	Gobar.A07G187400	Gobar.D07G195900	Godar.A07G203500	Godar.D07G211300	Gohir.A07G172300	Gohir.D07G179000	Gomus.A07G195200	Gomus.D07G201600	Gorai.001G200200	Gotom.A07G201300	Gotom.D07G207700	Y	Y	Y
EVM_prediction_Ga07G1930	Gobar.A07G187300	Gobar.D07G196000	Godar.A07G203400	Godar.D07G211400	Gohir.A07G172400	Gohir.D07G179200	Gomus.A07G195100	Gomus.D07G201700	Gorai.001G200300	Gotom.A07G201200	Gotom.D07G207800	Y	Y	Y
EVM_prediction_Ga07G1931	Gobar.A07G187200	Gobar.D07G196100	Godar.A07G203300	Godar.D07G211600	Gohir.A07G172500	Gohir.D07G179400	Gomus.A07G194900	Gomus.D07G201800	Gorai.001G200400	Gotom.A07G201100	Gotom.D07G208000	Y	Y	-
EVM_prediction_Ga07G1936	Gobar.A07G188300	Gobar.D07G196300	Godar.A07G204800	Godar.D07G211800	Gohir.A07G168701	Gohir.D07G179500	Gomus.A07G196300	Gomus.D07G201900	Gorai.001G200500	Gotom.A07G202600	Gotom.D07G208100	Y	Y	-
EVM_prediction_Ga07G1938	Gobar.A07G188100	Gobar.D07G196400	Godar.A07G204600	Godar.D07G211900	Gohir.A07G164500	Gohir.D07G179800	Gomus.A07G196100	Gomus.D07G202000	Gorai.001G200600	Gotom.A07G202400	Gotom.D07G208200	Y	Y	-
EVM_prediction_Ga07G1939	Gobar.A07G188200	Gobar.D07G196500	Godar.A07G204700	Godar.D07G212000	Gohir.A07G164600	Gohir.D07G179833	Gomus.A07G196200	Gomus.D07G202100	Gorai.001G200700	Gotom.A07G202500	Gotom.D07G208300	Y	-	-
EVM_prediction_Ga07G1946	Gobar.A07G181200	Gobar.D07G196900	Godar.A07G196800	Godar.D07G212400	Gohir.A07G173300	Gohir.D07G180100	Gomus.A07G188800	Gomus.D07G202500	Gorai.001G201400	Gotom.A07G194900	Gotom.D07G208900	Y	-	-
EVM_prediction_Ga07G1937	Gobar.A07G188500	Gobar.D07G197000	Godar.A07G204900	Godar.D07G212500	Gohir.A07G172800	Gohir.D07G180200	Gomus.A07G196500	Gomus.D07G202600	Gorai.001G201600	Gotom.A07G202700	Gotom.D07G209100	Y	Y	-
EVM_prediction_Ga07G1996	Gobar.A07G189000	Gobar.D07G197500	Godar.A07G205300	Godar.D07G212900	Gohir.A07G173000	Gohir.D07G180500	Gomus.A07G196900	Gomus.D07G202900	Gorai.001G201700	Gotom.A07G203000	Gotom.D07G209700	Y	Y	-
EVM_prediction_Ga07G1993	Gobar.A07G190300	Gobar.D07G198000	Godar.A07G206700	Godar.D07G213400	Gohir.A07G173466	Gohir.D07G180900	Gomus.A07G198000	Gomus.D07G203300	Gorai.001G201800	Gotom.A07G204300	Gotom.D07G210200	Y	Y	-
EVM_prediction_Ga07G1992	Gobar.A07G190200	Gobar.D07G198100	Godar.A07G206600	Godar.D07G213500	Gohir.A07G173283	Gohir.D07G181000	Gomus.A07G198100	Gomus.D07G203400	Gorai.001G201900	Gotom.A07G204200	Gotom.D07G210300	Y	Y	-
EVM_prediction_Ga07G1984	Gobar.A07G190100	Gobar.D07G198200	Godar.A07G206500	Godar.D07G213600	Gohir.A07G173100	Gohir.D07G181100	Gomus.A07G197900	Gomus.D07G203500	Gorai.001G202000	Gotom.A07G204100	Gotom.D07G210400	Y	Y	-
EVM_prediction_Ga07G1985	Gobar.A07G190000	Gobar.D07G198300	Godar.A07G206400	Godar.D07G213800	Gohir.A07G173900	Gohir.D07G181200	Gomus.A07G197800	Gomus.D07G203600	Gorai.001G202100	Gotom.A07G204000	Gotom.D07G210600	Y	-	-
EVM_prediction_Ga07G1986	Gobar.A07G189800	Gobar.D07G198500	Godar.A07G206200	Godar.D07G214000	Gohir.A07G174100	Gohir.D07G181300	Gomus.A07G197600	Gomus.D07G203800	Gorai.001G202300	Gotom.A07G203800	Gotom.D07G210700	Y	Y	-
EVM_prediction_Ga07G1989	Gobar.A07G189700	Gobar.D07G198800	Godar.A07G206100	Godar.D07G214200	Gohir.A07G174200	Gohir.D07G181500	Gomus.A07G197500	Gomus.D07G204000	Gorai.001G202500	Gotom.A07G203600	Gotom.D07G210900	Y	Y	-
EVM_prediction_Ga07G1990	Gobar.A07G189600	Gobar.D07G198900	Godar.A07G206000	Godar.D07G214300	Gohir.A07G174300	Gohir.D07G181600	Gomus.A07G197400	Gomus.D07G204100	Gorai.001G202600	Gotom.A07G203500	Gotom.D07G211000	Y	Y	-
EVM_prediction_Ga07G1991	Gobar.A07G189200	Gobar.D07G199000	Godar.A07G205700	Godar.D07G214400	Gohir.A07G174400	Gohir.D07G181700	Gomus.A07G197200	Gomus.D07G204200	Gorai.001G202700	Gotom.A07G203300	Gotom.D07G211100	Y	Y	Y
EVM_prediction_Ga07G1994	Gobar.A07G190400	Gobar.D07G199100	Godar.A07G206800	Godar.D07G214500	Gohir.A07G175500	Gohir.D07G181800	Gomus.A07G198300	Gomus.D07G204400	Gorai.001G202800	Gotom.A07G204600	Gotom.D07G211200	Y	Y	-
EVM_prediction_Ga07G1998	Gobar.A07G190600	Gobar.D07G199400	Godar.A07G207000	Godar.D07G214900	Gohir.A07G175600	Gohir.D07G182600	Gomus.A07G198500	Gomus.D07G204700	Gorai.001G203200	Gotom.A07G204800	Gotom.D07G211500	Y	-	-
EVM_prediction_Ga07G2002	Gobar.A07G190900	Gobar.D07G199900	Godar.A07G207300	Godar.D07G215500	Gohir.A07G176000	Gohir.D07G183100	Gomus.A07G198800	Gomus.D07G205300	Gorai.001G203500	Gotom.A07G205200	Gotom.D07G212100	Y	Y	-
EVM_prediction_Ga07G2003	Gobar.A07G191000	Gobar.D07G200000	Godar.A07G207400	Godar.D07G215600	Gohir.A07G176100	Gohir.D07G183200	Gomus.A07G198900	Gomus.D07G205400	Gorai.001G203600	Gotom.A07G205300	Gotom.D07G212200	Y	Y	-
EVM_prediction_Ga07G2004	Gobar.A07G191100	Gobar.D07G200100	Godar.A07G207500	Godar.D07G215700	Gohir.A07G176200	Gohir.D07G183300	Gomus.A07G199000	Gomus.D07G205500	Gorai.001G203700	Gotom.A07G205400	Gotom.D07G212300	Y	Y	-
EVM_prediction_Ga07G2005	Gobar.A07G191200	Gobar.D07G200200	Godar.A07G207600	Godar.D07G215800	Gohir.A07G176300	Gohir.D07G183400	Gomus.A07G199100	Gomus.D07G205600	Gorai.001G203800	Gotom.A07G205500	Gotom.D07G212400	Y	Y	-
EVM_prediction_Ga07G2006	Gobar.A07G191300	Gobar.D07G200300	Godar.A07G207700	Godar.D07G215900	Gohir.A07G176400	Gohir.D07G183500	Gomus.A07G199200	Gomus.D07G205700	Gorai.001G203900	Gotom.A07G205600	Gotom.D07G212500	Y	Y	-
EVM_prediction_Ga07G2007	Gobar.A07G191400	Gobar.D07G200400	Godar.A07G207800	Godar.D07G216000	Gohir.A07G176500	Gohir.D07G183600	Gomus.A07G199300	Gomus.D07G205800	Gorai.001G204000	Gotom.A07G205700	Gotom.D07G212600	Y	Y	-
EVM_prediction_Ga07G2009	Gobar.A07G191600	Gobar.D07G200800	Godar.A07G208000	Godar.D07G216400	Gohir.A07G176700	Gohir.D07G184000	Gomus.A07G199500	Gomus.D07G206100	Gorai.001G204400	Gotom.A07G205900	Gotom.D07G213100	Y	-	-
EVM_prediction_Ga07G2012	Gobar.A07G191700	Gobar.D07G200900	Godar.A07G208200	Godar.D07G216500	Gohir.A07G176800	Gohir.D07G184200	Gomus.A07G199700	Gomus.D07G206300	Gorai.001G204500	Gotom.A07G206100	Gotom.D07G213300	Y	Y	-
EVM_prediction_Ga07G2034	Gobar.A07G192100	Gobar.D07G201400	Godar.A07G208600	Godar.D07G217000	Gohir.A07G177300	Gohir.D07G184600	Gomus.A07G200200	Gomus.D07G206900	Gorai.001G204900	Gotom.A07G206500	Gotom.D07G214000	Y	-	-
EVM_prediction_Ga07G2033	Gobar.A07G193100	Gobar.D07G201600	Godar.A07G209700	Godar.D07G217100	Gohir.A07G178400	Gohir.D07G184700	Gomus.A07G200300	Gomus.D07G207000	Gorai.001G205100	Gotom.A07G207500	Gotom.D07G214100	Y	-	-
EVM_prediction_Ga07G2029	Gobar.A07G192900	Gobar.D07G201800	Godar.A07G209600	Godar.D07G217400	Gohir.A07G178300	Gohir.D07G184800	Gomus.A07G200400	Gomus.D07G207200	Gorai.001G205300	Gotom.A07G207400	Gotom.D07G214300	Y	Y	-
EVM_prediction_Ga07G2027	Gobar.A07G192800	Gobar.D07G201900	Godar.A07G209500	Godar.D07G217600	Gohir.A07G178200	Gohir.D07G185000	Gomus.A07G200500	Gomus.D07G207300	Gorai.001G205500	Gotom.A07G207300	Gotom.D07G214500	Y	Y	-
EVM_prediction_Ga07G2025	Gobar.A07G192600	Gobar.D07G202100	Godar.A07G209300	Godar.D07G217800	Gohir.A07G178000	Gohir.D07G185200	Gomus.A07G200700	Gomus.D07G207500	Gorai.001G205700	Gotom.A07G207100	Gotom.D07G214700	Y	Y	-
EVM_prediction_Ga07G2024	Gobar.A07G192500	Gobar.D07G202200	Godar.A07G209200	Godar.D07G217900	Gohir.A07G177900	Gohir.D07G185300	Gomus.A07G200800	Gomus.D07G207600	Gorai.001G205800	Gotom.A07G207000	Gotom.D07G214800	Y	Y	-
EVM_prediction_Ga07G2023	Gobar.A07G192400	Gobar.D07G202300	Godar.A07G209000	Godar.D07G218100	Gohir.A07G177600	Gohir.D07G185400	Gomus.A07G200900	Gomus.D07G207700	Gorai.001G205900	Gotom.A07G206900	Gotom.D07G214900	Y	Y	-
EVM_prediction_Ga07G2022	Gobar.A07G192300	Gobar.D07G202400	Godar.A07G208800	Godar.D07G218200	Gohir.A07G177500	Gohir.D07G185500	Gomus.A07G201100	Gomus.D07G207800	Gorai.001G206000	Gotom.A07G206700	Gotom.D07G215000	Y	Y	-
EVM_prediction_Ga07G2019	Gobar.A07G192200	Gobar.D07G202500	Godar.A07G208700	Godar.D07G218300	Gohir.A07G177400	Gohir.D07G185550	Gomus.A07G201200	Gomus.D07G207900	Gorai.001G206100	Gotom.A07G206600	Gotom.D07G215100	Y	Y	-
EVM_prediction_Ga07G2018	Gobar.A07G193300	Gobar.D07G202600	Godar.A07G209900	Godar.D07G218400	Gohir.A07G178500	Gohir.D07G185600	Gomus.A07G201400	Gomus.D07G208000	Gorai.001G206200	Gotom.A07G207700	Gotom.D07G215200	Y	Y	-
EVM_prediction_Ga07G2017	Gobar.A07G193400	Gobar.D07G202700	Godar.A07G210000	Godar.D07G218500	Gohir.A07G178600	Gohir.D07G185700	Gomus.A07G201500	Gomus.D07G208100	Gorai.001G206300	Gotom.A07G207800	Gotom.D07G215300	Y	Y	-
EVM_prediction_Ga07G2014	Gobar.A07G193600	Gobar.D07G203100	Godar.A07G210300	Godar.D07G218900	Gohir.A07G179200	Gohir.D07G186100	Gomus.A07G201700	Gomus.D07G208800	Gorai.001G206600	Gotom.A07G208000	Gotom.D07G215800	Y	-	-
EVM_prediction_Ga07G2013	Gobar.A07G193700	Gobar.D07G203200	Godar.A07G210400	Godar.D07G219000	Gohir.A07G179300	Gohir.D07G186200	Gomus.A07G201800	Gomus.D07G208900	Gorai.001G206700	Gotom.A07G208100	Gotom.D07G215900	Y	Y	-
EVM_prediction_Ga09G0578	Gobar.A07G193800	Gobar.D07G203400	Godar.A07G210500	Godar.D07G219200	Gohir.A07G179500	Gohir.D07G186300	Gomus.A07G201900	Gomus.D07G209100	Gorai.001G206900	Gotom.A07G208200	Gotom.D07G216100	Y	Y	-
EVM_prediction_Ga09G0577	Gobar.A07G193900	Gobar.D07G203500	Godar.A07G210600	Godar.D07G219300	Gohir.A07G179600	Gohir.D07G186400	Gomus.A07G202000	Gomus.D07G209200	Gorai.001G207000	Gotom.A07G208300	Gotom.D07G216200	Y	-	-
EVM_prediction_Ga07G2035	Gobar.A07G194000	Gobar.D07G203600	Godar.A07G210700	Godar.D07G219400	Gohir.A07G179700	Gohir.D07G186500	Gomus.A07G202100	Gomus.D07G209300	Gorai.001G207100	Gotom.A07G208400	Gotom.D07G216300	Y	Y	-
EVM_prediction_Ga07G2036	Gobar.A07G194100	Gobar.D07G203700	Godar.A07G210800	Godar.D07G219500	Gohir.A07G179800	Gohir.D07G186600	Gomus.A07G202200	Gomus.D07G209400	Gorai.001G207200	Gotom.A07G208500	Gotom.D07G216400	Y	-	-
EVM_prediction_Ga07G2039	Gobar.A07G194200	Gobar.D07G203800	Godar.A07G210900	Godar.D07G219800	Gohir.A07G179801	Gohir.D07G186700	Gomus.A07G202300	Gomus.D07G209500	Gorai.001G207300	Gotom.A07G208600	Gotom.D07G216500	Y	-	-
EVM_prediction_Ga07G2040	Gobar.A07G194300	Gobar.D07G203900	Godar.A07G211000	Godar.D07G219900	Gohir.A07G179900	Gohir.D07G186800	Gomus.A07G202400	Gomus.D07G209600	Gorai.001G207400	Gotom.A07G208700	Gotom.D07G216600	Y	Y	-
EVM_prediction_Ga07G2041	Gobar.A07G194400	Gobar.D07G204100	Godar.A07G211200	Godar.D07G220100	Gohir.A07G180000	Gohir.D07G186900	Gomus.A07G202600	Gomus.D07G209700	Gorai.001G207500	Gotom.A07G208800	Gotom.D07G216900	Y	Y	-
EVM_prediction_Ga07G2042	Gobar.A07G194500	Gobar.D07G204200	Godar.A07G211300	Godar.D07G220200	Gohir.A07G180100	Gohir.D07G187000	Gomus.A07G202700	Gomus.D07G209800	Gorai.001G207600	Gotom.A07G208900	Gotom.D07G217000	Y	Y	-
EVM_prediction_Ga07G2046	Gobar.A07G194800	Gobar.D07G204400	Godar.A07G211600	Godar.D07G220500	Gohir.A07G180400	Gohir.D07G187200	Gomus.A07G203100	Gomus.D07G210100	Gorai.001G207900	Gotom.A07G209200	Gotom.D07G217300	Y	Y	-
EVM_prediction_Ga07G2047	Gobar.A07G194900	Gobar.D07G204600	Godar.A07G211700	Godar.D07G220700	Gohir.A07G180500	Gohir.D07G187250	Gomus.A07G203200	Gomus.D07G210300	Gorai.001G208100	Gotom.A07G209300	Gotom.D07G217400	Y	-	-
EVM_prediction_Ga07G2050	Gobar.A07G195100	Gobar.D07G204800	Godar.A07G211900	Godar.D07G220900	Gohir.A07G180900	Gohir.D07G187400	Gomus.A07G203400	Gomus.D07G210500	Gorai.001G208300	Gotom.A07G209500	Gotom.D07G217600	Y	-	-
EVM_prediction_Ga07G2051	Gobar.A07G195200	Gobar.D07G204900	Godar.A07G212000	Godar.D07G221000	Gohir.A07G181000	Gohir.D07G187500	Gomus.A07G203500	Gomus.D07G210600	Gorai.001G208400	Gotom.A07G209600	Gotom.D07G217700	Y	Y	-
EVM_prediction_Ga07G2052	Gobar.A07G195300	Gobar.D07G205000	Godar.A07G212100	Godar.D07G221100	Gohir.A07G181100	Gohir.D07G187600	Gomus.A07G203600	Gomus.D07G210700	Gorai.001G208500	Gotom.A07G209700	Gotom.D07G217800	Y	Y	-
EVM_prediction_Ga07G2059	Gobar.A07G196000	Gobar.D07G205900	Godar.A07G212800	Godar.D07G222100	Gohir.A07G181700	Gohir.D07G188033	Gomus.A07G204900	Gomus.D07G211700	Gorai.001G208900	Gotom.A07G210600	Gotom.D07G218800	Y	Y	-
EVM_prediction_Ga07G2065	Gobar.A07G196400	Gobar.D07G206300	Godar.A07G213200	Godar.D07G222600	Gohir.A07G181750	Gohir.D07G188400	Gomus.A07G205200	Gomus.D07G212100	Gorai.001G209100	Gotom.A07G210900	Gotom.D07G219400	Y	-	-
EVM_prediction_Ga07G2072	Gobar.A07G197500	Gobar.D07G207300	Godar.A07G214400	Godar.D07G224100	Gohir.A07G182600	Gohir.D07G189401	Gomus.A07G206500	Gomus.D07G213600	Gorai.001G211000	Gotom.A07G212200	Gotom.D07G221000	Y	Y	Y
EVM_prediction_Ga07G2073	Gobar.A07G197600	Gobar.D07G207400	Godar.A07G214500	Godar.D07G224200	Gohir.A07G182700	Gohir.D07G189500	Gomus.A07G206600	Gomus.D07G213700	Gorai.001G211100	Gotom.A07G212300	Gotom.D07G221100	Y	Y	-
EVM_prediction_Ga07G2074	Gobar.A07G197700	Gobar.D07G207500	Godar.A07G214600	Godar.D07G224300	Gohir.A07G182750	Gohir.D07G189550	Gomus.A07G206700	Gomus.D07G213800	Gorai.001G211200	Gotom.A07G212400	Gotom.D07G221200	Y	-	-
EVM_prediction_Ga07G2075	Gobar.A07G197800	Gobar.D07G207600	Godar.A07G214700	Godar.D07G224400	Gohir.A07G182800	Gohir.D07G189600	Gomus.A07G206800	Gomus.D07G213900	Gorai.001G211300	Gotom.A07G212500	Gotom.D07G221300	Y	Y	-
EVM_prediction_Ga07G2078	Gobar.A07G198000	Gobar.D07G207800	Godar.A07G214900	Godar.D07G224600	Gohir.A07G183000	Gohir.D07G189800	Gomus.A07G207000	Gomus.D07G214100	Gorai.001G211500	Gotom.A07G212800	Gotom.D07G221500	Y	Y	-
EVM_prediction_Ga07G2083	Gobar.A07G198600	Gobar.D07G207900	Godar.A07G215400	Godar.D07G224800	Gohir.A07G183400	Gohir.D07G190000	Gomus.A07G207400	Gomus.D07G214200	Gorai.001G211700	Gotom.A07G213200	Gotom.D07G221600	Y	-	-
EVM_prediction_Ga07G2100	Gobar.A07G199100	Gobar.D07G208400	Godar.A07G215800	Godar.D07G225400	Gohir.A07G183600	Gohir.D07G190300	Gomus.A07G207800	Gomus.D07G214600	Gorai.001G212400	Gotom.A07G213600	Gotom.D07G222200	Y	Y	-
EVM_prediction_Ga07G2101	Gobar.A07G199200	Gobar.D07G208500	Godar.A07G215900	Godar.D07G225500	Gohir.A07G183700	Gohir.D07G190400	Gomus.A07G207900	Gomus.D07G214700	Gorai.001G212500	Gotom.A07G213700	Gotom.D07G222300	Y	Y	-
EVM_prediction_Ga07G2104	Gobar.A07G199300	Gobar.D07G208600	Godar.A07G216000	Godar.D07G225700	Gohir.A07G183800	Gohir.D07G190500	Gomus.A07G208000	Gomus.D07G214800	Gorai.001G212600	Gotom.A07G213800	Gotom.D07G222400	Y	-	-
EVM_prediction_Ga07G2105	Gobar.A07G199400	Gobar.D07G208700	Godar.A07G216100	Godar.D07G225800	Gohir.A07G183850	Gohir.D07G190550	Gomus.A07G208100	Gomus.D07G214900	Gorai.001G212700	Gotom.A07G213900	Gotom.D07G222500	Y	-	-
EVM_prediction_Ga07G2106	Gobar.A07G199500	Gobar.D07G208800	Godar.A07G216200	Godar.D07G225900	Gohir.A07G183900	Gohir.D07G190600	Gomus.A07G208200	Gomus.D07G215000	Gorai.001G212800	Gotom.A07G214000	Gotom.D07G222600	Y	Y	-
EVM_prediction_Ga07G2107	Gobar.A07G199700	Gobar.D07G208900	Godar.A07G216400	Godar.D07G226000	Gohir.A07G184000	Gohir.D07G190700	Gomus.A07G208400	Gomus.D07G215100	Gorai.001G212900	Gotom.A07G214100	Gotom.D07G222700	Y	Y	Y
EVM_prediction_Ga07G2111	Gobar.A07G198200	Gobar.D07G209800	Godar.A07G216700	Godar.D07G226600	Gohir.A07G184300	Gohir.D07G191100	Gomus.A07G208700	Gomus.D07G215500	Gorai.001G213700	Gotom.A07G214400	Gotom.D07G223300	Y	Y	-
EVM_prediction_Ga07G2112	Gobar.A07G198100	Gobar.D07G209900	Godar.A07G216800	Godar.D07G226700	Gohir.A07G184400	Gohir.D07G191200	Gomus.A07G208800	Gomus.D07G215600	Gorai.001G213800	Gotom.A07G214500	Gotom.D07G223400	Y	Y	-
EVM_prediction_Ga07G2113	Gobar.A07G199800	Gobar.D07G210000	Godar.A07G216900	Godar.D07G226800	Gohir.A07G184500	Gohir.D07G191300	Gomus.A07G208900	Gomus.D07G215700	Gorai.001G213900	Gotom.A07G214600	Gotom.D07G223500	Y	Y	-
EVM_prediction_Ga07G2118	Gobar.A07G200000	Gobar.D07G210200	Godar.A07G217000	Godar.D07G227000	Gohir.A07G184700	Gohir.D07G191500	Gomus.A07G209100	Gomus.D07G215900	Gorai.001G214300	Gotom.A07G214700	Gotom.D07G223700	Y	Y	-
EVM_prediction_Ga07G2119	Gobar.A07G200100	Gobar.D07G210500	Godar.A07G217100	Godar.D07G227300	Gohir.A07G184801	Gohir.D07G191800	Gomus.A07G209200	Gomus.D07G216000	Gorai.001G214700	Gotom.A07G214800	Gotom.D07G224000	Y	Y	Y
EVM_prediction_Ga07G2122	Gobar.A07G200500	Gobar.D07G210700	Godar.A07G217500	Godar.D07G227500	Gohir.A07G185200	Gohir.D07G191900	Gomus.A07G209500	Gomus.D07G216200	Gorai.001G214800	Gotom.A07G215200	Gotom.D07G224200	Y	Y	-
EVM_prediction_Ga07G2128	Gobar.A07G200800	Gobar.D07G210900	Godar.A07G218000	Godar.D07G227700	Gohir.A07G185566	Gohir.D07G192200	Gomus.A07G209700	Gomus.D07G216500	Gorai.001G215000	Gotom.A07G215800	Gotom.D07G224500	Y	Y	Y
EVM_prediction_Ga07G2138	Gobar.A07G201700	Gobar.D07G211800	Godar.A07G219100	Godar.D07G228600	Gohir.A07G186300	Gohir.D07G192800	Gomus.A07G210500	Gomus.D07G217300	Gorai.001G215700	Gotom.A07G216900	Gotom.D07G225600	Y	Y	-
EVM_prediction_Ga07G2139	Gobar.A07G201800	Gobar.D07G211900	Godar.A07G219200	Godar.D07G228700	Gohir.A07G186400	Gohir.D07G192900	Gomus.A07G210600	Gomus.D07G217400	Gorai.001G215800	Gotom.A07G217100	Gotom.D07G225700	Y	Y	-
EVM_prediction_Ga07G2142	Gobar.A07G202000	Gobar.D07G212100	Godar.A07G219500	Godar.D07G228900	Gohir.A07G186500	Gohir.D07G193000	Gomus.A07G210800	Gomus.D07G217600	Gorai.001G216100	Gotom.A07G217300	Gotom.D07G225900	Y	Y	-
EVM_prediction_Ga07G2143	Gobar.A07G202100	Gobar.D07G212300	Godar.A07G219600	Godar.D07G229000	Gohir.A07G186600	Gohir.D07G193100	Gomus.A07G210900	Gomus.D07G217700	Gorai.001G216200	Gotom.A07G217400	Gotom.D07G226000	Y	Y	-
EVM_prediction_Ga07G2144	Gobar.A07G202200	Gobar.D07G212400	Godar.A07G219700	Godar.D07G229100	Gohir.A07G186700	Gohir.D07G193200	Gomus.A07G211000	Gomus.D07G217800	Gorai.001G216300	Gotom.A07G217500	Gotom.D07G226100	Y	Y	-
EVM_prediction_Ga07G2145	Gobar.A07G202300	Gobar.D07G212500	Godar.A07G219800	Godar.D07G229200	Gohir.A07G186800	Gohir.D07G193300	Gomus.A07G211100	Gomus.D07G217900	Gorai.001G216400	Gotom.A07G217600	Gotom.D07G226200	Y	Y	-
EVM_prediction_Ga07G2147	Gobar.A07G202500	Gobar.D07G212700	Godar.A07G220000	Godar.D07G229400	Gohir.A07G187000	Gohir.D07G193500	Gomus.A07G211300	Gomus.D07G218100	Gorai.001G216600	Gotom.A07G217800	Gotom.D07G226400	Y	-	Y
EVM_prediction_Ga07G2148	Gobar.A07G202600	Gobar.D07G212800	Godar.A07G220100	Godar.D07G229500	Gohir.A07G187100	Gohir.D07G193600	Gomus.A07G211400	Gomus.D07G218200	Gorai.001G216700	Gotom.A07G217900	Gotom.D07G226500	Y	Y	-
EVM_prediction_Ga07G2150	Gobar.A07G202800	Gobar.D07G213000	Godar.A07G220300	Godar.D07G229700	Gohir.A07G187300	Gohir.D07G193800	Gomus.A07G211600	Gomus.D07G218400	Gorai.001G216900	Gotom.A07G218100	Gotom.D07G226700	Y	Y	-
EVM_prediction_Ga07G2165	Gobar.A07G204100	Gobar.D07G214100	Godar.A07G221500	Godar.D07G230700	Gohir.A07G188000	Gohir.D07G194800	Gomus.A07G212700	Gomus.D07G219500	Gorai.001G218000	Gotom.A07G219100	Gotom.D07G228000	Y	Y	Y
EVM_prediction_Ga07G2168	Gobar.A07G204200	Gobar.D07G214200	Godar.A07G221600	Godar.D07G230800	Gohir.A07G188100	Gohir.D07G194900	Gomus.A07G212800	Gomus.D07G219600	Gorai.001G218100	Gotom.A07G219200	Gotom.D07G228100	Y	Y	-
EVM_prediction_Ga07G2174	Gobar.A07G204500	Gobar.D07G214300	Godar.A07G222000	Godar.D07G230900	Gohir.A07G188400	Gohir.D07G195000	Gomus.A07G213000	Gomus.D07G219700	Gorai.001G218200	Gotom.A07G219700	Gotom.D07G228200	Y	Y	-
EVM_prediction_Ga07G2175	Gobar.A07G204600	Gobar.D07G214400	Godar.A07G222100	Godar.D07G231000	Gohir.A07G188500	Gohir.D07G195100	Gomus.A07G213100	Gomus.D07G219800	Gorai.001G218300	Gotom.A07G219800	Gotom.D07G228300	Y	Y	Y
EVM_prediction_Ga07G2178	Gobar.A07G204800	Gobar.D07G214600	Godar.A07G222300	Godar.D07G231300	Gohir.A07G188640	Gohir.D07G195300	Gomus.A07G213300	Gomus.D07G220000	Gorai.001G218500	Gotom.A07G220000	Gotom.D07G228500	Y	-	-
EVM_prediction_Ga07G2186	Gobar.A07G205300	Gobar.D07G215000	Godar.A07G222900	Godar.D07G231700	Gohir.A07G189300	Gohir.D07G195560	Gomus.A07G213900	Gomus.D07G220600	Gorai.001G219000	Gotom.A07G220600	Gotom.D07G229000	Y	Y	-
EVM_prediction_Ga07G2187	Gobar.A07G205400	Gobar.D07G215200	Godar.A07G223000	Godar.D07G231900	Gohir.A07G189500	Gohir.D07G195600	Gomus.A07G214000	Gomus.D07G220800	Gorai.001G219100	Gotom.A07G220700	Gotom.D07G229100	Y	-	-
EVM_prediction_Ga07G2189	Gobar.A07G205500	Gobar.D07G215300	Godar.A07G223200	Godar.D07G232000	Gohir.A07G189601	Gohir.D07G195700	Gomus.A07G214100	Gomus.D07G220900	Gorai.001G219200	Gotom.A07G220900	Gotom.D07G229200	Y	Y	-
EVM_prediction_Ga07G2191	Gobar.A07G205700	Gobar.D07G215600	Godar.A07G223400	Godar.D07G232300	Gohir.A07G189700	Gohir.D07G195800	Gomus.A07G214200	Gomus.D07G221000	Gorai.001G219300	Gotom.A07G221100	Gotom.D07G229500	Y	Y	-
EVM_prediction_Ga07G2193	Gobar.A07G206000	Gobar.D07G215800	Godar.A07G223600	Godar.D07G232600	Gohir.A07G189900	Gohir.D07G196100	Gomus.A07G214500	Gomus.D07G221300	Gorai.001G219600	Gotom.A07G221400	Gotom.D07G229800	Y	Y	-
EVM_prediction_Ga07G2196	Gobar.A07G206400	Gobar.D07G216300	Godar.A07G224000	Godar.D07G233100	Gohir.A07G190100	Gohir.D07G196400	Gomus.A07G214700	Gomus.D07G221600	Gorai.001G220100	Gotom.A07G221900	Gotom.D07G230300	Y	Y	-
EVM_prediction_Ga07G2197	Gobar.A07G206500	Gobar.D07G216400	Godar.A07G224100	Godar.D07G233200	Gohir.A07G190200	Gohir.D07G196500	Gomus.A07G214800	Gomus.D07G221700	Gorai.001G220200	Gotom.A07G222000	Gotom.D07G230400	Y	Y	-
EVM_prediction_Ga07G2200	Gobar.A07G206600	Gobar.D07G216500	Godar.A07G224200	Godar.D07G233300	Gohir.A07G190300	Gohir.D07G196600	Gomus.A07G215000	Gomus.D07G221800	Gorai.001G220300	Gotom.A07G222100	Gotom.D07G230500	Y	-	-
EVM_prediction_Ga07G2201	Gobar.A07G206700	Gobar.D07G216600	Godar.A07G224300	Godar.D07G233400	Gohir.A07G190400	Gohir.D07G196700	Gomus.A07G215100	Gomus.D07G221900	Gorai.001G220400	Gotom.A07G222200	Gotom.D07G230600	Y	Y	-
EVM_prediction_Ga07G2202	Gobar.A07G206800	Gobar.D07G216700	Godar.A07G224400	Godar.D07G233500	Gohir.A07G190500	Gohir.D07G196800	Gomus.A07G215200	Gomus.D07G222000	Gorai.001G220500	Gotom.A07G222300	Gotom.D07G230700	Y	Y	-
EVM_prediction_Ga07G2203	Gobar.A07G206900	Gobar.D07G216800	Godar.A07G224500	Godar.D07G233600	Gohir.A07G190600	Gohir.D07G196900	Gomus.A07G215300	Gomus.D07G222100	Gorai.001G220600	Gotom.A07G222400	Gotom.D07G230800	Y	Y	-
EVM_prediction_Ga07G2204	Gobar.A07G207000	Gobar.D07G217000	Godar.A07G224600	Godar.D07G233700	Gohir.A07G190700	Gohir.D07G197000	Gomus.A07G215400	Gomus.D07G222300	Gorai.001G220800	Gotom.A07G222500	Gotom.D07G230900	Y	Y	-
EVM_prediction_Ga07G2206	Gobar.A07G207200	Gobar.D07G217200	Godar.A07G224800	Godar.D07G233800	Gohir.A07G190900	Gohir.D07G197200	Gomus.A07G215600	Gomus.D07G222500	Gorai.001G221000	Gotom.A07G222700	Gotom.D07G231100	Y	Y	-
EVM_prediction_Ga07G2207	Gobar.A07G207300	Gobar.D07G217400	Godar.A07G224900	Godar.D07G234000	Gohir.A07G191000	Gohir.D07G197400	Gomus.A07G215700	Gomus.D07G222700	Gorai.001G221100	Gotom.A07G222800	Gotom.D07G231300	Y	Y	-
EVM_prediction_Ga07G2208	Gobar.A07G207400	Gobar.D07G217500	Godar.A07G225000	Godar.D07G234100	Gohir.A07G191100	Gohir.D07G197500	Gomus.A07G215800	Gomus.D07G222800	Gorai.001G221200	Gotom.A07G222900	Gotom.D07G231400	Y	Y	-
EVM_prediction_Ga07G2212	Gobar.A07G207600	Gobar.D07G217700	Godar.A07G225300	Godar.D07G234300	Gohir.A07G191400	Gohir.D07G197700	Gomus.A07G216100	Gomus.D07G223000	Gorai.001G221400	Gotom.A07G223100	Gotom.D07G231600	Y	-	-
EVM_prediction_Ga07G2214	Gobar.A07G207700	Gobar.D07G217900	Godar.A07G225500	Godar.D07G234500	Gohir.A07G191600	Gohir.D07G197900	Gomus.A07G216200	Gomus.D07G223100	Gorai.001G221500	Gotom.A07G223200	Gotom.D07G231700	Y	-	-
EVM_prediction_Ga07G2215	Gobar.A07G207800	Gobar.D07G218000	Godar.A07G225600	Godar.D07G234600	Gohir.A07G191701	Gohir.D07G198000	Gomus.A07G216300	Gomus.D07G223200	Gorai.001G221600	Gotom.A07G223300	Gotom.D07G231800	Y	-	-
EVM_prediction_Ga07G2216	Gobar.A07G207900	Gobar.D07G218100	Godar.A07G225700	Godar.D07G234700	Gohir.A07G191800	Gohir.D07G198100	Gomus.A07G216400	Gomus.D07G223300	Gorai.001G221700	Gotom.A07G223400	Gotom.D07G231900	Y	Y	-
EVM_prediction_Ga07G2217	Gobar.A07G208000	Gobar.D07G218200	Godar.A07G225800	Godar.D07G234800	Gohir.A07G191900	Gohir.D07G198200	Gomus.A07G216500	Gomus.D07G223400	Gorai.001G221800	Gotom.A07G223500	Gotom.D07G232000	Y	-	Y
EVM_prediction_Ga07G2222	Gobar.A07G208200	Gobar.D07G218400	Godar.A07G226000	Godar.D07G235000	Gohir.A07G192100	Gohir.D07G198400	Gomus.A07G216700	Gomus.D07G223600	Gorai.001G222200	Gotom.A07G223700	Gotom.D07G232200	Y	Y	-
EVM_prediction_Ga07G2224	Gobar.A07G208400	Gobar.D07G218600	Godar.A07G226200	Godar.D07G235200	Gohir.A07G192300	Gohir.D07G198700	Gomus.A07G216900	Gomus.D07G223800	Gorai.001G222400	Gotom.A07G223900	Gotom.D07G232400	Y	Y	-
EVM_prediction_Ga07G2225	Gobar.A07G208500	Gobar.D07G218700	Godar.A07G226300	Godar.D07G235300	Gohir.A07G192400	Gohir.D07G198800	Gomus.A07G217000	Gomus.D07G223900	Gorai.001G222500	Gotom.A07G224000	Gotom.D07G232500	Y	-	-
EVM_prediction_Ga07G2231	Gobar.A07G209200	Gobar.D07G219100	Godar.A07G227100	Godar.D07G235900	Gohir.A07G192800	Gohir.D07G199200	Gomus.A07G217700	Gomus.D07G224300	Gorai.001G223000	Gotom.A07G225000	Gotom.D07G233000	Y	-	-
EVM_prediction_Ga07G2233	Gobar.A07G209400	Gobar.D07G219300	Godar.A07G227300	Godar.D07G236100	Gohir.A07G193000	Gohir.D07G199350	Gomus.A07G217900	Gomus.D07G224600	Gorai.001G223200	Gotom.A07G225200	Gotom.D07G233200	Y	Y	-
EVM_prediction_Ga07G2234	Gobar.A07G209500	Gobar.D07G219400	Godar.A07G227400	Godar.D07G236200	Gohir.A07G193066	Gohir.D07G199401	Gomus.A07G218100	Gomus.D07G224700	Gorai.001G223300	Gotom.A07G225300	Gotom.D07G233300	Y	Y	-
EVM_prediction_Ga07G2240	Gobar.A07G210100	Gobar.D07G219600	Godar.A07G228100	Godar.D07G236400	Gohir.A07G193300	Gohir.D07G199500	Gomus.A07G218900	Gomus.D07G225200	Gorai.001G223700	Gotom.A07G226000	Gotom.D07G233600	Y	-	Y
EVM_prediction_Ga07G2241	Gobar.A07G210200	Gobar.D07G219700	Godar.A07G228200	Godar.D07G236500	Gohir.A07G193400	Gohir.D07G199600	Gomus.A07G218800	Gomus.D07G225300	Gorai.001G223800	Gotom.A07G226100	Gotom.D07G233700	Y	-	-
EVM_prediction_Ga07G2242	Gobar.A07G210300	Gobar.D07G219900	Godar.A07G228300	Godar.D07G236700	Gohir.A07G193500	Gohir.D07G199700	Gomus.A07G218700	Gomus.D07G225400	Gorai.001G223900	Gotom.A07G226200	Gotom.D07G233800	Y	Y	-
EVM_prediction_Ga07G2243	Gobar.A07G210400	Gobar.D07G220000	Godar.A07G228400	Godar.D07G236800	Gohir.A07G193600	Gohir.D07G199800	Gomus.A07G218600	Gomus.D07G225500	Gorai.001G224000	Gotom.A07G226300	Gotom.D07G233900	Y	Y	-
EVM_prediction_Ga07G2250	Gobar.A07G210900	Gobar.D07G220600	Godar.A07G228900	Godar.D07G237300	Gohir.A07G194100	Gohir.D07G200200	Gomus.A07G219400	Gomus.D07G225900	Gorai.001G224500	Gotom.A07G226700	Gotom.D07G234300	Y	-	Y
EVM_prediction_Ga07G2255	Gobar.A07G211500	Gobar.D07G221400	Godar.A07G229600	Godar.D07G238100	Gohir.A07G194400	Gohir.D07G200700	Gomus.A07G219800	Gomus.D07G226600	Gorai.001G225300	Gotom.A07G227400	Gotom.D07G235400	Y	Y	-
EVM_prediction_Ga07G2258	Gobar.A07G211700	Gobar.D07G221700	Godar.A07G229800	Godar.D07G238400	Gohir.A07G194600	Gohir.D07G201000	Gomus.A07G220000	Gomus.D07G226900	Gorai.001G225600	Gotom.A07G227600	Gotom.D07G235700	Y	-	-
EVM_prediction_Ga07G2259	Gobar.A07G211800	Gobar.D07G221800	Godar.A07G229900	Godar.D07G238500	Gohir.A07G194700	Gohir.D07G201100	Gomus.A07G220100	Gomus.D07G227000	Gorai.001G225800	Gotom.A07G227700	Gotom.D07G235900	Y	Y	-
EVM_prediction_Ga07G2260	Gobar.A07G211900	Gobar.D07G221900	Godar.A07G230000	Godar.D07G238600	Gohir.A07G194800	Gohir.D07G201200	Gomus.A07G220200	Gomus.D07G227100	Gorai.001G225900	Gotom.A07G227800	Gotom.D07G236000	Y	Y	-
EVM_prediction_Ga07G2262	Gobar.A07G212100	Gobar.D07G222100	Godar.A07G230200	Godar.D07G238800	Gohir.A07G195000	Gohir.D07G201400	Gomus.A07G220400	Gomus.D07G227300	Gorai.001G226100	Gotom.A07G228000	Gotom.D07G236400	Y	Y	-
EVM_prediction_Ga07G2263	Gobar.A07G212200	Gobar.D07G222200	Godar.A07G230300	Godar.D07G238900	Gohir.A07G195100	Gohir.D07G201500	Gomus.A07G220500	Gomus.D07G227400	Gorai.001G226200	Gotom.A07G228100	Gotom.D07G236500	Y	Y	-
EVM_prediction_Ga07G2264	Gobar.A07G212300	Gobar.D07G222300	Godar.A07G230400	Godar.D07G239000	Gohir.A07G195200	Gohir.D07G201600	Gomus.A07G220600	Gomus.D07G227500	Gorai.001G226300	Gotom.A07G228200	Gotom.D07G236600	Y	Y	-
EVM_prediction_Ga07G2267	Gobar.A07G212600	Gobar.D07G222600	Godar.A07G230700	Godar.D07G239400	Gohir.A07G195400	Gohir.D07G202000	Gomus.A07G220900	Gomus.D07G227900	Gorai.001G226700	Gotom.A07G228400	Gotom.D07G236900	Y	Y	-
EVM_prediction_Ga07G2268	Gobar.A07G212700	Gobar.D07G222700	Godar.A07G230800	Godar.D07G239500	Gohir.A07G195500	Gohir.D07G202100	Gomus.A07G221000	Gomus.D07G228000	Gorai.001G227000	Gotom.A07G228500	Gotom.D07G237000	Y	Y	-
EVM_prediction_Ga07G2272	Gobar.A07G213200	Gobar.D07G223400	Godar.A07G231400	Godar.D07G240200	Gohir.A07G196000	Gohir.D07G202400	Gomus.A07G221500	Gomus.D07G228800	Gorai.001G227800	Gotom.A07G229100	Gotom.D07G238000	Y	Y	-
EVM_prediction_Ga07G2278	Gobar.A07G213500	Gobar.D07G224100	Godar.A07G232000	Godar.D07G240900	Gohir.A07G196700	Gohir.D07G203100	Gomus.A07G222100	Gomus.D07G229500	Gorai.001G228500	Gotom.A07G229800	Gotom.D07G238800	Y	Y	-
EVM_prediction_Ga07G2279	Gobar.A07G213600	Gobar.D07G224200	Godar.A07G232100	Godar.D07G241000	Gohir.A07G196800	Gohir.D07G203200	Gomus.A07G222200	Gomus.D07G229600	Gorai.001G228600	Gotom.A07G229900	Gotom.D07G238900	Y	-	-
EVM_prediction_Ga07G2280	Gobar.A07G213700	Gobar.D07G224300	Godar.A07G232200	Godar.D07G241100	Gohir.A07G196900	Gohir.D07G203300	Gomus.A07G222300	Gomus.D07G229700	Gorai.001G228700	Gotom.A07G230000	Gotom.D07G239000	Y	Y	-
EVM_prediction_Ga07G2282	Gobar.A07G213900	Gobar.D07G224400	Godar.A07G232400	Godar.D07G241200	Gohir.A07G197033	Gohir.D07G203400	Gomus.A07G222500	Gomus.D07G229900	Gorai.001G228900	Gotom.A07G230200	Gotom.D07G239200	Y	-	-
EVM_prediction_Ga07G2284	Gobar.A07G214200	Gobar.D07G224500	Godar.A07G232600	Godar.D07G241300	Gohir.A07G197100	Gohir.D07G203500	Gomus.A07G222700	Gomus.D07G230000	Gorai.001G229100	Gotom.A07G230400	Gotom.D07G239300	Y	Y	-
EVM_prediction_Ga07G2287	Gobar.A07G214500	Gobar.D07G224700	Godar.A07G232900	Godar.D07G241500	Gohir.A07G197400	Gohir.D07G203700	Gomus.A07G223000	Gomus.D07G230200	Gorai.001G229300	Gotom.A07G230700	Gotom.D07G239500	Y	Y	-
EVM_prediction_Ga07G2288	Gobar.A07G214600	Gobar.D07G224800	Godar.A07G233000	Godar.D07G241600	Gohir.A07G197500	Gohir.D07G203800	Gomus.A07G223100	Gomus.D07G230300	Gorai.001G229400	Gotom.A07G230800	Gotom.D07G239600	Y	Y	-
EVM_prediction_Ga07G2289	Gobar.A07G214700	Gobar.D07G224900	Godar.A07G233100	Godar.D07G241700	Gohir.A07G197600	Gohir.D07G203866	Gomus.A07G223200	Gomus.D07G230400	Gorai.001G229500	Gotom.A07G230900	Gotom.D07G239700	Y	-	-
EVM_prediction_Ga07G2290	Gobar.A07G214800	Gobar.D07G225100	Godar.A07G233200	Godar.D07G241900	Gohir.A07G197700	Gohir.D07G204000	Gomus.A07G223300	Gomus.D07G230600	Gorai.001G229700	Gotom.A07G231000	Gotom.D07G239900	Y	-	-
EVM_prediction_Ga07G2291	Gobar.A07G215000	Gobar.D07G225200	Godar.A07G233300	Godar.D07G242000	Gohir.A07G197800	Gohir.D07G204100	Gomus.A07G223400	Gomus.D07G230700	Gorai.001G229800	Gotom.A07G231100	Gotom.D07G240000	Y	Y	-
EVM_prediction_Ga07G2292	Gobar.A07G215100	Gobar.D07G225300	Godar.A07G233400	Godar.D07G242100	Gohir.A07G197850	Gohir.D07G204200	Gomus.A07G223500	Gomus.D07G230800	Gorai.001G230000	Gotom.A07G231200	Gotom.D07G240100	Y	-	-
EVM_prediction_Ga07G2293	Gobar.A07G215200	Gobar.D07G225400	Godar.A07G233500	Godar.D07G242200	Gohir.A07G197900	Gohir.D07G204300	Gomus.A07G223600	Gomus.D07G230900	Gorai.001G230100	Gotom.A07G231300	Gotom.D07G240200	Y	Y	-
EVM_prediction_Ga07G2294	Gobar.A07G215300	Gobar.D07G225500	Godar.A07G233600	Godar.D07G242300	Gohir.A07G198000	Gohir.D07G204400	Gomus.A07G223700	Gomus.D07G231000	Gorai.001G230200	Gotom.A07G231400	Gotom.D07G240300	Y	Y	-
EVM_prediction_Ga07G2298	Gobar.A07G215700	Gobar.D07G226000	Godar.A07G234000	Godar.D07G242900	Gohir.A07G198400	Gohir.D07G204800	Gomus.A07G224100	Gomus.D07G231600	Gorai.001G230800	Gotom.A07G231800	Gotom.D07G240800	Y	Y	-
EVM_prediction_Ga07G2299	Gobar.A07G215800	Gobar.D07G226100	Godar.A07G234100	Godar.D07G243000	Gohir.A07G198500	Gohir.D07G204900	Gomus.A07G224200	Gomus.D07G231700	Gorai.001G230900	Gotom.A07G231900	Gotom.D07G240900	Y	Y	-
EVM_prediction_Ga07G2300	Gobar.A07G215900	Gobar.D07G226200	Godar.A07G234200	Godar.D07G243100	Gohir.A07G198600	Gohir.D07G205000	Gomus.A07G224300	Gomus.D07G231800	Gorai.001G231000	Gotom.A07G232000	Gotom.D07G241000	Y	Y	Y
EVM_prediction_Ga07G2302	Gobar.A07G216000	Gobar.D07G226300	Godar.A07G234300	Godar.D07G243200	Gohir.A07G198700	Gohir.D07G205100	Gomus.A07G224400	Gomus.D07G231900	Gorai.001G231100	Gotom.A07G232100	Gotom.D07G241100	Y	-	-
EVM_prediction_Ga07G2303	Gobar.A07G216100	Gobar.D07G226400	Godar.A07G234400	Godar.D07G243300	Gohir.A07G198750	Gohir.D07G205200	Gomus.A07G224500	Gomus.D07G232000	Gorai.001G231200	Gotom.A07G232200	Gotom.D07G241200	Y	Y	-
EVM_prediction_Ga07G2304	Gobar.A07G216200	Gobar.D07G226500	Godar.A07G234500	Godar.D07G243500	Gohir.A07G198800	Gohir.D07G205300	Gomus.A07G224600	Gomus.D07G232100	Gorai.001G231300	Gotom.A07G232400	Gotom.D07G241300	Y	Y	-
EVM_prediction_Ga07G2305	Gobar.A07G216300	Gobar.D07G226600	Godar.A07G234600	Godar.D07G243600	Gohir.A07G198900	Gohir.D07G205400	Gomus.A07G224700	Gomus.D07G232200	Gorai.001G231400	Gotom.A07G232500	Gotom.D07G241400	Y	Y	-
EVM_prediction_Ga07G2306	Gobar.A07G216400	Gobar.D07G226700	Godar.A07G234700	Godar.D07G243700	Gohir.A07G199000	Gohir.D07G205500	Gomus.A07G224800	Gomus.D07G232300	Gorai.001G231500	Gotom.A07G232600	Gotom.D07G241500	Y	Y	-
EVM_prediction_Ga07G2307	Gobar.A07G216500	Gobar.D07G226800	Godar.A07G234800	Godar.D07G243800	Gohir.A07G199200	Gohir.D07G205600	Gomus.A07G224900	Gomus.D07G232400	Gorai.001G231600	Gotom.A07G232700	Gotom.D07G241600	Y	Y	Y
EVM_prediction_Ga07G2308	Gobar.A07G216600	Gobar.D07G226900	Godar.A07G234900	Godar.D07G243900	Gohir.A07G199300	Gohir.D07G205700	Gomus.A07G225000	Gomus.D07G232500	Gorai.001G231700	Gotom.A07G232800	Gotom.D07G241800	Y	Y	-
EVM_prediction_Ga07G2309	Gobar.A07G216700	Gobar.D07G227000	Godar.A07G235000	Godar.D07G244000	Gohir.A07G199400	Gohir.D07G205800	Gomus.A07G225100	Gomus.D07G232600	Gorai.001G231800	Gotom.A07G232900	Gotom.D07G241900	Y	Y	-
EVM_prediction_Ga07G2314	Gobar.A07G217100	Gobar.D07G227600	Godar.A07G235400	Godar.D07G244600	Gohir.A07G199700	Gohir.D07G206100	Gomus.A07G225700	Gomus.D07G233200	Gorai.001G232400	Gotom.A07G233300	Gotom.D07G242500	Y	Y	-
EVM_prediction_Ga07G2315	Gobar.A07G217200	Gobar.D07G227800	Godar.A07G235500	Godar.D07G244800	Gohir.A07G199800	Gohir.D07G206200	Gomus.A07G225800	Gomus.D07G233400	Gorai.001G232500	Gotom.A07G233500	Gotom.D07G242700	Y	-	-
EVM_prediction_Ga07G2316	Gobar.A07G217300	Gobar.D07G227900	Godar.A07G235600	Godar.D07G244900	Gohir.A07G199900	Gohir.D07G206300	Gomus.A07G225900	Gomus.D07G233500	Gorai.001G232600	Gotom.A07G233600	Gotom.D07G242800	Y	Y	-
EVM_prediction_Ga07G2317	Gobar.A07G217400	Gobar.D07G228000	Godar.A07G235700	Godar.D07G245000	Gohir.A07G200000	Gohir.D07G206400	Gomus.A07G226000	Gomus.D07G233600	Gorai.001G232700	Gotom.A07G233700	Gotom.D07G242900	Y	Y	-
EVM_prediction_Ga07G2319	Gobar.A07G217600	Gobar.D07G228200	Godar.A07G235900	Godar.D07G245200	Gohir.A07G200300	Gohir.D07G206600	Gomus.A07G226200	Gomus.D07G233800	Gorai.001G232900	Gotom.A07G233900	Gotom.D07G243100	Y	Y	-
EVM_prediction_Ga07G2321	Gobar.A07G217800	Gobar.D07G228500	Godar.A07G236100	Godar.D07G245600	Gohir.A07G200500	Gohir.D07G206800	Gomus.A07G226400	Gomus.D07G234100	Gorai.001G233200	Gotom.A07G234100	Gotom.D07G243500	Y	Y	-
EVM_prediction_Ga07G2322	Gobar.A07G217900	Gobar.D07G228600	Godar.A07G236200	Godar.D07G245700	Gohir.A07G200600	Gohir.D07G206900	Gomus.A07G226500	Gomus.D07G234200	Gorai.001G233300	Gotom.A07G234200	Gotom.D07G243600	Y	Y	-
EVM_prediction_Ga07G2323	Gobar.A07G218000	Gobar.D07G228700	Godar.A07G236300	Godar.D07G245800	Gohir.A07G200700	Gohir.D07G207000	Gomus.A07G226600	Gomus.D07G234300	Gorai.001G233400	Gotom.A07G234300	Gotom.D07G243700	Y	Y	Y
EVM_prediction_Ga07G2325	Gobar.A07G218200	Gobar.D07G228900	Godar.A07G236500	Godar.D07G246000	Gohir.A07G200900	Gohir.D07G207200	Gomus.A07G226900	Gomus.D07G234700	Gorai.001G233600	Gotom.A07G234400	Gotom.D07G243900	Y	-	Y
EVM_prediction_Ga07G2326	Gobar.A07G218300	Gobar.D07G229000	Godar.A07G236600	Godar.D07G246100	Gohir.A07G201000	Gohir.D07G207300	Gomus.A07G227000	Gomus.D07G234800	Gorai.001G233700	Gotom.A07G234500	Gotom.D07G244000	Y	Y	-
EVM_prediction_Ga07G2327	Gobar.A07G218400	Gobar.D07G229100	Godar.A07G236700	Godar.D07G246200	Gohir.A07G201100	Gohir.D07G207400	Gomus.A07G227100	Gomus.D07G234900	Gorai.001G233800	Gotom.A07G234700	Gotom.D07G244100	Y	Y	-
EVM_prediction_Ga07G2329	Gobar.A07G218500	Gobar.D07G229200	Godar.A07G236800	Godar.D07G246300	Gohir.A07G201200	Gohir.D07G207500	Gomus.A07G227200	Gomus.D07G235000	Gorai.001G233900	Gotom.A07G234800	Gotom.D07G244200	Y	Y	-
EVM_prediction_Ga07G2330	Gobar.A07G218600	Gobar.D07G229300	Godar.A07G236900	Godar.D07G246400	Gohir.A07G201300	Gohir.D07G207600	Gomus.A07G227300	Gomus.D07G235100	Gorai.001G234000	Gotom.A07G234900	Gotom.D07G244300	Y	Y	-
EVM_prediction_Ga07G2331	Gobar.A07G218700	Gobar.D07G229400	Godar.A07G237000	Godar.D07G246500	Gohir.A07G201400	Gohir.D07G207700	Gomus.A07G227400	Gomus.D07G235200	Gorai.001G234100	Gotom.A07G235000	Gotom.D07G244400	Y	Y	-
EVM_prediction_Ga07G2335	Gobar.A07G219000	Gobar.D07G229500	Godar.A07G237300	Godar.D07G247000	Gohir.A07G201700	Gohir.D07G208000	Gomus.A07G227600	Gomus.D07G235700	Gorai.001G234600	Gotom.A07G235300	Gotom.D07G244800	Y	-	-
EVM_prediction_Ga07G2339	Gobar.A07G219300	Gobar.D07G229800	Godar.A07G237700	Godar.D07G247400	Gohir.A07G201900	Gohir.D07G208200	Gomus.A07G227900	Gomus.D07G236000	Gorai.001G234900	Gotom.A07G235700	Gotom.D07G245200	Y	-	-
EVM_prediction_Ga07G2347	Gobar.A07G219800	Gobar.D07G230300	Godar.A07G238500	Godar.D07G247900	Gohir.A07G202300	Gohir.D07G208500	Gomus.A07G228300	Gomus.D07G236500	Gorai.001G235400	Gotom.A07G236500	Gotom.D07G245700	Y	Y	Y
EVM_prediction_Ga07G2349	Gobar.A07G220000	Gobar.D07G230500	Godar.A07G238700	Godar.D07G248100	Gohir.A07G202500	Gohir.D07G208700	Gomus.A07G228500	Gomus.D07G236700	Gorai.001G235600	Gotom.A07G236700	Gotom.D07G245800	Y	Y	-
EVM_prediction_Ga07G2351	Gobar.A07G220100	Gobar.D07G230600	Godar.A07G238800	Godar.D07G248200	Gohir.A07G202550	Gohir.D07G208750	Gomus.A07G228600	Gomus.D07G236800	Gorai.001G235700	Gotom.A07G236800	Gotom.D07G245900	Y	Y	-
EVM_prediction_Ga07G2352	Gobar.A07G220200	Gobar.D07G230700	Godar.A07G238900	Godar.D07G248300	Gohir.A07G202600	Gohir.D07G208800	Gomus.A07G228700	Gomus.D07G236900	Gorai.001G235800	Gotom.A07G236900	Gotom.D07G246000	Y	Y	-
EVM_prediction_Ga07G2353	Gobar.A07G220300	Gobar.D07G230800	Godar.A07G239000	Godar.D07G248400	Gohir.A07G202700	Gohir.D07G208900	Gomus.A07G228800	Gomus.D07G237000	Gorai.001G235900	Gotom.A07G237000	Gotom.D07G246100	Y	Y	-
EVM_prediction_Ga07G2355	Gobar.A07G220500	Gobar.D07G231000	Godar.A07G239200	Godar.D07G248600	Gohir.A07G202900	Gohir.D07G209100	Gomus.A07G229000	Gomus.D07G237200	Gorai.001G236100	Gotom.A07G237200	Gotom.D07G246300	Y	Y	-
EVM_prediction_Ga07G2357	Gobar.A07G220600	Gobar.D07G231100	Godar.A07G239300	Godar.D07G248700	Gohir.A07G203000	Gohir.D07G209200	Gomus.A07G229100	Gomus.D07G237300	Gorai.001G236200	Gotom.A07G237300	Gotom.D07G246400	Y	Y	-
EVM_prediction_Ga07G2360	Gobar.A07G220800	Gobar.D07G231200	Godar.A07G239400	Godar.D07G248800	Gohir.A07G203100	Gohir.D07G209300	Gomus.A07G229300	Gomus.D07G237400	Gorai.001G236300	Gotom.A07G237400	Gotom.D07G246500	Y	-	Y
EVM_prediction_Ga07G2363	Gobar.A07G221100	Gobar.D07G231500	Godar.A07G239700	Godar.D07G249100	Gohir.A07G203400	Gohir.D07G209600	Gomus.A07G229600	Gomus.D07G237700	Gorai.001G236600	Gotom.A07G237700	Gotom.D07G246800	Y	Y	-
EVM_prediction_Ga07G2370	Gobar.A07G221500	Gobar.D07G231700	Godar.A07G240100	Godar.D07G249500	Gohir.A07G203700	Gohir.D07G209700	Gomus.A07G230000	Gomus.D07G238100	Gorai.001G237100	Gotom.A07G238100	Gotom.D07G247200	Y	Y	-
EVM_prediction_Ga07G2371	Gobar.A07G221600	Gobar.D07G231800	Godar.A07G240200	Godar.D07G249600	Gohir.A07G203800	Gohir.D07G209800	Gomus.A07G230100	Gomus.D07G238200	Gorai.001G237200	Gotom.A07G238200	Gotom.D07G247300	Y	Y	-
EVM_prediction_Ga07G2372	Gobar.A07G221700	Gobar.D07G231900	Godar.A07G240300	Godar.D07G249700	Gohir.A07G203900	Gohir.D07G209900	Gomus.A07G230200	Gomus.D07G238300	Gorai.001G237300	Gotom.A07G238300	Gotom.D07G247400	Y	Y	-
EVM_prediction_Ga07G2373	Gobar.A07G221800	Gobar.D07G232000	Godar.A07G240400	Godar.D07G249800	Gohir.A07G204000	Gohir.D07G210000	Gomus.A07G230300	Gomus.D07G238400	Gorai.001G237400	Gotom.A07G238400	Gotom.D07G247500	Y	Y	-
EVM_prediction_Ga07G2377	Gobar.A07G222100	Gobar.D07G232300	Godar.A07G240700	Godar.D07G250100	Gohir.A07G204300	Gohir.D07G210300	Gomus.A07G230600	Gomus.D07G238700	Gorai.001G237700	Gotom.A07G238600	Gotom.D07G247800	Y	Y	-
EVM_prediction_Ga07G2378	Gobar.A07G222400	Gobar.D07G232400	Godar.A07G241000	Godar.D07G250200	Gohir.A07G204400	Gohir.D07G210400	Gomus.A07G230800	Gomus.D07G238800	Gorai.001G237800	Gotom.A07G238800	Gotom.D07G247900	Y	Y	-
EVM_prediction_Ga07G2379	Gobar.A07G222500	Gobar.D07G232500	Godar.A07G241100	Godar.D07G250300	Gohir.A07G204500	Gohir.D07G210500	Gomus.A07G230900	Gomus.D07G238900	Gorai.001G237900	Gotom.A07G238900	Gotom.D07G248000	Y	Y	-
EVM_prediction_Ga07G2380	Gobar.A07G222600	Gobar.D07G232600	Godar.A07G241200	Godar.D07G250400	Gohir.A07G204600	Gohir.D07G210600	Gomus.A07G231000	Gomus.D07G239000	Gorai.001G238000	Gotom.A07G239000	Gotom.D07G248100	Y	Y	-
EVM_prediction_Ga07G2381	Gobar.A07G222700	Gobar.D07G232700	Godar.A07G241300	Godar.D07G250500	Gohir.A07G204700	Gohir.D07G210700	Gomus.A07G231100	Gomus.D07G239100	Gorai.001G238100	Gotom.A07G239100	Gotom.D07G248200	Y	Y	-
EVM_prediction_Ga07G2382	Gobar.A07G222800	Gobar.D07G232800	Godar.A07G241400	Godar.D07G250600	Gohir.A07G204800	Gohir.D07G210800	Gomus.A07G231200	Gomus.D07G239200	Gorai.001G238200	Gotom.A07G239200	Gotom.D07G248400	Y	Y	-
EVM_prediction_Ga07G2383	Gobar.A07G222900	Gobar.D07G232900	Godar.A07G241500	Godar.D07G250700	Gohir.A07G204900	Gohir.D07G210900	Gomus.A07G231300	Gomus.D07G239300	Gorai.001G238300	Gotom.A07G239300	Gotom.D07G248500	Y	Y	-
EVM_prediction_Ga07G2384	Gobar.A07G223000	Gobar.D07G233000	Godar.A07G241600	Godar.D07G250800	Gohir.A07G205000	Gohir.D07G211000	Gomus.A07G231400	Gomus.D07G239400	Gorai.001G238400	Gotom.A07G239400	Gotom.D07G248600	Y	Y	-
EVM_prediction_Ga07G2385	Gobar.A07G223100	Gobar.D07G233200	Godar.A07G241700	Godar.D07G251000	Gohir.A07G205100	Gohir.D07G211200	Gomus.A07G231500	Gomus.D07G239600	Gorai.001G238600	Gotom.A07G239500	Gotom.D07G248800	Y	Y	-
EVM_prediction_Ga07G2387	Gobar.A07G223300	Gobar.D07G233400	Godar.A07G241900	Godar.D07G251200	Gohir.A07G205200	Gohir.D07G211400	Gomus.A07G231700	Gomus.D07G239800	Gorai.001G238800	Gotom.A07G239600	Gotom.D07G249000	Y	Y	-
EVM_prediction_Ga07G2388	Gobar.A07G223400	Gobar.D07G233500	Godar.A07G242000	Godar.D07G251300	Gohir.A07G205266	Gohir.D07G211500	Gomus.A07G231800	Gomus.D07G239900	Gorai.001G239000	Gotom.A07G239700	Gotom.D07G249100	Y	Y	Y
EVM_prediction_Ga07G2390	Gobar.A07G223700	Gobar.D07G233600	Godar.A07G242400	Godar.D07G251400	Gohir.A07G205500	Gohir.D07G211600	Gomus.A07G232100	Gomus.D07G240000	Gorai.001G239100	Gotom.A07G240100	Gotom.D07G249400	Y	Y	-
EVM_prediction_Ga07G2391	Gobar.A07G223800	Gobar.D07G233700	Godar.A07G242500	Godar.D07G251500	Gohir.A07G205600	Gohir.D07G211700	Gomus.A07G232200	Gomus.D07G240100	Gorai.001G239200	Gotom.A07G240200	Gotom.D07G249500	Y	Y	-
EVM_prediction_Ga07G2398	Gobar.A07G224500	Gobar.D07G234700	Godar.A07G243100	Godar.D07G252600	Gohir.A07G206300	Gohir.D07G212400	Gomus.A07G232700	Gomus.D07G241200	Gorai.001G240400	Gotom.A07G240900	Gotom.D07G250700	Y	-	-
EVM_prediction_Ga07G2399	Gobar.A07G224600	Gobar.D07G235000	Godar.A07G243300	Godar.D07G252800	Gohir.A07G206400	Gohir.D07G212500	Gomus.A07G232800	Gomus.D07G241400	Gorai.001G240600	Gotom.A07G241000	Gotom.D07G250900	Y	-	-
EVM_prediction_Ga07G2402	Gobar.A07G224900	Gobar.D07G235200	Godar.A07G243600	Godar.D07G253000	Gohir.A07G206700	Gohir.D07G212700	Gomus.A07G233100	Gomus.D07G241500	Gorai.001G240700	Gotom.A07G241300	Gotom.D07G251100	Y	-	-
EVM_prediction_Ga07G2401	Gobar.A07G224800	Gobar.D07G235300	Godar.A07G243500	Godar.D07G253100	Gohir.A07G206600	Gohir.D07G212800	Gomus.A07G233000	Gomus.D07G241600	Gorai.001G240800	Gotom.A07G241200	Gotom.D07G251200	Y	Y	-
EVM_prediction_Ga07G2404	Gobar.A07G225100	Gobar.D07G235600	Godar.A07G243800	Godar.D07G253400	Gohir.A07G206900	Gohir.D07G213100	Gomus.A07G233300	Gomus.D07G241900	Gorai.001G241100	Gotom.A07G241500	Gotom.D07G251500	Y	-	-
EVM_prediction_Ga07G2409	Gobar.A07G225700	Gobar.D07G236000	Godar.A07G244400	Godar.D07G253800	Gohir.A07G207400	Gohir.D07G213400	Gomus.A07G233800	Gomus.D07G242100	Gorai.001G241300	Gotom.A07G242100	Gotom.D07G251800	Y	-	-
EVM_prediction_Ga07G2410	Gobar.A07G225800	Gobar.D07G236100	Godar.A07G244500	Godar.D07G253900	Gohir.A07G207500	Gohir.D07G213500	Gomus.A07G233900	Gomus.D07G242200	Gorai.001G241400	Gotom.A07G242200	Gotom.D07G251900	Y	Y	Y
EVM_prediction_Ga07G2411	Gobar.A07G225900	Gobar.D07G236200	Godar.A07G244600	Godar.D07G254000	Gohir.A07G207600	Gohir.D07G213600	Gomus.A07G234000	Gomus.D07G242300	Gorai.001G241500	Gotom.A07G242300	Gotom.D07G252000	Y	-	-
EVM_prediction_Ga07G2412	Gobar.A07G226000	Gobar.D07G236300	Godar.A07G244700	Godar.D07G254100	Gohir.A07G207700	Gohir.D07G213700	Gomus.A07G234100	Gomus.D07G242400	Gorai.001G241600	Gotom.A07G242400	Gotom.D07G252100	Y	Y	-
EVM_prediction_Ga07G2415	Gobar.A07G226100	Gobar.D07G236500	Godar.A07G244800	Godar.D07G254200	Gohir.A07G207800	Gohir.D07G213800	Gomus.A07G234200	Gomus.D07G242600	Gorai.001G241800	Gotom.A07G242500	Gotom.D07G252200	Y	Y	-
EVM_prediction_Ga07G2416	Gobar.A07G226200	Gobar.D07G236600	Godar.A07G244900	Godar.D07G254300	Gohir.A07G207900	Gohir.D07G213901	Gomus.A07G234300	Gomus.D07G242800	Gorai.001G241900	Gotom.A07G242600	Gotom.D07G252300	Y	-	-
EVM_prediction_Ga07G2417	Gobar.A07G226300	Gobar.D07G236700	Godar.A07G245000	Godar.D07G254400	Gohir.A07G208000	Gohir.D07G214000	Gomus.A07G234400	Gomus.D07G242900	Gorai.001G242000	Gotom.A07G242700	Gotom.D07G252400	Y	Y	-
EVM_prediction_Ga07G2419	Gobar.A07G226500	Gobar.D07G236900	Godar.A07G245200	Godar.D07G254600	Gohir.A07G208200	Gohir.D07G214200	Gomus.A07G234600	Gomus.D07G243100	Gorai.001G242200	Gotom.A07G242900	Gotom.D07G252600	Y	Y	-
EVM_prediction_Ga07G2421	Gobar.A07G226600	Gobar.D07G237000	Godar.A07G245300	Godar.D07G254700	Gohir.A07G208400	Gohir.D07G214300	Gomus.A07G234700	Gomus.D07G243200	Gorai.001G242300	Gotom.A07G243100	Gotom.D07G252700	Y	Y	-
EVM_prediction_Ga07G2422	Gobar.A07G226700	Gobar.D07G237100	Godar.A07G245400	Godar.D07G254800	Gohir.A07G208500	Gohir.D07G214400	Gomus.A07G234800	Gomus.D07G243300	Gorai.001G242400	Gotom.A07G243200	Gotom.D07G252800	Y	Y	-
EVM_prediction_Ga07G2423	Gobar.A07G226800	Gobar.D07G237200	Godar.A07G245500	Godar.D07G254900	Gohir.A07G208600	Gohir.D07G214500	Gomus.A07G234900	Gomus.D07G243400	Gorai.001G242500	Gotom.A07G243300	Gotom.D07G252900	Y	-	-
EVM_prediction_Ga07G2424	Gobar.A07G226900	Gobar.D07G237300	Godar.A07G245600	Godar.D07G255000	Gohir.A07G208700	Gohir.D07G214600	Gomus.A07G235000	Gomus.D07G243500	Gorai.001G242600	Gotom.A07G243400	Gotom.D07G253000	Y	Y	-
EVM_prediction_Ga07G2425	Gobar.A07G227000	Gobar.D07G237400	Godar.A07G245700	Godar.D07G255100	Gohir.A07G208800	Gohir.D07G214700	Gomus.A07G235100	Gomus.D07G243600	Gorai.001G242700	Gotom.A07G243500	Gotom.D07G253100	Y	Y	Y
EVM_prediction_Ga07G2427	Gobar.A07G227200	Gobar.D07G237600	Godar.A07G246100	Godar.D07G255300	Gohir.A07G209000	Gohir.D07G214900	Gomus.A07G235300	Gomus.D07G243800	Gorai.001G242900	Gotom.A07G243700	Gotom.D07G253300	Y	-	-
EVM_prediction_Ga07G2430	Gobar.A07G227500	Gobar.D07G238000	Godar.A07G246400	Godar.D07G255700	Gohir.A07G209300	Gohir.D07G215400	Gomus.A07G235600	Gomus.D07G244100	Gorai.001G243200	Gotom.A07G244000	Gotom.D07G253800	Y	-	Y
EVM_prediction_Ga07G2431	Gobar.A07G227600	Gobar.D07G238100	Godar.A07G246500	Godar.D07G255800	Gohir.A07G209400	Gohir.D07G215500	Gomus.A07G235700	Gomus.D07G244200	Gorai.001G243300	Gotom.A07G244100	Gotom.D07G253900	Y	Y	-
EVM_prediction_Ga07G2432	Gobar.A07G227700	Gobar.D07G238200	Godar.A07G246600	Godar.D07G255900	Gohir.A07G209500	Gohir.D07G215600	Gomus.A07G235800	Gomus.D07G244300	Gorai.001G243400	Gotom.A07G244200	Gotom.D07G254000	Y	Y	-
EVM_prediction_Ga13G1082	Gobar.A13G096800	Gobar.D13G106800	Godar.A13G101600	Godar.D13G113100	Gohir.A13G086490	Gohir.D13G096525	Gomus.A13G099600	Gomus.D13G109500	Gorai.001G243600	Gotom.A13G104000	Gotom.D13G114200	Y	Y	-
EVM_prediction_Ga13G1081	Gobar.A13G096700	Gobar.D13G106900	Godar.A13G101500	Godar.D13G113200	Gohir.A13G086445	Gohir.D13G091000	Gomus.A13G099500	Gomus.D13G109600	Gorai.001G243700	Gotom.A13G103900	Gotom.D13G114300	Y	Y	-
EVM_prediction_Ga13G1080	Gobar.A13G096600	Gobar.D13G107000	Godar.A13G101400	Godar.D13G113300	Gohir.A13G086400	Gohir.D13G090900	Gomus.A13G099400	Gomus.D13G109700	Gorai.001G243800	Gotom.A13G103800	Gotom.D13G114400	Y	Y	-
EVM_prediction_Ga13G1079	Gobar.A13G096500	Gobar.D13G107100	Godar.A13G101300	Godar.D13G113400	Gohir.A13G086645	Gohir.D13G090800	Gomus.A13G099300	Gomus.D13G109800	Gorai.001G243900	Gotom.A13G103700	Gotom.D13G114500	Y	Y	-
EVM_prediction_Ga13G1075	Gobar.A13G096300	Gobar.D13G107300	Godar.A13G101100	Godar.D13G113600	Gohir.A13G086700	Gohir.D13G090600	Gomus.A13G099100	Gomus.D13G110000	Gorai.001G244100	Gotom.A13G103500	Gotom.D13G114700	Y	Y	-
EVM_prediction_Ga13G1076	Gobar.A13G096200	Gobar.D13G107400	Godar.A13G101000	Godar.D13G113700	Gohir.A13G086800	Gohir.D13G090500	Gomus.A13G099000	Gomus.D13G110100	Gorai.001G244200	Gotom.A13G103400	Gotom.D13G114800	Y	-	-
EVM_prediction_Ga13G1101	Gobar.A13G094700	Gobar.D13G108900	Godar.A13G099500	Godar.D13G115600	Gohir.A13G098300	Gohir.D13G094200	Gomus.A13G097300	Gomus.D13G112000	Gorai.001G246400	Gotom.A13G102100	Gotom.D13G116300	Y	Y	-
EVM_prediction_Ga13G1099	Gobar.A13G094500	Gobar.D13G109100	Godar.A13G099300	Godar.D13G115800	Gohir.A13G098500	Gohir.D13G094400	Gomus.A13G097100	Gomus.D13G112200	Gorai.001G246600	Gotom.A13G101900	Gotom.D13G116500	Y	Y	-
EVM_prediction_Ga13G1098	Gobar.A13G094400	Gobar.D13G109200	Godar.A13G099200	Godar.D13G115900	Gohir.A13G098600	Gohir.D13G094500	Gomus.A13G097000	Gomus.D13G112300	Gorai.001G246700	Gotom.A13G101800	Gotom.D13G116600	Y	Y	-
EVM_prediction_Ga13G1097	Gobar.A13G094300	Gobar.D13G109300	Godar.A13G099100	Godar.D13G116000	Gohir.A13G098700	Gohir.D13G094600	Gomus.A13G096900	Gomus.D13G112400	Gorai.001G246800	Gotom.A13G101700	Gotom.D13G116700	Y	Y	-
EVM_prediction_Ga13G1106	Gobar.A13G094200	Gobar.D13G109400	Godar.A13G099000	Godar.D13G116100	Gohir.A13G098800	Gohir.D13G094700	Gomus.A13G096700	Gomus.D13G112500	Gorai.001G246900	Gotom.A13G101500	Gotom.D13G116800	Y	-	-
EVM_prediction_Ga13G1108	Gobar.A13G094100	Gobar.D13G109500	Godar.A13G098900	Godar.D13G116200	Gohir.A13G098945	Gohir.D13G094800	Gomus.A13G096600	Gomus.D13G112600	Gorai.001G247000	Gotom.A13G101400	Gotom.D13G116900	Y	-	Y
EVM_prediction_Ga13G1112	Gobar.A13G094000	Gobar.D13G109600	Godar.A13G098800	Godar.D13G116300	Gohir.A13G098900	Gohir.D13G094900	Gomus.A13G096500	Gomus.D13G112700	Gorai.001G247100	Gotom.A13G101300	Gotom.D13G117000	Y	Y	-
EVM_prediction_Ga13G1109	Gobar.A13G093900	Gobar.D13G109700	Godar.A13G098700	Godar.D13G116400	Gohir.A13G099000	Gohir.D13G095000	Gomus.A13G096400	Gomus.D13G112900	Gorai.001G247200	Gotom.A13G101200	Gotom.D13G117100	Y	Y	-
EVM_prediction_Ga13G1118	Gobar.A13G093800	Gobar.D13G109800	Godar.A13G098600	Godar.D13G116500	Gohir.A13G078700	Gohir.D13G095100	Gomus.A13G096300	Gomus.D13G113000	Gorai.001G247300	Gotom.A13G101000	Gotom.D13G117200	Y	Y	-
EVM_prediction_Ga13G1124	Gobar.A13G093200	Gobar.D13G110000	Godar.A13G097700	Godar.D13G116700	Gohir.A13G079200	Gohir.D13G095400	Gomus.A13G095600	Gomus.D13G113300	Gorai.001G247500	Gotom.A13G100200	Gotom.D13G118900	Y	Y	-
EVM_prediction_Ga13G1125	Gobar.A13G093300	Gobar.D13G110100	Godar.A13G097800	Godar.D13G116800	Gohir.A13G079100	Gohir.D13G095500	Gomus.A13G095700	Gomus.D13G113400	Gorai.001G247600	Gotom.A13G100300	Gotom.D13G118800	Y	Y	-
EVM_prediction_Ga13G1122	Gobar.A13G093400	Gobar.D13G110300	Godar.A13G097900	Godar.D13G117000	Gohir.A13G075800	Gohir.D13G095600	Gomus.A13G095800	Gomus.D13G113600	Gorai.001G247800	Gotom.A13G100400	Gotom.D13G118600	Y	-	-
EVM_prediction_Ga13G1120	Gobar.A13G093500	Gobar.D13G110900	Godar.A13G098000	Godar.D13G117600	Gohir.A13G078600	Gohir.D13G095700	Gomus.A13G095900	Gomus.D13G113700	Gorai.001G247900	Gotom.A13G100500	Gotom.D13G118500	Y	Y	-
EVM_prediction_Ga13G1123	Gobar.A13G093100	Gobar.D13G110700	Godar.A13G097600	Godar.D13G117400	Gohir.A13G079300	Gohir.D13G095900	Gomus.A13G095500	Gomus.D13G113900	Gorai.001G248100	Gotom.A13G100100	Gotom.D13G118300	Y	Y	-
EVM_prediction_Ga03G1274	Gobar.A13G093000	Gobar.D13G110600	Godar.A13G097500	Godar.D13G117300	Gohir.A13G084700	Gohir.D13G096000	Gomus.A13G095400	Gomus.D13G114000	Gorai.001G248200	Gotom.A13G100000	Gotom.D13G118200	Y	Y	-
EVM_prediction_Ga13G1130	Gobar.A13G092700	Gobar.D13G111000	Godar.A13G097200	Godar.D13G117700	Gohir.A13G076000	Gohir.D13G096300	Gomus.A13G095200	Gomus.D13G114300	Gorai.001G248500	Gotom.A13G099700	Gotom.D13G117900	Y	Y	-
EVM_prediction_Ga13G1054	Gobar.A13G102100	Gobar.D13G111300	Godar.A13G107800	Godar.D13G118200	Gohir.A13G095345	Gohir.D13G097100	Gomus.A13G104200	Gomus.D13G114600	Gorai.001G248700	Gotom.A13G109600	Gotom.D13G117500	Y	Y	-
EVM_prediction_Ga13G1053	Gobar.A13G102200	Gobar.D13G111400	Godar.A13G107900	Godar.D13G118300	Gohir.A13G095390	Gohir.D13G097200	Gomus.A13G104300	Gomus.D13G114700	Gorai.001G248800	Gotom.A13G109700	Gotom.D13G117400	Y	Y	Y
EVM_prediction_Ga13G1045	Gobar.A13G102300	Gobar.D13G111500	Godar.A13G108000	Godar.D13G118400	Gohir.A13G095435	Gohir.D13G097300	Gomus.A13G104400	Gomus.D13G114800	Gorai.001G248900	Gotom.A13G109800	Gotom.D13G119000	Y	Y	-
EVM_prediction_Ga13G1212	Gobar.A13G110100	Gobar.D13G111700	Godar.A13G116300	Godar.D13G118600	Gohir.A13G093300	Gohir.D13G097400	Gomus.A13G113400	Gomus.D13G115000	Gorai.001G249000	Gotom.A13G118400	Gotom.D13G119200	Y	Y	-
EVM_prediction_Ga13G1215	Gobar.A13G109900	Gobar.D13G111900	Godar.A13G116100	Godar.D13G118800	Gohir.A13G093535	Gohir.D13G097500	Gomus.A13G113200	Gomus.D13G115200	Gorai.001G249200	Gotom.A13G118100	Gotom.D13G119400	Y	-	-
EVM_prediction_Ga13G1149	Gobar.A13G104100	Gobar.D13G113100	Godar.A13G109800	Godar.D13G120100	Gohir.A13G086000	Gohir.D13G098700	Gomus.A13G106300	Gomus.D13G116400	Gorai.001G249400	Gotom.A13G111800	Gotom.D13G121100	Y	Y	-
EVM_prediction_Ga13G1043	Gobar.A13G102500	Gobar.D13G112200	Godar.A13G108200	Godar.D13G119100	Gohir.A13G090200	Gohir.D13G097800	Gomus.A13G104600	Gomus.D13G115600	Gorai.001G250200	Gotom.A13G110000	Gotom.D13G119700	Y	Y	-
EVM_prediction_Ga13G1041	Gobar.A13G102700	Gobar.D13G113200	Godar.A13G108500	Godar.D13G120200	Gohir.A13G087100	Gohir.D13G098800	Gomus.A13G104700	Gomus.D13G116500	Gorai.001G250700	Gotom.A13G110300	Gotom.D13G121000	Y	Y	-
EVM_prediction_Ga13G1222	Gobar.A13G110400	Gobar.D13G113300	Godar.A13G116600	Godar.D13G120300	Gohir.A13G092900	Gohir.D13G099600	Gomus.A13G113700	Gomus.D13G116600	Gorai.001G250800	Gotom.A13G118700	Gotom.D13G120800	Y	Y	-
EVM_prediction_Ga07G2448	Gobar.A07G229100	Gobar.D07G239700	Godar.A07G248000	Godar.D07G257500	Gohir.A07G210800	Gohir.D07G216800	Gomus.A07G237300	Gomus.D07G245800	Gorai.001G251100	Gotom.A07G245500	Gotom.D07G255600	Y	Y	-
EVM_prediction_Ga07G2449	Gobar.A07G229200	Gobar.D07G239800	Godar.A07G248100	Godar.D07G257600	Gohir.A07G210900	Gohir.D07G216900	Gomus.A07G237400	Gomus.D07G245900	Gorai.001G251300	Gotom.A07G245600	Gotom.D07G255700	Y	-	-
EVM_prediction_Ga07G2452	Gobar.A07G229500	Gobar.D07G240100	Godar.A07G248400	Godar.D07G257900	Gohir.A07G211200	Gohir.D07G217200	Gomus.A07G237700	Gomus.D07G246200	Gorai.001G251600	Gotom.A07G245900	Gotom.D07G256000	Y	Y	-
EVM_prediction_Ga07G2454	Gobar.A07G229600	Gobar.D07G240400	Godar.A07G248600	Godar.D07G258200	Gohir.A07G211400	Gohir.D07G217600	Gomus.A07G237900	Gomus.D07G246400	Gorai.001G251800	Gotom.A07G246100	Gotom.D07G256300	Y	Y	-
EVM_prediction_Ga07G2455	Gobar.A07G229700	Gobar.D07G240500	Godar.A07G248700	Godar.D07G258300	Gohir.A07G211500	Gohir.D07G217700	Gomus.A07G238000	Gomus.D07G246500	Gorai.001G251900	Gotom.A07G246200	Gotom.D07G256400	Y	Y	-
EVM_prediction_Ga07G2456	Gobar.A07G229900	Gobar.D07G240700	Godar.A07G248900	Godar.D07G258500	Gohir.A07G211700	Gohir.D07G217900	Gomus.A07G238200	Gomus.D07G246700	Gorai.001G252000	Gotom.A07G246400	Gotom.D07G256600	Y	Y	-
EVM_prediction_Ga07G2457	Gobar.A07G230000	Gobar.D07G240800	Godar.A07G249000	Godar.D07G258600	Gohir.A07G211800	Gohir.D07G218000	Gomus.A07G238300	Gomus.D07G246800	Gorai.001G252100	Gotom.A07G246500	Gotom.D07G256700	Y	Y	-
EVM_prediction_Ga07G2459	Gobar.A07G230100	Gobar.D07G241000	Godar.A07G249200	Godar.D07G258800	Gohir.A07G212000	Gohir.D07G218100	Gomus.A07G238500	Gomus.D07G247000	Gorai.001G252300	Gotom.A07G246700	Gotom.D07G256900	Y	Y	-
EVM_prediction_Ga07G2460	Gobar.A07G230200	Gobar.D07G241100	Godar.A07G249300	Godar.D07G258900	Gohir.A07G212100	Gohir.D07G218200	Gomus.A07G238600	Gomus.D07G247100	Gorai.001G252400	Gotom.A07G246800	Gotom.D07G257000	Y	Y	-
EVM_prediction_Ga07G2466	Gobar.A07G230900	Gobar.D07G241700	Godar.A07G250100	Godar.D07G259600	Gohir.A07G212500	Gohir.D07G218600	Gomus.A07G239300	Gomus.D07G247900	Gorai.001G253100	Gotom.A07G247500	Gotom.D07G257600	Y	Y	-
EVM_prediction_Ga07G2469	Gobar.A07G231100	Gobar.D07G242000	Godar.A07G250400	Godar.D07G259900	Gohir.A07G212800	Gohir.D07G218900	Gomus.A07G239600	Gomus.D07G248200	Gorai.001G253400	Gotom.A07G247800	Gotom.D07G257900	Y	-	-
EVM_prediction_Ga07G2470	Gobar.A07G231200	Gobar.D07G242100	Godar.A07G250500	Godar.D07G260000	Gohir.A07G212900	Gohir.D07G219000	Gomus.A07G239700	Gomus.D07G248300	Gorai.001G253500	Gotom.A07G247900	Gotom.D07G258000	Y	Y	-
EVM_prediction_Ga07G2471	Gobar.A07G231300	Gobar.D07G242200	Godar.A07G250600	Godar.D07G260100	Gohir.A07G213000	Gohir.D07G219100	Gomus.A07G239800	Gomus.D07G248400	Gorai.001G253600	Gotom.A07G248000	Gotom.D07G258100	Y	Y	-
EVM_prediction_Ga07G2472	Gobar.A07G231400	Gobar.D07G242300	Godar.A07G250700	Godar.D07G260200	Gohir.A07G213100	Gohir.D07G219200	Gomus.A07G239900	Gomus.D07G248500	Gorai.001G253700	Gotom.A07G248100	Gotom.D07G258200	Y	Y	-
EVM_prediction_Ga07G2473	Gobar.A07G231500	Gobar.D07G242400	Godar.A07G250800	Godar.D07G260300	Gohir.A07G213200	Gohir.D07G219350	Gomus.A07G240000	Gomus.D07G248600	Gorai.001G253800	Gotom.A07G248200	Gotom.D07G258300	Y	Y	-
EVM_prediction_Ga07G2474	Gobar.A07G231600	Gobar.D07G242500	Godar.A07G250900	Godar.D07G260400	Gohir.A07G213301	Gohir.D07G219500	Gomus.A07G240100	Gomus.D07G248700	Gorai.001G253900	Gotom.A07G248300	Gotom.D07G258400	Y	Y	-
EVM_prediction_Ga07G2478	Gobar.A07G231800	Gobar.D07G242900	Godar.A07G251300	Godar.D07G260800	Gohir.A07G213700	Gohir.D07G219900	Gomus.A07G240500	Gomus.D07G249100	Gorai.001G254300	Gotom.A07G248700	Gotom.D07G258800	Y	Y	-
EVM_prediction_Ga07G2479	Gobar.A07G231900	Gobar.D07G243000	Godar.A07G251500	Godar.D07G261000	Gohir.A07G213780	Gohir.D07G220100	Gomus.A07G240600	Gomus.D07G249300	Gorai.001G254400	Gotom.A07G248900	Gotom.D07G259000	Y	Y	Y
EVM_prediction_Ga07G2480	Gobar.A07G232000	Gobar.D07G243100	Godar.A07G251600	Godar.D07G261100	Gohir.A07G213820	Gohir.D07G220200	Gomus.A07G240700	Gomus.D07G249400	Gorai.001G254500	Gotom.A07G249000	Gotom.D07G259100	Y	Y	-
EVM_prediction_Ga07G2481	Gobar.A07G232100	Gobar.D07G243200	Godar.A07G251700	Godar.D07G261200	Gohir.A07G213860	Gohir.D07G220300	Gomus.A07G240800	Gomus.D07G249500	Gorai.001G254600	Gotom.A07G249100	Gotom.D07G259200	Y	Y	-
EVM_prediction_Ga07G2485	Gobar.A07G232400	Gobar.D07G243600	Godar.A07G252000	Godar.D07G261600	Gohir.A07G214100	Gohir.D07G220600	Gomus.A07G241100	Gomus.D07G249800	Gorai.001G254900	Gotom.A07G249400	Gotom.D07G259600	Y	-	-
EVM_prediction_Ga07G2486	Gobar.A07G232500	Gobar.D07G243700	Godar.A07G252100	Godar.D07G261700	Gohir.A07G214200	Gohir.D07G220700	Gomus.A07G241200	Gomus.D07G249900	Gorai.001G255000	Gotom.A07G249500	Gotom.D07G259700	Y	-	-
EVM_prediction_Ga07G2487	Gobar.A07G232600	Gobar.D07G243800	Godar.A07G252200	Godar.D07G261800	Gohir.A07G214300	Gohir.D07G220800	Gomus.A07G241300	Gomus.D07G250000	Gorai.001G255100	Gotom.A07G249600	Gotom.D07G259800	Y	Y	-
EVM_prediction_Ga07G2488	Gobar.A07G232700	Gobar.D07G244000	Godar.A07G252300	Godar.D07G262000	Gohir.A07G214400	Gohir.D07G220900	Gomus.A07G241400	Gomus.D07G250100	Gorai.001G255200	Gotom.A07G249700	Gotom.D07G259900	Y	Y	-
EVM_prediction_Ga07G2489	Gobar.A07G232800	Gobar.D07G244100	Godar.A07G252400	Godar.D07G262100	Gohir.A07G214500	Gohir.D07G221000	Gomus.A07G241500	Gomus.D07G250200	Gorai.001G255300	Gotom.A07G249800	Gotom.D07G260000	Y	Y	-
EVM_prediction_Ga07G2496	Gobar.A07G233300	Gobar.D07G245100	Godar.A07G252900	Godar.D07G263300	Gohir.A07G214900	Gohir.D07G221900	Gomus.A07G242100	Gomus.D07G251400	Gorai.001G256200	Gotom.A07G250400	Gotom.D07G261300	Y	-	-
EVM_prediction_Ga07G2497	Gobar.A07G233500	Gobar.D07G245200	Godar.A07G253100	Godar.D07G263400	Gohir.A07G215100	Gohir.D07G222000	Gomus.A07G242300	Gomus.D07G251500	Gorai.001G256300	Gotom.A07G250600	Gotom.D07G261400	Y	-	-
EVM_prediction_Ga07G2498	Gobar.A07G233600	Gobar.D07G245300	Godar.A07G253200	Godar.D07G263500	Gohir.A07G215200	Gohir.D07G222100	Gomus.A07G242400	Gomus.D07G251600	Gorai.001G256400	Gotom.A07G250700	Gotom.D07G261500	Y	Y	-
EVM_prediction_Ga07G2500	Gobar.A07G233700	Gobar.D07G245400	Godar.A07G253300	Godar.D07G263600	Gohir.A07G215301	Gohir.D07G222200	Gomus.A07G242500	Gomus.D07G251700	Gorai.001G256500	Gotom.A07G250800	Gotom.D07G261600	Y	Y	Y
EVM_prediction_Ga07G2501	Gobar.A07G233800	Gobar.D07G245500	Godar.A07G253400	Godar.D07G263700	Gohir.A07G215400	Gohir.D07G222300	Gomus.A07G242600	Gomus.D07G251800	Gorai.001G256600	Gotom.A07G250900	Gotom.D07G261700	Y	Y	-
EVM_prediction_Ga07G2504	Gobar.A07G234000	Gobar.D07G245700	Godar.A07G253700	Godar.D07G263900	Gohir.A07G215500	Gohir.D07G222500	Gomus.A07G242800	Gomus.D07G252000	Gorai.001G256800	Gotom.A07G251100	Gotom.D07G261900	Y	-	-
EVM_prediction_Ga07G2505	Gobar.A07G234100	Gobar.D07G245800	Godar.A07G253800	Godar.D07G264000	Gohir.A07G215600	Gohir.D07G222600	Gomus.A07G242900	Gomus.D07G252100	Gorai.001G256900	Gotom.A07G251200	Gotom.D07G262000	Y	Y	-
EVM_prediction_Ga07G2506	Gobar.A07G234300	Gobar.D07G246000	Godar.A07G254000	Godar.D07G264200	Gohir.A07G215800	Gohir.D07G222800	Gomus.A07G243100	Gomus.D07G252300	Gorai.001G257100	Gotom.A07G251400	Gotom.D07G262200	Y	-	-
EVM_prediction_Ga07G2512	Gobar.A07G234900	Gobar.D07G246700	Godar.A07G254700	Godar.D07G265000	Gohir.A07G216600	Gohir.D07G223400	Gomus.A07G243700	Gomus.D07G253000	Gorai.001G257700	Gotom.A07G252200	Gotom.D07G263000	Y	Y	-
EVM_prediction_Ga07G2513	Gobar.A07G235100	Gobar.D07G246900	Godar.A07G254900	Godar.D07G265200	Gohir.A07G216800	Gohir.D07G223600	Gomus.A07G243900	Gomus.D07G253200	Gorai.001G257900	Gotom.A07G252400	Gotom.D07G263200	Y	-	Y
EVM_prediction_Ga07G2516	Gobar.A07G235300	Gobar.D07G247100	Godar.A07G255100	Godar.D07G265400	Gohir.A07G216901	Gohir.D07G223800	Gomus.A07G244200	Gomus.D07G253400	Gorai.001G258200	Gotom.A07G252700	Gotom.D07G263400	Y	Y	-
EVM_prediction_Ga07G2517	Gobar.A07G235400	Gobar.D07G247200	Godar.A07G255200	Godar.D07G265500	Gohir.A07G216951	Gohir.D07G223900	Gomus.A07G244300	Gomus.D07G253500	Gorai.001G258300	Gotom.A07G252800	Gotom.D07G263500	Y	Y	-
EVM_prediction_Ga07G2518	Gobar.A07G235500	Gobar.D07G247300	Godar.A07G255300	Godar.D07G265600	Gohir.A07G217000	Gohir.D07G224000	Gomus.A07G244400	Gomus.D07G253600	Gorai.001G258400	Gotom.A07G253100	Gotom.D07G263600	Y	Y	Y
EVM_prediction_Ga07G2519	Gobar.A07G235600	Gobar.D07G247400	Godar.A07G255400	Godar.D07G265700	Gohir.A07G217100	Gohir.D07G224100	Gomus.A07G244500	Gomus.D07G253700	Gorai.001G258500	Gotom.A07G253200	Gotom.D07G263700	Y	Y	-
EVM_prediction_Ga07G2520	Gobar.A07G235700	Gobar.D07G247500	Godar.A07G255500	Godar.D07G266000	Gohir.A07G217200	Gohir.D07G224200	Gomus.A07G244600	Gomus.D07G253800	Gorai.001G258600	Gotom.A07G253300	Gotom.D07G263800	Y	Y	-
EVM_prediction_Ga07G2521	Gobar.A07G235800	Gobar.D07G247600	Godar.A07G255600	Godar.D07G266100	Gohir.A07G217300	Gohir.D07G224300	Gomus.A07G244700	Gomus.D07G253900	Gorai.001G258700	Gotom.A07G253400	Gotom.D07G263900	Y	Y	-
EVM_prediction_Ga07G2522	Gobar.A07G235900	Gobar.D07G247700	Godar.A07G255700	Godar.D07G266200	Gohir.A07G217400	Gohir.D07G224400	Gomus.A07G244800	Gomus.D07G254000	Gorai.001G258800	Gotom.A07G253500	Gotom.D07G264000	Y	Y	-
EVM_prediction_Ga07G2523	Gobar.A07G236000	Gobar.D07G247900	Godar.A07G255800	Godar.D07G266400	Gohir.A07G217500	Gohir.D07G224600	Gomus.A07G244900	Gomus.D07G254200	Gorai.001G259000	Gotom.A07G253600	Gotom.D07G264200	Y	-	-
EVM_prediction_Ga07G2526	Gobar.A07G236300	Gobar.D07G248200	Godar.A07G256100	Godar.D07G266700	Gohir.A07G217800	Gohir.D07G224900	Gomus.A07G245200	Gomus.D07G254500	Gorai.001G259300	Gotom.A07G253800	Gotom.D07G264500	Y	Y	-
EVM_prediction_Ga07G2527	Gobar.A07G236400	Gobar.D07G248300	Godar.A07G256200	Godar.D07G266800	Gohir.A07G217900	Gohir.D07G225000	Gomus.A07G245300	Gomus.D07G254600	Gorai.001G259400	Gotom.A07G253900	Gotom.D07G264600	Y	Y	-
EVM_prediction_Ga07G2528	Gobar.A07G236600	Gobar.D07G248500	Godar.A07G256400	Godar.D07G267000	Gohir.A07G218100	Gohir.D07G225200	Gomus.A07G245500	Gomus.D07G254800	Gorai.001G259600	Gotom.A07G254100	Gotom.D07G264800	Y	Y	-
EVM_prediction_Ga07G2530	Gobar.A07G236800	Gobar.D07G248700	Godar.A07G256600	Godar.D07G267200	Gohir.A07G218300	Gohir.D07G225400	Gomus.A07G245700	Gomus.D07G255000	Gorai.001G259800	Gotom.A07G254300	Gotom.D07G265000	Y	-	-
EVM_prediction_Ga07G2531	Gobar.A07G236900	Gobar.D07G248800	Godar.A07G256700	Godar.D07G267300	Gohir.A07G218400	Gohir.D07G225500	Gomus.A07G245800	Gomus.D07G255100	Gorai.001G259900	Gotom.A07G254400	Gotom.D07G265100	Y	Y	-
EVM_prediction_Ga07G2533	Gobar.A07G237000	Gobar.D07G248900	Godar.A07G256800	Godar.D07G267400	Gohir.A07G218500	Gohir.D07G225600	Gomus.A07G245900	Gomus.D07G255200	Gorai.001G260000	Gotom.A07G254500	Gotom.D07G265200	Y	Y	-
EVM_prediction_Ga07G2537	Gobar.A07G237100	Gobar.D07G249100	Godar.A07G257000	Godar.D07G267600	Gohir.A07G218600	Gohir.D07G225684	Gomus.A07G246100	Gomus.D07G255400	Gorai.001G260300	Gotom.A07G254600	Gotom.D07G265500	Y	Y	-
EVM_prediction_Ga07G2538	Gobar.A07G237200	Gobar.D07G249200	Godar.A07G257100	Godar.D07G267700	Gohir.A07G218700	Gohir.D07G225712	Gomus.A07G246200	Gomus.D07G255500	Gorai.001G260400	Gotom.A07G254700	Gotom.D07G265600	Y	Y	Y
EVM_prediction_Ga07G2539	Gobar.A07G237300	Gobar.D07G249300	Godar.A07G257200	Godar.D07G267800	Gohir.A07G218800	Gohir.D07G225740	Gomus.A07G246300	Gomus.D07G255600	Gorai.001G260500	Gotom.A07G254800	Gotom.D07G265700	Y	-	-
EVM_prediction_Ga07G2540	Gobar.A07G237400	Gobar.D07G249400	Godar.A07G257300	Godar.D07G267900	Gohir.A07G218850	Gohir.D07G225768	Gomus.A07G246400	Gomus.D07G255700	Gorai.001G260600	Gotom.A07G254900	Gotom.D07G265800	Y	-	Y
EVM_prediction_Ga07G2541	Gobar.A07G237500	Gobar.D07G249500	Godar.A07G257400	Godar.D07G268000	Gohir.A07G218900	Gohir.D07G225800	Gomus.A07G246500	Gomus.D07G255800	Gorai.001G260700	Gotom.A07G255000	Gotom.D07G265900	Y	Y	-
EVM_prediction_Ga07G2542	Gobar.A07G237600	Gobar.D07G249600	Godar.A07G257600	Godar.D07G268100	Gohir.A07G219000	Gohir.D07G226000	Gomus.A07G246600	Gomus.D07G255900	Gorai.001G260800	Gotom.A07G255200	Gotom.D07G266000	Y	-	-
EVM_prediction_Ga07G2543	Gobar.A07G237700	Gobar.D07G249700	Godar.A07G257700	Godar.D07G268200	Gohir.A07G219100	Gohir.D07G226100	Gomus.A07G246700	Gomus.D07G256000	Gorai.001G260900	Gotom.A07G255300	Gotom.D07G266100	Y	Y	-
EVM_prediction_Ga07G2545	Gobar.A07G237900	Gobar.D07G249900	Godar.A07G257900	Godar.D07G268400	Gohir.A07G219300	Gohir.D07G226200	Gomus.A07G246900	Gomus.D07G256200	Gorai.001G261100	Gotom.A07G255500	Gotom.D07G266300	Y	Y	-
EVM_prediction_Ga07G2546	Gobar.A07G238000	Gobar.D07G250000	Godar.A07G258000	Godar.D07G268500	Gohir.A07G219400	Gohir.D07G226300	Gomus.A07G247000	Gomus.D07G256300	Gorai.001G261200	Gotom.A07G255600	Gotom.D07G266400	Y	Y	-
EVM_prediction_Ga07G2547	Gobar.A07G238100	Gobar.D07G250100	Godar.A07G258100	Godar.D07G268600	Gohir.A07G219500	Gohir.D07G226400	Gomus.A07G247100	Gomus.D07G256400	Gorai.001G261300	Gotom.A07G255700	Gotom.D07G266500	Y	Y	-
EVM_prediction_Ga07G2548	Gobar.A07G238200	Gobar.D07G250200	Godar.A07G258200	Godar.D07G268700	Gohir.A07G219700	Gohir.D07G226500	Gomus.A07G247200	Gomus.D07G256500	Gorai.001G261400	Gotom.A07G255800	Gotom.D07G266600	Y	Y	-
EVM_prediction_Ga07G2556	Gobar.A07G239200	Gobar.D07G250900	Godar.A07G259300	Godar.D07G269500	Gohir.A07G220500	Gohir.D07G227200	Gomus.A07G247500	Gomus.D07G257200	Gorai.001G262100	Gotom.A07G257000	Gotom.D07G267300	Y	Y	-
EVM_prediction_Ga07G2557	Gobar.A07G239300	Gobar.D07G251000	Godar.A07G259400	Godar.D07G269600	Gohir.A07G220600	Gohir.D07G227300	Gomus.A07G247600	Gomus.D07G257300	Gorai.001G262200	Gotom.A07G257100	Gotom.D07G267400	Y	Y	-
EVM_prediction_Ga07G2558	Gobar.A07G239400	Gobar.D07G251100	Godar.A07G259500	Godar.D07G269700	Gohir.A07G220700	Gohir.D07G227400	Gomus.A07G247700	Gomus.D07G257400	Gorai.001G262300	Gotom.A07G257200	Gotom.D07G267500	Y	Y	-
EVM_prediction_Ga07G2559	Gobar.A07G239500	Gobar.D07G251200	Godar.A07G259600	Godar.D07G269800	Gohir.A07G220800	Gohir.D07G227500	Gomus.A07G247800	Gomus.D07G257500	Gorai.001G262400	Gotom.A07G257300	Gotom.D07G267600	Y	-	-
EVM_prediction_Ga07G2560	Gobar.A07G239600	Gobar.D07G251300	Godar.A07G259700	Godar.D07G269900	Gohir.A07G220900	Gohir.D07G227600	Gomus.A07G247900	Gomus.D07G257700	Gorai.001G262500	Gotom.A07G257400	Gotom.D07G267700	Y	Y	-
EVM_prediction_Ga07G2561	Gobar.A07G239700	Gobar.D07G251400	Godar.A07G259800	Godar.D07G270000	Gohir.A07G221000	Gohir.D07G227700	Gomus.A07G248000	Gomus.D07G257800	Gorai.001G262600	Gotom.A07G257500	Gotom.D07G267800	Y	Y	-
EVM_prediction_Ga07G2562	Gobar.A07G239800	Gobar.D07G251500	Godar.A07G259900	Godar.D07G270100	Gohir.A07G221100	Gohir.D07G227800	Gomus.A07G248100	Gomus.D07G257900	Gorai.001G262700	Gotom.A07G257600	Gotom.D07G267900	Y	Y	Y
EVM_prediction_Ga07G2563	Gobar.A07G239900	Gobar.D07G251600	Godar.A07G260000	Godar.D07G270200	Gohir.A07G221200	Gohir.D07G227900	Gomus.A07G248200	Gomus.D07G258000	Gorai.001G262800	Gotom.A07G257700	Gotom.D07G268000	Y	Y	-
EVM_prediction_Ga07G2564	Gobar.A07G240000	Gobar.D07G251800	Godar.A07G260100	Godar.D07G270400	Gohir.A07G221300	Gohir.D07G228000	Gomus.A07G248300	Gomus.D07G258200	Gorai.001G263000	Gotom.A07G257800	Gotom.D07G268200	Y	Y	-
EVM_prediction_Ga07G2565	Gobar.A07G240100	Gobar.D07G251900	Godar.A07G260200	Godar.D07G270500	Gohir.A07G221400	Gohir.D07G228100	Gomus.A07G248400	Gomus.D07G258300	Gorai.001G263100	Gotom.A07G257900	Gotom.D07G268300	Y	Y	-
EVM_prediction_Ga07G2567	Gobar.A07G240200	Gobar.D07G252000	Godar.A07G260300	Godar.D07G270600	Gohir.A07G221500	Gohir.D07G228200	Gomus.A07G248500	Gomus.D07G258400	Gorai.001G263200	Gotom.A07G258000	Gotom.D07G268400	Y	-	-
EVM_prediction_Ga07G2569	Gobar.A07G240400	Gobar.D07G252200	Godar.A07G260500	Godar.D07G270800	Gohir.A07G221700	Gohir.D07G228400	Gomus.A07G248700	Gomus.D07G258600	Gorai.001G263400	Gotom.A07G258200	Gotom.D07G268600	Y	-	-
EVM_prediction_Ga07G2572	Gobar.A07G240500	Gobar.D07G252400	Godar.A07G260600	Godar.D07G271000	Gohir.A07G221800	Gohir.D07G228500	Gomus.A07G248800	Gomus.D07G258700	Gorai.001G263500	Gotom.A07G258300	Gotom.D07G268700	Y	Y	-
EVM_prediction_Ga07G2573	Gobar.A07G240600	Gobar.D07G252500	Godar.A07G260700	Godar.D07G271100	Gohir.A07G221900	Gohir.D07G228600	Gomus.A07G248900	Gomus.D07G258800	Gorai.001G263600	Gotom.A07G258400	Gotom.D07G268800	Y	Y	-
EVM_prediction_Ga07G2574	Gobar.A07G240700	Gobar.D07G252600	Godar.A07G260800	Godar.D07G271200	Gohir.A07G222000	Gohir.D07G228700	Gomus.A07G249100	Gomus.D07G258900	Gorai.001G263700	Gotom.A07G258500	Gotom.D07G268900	Y	Y	Y
EVM_prediction_Ga07G2576	Gobar.A07G240900	Gobar.D07G252800	Godar.A07G261000	Godar.D07G271400	Gohir.A07G222100	Gohir.D07G228800	Gomus.A07G249300	Gomus.D07G259100	Gorai.001G263900	Gotom.A07G258700	Gotom.D07G269100	Y	-	-
EVM_prediction_Ga07G2577	Gobar.A07G241000	Gobar.D07G252900	Godar.A07G261100	Godar.D07G271500	Gohir.A07G222200	Gohir.D07G228900	Gomus.A07G249400	Gomus.D07G259200	Gorai.001G264000	Gotom.A07G258800	Gotom.D07G269200	Y	Y	-
EVM_prediction_Ga07G2578	Gobar.A07G241100	Gobar.D07G253000	Godar.A07G261200	Godar.D07G271600	Gohir.A07G222300	Gohir.D07G229000	Gomus.A07G249500	Gomus.D07G259300	Gorai.001G264100	Gotom.A07G258900	Gotom.D07G269300	Y	-	-
EVM_prediction_Ga07G2579	Gobar.A07G241200	Gobar.D07G253100	Godar.A07G261300	Godar.D07G271700	Gohir.A07G222400	Gohir.D07G229100	Gomus.A07G249600	Gomus.D07G259400	Gorai.001G264200	Gotom.A07G259000	Gotom.D07G269400	Y	-	Y
EVM_prediction_Ga07G2581	Gobar.A07G241400	Gobar.D07G253300	Godar.A07G261400	Godar.D07G271900	Gohir.A07G222600	Gohir.D07G229300	Gomus.A07G249800	Gomus.D07G259600	Gorai.001G264400	Gotom.A07G259200	Gotom.D07G269600	Y	Y	-
EVM_prediction_Ga07G2582	Gobar.A07G241500	Gobar.D07G253400	Godar.A07G261500	Godar.D07G272000	Gohir.A07G222700	Gohir.D07G229400	Gomus.A07G249900	Gomus.D07G259700	Gorai.001G264500	Gotom.A07G259300	Gotom.D07G269700	Y	Y	-
EVM_prediction_Ga07G2583	Gobar.A07G241600	Gobar.D07G253500	Godar.A07G261600	Godar.D07G272100	Gohir.A07G222800	Gohir.D07G229500	Gomus.A07G250000	Gomus.D07G259800	Gorai.001G264600	Gotom.A07G259400	Gotom.D07G269800	Y	Y	-
EVM_prediction_Ga07G2584	Gobar.A07G241700	Gobar.D07G253600	Godar.A07G261700	Godar.D07G272200	Gohir.A07G222900	Gohir.D07G229600	Gomus.A07G250100	Gomus.D07G259900	Gorai.001G264700	Gotom.A07G259500	Gotom.D07G269900	Y	-	-
EVM_prediction_Ga07G2585	Gobar.A07G241800	Gobar.D07G253700	Godar.A07G261800	Godar.D07G272300	Gohir.A07G223000	Gohir.D07G229700	Gomus.A07G250200	Gomus.D07G260000	Gorai.001G264800	Gotom.A07G259600	Gotom.D07G270000	Y	Y	-
EVM_prediction_Ga07G2586	Gobar.A07G241900	Gobar.D07G253800	Godar.A07G261900	Godar.D07G272400	Gohir.A07G223100	Gohir.D07G229800	Gomus.A07G250300	Gomus.D07G260100	Gorai.001G264900	Gotom.A07G259700	Gotom.D07G270100	Y	-	-
EVM_prediction_Ga07G2588	Gobar.A07G242100	Gobar.D07G254000	Godar.A07G262100	Godar.D07G272500	Gohir.A07G223250	Gohir.D07G229950	Gomus.A07G250500	Gomus.D07G260300	Gorai.001G265100	Gotom.A07G259900	Gotom.D07G270300	Y	-	-
EVM_prediction_Ga07G2590	Gobar.A07G242200	Gobar.D07G254100	Godar.A07G262300	Godar.D07G272600	Gohir.A07G223300	Gohir.D07G230000	Gomus.A07G250600	Gomus.D07G260400	Gorai.001G265200	Gotom.A07G260100	Gotom.D07G270400	Y	Y	-
EVM_prediction_Ga07G2592	Gobar.A07G242300	Gobar.D07G254300	Godar.A07G262400	Godar.D07G272800	Gohir.A07G223400	Gohir.D07G230100	Gomus.A07G250800	Gomus.D07G260600	Gorai.001G265400	Gotom.A07G260200	Gotom.D07G270600	Y	Y	-
EVM_prediction_Ga07G2593	Gobar.A07G242400	Gobar.D07G254400	Godar.A07G262500	Godar.D07G272900	Gohir.A07G223500	Gohir.D07G230200	Gomus.A07G250900	Gomus.D07G260700	Gorai.001G265500	Gotom.A07G260300	Gotom.D07G270700	Y	Y	-
EVM_prediction_Ga07G2597	Gobar.A07G242600	Gobar.D07G254900	Godar.A07G262800	Godar.D07G273400	Gohir.A07G223700	Gohir.D07G230800	Gomus.A07G251200	Gomus.D07G261100	Gorai.001G265900	Gotom.A07G260500	Gotom.D07G271400	Y	Y	-
EVM_prediction_Ga07G2598	Gobar.A07G242700	Gobar.D07G255000	Godar.A07G262900	Godar.D07G273500	Gohir.A07G223800	Gohir.D07G230900	Gomus.A07G251300	Gomus.D07G261200	Gorai.001G266000	Gotom.A07G260600	Gotom.D07G271500	Y	Y	-
EVM_prediction_Ga07G2599	Gobar.A07G242800	Gobar.D07G255100	Godar.A07G263000	Godar.D07G273600	Gohir.A07G223900	Gohir.D07G231000	Gomus.A07G251400	Gomus.D07G261300	Gorai.001G266100	Gotom.A07G260700	Gotom.D07G271600	Y	Y	-
EVM_prediction_Ga07G2600	Gobar.A07G242900	Gobar.D07G255300	Godar.A07G263100	Godar.D07G273800	Gohir.A07G223950	Gohir.D07G231200	Gomus.A07G251500	Gomus.D07G261400	Gorai.001G266300	Gotom.A07G260800	Gotom.D07G271900	Y	Y	-
EVM_prediction_Ga07G2601	Gobar.A07G243000	Gobar.D07G255400	Godar.A07G263200	Godar.D07G273900	Gohir.A07G224000	Gohir.D07G231300	Gomus.A07G251600	Gomus.D07G261500	Gorai.001G266400	Gotom.A07G260900	Gotom.D07G272000	Y	Y	-
EVM_prediction_Ga07G2602	Gobar.A07G243100	Gobar.D07G255700	Godar.A07G263300	Godar.D07G274200	Gohir.A07G224100	Gohir.D07G231400	Gomus.A07G251700	Gomus.D07G261800	Gorai.001G266600	Gotom.A07G261000	Gotom.D07G272300	Y	Y	-
EVM_prediction_Ga07G2604	Gobar.A07G243300	Gobar.D07G255800	Godar.A07G263500	Godar.D07G274400	Gohir.A07G224300	Gohir.D07G231600	Gomus.A07G251900	Gomus.D07G261900	Gorai.001G266800	Gotom.A07G261200	Gotom.D07G272500	Y	Y	-
EVM_prediction_Ga07G2605	Gobar.A07G243400	Gobar.D07G255900	Godar.A07G263600	Godar.D07G274500	Gohir.A07G224400	Gohir.D07G231700	Gomus.A07G252000	Gomus.D07G262000	Gorai.001G266900	Gotom.A07G261300	Gotom.D07G272600	Y	Y	Y
EVM_prediction_Ga07G2606	Gobar.A07G243500	Gobar.D07G256000	Godar.A07G263700	Godar.D07G274600	Gohir.A07G224500	Gohir.D07G231800	Gomus.A07G252100	Gomus.D07G262100	Gorai.001G267000	Gotom.A07G261400	Gotom.D07G272700	Y	-	-
EVM_prediction_Ga07G2609	Gobar.A07G243700	Gobar.D07G256300	Godar.A07G264100	Godar.D07G274900	Gohir.A07G224900	Gohir.D07G232100	Gomus.A07G252600	Gomus.D07G262400	Gorai.001G267300	Gotom.A07G261800	Gotom.D07G273000	Y	Y	-
EVM_prediction_Ga07G2611	Gobar.A07G243800	Gobar.D07G256400	Godar.A07G264200	Godar.D07G275000	Gohir.A07G225000	Gohir.D07G232200	Gomus.A07G252700	Gomus.D07G262500	Gorai.001G267400	Gotom.A07G261900	Gotom.D07G273100	Y	Y	Y
EVM_prediction_Ga07G2612	Gobar.A07G243900	Gobar.D07G256500	Godar.A07G264300	Godar.D07G275100	Gohir.A07G225100	Gohir.D07G232300	Gomus.A07G252800	Gomus.D07G262600	Gorai.001G267500	Gotom.A07G262000	Gotom.D07G273200	Y	Y	-
EVM_prediction_Ga07G2613	Gobar.A07G244000	Gobar.D07G256600	Godar.A07G264400	Godar.D07G275200	Gohir.A07G225200	Gohir.D07G232400	Gomus.A07G252900	Gomus.D07G262700	Gorai.001G267600	Gotom.A07G262100	Gotom.D07G273300	Y	Y	Y
EVM_prediction_Ga07G2615	Gobar.A07G244100	Gobar.D07G256800	Godar.A07G264500	Godar.D07G275400	Gohir.A07G225300	Gohir.D07G232500	Gomus.A07G253000	Gomus.D07G262900	Gorai.001G267800	Gotom.A07G262200	Gotom.D07G273500	Y	-	-
EVM_prediction_Ga07G2617	Gobar.A07G244200	Gobar.D07G257000	Godar.A07G264700	Godar.D07G275600	Gohir.A07G225500	Gohir.D07G232700	Gomus.A07G253200	Gomus.D07G263100	Gorai.001G268000	Gotom.A07G262400	Gotom.D07G273700	Y	-	-
EVM_prediction_Ga07G2618	Gobar.A07G244300	Gobar.D07G257100	Godar.A07G264800	Godar.D07G275700	Gohir.A07G225600	Gohir.D07G232800	Gomus.A07G253300	Gomus.D07G263200	Gorai.001G268100	Gotom.A07G262500	Gotom.D07G273800	Y	Y	-
EVM_prediction_Ga07G2619	Gobar.A07G244400	Gobar.D07G257200	Godar.A07G264900	Godar.D07G275800	Gohir.A07G225700	Gohir.D07G232900	Gomus.A07G253400	Gomus.D07G263300	Gorai.001G268200	Gotom.A07G262600	Gotom.D07G273900	Y	Y	-
EVM_prediction_Ga07G2621	Gobar.A07G244600	Gobar.D07G257400	Godar.A07G265100	Godar.D07G276000	Gohir.A07G225900	Gohir.D07G233100	Gomus.A07G253600	Gomus.D07G263500	Gorai.001G268400	Gotom.A07G262800	Gotom.D07G274100	Y	Y	-
EVM_prediction_Ga07G2623	Gobar.A07G244800	Gobar.D07G257600	Godar.A07G265300	Godar.D07G276200	Gohir.A07G226100	Gohir.D07G233300	Gomus.A07G253800	Gomus.D07G263700	Gorai.001G268600	Gotom.A07G263000	Gotom.D07G274400	Y	Y	-
EVM_prediction_Ga07G2624	Gobar.A07G244900	Gobar.D07G257700	Godar.A07G265400	Godar.D07G276300	Gohir.A07G226200	Gohir.D07G233400	Gomus.A07G253900	Gomus.D07G263800	Gorai.001G268700	Gotom.A07G263100	Gotom.D07G274500	Y	Y	-
EVM_prediction_Ga07G2625	Gobar.A07G245000	Gobar.D07G257800	Godar.A07G265500	Godar.D07G276400	Gohir.A07G226300	Gohir.D07G233500	Gomus.A07G254000	Gomus.D07G263900	Gorai.001G268800	Gotom.A07G263200	Gotom.D07G274600	Y	Y	-
EVM_prediction_Ga07G2626	Gobar.A07G245100	Gobar.D07G258000	Godar.A07G265600	Godar.D07G276600	Gohir.A07G226400	Gohir.D07G233600	Gomus.A07G254100	Gomus.D07G264000	Gorai.001G269000	Gotom.A07G263300	Gotom.D07G274700	Y	Y	-
EVM_prediction_Ga07G2627	Gobar.A07G245200	Gobar.D07G258100	Godar.A07G265700	Godar.D07G276700	Gohir.A07G226500	Gohir.D07G233700	Gomus.A07G254200	Gomus.D07G264100	Gorai.001G269100	Gotom.A07G263400	Gotom.D07G274800	Y	Y	-
EVM_prediction_Ga07G2628	Gobar.A07G245300	Gobar.D07G258200	Godar.A07G265800	Godar.D07G276800	Gohir.A07G226600	Gohir.D07G233800	Gomus.A07G254300	Gomus.D07G264200	Gorai.001G269200	Gotom.A07G263500	Gotom.D07G274900	Y	-	-
EVM_prediction_Ga07G2629	Gobar.A07G245400	Gobar.D07G258300	Godar.A07G265900	Godar.D07G276900	Gohir.A07G226700	Gohir.D07G233900	Gomus.A07G254400	Gomus.D07G264300	Gorai.001G269300	Gotom.A07G263600	Gotom.D07G275000	Y	Y	-
EVM_prediction_Ga07G2636	Gobar.A07G245800	Gobar.D07G258900	Godar.A07G266500	Godar.D07G277500	Gohir.A07G227200	Gohir.D07G234300	Gomus.A07G255000	Gomus.D07G264800	Gorai.001G269900	Gotom.A07G264100	Gotom.D07G275800	Y	Y	-
EVM_prediction_Ga07G2637	Gobar.A07G245900	Gobar.D07G259000	Godar.A07G266600	Godar.D07G277600	Gohir.A07G227300	Gohir.D07G234400	Gomus.A07G255100	Gomus.D07G264900	Gorai.001G270000	Gotom.A07G264200	Gotom.D07G275900	Y	Y	-
EVM_prediction_Ga07G2639	Gobar.A07G246000	Gobar.D07G259100	Godar.A07G266700	Godar.D07G277700	Gohir.A07G227400	Gohir.D07G234500	Gomus.A07G255200	Gomus.D07G265000	Gorai.001G270100	Gotom.A07G264300	Gotom.D07G276000	Y	Y	-
EVM_prediction_Ga07G2640	Gobar.A07G246100	Gobar.D07G259200	Godar.A07G266800	Godar.D07G277800	Gohir.A07G227500	Gohir.D07G234600	Gomus.A07G255300	Gomus.D07G265100	Gorai.001G270200	Gotom.A07G264400	Gotom.D07G276100	Y	Y	-
EVM_prediction_Ga07G2643	Gobar.A07G246400	Gobar.D07G259400	Godar.A07G267100	Godar.D07G278000	Gohir.A07G227700	Gohir.D07G234800	Gomus.A07G255600	Gomus.D07G265400	Gorai.001G270600	Gotom.A07G264700	Gotom.D07G276500	Y	Y	-
EVM_prediction_Ga07G2644	Gobar.A07G246500	Gobar.D07G259500	Godar.A07G267200	Godar.D07G278100	Gohir.A07G227800	Gohir.D07G234900	Gomus.A07G255700	Gomus.D07G265500	Gorai.001G270700	Gotom.A07G264800	Gotom.D07G276700	Y	Y	-
EVM_prediction_Ga07G2648	Gobar.A07G246900	Gobar.D07G259900	Godar.A07G267600	Godar.D07G278500	Gohir.A07G228100	Gohir.D07G235300	Gomus.A07G256100	Gomus.D07G265900	Gorai.001G271100	Gotom.A07G265200	Gotom.D07G277100	Y	Y	-
EVM_prediction_Ga07G2650	Gobar.A07G247100	Gobar.D07G260100	Godar.A07G267800	Godar.D07G278700	Gohir.A07G228300	Gohir.D07G235500	Gomus.A07G256300	Gomus.D07G266100	Gorai.001G271300	Gotom.A07G265400	Gotom.D07G277300	Y	Y	-
EVM_prediction_Ga07G2656	Gobar.A07G247500	Gobar.D07G260500	Godar.A07G268300	Godar.D07G279100	Gohir.A07G228800	Gohir.D07G235800	Gomus.A07G256600	Gomus.D07G266500	Gorai.001G271700	Gotom.A07G265700	Gotom.D07G277700	Y	Y	Y
EVM_prediction_Ga07G2659	Gobar.A07G247800	Gobar.D07G260800	Godar.A07G268600	Godar.D07G279400	Gohir.A07G229100	Gohir.D07G236100	Gomus.A07G256900	Gomus.D07G266800	Gorai.001G272000	Gotom.A07G266000	Gotom.D07G277900	Y	Y	-
EVM_prediction_Ga07G2662	Gobar.A07G247900	Gobar.D07G261400	Godar.A07G268700	Godar.D07G279900	Gohir.A07G229300	Gohir.D07G236500	Gomus.A07G257000	Gomus.D07G267300	Gorai.001G272500	Gotom.A07G266200	Gotom.D07G278400	Y	Y	-
EVM_prediction_Ga07G2664	Gobar.A07G248300	Gobar.D07G261800	Godar.A07G269100	Godar.D07G280300	Gohir.A07G229700	Gohir.D07G236900	Gomus.A07G257400	Gomus.D07G267700	Gorai.001G272800	Gotom.A07G266600	Gotom.D07G278800	Y	Y	Y
EVM_prediction_Ga07G2665	Gobar.A07G248400	Gobar.D07G261900	Godar.A07G269200	Godar.D07G280400	Gohir.A07G229800	Gohir.D07G237000	Gomus.A07G257500	Gomus.D07G267800	Gorai.001G272900	Gotom.A07G266700	Gotom.D07G278900	Y	Y	-
EVM_prediction_Ga07G2666	Gobar.A07G248500	Gobar.D07G262000	Godar.A07G269300	Godar.D07G280500	Gohir.A07G229900	Gohir.D07G237100	Gomus.A07G257600	Gomus.D07G267900	Gorai.001G273000	Gotom.A07G266800	Gotom.D07G279000	Y	Y	-
EVM_prediction_Ga07G2667	Gobar.A07G248600	Gobar.D07G262100	Godar.A07G269400	Godar.D07G280600	Gohir.A07G230000	Gohir.D07G237200	Gomus.A07G257700	Gomus.D07G268000	Gorai.001G273100	Gotom.A07G266900	Gotom.D07G279100	Y	-	-
EVM_prediction_Ga07G2669	Gobar.A07G248700	Gobar.D07G262200	Godar.A07G269500	Godar.D07G280700	Gohir.A07G230100	Gohir.D07G237300	Gomus.A07G257800	Gomus.D07G268100	Gorai.001G273200	Gotom.A07G267000	Gotom.D07G279200	Y	-	-
EVM_prediction_Ga07G2671	Gobar.A07G248900	Gobar.D07G262400	Godar.A07G269700	Godar.D07G280900	Gohir.A07G230300	Gohir.D07G237500	Gomus.A07G258000	Gomus.D07G268300	Gorai.001G273400	Gotom.A07G267200	Gotom.D07G279400	Y	Y	-
EVM_prediction_Ga07G2673	Gobar.A07G249000	Gobar.D07G262500	Godar.A07G269800	Godar.D07G281000	Gohir.A07G230400	Gohir.D07G237600	Gomus.A07G258100	Gomus.D07G268400	Gorai.001G273500	Gotom.A07G267300	Gotom.D07G279500	Y	Y	-
EVM_prediction_Ga07G2674	Gobar.A07G249100	Gobar.D07G262600	Godar.A07G269900	Godar.D07G281200	Gohir.A07G230500	Gohir.D07G237800	Gomus.A07G258200	Gomus.D07G268600	Gorai.001G273600	Gotom.A07G267400	Gotom.D07G279700	Y	Y	-
EVM_prediction_Ga07G2676	Gobar.A07G249300	Gobar.D07G262800	Godar.A07G270100	Godar.D07G281400	Gohir.A07G230700	Gohir.D07G238000	Gomus.A07G258500	Gomus.D07G268900	Gorai.001G273800	Gotom.A07G267600	Gotom.D07G279900	Y	Y	-
EVM_prediction_Ga07G2677	Gobar.A07G249400	Gobar.D07G262900	Godar.A07G270200	Godar.D07G281500	Gohir.A07G230900	Gohir.D07G238100	Gomus.A07G258600	Gomus.D07G269000	Gorai.001G273900	Gotom.A07G267700	Gotom.D07G280000	Y	Y	-
EVM_prediction_Ga07G2678	Gobar.A07G249500	Gobar.D07G263000	Godar.A07G270400	Godar.D07G281600	Gohir.A07G231000	Gohir.D07G238200	Gomus.A07G258700	Gomus.D07G269100	Gorai.001G274000	Gotom.A07G267800	Gotom.D07G280100	Y	Y	-
EVM_prediction_Ga07G2679	Gobar.A07G249600	Gobar.D07G263100	Godar.A07G270500	Godar.D07G281700	Gohir.A07G231100	Gohir.D07G238300	Gomus.A07G258800	Gomus.D07G269200	Gorai.001G274100	Gotom.A07G267900	Gotom.D07G280200	Y	-	-
EVM_prediction_Ga07G2682	Gobar.A07G249900	Gobar.D07G263300	Godar.A07G270800	Godar.D07G282000	Gohir.A07G231300	Gohir.D07G238500	Gomus.A07G259100	Gomus.D07G269400	Gorai.001G274500	Gotom.A07G268200	Gotom.D07G280400	Y	Y	-
EVM_prediction_Ga07G2683	Gobar.A07G250000	Gobar.D07G263400	Godar.A07G270900	Godar.D07G282100	Gohir.A07G231400	Gohir.D07G238600	Gomus.A07G259200	Gomus.D07G269500	Gorai.001G274600	Gotom.A07G268300	Gotom.D07G280500	Y	Y	-
EVM_prediction_Ga07G2689	Gobar.A07G250500	Gobar.D07G264000	Godar.A07G272000	Godar.D07G283100	Gohir.A07G231900	Gohir.D07G239100	Gomus.A07G259900	Gomus.D07G270200	Gorai.001G275200	Gotom.A07G269000	Gotom.D07G281200	Y	Y	-
EVM_prediction_Ga07G2690	Gobar.A07G250600	Gobar.D07G264100	Godar.A07G272100	Godar.D07G283200	Gohir.A07G232000	Gohir.D07G239200	Gomus.A07G260000	Gomus.D07G270300	Gorai.001G275300	Gotom.A07G269100	Gotom.D07G281300	Y	Y	-
EVM_prediction_Ga07G2691	Gobar.A07G250700	Gobar.D07G264200	Godar.A07G272200	Godar.D07G283300	Gohir.A07G232100	Gohir.D07G239300	Gomus.A07G260100	Gomus.D07G270400	Gorai.001G275400	Gotom.A07G269200	Gotom.D07G281400	Y	Y	Y
EVM_prediction_Ga07G2692	Gobar.A07G250800	Gobar.D07G264300	Godar.A07G272300	Godar.D07G283400	Gohir.A07G232200	Gohir.D07G239400	Gomus.A07G260200	Gomus.D07G270500	Gorai.001G275500	Gotom.A07G269300	Gotom.D07G281500	Y	Y	-
EVM_prediction_Ga07G2694	Gobar.A07G251000	Gobar.D07G264500	Godar.A07G272500	Godar.D07G283600	Gohir.A07G232400	Gohir.D07G239600	Gomus.A07G260400	Gomus.D07G270700	Gorai.001G275700	Gotom.A07G269700	Gotom.D07G281700	Y	Y	-
EVM_prediction_Ga07G2695	Gobar.A07G251100	Gobar.D07G264600	Godar.A07G272600	Godar.D07G283700	Gohir.A07G232500	Gohir.D07G239700	Gomus.A07G260500	Gomus.D07G270800	Gorai.001G275800	Gotom.A07G269800	Gotom.D07G281800	Y	Y	-
EVM_prediction_Ga07G2696	Gobar.A07G251200	Gobar.D07G264700	Godar.A07G272700	Godar.D07G283800	Gohir.A07G232600	Gohir.D07G239800	Gomus.A07G260600	Gomus.D07G270900	Gorai.001G275900	Gotom.A07G269900	Gotom.D07G281900	Y	Y	-
EVM_prediction_Ga07G2697	Gobar.A07G251300	Gobar.D07G264800	Godar.A07G272800	Godar.D07G283900	Gohir.A07G232700	Gohir.D07G239900	Gomus.A07G260700	Gomus.D07G271000	Gorai.001G276100	Gotom.A07G270000	Gotom.D07G282000	Y	Y	-
EVM_prediction_Ga07G2698	Gobar.A07G251400	Gobar.D07G264900	Godar.A07G272900	Godar.D07G284000	Gohir.A07G232800	Gohir.D07G240000	Gomus.A07G260800	Gomus.D07G271100	Gorai.001G276200	Gotom.A07G270100	Gotom.D07G282100	Y	Y	-
EVM_prediction_Ga07G2699	Gobar.A07G251500	Gobar.D07G265000	Godar.A07G273000	Godar.D07G284100	Gohir.A07G232900	Gohir.D07G240100	Gomus.A07G260900	Gomus.D07G271200	Gorai.001G276300	Gotom.A07G270200	Gotom.D07G282200	Y	Y	-
EVM_prediction_Ga07G2701	Gobar.A07G251600	Gobar.D07G265100	Godar.A07G273100	Godar.D07G284200	Gohir.A07G233000	Gohir.D07G240200	Gomus.A07G261000	Gomus.D07G271300	Gorai.001G276400	Gotom.A07G270300	Gotom.D07G282300	Y	-	-
EVM_prediction_Ga01G0007	Gobar.A01G249000	Gobar.D01G000300	Godar.A01G001700	Godar.D01G000800	Gohir.A01G000600	Gohir.D01G000400	Gomus.A01G000600	Gomus.D01G000900	Gorai.002G001000	Gotom.A01G001200	Gotom.D01G001000	Y	Y	-
EVM_prediction_Ga01G0009	Gobar.A01G248700	Gobar.D01G000600	Godar.A01G002100	Godar.D01G001100	Gohir.A01G001000	Gohir.D01G000700	Gomus.A01G000900	Gomus.D01G001200	Gorai.002G001200	Gotom.A01G001600	Gotom.D01G001300	Y	Y	-
EVM_prediction_Ga01G0010	Gobar.A01G248600	Gobar.D01G000700	Godar.A01G002200	Godar.D01G001200	Gohir.A01G001100	Gohir.D01G000800	Gomus.A01G001000	Gomus.D01G001300	Gorai.002G001300	Gotom.A01G001700	Gotom.D01G001400	Y	Y	Y
EVM_prediction_Ga01G0015	Gobar.A01G248200	Gobar.D01G001100	Godar.A01G002600	Godar.D01G001600	Gohir.A01G001500	Gohir.D01G001200	Gomus.A01G001400	Gomus.D01G001700	Gorai.002G001700	Gotom.A01G002100	Gotom.D01G001800	Y	Y	Y
EVM_prediction_Ga01G0016	Gobar.A01G248100	Gobar.D01G001200	Godar.A01G002700	Godar.D01G001700	Gohir.A01G001600	Gohir.D01G001250	Gomus.A01G001500	Gomus.D01G001800	Gorai.002G001800	Gotom.A01G002200	Gotom.D01G001900	Y	Y	-
EVM_prediction_Ga01G0020	Gobar.A01G000700	Gobar.D01G001600	Godar.A01G003100	Godar.D01G002200	Gohir.A01G002000	Gohir.D01G001600	Gomus.A01G001900	Gomus.D01G002300	Gorai.002G002200	Gotom.A01G002600	Gotom.D01G002300	Y	Y	-
EVM_prediction_Ga01G0021	Gobar.A01G000800	Gobar.D01G001700	Godar.A01G003200	Godar.D01G002300	Gohir.A01G002100	Gohir.D01G001700	Gomus.A01G002000	Gomus.D01G002400	Gorai.002G002300	Gotom.A01G002700	Gotom.D01G002400	Y	-	-
EVM_prediction_Ga01G0022	Gobar.A01G000900	Gobar.D01G001800	Godar.A01G003300	Godar.D01G002400	Gohir.A01G002200	Gohir.D01G001800	Gomus.A01G002100	Gomus.D01G002500	Gorai.002G002400	Gotom.A01G002800	Gotom.D01G002500	Y	Y	Y
EVM_prediction_Ga01G0023	Gobar.A01G001000	Gobar.D01G001900	Godar.A01G003400	Godar.D01G002500	Gohir.A01G002300	Gohir.D01G001900	Gomus.A01G002200	Gomus.D01G002600	Gorai.002G002500	Gotom.A01G002900	Gotom.D01G002600	Y	Y	-
EVM_prediction_Ga01G0024	Gobar.A01G001200	Gobar.D01G002100	Godar.A01G003600	Godar.D01G002700	Gohir.A01G002433	Gohir.D01G002100	Gomus.A01G002400	Gomus.D01G002800	Gorai.002G002700	Gotom.A01G003100	Gotom.D01G002800	Y	-	Y
EVM_prediction_Ga01G0025	Gobar.A01G001300	Gobar.D01G002200	Godar.A01G003700	Godar.D01G002800	Gohir.A01G002466	Gohir.D01G002150	Gomus.A01G002500	Gomus.D01G002900	Gorai.002G002800	Gotom.A01G003200	Gotom.D01G002900	Y	-	Y
EVM_prediction_Ga01G0026	Gobar.A01G001400	Gobar.D01G002300	Godar.A01G003800	Godar.D01G002900	Gohir.A01G002500	Gohir.D01G002200	Gomus.A01G002600	Gomus.D01G003000	Gorai.002G002900	Gotom.A01G003300	Gotom.D01G003000	Y	-	Y
EVM_prediction_Ga01G0027	Gobar.A01G001500	Gobar.D01G002400	Godar.A01G003900	Godar.D01G003000	Gohir.A01G002600	Gohir.D01G002300	Gomus.A01G002700	Gomus.D01G003100	Gorai.002G003000	Gotom.A01G003400	Gotom.D01G003100	Y	Y	Y
EVM_prediction_Ga01G0028	Gobar.A01G001600	Gobar.D01G002500	Godar.A01G004000	Godar.D01G003100	Gohir.A01G002700	Gohir.D01G002400	Gomus.A01G002800	Gomus.D01G003200	Gorai.002G003200	Gotom.A01G003600	Gotom.D01G003200	Y	Y	-
EVM_prediction_Ga01G0029	Gobar.A01G001700	Gobar.D01G002600	Godar.A01G004200	Godar.D01G003200	Gohir.A01G002900	Gohir.D01G002500	Gomus.A01G002900	Gomus.D01G003300	Gorai.002G003300	Gotom.A01G003700	Gotom.D01G003300	Y	-	-
EVM_prediction_Ga01G0030	Gobar.A01G001800	Gobar.D01G002700	Godar.A01G004300	Godar.D01G003300	Gohir.A01G003000	Gohir.D01G002600	Gomus.A01G003000	Gomus.D01G003400	Gorai.002G003400	Gotom.A01G003800	Gotom.D01G003400	Y	Y	-
EVM_prediction_Ga01G0032	Gobar.A01G002000	Gobar.D01G002900	Godar.A01G004500	Godar.D01G003500	Gohir.A01G003200	Gohir.D01G002900	Gomus.A01G003200	Gomus.D01G003600	Gorai.002G003600	Gotom.A01G004000	Gotom.D01G003700	Y	Y	-
EVM_prediction_Ga01G0035	Gobar.A01G002500	Gobar.D01G003200	Godar.A01G004900	Godar.D01G003800	Gohir.A01G003474	Gohir.D01G003200	Gomus.A01G003700	Gomus.D01G004000	Gorai.002G003900	Gotom.A01G004400	Gotom.D01G004100	Y	Y	Y
EVM_prediction_Ga01G0036	Gobar.A01G002700	Gobar.D01G003400	Godar.A01G005100	Godar.D01G004000	Gohir.A01G003548	Gohir.D01G003300	Gomus.A01G003800	Gomus.D01G004200	Gorai.002G004200	Gotom.A01G004600	Gotom.D01G004300	Y	Y	-
EVM_prediction_Ga01G0037	Gobar.A01G002800	Gobar.D01G003500	Godar.A01G005200	Godar.D01G004100	Gohir.A01G003585	Gohir.D01G003400	Gomus.A01G003900	Gomus.D01G004300	Gorai.002G004300	Gotom.A01G004700	Gotom.D01G004400	Y	-	Y
EVM_prediction_Ga01G0039	Gobar.A01G003000	Gobar.D01G003700	Godar.A01G005400	Godar.D01G004300	Gohir.A01G003659	Gohir.D01G003601	Gomus.A01G004100	Gomus.D01G004500	Gorai.002G004500	Gotom.A01G004900	Gotom.D01G004700	Y	Y	Y
EVM_prediction_Ga01G0040	Gobar.A01G003100	Gobar.D01G003800	Godar.A01G005500	Godar.D01G004400	Gohir.A01G003700	Gohir.D01G003701	Gomus.A01G004200	Gomus.D01G004600	Gorai.002G004600	Gotom.A01G005000	Gotom.D01G004800	Y	Y	Y
EVM_prediction_Ga01G0041	Gobar.A01G003200	Gobar.D01G003900	Godar.A01G005600	Godar.D01G004500	Gohir.A01G003800	Gohir.D01G003800	Gomus.A01G004300	Gomus.D01G004700	Gorai.002G004700	Gotom.A01G005100	Gotom.D01G004900	Y	-	Y
EVM_prediction_Ga01G0042	Gobar.A01G003300	Gobar.D01G004000	Godar.A01G005700	Godar.D01G004600	Gohir.A01G003900	Gohir.D01G003900	Gomus.A01G004400	Gomus.D01G004800	Gorai.002G004800	Gotom.A01G005200	Gotom.D01G005000	Y	-	Y
EVM_prediction_Ga01G0043	Gobar.A01G003400	Gobar.D01G004100	Godar.A01G005800	Godar.D01G004700	Gohir.A01G004000	Gohir.D01G004000	Gomus.A01G004500	Gomus.D01G004900	Gorai.002G004900	Gotom.A01G005300	Gotom.D01G005100	Y	-	Y
EVM_prediction_Ga01G0044	Gobar.A01G003500	Gobar.D01G004200	Godar.A01G005900	Godar.D01G004800	Gohir.A01G004100	Gohir.D01G004100	Gomus.A01G004600	Gomus.D01G005000	Gorai.002G005000	Gotom.A01G005400	Gotom.D01G005200	Y	Y	Y
EVM_prediction_Ga01G0045	Gobar.A01G003600	Gobar.D01G004300	Godar.A01G006000	Godar.D01G004900	Gohir.A01G004200	Gohir.D01G004200	Gomus.A01G004700	Gomus.D01G005100	Gorai.002G005100	Gotom.A01G005500	Gotom.D01G005300	Y	Y	-
EVM_prediction_Ga01G0048	Gobar.A01G004000	Gobar.D01G004600	Godar.A01G006400	Godar.D01G005300	Gohir.A01G004600	Gohir.D01G004500	Gomus.A01G005100	Gomus.D01G005500	Gorai.002G005500	Gotom.A01G006000	Gotom.D01G005600	Y	Y	-
EVM_prediction_Ga01G0051	Gobar.A01G004200	Gobar.D01G004800	Godar.A01G006600	Godar.D01G005500	Gohir.A01G004800	Gohir.D01G004600	Gomus.A01G005300	Gomus.D01G005700	Gorai.002G005800	Gotom.A01G006200	Gotom.D01G005800	Y	Y	-
EVM_prediction_Ga01G0052	Gobar.A01G004300	Gobar.D01G004900	Godar.A01G006700	Godar.D01G005600	Gohir.A01G004900	Gohir.D01G004700	Gomus.A01G005400	Gomus.D01G005800	Gorai.002G005900	Gotom.A01G006300	Gotom.D01G005900	Y	Y	Y
EVM_prediction_Ga01G0053	Gobar.A01G004400	Gobar.D01G005000	Godar.A01G006800	Godar.D01G005700	Gohir.A01G005001	Gohir.D01G005100	Gomus.A01G005500	Gomus.D01G005900	Gorai.002G006000	Gotom.A01G006400	Gotom.D01G006000	Y	Y	Y
EVM_prediction_Ga01G0054	Gobar.A01G004500	Gobar.D01G005100	Godar.A01G006900	Godar.D01G005800	Gohir.A01G005101	Gohir.D01G005200	Gomus.A01G005600	Gomus.D01G006000	Gorai.002G006100	Gotom.A01G006500	Gotom.D01G006100	Y	-	-
EVM_prediction_Ga01G0056	Gobar.A01G004700	Gobar.D01G005300	Godar.A01G007100	Godar.D01G006000	Gohir.A01G005300	Gohir.D01G005400	Gomus.A01G005800	Gomus.D01G006200	Gorai.002G006300	Gotom.A01G006700	Gotom.D01G006300	Y	-	-
EVM_prediction_Ga01G0059	Gobar.A01G005000	Gobar.D01G005500	Godar.A01G007400	Godar.D01G006200	Gohir.A01G005500	Gohir.D01G005600	Gomus.A01G006100	Gomus.D01G006400	Gorai.002G006500	Gotom.A01G006900	Gotom.D01G006500	Y	Y	Y
EVM_prediction_Ga01G0061	Gobar.A01G005200	Gobar.D01G005600	Godar.A01G007600	Godar.D01G006300	Gohir.A01G005600	Gohir.D01G005700	Gomus.A01G006200	Gomus.D01G006600	Gorai.002G006700	Gotom.A01G007100	Gotom.D01G006700	Y	Y	Y
EVM_prediction_Ga01G0062	Gobar.A01G005300	Gobar.D01G005700	Godar.A01G007700	Godar.D01G006400	Gohir.A01G005700	Gohir.D01G005800	Gomus.A01G006300	Gomus.D01G006700	Gorai.002G006800	Gotom.A01G007200	Gotom.D01G006800	Y	Y	-
EVM_prediction_Ga01G0063	Gobar.A01G005400	Gobar.D01G005800	Godar.A01G007800	Godar.D01G006500	Gohir.A01G005800	Gohir.D01G005900	Gomus.A01G006400	Gomus.D01G006800	Gorai.002G006900	Gotom.A01G007300	Gotom.D01G006900	Y	Y	-
EVM_prediction_Ga01G0064	Gobar.A01G005500	Gobar.D01G005900	Godar.A01G007900	Godar.D01G006600	Gohir.A01G005900	Gohir.D01G006000	Gomus.A01G006500	Gomus.D01G006900	Gorai.002G007000	Gotom.A01G007400	Gotom.D01G007000	Y	Y	-
EVM_prediction_Ga01G0066	Gobar.A01G005600	Gobar.D01G006000	Godar.A01G008100	Godar.D01G006700	Gohir.A01G006000	Gohir.D01G006100	Gomus.A01G006600	Gomus.D01G007100	Gorai.002G007100	Gotom.A01G007600	Gotom.D01G007100	Y	Y	Y
EVM_prediction_Ga01G0067	Gobar.A01G005700	Gobar.D01G006100	Godar.A01G008200	Godar.D01G006800	Gohir.A01G006100	Gohir.D01G006200	Gomus.A01G006700	Gomus.D01G007200	Gorai.002G007200	Gotom.A01G007700	Gotom.D01G007200	Y	-	-
EVM_prediction_Ga01G0071	Gobar.A01G005900	Gobar.D01G006200	Godar.A01G008400	Godar.D01G006900	Gohir.A01G006300	Gohir.D01G006300	Gomus.A01G006800	Gomus.D01G007300	Gorai.002G007300	Gotom.A01G007900	Gotom.D01G007300	Y	Y	-
EVM_prediction_Ga01G0073	Gobar.A01G006100	Gobar.D01G006400	Godar.A01G008600	Godar.D01G007100	Gohir.A01G006400	Gohir.D01G006500	Gomus.A01G007000	Gomus.D01G007500	Gorai.002G007500	Gotom.A01G008000	Gotom.D01G007500	Y	Y	-
EVM_prediction_Ga01G0074	Gobar.A01G006200	Gobar.D01G006500	Godar.A01G008700	Godar.D01G007200	Gohir.A01G006500	Gohir.D01G006600	Gomus.A01G007100	Gomus.D01G007600	Gorai.002G007600	Gotom.A01G008100	Gotom.D01G007600	Y	Y	Y
EVM_prediction_Ga01G0075	Gobar.A01G006300	Gobar.D01G006600	Godar.A01G008800	Godar.D01G007300	Gohir.A01G006600	Gohir.D01G006700	Gomus.A01G007200	Gomus.D01G007700	Gorai.002G007700	Gotom.A01G008200	Gotom.D01G007700	Y	-	Y
EVM_prediction_Ga01G0077	Gobar.A01G006500	Gobar.D01G006800	Godar.A01G009000	Godar.D01G007500	Gohir.A01G006800	Gohir.D01G006900	Gomus.A01G007400	Gomus.D01G007900	Gorai.002G007900	Gotom.A01G008400	Gotom.D01G007900	Y	Y	-
EVM_prediction_Ga01G0079	Gobar.A01G006600	Gobar.D01G006900	Godar.A01G009100	Godar.D01G007600	Gohir.A01G006900	Gohir.D01G007000	Gomus.A01G007500	Gomus.D01G008000	Gorai.002G008000	Gotom.A01G008600	Gotom.D01G008000	Y	-	Y
EVM_prediction_Ga01G0080	Gobar.A01G006700	Gobar.D01G007000	Godar.A01G009200	Godar.D01G007700	Gohir.A01G007000	Gohir.D01G007100	Gomus.A01G007600	Gomus.D01G008100	Gorai.002G008100	Gotom.A01G008700	Gotom.D01G008100	Y	-	-
EVM_prediction_Ga01G0082	Gobar.A01G006900	Gobar.D01G007200	Godar.A01G009400	Godar.D01G007900	Gohir.A01G007200	Gohir.D01G007300	Gomus.A01G007800	Gomus.D01G008300	Gorai.002G008300	Gotom.A01G008900	Gotom.D01G008300	Y	Y	Y
EVM_prediction_Ga01G0084	Gobar.A01G007100	Gobar.D01G007400	Godar.A01G009600	Godar.D01G008100	Gohir.A01G007350	Gohir.D01G007450	Gomus.A01G008000	Gomus.D01G008500	Gorai.002G008500	Gotom.A01G009100	Gotom.D01G008500	Y	Y	Y
EVM_prediction_Ga01G0085	Gobar.A01G007200	Gobar.D01G007500	Godar.A01G009700	Godar.D01G008200	Gohir.A01G007400	Gohir.D01G007500	Gomus.A01G008100	Gomus.D01G008600	Gorai.002G008600	Gotom.A01G009200	Gotom.D01G008600	Y	Y	-
EVM_prediction_Ga01G0086	Gobar.A01G007300	Gobar.D01G007700	Godar.A01G009800	Godar.D01G008400	Gohir.A01G007500	Gohir.D01G007600	Gomus.A01G008200	Gomus.D01G008700	Gorai.002G008700	Gotom.A01G009300	Gotom.D01G008700	Y	Y	Y
EVM_prediction_Ga01G0087	Gobar.A01G007400	Gobar.D01G007800	Godar.A01G009900	Godar.D01G008500	Gohir.A01G007600	Gohir.D01G007700	Gomus.A01G008300	Gomus.D01G008800	Gorai.002G008800	Gotom.A01G009400	Gotom.D01G008800	Y	-	Y
EVM_prediction_Ga01G0090	Gobar.A01G007700	Gobar.D01G008100	Godar.A01G010200	Godar.D01G008800	Gohir.A01G007800	Gohir.D01G007950	Gomus.A01G008600	Gomus.D01G009100	Gorai.002G009100	Gotom.A01G009700	Gotom.D01G009100	Y	Y	Y
EVM_prediction_Ga01G0091	Gobar.A01G007800	Gobar.D01G008200	Godar.A01G010300	Godar.D01G008900	Gohir.A01G007900	Gohir.D01G008000	Gomus.A01G008700	Gomus.D01G009300	Gorai.002G009200	Gotom.A01G009800	Gotom.D01G009200	Y	-	Y
EVM_prediction_Ga01G0092	Gobar.A01G007900	Gobar.D01G008300	Godar.A01G010400	Godar.D01G009000	Gohir.A01G007950	Gohir.D01G008050	Gomus.A01G008800	Gomus.D01G009400	Gorai.002G009300	Gotom.A01G009900	Gotom.D01G009300	Y	Y	-
EVM_prediction_Ga01G0094	Gobar.A01G008100	Gobar.D01G008500	Godar.A01G010600	Godar.D01G009200	Gohir.A01G008100	Gohir.D01G008200	Gomus.A01G009000	Gomus.D01G009600	Gorai.002G009500	Gotom.A01G010100	Gotom.D01G009500	Y	Y	Y
EVM_prediction_Ga01G0095	Gobar.A01G008200	Gobar.D01G008600	Godar.A01G010700	Godar.D01G009300	Gohir.A01G008200	Gohir.D01G008300	Gomus.A01G009100	Gomus.D01G009700	Gorai.002G009600	Gotom.A01G010200	Gotom.D01G009600	Y	Y	-
EVM_prediction_Ga01G0101	Gobar.A01G008800	Gobar.D01G009200	Godar.A01G011300	Godar.D01G009900	Gohir.A01G008800	Gohir.D01G008500	Gomus.A01G009700	Gomus.D01G010300	Gorai.002G010200	Gotom.A01G010800	Gotom.D01G010200	Y	-	-
EVM_prediction_Ga01G0102	Gobar.A01G008900	Gobar.D01G009300	Godar.A01G011400	Godar.D01G010000	Gohir.A01G008900	Gohir.D01G008600	Gomus.A01G009800	Gomus.D01G010400	Gorai.002G010300	Gotom.A01G010900	Gotom.D01G010300	Y	Y	Y
EVM_prediction_Ga01G0113	Gobar.A01G009600	Gobar.D01G010400	Godar.A01G012400	Godar.D01G011500	Gohir.A01G009380	Gohir.D01G008930	Gomus.A01G010600	Gomus.D01G011100	Gorai.002G010900	Gotom.A01G012200	Gotom.D01G011600	Y	Y	Y
EVM_prediction_Ga01G0114	Gobar.A01G009700	Gobar.D01G010500	Godar.A01G012500	Godar.D01G011600	Gohir.A01G009420	Gohir.D01G009000	Gomus.A01G010700	Gomus.D01G011200	Gorai.002G011000	Gotom.A01G012300	Gotom.D01G011700	Y	-	Y
EVM_prediction_Ga01G0116	Gobar.A01G010000	Gobar.D01G010900	Godar.A01G012800	Godar.D01G012000	Gohir.A01G009600	Gohir.D01G009200	Gomus.A01G011000	Gomus.D01G011500	Gorai.002G011300	Gotom.A01G012600	Gotom.D01G012000	Y	-	Y
EVM_prediction_Ga01G0121	Gobar.A01G010500	Gobar.D01G011400	Godar.A01G013300	Godar.D01G012500	Gohir.A01G010100	Gohir.D01G009700	Gomus.A01G011400	Gomus.D01G012000	Gorai.002G011800	Gotom.A01G013000	Gotom.D01G012500	Y	Y	Y
EVM_prediction_Ga01G0122	Gobar.A01G010600	Gobar.D01G011500	Godar.A01G013400	Godar.D01G012600	Gohir.A01G010200	Gohir.D01G009800	Gomus.A01G011500	Gomus.D01G012100	Gorai.002G011900	Gotom.A01G013100	Gotom.D01G012600	Y	Y	-
EVM_prediction_Ga01G0123	Gobar.A01G010700	Gobar.D01G011600	Godar.A01G013500	Godar.D01G012700	Gohir.A01G010300	Gohir.D01G009900	Gomus.A01G011600	Gomus.D01G012200	Gorai.002G012000	Gotom.A01G013200	Gotom.D01G012700	Y	Y	Y
EVM_prediction_Ga01G0124	Gobar.A01G010800	Gobar.D01G011700	Godar.A01G013600	Godar.D01G012800	Gohir.A01G010400	Gohir.D01G010001	Gomus.A01G011700	Gomus.D01G012300	Gorai.002G012100	Gotom.A01G013300	Gotom.D01G012800	Y	Y	Y
EVM_prediction_Ga01G0125	Gobar.A01G010900	Gobar.D01G011800	Godar.A01G013700	Godar.D01G012900	Gohir.A01G010500	Gohir.D01G010100	Gomus.A01G011800	Gomus.D01G012400	Gorai.002G012200	Gotom.A01G013400	Gotom.D01G012900	Y	-	Y
EVM_prediction_Ga01G0126	Gobar.A01G011000	Gobar.D01G011900	Godar.A01G013800	Godar.D01G013000	Gohir.A01G010600	Gohir.D01G010200	Gomus.A01G011900	Gomus.D01G012500	Gorai.002G012300	Gotom.A01G013500	Gotom.D01G013000	Y	-	-
EVM_prediction_Ga01G0127	Gobar.A01G011100	Gobar.D01G012000	Godar.A01G013900	Godar.D01G013100	Gohir.A01G010700	Gohir.D01G010300	Gomus.A01G012000	Gomus.D01G012600	Gorai.002G012400	Gotom.A01G013600	Gotom.D01G013100	Y	Y	Y
EVM_prediction_Ga01G0128	Gobar.A01G011200	Gobar.D01G012100	Godar.A01G014000	Godar.D01G013200	Gohir.A01G010800	Gohir.D01G010400	Gomus.A01G012100	Gomus.D01G012700	Gorai.002G012500	Gotom.A01G013700	Gotom.D01G013200	Y	Y	-
EVM_prediction_Ga01G0131	Gobar.A01G011500	Gobar.D01G012300	Godar.A01G014300	Godar.D01G013400	Gohir.A01G014900	Gohir.D01G010600	Gomus.A01G012300	Gomus.D01G012900	Gorai.002G012700	Gotom.A01G013900	Gotom.D01G013400	Y	Y	Y
EVM_prediction_Ga01G0132	Gobar.A01G011600	Gobar.D01G012400	Godar.A01G014400	Godar.D01G013500	Gohir.A01G015000	Gohir.D01G010700	Gomus.A01G012400	Gomus.D01G013000	Gorai.002G012800	Gotom.A01G014000	Gotom.D01G013500	Y	Y	-
EVM_prediction_Ga01G0133	Gobar.A01G011700	Gobar.D01G012600	Godar.A01G014500	Godar.D01G013700	Gohir.A01G015100	Gohir.D01G010900	Gomus.A01G012500	Gomus.D01G013200	Gorai.002G013000	Gotom.A01G014100	Gotom.D01G013700	Y	Y	-
EVM_prediction_Ga01G0137	Gobar.A01G012200	Gobar.D01G013100	Godar.A01G015000	Godar.D01G014200	Gohir.A01G011200	Gohir.D01G011400	Gomus.A01G013000	Gomus.D01G013800	Gorai.002G013300	Gotom.A01G014600	Gotom.D01G014300	Y	Y	-
EVM_prediction_Ga01G0139	Gobar.A01G012400	Gobar.D01G013300	Godar.A01G015200	Godar.D01G014400	Gohir.A01G011000	Gohir.D01G011600	Gomus.A01G013200	Gomus.D01G014000	Gorai.002G013500	Gotom.A01G014800	Gotom.D01G014400	Y	Y	Y
EVM_prediction_Ga01G0157	Gobar.A01G013900	Gobar.D01G014700	Godar.A01G017000	Godar.D01G016000	Gohir.A01G011400	Gohir.D01G012600	Gomus.A01G015100	Gomus.D01G015200	Gorai.002G014400	Gotom.A01G016600	Gotom.D01G015800	Y	-	-
EVM_prediction_Ga01G0158	Gobar.A01G014000	Gobar.D01G014800	Godar.A01G017100	Godar.D01G016100	Gohir.A01G011500	Gohir.D01G012700	Gomus.A01G015200	Gomus.D01G015300	Gorai.002G014500	Gotom.A01G016700	Gotom.D01G015900	Y	-	Y
EVM_prediction_Ga01G0159	Gobar.A01G014100	Gobar.D01G014900	Godar.A01G017200	Godar.D01G016200	Gohir.A01G011600	Gohir.D01G012800	Gomus.A01G015300	Gomus.D01G015400	Gorai.002G014600	Gotom.A01G016800	Gotom.D01G016000	Y	-	-
EVM_prediction_Ga01G0160	Gobar.A01G014500	Gobar.D01G015000	Godar.A01G017300	Godar.D01G016300	Gohir.A01G011700	Gohir.D01G012900	Gomus.A01G015400	Gomus.D01G015500	Gorai.002G014700	Gotom.A01G016900	Gotom.D01G016100	Y	Y	Y
EVM_prediction_Ga01G0161	Gobar.A01G014400	Gobar.D01G015100	Godar.A01G017400	Godar.D01G016400	Gohir.A01G011800	Gohir.D01G013000	Gomus.A01G015500	Gomus.D01G015600	Gorai.002G014800	Gotom.A01G017000	Gotom.D01G016200	Y	-	-
EVM_prediction_Ga01G0162	Gobar.A01G014300	Gobar.D01G015200	Godar.A01G017500	Godar.D01G016500	Gohir.A01G011900	Gohir.D01G013100	Gomus.A01G015600	Gomus.D01G015700	Gorai.002G014900	Gotom.A01G017100	Gotom.D01G016300	Y	Y	Y
EVM_prediction_Ga01G0168	Gobar.A01G014700	Gobar.D01G015700	Godar.A01G018400	Godar.D01G017000	Gohir.A01G012400	Gohir.D01G013600	Gomus.A01G016100	Gomus.D01G016200	Gorai.002G015400	Gotom.A01G017600	Gotom.D01G016800	Y	-	Y
EVM_prediction_Ga01G0169	Gobar.A01G014900	Gobar.D01G015900	Godar.A01G018600	Godar.D01G017200	Gohir.A01G012600	Gohir.D01G013800	Gomus.A01G016300	Gomus.D01G016400	Gorai.002G015600	Gotom.A01G017800	Gotom.D01G017000	Y	Y	-
EVM_prediction_Ga01G0173	Gobar.A01G015300	Gobar.D01G016300	Godar.A01G019000	Godar.D01G017600	Gohir.A01G012900	Gohir.D01G014100	Gomus.A01G016700	Gomus.D01G016700	Gorai.002G015900	Gotom.A01G018200	Gotom.D01G017400	Y	-	-
EVM_prediction_Ga01G0174	Gobar.A01G015400	Gobar.D01G016400	Godar.A01G019100	Godar.D01G017700	Gohir.A01G013000	Gohir.D01G014300	Gomus.A01G016800	Gomus.D01G016800	Gorai.002G016000	Gotom.A01G018300	Gotom.D01G017500	Y	-	Y
EVM_prediction_Ga01G0177	Gobar.A01G015800	Gobar.D01G016800	Godar.A01G019500	Godar.D01G018100	Gohir.A01G013400	Gohir.D01G014700	Gomus.A01G017200	Gomus.D01G017300	Gorai.002G016400	Gotom.A01G018700	Gotom.D01G017900	Y	Y	Y
EVM_prediction_Ga01G0178	Gobar.A01G015900	Gobar.D01G016900	Godar.A01G019600	Godar.D01G018200	Gohir.A01G013500	Gohir.D01G014800	Gomus.A01G017300	Gomus.D01G017400	Gorai.002G016500	Gotom.A01G018800	Gotom.D01G018000	Y	Y	Y
EVM_prediction_Ga01G0179	Gobar.A01G016000	Gobar.D01G017000	Godar.A01G019700	Godar.D01G018300	Gohir.A01G013600	Gohir.D01G014900	Gomus.A01G017400	Gomus.D01G017500	Gorai.002G016600	Gotom.A01G018900	Gotom.D01G018100	Y	Y	-
EVM_prediction_Ga01G0180	Gobar.A01G016100	Gobar.D01G017100	Godar.A01G019800	Godar.D01G018400	Gohir.A01G013700	Gohir.D01G015000	Gomus.A01G017500	Gomus.D01G017600	Gorai.002G016700	Gotom.A01G019000	Gotom.D01G018200	Y	Y	-
EVM_prediction_Ga01G0185	Gobar.A01G016600	Gobar.D01G017400	Godar.A01G020300	Godar.D01G018700	Gohir.A01G015300	Gohir.D01G015300	Gomus.A01G017900	Gomus.D01G017900	Gorai.002G017000	Gotom.A01G019800	Gotom.D01G018500	Y	Y	Y
EVM_prediction_Ga01G0186	Gobar.A01G016700	Gobar.D01G017500	Godar.A01G020400	Godar.D01G018800	Gohir.A01G015400	Gohir.D01G015400	Gomus.A01G018000	Gomus.D01G018000	Gorai.002G017100	Gotom.A01G019900	Gotom.D01G018600	Y	Y	Y
EVM_prediction_Ga01G0188	Gobar.A01G016900	Gobar.D01G017700	Godar.A01G020600	Godar.D01G019000	Gohir.A01G015600	Gohir.D01G015600	Gomus.A01G018200	Gomus.D01G018200	Gorai.002G017300	Gotom.A01G020100	Gotom.D01G018800	Y	Y	-
EVM_prediction_Ga01G0189	Gobar.A01G017000	Gobar.D01G017800	Godar.A01G020700	Godar.D01G019100	Gohir.A01G015700	Gohir.D01G015700	Gomus.A01G018300	Gomus.D01G018300	Gorai.002G017400	Gotom.A01G020200	Gotom.D01G018900	Y	-	-
EVM_prediction_Ga01G0190	Gobar.A01G017100	Gobar.D01G017900	Godar.A01G020800	Godar.D01G019200	Gohir.A01G015800	Gohir.D01G015800	Gomus.A01G018400	Gomus.D01G018400	Gorai.002G017500	Gotom.A01G020300	Gotom.D01G019000	Y	Y	Y
EVM_prediction_Ga01G0192	Gobar.A01G017300	Gobar.D01G018100	Godar.A01G021000	Godar.D01G019400	Gohir.A01G016000	Gohir.D01G016000	Gomus.A01G018600	Gomus.D01G018600	Gorai.002G017700	Gotom.A01G020500	Gotom.D01G019200	Y	Y	-
EVM_prediction_Ga01G0193	Gobar.A01G017400	Gobar.D01G018200	Godar.A01G021100	Godar.D01G019500	Gohir.A01G016100	Gohir.D01G016100	Gomus.A01G018700	Gomus.D01G018700	Gorai.002G017800	Gotom.A01G020600	Gotom.D01G019300	Y	-	-
EVM_prediction_Ga01G0194	Gobar.A01G017500	Gobar.D01G018300	Godar.A01G021200	Godar.D01G019600	Gohir.A01G016200	Gohir.D01G016200	Gomus.A01G018800	Gomus.D01G018800	Gorai.002G017900	Gotom.A01G020700	Gotom.D01G019400	Y	Y	Y
EVM_prediction_Ga01G0195	Gobar.A01G017600	Gobar.D01G018400	Godar.A01G021300	Godar.D01G019700	Gohir.A01G016300	Gohir.D01G016300	Gomus.A01G018900	Gomus.D01G018900	Gorai.002G018000	Gotom.A01G020800	Gotom.D01G019500	Y	Y	Y
EVM_prediction_Ga01G0197	Gobar.A01G017800	Gobar.D03G024800	Godar.A01G021500	Godar.D01G019900	Gohir.A01G016450	Gohir.D01G016500	Gomus.A01G019100	Gomus.D01G019100	Gorai.002G018200	Gotom.A01G021000	Gotom.D01G019700	Y	Y	Y
EVM_prediction_Ga01G0198	Gobar.A01G017900	Gobar.D03G024700	Godar.A01G021600	Godar.D01G020000	Gohir.A01G016500	Gohir.D01G016600	Gomus.A01G019200	Gomus.D01G019200	Gorai.002G018300	Gotom.A01G021100	Gotom.D01G019800	Y	Y	-
EVM_prediction_Ga01G0210	Gobar.A01G020400	Gobar.D01G020100	Godar.A01G023000	Godar.D01G023800	Gohir.A01G019100	Gohir.D01G017700	Gomus.A01G021100	Gomus.D01G020300	Gorai.002G020000	Gotom.A01G023400	Gotom.D01G022000	Y	Y	Y
EVM_prediction_Ga01G0214	Gobar.A01G020800	Gobar.D01G020400	Godar.A01G023400	Godar.D01G024100	Gohir.A01G019500	Gohir.D01G018000	Gomus.A01G021500	Gomus.D01G020600	Gorai.002G020200	Gotom.A01G023800	Gotom.D01G022300	Y	Y	-
EVM_prediction_Ga01G0215	Gobar.A01G020900	Gobar.D01G020500	Godar.A01G023500	Godar.D01G024200	Gohir.A01G019600	Gohir.D01G018100	Gomus.A01G021600	Gomus.D01G020700	Gorai.002G020300	Gotom.A01G023900	Gotom.D01G022400	Y	Y	Y
EVM_prediction_Ga01G0218	Gobar.A01G021300	Gobar.D01G020900	Godar.A01G023800	Godar.D01G024600	Gohir.A01G019900	Gohir.D01G018500	Gomus.A01G022100	Gomus.D01G021100	Gorai.002G020700	Gotom.A01G024200	Gotom.D01G022800	Y	-	Y
EVM_prediction_Ga01G0220	Gobar.A01G021500	Gobar.D01G021100	Godar.A01G024000	Godar.D01G024800	Gohir.A01G020100	Gohir.D01G018700	Gomus.A01G022400	Gomus.D01G021300	Gorai.002G020900	Gotom.A01G024400	Gotom.D01G023000	Y	Y	Y
EVM_prediction_Ga01G0221	Gobar.A01G021600	Gobar.D01G021200	Godar.A01G024100	Godar.D01G024900	Gohir.A01G020200	Gohir.D01G018800	Gomus.A01G022500	Gomus.D01G021400	Gorai.002G021000	Gotom.A01G024500	Gotom.D01G023100	Y	Y	-
EVM_prediction_Ga01G0222	Gobar.A01G021700	Gobar.D01G021300	Godar.A01G024200	Godar.D01G025000	Gohir.A01G020300	Gohir.D01G018900	Gomus.A01G022600	Gomus.D01G021500	Gorai.002G021100	Gotom.A01G024600	Gotom.D01G023200	Y	Y	Y
EVM_prediction_Ga01G0225	Gobar.A01G022000	Gobar.D01G021600	Godar.A01G024500	Godar.D01G025300	Gohir.A01G020600	Gohir.D01G019100	Gomus.A01G022900	Gomus.D01G021800	Gorai.002G021400	Gotom.A01G024900	Gotom.D01G023500	Y	-	Y
EVM_prediction_Ga01G0226	Gobar.A01G022100	Gobar.D01G021700	Godar.A01G024600	Godar.D01G025400	Gohir.A01G020700	Gohir.D01G019200	Gomus.A01G023000	Gomus.D01G021900	Gorai.002G021500	Gotom.A01G025000	Gotom.D01G023600	Y	Y	Y
EVM_prediction_Ga01G0227	Gobar.A01G022200	Gobar.D01G021800	Godar.A01G024700	Godar.D01G025500	Gohir.A01G020800	Gohir.D01G019300	Gomus.A01G023100	Gomus.D01G022000	Gorai.002G021600	Gotom.A01G025100	Gotom.D01G023700	Y	Y	Y
EVM_prediction_Ga01G0228	Gobar.A01G022300	Gobar.D01G021900	Godar.A01G024800	Godar.D01G025600	Gohir.A01G020900	Gohir.D01G019400	Gomus.A01G023200	Gomus.D01G022100	Gorai.002G021700	Gotom.A01G025200	Gotom.D01G023800	Y	Y	Y
EVM_prediction_Ga01G0229	Gobar.A01G022400	Gobar.D01G022000	Godar.A01G024900	Godar.D01G025700	Gohir.A01G021000	Gohir.D01G019500	Gomus.A01G023300	Gomus.D01G022200	Gorai.002G021800	Gotom.A01G025300	Gotom.D01G023900	Y	-	-
EVM_prediction_Ga01G0231	Gobar.A01G022600	Gobar.D01G022200	Godar.A01G025100	Godar.D01G025800	Gohir.A01G021200	Gohir.D01G019600	Gomus.A01G023500	Gomus.D01G022400	Gorai.002G022000	Gotom.A01G025500	Gotom.D01G024100	Y	-	-
EVM_prediction_Ga01G0232	Gobar.A01G022700	Gobar.D01G022300	Godar.A01G025200	Godar.D01G025900	Gohir.A01G021300	Gohir.D01G019700	Gomus.A01G023600	Gomus.D01G022500	Gorai.002G022100	Gotom.A01G025600	Gotom.D01G024200	Y	-	-
EVM_prediction_Ga01G0233	Gobar.A01G022900	Gobar.D01G022400	Godar.A01G025300	Godar.D01G026000	Gohir.A01G021400	Gohir.D01G019800	Gomus.A01G023700	Gomus.D01G022600	Gorai.002G022300	Gotom.A01G025700	Gotom.D01G024300	Y	Y	Y
EVM_prediction_Ga01G0234	Gobar.A01G023000	Gobar.D01G022500	Godar.A01G025500	Godar.D01G026100	Gohir.A01G021500	Gohir.D01G019900	Gomus.A01G023900	Gomus.D01G022700	Gorai.002G022400	Gotom.A01G025800	Gotom.D01G024400	Y	-	Y
EVM_prediction_Ga01G0236	Gobar.A01G023200	Gobar.D01G022700	Godar.A01G025700	Godar.D01G026300	Gohir.A01G021650	Gohir.D01G020100	Gomus.A01G024100	Gomus.D01G022900	Gorai.002G022600	Gotom.A01G026000	Gotom.D01G024600	Y	-	-
EVM_prediction_Ga01G0237	Gobar.A01G023300	Gobar.D01G022800	Godar.A01G025800	Godar.D01G026400	Gohir.A01G021700	Gohir.D01G020200	Gomus.A01G024200	Gomus.D01G023000	Gorai.002G022700	Gotom.A01G031800	Gotom.D01G024700	Y	Y	-
EVM_prediction_Ga01G0238	Gobar.A01G023400	Gobar.D01G022900	Godar.A01G025900	Godar.D01G026500	Gohir.A01G021800	Gohir.D01G020300	Gomus.A01G024300	Gomus.D01G023100	Gorai.002G022800	Gotom.A01G031900	Gotom.D01G024800	Y	-	-
EVM_prediction_Ga01G0239	Gobar.A01G023500	Gobar.D01G023000	Godar.A01G026000	Godar.D01G026600	Gohir.A01G021900	Gohir.D01G020400	Gomus.A01G024400	Gomus.D01G023200	Gorai.002G022900	Gotom.A01G032000	Gotom.D01G024900	Y	-	-
EVM_prediction_Ga01G0240	Gobar.A01G023600	Gobar.D01G023100	Godar.A01G026100	Godar.D01G026700	Gohir.A01G022000	Gohir.D01G020500	Gomus.A01G024500	Gomus.D01G023300	Gorai.002G023000	Gotom.A01G032100	Gotom.D01G025000	Y	-	Y
EVM_prediction_Ga01G0241	Gobar.A01G023700	Gobar.D01G023200	Godar.A01G026200	Godar.D01G026800	Gohir.A01G022100	Gohir.D01G020600	Gomus.A01G024600	Gomus.D01G023400	Gorai.002G023100	Gotom.A01G032200	Gotom.D01G025100	Y	-	Y
EVM_prediction_Ga01G0242	Gobar.A01G023800	Gobar.D01G023300	Godar.A01G026300	Godar.D01G026900	Gohir.A01G022700	Gohir.D01G020700	Gomus.A01G024700	Gomus.D01G023500	Gorai.002G023200	Gotom.A01G032300	Gotom.D01G025200	Y	-	-
EVM_prediction_Ga01G0243	Gobar.A01G023900	Gobar.D01G023400	Godar.A01G026400	Godar.D01G027000	Gohir.A01G022800	Gohir.D01G020800	Gomus.A01G024800	Gomus.D01G023600	Gorai.002G023300	Gotom.A01G032400	Gotom.D01G025300	Y	Y	Y
EVM_prediction_Ga01G0244	Gobar.A01G024000	Gobar.D01G023500	Godar.A01G026500	Godar.D01G027100	Gohir.A01G022900	Gohir.D01G020900	Gomus.A01G024900	Gomus.D01G023700	Gorai.002G023400	Gotom.A01G032500	Gotom.D01G025400	Y	Y	Y
EVM_prediction_Ga01G0245	Gobar.A01G024100	Gobar.D01G023600	Godar.A01G026600	Godar.D01G027200	Gohir.A01G023000	Gohir.D01G021000	Gomus.A01G025000	Gomus.D01G023800	Gorai.002G023500	Gotom.A01G032600	Gotom.D01G025500	Y	Y	-
EVM_prediction_Ga01G0246	Gobar.A01G024200	Gobar.D01G023700	Godar.A01G026700	Godar.D01G027300	Gohir.A01G023100	Gohir.D01G021100	Gomus.A01G025100	Gomus.D01G023900	Gorai.002G023600	Gotom.A01G032700	Gotom.D01G025600	Y	Y	Y
EVM_prediction_Ga01G0247	Gobar.A01G024300	Gobar.D01G023800	Godar.A01G026800	Godar.D01G027400	Gohir.A01G023200	Gohir.D01G021200	Gomus.A01G025200	Gomus.D01G024000	Gorai.002G023700	Gotom.A01G032800	Gotom.D01G025700	Y	-	-
EVM_prediction_Ga01G0250	Gobar.A01G024600	Gobar.D01G024100	Godar.A01G027100	Godar.D01G027800	Gohir.A01G023500	Gohir.D01G021500	Gomus.A01G025500	Gomus.D01G024300	Gorai.002G024000	Gotom.A01G033100	Gotom.D01G026000	Y	Y	Y
EVM_prediction_Ga01G0251	Gobar.A01G024700	Gobar.D01G024200	Godar.A01G027200	Godar.D01G027900	Gohir.A01G023600	Gohir.D01G021600	Gomus.A01G025600	Gomus.D01G024400	Gorai.002G024100	Gotom.A01G033200	Gotom.D01G026100	Y	Y	Y
EVM_prediction_Ga01G0252	Gobar.A01G024800	Gobar.D01G024300	Godar.A01G027300	Godar.D01G028000	Gohir.A01G023700	Gohir.D01G021700	Gomus.A01G025700	Gomus.D01G024500	Gorai.002G024200	Gotom.A01G033300	Gotom.D01G026200	Y	Y	Y
EVM_prediction_Ga01G0253	Gobar.A01G024900	Gobar.D01G024400	Godar.A01G027400	Godar.D01G028100	Gohir.A01G023800	Gohir.D01G021800	Gomus.A01G025800	Gomus.D01G024600	Gorai.002G024300	Gotom.A01G033400	Gotom.D01G026300	Y	Y	-
EVM_prediction_Ga01G0254	Gobar.A01G025000	Gobar.D01G024500	Godar.A01G027500	Godar.D01G028200	Gohir.A01G023900	Gohir.D01G021900	Gomus.A01G025900	Gomus.D01G024700	Gorai.002G024400	Gotom.A01G033500	Gotom.D01G026400	Y	Y	Y
EVM_prediction_Ga01G0256	Gobar.A01G025100	Gobar.D01G024600	Godar.A01G027700	Godar.D01G028300	Gohir.A01G024000	Gohir.D01G022000	Gomus.A01G026100	Gomus.D01G024800	Gorai.002G024500	Gotom.A01G033600	Gotom.D01G026500	Y	-	-
EVM_prediction_Ga01G0257	Gobar.A01G025200	Gobar.D01G024700	Godar.A01G027800	Godar.D01G028400	Gohir.A01G024100	Gohir.D01G022100	Gomus.A01G026200	Gomus.D01G024900	Gorai.002G024600	Gotom.A01G033700	Gotom.D01G026600	Y	-	-
EVM_prediction_Ga01G0258	Gobar.A01G025300	Gobar.D01G024800	Godar.A01G027900	Godar.D01G028500	Gohir.A01G024200	Gohir.D01G022200	Gomus.A01G026300	Gomus.D01G025000	Gorai.002G024700	Gotom.A01G033800	Gotom.D01G026700	Y	Y	Y
EVM_prediction_Ga01G0259	Gobar.A01G025400	Gobar.D01G024900	Godar.A01G028000	Godar.D01G028600	Gohir.A01G024300	Gohir.D01G022300	Gomus.A01G026400	Gomus.D01G025100	Gorai.002G024800	Gotom.A01G033900	Gotom.D01G026800	Y	Y	-
EVM_prediction_Ga01G0261	Gobar.A01G025500	Gobar.D01G025000	Godar.A01G028100	Godar.D01G028700	Gohir.A01G024400	Gohir.D01G022400	Gomus.A01G026500	Gomus.D01G025200	Gorai.002G024900	Gotom.A01G034000	Gotom.D01G026900	Y	Y	Y
EVM_prediction_Ga01G0262	Gobar.A01G025600	Gobar.D01G025100	Godar.A01G028200	Godar.D01G028800	Gohir.A01G024500	Gohir.D01G022500	Gomus.A01G026600	Gomus.D01G025300	Gorai.002G025000	Gotom.A01G034100	Gotom.D01G027000	Y	Y	Y
EVM_prediction_Ga01G0263	Gobar.A01G025700	Gobar.D01G025200	Godar.A01G028300	Godar.D01G028900	Gohir.A01G024600	Gohir.D01G022600	Gomus.A01G026700	Gomus.D01G025400	Gorai.002G025100	Gotom.A01G034200	Gotom.D01G027100	Y	Y	-
EVM_prediction_Ga01G0264	Gobar.A01G025800	Gobar.D01G025300	Godar.A01G028400	Godar.D01G029100	Gohir.A01G024700	Gohir.D01G022800	Gomus.A01G026800	Gomus.D01G025500	Gorai.002G025200	Gotom.A01G034300	Gotom.D01G027300	Y	Y	Y
EVM_prediction_Ga01G0265	Gobar.A01G026000	Gobar.D01G025400	Godar.A01G028600	Godar.D01G029200	Gohir.A01G024800	Gohir.D01G022900	Gomus.A01G026900	Gomus.D01G025600	Gorai.002G025300	Gotom.A01G034400	Gotom.D01G027400	Y	-	Y
EVM_prediction_Ga01G0267	Gobar.A01G026200	Gobar.D01G025700	Godar.A01G028800	Godar.D01G029500	Gohir.A01G025000	Gohir.D01G023200	Gomus.A01G027100	Gomus.D01G025900	Gorai.002G025600	Gotom.A01G034600	Gotom.D01G027700	Y	Y	Y
EVM_prediction_Ga01G0270	Gobar.A01G026600	Gobar.D01G026000	Godar.A01G029100	Godar.D01G029800	Gohir.A01G025300	Gohir.D01G023403	Gomus.A01G027400	Gomus.D01G026200	Gorai.002G025900	Gotom.A01G034900	Gotom.D01G028000	Y	-	Y
EVM_prediction_Ga01G0271	Gobar.A01G026700	Gobar.D01G026100	Godar.A01G029200	Godar.D01G029900	Gohir.A01G025400	Gohir.D01G023406	Gomus.A01G027500	Gomus.D01G026300	Gorai.002G026000	Gotom.A01G035000	Gotom.D01G028100	Y	Y	Y
EVM_prediction_Ga01G0273	Gobar.A01G027000	Gobar.D01G026300	Godar.A01G029400	Godar.D01G030100	Gohir.A01G025650	Gohir.D01G023412	Gomus.A01G027700	Gomus.D01G026500	Gorai.002G026200	Gotom.A01G035300	Gotom.D01G028300	Y	Y	-
EVM_prediction_Ga01G0274	Gobar.A01G027100	Gobar.D01G026400	Godar.A01G029500	Godar.D01G030200	Gohir.A01G025700	Gohir.D01G023415	Gomus.A01G027800	Gomus.D01G026600	Gorai.002G026300	Gotom.A01G035400	Gotom.D01G028400	Y	Y	Y
EVM_prediction_Ga01G0277	Gobar.A01G027500	Gobar.D01G026700	Godar.A01G030000	Godar.D01G030500	Gohir.A01G026100	Gohir.D01G023424	Gomus.A01G028100	Gomus.D01G026900	Gorai.002G026700	Gotom.A01G035800	Gotom.D01G028800	Y	Y	Y
EVM_prediction_Ga01G0278	Gobar.A01G027600	Gobar.D01G026800	Godar.A01G030100	Godar.D01G030600	Gohir.A01G026200	Gohir.D01G023427	Gomus.A01G028200	Gomus.D01G027000	Gorai.002G026800	Gotom.A01G035900	Gotom.D01G028900	Y	Y	Y
EVM_prediction_Ga01G0279	Gobar.A01G027700	Gobar.D01G026900	Godar.A01G030200	Godar.D01G030700	Gohir.A01G026300	Gohir.D01G023430	Gomus.A01G028300	Gomus.D01G027100	Gorai.002G026900	Gotom.A01G036000	Gotom.D01G029000	Y	Y	-
EVM_prediction_Ga01G0280	Gobar.A01G027800	Gobar.D01G027000	Godar.A01G030300	Godar.D01G030800	Gohir.A01G026400	Gohir.D01G023433	Gomus.A01G028400	Gomus.D01G027200	Gorai.002G027000	Gotom.A01G036100	Gotom.D01G029100	Y	Y	-
EVM_prediction_Ga01G0313	Gobar.A01G030900	Gobar.D01G028600	Godar.A01G032500	Godar.D01G035100	Gohir.A01G034900	Gohir.D01G023556	Gomus.A01G032200	Gomus.D01G031200	Gorai.002G030800	Gotom.A01G039700	Gotom.D01G033500	Y	Y	Y
EVM_prediction_Ga01G0314	Gobar.A01G031000	Gobar.D01G028700	Godar.A01G032600	Godar.D01G035200	Gohir.A01G035000	Gohir.D01G023559	Gomus.A01G032300	Gomus.D01G031300	Gorai.002G030900	Gotom.A01G039800	Gotom.D01G033600	Y	-	Y
EVM_prediction_Ga01G0315	Gobar.A01G031100	Gobar.D01G028800	Godar.A01G032700	Godar.D01G035300	Gohir.A01G035100	Gohir.D01G023562	Gomus.A01G032400	Gomus.D01G031400	Gorai.002G031000	Gotom.A01G039900	Gotom.D01G033700	Y	-	-
EVM_prediction_Ga01G0316	Gobar.A01G031200	Gobar.D01G028900	Godar.A01G032800	Godar.D01G035400	Gohir.A01G035200	Gohir.D01G023565	Gomus.A01G032500	Gomus.D01G031500	Gorai.002G031100	Gotom.A01G040000	Gotom.D01G033800	Y	Y	-
EVM_prediction_Ga01G0317	Gobar.A01G031300	Gobar.D01G029000	Godar.A01G032900	Godar.D01G035500	Gohir.A01G035300	Gohir.D01G023568	Gomus.A01G032600	Gomus.D01G031600	Gorai.002G031200	Gotom.A01G040100	Gotom.D01G033900	Y	Y	-
EVM_prediction_Ga01G0319	Gobar.A01G031500	Gobar.D01G029200	Godar.A01G033100	Godar.D01G035700	Gohir.A01G035500	Gohir.D01G023574	Gomus.A01G032800	Gomus.D01G031800	Gorai.002G031400	Gotom.A01G040300	Gotom.D01G034100	Y	Y	-
EVM_prediction_Ga01G0321	Gobar.A01G031700	Gobar.D01G029400	Godar.A01G033300	Godar.D01G035900	Gohir.A01G035700	Gohir.D01G023580	Gomus.A01G033000	Gomus.D01G032000	Gorai.002G031600	Gotom.A01G040500	Gotom.D01G034300	Y	Y	Y
EVM_prediction_Ga01G0322	Gobar.A01G031800	Gobar.D01G029500	Godar.A01G033500	Godar.D01G036100	Gohir.A01G035900	Gohir.D01G023583	Gomus.A01G033100	Gomus.D01G032100	Gorai.002G031700	Gotom.A01G040700	Gotom.D01G034500	Y	-	Y
EVM_prediction_Ga01G0324	Gobar.A01G032000	Gobar.D01G029700	Godar.A01G033700	Godar.D01G036300	Gohir.A01G036000	Gohir.D01G023589	Gomus.A01G033200	Gomus.D01G032200	Gorai.002G031800	Gotom.A01G040800	Gotom.D01G034600	Y	Y	-
EVM_prediction_Ga01G0325	Gobar.A01G032100	Gobar.D01G029800	Godar.A01G033800	Godar.D01G036400	Gohir.A01G036100	Gohir.D01G023592	Gomus.A01G033300	Gomus.D01G032300	Gorai.002G031900	Gotom.A01G040900	Gotom.D01G034700	Y	Y	Y
EVM_prediction_Ga01G0328	Gobar.A01G032400	Gobar.D01G029900	Godar.A01G034100	Godar.D01G036700	Gohir.A01G036400	Gohir.D01G023700	Gomus.A01G033600	Gomus.D01G032600	Gorai.002G032200	Gotom.A01G041200	Gotom.D01G035000	Y	-	Y
EVM_prediction_Ga01G0330	Gobar.A01G032700	Gobar.D01G030100	Godar.A01G034500	Godar.D01G036900	Gohir.A01G036600	Gohir.D01G023900	Gomus.A01G033800	Gomus.D01G032800	Gorai.002G032400	Gotom.A01G041400	Gotom.D01G035200	Y	Y	-
EVM_prediction_Ga01G0331	Gobar.A01G032800	Gobar.D01G030200	Godar.A01G034600	Godar.D01G037000	Gohir.A01G036700	Gohir.D01G024000	Gomus.A01G033900	Gomus.D01G032900	Gorai.002G032500	Gotom.A01G041500	Gotom.D01G035300	Y	Y	Y
EVM_prediction_Ga01G0332	Gobar.A01G032900	Gobar.D01G030300	Godar.A01G034700	Godar.D01G037100	Gohir.A01G036800	Gohir.D01G024100	Gomus.A01G034000	Gomus.D01G033000	Gorai.002G032600	Gotom.A01G041600	Gotom.D01G035400	Y	Y	Y
EVM_prediction_Ga01G0335	Gobar.A01G033200	Gobar.D01G030500	Godar.A01G035000	Godar.D01G037400	Gohir.A01G037100	Gohir.D01G024400	Gomus.A01G034300	Gomus.D01G033300	Gorai.002G032900	Gotom.A01G041900	Gotom.D01G035700	Y	-	-
EVM_prediction_Ga01G0336	Gobar.A01G033300	Gobar.D01G030600	Godar.A01G035100	Godar.D01G037500	Gohir.A01G037200	Gohir.D01G024500	Gomus.A01G034400	Gomus.D01G033400	Gorai.002G033000	Gotom.A01G042000	Gotom.D01G035800	Y	-	-
EVM_prediction_Ga01G0337	Gobar.A01G033500	Gobar.D01G030800	Godar.A01G035300	Godar.D01G037700	Gohir.A01G037400	Gohir.D01G024700	Gomus.A01G034600	Gomus.D01G033600	Gorai.002G033200	Gotom.A01G042200	Gotom.D01G036000	Y	Y	Y
EVM_prediction_Ga01G0338	Gobar.A01G033600	Gobar.D01G030900	Godar.A01G035400	Godar.D01G037800	Gohir.A01G037500	Gohir.D01G024800	Gomus.A01G034700	Gomus.D01G033700	Gorai.002G033300	Gotom.A01G042300	Gotom.D01G036100	Y	Y	Y
EVM_prediction_Ga01G0355	Gobar.A01G035400	Gobar.D01G034900	Godar.A01G037400	Godar.D01G040800	Gohir.A01G038900	Gohir.D01G026600	Gomus.A01G036600	Gomus.D01G036000	Gorai.002G036000	Gotom.A01G044700	Gotom.D01G038500	Y	Y	Y
EVM_prediction_Ga01G0358	Gobar.A01G035700	Gobar.D01G034500	Godar.A01G037700	Godar.D01G041100	Gohir.A01G039200	Gohir.D01G026900	Gomus.A01G036900	Gomus.D01G036300	Gorai.002G036300	Gotom.A01G045000	Gotom.D01G038800	Y	Y	Y
EVM_prediction_Ga01G0359	Gobar.A01G035800	Gobar.D01G034400	Godar.A01G037800	Godar.D01G041200	Gohir.A01G039300	Gohir.D01G027000	Gomus.A01G037000	Gomus.D01G036400	Gorai.002G036400	Gotom.A01G045100	Gotom.D01G038900	Y	Y	-
EVM_prediction_Ga01G0360	Gobar.A01G036000	Gobar.D01G034300	Godar.A01G038000	Godar.D01G041300	Gohir.A01G039400	Gohir.D01G027200	Gomus.A01G037200	Gomus.D01G036500	Gorai.002G036500	Gotom.A01G045200	Gotom.D01G039100	Y	Y	-
EVM_prediction_Ga01G0362	Gobar.A01G036200	Gobar.D01G034100	Godar.A01G038200	Godar.D01G041500	Gohir.A01G039600	Gohir.D01G027400	Gomus.A01G037400	Gomus.D01G036700	Gorai.002G036700	Gotom.A01G045400	Gotom.D01G039300	Y	Y	-
EVM_prediction_Ga01G0363	Gobar.A01G036300	Gobar.D01G034000	Godar.A01G038300	Godar.D01G041600	Gohir.A01G039700	Gohir.D01G027500	Gomus.A01G037500	Gomus.D01G036800	Gorai.002G036800	Gotom.A01G045500	Gotom.D01G039400	Y	Y	-
EVM_prediction_Ga01G0371	Gobar.A01G037200	Gobar.D01G035000	Godar.A01G039200	Godar.D01G042200	Gohir.A01G040400	Gohir.D01G028000	Gomus.A01G038300	Gomus.D01G037300	Gorai.002G037400	Gotom.A01G046500	Gotom.D01G039900	Y	Y	Y
EVM_prediction_Ga01G0372	Gobar.A01G037400	Gobar.D01G035100	Godar.A01G039500	Godar.D01G042300	Gohir.A01G040500	Gohir.D01G028100	Gomus.A01G038400	Gomus.D01G037400	Gorai.002G037500	Gotom.A01G046700	Gotom.D01G040000	Y	Y	Y
EVM_prediction_Ga01G0373	Gobar.A01G037500	Gobar.D01G035200	Godar.A01G039600	Godar.D01G042400	Gohir.A01G040600	Gohir.D01G028200	Gomus.A01G038500	Gomus.D01G037500	Gorai.002G037600	Gotom.A01G046800	Gotom.D01G040100	Y	Y	Y
EVM_prediction_Ga01G0375	Gobar.A01G037700	Gobar.D01G035400	Godar.A01G039800	Godar.D01G042600	Gohir.A01G040800	Gohir.D01G028300	Gomus.A01G038800	Gomus.D01G037700	Gorai.002G037800	Gotom.A01G047000	Gotom.D01G040300	Y	Y	-
EVM_prediction_Ga01G0382	Gobar.A01G038400	Gobar.D01G036000	Godar.A01G040500	Godar.D01G043200	Gohir.A01G041600	Gohir.D01G029200	Gomus.A01G039400	Gomus.D01G038500	Gorai.002G038400	Gotom.A01G047800	Gotom.D01G041100	Y	-	-
EVM_prediction_Ga01G0383	Gobar.A01G038500	Gobar.D01G036100	Godar.A01G040600	Godar.D01G043300	Gohir.A01G041700	Gohir.D01G029250	Gomus.A01G039500	Gomus.D01G038600	Gorai.002G038500	Gotom.A01G047900	Gotom.D01G041200	Y	Y	Y
EVM_prediction_Ga01G0386	Gobar.A01G038700	Gobar.D01G036300	Godar.A01G040900	Godar.D01G043500	Gohir.A01G041800	Gohir.D01G029400	Gomus.A01G039700	Gomus.D01G038800	Gorai.002G038700	Gotom.A01G048100	Gotom.D01G041400	Y	Y	Y
EVM_prediction_Ga01G0387	Gobar.A01G038800	Gobar.D01G036400	Godar.A01G041000	Godar.D01G043700	Gohir.A01G041900	Gohir.D01G029700	Gomus.A01G039800	Gomus.D01G038900	Gorai.002G038800	Gotom.A01G048200	Gotom.D01G041500	Y	Y	Y
EVM_prediction_Ga01G0389	Gobar.A01G039000	Gobar.D01G036500	Godar.A01G041200	Godar.D01G043800	Gohir.A01G041933	Gohir.D01G029800	Gomus.A01G039900	Gomus.D01G039000	Gorai.002G038900	Gotom.A01G048300	Gotom.D01G041600	Y	-	Y
EVM_prediction_Ga01G0392	Gobar.A01G039100	Gobar.D01G036800	Godar.A01G041300	Godar.D01G044000	Gohir.A01G042000	Gohir.D01G030000	Gomus.A01G040200	Gomus.D01G039200	Gorai.002G039200	Gotom.A01G048500	Gotom.D01G041800	Y	Y	-
EVM_prediction_Ga01G0393	Gobar.A01G039200	Gobar.D01G036900	Godar.A01G041400	Godar.D01G044100	Gohir.A01G042100	Gohir.D01G030100	Gomus.A01G040300	Gomus.D01G039300	Gorai.002G039300	Gotom.A01G048600	Gotom.D01G041900	Y	Y	-
EVM_prediction_Ga01G0394	Gobar.A01G039300	Gobar.D01G037200	Godar.A01G041500	Godar.D01G044200	Gohir.A01G042200	Gohir.D01G030200	Gomus.A01G040400	Gomus.D01G039400	Gorai.002G039700	Gotom.A01G048700	Gotom.D01G042000	Y	Y	-
EVM_prediction_Ga01G0403	Gobar.A01G039600	Gobar.D01G037700	Godar.A01G042100	Godar.D01G044900	Gohir.A01G042600	Gohir.D01G033200	Gomus.A01G040700	Gomus.D01G040300	Gorai.002G040300	Gotom.A01G049300	Gotom.D01G042400	Y	Y	-
EVM_prediction_Ga01G0404	Gobar.A01G039700	Gobar.D01G037800	Godar.A01G042200	Godar.D01G045000	Gohir.A01G042700	Gohir.D01G033300	Gomus.A01G040800	Gomus.D01G040400	Gorai.002G040400	Gotom.A01G049400	Gotom.D01G042500	Y	Y	-
EVM_prediction_Ga01G0405	Gobar.A01G039800	Gobar.D01G037900	Godar.A01G042300	Godar.D01G045100	Gohir.A01G042800	Gohir.D01G033400	Gomus.A01G040900	Gomus.D01G040500	Gorai.002G040500	Gotom.A01G049500	Gotom.D01G042600	Y	Y	Y
EVM_prediction_Ga01G0407	Gobar.A01G039900	Gobar.D01G038000	Godar.A01G042400	Godar.D01G045200	Gohir.A01G042900	Gohir.D01G033500	Gomus.A01G041000	Gomus.D01G040600	Gorai.002G040600	Gotom.A01G049600	Gotom.D01G042700	Y	Y	-
EVM_prediction_Ga01G0409	Gobar.A01G040000	Gobar.D01G038100	Godar.A01G042500	Godar.D01G045300	Gohir.A01G043000	Gohir.D01G033600	Gomus.A01G041100	Gomus.D01G040700	Gorai.002G040700	Gotom.A01G049700	Gotom.D01G042800	Y	Y	Y
EVM_prediction_Ga01G0410	Gobar.A01G040100	Gobar.D01G038200	Godar.A01G042600	Godar.D01G045400	Gohir.A01G043100	Gohir.D01G033700	Gomus.A01G041200	Gomus.D01G040800	Gorai.002G040800	Gotom.A01G049800	Gotom.D01G043000	Y	Y	Y
EVM_prediction_Ga01G0422	Gobar.A01G041400	Gobar.D01G040200	Godar.A01G044000	Godar.D01G046800	Gohir.A01G043500	Gohir.D01G034600	Gomus.A01G042300	Gomus.D01G042500	Gorai.002G042800	Gotom.A01G051200	Gotom.D01G044700	Y	Y	-
EVM_prediction_Ga01G0425	Gobar.A01G041800	Gobar.D01G040500	Godar.A01G044400	Godar.D01G047100	Gohir.A01G044100	Gohir.D01G034901	Gomus.A01G042600	Gomus.D01G042900	Gorai.002G043100	Gotom.A01G051500	Gotom.D01G045100	Y	-	-
EVM_prediction_Ga01G0433	Gobar.A01G042500	Gobar.D01G041200	Godar.A01G045200	Godar.D01G047700	Gohir.A01G044700	Gohir.D01G035600	Gomus.A01G043200	Gomus.D01G043600	Gorai.002G043700	Gotom.A01G052200	Gotom.D01G045800	Y	-	-
EVM_prediction_Ga01G0447	Gobar.A01G044300	Gobar.D01G042600	Godar.A01G047300	Godar.D01G050000	Gohir.A01G046400	Gohir.D01G037100	Gomus.A01G045200	Gomus.D01G046000	Gorai.002G045200	Gotom.A01G054600	Gotom.D01G047700	Y	Y	Y
EVM_prediction_Ga01G0448	Gobar.A01G044400	Gobar.D01G042700	Godar.A01G047400	Godar.D01G050100	Gohir.A01G046500	Gohir.D01G037200	Gomus.A01G045300	Gomus.D01G046100	Gorai.002G045300	Gotom.A01G054700	Gotom.D01G047800	Y	Y	Y
EVM_prediction_Ga01G0449	Gobar.A01G044500	Gobar.D01G042800	Godar.A01G047500	Godar.D01G050200	Gohir.A01G046600	Gohir.D01G037300	Gomus.A01G045400	Gomus.D01G046200	Gorai.002G045400	Gotom.A01G054800	Gotom.D01G047900	Y	Y	Y
EVM_prediction_Ga01G0451	Gobar.A01G044700	Gobar.D01G043000	Godar.A01G047700	Godar.D01G050400	Gohir.A01G046800	Gohir.D01G037500	Gomus.A01G045600	Gomus.D01G046300	Gorai.002G045700	Gotom.A01G055000	Gotom.D01G048100	Y	Y	Y
EVM_prediction_Ga01G0452	Gobar.A01G044800	Gobar.D01G043100	Godar.A01G047800	Godar.D01G050500	Gohir.A01G046900	Gohir.D01G037600	Gomus.A01G045700	Gomus.D01G046400	Gorai.002G045800	Gotom.A01G055100	Gotom.D01G048200	Y	Y	-
EVM_prediction_Ga01G0454	Gobar.A01G045000	Gobar.D01G043300	Godar.A01G048000	Godar.D01G050700	Gohir.A01G047000	Gohir.D01G037700	Gomus.A01G045900	Gomus.D01G046600	Gorai.002G046000	Gotom.A01G055300	Gotom.D01G048400	Y	Y	Y
EVM_prediction_Ga01G0455	Gobar.A01G045100	Gobar.D01G043400	Godar.A01G048100	Godar.D01G050800	Gohir.A01G047050	Gohir.D01G037750	Gomus.A01G046000	Gomus.D01G046700	Gorai.002G046100	Gotom.A01G055400	Gotom.D01G048500	Y	Y	-
EVM_prediction_Ga01G0457	Gobar.A01G045300	Gobar.D01G043600	Godar.A01G048300	Godar.D01G051000	Gohir.A01G047200	Gohir.D01G037900	Gomus.A01G046200	Gomus.D01G046900	Gorai.002G046300	Gotom.A01G055600	Gotom.D01G048700	Y	-	Y
EVM_prediction_Ga01G0458	Gobar.A01G045400	Gobar.D01G043700	Godar.A01G048400	Godar.D01G051100	Gohir.A01G047300	Gohir.D01G038000	Gomus.A01G046300	Gomus.D01G047000	Gorai.002G046400	Gotom.A01G055700	Gotom.D01G048800	Y	Y	-
EVM_prediction_Ga01G0473	Gobar.A01G046100	Gobar.D01G044400	Godar.A01G049300	Godar.D01G051800	Gohir.A01G047600	Gohir.D01G038300	Gomus.A01G046700	Gomus.D01G048200	Gorai.002G047000	Gotom.A01G056500	Gotom.D01G049700	Y	Y	-
EVM_prediction_Ga01G0475	Gobar.A01G046200	Gobar.D01G044600	Godar.A01G049400	Godar.D01G052000	Gohir.A01G047800	Gohir.D01G038400	Gomus.A01G046800	Gomus.D01G048300	Gorai.002G047200	Gotom.A01G056700	Gotom.D01G049900	Y	Y	Y
EVM_prediction_Ga01G0476	Gobar.A01G046300	Gobar.D01G044700	Godar.A01G049500	Godar.D01G052100	Gohir.A01G047900	Gohir.D01G038500	Gomus.A01G046900	Gomus.D01G048400	Gorai.002G047300	Gotom.A01G056800	Gotom.D01G050000	Y	Y	-
EVM_prediction_Ga01G0482	Gobar.A01G046800	Gobar.D01G045900	Godar.A01G050300	Godar.D01G053500	Gohir.A01G048200	Gohir.D01G038900	Gomus.A01G047700	Gomus.D01G049400	Gorai.002G048100	Gotom.A01G057700	Gotom.D01G051000	Y	Y	-
EVM_prediction_Ga01G0488	Gobar.A01G047400	Gobar.D01G046600	Godar.A01G051100	Godar.D01G054200	Gohir.A01G048900	Gohir.D01G039500	Gomus.A01G048800	Gomus.D01G050200	Gorai.002G049000	Gotom.A01G058200	Gotom.D01G051700	Y	Y	-
EVM_prediction_Ga01G0497	Gobar.A01G048100	Gobar.D01G047200	Godar.A01G052000	Godar.D01G054800	Gohir.A01G049400	Gohir.D01G040000	Gomus.A01G049500	Gomus.D01G050700	Gorai.002G049600	Gotom.A01G058900	Gotom.D01G052500	Y	-	Y
EVM_prediction_Ga01G0502	Gobar.A01G048600	Gobar.D01G047800	Godar.A01G052700	Godar.D01G055200	Gohir.A01G050000	Gohir.D01G040300	Gomus.A01G050200	Gomus.D01G051100	Gorai.002G050000	Gotom.A01G059500	Gotom.D01G052900	Y	Y	-
EVM_prediction_Ga01G0503	Gobar.A01G048800	Gobar.D01G047900	Godar.A01G053100	Godar.D01G055300	Gohir.A01G050240	Gohir.D01G040350	Gomus.A01G050400	Gomus.D01G051200	Gorai.002G050100	Gotom.A01G059700	Gotom.D01G053000	Y	Y	Y
EVM_prediction_Ga01G0505	Gobar.A01G048900	Gobar.D01G048000	Godar.A01G053200	Godar.D01G055400	Gohir.A01G050300	Gohir.D01G040400	Gomus.A01G050500	Gomus.D01G051300	Gorai.002G050200	Gotom.A01G059800	Gotom.D01G053100	Y	Y	-
EVM_prediction_Ga01G0508	Gobar.A01G049200	Gobar.D01G048200	Godar.A01G053500	Godar.D01G055600	Gohir.A01G050700	Gohir.D01G040600	Gomus.A01G050800	Gomus.D01G051500	Gorai.002G050400	Gotom.A01G060200	Gotom.D01G053300	Y	Y	-
EVM_prediction_Ga01G0514	Gobar.A01G049700	Gobar.D01G049000	Godar.A01G054100	Godar.D01G056200	Gohir.A01G051200	Gohir.D01G041000	Gomus.A01G051300	Gomus.D01G052300	Gorai.002G051200	Gotom.A01G060800	Gotom.D01G054200	Y	Y	Y
EVM_prediction_Ga01G0524	Gobar.A01G050500	Gobar.D01G049500	Godar.A01G055400	Godar.D01G056700	Gohir.A01G052100	Gohir.D01G041500	Gomus.A01G052300	Gomus.D01G053400	Gorai.002G052100	Gotom.A01G062000	Gotom.D01G054700	Y	Y	Y
EVM_prediction_Ga01G0527	Gobar.A01G050800	Gobar.D01G049800	Godar.A01G055700	Godar.D01G057000	Gohir.A01G052400	Gohir.D01G041800	Gomus.A01G052600	Gomus.D01G053600	Gorai.002G052400	Gotom.A01G062300	Gotom.D01G055000	Y	Y	Y
EVM_prediction_Ga01G0535	Gobar.A01G051800	Gobar.D01G050700	Godar.A01G056400	Godar.D01G058200	Gohir.A01G052800	Gohir.D01G042400	Gomus.A01G053300	Gomus.D01G054600	Gorai.002G053200	Gotom.A01G063000	Gotom.D01G055700	Y	Y	Y
EVM_prediction_Ga01G0536	Gobar.A01G051900	Gobar.D01G050800	Godar.A01G056500	Godar.D01G058300	Gohir.A01G052900	Gohir.D01G042500	Gomus.A01G053400	Gomus.D01G054700	Gorai.002G053300	Gotom.A01G063100	Gotom.D01G055800	Y	Y	-
EVM_prediction_Ga01G0537	Gobar.A01G052000	Gobar.D01G050900	Godar.A01G056600	Godar.D01G058400	Gohir.A01G053000	Gohir.D01G042600	Gomus.A01G053500	Gomus.D01G054800	Gorai.002G053400	Gotom.A01G063200	Gotom.D01G055900	Y	Y	Y
EVM_prediction_Ga01G0541	Gobar.A01G052300	Gobar.D01G051300	Godar.A01G057000	Godar.D01G058800	Gohir.A01G053300	Gohir.D01G042702	Gomus.A01G053700	Gomus.D01G055100	Gorai.002G053700	Gotom.A01G063500	Gotom.D01G056200	Y	Y	Y
EVM_prediction_Ga01G0542	Gobar.A01G052400	Gobar.D01G051400	Godar.A01G057100	Godar.D01G058900	Gohir.A01G053400	Gohir.D01G042704	Gomus.A01G053800	Gomus.D01G055200	Gorai.002G053800	Gotom.A01G063600	Gotom.D01G056300	Y	Y	-
EVM_prediction_Ga01G0544	Gobar.A01G052700	Gobar.D01G051700	Godar.A01G057400	Godar.D01G059200	Gohir.A01G053700	Gohir.D01G042710	Gomus.A01G054100	Gomus.D01G055600	Gorai.002G054000	Gotom.A01G063900	Gotom.D01G056600	Y	Y	Y
EVM_prediction_Ga01G0545	Gobar.A01G052800	Gobar.D01G051800	Godar.A01G057500	Godar.D01G059300	Gohir.A01G053800	Gohir.D01G042712	Gomus.A01G054200	Gomus.D01G055700	Gorai.002G054100	Gotom.A01G064000	Gotom.D01G056700	Y	Y	Y
EVM_prediction_Ga01G0547	Gobar.A01G053000	Gobar.D01G052000	Godar.A01G057700	Godar.D01G059500	Gohir.A01G054000	Gohir.D01G042716	Gomus.A01G054400	Gomus.D01G055900	Gorai.002G054300	Gotom.A01G064200	Gotom.D01G056900	Y	Y	-
EVM_prediction_Ga01G0548	Gobar.A01G053100	Gobar.D01G052100	Godar.A01G057800	Godar.D01G059600	Gohir.A01G054100	Gohir.D01G042718	Gomus.A01G054500	Gomus.D01G056000	Gorai.002G054400	Gotom.A01G064300	Gotom.D01G057000	Y	Y	-
EVM_prediction_Ga01G0549	Gobar.A01G053200	Gobar.D01G052200	Godar.A01G057900	Godar.D01G059700	Gohir.A01G054200	Gohir.D01G042720	Gomus.A01G054600	Gomus.D01G056100	Gorai.002G054500	Gotom.A01G064400	Gotom.D01G057100	Y	Y	-
EVM_prediction_Ga01G0550	Gobar.A01G053300	Gobar.D01G052300	Godar.A01G058000	Godar.D01G059800	Gohir.A01G054300	Gohir.D01G042722	Gomus.A01G054700	Gomus.D01G056200	Gorai.002G054600	Gotom.A01G064500	Gotom.D01G057200	Y	Y	Y
EVM_prediction_Ga01G0551	Gobar.A01G053400	Gobar.D01G052400	Godar.A01G058100	Godar.D01G059900	Gohir.A01G054400	Gohir.D01G042724	Gomus.A01G054800	Gomus.D01G056300	Gorai.002G054700	Gotom.A01G064600	Gotom.D01G057300	Y	Y	Y
EVM_prediction_Ga02G0779	Gobar.A02G119700	Gobar.D03G071000	Godar.A02G131900	Godar.D03G077600	Gohir.A02G112703	Gohir.D03G060609	Gomus.A02G124200	Gomus.D03G073600	Gorai.002G055200	Gotom.A02G133500	Gotom.D03G076000	Y	-	-
EVM_prediction_Ga02G0780	Gobar.A02G120000	Gobar.D03G070700	Godar.A02G132300	Godar.D03G077300	Gohir.A02G112707	Gohir.D03G060606	Gomus.A02G124500	Gomus.D03G073300	Gorai.002G055700	Gotom.A02G133900	Gotom.D03G075700	Y	-	Y
EVM_prediction_Ga02G0772	Gobar.A02G120300	Gobar.D03G070600	Godar.A02G132700	Godar.D03G077200	Gohir.A02G112710	Gohir.D03G060605	Gomus.A02G124900	Gomus.D03G073200	Gorai.002G055900	Gotom.A02G134300	Gotom.D03G075600	Y	-	Y
EVM_prediction_Ga02G0771	Gobar.A02G120400	Gobar.D03G070500	Godar.A02G132800	Godar.D03G077100	Gohir.A02G112711	Gohir.D03G060604	Gomus.A02G125000	Gomus.D03G073100	Gorai.002G056000	Gotom.A02G134400	Gotom.D03G075500	Y	Y	-
EVM_prediction_Ga02G0609	Gobar.A02G134200	Gobar.D03G070300	Godar.A02G148400	Godar.D03G076700	Gohir.A02G123300	Gohir.D03G060603	Gomus.A02G139000	Gomus.D03G073000	Gorai.002G056100	Gotom.A02G150000	Gotom.D03G075400	Y	-	-
EVM_prediction_Ga02G0610	Gobar.A02G134100	Gobar.D03G070200	Godar.A02G148300	Godar.D03G076600	Gohir.A02G123200	Gohir.D03G060602	Gomus.A02G138900	Gomus.D03G072900	Gorai.002G056200	Gotom.A02G149900	Gotom.D03G075300	Y	Y	-
EVM_prediction_Ga02G0602	Gobar.A02G136100	Gobar.D03G070000	Godar.A02G150700	Godar.D03G076300	Gohir.A02G123800	Gohir.D03G066000	Gomus.A02G141100	Gomus.D03G072600	Gorai.002G056400	Gotom.A02G152000	Gotom.D03G070900	Y	Y	-
EVM_prediction_Ga02G0592	Gobar.A02G135200	Gobar.D03G069400	Godar.A02G149800	Godar.D03G075800	Gohir.A02G124500	Gohir.D03G065200	Gomus.A02G140400	Gomus.D03G068800	Gorai.002G057200	Gotom.A02G151000	Gotom.D03G071600	Y	Y	-
EVM_prediction_Ga02G0594	Gobar.A02G135500	Gobar.D03G069200	Godar.A02G150100	Godar.D03G075600	Gohir.A02G124200	Gohir.D03G065000	Gomus.A02G140600	Gomus.D03G069000	Gorai.002G057400	Gotom.A02G151300	Gotom.D03G071800	Y	Y	-
EVM_prediction_Ga02G0595	Gobar.A02G135600	Gobar.D03G069100	Godar.A02G150200	Godar.D03G075500	Gohir.A02G124100	Gohir.D03G064900	Gomus.A02G140700	Gomus.D03G069100	Gorai.002G057500	Gotom.A02G151400	Gotom.D03G071900	Y	-	-
EVM_prediction_Ga02G0596	Gobar.A02G135700	Gobar.D03G068900	Godar.A02G150300	Godar.D03G075300	Gohir.A02G124000	Gohir.D03G067066	Gomus.A02G140800	Gomus.D03G069300	Gorai.002G057700	Gotom.A02G151500	Gotom.D03G072100	Y	-	-
EVM_prediction_Ga02G0613	Gobar.A02G133800	Gobar.D03G068600	Godar.A02G148000	Godar.D03G075000	Gohir.A02G122900	Gohir.D03G073500	Gomus.A02G138600	Gomus.D03G069600	Gorai.002G058000	Gotom.A02G149600	Gotom.D03G072500	Y	Y	-
EVM_prediction_Ga02G0617	Gobar.A02G133300	Gobar.D03G068000	Godar.A02G147500	Godar.D03G074500	Gohir.A02G122400	Gohir.D03G074100	Gomus.A02G138200	Gomus.D03G070200	Gorai.002G058400	Gotom.A02G149100	Gotom.D03G073200	Y	Y	-
EVM_prediction_Ga02G0618	Gobar.A02G133200	Gobar.D03G067900	Godar.A02G147400	Godar.D03G074400	Gohir.A02G122300	Gohir.D03G074200	Gomus.A02G138100	Gomus.D03G070300	Gorai.002G058500	Gotom.A02G149000	Gotom.D03G073300	Y	Y	-
EVM_prediction_Ga02G0620	Gobar.A02G133100	Gobar.D03G067700	Godar.A02G147300	Godar.D03G074200	Gohir.A02G122200	Gohir.D03G074300	Gomus.A02G138000	Gomus.D03G070500	Gorai.002G058700	Gotom.A02G148900	Gotom.D03G073400	Y	Y	-
EVM_prediction_Ga02G0625	Gobar.A02G132400	Gobar.D03G067100	Godar.A02G146600	Godar.D03G073600	Gohir.A02G121401	Gohir.D03G064000	Gomus.A02G137300	Gomus.D03G071100	Gorai.002G059300	Gotom.A02G148000	Gotom.D03G073900	Y	Y	Y
EVM_prediction_Ga02G0627	Gobar.A02G132300	Gobar.D03G067000	Godar.A02G146500	Godar.D03G073400	Gohir.A02G121400	Gohir.D03G063800	Gomus.A02G137200	Gomus.D03G071200	Gorai.002G059400	Gotom.A02G147900	Gotom.D03G074100	Y	-	Y
EVM_prediction_Ga02G0628	Gobar.A02G132200	Gobar.D03G066900	Godar.A02G146400	Godar.D03G073300	Gohir.A02G121300	Gohir.D03G063700	Gomus.A02G137100	Gomus.D03G071300	Gorai.002G059500	Gotom.A02G147800	Gotom.D03G074200	Y	Y	-
EVM_prediction_Ga02G0629	Gobar.A02G132100	Gobar.D03G066800	Godar.A02G146300	Godar.D03G073200	Gohir.A02G121200	Gohir.D03G063600	Gomus.A02G137000	Gomus.D03G071400	Gorai.002G059600	Gotom.A02G147700	Gotom.D03G074300	Y	Y	-
EVM_prediction_Ga02G0631	Gobar.A02G131800	Gobar.D03G066500	Godar.A02G146000	Godar.D03G072900	Gohir.A02G086900	Gohir.D03G063300	Gomus.A02G136700	Gomus.D03G071700	Gorai.002G059900	Gotom.A02G147500	Gotom.D03G074600	Y	Y	-
EVM_prediction_Ga02G0633	Gobar.A02G131600	Gobar.D03G066300	Godar.A02G145800	Godar.D03G072800	Gohir.A02G086700	Gohir.D03G060900	Gomus.A02G136500	Gomus.D03G071900	Gorai.002G060100	Gotom.A02G147300	Gotom.D03G074800	Y	-	Y
EVM_prediction_Ga01G0566	Gobar.A01G054800	Gobar.D01G053500	Godar.A01G059600	Godar.D01G061300	Gohir.A01G055200	Gohir.D01G042758	Gomus.A01G056500	Gomus.D01G057700	Gorai.002G061000	Gotom.A01G067000	Gotom.D01G058900	Y	-	-
EVM_prediction_Ga01G0567	Gobar.A01G054900	Gobar.D01G053600	Godar.A01G059700	Godar.D01G061400	Gohir.A01G055300	Gohir.D01G042760	Gomus.A01G056600	Gomus.D01G057800	Gorai.002G061100	Gotom.A01G067100	Gotom.D01G059000	Y	Y	Y
EVM_prediction_Ga01G0576	Gobar.A01G055600	Gobar.D01G054400	Godar.A01G060600	Godar.D01G062200	Gohir.A01G056200	Gohir.D01G042776	Gomus.A01G057300	Gomus.D01G057900	Gorai.002G061800	Gotom.A01G068000	Gotom.D01G059500	Y	Y	-
EVM_prediction_Ga01G0580	Gobar.A01G055900	Gobar.D01G054700	Godar.A01G060800	Godar.D01G062500	Gohir.A01G056500	Gohir.D01G043000	Gomus.A01G057600	Gomus.D01G059400	Gorai.002G062000	Gotom.A01G068400	Gotom.D01G059800	Y	Y	-
EVM_prediction_Ga01G0581	Gobar.A01G056000	Gobar.D01G054800	Godar.A01G060900	Godar.D01G062600	Gohir.A01G056700	Gohir.D01G043100	Gomus.A01G057700	Gomus.D01G059500	Gorai.002G062100	Gotom.A01G068600	Gotom.D01G059900	Y	Y	Y
EVM_prediction_Ga01G0585	Gobar.A01G056300	Gobar.D01G055200	Godar.A01G061200	Godar.D01G063000	Gohir.A01G057000	Gohir.D01G043400	Gomus.A01G058000	Gomus.D01G059900	Gorai.002G062500	Gotom.A01G069000	Gotom.D01G060400	Y	Y	Y
EVM_prediction_Ga01G0589	Gobar.A01G056700	Gobar.D01G055400	Godar.A01G061700	Godar.D01G063200	Gohir.A01G057332	Gohir.D01G043732	Gomus.A01G058400	Gomus.D01G060200	Gorai.002G062900	Gotom.A01G069300	Gotom.D01G060700	Y	-	Y
EVM_prediction_Ga01G0590	Gobar.A01G056800	Gobar.D01G055500	Godar.A01G061800	Godar.D01G063300	Gohir.A01G057400	Gohir.D01G043800	Gomus.A01G058500	Gomus.D01G060300	Gorai.002G063000	Gotom.A01G069400	Gotom.D01G060800	Y	-	Y
EVM_prediction_Ga01G0591	Gobar.A01G056900	Gobar.D01G055600	Godar.A01G062000	Godar.D01G063400	Gohir.A01G057500	Gohir.D01G043900	Gomus.A01G058600	Gomus.D01G060400	Gorai.002G063100	Gotom.A01G069500	Gotom.D01G060900	Y	Y	Y
EVM_prediction_Ga01G0594	Gobar.A01G057200	Gobar.D01G055900	Godar.A01G062300	Godar.D01G063700	Gohir.A01G057800	Gohir.D01G044200	Gomus.A01G058900	Gomus.D01G060700	Gorai.002G063400	Gotom.A01G069800	Gotom.D01G061300	Y	Y	-
EVM_prediction_Ga01G0595	Gobar.A01G057300	Gobar.D01G056000	Godar.A01G062400	Godar.D01G063800	Gohir.A01G057900	Gohir.D01G044300	Gomus.A01G059000	Gomus.D01G060800	Gorai.002G063500	Gotom.A01G069900	Gotom.D01G061400	Y	Y	-
EVM_prediction_Ga01G0596	Gobar.A01G057400	Gobar.D01G056100	Godar.A01G062500	Godar.D01G063900	Gohir.A01G058000	Gohir.D01G044400	Gomus.A01G059100	Gomus.D01G060900	Gorai.002G063600	Gotom.A01G070000	Gotom.D01G061500	Y	Y	Y
EVM_prediction_Ga01G0599	Gobar.A01G057800	Gobar.D01G056500	Godar.A01G062900	Godar.D01G064300	Gohir.A01G058200	Gohir.D01G044500	Gomus.A01G059400	Gomus.D01G061300	Gorai.002G064000	Gotom.A01G070300	Gotom.D01G061900	Y	Y	Y
EVM_prediction_Ga01G0600	Gobar.A01G057900	Gobar.D01G056600	Godar.A01G063000	Godar.D01G064400	Gohir.A01G058300	Gohir.D01G044600	Gomus.A01G059500	Gomus.D01G061400	Gorai.002G064100	Gotom.A01G070400	Gotom.D01G062000	Y	-	-
EVM_prediction_Ga01G0602	Gobar.A01G058100	Gobar.D01G056800	Godar.A01G063300	Godar.D01G064600	Gohir.A01G058600	Gohir.D01G044800	Gomus.A01G059700	Gomus.D01G061600	Gorai.002G064400	Gotom.A01G070700	Gotom.D01G062100	Y	Y	Y
EVM_prediction_Ga01G0604	Gobar.A01G058300	Gobar.D01G056900	Godar.A01G063500	Godar.D01G064700	Gohir.A01G058800	Gohir.D01G044900	Gomus.A01G059900	Gomus.D01G061700	Gorai.002G064500	Gotom.A01G070900	Gotom.D01G062200	Y	Y	-
EVM_prediction_Ga01G0605	Gobar.A01G058400	Gobar.D01G057000	Godar.A01G063600	Godar.D01G064800	Gohir.A01G058900	Gohir.D01G045000	Gomus.A01G060000	Gomus.D01G061800	Gorai.002G064600	Gotom.A01G071000	Gotom.D01G062300	Y	Y	Y
EVM_prediction_Ga01G0610	Gobar.A01G058900	Gobar.D01G057100	Godar.A01G064100	Godar.D01G065200	Gohir.A01G059400	Gohir.D01G045400	Gomus.A01G060500	Gomus.D01G062200	Gorai.002G065000	Gotom.A01G071500	Gotom.D01G062700	Y	Y	-
EVM_prediction_Ga01G0611	Gobar.A01G059000	Gobar.D01G057200	Godar.A01G064200	Godar.D01G065300	Gohir.A01G059500	Gohir.D01G045500	Gomus.A01G060600	Gomus.D01G062300	Gorai.002G065100	Gotom.A01G071600	Gotom.D01G062800	Y	Y	-
EVM_prediction_Ga01G0615	Gobar.A01G059300	Gobar.D01G057900	Godar.A01G064800	Godar.D01G066000	Gohir.A01G059800	Gohir.D01G046200	Gomus.A01G061000	Gomus.D01G062800	Gorai.002G065600	Gotom.A01G072000	Gotom.D01G063500	Y	Y	-
EVM_prediction_Ga01G0617	Gobar.A01G059400	Gobar.D01G058000	Godar.A01G064900	Godar.D01G066100	Gohir.A01G059900	Gohir.D01G046300	Gomus.A01G061100	Gomus.D01G062900	Gorai.002G065700	Gotom.A01G072100	Gotom.D01G063600	Y	-	-
EVM_prediction_Ga01G0619	Gobar.A01G059600	Gobar.D01G058200	Godar.A01G065100	Godar.D01G066300	Gohir.A01G060000	Gohir.D01G046500	Gomus.A01G061200	Gomus.D01G063100	Gorai.002G066000	Gotom.A01G072300	Gotom.D01G063800	Y	Y	-
EVM_prediction_Ga01G0620	Gobar.A01G059700	Gobar.D01G058300	Godar.A01G065200	Godar.D01G066400	Gohir.A01G060100	Gohir.D01G046600	Gomus.A01G061300	Gomus.D01G063200	Gorai.002G066100	Gotom.A01G072400	Gotom.D01G063900	Y	Y	Y
EVM_prediction_Ga01G0621	Gobar.A01G059800	Gobar.D01G058400	Godar.A01G065300	Godar.D01G066500	Gohir.A01G060200	Gohir.D01G046700	Gomus.A01G061400	Gomus.D01G063300	Gorai.002G066200	Gotom.A01G072500	Gotom.D01G064000	Y	Y	Y
EVM_prediction_Ga01G0622	Gobar.A01G059900	Gobar.D01G058500	Godar.A01G065400	Godar.D01G066600	Gohir.A01G060300	Gohir.D01G046800	Gomus.A01G061500	Gomus.D01G063400	Gorai.002G066300	Gotom.A01G072600	Gotom.D01G064100	Y	Y	Y
EVM_prediction_Ga01G0623	Gobar.A01G060000	Gobar.D01G058600	Godar.A01G065500	Godar.D01G066700	Gohir.A01G060400	Gohir.D01G046900	Gomus.A01G061600	Gomus.D01G063500	Gorai.002G066400	Gotom.A01G072700	Gotom.D01G064200	Y	Y	-
EVM_prediction_Ga01G0624	Gobar.A01G060100	Gobar.D01G058700	Godar.A01G065600	Godar.D01G066800	Gohir.A01G060500	Gohir.D01G047000	Gomus.A01G061700	Gomus.D01G063600	Gorai.002G066500	Gotom.A01G072800	Gotom.D01G064300	Y	-	Y
EVM_prediction_Ga01G0630	Gobar.A01G060600	Gobar.D01G059300	Godar.A01G066100	Godar.D01G067400	Gohir.A01G061000	Gohir.D01G047500	Gomus.A01G062200	Gomus.D01G064600	Gorai.002G067000	Gotom.A01G073300	Gotom.D01G064900	Y	Y	-
EVM_prediction_Ga01G0631	Gobar.A01G060700	Gobar.D01G059400	Godar.A01G066200	Godar.D01G067500	Gohir.A01G061100	Gohir.D01G047600	Gomus.A01G062300	Gomus.D01G064700	Gorai.002G067100	Gotom.A01G073400	Gotom.D01G065000	Y	Y	-
EVM_prediction_Ga01G0634	Gobar.A01G060800	Gobar.D01G059600	Godar.A01G066400	Godar.D01G067700	Gohir.A01G061200	Gohir.D01G047700	Gomus.A01G062500	Gomus.D01G064900	Gorai.002G067300	Gotom.A01G073500	Gotom.D01G065200	Y	-	Y
EVM_prediction_Ga01G0635	Gobar.A01G060900	Gobar.D01G059900	Godar.A01G066600	Godar.D01G068000	Gohir.A01G061300	Gohir.D01G047900	Gomus.A01G062700	Gomus.D01G065300	Gorai.002G067700	Gotom.A01G073800	Gotom.D01G065400	Y	Y	-
EVM_prediction_Ga01G0636	Gobar.A01G061000	Gobar.D01G060000	Godar.A01G066700	Godar.D01G068100	Gohir.A01G061400	Gohir.D01G048000	Gomus.A01G062800	Gomus.D01G065400	Gorai.002G067800	Gotom.A01G073900	Gotom.D01G065500	Y	Y	Y
EVM_prediction_Ga01G0637	Gobar.A01G061100	Gobar.D01G060100	Godar.A01G066800	Godar.D01G068200	Gohir.A01G061500	Gohir.D01G048100	Gomus.A01G062900	Gomus.D01G065500	Gorai.002G067900	Gotom.A01G074000	Gotom.D01G065600	Y	Y	-
EVM_prediction_Ga01G0638	Gobar.A01G061200	Gobar.D01G060200	Godar.A01G066900	Godar.D01G068300	Gohir.A01G061600	Gohir.D01G048200	Gomus.A01G063000	Gomus.D01G065600	Gorai.002G068000	Gotom.A01G074100	Gotom.D01G065700	Y	Y	Y
EVM_prediction_Ga01G0639	Gobar.A01G061300	Gobar.D01G060300	Godar.A01G067000	Godar.D01G068400	Gohir.A01G061700	Gohir.D01G048300	Gomus.A01G063100	Gomus.D01G065700	Gorai.002G068100	Gotom.A01G074200	Gotom.D01G065800	Y	Y	-
EVM_prediction_Ga01G0640	Gobar.A01G061400	Gobar.D01G060400	Godar.A01G067100	Godar.D01G068500	Gohir.A01G061800	Gohir.D01G048400	Gomus.A01G063200	Gomus.D01G065800	Gorai.002G068200	Gotom.A01G074300	Gotom.D01G065900	Y	Y	-
EVM_prediction_Ga01G0641	Gobar.A01G061500	Gobar.D01G060500	Godar.A01G067200	Godar.D01G068600	Gohir.A01G061900	Gohir.D01G048500	Gomus.A01G063300	Gomus.D01G065900	Gorai.002G068300	Gotom.A01G074400	Gotom.D01G066000	Y	Y	-
EVM_prediction_Ga01G0642	Gobar.A01G061600	Gobar.D01G060600	Godar.A01G067300	Godar.D01G068700	Gohir.A01G062000	Gohir.D01G048600	Gomus.A01G063400	Gomus.D01G066000	Gorai.002G068400	Gotom.A01G074500	Gotom.D01G066100	Y	Y	Y
EVM_prediction_Ga01G0643	Gobar.A01G061700	Gobar.D01G060700	Godar.A01G067400	Godar.D01G068800	Gohir.A01G062100	Gohir.D01G048700	Gomus.A01G063500	Gomus.D01G066100	Gorai.002G068500	Gotom.A01G074600	Gotom.D01G066200	Y	Y	Y
EVM_prediction_Ga01G0644	Gobar.A01G061800	Gobar.D01G060800	Godar.A01G067500	Godar.D01G068900	Gohir.A01G062201	Gohir.D01G048800	Gomus.A01G063600	Gomus.D01G066200	Gorai.002G068600	Gotom.A01G074700	Gotom.D01G066300	Y	-	-
EVM_prediction_Ga01G0645	Gobar.A01G062000	Gobar.D01G061000	Godar.A01G067600	Godar.D01G069000	Gohir.A01G062500	Gohir.D01G049000	Gomus.A01G063800	Gomus.D01G066500	Gorai.002G068800	Gotom.A01G074900	Gotom.D01G066500	Y	-	Y
EVM_prediction_Ga01G0646	Gobar.A01G062100	Gobar.D01G061100	Godar.A01G067700	Godar.D01G069100	Gohir.A01G062550	Gohir.D01G049100	Gomus.A01G063900	Gomus.D01G066600	Gorai.002G068900	Gotom.A01G075000	Gotom.D01G066600	Y	-	Y
EVM_prediction_Ga01G0647	Gobar.A01G062200	Gobar.D01G061200	Godar.A01G067800	Godar.D01G069200	Gohir.A01G062600	Gohir.D01G049200	Gomus.A01G064000	Gomus.D01G066700	Gorai.002G069000	Gotom.A01G075100	Gotom.D01G066700	Y	Y	Y
EVM_prediction_Ga01G0652	Gobar.A01G063000	Gobar.D01G061600	Godar.A01G068500	Godar.D01G069600	Gohir.A01G063000	Gohir.D01G049400	Gomus.A01G064500	Gomus.D01G067000	Gorai.002G069300	Gotom.A01G075800	Gotom.D01G067100	Y	Y	-
EVM_prediction_Ga01G0654	Gobar.A01G247900	Gobar.D01G061800	Godar.A01G068700	Godar.D01G069800	Gohir.A01G063200	Gohir.D01G049600	Gomus.A01G064700	Gomus.D01G067200	Gorai.002G069500	Gotom.A01G076000	Gotom.D01G067300	Y	Y	-
EVM_prediction_Ga01G0655	Gobar.A01G247800	Gobar.D01G061900	Godar.A01G068800	Godar.D01G069900	Gohir.A01G063300	Gohir.D01G049700	Gomus.A01G064800	Gomus.D01G067300	Gorai.002G069600	Gotom.A01G076100	Gotom.D01G067400	Y	Y	Y
EVM_prediction_Ga01G0661	Gobar.A01G063100	Gobar.D01G062500	Godar.A01G069500	Godar.D01G070500	Gohir.A01G063900	Gohir.D01G050300	Gomus.A01G065400	Gomus.D01G067900	Gorai.002G070200	Gotom.A01G076700	Gotom.D01G067900	Y	Y	Y
EVM_prediction_Ga01G0662	Gobar.A01G063200	Gobar.D01G062600	Godar.A01G069600	Godar.D01G070600	Gohir.A01G063925	Gohir.D01G050400	Gomus.A01G065500	Gomus.D01G068000	Gorai.002G070300	Gotom.A01G076800	Gotom.D01G068000	Y	Y	-
EVM_prediction_Ga01G0663	Gobar.A01G063300	Gobar.D01G062700	Godar.A01G069700	Godar.D01G070700	Gohir.A01G063950	Gohir.D01G050500	Gomus.A01G065600	Gomus.D01G068100	Gorai.002G070400	Gotom.A01G076900	Gotom.D01G068100	Y	-	Y
EVM_prediction_Ga01G0664	Gobar.A01G063400	Gobar.D01G062800	Godar.A01G069800	Godar.D01G070800	Gohir.A01G063975	Gohir.D01G050600	Gomus.A01G065700	Gomus.D01G068200	Gorai.002G070500	Gotom.A01G077000	Gotom.D01G068200	Y	Y	Y
EVM_prediction_Ga01G0665	Gobar.A01G063500	Gobar.D01G062900	Godar.A01G069900	Godar.D01G070900	Gohir.A01G064000	Gohir.D01G050700	Gomus.A01G065800	Gomus.D01G068300	Gorai.002G070600	Gotom.A01G077100	Gotom.D01G068300	Y	Y	-
EVM_prediction_Ga01G0666	Gobar.A01G063600	Gobar.D01G063000	Godar.A01G070000	Godar.D01G071000	Gohir.A01G064050	Gohir.D01G050825	Gomus.A01G065900	Gomus.D01G068400	Gorai.002G070700	Gotom.A01G077200	Gotom.D01G068400	Y	Y	Y
EVM_prediction_Ga01G0667	Gobar.A01G064000	Gobar.D01G063100	Godar.A01G070500	Godar.D01G071100	Gohir.A01G064160	Gohir.D01G050950	Gomus.A01G066300	Gomus.D01G068500	Gorai.002G070800	Gotom.A01G077600	Gotom.D01G068500	Y	Y	Y
EVM_prediction_Ga01G0668	Gobar.A01G063900	Gobar.D01G063200	Godar.A01G070400	Godar.D01G071200	Gohir.A01G064140	Gohir.D01G051075	Gomus.A01G066200	Gomus.D01G068600	Gorai.002G070900	Gotom.A01G077500	Gotom.D01G068600	Y	-	Y
EVM_prediction_Ga01G0669	Gobar.A01G063800	Gobar.D01G063300	Godar.A01G070300	Godar.D01G071300	Gohir.A01G064120	Gohir.D01G051200	Gomus.A01G066100	Gomus.D01G068700	Gorai.002G071000	Gotom.A01G077400	Gotom.D01G068700	Y	Y	-
EVM_prediction_Ga01G0681	Gobar.A01G064600	Gobar.D01G064700	Godar.A01G071100	Godar.D01G073000	Gohir.A01G064600	Gohir.D01G051700	Gomus.A01G066800	Gomus.D01G070100	Gorai.002G071600	Gotom.A01G078000	Gotom.D01G070100	Y	Y	Y
EVM_prediction_Ga01G0682	Gobar.A01G064700	Gobar.D01G064800	Godar.A01G071200	Godar.D01G073100	Gohir.A01G064700	Gohir.D01G051800	Gomus.A01G066900	Gomus.D01G070200	Gorai.002G071700	Gotom.A01G078100	Gotom.D01G070200	Y	Y	-
EVM_prediction_Ga01G0683	Gobar.A01G064800	Gobar.D01G064900	Godar.A01G071300	Godar.D01G073300	Gohir.A01G064800	Gohir.D01G051900	Gomus.A01G067000	Gomus.D01G070300	Gorai.002G071800	Gotom.A01G078200	Gotom.D01G070300	Y	Y	-
EVM_prediction_Ga01G0688	Gobar.A01G065100	Gobar.D01G065600	Godar.A01G071700	Godar.D01G073800	Gohir.A01G065000	Gohir.D01G052400	Gomus.A01G067300	Gomus.D01G071000	Gorai.002G072200	Gotom.A01G078600	Gotom.D01G070900	Y	Y	-
EVM_prediction_Ga01G0689	Gobar.A01G065200	Gobar.D01G065700	Godar.A01G071800	Godar.D01G073900	Gohir.A01G065100	Gohir.D01G052500	Gomus.A01G067400	Gomus.D01G071100	Gorai.002G072300	Gotom.A01G078700	Gotom.D01G071000	Y	Y	-
EVM_prediction_Ga01G0691	Gobar.A01G065400	Gobar.D01G065900	Godar.A01G072000	Godar.D01G074100	Gohir.A01G065300	Gohir.D01G052700	Gomus.A01G067500	Gomus.D01G071300	Gorai.002G072500	Gotom.A01G078900	Gotom.D01G071200	Y	Y	-
EVM_prediction_Ga01G0692	Gobar.A01G065500	Gobar.D01G066000	Godar.A01G072100	Godar.D01G074200	Gohir.A01G065400	Gohir.D01G052800	Gomus.A01G067600	Gomus.D01G071400	Gorai.002G072600	Gotom.A01G079000	Gotom.D01G071300	Y	Y	Y
EVM_prediction_Ga01G0693	Gobar.A01G065600	Gobar.D01G066200	Godar.A01G072200	Godar.D01G074300	Gohir.A01G065500	Gohir.D01G052900	Gomus.A01G067700	Gomus.D01G071500	Gorai.002G072700	Gotom.A01G079100	Gotom.D01G071400	Y	Y	Y
EVM_prediction_Ga01G0694	Gobar.A01G065700	Gobar.D01G066300	Godar.A01G072300	Godar.D01G074400	Gohir.A01G065600	Gohir.D01G053000	Gomus.A01G067800	Gomus.D01G071600	Gorai.002G072800	Gotom.A01G079200	Gotom.D01G071500	Y	Y	-
EVM_prediction_Ga01G0696	Gobar.A01G066000	Gobar.D01G066500	Godar.A01G072500	Godar.D01G074600	Gohir.A01G065900	Gohir.D01G053200	Gomus.A01G068100	Gomus.D01G071900	Gorai.002G073000	Gotom.A01G079500	Gotom.D01G071700	Y	Y	Y
EVM_prediction_Ga01G0702	Gobar.A01G066200	Gobar.D01G066700	Godar.A01G072700	Godar.D01G074800	Gohir.A01G066100	Gohir.D01G053400	Gomus.A01G068300	Gomus.D01G072100	Gorai.002G073100	Gotom.A01G079600	Gotom.D01G071900	Y	Y	-
EVM_prediction_Ga01G0705	Gobar.A01G066500	Gobar.D01G067000	Godar.A01G072900	Godar.D01G075000	Gohir.A01G066300	Gohir.D01G053600	Gomus.A01G068600	Gomus.D01G072400	Gorai.002G073400	Gotom.A01G079900	Gotom.D01G072100	Y	Y	-
EVM_prediction_Ga01G0706	Gobar.A01G066600	Gobar.D01G067100	Godar.A01G073000	Godar.D01G075100	Gohir.A01G066400	Gohir.D01G053700	Gomus.A01G068700	Gomus.D01G072500	Gorai.002G073500	Gotom.A01G080000	Gotom.D01G072200	Y	Y	Y
EVM_prediction_Ga01G0707	Gobar.A01G066700	Gobar.D01G067200	Godar.A01G073100	Godar.D01G075200	Gohir.A01G066500	Gohir.D01G053800	Gomus.A01G068800	Gomus.D01G072600	Gorai.002G073600	Gotom.A01G080100	Gotom.D01G072400	Y	Y	-
EVM_prediction_Ga01G0709	Gobar.A01G066900	Gobar.D01G067400	Godar.A01G073400	Godar.D01G075400	Gohir.A01G066800	Gohir.D01G054000	Gomus.A01G069000	Gomus.D01G072800	Gorai.002G073800	Gotom.A01G080400	Gotom.D01G072600	Y	Y	-
EVM_prediction_Ga01G0710	Gobar.A01G067000	Gobar.D01G067500	Godar.A01G073500	Godar.D01G075500	Gohir.A01G066900	Gohir.D01G054100	Gomus.A01G069100	Gomus.D01G072900	Gorai.002G073900	Gotom.A01G080500	Gotom.D01G072700	Y	Y	-
EVM_prediction_Ga01G0712	Gobar.A01G067200	Gobar.D01G067700	Godar.A01G073800	Godar.D01G075700	Gohir.A01G067050	Gohir.D01G054266	Gomus.A01G069300	Gomus.D01G073100	Gorai.002G074100	Gotom.A01G080700	Gotom.D01G073000	Y	Y	Y
EVM_prediction_Ga01G0714	Gobar.A01G067400	Gobar.D01G067900	Godar.A01G074000	Godar.D01G075900	Gohir.A01G067200	Gohir.D01G054400	Gomus.A01G069500	Gomus.D01G073300	Gorai.002G074300	Gotom.A01G080900	Gotom.D01G073300	Y	Y	Y
EVM_prediction_Ga01G0715	Gobar.A01G067500	Gobar.D01G068000	Godar.A01G074100	Godar.D01G076000	Gohir.A01G067300	Gohir.D01G054500	Gomus.A01G069600	Gomus.D01G073400	Gorai.002G074400	Gotom.A01G081000	Gotom.D01G073400	Y	-	Y
EVM_prediction_Ga01G0716	Gobar.A01G067600	Gobar.D01G068100	Godar.A01G074300	Godar.D01G076100	Gohir.A01G067400	Gohir.D01G054600	Gomus.A01G069700	Gomus.D01G073500	Gorai.002G074500	Gotom.A01G081100	Gotom.D01G073500	Y	Y	-
EVM_prediction_Ga01G0719	Gobar.A01G067900	Gobar.D01G068200	Godar.A01G074700	Godar.D01G076300	Gohir.A01G067500	Gohir.D01G054800	Gomus.A01G069800	Gomus.D01G073600	Gorai.002G074700	Gotom.A01G081200	Gotom.D01G073700	Y	Y	Y
EVM_prediction_Ga01G0720	Gobar.A01G068000	Gobar.D01G068300	Godar.A01G074800	Godar.D01G076400	Gohir.A01G067600	Gohir.D01G054900	Gomus.A01G069900	Gomus.D01G073700	Gorai.002G074800	Gotom.A01G081300	Gotom.D01G073800	Y	Y	-
EVM_prediction_Ga01G0724	Gobar.A01G068600	Gobar.D01G069100	Godar.A01G075500	Godar.D01G077100	Gohir.A01G068201	Gohir.D01G055500	Gomus.A01G070600	Gomus.D01G074500	Gorai.002G075600	Gotom.A01G082000	Gotom.D01G074500	Y	Y	Y
EVM_prediction_Ga01G0725	Gobar.A01G068700	Gobar.D01G069200	Godar.A01G075600	Godar.D01G077200	Gohir.A01G068300	Gohir.D01G055600	Gomus.A01G070700	Gomus.D01G074600	Gorai.002G075700	Gotom.A01G082100	Gotom.D01G074600	Y	Y	-
EVM_prediction_Ga01G0726	Gobar.A01G068800	Gobar.D01G069300	Godar.A01G075800	Godar.D01G077300	Gohir.A01G068400	Gohir.D01G055700	Gomus.A01G070800	Gomus.D01G074700	Gorai.002G075800	Gotom.A01G082200	Gotom.D01G074700	Y	Y	-
EVM_prediction_Ga01G0727	Gobar.A01G069000	Gobar.D01G069400	Godar.A01G076000	Godar.D01G077400	Gohir.A01G068500	Gohir.D01G055801	Gomus.A01G070900	Gomus.D01G074800	Gorai.002G075900	Gotom.A01G082300	Gotom.D01G074800	Y	-	-
EVM_prediction_Ga01G0728	Gobar.A01G069100	Gobar.D01G069500	Godar.A01G076100	Godar.D01G077500	Gohir.A01G068600	Gohir.D01G055900	Gomus.A01G071000	Gomus.D01G074900	Gorai.002G076000	Gotom.A01G082400	Gotom.D01G074900	Y	Y	-
EVM_prediction_Ga01G0730	Gobar.A01G069300	Gobar.D01G069900	Godar.A01G076400	Godar.D01G077800	Gohir.A01G068800	Gohir.D01G056200	Gomus.A01G071300	Gomus.D01G075300	Gorai.002G076300	Gotom.A01G082600	Gotom.D01G075200	Y	Y	Y
EVM_prediction_Ga01G0732	Gobar.A01G069500	Gobar.D01G070300	Godar.A01G076600	Godar.D01G078100	Gohir.A01G069000	Gohir.D01G056500	Gomus.A01G071500	Gomus.D01G075700	Gorai.002G076600	Gotom.A01G082800	Gotom.D01G075700	Y	-	Y
EVM_prediction_Ga01G0733	Gobar.A01G069600	Gobar.D01G070400	Godar.A01G076700	Godar.D01G078200	Gohir.A01G069100	Gohir.D01G056600	Gomus.A01G071600	Gomus.D01G075800	Gorai.002G076700	Gotom.A01G082900	Gotom.D01G075800	Y	Y	Y
EVM_prediction_Ga01G0734	Gobar.A01G069700	Gobar.D01G070500	Godar.A01G076800	Godar.D01G078300	Gohir.A01G069200	Gohir.D01G056700	Gomus.A01G071700	Gomus.D01G076000	Gorai.002G076800	Gotom.A01G083000	Gotom.D01G075900	Y	Y	Y
EVM_prediction_Ga01G0735	Gobar.A01G069800	Gobar.D01G070600	Godar.A01G076900	Godar.D01G078400	Gohir.A01G069300	Gohir.D01G056800	Gomus.A01G071800	Gomus.D01G076100	Gorai.002G076900	Gotom.A01G083100	Gotom.D01G076000	Y	Y	-
EVM_prediction_Ga01G0736	Gobar.A01G069900	Gobar.D01G070700	Godar.A01G077000	Godar.D01G078500	Gohir.A01G069400	Gohir.D01G056825	Gomus.A01G071900	Gomus.D01G076200	Gorai.002G077000	Gotom.A01G083200	Gotom.D01G076100	Y	-	-
EVM_prediction_Ga01G0738	Gobar.A01G070000	Gobar.D01G070800	Godar.A01G077100	Godar.D01G078600	Gohir.A01G069500	Gohir.D01G056850	Gomus.A01G072000	Gomus.D01G076300	Gorai.002G077100	Gotom.A01G083300	Gotom.D01G076200	Y	Y	-
EVM_prediction_Ga01G0740	Gobar.A01G070100	Gobar.D01G071000	Godar.A01G077200	Godar.D01G078700	Gohir.A01G069600	Gohir.D01G056875	Gomus.A01G072100	Gomus.D01G076400	Gorai.002G077200	Gotom.A01G083400	Gotom.D01G076300	Y	-	Y
EVM_prediction_Ga01G0742	Gobar.A01G070300	Gobar.D01G071200	Godar.A01G077400	Godar.D01G079000	Gohir.A01G069800	Gohir.D01G057000	Gomus.A01G072300	Gomus.D01G076600	Gorai.002G077400	Gotom.A01G083600	Gotom.D01G076400	Y	Y	-
EVM_prediction_Ga01G0743	Gobar.A01G070400	Gobar.D01G071300	Godar.A01G077500	Godar.D01G079100	Gohir.A01G069900	Gohir.D01G057100	Gomus.A01G072400	Gomus.D01G076700	Gorai.002G077500	Gotom.A01G083700	Gotom.D01G076500	Y	Y	-
EVM_prediction_Ga01G0744	Gobar.A01G070500	Gobar.D01G071400	Godar.A01G077600	Godar.D01G079200	Gohir.A01G070000	Gohir.D01G057200	Gomus.A01G072500	Gomus.D01G076800	Gorai.002G077600	Gotom.A01G083800	Gotom.D01G076600	Y	-	Y
EVM_prediction_Ga01G0745	Gobar.A01G070600	Gobar.D01G071500	Godar.A01G077700	Godar.D01G079300	Gohir.A01G070100	Gohir.D01G057300	Gomus.A01G072600	Gomus.D01G076900	Gorai.002G077700	Gotom.A01G083900	Gotom.D01G076700	Y	-	Y
EVM_prediction_Ga01G0747	Gobar.A01G070800	Gobar.D01G071900	Godar.A01G077900	Godar.D01G079700	Gohir.A01G070300	Gohir.D01G057600	Gomus.A01G072900	Gomus.D01G077300	Gorai.002G078000	Gotom.A01G084000	Gotom.D01G077000	Y	Y	-
EVM_prediction_Ga01G0749	Gobar.A01G070900	Gobar.D01G072100	Godar.A01G078000	Godar.D01G079900	Gohir.A01G070400	Gohir.D01G057800	Gomus.A01G073000	Gomus.D01G077500	Gorai.002G078200	Gotom.A01G084100	Gotom.D01G077200	Y	Y	Y
EVM_prediction_Ga01G0754	Gobar.A01G071400	Gobar.D01G072600	Godar.A01G078600	Godar.D01G080200	Gohir.A01G070900	Gohir.D01G057933	Gomus.A01G073500	Gomus.D01G077800	Gorai.002G078700	Gotom.A01G084700	Gotom.D01G077700	Y	Y	-
EVM_prediction_Ga01G0765	Gobar.A01G072200	Gobar.D01G073000	Godar.A01G079400	Godar.D01G080800	Gohir.A01G071300	Gohir.D01G058200	Gomus.A01G074200	Gomus.D01G078300	Gorai.002G079000	Gotom.A01G085400	Gotom.D01G078200	Y	Y	Y
EVM_prediction_Ga01G0766	Gobar.A01G072300	Gobar.D01G073100	Godar.A01G079500	Godar.D01G080900	Gohir.A01G071400	Gohir.D01G058300	Gomus.A01G074300	Gomus.D01G078400	Gorai.002G079100	Gotom.A01G085500	Gotom.D01G078300	Y	-	Y
EVM_prediction_Ga01G0767	Gobar.A01G072400	Gobar.D01G073200	Godar.A01G079600	Godar.D01G081000	Gohir.A01G071500	Gohir.D01G058400	Gomus.A01G074400	Gomus.D01G078500	Gorai.002G079200	Gotom.A01G085600	Gotom.D01G078400	Y	Y	Y
EVM_prediction_Ga01G0768	Gobar.A01G072600	Gobar.D01G073400	Godar.A01G079800	Godar.D01G081200	Gohir.A01G071600	Gohir.D01G058500	Gomus.A01G074600	Gomus.D01G078600	Gorai.002G079300	Gotom.A01G085800	Gotom.D01G078600	Y	Y	Y
EVM_prediction_Ga01G0770	Gobar.A01G072700	Gobar.D01G073600	Godar.A01G079900	Godar.D01G081400	Gohir.A01G071700	Gohir.D01G058600	Gomus.A01G074700	Gomus.D01G078900	Gorai.002G079500	Gotom.A01G085900	Gotom.D01G078900	Y	Y	-
EVM_prediction_Ga01G0771	Gobar.A01G072800	Gobar.D01G073700	Godar.A01G080000	Godar.D01G081500	Gohir.A01G071800	Gohir.D01G058700	Gomus.A01G074800	Gomus.D01G079000	Gorai.002G079600	Gotom.A01G086100	Gotom.D01G079000	Y	Y	-
EVM_prediction_Ga01G0773	Gobar.A01G072900	Gobar.D01G073800	Godar.A01G080100	Godar.D01G081600	Gohir.A01G072000	Gohir.D01G058800	Gomus.A01G074900	Gomus.D01G079100	Gorai.002G079700	Gotom.A01G086200	Gotom.D01G079100	Y	Y	Y
EVM_prediction_Ga01G0774	Gobar.A01G073000	Gobar.D01G074000	Godar.A01G080200	Godar.D01G081900	Gohir.A01G072100	Gohir.D01G058900	Gomus.A01G075000	Gomus.D01G079200	Gorai.002G079900	Gotom.A01G086300	Gotom.D01G079300	Y	Y	Y
EVM_prediction_Ga01G0777	Gobar.A01G073300	Gobar.D01G074200	Godar.A01G080500	Godar.D01G082100	Gohir.A01G072300	Gohir.D01G059100	Gomus.A01G075200	Gomus.D01G079400	Gorai.002G080100	Gotom.A01G086500	Gotom.D01G079500	Y	Y	Y
EVM_prediction_Ga01G0782	Gobar.A01G073800	Gobar.D01G074500	Godar.A01G081100	Godar.D01G082400	Gohir.A01G072800	Gohir.D01G059400	Gomus.A01G075600	Gomus.D01G079700	Gorai.002G080600	Gotom.A01G087200	Gotom.D01G079900	Y	Y	Y
EVM_prediction_Ga01G0783	Gobar.A01G073900	Gobar.D01G074600	Godar.A01G081200	Godar.D01G082500	Gohir.A01G072900	Gohir.D01G059500	Gomus.A01G075700	Gomus.D01G079800	Gorai.002G080700	Gotom.A01G087300	Gotom.D01G080000	Y	Y	-
EVM_prediction_Ga01G0784	Gobar.A01G074000	Gobar.D01G074700	Godar.A01G081300	Godar.D01G082600	Gohir.A01G073000	Gohir.D01G059600	Gomus.A01G075800	Gomus.D01G079900	Gorai.002G080800	Gotom.A01G087400	Gotom.D01G080100	Y	-	-
EVM_prediction_Ga01G0787	Gobar.A01G074300	Gobar.D01G075000	Godar.A01G081600	Godar.D01G082900	Gohir.A01G073300	Gohir.D01G059900	Gomus.A01G076100	Gomus.D01G080300	Gorai.002G081300	Gotom.A01G087700	Gotom.D01G080400	Y	Y	-
EVM_prediction_Ga01G0788	Gobar.A01G074400	Gobar.D01G075100	Godar.A01G081700	Godar.D01G083000	Gohir.A01G073400	Gohir.D01G060000	Gomus.A01G076200	Gomus.D01G080400	Gorai.002G081400	Gotom.A01G087800	Gotom.D01G080500	Y	Y	-
EVM_prediction_Ga01G0790	Gobar.A01G074500	Gobar.D01G075200	Godar.A01G081800	Godar.D01G083100	Gohir.A01G073500	Gohir.D01G060100	Gomus.A01G076300	Gomus.D01G080500	Gorai.002G081500	Gotom.A01G087900	Gotom.D01G080600	Y	Y	-
EVM_prediction_Ga01G0791	Gobar.A01G074600	Gobar.D01G075300	Godar.A01G081900	Godar.D01G083200	Gohir.A01G073600	Gohir.D01G060200	Gomus.A01G076400	Gomus.D01G080600	Gorai.002G081600	Gotom.A01G088000	Gotom.D01G080700	Y	-	-
EVM_prediction_Ga01G0792	Gobar.A01G074700	Gobar.D01G075400	Godar.A01G082000	Godar.D01G083300	Gohir.A01G073700	Gohir.D01G060300	Gomus.A01G076500	Gomus.D01G080700	Gorai.002G081700	Gotom.A01G088100	Gotom.D01G080800	Y	Y	-
EVM_prediction_Ga01G0793	Gobar.A01G074900	Gobar.D01G075500	Godar.A01G082200	Godar.D01G083400	Gohir.A01G073900	Gohir.D01G060400	Gomus.A01G076700	Gomus.D01G080800	Gorai.002G081800	Gotom.A01G088300	Gotom.D01G080900	Y	Y	Y
EVM_prediction_Ga01G0794	Gobar.A01G075000	Gobar.D01G075600	Godar.A01G082300	Godar.D01G083500	Gohir.A01G074000	Gohir.D01G060500	Gomus.A01G076800	Gomus.D01G080900	Gorai.002G081900	Gotom.A01G088400	Gotom.D01G081000	Y	Y	Y
EVM_prediction_Ga01G0795	Gobar.A01G075100	Gobar.D01G075700	Godar.A01G082400	Godar.D01G083600	Gohir.A01G074100	Gohir.D01G060600	Gomus.A01G076900	Gomus.D01G081000	Gorai.002G082000	Gotom.A01G088500	Gotom.D01G081100	Y	Y	Y
EVM_prediction_Ga01G0796	Gobar.A01G075200	Gobar.D01G075800	Godar.A01G082500	Godar.D01G083700	Gohir.A01G074200	Gohir.D01G060700	Gomus.A01G077000	Gomus.D01G081100	Gorai.002G082100	Gotom.A01G088600	Gotom.D01G081200	Y	Y	-
EVM_prediction_Ga01G0797	Gobar.A01G075300	Gobar.D01G075900	Godar.A01G082600	Godar.D01G083800	Gohir.A01G074300	Gohir.D01G060800	Gomus.A01G077100	Gomus.D01G081200	Gorai.002G082200	Gotom.A01G088700	Gotom.D01G081300	Y	Y	Y
EVM_prediction_Ga01G0798	Gobar.A01G075400	Gobar.D01G076200	Godar.A01G082700	Godar.D01G084100	Gohir.A01G074400	Gohir.D01G060900	Gomus.A01G077200	Gomus.D01G081400	Gorai.002G082300	Gotom.A01G088800	Gotom.D01G081600	Y	Y	Y
EVM_prediction_Ga01G0800	Gobar.A01G075500	Gobar.D01G076300	Godar.A01G082800	Godar.D01G084200	Gohir.A01G074500	Gohir.D01G061000	Gomus.A01G077300	Gomus.D01G081500	Gorai.002G082400	Gotom.A01G088900	Gotom.D01G081700	Y	Y	-
EVM_prediction_Ga01G0802	Gobar.A01G075700	Gobar.D01G076500	Godar.A01G083000	Godar.D01G084500	Gohir.A01G074600	Gohir.D01G061200	Gomus.A01G077400	Gomus.D01G081700	Gorai.002G082600	Gotom.A01G089000	Gotom.D01G082000	Y	Y	-
EVM_prediction_Ga01G0803	Gobar.A01G075900	Gobar.D01G076600	Godar.A01G083200	Godar.D01G084600	Gohir.A01G074800	Gohir.D01G061300	Gomus.A01G077600	Gomus.D01G081800	Gorai.002G082700	Gotom.A01G089200	Gotom.D01G082100	Y	Y	-
EVM_prediction_Ga01G0804	Gobar.A01G076000	Gobar.D01G076700	Godar.A01G083300	Godar.D01G084700	Gohir.A01G074900	Gohir.D01G061400	Gomus.A01G077700	Gomus.D01G081900	Gorai.002G082800	Gotom.A01G089300	Gotom.D01G082200	Y	Y	-
EVM_prediction_Ga01G0808	Gobar.A01G076300	Gobar.D01G077100	Godar.A01G083800	Godar.D01G085200	Gohir.A01G075200	Gohir.D01G062500	Gomus.A01G078300	Gomus.D01G082400	Gorai.002G083200	Gotom.A01G089800	Gotom.D01G082600	Y	Y	-
EVM_prediction_Ga01G0810	Gobar.A01G076500	Gobar.D01G077300	Godar.A01G084000	Godar.D01G085400	Gohir.A01G075400	Gohir.D01G062700	Gomus.A01G078500	Gomus.D01G082600	Gorai.002G083400	Gotom.A01G090000	Gotom.D01G082800	Y	Y	Y
EVM_prediction_Ga01G0811	Gobar.A01G076600	Gobar.D01G077400	Godar.A01G084100	Godar.D01G085700	Gohir.A01G075500	Gohir.D01G062800	Gomus.A01G078700	Gomus.D01G082700	Gorai.002G083500	Gotom.A01G090200	Gotom.D01G082900	Y	Y	Y
EVM_prediction_Ga01G0813	Gobar.A01G076800	Gobar.D01G077600	Godar.A01G084300	Godar.D01G085900	Gohir.A01G075700	Gohir.D01G063000	Gomus.A01G078900	Gomus.D01G082900	Gorai.002G083700	Gotom.A01G090400	Gotom.D01G083100	Y	Y	-
EVM_prediction_Ga01G0814	Gobar.A01G076900	Gobar.D01G077700	Godar.A01G084400	Godar.D01G086000	Gohir.A01G075800	Gohir.D01G063100	Gomus.A01G079000	Gomus.D01G083000	Gorai.002G083800	Gotom.A01G090500	Gotom.D01G083200	Y	Y	Y
EVM_prediction_Ga01G0815	Gobar.A01G077000	Gobar.D01G077800	Godar.A01G084500	Godar.D01G086100	Gohir.A01G075900	Gohir.D01G063200	Gomus.A01G079100	Gomus.D01G083100	Gorai.002G083900	Gotom.A01G090600	Gotom.D01G083300	Y	-	Y
EVM_prediction_Ga01G0817	Gobar.A01G077200	Gobar.D01G077900	Godar.A01G084700	Godar.D01G086300	Gohir.A01G076000	Gohir.D01G063400	Gomus.A01G079300	Gomus.D01G083300	Gorai.002G084000	Gotom.A01G090800	Gotom.D01G083500	Y	-	Y
EVM_prediction_Ga01G0818	Gobar.A01G077300	Gobar.D01G078000	Godar.A01G084800	Godar.D01G086500	Gohir.A01G076100	Gohir.D01G063600	Gomus.A01G079400	Gomus.D01G083500	Gorai.002G084100	Gotom.A01G090900	Gotom.D01G083700	Y	-	Y
EVM_prediction_Ga01G0819	Gobar.A01G077400	Gobar.D01G078100	Godar.A01G084900	Godar.D01G086600	Gohir.A01G076200	Gohir.D01G063700	Gomus.A01G079500	Gomus.D01G083600	Gorai.002G084200	Gotom.A01G091000	Gotom.D01G083800	Y	Y	Y
EVM_prediction_Ga01G0820	Gobar.A01G077500	Gobar.D01G078200	Godar.A01G085000	Godar.D01G086700	Gohir.A01G076300	Gohir.D01G063800	Gomus.A01G079600	Gomus.D01G083700	Gorai.002G084300	Gotom.A01G091100	Gotom.D01G083900	Y	-	Y
EVM_prediction_Ga01G0827	Gobar.A01G078100	Gobar.D01G079100	Godar.A01G085800	Godar.D01G088100	Gohir.A01G076800	Gohir.D01G064300	Gomus.A01G081000	Gomus.D01G084600	Gorai.002G085200	Gotom.A01G092400	Gotom.D01G085000	Y	Y	Y
EVM_prediction_Ga01G0828	Gobar.A01G078200	Gobar.D01G079200	Godar.A01G085900	Godar.D01G088200	Gohir.A01G076900	Gohir.D01G064400	Gomus.A01G081100	Gomus.D01G084700	Gorai.002G085300	Gotom.A01G092500	Gotom.D01G085100	Y	Y	-
EVM_prediction_Ga01G0829	Gobar.A01G078300	Gobar.D01G079300	Godar.A01G086000	Godar.D01G088300	Gohir.A01G077000	Gohir.D01G064500	Gomus.A01G081200	Gomus.D01G084800	Gorai.002G085400	Gotom.A01G092600	Gotom.D01G085200	Y	-	-
EVM_prediction_Ga01G0831	Gobar.A01G078500	Gobar.D01G079500	Godar.A01G086200	Godar.D01G088500	Gohir.A01G077200	Gohir.D01G064700	Gomus.A01G081400	Gomus.D01G085000	Gorai.002G085600	Gotom.A01G092800	Gotom.D01G085400	Y	-	Y
EVM_prediction_Ga01G0832	Gobar.A01G078600	Gobar.D01G079600	Godar.A01G086300	Godar.D01G088600	Gohir.A01G077300	Gohir.D01G064800	Gomus.A01G081500	Gomus.D01G085100	Gorai.002G085700	Gotom.A01G092900	Gotom.D01G085500	Y	Y	Y
EVM_prediction_Ga01G0835	Gobar.A01G078800	Gobar.D01G079800	Godar.A01G086500	Godar.D01G088800	Gohir.A01G077400	Gohir.D01G064900	Gomus.A01G081800	Gomus.D01G085300	Gorai.002G086000	Gotom.A01G093000	Gotom.D01G085800	Y	-	Y
EVM_prediction_Ga01G0837	Gobar.A01G079000	Gobar.D01G080200	Godar.A01G086900	Godar.D01G089300	Gohir.A01G077700	Gohir.D01G064975	Gomus.A01G082100	Gomus.D01G085700	Gorai.002G086500	Gotom.A01G093300	Gotom.D01G086400	Y	Y	-
EVM_prediction_Ga01G0839	Gobar.A01G079100	Gobar.D01G080300	Godar.A01G087000	Godar.D01G089400	Gohir.A01G077900	Gohir.D01G065000	Gomus.A01G082200	Gomus.D01G085800	Gorai.002G086700	Gotom.A01G093400	Gotom.D01G086500	Y	Y	Y
EVM_prediction_Ga01G0841	Gobar.A01G079400	Gobar.D01G080600	Godar.A01G087300	Godar.D01G089800	Gohir.A01G078100	Gohir.D01G065200	Gomus.A01G082500	Gomus.D01G086100	Gorai.002G086900	Gotom.A01G093700	Gotom.D01G086700	Y	Y	Y
EVM_prediction_Ga01G0845	Gobar.A01G079600	Gobar.D01G080900	Godar.A01G087500	Godar.D01G090100	Gohir.A01G078400	Gohir.D01G065400	Gomus.A01G082700	Gomus.D01G086400	Gorai.002G087300	Gotom.A01G094000	Gotom.D01G086900	Y	-	Y
EVM_prediction_Ga01G0848	Gobar.A01G079800	Gobar.D01G081300	Godar.A01G087800	Godar.D01G090400	Gohir.A01G078600	Gohir.D01G065700	Gomus.A01G082900	Gomus.D01G086600	Gorai.002G087600	Gotom.A01G094200	Gotom.D01G087200	Y	Y	Y
EVM_prediction_Ga01G0849	Gobar.A01G079900	Gobar.D01G081400	Godar.A01G087900	Godar.D01G090500	Gohir.A01G078700	Gohir.D01G065800	Gomus.A01G083000	Gomus.D01G086700	Gorai.002G087700	Gotom.A01G094300	Gotom.D01G087300	Y	Y	Y
EVM_prediction_Ga01G0850	Gobar.A01G080000	Gobar.D01G081500	Godar.A01G088000	Godar.D01G090600	Gohir.A01G078800	Gohir.D01G065900	Gomus.A01G083100	Gomus.D01G086800	Gorai.002G087800	Gotom.A01G094400	Gotom.D01G087400	Y	Y	-
EVM_prediction_Ga01G0851	Gobar.A01G080100	Gobar.D01G081600	Godar.A01G088100	Godar.D01G090700	Gohir.A01G078900	Gohir.D01G066000	Gomus.A01G083200	Gomus.D01G086900	Gorai.002G087900	Gotom.A01G094500	Gotom.D01G087500	Y	Y	Y
EVM_prediction_Ga01G0853	Gobar.A01G080300	Gobar.D01G081800	Godar.A01G088300	Godar.D01G090900	Gohir.A01G079100	Gohir.D01G066200	Gomus.A01G083400	Gomus.D01G087100	Gorai.002G088100	Gotom.A01G094700	Gotom.D01G087700	Y	Y	-
EVM_prediction_Ga01G0855	Gobar.A01G080400	Gobar.D01G081900	Godar.A01G088400	Godar.D01G091000	Gohir.A01G079200	Gohir.D01G066300	Gomus.A01G083500	Gomus.D01G087200	Gorai.002G088200	Gotom.A01G094900	Gotom.D01G087800	Y	Y	Y
EVM_prediction_Ga01G0857	Gobar.A01G080600	Gobar.D01G082000	Godar.A01G088700	Godar.D01G091200	Gohir.A01G079400	Gohir.D01G066400	Gomus.A01G083800	Gomus.D01G087400	Gorai.002G088400	Gotom.A01G095300	Gotom.D01G088000	Y	Y	-
EVM_prediction_Ga01G0858	Gobar.A01G080700	Gobar.D01G082100	Godar.A01G088800	Godar.D01G091300	Gohir.A01G079500	Gohir.D01G066500	Gomus.A01G083900	Gomus.D01G087500	Gorai.002G088500	Gotom.A01G095400	Gotom.D01G088100	Y	-	-
EVM_prediction_Ga01G0860	Gobar.A01G080800	Gobar.D01G082300	Godar.A01G088900	Godar.D01G091600	Gohir.A01G079600	Gohir.D01G066801	Gomus.A01G084000	Gomus.D01G087800	Gorai.002G088700	Gotom.A01G095500	Gotom.D01G088400	Y	Y	Y
EVM_prediction_Ga01G0862	Gobar.A01G081100	Gobar.D01G082600	Godar.A01G089200	Godar.D01G091900	Gohir.A01G079900	Gohir.D01G067100	Gomus.A01G084300	Gomus.D01G088100	Gorai.002G089000	Gotom.A01G095800	Gotom.D01G088700	Y	Y	Y
EVM_prediction_Ga01G0863	Gobar.A01G081200	Gobar.D01G082700	Godar.A01G089300	Godar.D01G092000	Gohir.A01G080000	Gohir.D01G067200	Gomus.A01G084400	Gomus.D01G088200	Gorai.002G089100	Gotom.A01G095900	Gotom.D01G088800	Y	Y	Y
EVM_prediction_Ga01G0864	Gobar.A01G081300	Gobar.D01G082800	Godar.A01G089400	Godar.D01G092100	Gohir.A01G080100	Gohir.D01G067300	Gomus.A01G084500	Gomus.D01G088300	Gorai.002G089200	Gotom.A01G096000	Gotom.D01G088900	Y	Y	-
EVM_prediction_Ga01G0866	Gobar.A01G081500	Gobar.D01G083000	Godar.A01G089600	Godar.D01G092300	Gohir.A01G080300	Gohir.D01G067500	Gomus.A01G084700	Gomus.D01G088500	Gorai.002G089400	Gotom.A01G096200	Gotom.D01G089100	Y	Y	Y
EVM_prediction_Ga01G0867	Gobar.A01G081600	Gobar.D01G083100	Godar.A01G089700	Godar.D01G092400	Gohir.A01G080400	Gohir.D01G067600	Gomus.A01G084800	Gomus.D01G088600	Gorai.002G089500	Gotom.A01G096300	Gotom.D01G089200	Y	Y	Y
EVM_prediction_Ga01G0869	Gobar.A01G081800	Gobar.D01G083200	Godar.A01G089900	Godar.D01G092500	Gohir.A01G080600	Gohir.D01G067800	Gomus.A01G085000	Gomus.D01G088800	Gorai.002G089700	Gotom.A01G096500	Gotom.D01G089400	Y	Y	-
EVM_prediction_Ga01G0871	Gobar.A01G082000	Gobar.D01G083400	Godar.A01G090100	Godar.D01G092700	Gohir.A01G080700	Gohir.D01G067900	Gomus.A01G085200	Gomus.D01G089000	Gorai.002G089900	Gotom.A01G096700	Gotom.D01G089600	Y	Y	Y
EVM_prediction_Ga01G0873	Gobar.A01G082200	Gobar.D01G083600	Godar.A01G090200	Godar.D01G092800	Gohir.A01G080900	Gohir.D01G068100	Gomus.A01G085400	Gomus.D01G089300	Gorai.002G090100	Gotom.A01G096900	Gotom.D01G089800	Y	Y	Y
EVM_prediction_Ga01G0874	Gobar.A01G082300	Gobar.D01G083700	Godar.A01G090400	Godar.D01G093000	Gohir.A01G081100	Gohir.D01G068200	Gomus.A01G085500	Gomus.D01G089400	Gorai.002G090200	Gotom.A01G097100	Gotom.D01G090000	Y	-	Y
EVM_prediction_Ga01G0875	Gobar.A01G082400	Gobar.D01G083800	Godar.A01G090500	Godar.D01G093100	Gohir.A01G081200	Gohir.D01G068300	Gomus.A01G085600	Gomus.D01G089500	Gorai.002G090300	Gotom.A01G097300	Gotom.D01G090100	Y	Y	-
EVM_prediction_Ga01G0876	Gobar.A01G082500	Gobar.D01G083900	Godar.A01G090600	Godar.D01G093200	Gohir.A01G081300	Gohir.D01G068400	Gomus.A01G085700	Gomus.D01G089600	Gorai.002G090400	Gotom.A01G097400	Gotom.D01G090200	Y	Y	Y
[truncated: 16,868 more rows]
