# Supplementary material for: Genomic diversifications of five Gossypium allopolyploid species and their impact on cotton improvement
Source: Nat Genet. 2020 Apr 20;52(5):525–33. doi: 10.1038/s41588-020-0614-5 (PMC7203012; doi:10.1038/s41588-020-0614-5)
Supplement: Source Data Extended Data Fig. 4 — Single-copy orthologs for phylogenetic analysis and for gene loss and gain tests among five species. [file 41588_2020_614_MOESM11_ESM.xlsx]

## Sheet: EDFig.4a
Source Data Extended Data Fig. 4a | List of 17,136 single copy ortholog (SCO) groups for analyses of molecular evolution among lineages and between subgenomes
Garboreum	GbarbadenseA	GbarbadenseD	GdarwiniiA	GdarwiniiD	GhirsutumA	GhirsutumD	GmustelinumA	GmustelinumD	Graimondii	GtomentosumA	GtomentosumD
EVM_prediction_Ga07G0006	Gobar.A07G001000	Gobar.D07G001000	Godar.A07G000200	Godar.D07G001100	Gohir.A07G000700	Gohir.D07G001100	Gomus.A07G001000	Gomus.D07G000500	Gorai.D01G000800	Gotom.A07G000400	Gotom.D07G005900
EVM_prediction_Ga07G0009	Gobar.A07G001300	Gobar.D07G001300	Godar.A07G000500	Godar.D07G001400	Gohir.A07G001000	Gohir.D07G001400	Gomus.A07G001300	Gomus.D07G000800	Gorai.D01G001100	Gotom.A07G000700	Gotom.D07G006200
EVM_prediction_Ga07G0011	Gobar.A07G001400	Gobar.D07G001400	Godar.A07G000700	Godar.D07G001500	Gohir.A07G001100	Gohir.D07G001500	Gomus.A07G001400	Gomus.D07G000900	Gorai.D01G001200	Gotom.A07G000800	Gotom.D07G006400
EVM_prediction_Ga07G0012	Gobar.A07G001500	Gobar.D07G001500	Godar.A07G000800	Godar.D07G001600	Gohir.A07G001200	Gohir.D07G001600	Gomus.A07G001500	Gomus.D07G001000	Gorai.D01G001300	Gotom.A07G000900	Gotom.D07G006500
EVM_prediction_Ga07G0013	Gobar.A07G001600	Gobar.D07G001600	Godar.A07G000900	Godar.D07G001700	Gohir.A07G001300	Gohir.D07G001700	Gomus.A07G001600	Gomus.D07G001100	Gorai.D01G001400	Gotom.A07G001000	Gotom.D07G006600
EVM_prediction_Ga07G0014	Gobar.A07G001700	Gobar.D07G001700	Godar.A07G001000	Godar.D07G001800	Gohir.A07G001400	Gohir.D07G001800	Gomus.A07G001700	Gomus.D07G001200	Gorai.D01G001500	Gotom.A07G001100	Gotom.D07G006700
EVM_prediction_Ga07G0015	Gobar.A07G001800	Gobar.D07G001800	Godar.A07G001100	Godar.D07G001900	Gohir.A07G001500	Gohir.D07G001900	Gomus.A07G001800	Gomus.D07G001300	Gorai.D01G001600	Gotom.A07G001200	Gotom.D07G006800
EVM_prediction_Ga07G0017	Gobar.A07G001900	Gobar.D07G001900	Godar.A07G001200	Godar.D07G002000	Gohir.A07G001601	Gohir.D07G002000	Gomus.A07G001900	Gomus.D07G001400	Gorai.D01G001800	Gotom.A07G001300	Gotom.D07G006900
EVM_prediction_Ga07G0018	Gobar.A07G002000	Gobar.D07G002000	Godar.A07G001300	Godar.D07G002100	Gohir.A07G001780	Gohir.D07G002100	Gomus.A07G002000	Gomus.D07G001500	Gorai.D01G001900	Gotom.A07G001400	Gotom.D07G007000
EVM_prediction_Ga07G0022	Gobar.A07G002300	Gobar.D07G002300	Godar.A07G001700	Godar.D07G002500	Gohir.A07G002000	Gohir.D07G000300	Gomus.A07G002200	Gomus.D07G001800	Gorai.D01G002200	Gotom.A07G001700	Gotom.D07G007300
EVM_prediction_Ga07G0024	Gobar.A07G002700	Gobar.D07G002500	Godar.A07G001900	Godar.D07G002700	Gohir.A07G002200	Gohir.D07G002500	Gomus.A07G002400	Gomus.D07G002000	Gorai.D01G002400	Gotom.A07G001900	Gotom.D07G007500
EVM_prediction_Ga07G0026	Gobar.A07G002900	Gobar.D07G002700	Godar.A07G002100	Godar.D07G002900	Gohir.A07G002400	Gohir.D07G002700	Gomus.A07G002600	Gomus.D07G002200	Gorai.D01G002600	Gotom.A07G002100	Gotom.D07G007700
EVM_prediction_Ga07G0033	Gobar.A07G003500	Gobar.D07G003400	Godar.A07G002700	Godar.D07G003600	Gohir.A07G003000	Gohir.D07G003300	Gomus.A07G003200	Gomus.D07G002900	Gorai.D01G003300	Gotom.A07G002800	Gotom.D07G008400
EVM_prediction_Ga07G0034	Gobar.A07G003600	Gobar.D07G003500	Godar.A07G002800	Godar.D07G003700	Gohir.A07G003100	Gohir.D07G003400	Gomus.A07G003300	Gomus.D07G003000	Gorai.D01G003400	Gotom.A07G002900	Gotom.D07G008500
EVM_prediction_Ga07G0036	Gobar.A07G004000	Gobar.D07G003800	Godar.A07G003200	Godar.D07G004100	Gohir.A07G003400	Gohir.D07G003800	Gomus.A07G003500	Gomus.D07G003300	Gorai.D01G003500	Gotom.A07G003300	Gotom.D07G008900
EVM_prediction_Ga07G0077	Gobar.A07G004600	Gobar.D07G004500	Godar.A07G007400	Godar.D07G005000	Gohir.A07G007300	Gohir.D07G004500	Gomus.A07G007300	Gomus.D07G004100	Gorai.D01G004200	Gotom.A07G007600	Gotom.D07G009900
EVM_prediction_Ga07G0075	Gobar.A07G008400	Gobar.D07G004800	Godar.A07G007100	Godar.D07G005500	Gohir.A07G007000	Gohir.D07G004900	Gomus.A07G007000	Gomus.D07G004400	Gorai.D01G004500	Gotom.A07G007300	Gotom.D07G010300
EVM_prediction_Ga07G0074	Gobar.A07G008300	Gobar.D07G004900	Godar.A07G007000	Godar.D07G005600	Gohir.A07G006900	Gohir.D07G005000	Gomus.A07G006900	Gomus.D07G004500	Gorai.D01G004600	Gotom.A07G007200	Gotom.D07G010400
EVM_prediction_Ga07G0073	Gobar.A07G008200	Gobar.D07G005000	Godar.A07G006900	Godar.D07G005700	Gohir.A07G006801	Gohir.D07G005100	Gomus.A07G006800	Gomus.D07G004600	Gorai.D01G004700	Gotom.A07G007100	Gotom.D07G010500
EVM_prediction_Ga07G0072	Gobar.A07G008100	Gobar.D07G005100	Godar.A07G006800	Godar.D07G005800	Gohir.A07G006700	Gohir.D07G005200	Gomus.A07G006700	Gomus.D07G004700	Gorai.D01G004800	Gotom.A07G007000	Gotom.D07G010600
EVM_prediction_Ga07G0071	Gobar.A07G008000	Gobar.D07G005200	Godar.A07G006700	Godar.D07G005900	Gohir.A07G006600	Gohir.D07G005400	Gomus.A07G006600	Gomus.D07G004800	Gorai.D01G004900	Gotom.A07G006900	Gotom.D07G010800
EVM_prediction_Ga07G0068	Gobar.A07G007700	Gobar.D07G005500	Godar.A07G006400	Godar.D07G006200	Gohir.A07G006400	Gohir.D07G005600	Gomus.A07G006300	Gomus.D07G005100	Gorai.D01G005200	Gotom.A07G006600	Gotom.D07G011000
EVM_prediction_Ga07G0057	Gobar.A07G006200	Gobar.D07G005700	Godar.A07G005300	Godar.D07G007300	Gohir.A07G005300	Gohir.D07G006700	Gomus.A07G005100	Gomus.D07G006200	Gorai.D01G006300	Gotom.A07G005500	Gotom.D07G012100
EVM_prediction_Ga07G0056	Gobar.A07G006100	Gobar.D07G005800	Godar.A07G005200	Godar.D07G007400	Gohir.A07G005250	Gohir.D07G006800	Gomus.A07G005000	Gomus.D07G006300	Gorai.D01G006400	Gotom.A07G005400	Gotom.D07G012200
EVM_prediction_Ga07G0055	Gobar.A07G006000	Gobar.D07G005900	Godar.A07G005100	Godar.D07G007500	Gohir.A07G005200	Gohir.D07G006900	Gomus.A07G004900	Gomus.D07G006400	Gorai.D01G006500	Gotom.A07G005300	Gotom.D07G012300
EVM_prediction_Ga07G0054	Gobar.A07G005900	Gobar.D07G006000	Godar.A07G005000	Godar.D07G007600	Gohir.A07G005100	Gohir.D07G007000	Gomus.A07G004800	Gomus.D07G006500	Gorai.D01G006600	Gotom.A07G005200	Gotom.D07G012400
EVM_prediction_Ga07G0053	Gobar.A07G005800	Gobar.D07G006100	Godar.A07G004900	Godar.D07G007700	Gohir.A07G005000	Gohir.D07G007100	Gomus.A07G004600	Gomus.D07G006600	Gorai.D01G006700	Gotom.A07G005100	Gotom.D07G012500
EVM_prediction_Ga07G0052	Gobar.A07G005700	Gobar.D07G006400	Godar.A07G004800	Godar.D07G008000	Gohir.A07G004900	Gohir.D07G007300	Gomus.A07G004500	Gomus.D07G007000	Gorai.D01G007000	Gotom.A07G005000	Gotom.D07G012800
EVM_prediction_Ga07G0051	Gobar.A07G005600	Gobar.D07G006500	Godar.A07G004700	Godar.D07G008100	Gohir.A07G004800	Gohir.D07G007400	Gomus.A07G004400	Gomus.D07G007200	Gorai.D01G007100	Gotom.A07G004900	Gotom.D07G012900
EVM_prediction_Ga07G0049	Gobar.A07G005400	Gobar.D07G006700	Godar.A07G004500	Godar.D07G008300	Gohir.A07G004600	Gohir.D07G007600	Gomus.A07G004200	Gomus.D07G007400	Gorai.D01G007300	Gotom.A07G004700	Gotom.D07G013100
EVM_prediction_Ga07G0047	Gobar.A07G005200	Gobar.D07G006900	Godar.A07G004300	Godar.D07G008500	Gohir.A07G004400	Gohir.D07G007800	Gomus.A07G004000	Gomus.D07G007600	Gorai.D01G007500	Gotom.A07G004500	Gotom.D07G013300
EVM_prediction_Ga07G0046	Gobar.A07G005100	Gobar.D07G007000	Godar.A07G004200	Godar.D07G008600	Gohir.A07G004300	Gohir.D07G007900	Gomus.A07G003900	Gomus.D07G007700	Gorai.D01G007600	Gotom.A07G004400	Gotom.D07G013400
EVM_prediction_Ga07G0084	Gobar.A07G008800	Gobar.D07G007500	Godar.A07G007900	Godar.D07G008700	Gohir.A07G007800	Gohir.D07G008300	Gomus.A07G008000	Gomus.D07G008200	Gorai.D01G008100	Gotom.A07G008100	Gotom.D07G013900
EVM_prediction_Ga07G0085	Gobar.A07G008900	Gobar.D07G007600	Godar.A07G008000	Godar.D07G008800	Gohir.A07G007901	Gohir.D07G008333	Gomus.A07G008100	Gomus.D07G008400	Gorai.D01G008200	Gotom.A07G008200	Gotom.D07G014100
EVM_prediction_Ga07G0087	Gobar.A07G009000	Gobar.D07G007700	Godar.A07G008200	Godar.D07G009000	Gohir.A07G008001	Gohir.D07G008366	Gomus.A07G008200	Gomus.D07G008500	Gorai.D01G008300	Gotom.A07G008400	Gotom.D07G014200
EVM_prediction_Ga07G0090	Gobar.A07G009200	Gobar.D07G008000	Godar.A07G008400	Godar.D07G009400	Gohir.A07G008100	Gohir.D07G008500	Gomus.A07G008400	Gomus.D07G008800	Gorai.D01G008600	Gotom.A07G008600	Gotom.D07G014400
EVM_prediction_Ga07G0091	Gobar.A07G009300	Gobar.D07G008100	Godar.A07G008500	Godar.D07G009500	Gohir.A07G008200	Gohir.D07G008600	Gomus.A07G008500	Gomus.D07G008900	Gorai.D01G008700	Gotom.A07G008700	Gotom.D07G014500
EVM_prediction_Ga07G0095	Gobar.A07G009700	Gobar.D07G008500	Godar.A07G008900	Godar.D07G009900	Gohir.A07G008600	Gohir.D07G008950	Gomus.A07G008900	Gomus.D07G009300	Gorai.D01G009100	Gotom.A07G009100	Gotom.D07G014900
EVM_prediction_Ga07G0096	Gobar.A07G009800	Gobar.D07G008600	Godar.A07G009000	Godar.D07G010000	Gohir.A07G008700	Gohir.D07G009000	Gomus.A07G009000	Gomus.D07G009400	Gorai.D01G009200	Gotom.A07G009300	Gotom.D07G015000
EVM_prediction_Ga07G0098	Gobar.A07G010000	Gobar.D07G008700	Godar.A07G009200	Godar.D07G010100	Gohir.A07G008800	Gohir.D07G009100	Gomus.A07G009100	Gomus.D07G009500	Gorai.D01G009300	Gotom.A07G009400	Gotom.D07G015100
EVM_prediction_Ga07G0099	Gobar.A07G010100	Gobar.D07G008800	Godar.A07G009400	Godar.D07G010200	Gohir.A07G008900	Gohir.D07G009200	Gomus.A07G009200	Gomus.D07G009600	Gorai.D01G009400	Gotom.A07G009500	Gotom.D07G015200
EVM_prediction_Ga07G0101	Gobar.A07G010300	Gobar.D07G009000	Godar.A07G009600	Godar.D07G010300	Gohir.A07G009100	Gohir.D07G009400	Gomus.A07G009400	Gomus.D07G009800	Gorai.D01G009600	Gotom.A07G009600	Gotom.D07G015400
EVM_prediction_Ga07G0102	Gobar.A07G010400	Gobar.D07G009100	Godar.A07G009700	Godar.D07G010400	Gohir.A07G009200	Gohir.D07G009500	Gomus.A07G009500	Gomus.D07G009900	Gorai.D01G009700	Gotom.A07G009700	Gotom.D07G015500
EVM_prediction_Ga07G0103	Gobar.A07G010500	Gobar.D07G009200	Godar.A07G009800	Godar.D07G010500	Gohir.A07G009300	Gohir.D07G009600	Gomus.A07G009600	Gomus.D07G010000	Gorai.D01G009800	Gotom.A07G009800	Gotom.D07G015600
EVM_prediction_Ga07G0104	Gobar.A07G010600	Gobar.D07G009300	Godar.A07G009900	Godar.D07G010600	Gohir.A07G009400	Gohir.D07G009700	Gomus.A07G009700	Gomus.D07G010100	Gorai.D01G009900	Gotom.A07G009900	Gotom.D07G015700
EVM_prediction_Ga07G0106	Gobar.A07G010800	Gobar.D07G009500	Godar.A07G010100	Godar.D07G010800	Gohir.A07G009500	Gohir.D07G009800	Gomus.A07G009900	Gomus.D07G010300	Gorai.D01G010100	Gotom.A07G010100	Gotom.D07G015800
EVM_prediction_Ga07G0111	Gobar.A07G011300	Gobar.D07G009900	Godar.A07G010500	Godar.D07G011100	Gohir.A07G009800	Gohir.D07G010100	Gomus.A07G010400	Gomus.D07G010600	Gorai.D01G010500	Gotom.A07G010500	Gotom.D07G016200
EVM_prediction_Ga07G0114	Gobar.A07G011600	Gobar.D07G010000	Godar.A07G010800	Godar.D07G011300	Gohir.A07G010100	Gohir.D07G010400	Gomus.A07G010700	Gomus.D07G010900	Gorai.D01G010800	Gotom.A07G010800	Gotom.D07G000200
EVM_prediction_Ga07G0115	Gobar.A07G011700	Gobar.D07G010100	Godar.A07G010900	Godar.D07G011400	Gohir.A07G010200	Gohir.D07G010500	Gomus.A07G010800	Gomus.D07G011000	Gorai.D01G010900	Gotom.A07G010900	Gotom.D07G000300
EVM_prediction_Ga07G0116	Gobar.A07G011800	Gobar.D07G010200	Godar.A07G011000	Godar.D07G011500	Gohir.A07G010300	Gohir.D07G010600	Gomus.A07G010900	Gomus.D07G011100	Gorai.D01G011000	Gotom.A07G011000	Gotom.D07G000400
EVM_prediction_Ga07G0117	Gobar.A07G011900	Gobar.D07G010300	Godar.A07G011100	Godar.D07G011600	Gohir.A07G010400	Gohir.D07G010700	Gomus.A07G011000	Gomus.D07G011200	Gorai.D01G011100	Gotom.A07G011100	Gotom.D07G000500
EVM_prediction_Ga07G0118	Gobar.A07G012000	Gobar.D07G010400	Godar.A07G011200	Godar.D07G011700	Gohir.A07G010500	Gohir.D07G010800	Gomus.A07G011200	Gomus.D07G011300	Gorai.D01G011200	Gotom.A07G011200	Gotom.D07G000600
EVM_prediction_Ga07G0119	Gobar.A07G012100	Gobar.D07G010500	Godar.A07G011300	Godar.D07G011800	Gohir.A07G010600	Gohir.D07G010900	Gomus.A07G011300	Gomus.D07G011400	Gorai.D01G011300	Gotom.A07G011300	Gotom.D07G000700
EVM_prediction_Ga07G0120	Gobar.A07G012300	Gobar.D07G010700	Godar.A07G011500	Godar.D07G012000	Gohir.A07G010800	Gohir.D07G011100	Gomus.A07G011500	Gomus.D07G011600	Gorai.D01G011500	Gotom.A07G011500	Gotom.D07G000900
EVM_prediction_Ga07G0121	Gobar.A07G012400	Gobar.D07G010800	Godar.A07G011600	Godar.D07G012100	Gohir.A07G010900	Gohir.D07G011125	Gomus.A07G011600	Gomus.D07G011700	Gorai.D01G011600	Gotom.A07G011600	Gotom.D07G001100
EVM_prediction_Ga07G0123	Gobar.A07G012600	Gobar.D07G011000	Godar.A07G011800	Godar.D07G012300	Gohir.A07G011100	Gohir.D07G011175	Gomus.A07G011800	Gomus.D07G011900	Gorai.D01G011800	Gotom.A07G011800	Gotom.D07G001300
EVM_prediction_Ga07G0125	Gobar.A07G012700	Gobar.D07G011100	Godar.A07G012000	Godar.D07G012400	Gohir.A07G011300	Gohir.D07G011200	Gomus.A07G011900	Gomus.D07G012100	Gorai.D01G011900	Gotom.A07G012000	Gotom.D07G001400
EVM_prediction_Ga07G0127	Gobar.A07G012800	Gobar.D07G011300	Godar.A07G012200	Godar.D07G012600	Gohir.A07G011500	Gohir.D07G011300	Gomus.A07G012100	Gomus.D07G012200	Gorai.D01G012000	Gotom.A07G012200	Gotom.D07G001500
EVM_prediction_Ga07G0128	Gobar.A07G012900	Gobar.D07G011400	Godar.A07G012300	Godar.D07G012700	Gohir.A07G011600	Gohir.D07G011400	Gomus.A07G012200	Gomus.D07G012300	Gorai.D01G012100	Gotom.A07G012300	Gotom.D07G001600
EVM_prediction_Ga07G0130	Gobar.A07G013100	Gobar.D07G011600	Godar.A07G012500	Godar.D07G012900	Gohir.A07G011800	Gohir.D07G011600	Gomus.A07G012400	Gomus.D07G012500	Gorai.D01G012300	Gotom.A07G012500	Gotom.D07G001800
EVM_prediction_Ga07G0131	Gobar.A07G013300	Gobar.D07G011700	Godar.A07G012600	Godar.D07G013000	Gohir.A07G011900	Gohir.D07G011700	Gomus.A07G012500	Gomus.D07G012600	Gorai.D01G012400	Gotom.A07G012600	Gotom.D07G001900
EVM_prediction_Ga07G0134	Gobar.A07G013600	Gobar.D07G012000	Godar.A07G012900	Godar.D07G013300	Gohir.A07G012200	Gohir.D07G012000	Gomus.A07G012800	Gomus.D07G012900	Gorai.D01G012700	Gotom.A07G012900	Gotom.D07G002200
EVM_prediction_Ga07G0136	Gobar.A07G013700	Gobar.D07G012100	Godar.A07G013100	Godar.D07G013500	Gohir.A07G012400	Gohir.D07G012200	Gomus.A07G013000	Gomus.D07G013100	Gorai.D01G012900	Gotom.A07G013000	Gotom.D07G002400
EVM_prediction_Ga07G0137	Gobar.A07G013800	Gobar.D07G012200	Godar.A07G013200	Godar.D07G013600	Gohir.A07G012500	Gohir.D07G012300	Gomus.A07G013100	Gomus.D07G013200	Gorai.D01G013000	Gotom.A07G013100	Gotom.D07G002500
EVM_prediction_Ga07G0138	Gobar.A07G013900	Gobar.D07G012300	Godar.A07G013300	Godar.D07G013700	Gohir.A07G012600	Gohir.D07G012400	Gomus.A07G013200	Gomus.D07G013300	Gorai.D01G013100	Gotom.A07G013200	Gotom.D07G002600
EVM_prediction_Ga07G0139	Gobar.A07G014000	Gobar.D07G012400	Godar.A07G013400	Godar.D07G013800	Gohir.A07G012700	Gohir.D07G012500	Gomus.A07G013300	Gomus.D07G013400	Gorai.D01G013200	Gotom.A07G013300	Gotom.D07G002700
EVM_prediction_Ga07G0141	Gobar.A07G014200	Gobar.D07G012600	Godar.A07G013600	Godar.D07G014000	Gohir.A07G012900	Gohir.D07G012700	Gomus.A07G013500	Gomus.D07G013600	Gorai.D01G013400	Gotom.A07G013500	Gotom.D07G002900
EVM_prediction_Ga07G0142	Gobar.A07G014300	Gobar.D07G012700	Godar.A07G013700	Godar.D07G014100	Gohir.A07G013000	Gohir.D07G012800	Gomus.A07G013600	Gomus.D07G013700	Gorai.D01G013500	Gotom.A07G013600	Gotom.D07G003000
EVM_prediction_Ga07G0143	Gobar.A07G014400	Gobar.D07G012800	Godar.A07G013800	Godar.D07G014200	Gohir.A07G013100	Gohir.D07G012900	Gomus.A07G013700	Gomus.D07G013800	Gorai.D01G013600	Gotom.A07G013700	Gotom.D07G003100
EVM_prediction_Ga07G0145	Gobar.A07G014600	Gobar.D07G013000	Godar.A07G014000	Godar.D07G014400	Gohir.A07G013300	Gohir.D07G013100	Gomus.A07G013900	Gomus.D07G014100	Gorai.D01G013800	Gotom.A07G013900	Gotom.D07G003300
EVM_prediction_Ga07G0146	Gobar.A07G014700	Gobar.D07G013100	Godar.A07G014100	Godar.D07G014500	Gohir.A07G013400	Gohir.D07G013200	Gomus.A07G014000	Gomus.D07G014200	Gorai.D01G013900	Gotom.A07G014000	Gotom.D07G003400
EVM_prediction_Ga07G0147	Gobar.A07G014800	Gobar.D07G013200	Godar.A07G014200	Godar.D07G014600	Gohir.A07G013500	Gohir.D07G013300	Gomus.A07G014100	Gomus.D07G014300	Gorai.D01G014000	Gotom.A07G014100	Gotom.D07G003500
EVM_prediction_Ga07G0149	Gobar.A07G015000	Gobar.D07G013400	Godar.A07G014400	Godar.D07G014800	Gohir.A07G013700	Gohir.D07G013500	Gomus.A07G014300	Gomus.D07G014500	Gorai.D01G014200	Gotom.A07G014300	Gotom.D07G003700
EVM_prediction_Ga07G0150	Gobar.A07G015100	Gobar.D07G013500	Godar.A07G014500	Godar.D07G014900	Gohir.A07G013800	Gohir.D07G013600	Gomus.A07G014400	Gomus.D07G014600	Gorai.D01G014300	Gotom.A07G014400	Gotom.D07G003900
EVM_prediction_Ga07G0151	Gobar.A07G015200	Gobar.D07G013600	Godar.A07G014600	Godar.D07G015000	Gohir.A07G013933	Gohir.D07G013700	Gomus.A07G014500	Gomus.D07G014700	Gorai.D01G014400	Gotom.A07G014500	Gotom.D07G004000
EVM_prediction_Ga07G0152	Gobar.A07G015300	Gobar.D07G013700	Godar.A07G014700	Godar.D07G015100	Gohir.A07G014066	Gohir.D07G013766	Gomus.A07G014600	Gomus.D07G014800	Gorai.D01G014500	Gotom.A07G014600	Gotom.D07G004100
EVM_prediction_Ga07G0154	Gobar.A07G015600	Gobar.D07G013900	Godar.A07G015000	Godar.D07G015300	Gohir.A07G014300	Gohir.D07G013900	Gomus.A07G014900	Gomus.D07G015000	Gorai.D01G014700	Gotom.A07G014900	Gotom.D07G004300
EVM_prediction_Ga07G0155	Gobar.A07G015700	Gobar.D07G014000	Godar.A07G015100	Godar.D07G015400	Gohir.A07G014400	Gohir.D07G014000	Gomus.A07G015000	Gomus.D07G015100	Gorai.D01G014800	Gotom.A07G015000	Gotom.D07G016400
EVM_prediction_Ga07G0156	Gobar.A07G015800	Gobar.D07G014100	Godar.A07G015200	Godar.D07G015500	Gohir.A07G014450	Gohir.D07G014100	Gomus.A07G015100	Gomus.D07G015200	Gorai.D01G014900	Gotom.A07G015100	Gotom.D07G016500
EVM_prediction_Ga07G0157	Gobar.A07G015900	Gobar.D07G014200	Godar.A07G015300	Godar.D07G015600	Gohir.A07G014500	Gohir.D07G014200	Gomus.A07G015200	Gomus.D07G015300	Gorai.D01G015000	Gotom.A07G015200	Gotom.D07G016600
EVM_prediction_Ga07G0159	Gobar.A07G016100	Gobar.D07G014400	Godar.A07G015500	Godar.D07G015800	Gohir.A07G014700	Gohir.D07G014400	Gomus.A07G015400	Gomus.D07G015600	Gorai.D01G015200	Gotom.A07G015400	Gotom.D07G016800
EVM_prediction_Ga07G0161	Gobar.A07G016200	Gobar.D07G014500	Godar.A07G015600	Godar.D07G015900	Gohir.A07G014800	Gohir.D07G014500	Gomus.A07G015500	Gomus.D07G015700	Gorai.D01G015300	Gotom.A07G015500	Gotom.D07G016900
EVM_prediction_Ga07G0163	Gobar.A07G016400	Gobar.D07G014700	Godar.A07G015800	Godar.D07G016100	Gohir.A07G015000	Gohir.D07G014700	Gomus.A07G015700	Gomus.D07G015900	Gorai.D01G015500	Gotom.A07G015700	Gotom.D07G017100
EVM_prediction_Ga07G0165	Gobar.A07G016700	Gobar.D07G014900	Godar.A07G016100	Godar.D07G016300	Gohir.A07G015200	Gohir.D07G014900	Gomus.A07G015900	Gomus.D07G016100	Gorai.D01G015700	Gotom.A07G015900	Gotom.D07G017300
EVM_prediction_Ga07G0168	Gobar.A07G017000	Gobar.D07G015200	Godar.A07G016400	Godar.D07G016600	Gohir.A07G015500	Gohir.D07G015200	Gomus.A07G016200	Gomus.D07G016400	Gorai.D01G016000	Gotom.A07G016200	Gotom.D07G017600
EVM_prediction_Ga07G0169	Gobar.A07G017100	Gobar.D07G015300	Godar.A07G016500	Godar.D07G016700	Gohir.A07G015600	Gohir.D07G015300	Gomus.A07G016300	Gomus.D07G016500	Gorai.D01G016100	Gotom.A07G016300	Gotom.D07G017700
EVM_prediction_Ga07G0173	Gobar.A07G017500	Gobar.D07G015400	Godar.A07G016900	Godar.D07G017100	Gohir.A07G015900	Gohir.D07G015600	Gomus.A07G016700	Gomus.D07G016800	Gorai.D01G016500	Gotom.A07G016600	Gotom.D07G018100
EVM_prediction_Ga07G0175	Gobar.A07G017700	Gobar.D07G015600	Godar.A07G017100	Godar.D07G017300	Gohir.A07G016100	Gohir.D07G015800	Gomus.A07G016900	Gomus.D07G017000	Gorai.D01G016700	Gotom.A07G016800	Gotom.D07G018300
EVM_prediction_Ga07G0176	Gobar.A07G017800	Gobar.D07G015800	Godar.A07G017200	Godar.D07G017500	Gohir.A07G016200	Gohir.D07G016000	Gomus.A07G017000	Gomus.D07G017100	Gorai.D01G016800	Gotom.A07G016900	Gotom.D07G018400
EVM_prediction_Ga07G0177	Gobar.A07G017900	Gobar.D07G015900	Godar.A07G017300	Godar.D07G017600	Gohir.A07G016300	Gohir.D07G016100	Gomus.A07G017100	Gomus.D07G017200	Gorai.D01G016900	Gotom.A07G017000	Gotom.D07G018500
EVM_prediction_Ga07G0178	Gobar.A07G018000	Gobar.D07G016000	Godar.A07G017400	Godar.D07G017700	Gohir.A07G016400	Gohir.D07G016200	Gomus.A07G017200	Gomus.D07G017300	Gorai.D01G017000	Gotom.A07G017100	Gotom.D07G018600
EVM_prediction_Ga07G0179	Gobar.A07G018100	Gobar.D07G016100	Godar.A07G017500	Godar.D07G017800	Gohir.A07G016500	Gohir.D07G016300	Gomus.A07G017300	Gomus.D07G017400	Gorai.D01G017100	Gotom.A07G017200	Gotom.D07G018700
EVM_prediction_Ga07G0180	Gobar.A07G018200	Gobar.D07G016200	Godar.A07G017600	Godar.D07G017900	Gohir.A07G016600	Gohir.D07G016400	Gomus.A07G017400	Gomus.D07G017500	Gorai.D01G017200	Gotom.A07G017300	Gotom.D07G018800
EVM_prediction_Ga07G0181	Gobar.A07G018300	Gobar.D07G016300	Godar.A07G017700	Godar.D07G018000	Gohir.A07G016700	Gohir.D07G016500	Gomus.A07G017500	Gomus.D07G017600	Gorai.D01G017300	Gotom.A07G017400	Gotom.D07G018900
EVM_prediction_Ga07G0182	Gobar.A07G018400	Gobar.D07G016400	Godar.A07G017800	Godar.D07G018100	Gohir.A07G016800	Gohir.D07G016600	Gomus.A07G017600	Gomus.D07G017700	Gorai.D01G017400	Gotom.A07G017500	Gotom.D07G019000
EVM_prediction_Ga07G0183	Gobar.A07G018500	Gobar.D07G016500	Godar.A07G017900	Godar.D07G018200	Gohir.A07G016900	Gohir.D07G016700	Gomus.A07G017700	Gomus.D07G017800	Gorai.D01G017500	Gotom.A07G017600	Gotom.D07G019100
EVM_prediction_Ga07G0184	Gobar.A07G018600	Gobar.D07G016600	Godar.A07G018000	Godar.D07G018300	Gohir.A07G017000	Gohir.D07G016800	Gomus.A07G017800	Gomus.D07G017900	Gorai.D01G017600	Gotom.A07G017700	Gotom.D07G019200
EVM_prediction_Ga07G0186	Gobar.A07G018800	Gobar.D07G016800	Godar.A07G018200	Godar.D07G018500	Gohir.A07G017200	Gohir.D07G017000	Gomus.A07G018000	Gomus.D07G018100	Gorai.D01G017800	Gotom.A07G017900	Gotom.D07G019400
EVM_prediction_Ga07G0187	Gobar.A07G018900	Gobar.D07G017000	Godar.A07G018300	Godar.D07G018700	Gohir.A07G017400	Gohir.D07G017200	Gomus.A07G018100	Gomus.D07G018300	Gorai.D01G017900	Gotom.A07G018100	Gotom.D07G019600
EVM_prediction_Ga07G0188	Gobar.A07G019000	Gobar.D07G017100	Godar.A07G018400	Godar.D07G018800	Gohir.A07G017500	Gohir.D07G017300	Gomus.A07G018200	Gomus.D07G018400	Gorai.D01G018000	Gotom.A07G018200	Gotom.D07G019700
EVM_prediction_Ga07G0190	Gobar.A07G019200	Gobar.D07G017300	Godar.A07G018600	Godar.D07G019000	Gohir.A07G017700	Gohir.D07G017500	Gomus.A07G018400	Gomus.D07G018700	Gorai.D01G018200	Gotom.A07G018400	Gotom.D07G019900
EVM_prediction_Ga07G0192	Gobar.A07G019400	Gobar.D07G017500	Godar.A07G018800	Godar.D07G019200	Gohir.A07G017900	Gohir.D07G017700	Gomus.A07G018600	Gomus.D07G018900	Gorai.D01G018400	Gotom.A07G018600	Gotom.D07G020100
EVM_prediction_Ga07G0194	Gobar.A07G019600	Gobar.D07G017800	Godar.A07G019000	Godar.D07G019500	Gohir.A07G018100	Gohir.D07G017900	Gomus.A07G018700	Gomus.D07G019200	Gorai.D01G018600	Gotom.A07G018800	Gotom.D07G020300
EVM_prediction_Ga07G0196	Gobar.A07G019700	Gobar.D07G018000	Godar.A07G019200	Godar.D07G019700	Gohir.A07G018300	Gohir.D07G018100	Gomus.A07G018800	Gomus.D07G019300	Gorai.D01G018700	Gotom.A07G019000	Gotom.D07G020500
EVM_prediction_Ga07G0197	Gobar.A07G019800	Gobar.D07G018100	Godar.A07G019400	Godar.D07G019800	Gohir.A07G018400	Gohir.D07G018200	Gomus.A07G018900	Gomus.D07G019400	Gorai.D01G018800	Gotom.A07G019100	Gotom.D07G020600
EVM_prediction_Ga07G0199	Gobar.A07G020100	Gobar.D07G018400	Godar.A07G019700	Godar.D07G020100	Gohir.A07G018600	Gohir.D07G018400	Gomus.A07G019100	Gomus.D07G019700	Gorai.D01G019100	Gotom.A07G019500	Gotom.D07G020800
EVM_prediction_Ga07G0202	Gobar.A07G020300	Gobar.D07G018500	Godar.A07G019900	Godar.D07G020300	Gohir.A07G018700	Gohir.D07G018500	Gomus.A07G019300	Gomus.D07G019800	Gorai.D01G019200	Gotom.A07G019700	Gotom.D07G020900
EVM_prediction_Ga07G0203	Gobar.A07G020400	Gobar.D07G018600	Godar.A07G020000	Godar.D07G020400	Gohir.A07G018800	Gohir.D07G018600	Gomus.A07G019400	Gomus.D07G019900	Gorai.D01G019300	Gotom.A07G019800	Gotom.D07G021000
EVM_prediction_Ga07G0204	Gobar.A07G020500	Gobar.D07G018700	Godar.A07G020100	Godar.D07G020500	Gohir.A07G018900	Gohir.D07G018700	Gomus.A07G019500	Gomus.D07G020000	Gorai.D01G019400	Gotom.A07G019900	Gotom.D07G021100
EVM_prediction_Ga07G0205	Gobar.A07G020600	Gobar.D07G018800	Godar.A07G020200	Godar.D07G020600	Gohir.A07G019000	Gohir.D07G018800	Gomus.A07G019600	Gomus.D07G020100	Gorai.D01G019500	Gotom.A07G020000	Gotom.D07G021200
EVM_prediction_Ga07G0208	Gobar.A07G020900	Gobar.D07G018900	Godar.A07G020500	Godar.D07G020900	Gohir.A07G019300	Gohir.D07G019100	Gomus.A07G019900	Gomus.D07G020400	Gorai.D01G019800	Gotom.A07G020300	Gotom.D07G021500
EVM_prediction_Ga07G0209	Gobar.A07G021000	Gobar.D07G019000	Godar.A07G020600	Godar.D07G021000	Gohir.A07G019400	Gohir.D07G019200	Gomus.A07G020000	Gomus.D07G020500	Gorai.D01G019900	Gotom.A07G020400	Gotom.D07G021600
EVM_prediction_Ga07G0210	Gobar.A07G021100	Gobar.D07G019100	Godar.A07G020700	Godar.D07G021100	Gohir.A07G019500	Gohir.D07G019300	Gomus.A07G020100	Gomus.D07G020600	Gorai.D01G020000	Gotom.A07G020500	Gotom.D07G021700
EVM_prediction_Ga07G0211	Gobar.A07G021500	Gobar.D07G019200	Godar.A07G020800	Godar.D07G021200	Gohir.A07G019600	Gohir.D07G019400	Gomus.A07G020200	Gomus.D07G020700	Gorai.D01G020100	Gotom.A07G020600	Gotom.D07G021800
EVM_prediction_Ga07G0212	Gobar.A07G021400	Gobar.D07G019300	Godar.A07G020900	Godar.D07G021300	Gohir.A07G019700	Gohir.D07G019500	Gomus.A07G020300	Gomus.D07G020800	Gorai.D01G020200	Gotom.A07G020700	Gotom.D07G021900
EVM_prediction_Ga07G0214	Gobar.A07G021200	Gobar.D07G019600	Godar.A07G021100	Godar.D07G021500	Gohir.A07G019900	Gohir.D07G019700	Gomus.A07G020500	Gomus.D07G021000	Gorai.D01G020400	Gotom.A07G020900	Gotom.D07G022100
EVM_prediction_Ga07G0215	Gobar.A07G021600	Gobar.D07G019700	Godar.A07G021200	Godar.D07G021600	Gohir.A07G020000	Gohir.D07G019800	Gomus.A07G020600	Gomus.D07G021100	Gorai.D01G020500	Gotom.A07G021000	Gotom.D07G022200
EVM_prediction_Ga07G0216	Gobar.A07G021700	Gobar.D07G019800	Godar.A07G021300	Godar.D07G021700	Gohir.A07G020200	Gohir.D07G019900	Gomus.A07G020700	Gomus.D07G021200	Gorai.D01G020600	Gotom.A07G021100	Gotom.D07G022300
EVM_prediction_Ga07G0217	Gobar.A07G021800	Gobar.D07G019900	Godar.A07G021400	Godar.D07G021800	Gohir.A07G020300	Gohir.D07G020000	Gomus.A07G020800	Gomus.D07G021300	Gorai.D01G020700	Gotom.A07G021200	Gotom.D07G022400
EVM_prediction_Ga07G0219	Gobar.A07G022000	Gobar.D07G020000	Godar.A07G021600	Godar.D07G022000	Gohir.A07G020400	Gohir.D07G020100	Gomus.A07G021000	Gomus.D07G021500	Gorai.D01G020900	Gotom.A07G021400	Gotom.D07G022600
EVM_prediction_Ga07G0220	Gobar.A07G022100	Gobar.D07G020100	Godar.A07G021700	Godar.D07G022100	Gohir.A07G020501	Gohir.D07G020200	Gomus.A07G021100	Gomus.D07G021600	Gorai.D01G021000	Gotom.A07G021500	Gotom.D07G022700
EVM_prediction_Ga07G0222	Gobar.A07G022200	Gobar.D07G020200	Godar.A07G021900	Godar.D07G022200	Gohir.A07G020600	Gohir.D07G020300	Gomus.A07G021200	Gomus.D07G021700	Gorai.D01G021100	Gotom.A07G021700	Gotom.D07G022800
EVM_prediction_Ga07G0226	Gobar.A07G022600	Gobar.D07G020600	Godar.A07G022300	Godar.D07G022600	Gohir.A07G021000	Gohir.D07G020700	Gomus.A07G021700	Gomus.D07G022100	Gorai.D01G021500	Gotom.A07G022100	Gotom.D07G023200
EVM_prediction_Ga07G0228	Gobar.A07G022700	Gobar.D07G020700	Godar.A07G022400	Godar.D07G022700	Gohir.A07G021100	Gohir.D07G020800	Gomus.A07G021800	Gomus.D07G022200	Gorai.D01G021600	Gotom.A07G022200	Gotom.D07G023300
EVM_prediction_Ga07G0229	Gobar.A07G022800	Gobar.D07G020800	Godar.A07G022500	Godar.D07G022800	Gohir.A07G021200	Gohir.D07G020900	Gomus.A07G021900	Gomus.D07G022300	Gorai.D01G021700	Gotom.A07G022300	Gotom.D07G023400
EVM_prediction_Ga07G0230	Gobar.A07G022900	Gobar.D07G020900	Godar.A07G022600	Godar.D07G022900	Gohir.A07G021300	Gohir.D07G021000	Gomus.A07G022000	Gomus.D07G022400	Gorai.D01G021800	Gotom.A07G022400	Gotom.D07G023500
EVM_prediction_Ga07G0232	Gobar.A07G023000	Gobar.D07G021000	Godar.A07G022700	Godar.D07G023000	Gohir.A07G021400	Gohir.D07G021200	Gomus.A07G022100	Gomus.D07G022500	Gorai.D01G021900	Gotom.A07G022500	Gotom.D07G023600
EVM_prediction_Ga07G0234	Gobar.A07G023200	Gobar.D07G021200	Godar.A07G022900	Godar.D07G023200	Gohir.A07G021600	Gohir.D07G021400	Gomus.A07G022300	Gomus.D07G022700	Gorai.D01G022100	Gotom.A07G022700	Gotom.D07G023800
EVM_prediction_Ga07G0235	Gobar.A07G023300	Gobar.D07G021300	Godar.A07G023000	Godar.D07G023300	Gohir.A07G021700	Gohir.D07G021500	Gomus.A07G022400	Gomus.D07G022800	Gorai.D01G022200	Gotom.A07G022800	Gotom.D07G023900
EVM_prediction_Ga07G0238	Gobar.A07G023700	Gobar.D07G021700	Godar.A07G023400	Godar.D07G023700	Gohir.A07G022025	Gohir.D07G021950	Gomus.A07G022800	Gomus.D07G023400	Gorai.D01G022600	Gotom.A07G023200	Gotom.D07G024300
EVM_prediction_Ga07G0239	Gobar.A07G023800	Gobar.D07G021800	Godar.A07G023500	Godar.D07G023800	Gohir.A07G022100	Gohir.D07G022000	Gomus.A07G022900	Gomus.D07G023500	Gorai.D01G022700	Gotom.A07G023300	Gotom.D07G024400
EVM_prediction_Ga07G0240	Gobar.A07G023900	Gobar.D07G021900	Godar.A07G023600	Godar.D07G023900	Gohir.A07G022104	Gohir.D07G022100	Gomus.A07G023000	Gomus.D07G023600	Gorai.D01G022800	Gotom.A07G023400	Gotom.D07G024500
EVM_prediction_Ga07G0241	Gobar.A07G024000	Gobar.D07G022000	Godar.A07G023700	Godar.D07G024000	Gohir.A07G022108	Gohir.D07G022300	Gomus.A07G023100	Gomus.D07G023700	Gorai.D01G022900	Gotom.A07G023500	Gotom.D07G024600
EVM_prediction_Ga07G0242	Gobar.A07G024100	Gobar.D07G022100	Godar.A07G023800	Godar.D07G024100	Gohir.A07G022112	Gohir.D07G022400	Gomus.A07G023200	Gomus.D07G023800	Gorai.D01G023000	Gotom.A07G023600	Gotom.D07G024700
EVM_prediction_Ga07G0244	Gobar.A07G024300	Gobar.D07G022300	Godar.A07G024000	Godar.D07G024300	Gohir.A07G022120	Gohir.D07G022600	Gomus.A07G023400	Gomus.D07G024000	Gorai.D01G023200	Gotom.A07G023800	Gotom.D07G024900
EVM_prediction_Ga07G0245	Gobar.A07G024400	Gobar.D07G022400	Godar.A07G024100	Godar.D07G024400	Gohir.A07G022124	Gohir.D07G022700	Gomus.A07G023500	Gomus.D07G024100	Gorai.D01G023300	Gotom.A07G023900	Gotom.D07G025000
EVM_prediction_Ga07G0251	Gobar.A07G024800	Gobar.D07G022900	Godar.A07G024500	Godar.D07G024800	Gohir.A07G022148	Gohir.D07G023100	Gomus.A07G024100	Gomus.D07G024600	Gorai.D01G023800	Gotom.A07G024300	Gotom.D07G025400
EVM_prediction_Ga07G0252	Gobar.A07G024900	Gobar.D07G023000	Godar.A07G024600	Godar.D07G024900	Gohir.A07G022152	Gohir.D07G023200	Gomus.A07G024200	Gomus.D07G024800	Gorai.D01G024000	Gotom.A07G024400	Gotom.D07G025500
EVM_prediction_Ga07G0253	Gobar.A07G025000	Gobar.D07G023100	Godar.A07G024700	Godar.D07G025000	Gohir.A07G022156	Gohir.D07G023300	Gomus.A07G024300	Gomus.D07G024900	Gorai.D01G024100	Gotom.A07G024500	Gotom.D07G025600
EVM_prediction_Ga07G0255	Gobar.A07G025100	Gobar.D07G023200	Godar.A07G024900	Godar.D07G025200	Gohir.A07G022164	Gohir.D07G023400	Gomus.A07G024400	Gomus.D07G025000	Gorai.D01G024200	Gotom.A07G024700	Gotom.D07G025700
EVM_prediction_Ga07G0256	Gobar.A07G025200	Gobar.D07G023300	Godar.A07G025000	Godar.D07G025300	Gohir.A07G022168	Gohir.D07G023500	Gomus.A07G024500	Gomus.D07G025100	Gorai.D01G024300	Gotom.A07G024800	Gotom.D07G025800
EVM_prediction_Ga07G0258	Gobar.A07G025400	Gobar.D07G023500	Godar.A07G025200	Godar.D07G025500	Gohir.A07G022176	Gohir.D07G023800	Gomus.A07G024700	Gomus.D07G025300	Gorai.D01G024500	Gotom.A07G025000	Gotom.D07G026000
EVM_prediction_Ga07G0260	Gobar.A07G025600	Gobar.D07G023900	Godar.A07G025400	Godar.D07G025800	Gohir.A07G022184	Gohir.D07G024000	Gomus.A07G024900	Gomus.D07G025600	Gorai.D01G024700	Gotom.A07G025200	Gotom.D07G026300
EVM_prediction_Ga07G0267	Gobar.A07G026600	Gobar.D07G024900	Godar.A07G026400	Godar.D07G027000	Gohir.A07G022233	Gohir.D07G024800	Gomus.A07G025900	Gomus.D07G026700	Gorai.D01G025900	Gotom.A07G026100	Gotom.D07G027300
EVM_prediction_Ga07G0268	Gobar.A07G026700	Gobar.D07G025000	Godar.A07G026500	Godar.D07G027100	Gohir.A07G022237	Gohir.D07G024900	Gomus.A07G026000	Gomus.D07G026800	Gorai.D01G026000	Gotom.A07G026200	Gotom.D07G027400
EVM_prediction_Ga07G0274	Gobar.A07G027400	Gobar.D07G025700	Godar.A07G027400	Godar.D07G027800	Gohir.A07G022261	Gohir.D07G025600	Gomus.A07G026800	Gomus.D07G027500	Gorai.D01G026700	Gotom.A07G027000	Gotom.D07G028300
EVM_prediction_Ga07G0276	Gobar.A07G027600	Gobar.D07G025900	Godar.A07G027700	Godar.D07G028000	Gohir.A07G022400	Gohir.D07G025800	Gomus.A07G027000	Gomus.D07G027700	Gorai.D01G026900	Gotom.A07G027200	Gotom.D07G028500
EVM_prediction_Ga07G0280	Gobar.A07G028000	Gobar.D07G026300	Godar.A07G028200	Godar.D07G028400	Gohir.A07G022800	Gohir.D07G026300	Gomus.A07G027400	Gomus.D07G028100	Gorai.D01G027300	Gotom.A07G027600	Gotom.D07G028900
EVM_prediction_Ga07G0281	Gobar.A07G028100	Gobar.D07G026500	Godar.A07G028300	Godar.D07G028500	Gohir.A07G022900	Gohir.D07G026500	Gomus.A07G027600	Gomus.D07G028200	Gorai.D01G027500	Gotom.A07G027700	Gotom.D07G029000
EVM_prediction_Ga07G0282	Gobar.A07G028200	Gobar.D07G026600	Godar.A07G028400	Godar.D07G028600	Gohir.A07G023000	Gohir.D07G026600	Gomus.A07G027700	Gomus.D07G028300	Gorai.D01G027600	Gotom.A07G027800	Gotom.D07G029100
EVM_prediction_Ga07G0283	Gobar.A07G028300	Gobar.D07G026700	Godar.A07G028500	Godar.D07G028700	Gohir.A07G023100	Gohir.D07G026700	Gomus.A07G027800	Gomus.D07G028400	Gorai.D01G027700	Gotom.A07G027900	Gotom.D07G029200
EVM_prediction_Ga07G0286	Gobar.A07G028500	Gobar.D07G026900	Godar.A07G028700	Godar.D07G028900	Gohir.A07G023300	Gohir.D07G026900	Gomus.A07G028000	Gomus.D07G028600	Gorai.D01G027900	Gotom.A07G028100	Gotom.D07G029400
EVM_prediction_Ga07G0287	Gobar.A07G028600	Gobar.D07G027100	Godar.A07G028800	Godar.D07G029000	Gohir.A07G023400	Gohir.D07G027000	Gomus.A07G028100	Gomus.D07G028800	Gorai.D01G028000	Gotom.A07G028200	Gotom.D07G029500
EVM_prediction_Ga07G0288	Gobar.A07G028700	Gobar.D07G027200	Godar.A07G028900	Godar.D07G029100	Gohir.A07G023500	Gohir.D07G027100	Gomus.A07G028200	Gomus.D07G028900	Gorai.D01G028100	Gotom.A07G028300	Gotom.D07G029600
EVM_prediction_Ga07G0289	Gobar.A07G028800	Gobar.D07G027300	Godar.A07G029000	Godar.D07G029200	Gohir.A07G023600	Gohir.D07G027200	Gomus.A07G028300	Gomus.D07G029000	Gorai.D01G028200	Gotom.A07G028400	Gotom.D07G029700
EVM_prediction_Ga07G0293	Gobar.A07G029100	Gobar.D07G027900	Godar.A07G029400	Godar.D07G029600	Gohir.A07G023900	Gohir.D07G027500	Gomus.A07G028700	Gomus.D07G029400	Gorai.D01G028700	Gotom.A07G028700	Gotom.D07G030000
EVM_prediction_Ga07G0295	Gobar.A07G029400	Gobar.D07G028200	Godar.A07G029700	Godar.D07G029900	Gohir.A07G024200	Gohir.D07G027800	Gomus.A07G029000	Gomus.D07G029700	Gorai.D01G029000	Gotom.A07G029000	Gotom.D07G030300
EVM_prediction_Ga07G0296	Gobar.A07G029500	Gobar.D07G028300	Godar.A07G029800	Godar.D07G030000	Gohir.A07G024250	Gohir.D07G027850	Gomus.A07G029100	Gomus.D07G029800	Gorai.D01G029100	Gotom.A07G029100	Gotom.D07G030400
EVM_prediction_Ga07G0297	Gobar.A07G029600	Gobar.D07G028400	Godar.A07G029900	Godar.D07G030100	Gohir.A07G024300	Gohir.D07G027900	Gomus.A07G029200	Gomus.D07G029900	Gorai.D01G029200	Gotom.A07G029200	Gotom.D07G030500
EVM_prediction_Ga07G0298	Gobar.A07G029700	Gobar.D07G028500	Godar.A07G030000	Godar.D07G030200	Gohir.A07G024400	Gohir.D07G028000	Gomus.A07G029300	Gomus.D07G030000	Gorai.D01G029300	Gotom.A07G029300	Gotom.D07G030600
EVM_prediction_Ga07G0299	Gobar.A07G029800	Gobar.D07G028600	Godar.A07G030100	Godar.D07G030300	Gohir.A07G024500	Gohir.D07G028100	Gomus.A07G029400	Gomus.D07G030100	Gorai.D01G029400	Gotom.A07G029400	Gotom.D07G030700
EVM_prediction_Ga07G0301	Gobar.A07G030000	Gobar.D07G028800	Godar.A07G030300	Godar.D07G030500	Gohir.A07G024700	Gohir.D07G028300	Gomus.A07G029600	Gomus.D07G030300	Gorai.D01G029600	Gotom.A07G029700	Gotom.D07G030900
EVM_prediction_Ga07G0304	Gobar.A07G030300	Gobar.D07G029000	Godar.A07G030600	Godar.D07G030700	Gohir.A07G025000	Gohir.D07G028500	Gomus.A07G029900	Gomus.D07G030500	Gorai.D01G029800	Gotom.A07G029900	Gotom.D07G031100
EVM_prediction_Ga07G0306	Gobar.A07G030500	Gobar.D07G029200	Godar.A07G030800	Godar.D07G030900	Gohir.A07G025200	Gohir.D07G028700	Gomus.A07G030100	Gomus.D07G030700	Gorai.D01G030000	Gotom.A07G030100	Gotom.D07G031300
EVM_prediction_Ga07G0309	Gobar.A07G030900	Gobar.D07G029600	Godar.A07G031200	Godar.D07G031300	Gohir.A07G025400	Gohir.D07G029100	Gomus.A07G030500	Gomus.D07G031000	Gorai.D01G030400	Gotom.A07G030500	Gotom.D07G031700
EVM_prediction_Ga07G0311	Gobar.A07G031000	Gobar.D07G029700	Godar.A07G031300	Godar.D07G031400	Gohir.A07G025500	Gohir.D07G029200	Gomus.A07G030600	Gomus.D07G031100	Gorai.D01G030500	Gotom.A07G030600	Gotom.D07G031800
EVM_prediction_Ga07G0312	Gobar.A07G031100	Gobar.D07G029800	Godar.A07G031400	Godar.D07G031600	Gohir.A07G025600	Gohir.D07G029400	Gomus.A07G030700	Gomus.D07G031300	Gorai.D01G030600	Gotom.A07G030700	Gotom.D07G032000
EVM_prediction_Ga07G0313	Gobar.A07G031200	Gobar.D07G029900	Godar.A07G031500	Godar.D07G031700	Gohir.A07G025700	Gohir.D07G029500	Gomus.A07G030800	Gomus.D07G031400	Gorai.D01G030700	Gotom.A07G030800	Gotom.D07G032100
EVM_prediction_Ga07G0329	Gobar.A07G031700	Gobar.D07G031400	Godar.A07G033000	Godar.D07G033300	Gohir.A07G026900	Gohir.D07G030900	Gomus.A07G032000	Gomus.D07G032900	Gorai.D01G032200	Gotom.A07G032200	Gotom.D07G033800
EVM_prediction_Ga07G0330	Gobar.A07G031800	Gobar.D07G031500	Godar.A07G033100	Godar.D07G033400	Gohir.A07G027000	Gohir.D07G031000	Gomus.A07G032100	Gomus.D07G033000	Gorai.D01G032300	Gotom.A07G032300	Gotom.D07G033900
EVM_prediction_Ga07G0331	Gobar.A07G031900	Gobar.D07G031600	Godar.A07G033200	Godar.D07G033500	Gohir.A07G027100	Gohir.D07G031100	Gomus.A07G032200	Gomus.D07G033100	Gorai.D01G032400	Gotom.A07G032400	Gotom.D07G034000
EVM_prediction_Ga07G0333	Gobar.A07G032100	Gobar.D07G031800	Godar.A07G033400	Godar.D07G033700	Gohir.A07G027200	Gohir.D07G031200	Gomus.A07G032300	Gomus.D07G033300	Gorai.D01G032600	Gotom.A07G032600	Gotom.D07G034200
EVM_prediction_Ga07G0335	Gobar.A07G032300	Gobar.D07G032000	Godar.A07G033600	Godar.D07G033900	Gohir.A07G027400	Gohir.D07G031400	Gomus.A07G032500	Gomus.D07G033500	Gorai.D01G032800	Gotom.A07G032800	Gotom.D07G034400
EVM_prediction_Ga07G0336	Gobar.A07G032400	Gobar.D07G032100	Godar.A07G033700	Godar.D07G034000	Gohir.A07G027500	Gohir.D07G031500	Gomus.A07G032600	Gomus.D07G033600	Gorai.D01G032900	Gotom.A07G032900	Gotom.D07G034500
EVM_prediction_Ga07G0337	Gobar.A07G032500	Gobar.D07G032200	Godar.A07G033800	Godar.D07G034100	Gohir.A07G027600	Gohir.D07G031600	Gomus.A07G032700	Gomus.D07G033700	Gorai.D01G033000	Gotom.A07G033000	Gotom.D07G034600
EVM_prediction_Ga07G0338	Gobar.A07G032600	Gobar.D07G032300	Godar.A07G033900	Godar.D07G034200	Gohir.A07G027700	Gohir.D07G031700	Gomus.A07G032800	Gomus.D07G033800	Gorai.D01G033100	Gotom.A07G033100	Gotom.D07G034700
EVM_prediction_Ga07G0339	Gobar.A07G032700	Gobar.D07G032400	Godar.A07G034000	Godar.D07G034300	Gohir.A07G027750	Gohir.D07G031800	Gomus.A07G032900	Gomus.D07G033900	Gorai.D01G033200	Gotom.A07G033200	Gotom.D07G034800
EVM_prediction_Ga07G0340	Gobar.A07G032800	Gobar.D07G032500	Godar.A07G034100	Godar.D07G034400	Gohir.A07G027800	Gohir.D07G031900	Gomus.A07G033000	Gomus.D07G034000	Gorai.D01G033300	Gotom.A07G033300	Gotom.D07G034900
EVM_prediction_Ga07G0341	Gobar.A07G032900	Gobar.D07G032600	Godar.A07G034200	Godar.D07G034500	Gohir.A07G027900	Gohir.D07G032000	Gomus.A07G033100	Gomus.D07G034100	Gorai.D01G033400	Gotom.A07G033400	Gotom.D07G035000
EVM_prediction_Ga07G0342	Gobar.A07G033000	Gobar.D07G032700	Godar.A07G034300	Godar.D07G034600	Gohir.A07G028000	Gohir.D07G032100	Gomus.A07G033200	Gomus.D07G034200	Gorai.D01G033500	Gotom.A07G033500	Gotom.D07G035100
EVM_prediction_Ga07G0343	Gobar.A07G033100	Gobar.D07G032800	Godar.A07G034400	Godar.D07G034700	Gohir.A07G028100	Gohir.D07G032200	Gomus.A07G033300	Gomus.D07G034300	Gorai.D01G033600	Gotom.A07G033600	Gotom.D07G035200
EVM_prediction_Ga07G0344	Gobar.A07G033200	Gobar.D07G032900	Godar.A07G034500	Godar.D07G034800	Gohir.A07G028200	Gohir.D07G032300	Gomus.A07G033400	Gomus.D07G034400	Gorai.D01G033700	Gotom.A07G033700	Gotom.D07G035300
EVM_prediction_Ga07G0345	Gobar.A07G033300	Gobar.D07G033000	Godar.A07G034600	Godar.D07G034900	Gohir.A07G028300	Gohir.D07G032400	Gomus.A07G033500	Gomus.D07G034500	Gorai.D01G033800	Gotom.A07G033800	Gotom.D07G035400
EVM_prediction_Ga07G0347	Gobar.A07G033500	Gobar.D07G033200	Godar.A07G034700	Godar.D07G035100	Gohir.A07G028500	Gohir.D07G032600	Gomus.A07G033700	Gomus.D07G034700	Gorai.D01G034000	Gotom.A07G034000	Gotom.D07G035600
EVM_prediction_Ga07G0348	Gobar.A07G033600	Gobar.D07G033400	Godar.A07G034800	Godar.D07G035300	Gohir.A07G028600	Gohir.D07G032700	Gomus.A07G033800	Gomus.D07G034900	Gorai.D01G034200	Gotom.A07G034100	Gotom.D07G035800
EVM_prediction_Ga07G0349	Gobar.A07G033700	Gobar.D07G033500	Godar.A07G034900	Godar.D07G035400	Gohir.A07G028675	Gohir.D07G032750	Gomus.A07G033900	Gomus.D07G035000	Gorai.D01G034300	Gotom.A07G034200	Gotom.D07G035900
EVM_prediction_Ga07G0351	Gobar.A07G033900	Gobar.D07G033700	Godar.A07G035000	Godar.D07G035600	Gohir.A07G028900	Gohir.D07G032900	Gomus.A07G034100	Gomus.D07G035200	Gorai.D01G034500	Gotom.A07G034400	Gotom.D07G036200
EVM_prediction_Ga07G0352	Gobar.A07G034000	Gobar.D07G033800	Godar.A07G035100	Godar.D07G035700	Gohir.A07G029000	Gohir.D07G033000	Gomus.A07G034200	Gomus.D07G035300	Gorai.D01G034600	Gotom.A07G034500	Gotom.D07G036300
EVM_prediction_Ga07G0357	Gobar.A07G034300	Gobar.D07G034100	Godar.A07G035500	Godar.D07G036000	Gohir.A07G029300	Gohir.D07G033300	Gomus.A07G034500	Gomus.D07G035600	Gorai.D01G034900	Gotom.A07G034800	Gotom.D07G036600
EVM_prediction_Ga07G0365	Gobar.A07G035000	Gobar.D07G034300	Godar.A07G036300	Godar.D07G036600	Gohir.A07G030100	Gohir.D07G033900	Gomus.A07G035100	Gomus.D07G036300	Gorai.D01G035500	Gotom.A07G035700	Gotom.D07G037200
EVM_prediction_Ga07G0366	Gobar.A07G035100	Gobar.D07G034500	Godar.A07G036500	Godar.D07G036800	Gohir.A07G030200	Gohir.D07G034000	Gomus.A07G035200	Gomus.D07G036400	Gorai.D01G035600	Gotom.A07G035800	Gotom.D07G037300
EVM_prediction_Ga07G0367	Gobar.A07G035200	Gobar.D07G034600	Godar.A07G036600	Godar.D07G036900	Gohir.A07G030300	Gohir.D07G034100	Gomus.A07G035300	Gomus.D07G036500	Gorai.D01G035700	Gotom.A07G035900	Gotom.D07G037400
EVM_prediction_Ga07G0374	Gobar.A07G035500	Gobar.D07G035300	Godar.A07G037200	Godar.D07G037600	Gohir.A07G030800	Gohir.D07G034700	Gomus.A07G035900	Gomus.D07G037100	Gorai.D01G036400	Gotom.A07G036500	Gotom.D07G038100
EVM_prediction_Ga07G0375	Gobar.A07G035400	Gobar.D07G035400	Godar.A07G037300	Godar.D07G037700	Gohir.A07G030900	Gohir.D07G034800	Gomus.A07G036000	Gomus.D07G037200	Gorai.D01G036500	Gotom.A07G036600	Gotom.D07G038200
EVM_prediction_Ga07G0376	Gobar.A07G035600	Gobar.D07G035500	Godar.A07G037400	Godar.D07G037800	Gohir.A07G031050	Gohir.D07G034900	Gomus.A07G036100	Gomus.D07G037300	Gorai.D01G036600	Gotom.A07G036700	Gotom.D07G038300
EVM_prediction_Ga07G0378	Gobar.A07G035700	Gobar.D07G035600	Godar.A07G037500	Godar.D07G037900	Gohir.A07G031200	Gohir.D07G035000	Gomus.A07G036200	Gomus.D07G037400	Gorai.D01G036700	Gotom.A07G036800	Gotom.D07G038400
EVM_prediction_Ga07G0382	Gobar.A07G036400	Gobar.D07G036000	Godar.A07G037900	Godar.D07G038300	Gohir.A07G031600	Gohir.D07G035400	Gomus.A07G036600	Gomus.D07G037800	Gorai.D01G037200	Gotom.A07G037200	Gotom.D07G038800
EVM_prediction_Ga07G0384	Gobar.A07G036200	Gobar.D07G036100	Godar.A07G038100	Godar.D07G038600	Gohir.A07G031900	Gohir.D07G035600	Gomus.A07G036700	Gomus.D07G038000	Gorai.D01G037500	Gotom.A07G037500	Gotom.D07G039100
EVM_prediction_Ga07G0385	Gobar.A07G036800	Gobar.D07G036200	Godar.A07G038500	Godar.D07G038800	Gohir.A07G032400	Gohir.D07G035700	Gomus.A07G036900	Gomus.D07G038100	Gorai.D01G037600	Gotom.A07G037900	Gotom.D07G039200
EVM_prediction_Ga07G0386	Gobar.A07G036900	Gobar.D07G036300	Godar.A07G038600	Godar.D07G038900	Gohir.A07G032533	Gohir.D07G035800	Gomus.A07G037000	Gomus.D07G038200	Gorai.D01G037700	Gotom.A07G038000	Gotom.D07G039300
EVM_prediction_Ga07G0387	Gobar.A07G037100	Gobar.D07G036500	Godar.A07G038900	Godar.D07G039100	Gohir.A07G032700	Gohir.D07G036000	Gomus.A07G037200	Gomus.D07G038400	Gorai.D01G037900	Gotom.A07G038200	Gotom.D07G039500
EVM_prediction_Ga07G0388	Gobar.A07G037200	Gobar.D07G036600	Godar.A07G039000	Godar.D07G039200	Gohir.A07G032800	Gohir.D07G036100	Gomus.A07G037300	Gomus.D07G038500	Gorai.D01G038000	Gotom.A07G038300	Gotom.D07G039600
EVM_prediction_Ga07G0390	Gobar.A07G037400	Gobar.D07G036900	Godar.A07G039300	Godar.D07G039600	Gohir.A07G033100	Gohir.D07G036400	Gomus.A07G037500	Gomus.D07G038900	Gorai.D01G038200	Gotom.A07G038600	Gotom.D07G039900
EVM_prediction_Ga07G0391	Gobar.A07G037500	Gobar.D07G037100	Godar.A07G039400	Godar.D07G039800	Gohir.A07G033200	Gohir.D07G036600	Gomus.A07G037700	Gomus.D07G039000	Gorai.D01G038300	Gotom.A07G038700	Gotom.D07G040100
EVM_prediction_Ga07G0394	Gobar.A07G037700	Gobar.D07G037400	Godar.A07G039600	Godar.D07G040100	Gohir.A07G033400	Gohir.D07G037000	Gomus.A07G038000	Gomus.D07G039300	Gorai.D01G038600	Gotom.A07G038900	Gotom.D07G040500
EVM_prediction_Ga07G0395	Gobar.A07G037800	Gobar.D07G037500	Godar.A07G039700	Godar.D07G040200	Gohir.A07G033500	Gohir.D07G037100	Gomus.A07G038100	Gomus.D07G039400	Gorai.D01G038700	Gotom.A07G039000	Gotom.D07G040600
EVM_prediction_Ga07G0396	Gobar.A07G037900	Gobar.D07G037600	Godar.A07G039800	Godar.D07G040300	Gohir.A07G033600	Gohir.D07G037200	Gomus.A07G038200	Gomus.D07G039500	Gorai.D01G038800	Gotom.A07G039100	Gotom.D07G040700
EVM_prediction_Ga07G0398	Gobar.A07G038100	Gobar.D07G037800	Godar.A07G040000	Godar.D07G040600	Gohir.A07G033800	Gohir.D07G037300	Gomus.A07G038400	Gomus.D07G039700	Gorai.D01G039000	Gotom.A07G039300	Gotom.D07G040900
EVM_prediction_Ga07G0400	Gobar.A07G038200	Gobar.D07G037900	Godar.A07G040100	Godar.D07G040700	Gohir.A07G033900	Gohir.D07G037400	Gomus.A07G038500	Gomus.D07G039800	Gorai.D01G039100	Gotom.A07G039400	Gotom.D07G041000
EVM_prediction_Ga07G0401	Gobar.A07G038300	Gobar.D07G038000	Godar.A07G040200	Godar.D07G040800	Gohir.A07G034000	Gohir.D07G037500	Gomus.A07G038600	Gomus.D07G039900	Gorai.D01G039200	Gotom.A07G039500	Gotom.D07G041100
EVM_prediction_Ga07G0402	Gobar.A07G038400	Gobar.D07G038100	Godar.A07G040300	Godar.D07G040900	Gohir.A07G034100	Gohir.D07G037600	Gomus.A07G038700	Gomus.D07G040100	Gorai.D01G039300	Gotom.A07G039600	Gotom.D07G041200
EVM_prediction_Ga07G0404	Gobar.A07G038500	Gobar.D07G038200	Godar.A07G040400	Godar.D07G041000	Gohir.A07G034200	Gohir.D07G037700	Gomus.A07G038800	Gomus.D07G040200	Gorai.D01G039400	Gotom.A07G039700	Gotom.D07G041300
EVM_prediction_Ga07G0405	Gobar.A07G038600	Gobar.D07G038300	Godar.A07G040500	Godar.D07G041100	Gohir.A07G034300	Gohir.D07G037800	Gomus.A07G038900	Gomus.D07G040300	Gorai.D01G039500	Gotom.A07G039800	Gotom.D07G041400
EVM_prediction_Ga07G0410	Gobar.A07G039300	Gobar.D07G038800	Godar.A07G041200	Godar.D07G041600	Gohir.A07G034700	Gohir.D07G038133	Gomus.A07G039400	Gomus.D07G040800	Gorai.D01G040000	Gotom.A07G040500	Gotom.D07G042000
EVM_prediction_Ga07G0412	Gobar.A07G039500	Gobar.D07G039000	Godar.A07G041400	Godar.D07G041800	Gohir.A07G034724	Gohir.D07G038200	Gomus.A07G039600	Gomus.D07G041000	Gorai.D01G040200	Gotom.A07G040800	Gotom.D07G042200
EVM_prediction_Ga07G0413	Gobar.A07G039600	Gobar.D07G039100	Godar.A07G041500	Godar.D07G041900	Gohir.A07G034736	Gohir.D07G038300	Gomus.A07G039700	Gomus.D07G041100	Gorai.D01G040300	Gotom.A07G040900	Gotom.D07G042300
EVM_prediction_Ga07G0415	Gobar.A07G039800	Gobar.D07G039300	Godar.A07G041700	Godar.D07G042100	Gohir.A07G034760	Gohir.D07G038500	Gomus.A07G039900	Gomus.D07G041300	Gorai.D01G040500	Gotom.A07G041100	Gotom.D07G042500
EVM_prediction_Ga07G0417	Gobar.A07G040000	Gobar.D07G039600	Godar.A07G041900	Godar.D07G042500	Gohir.A07G034784	Gohir.D07G038700	Gomus.A07G040100	Gomus.D07G041500	Gorai.D01G040700	Gotom.A07G041300	Gotom.D07G042700
EVM_prediction_Ga07G0419	Gobar.A07G040100	Gobar.D07G039800	Godar.A07G042000	Godar.D07G042700	Gohir.A07G034800	Gohir.D07G038800	Gomus.A07G040200	Gomus.D07G041700	Gorai.D01G040900	Gotom.A07G041400	Gotom.D07G042900
EVM_prediction_Ga07G0420	Gobar.A07G040200	Gobar.D07G039900	Godar.A07G042100	Godar.D07G042800	Gohir.A07G034900	Gohir.D07G038900	Gomus.A07G040300	Gomus.D07G041800	Gorai.D01G041000	Gotom.A07G041500	Gotom.D07G043000
EVM_prediction_Ga07G0421	Gobar.A07G040300	Gobar.D07G040000	Godar.A07G042200	Godar.D07G042900	Gohir.A07G035000	Gohir.D07G039000	Gomus.A07G040400	Gomus.D07G041900	Gorai.D01G041100	Gotom.A07G041600	Gotom.D07G043100
EVM_prediction_Ga07G0423	Gobar.A07G040500	Gobar.D07G040200	Godar.A07G042400	Godar.D07G043100	Gohir.A07G035200	Gohir.D07G039200	Gomus.A07G040600	Gomus.D07G042100	Gorai.D01G041300	Gotom.A07G041800	Gotom.D07G043300
EVM_prediction_Ga07G0424	Gobar.A07G040600	Gobar.D07G040300	Godar.A07G042500	Godar.D07G043200	Gohir.A07G035300	Gohir.D07G039300	Gomus.A07G040700	Gomus.D07G042200	Gorai.D01G041400	Gotom.A07G041900	Gotom.D07G043400
EVM_prediction_Ga07G0425	Gobar.A07G040700	Gobar.D07G040400	Godar.A07G042600	Godar.D07G043300	Gohir.A07G035400	Gohir.D07G039400	Gomus.A07G040800	Gomus.D07G042300	Gorai.D01G041500	Gotom.A07G042000	Gotom.D07G043500
EVM_prediction_Ga07G0427	Gobar.A07G040900	Gobar.D07G040600	Godar.A07G042800	Godar.D07G043500	Gohir.A07G035600	Gohir.D07G039600	Gomus.A07G041000	Gomus.D07G042500	Gorai.D01G041700	Gotom.A07G042200	Gotom.D07G043800
EVM_prediction_Ga07G0431	Gobar.A07G041100	Gobar.D07G040900	Godar.A07G043000	Godar.D07G043800	Gohir.A07G035800	Gohir.D07G039800	Gomus.A07G041300	Gomus.D07G042800	Gorai.D01G042000	Gotom.A07G042400	Gotom.D07G044200
EVM_prediction_Ga07G0437	Gobar.A07G041400	Gobar.D07G041200	Godar.A07G043300	Godar.D07G044100	Gohir.A07G036100	Gohir.D07G040100	Gomus.A07G041600	Gomus.D07G043200	Gorai.D01G042300	Gotom.A07G042800	Gotom.D07G044500
EVM_prediction_Ga07G0441	Gobar.A07G041600	Gobar.D07G041300	Godar.A07G043500	Godar.D07G044200	Gohir.A07G036200	Gohir.D07G040200	Gomus.A07G041800	Gomus.D07G043300	Gorai.D01G042500	Gotom.A07G042900	Gotom.D07G044600
EVM_prediction_Ga07G0442	Gobar.A07G041700	Gobar.D07G041400	Godar.A07G043600	Godar.D07G044300	Gohir.A07G036300	Gohir.D07G040300	Gomus.A07G041900	Gomus.D07G043500	Gorai.D01G042600	Gotom.A07G043000	Gotom.D07G044700
EVM_prediction_Ga07G0443	Gobar.A07G041800	Gobar.D07G041500	Godar.A07G043800	Godar.D07G044400	Gohir.A07G036400	Gohir.D07G040400	Gomus.A07G042000	Gomus.D07G043400	Gorai.D01G042700	Gotom.A07G043100	Gotom.D07G044800
EVM_prediction_Ga07G0446	Gobar.A07G041900	Gobar.D07G041900	Godar.A07G043900	Godar.D07G044700	Gohir.A07G036500	Gohir.D07G040500	Gomus.A07G042100	Gomus.D07G043700	Gorai.D01G043000	Gotom.A07G043400	Gotom.D07G045000
EVM_prediction_Ga07G0450	Gobar.A07G042300	Gobar.D07G042300	Godar.A07G044300	Godar.D07G045100	Gohir.A07G036800	Gohir.D07G040800	Gomus.A07G042500	Gomus.D07G044100	Gorai.D01G043400	Gotom.A07G043800	Gotom.D07G045500
EVM_prediction_Ga07G0451	Gobar.A07G042400	Gobar.D07G042400	Godar.A07G044400	Godar.D07G045200	Gohir.A07G036900	Gohir.D07G041100	Gomus.A07G042600	Gomus.D07G044200	Gorai.D01G043500	Gotom.A07G043900	Gotom.D07G045600
EVM_prediction_Ga07G0452	Gobar.A07G042500	Gobar.D07G042500	Godar.A07G044500	Godar.D07G045300	Gohir.A07G037000	Gohir.D07G041200	Gomus.A07G042700	Gomus.D07G044300	Gorai.D01G043600	Gotom.A07G044000	Gotom.D07G045700
EVM_prediction_Ga07G0453	Gobar.A07G042700	Gobar.D07G042600	Godar.A07G044700	Godar.D07G045400	Gohir.A07G037100	Gohir.D07G041300	Gomus.A07G042800	Gomus.D07G044400	Gorai.D01G043700	Gotom.A07G044200	Gotom.D07G045800
EVM_prediction_Ga07G0454	Gobar.A07G042800	Gobar.D07G042800	Godar.A07G044800	Godar.D07G045600	Gohir.A07G037200	Gohir.D07G041400	Gomus.A07G042900	Gomus.D07G044500	Gorai.D01G043800	Gotom.A07G044300	Gotom.D07G045900
EVM_prediction_Ga07G0455	Gobar.A07G042900	Gobar.D07G042900	Godar.A07G045000	Godar.D07G045700	Gohir.A07G037300	Gohir.D07G041500	Gomus.A07G043000	Gomus.D07G044600	Gorai.D01G043900	Gotom.A07G044400	Gotom.D07G046000
EVM_prediction_Ga07G0456	Gobar.A07G043000	Gobar.D07G043000	Godar.A07G045100	Godar.D07G045800	Gohir.A07G037400	Gohir.D07G041600	Gomus.A07G043100	Gomus.D07G044700	Gorai.D01G044000	Gotom.A07G044500	Gotom.D07G046100
EVM_prediction_Ga07G0460	Gobar.A07G043400	Gobar.D07G043300	Godar.A07G045500	Godar.D07G046100	Gohir.A07G037700	Gohir.D07G041800	Gomus.A07G043300	Gomus.D07G045000	Gorai.D01G044300	Gotom.A07G044700	Gotom.D07G046300
EVM_prediction_Ga07G0464	Gobar.A07G043700	Gobar.D07G043700	Godar.A07G045900	Godar.D07G046600	Gohir.A07G037900	Gohir.D07G042000	Gomus.A07G043700	Gomus.D07G045400	Gorai.D01G044800	Gotom.A07G045300	Gotom.D07G046700
EVM_prediction_Ga07G0470	Gobar.A07G044300	Gobar.D07G044400	Godar.A07G046500	Godar.D07G047600	Gohir.A07G038500	Gohir.D07G042600	Gomus.A07G044300	Gomus.D07G046300	Gorai.D01G045600	Gotom.A07G045900	Gotom.D07G047600
EVM_prediction_Ga07G0471	Gobar.A07G044400	Gobar.D07G044500	Godar.A07G046600	Godar.D07G047700	Gohir.A07G038600	Gohir.D07G042700	Gomus.A07G044400	Gomus.D07G046400	Gorai.D01G045700	Gotom.A07G046000	Gotom.D07G047700
EVM_prediction_Ga07G0473	Gobar.A07G044600	Gobar.D07G044700	Godar.A07G046800	Godar.D07G047900	Gohir.A07G038800	Gohir.D07G042900	Gomus.A07G044700	Gomus.D07G046600	Gorai.D01G045900	Gotom.A07G046200	Gotom.D07G047900
EVM_prediction_Ga07G0474	Gobar.A07G044700	Gobar.D07G044800	Godar.A07G046900	Godar.D07G048000	Gohir.A07G038850	Gohir.D07G043000	Gomus.A07G044800	Gomus.D07G046700	Gorai.D01G046000	Gotom.A07G046300	Gotom.D07G048000
EVM_prediction_Ga07G0475	Gobar.A07G044800	Gobar.D07G044900	Godar.A07G047000	Godar.D07G048100	Gohir.A07G038900	Gohir.D07G043100	Gomus.A07G044900	Gomus.D07G046800	Gorai.D01G046100	Gotom.A07G046400	Gotom.D07G048100
EVM_prediction_Ga07G0477	Gobar.A07G045000	Gobar.D07G045200	Godar.A07G047200	Godar.D07G048300	Gohir.A07G039100	Gohir.D07G043300	Gomus.A07G045100	Gomus.D07G047100	Gorai.D01G046300	Gotom.A07G046600	Gotom.D07G048300
EVM_prediction_Ga07G0479	Gobar.A07G045300	Gobar.D07G045600	Godar.A07G047600	Godar.D07G048800	Gohir.A07G039500	Gohir.D07G043600	Gomus.A07G045500	Gomus.D07G047500	Gorai.D01G046600	Gotom.A07G047000	Gotom.D07G048700
EVM_prediction_Ga07G0480	Gobar.A07G045400	Gobar.D07G045700	Godar.A07G047700	Godar.D07G048900	Gohir.A07G039600	Gohir.D07G043700	Gomus.A07G045600	Gomus.D07G047600	Gorai.D01G046700	Gotom.A07G047100	Gotom.D07G048800
EVM_prediction_Ga07G0481	Gobar.A07G045600	Gobar.D07G045900	Godar.A07G047900	Godar.D07G049100	Gohir.A07G039800	Gohir.D07G043900	Gomus.A07G045800	Gomus.D07G047800	Gorai.D01G047000	Gotom.A07G047300	Gotom.D07G049300
EVM_prediction_Ga07G0482	Gobar.A07G045700	Gobar.D07G046000	Godar.A07G048000	Godar.D07G049200	Gohir.A07G039900	Gohir.D07G044000	Gomus.A07G045900	Gomus.D07G047900	Gorai.D01G047100	Gotom.A07G047400	Gotom.D07G049400
EVM_prediction_Ga07G0486	Gobar.A07G046000	Gobar.D07G046200	Godar.A07G048300	Godar.D07G049400	Gohir.A07G040100	Gohir.D07G044200	Gomus.A07G046200	Gomus.D07G048100	Gorai.D01G047300	Gotom.A07G047700	Gotom.D07G049700
EVM_prediction_Ga07G0489	Gobar.A07G046300	Gobar.D07G046600	Godar.A07G048700	Godar.D07G049800	Gohir.A07G040400	Gohir.D07G044500	Gomus.A07G046500	Gomus.D07G048400	Gorai.D01G047600	Gotom.A07G048000	Gotom.D07G050000
EVM_prediction_Ga07G0490	Gobar.A07G046400	Gobar.D07G046900	Godar.A07G048800	Godar.D07G049900	Gohir.A07G040500	Gohir.D07G044700	Gomus.A07G046600	Gomus.D07G048700	Gorai.D01G047700	Gotom.A07G048100	Gotom.D07G050300
EVM_prediction_Ga07G0492	Gobar.A07G046600	Gobar.D07G047200	Godar.A07G049000	Godar.D07G050200	Gohir.A07G040700	Gohir.D07G044900	Gomus.A07G046800	Gomus.D07G048900	Gorai.D01G047900	Gotom.A07G048400	Gotom.D07G050500
EVM_prediction_Ga07G0493	Gobar.A07G046700	Gobar.D07G047300	Godar.A07G049100	Godar.D07G050300	Gohir.A07G040800	Gohir.D07G045000	Gomus.A07G046900	Gomus.D07G049000	Gorai.D01G048000	Gotom.A07G048500	Gotom.D07G050600
EVM_prediction_Ga07G0494	Gobar.A07G046800	Gobar.D07G047400	Godar.A07G049200	Godar.D07G050400	Gohir.A07G040900	Gohir.D07G045100	Gomus.A07G047000	Gomus.D07G049100	Gorai.D01G048100	Gotom.A07G048600	Gotom.D07G050700
EVM_prediction_Ga07G0495	Gobar.A07G046900	Gobar.D07G047500	Godar.A07G049300	Godar.D07G050500	Gohir.A07G041000	Gohir.D07G045200	Gomus.A07G047100	Gomus.D07G049200	Gorai.D01G048200	Gotom.A07G048700	Gotom.D07G050800
EVM_prediction_Ga07G0496	Gobar.A07G047000	Gobar.D07G047600	Godar.A07G049400	Godar.D07G050600	Gohir.A07G041100	Gohir.D07G045300	Gomus.A07G047200	Gomus.D07G049400	Gorai.D01G048300	Gotom.A07G048800	Gotom.D07G050900
EVM_prediction_Ga07G0498	Gobar.A07G047300	Gobar.D07G047800	Godar.A07G049600	Godar.D07G050800	Gohir.A07G041250	Gohir.D07G045366	Gomus.A07G047400	Gomus.D07G049500	Gorai.D01G048400	Gotom.A07G049000	Gotom.D07G051000
EVM_prediction_Ga07G0500	Gobar.A07G047500	Gobar.D07G048000	Godar.A07G049800	Godar.D07G051000	Gohir.A07G041400	Gohir.D07G045500	Gomus.A07G047600	Gomus.D07G049700	Gorai.D01G048600	Gotom.A07G049200	Gotom.D07G051200
EVM_prediction_Ga07G0501	Gobar.A07G047600	Gobar.D07G048100	Godar.A07G049900	Godar.D07G051100	Gohir.A07G041500	Gohir.D07G045600	Gomus.A07G047700	Gomus.D07G049800	Gorai.D01G048700	Gotom.A07G049300	Gotom.D07G051300
EVM_prediction_Ga07G0502	Gobar.A07G047700	Gobar.D07G048200	Godar.A07G050000	Godar.D07G051200	Gohir.A07G041600	Gohir.D07G045700	Gomus.A07G047800	Gomus.D07G049900	Gorai.D01G048800	Gotom.A07G049400	Gotom.D07G051400
EVM_prediction_Ga07G0503	Gobar.A07G047800	Gobar.D07G048300	Godar.A07G050100	Godar.D07G051300	Gohir.A07G041700	Gohir.D07G045800	Gomus.A07G047900	Gomus.D07G050000	Gorai.D01G048900	Gotom.A07G049500	Gotom.D07G051500
EVM_prediction_Ga07G0505	Gobar.A07G047900	Gobar.D07G048400	Godar.A07G050200	Godar.D07G051400	Gohir.A07G041800	Gohir.D07G045900	Gomus.A07G048000	Gomus.D07G050100	Gorai.D01G049000	Gotom.A07G049600	Gotom.D07G051600
EVM_prediction_Ga07G0507	Gobar.A07G048000	Gobar.D07G048600	Godar.A07G050400	Godar.D07G051600	Gohir.A07G041933	Gohir.D07G046050	Gomus.A07G048200	Gomus.D07G050300	Gorai.D01G049200	Gotom.A07G049800	Gotom.D07G051800
EVM_prediction_Ga07G0508	Gobar.A07G048100	Gobar.D07G048700	Godar.A07G050500	Godar.D07G051700	Gohir.A07G041966	Gohir.D07G046100	Gomus.A07G048300	Gomus.D07G050400	Gorai.D01G049300	Gotom.A07G049900	Gotom.D07G051900
EVM_prediction_Ga07G0511	Gobar.A07G048500	Gobar.D07G049100	Godar.A07G050900	Godar.D07G052000	Gohir.A07G042300	Gohir.D07G046600	Gomus.A07G048700	Gomus.D07G050800	Gorai.D01G049700	Gotom.A07G050300	Gotom.D07G052400
EVM_prediction_Ga07G0512	Gobar.A07G048600	Gobar.D07G049200	Godar.A07G051000	Godar.D07G052100	Gohir.A07G042400	Gohir.D07G046700	Gomus.A07G048800	Gomus.D07G050900	Gorai.D01G049800	Gotom.A07G050400	Gotom.D07G052500
EVM_prediction_Ga07G0513	Gobar.A07G048700	Gobar.D07G049300	Godar.A07G051100	Godar.D07G052200	Gohir.A07G042500	Gohir.D07G046800	Gomus.A07G048900	Gomus.D07G051000	Gorai.D01G049900	Gotom.A07G050500	Gotom.D07G052600
EVM_prediction_Ga07G0517	Gobar.A07G049000	Gobar.D07G049600	Godar.A07G051400	Godar.D07G052500	Gohir.A07G042800	Gohir.D07G047100	Gomus.A07G049200	Gomus.D07G051300	Gorai.D01G050200	Gotom.A07G050700	Gotom.D07G052900
EVM_prediction_Ga07G0518	Gobar.A07G049100	Gobar.D07G049700	Godar.A07G051500	Godar.D07G052700	Gohir.A07G042900	Gohir.D07G047200	Gomus.A07G049300	Gomus.D07G051400	Gorai.D01G050300	Gotom.A07G050800	Gotom.D07G053000
EVM_prediction_Ga07G0519	Gobar.A07G049300	Gobar.D07G049900	Godar.A07G051700	Godar.D07G052900	Gohir.A07G043100	Gohir.D07G047400	Gomus.A07G049500	Gomus.D07G051600	Gorai.D01G050500	Gotom.A07G051000	Gotom.D07G053200
EVM_prediction_Ga07G0522	Gobar.A07G049500	Gobar.D07G050200	Godar.A07G051900	Godar.D07G053200	Gohir.A07G043200	Gohir.D07G047600	Gomus.A07G049700	Gomus.D07G051900	Gorai.D01G050800	Gotom.A07G051200	Gotom.D07G053400
EVM_prediction_Ga07G0524	Gobar.A07G049700	Gobar.D07G050400	Godar.A07G052100	Godar.D07G053600	Gohir.A07G043400	Gohir.D07G047800	Gomus.A07G049900	Gomus.D07G052200	Gorai.D01G051000	Gotom.A07G051400	Gotom.D07G053600
EVM_prediction_Ga07G0525	Gobar.A07G049800	Gobar.D07G050500	Godar.A07G052200	Godar.D07G053700	Gohir.A07G043500	Gohir.D07G047900	Gomus.A07G050000	Gomus.D07G052300	Gorai.D01G051100	Gotom.A07G051500	Gotom.D07G053700
EVM_prediction_Ga07G0526	Gobar.A07G049900	Gobar.D07G050600	Godar.A07G052300	Godar.D07G053800	Gohir.A07G043600	Gohir.D07G048000	Gomus.A07G050100	Gomus.D07G052400	Gorai.D01G051200	Gotom.A07G051600	Gotom.D07G053800
EVM_prediction_Ga07G0527	Gobar.A07G050000	Gobar.D07G050700	Godar.A07G052400	Godar.D07G053900	Gohir.A07G043700	Gohir.D07G048100	Gomus.A07G050200	Gomus.D07G052500	Gorai.D01G051300	Gotom.A07G051700	Gotom.D07G053900
EVM_prediction_Ga07G0528	Gobar.A07G050100	Gobar.D07G050800	Godar.A07G052500	Godar.D07G054000	Gohir.A07G043800	Gohir.D07G048200	Gomus.A07G050300	Gomus.D07G052600	Gorai.D01G051400	Gotom.A07G051800	Gotom.D07G054000
EVM_prediction_Ga07G0529	Gobar.A07G050300	Gobar.D07G050900	Godar.A07G052600	Godar.D07G054100	Gohir.A07G043900	Gohir.D07G048300	Gomus.A07G050400	Gomus.D07G052700	Gorai.D01G051500	Gotom.A07G051900	Gotom.D07G054100
EVM_prediction_Ga07G0530	Gobar.A07G050400	Gobar.D07G051000	Godar.A07G052700	Godar.D07G054200	Gohir.A07G044000	Gohir.D07G048400	Gomus.A07G050500	Gomus.D07G052800	Gorai.D01G051600	Gotom.A07G052000	Gotom.D07G054200
EVM_prediction_Ga07G0531	Gobar.A07G050500	Gobar.D07G051100	Godar.A07G052800	Godar.D07G054300	Gohir.A07G044050	Gohir.D07G048500	Gomus.A07G050600	Gomus.D07G052900	Gorai.D01G051700	Gotom.A07G052100	Gotom.D07G054300
EVM_prediction_Ga07G0532	Gobar.A07G050600	Gobar.D07G051200	Godar.A07G052900	Godar.D07G054400	Gohir.A07G044100	Gohir.D07G048600	Gomus.A07G050700	Gomus.D07G053000	Gorai.D01G051800	Gotom.A07G052200	Gotom.D07G054400
EVM_prediction_Ga07G0535	Gobar.A07G050800	Gobar.D07G051400	Godar.A07G053100	Godar.D07G054600	Gohir.A07G044300	Gohir.D07G048800	Gomus.A07G050900	Gomus.D07G053200	Gorai.D01G052000	Gotom.A07G052400	Gotom.D07G054600
EVM_prediction_Ga07G0539	Gobar.A07G051200	Gobar.D07G051700	Godar.A07G053600	Godar.D07G055000	Gohir.A07G044700	Gohir.D07G049200	Gomus.A07G051300	Gomus.D07G053500	Gorai.D01G052300	Gotom.A07G052800	Gotom.D07G055000
EVM_prediction_Ga07G0540	Gobar.A07G051300	Gobar.D07G051800	Godar.A07G053700	Godar.D07G055100	Gohir.A07G044800	Gohir.D07G049300	Gomus.A07G051400	Gomus.D07G053600	Gorai.D01G052400	Gotom.A07G052900	Gotom.D07G055100
EVM_prediction_Ga07G0541	Gobar.A07G051400	Gobar.D07G051900	Godar.A07G053800	Godar.D07G055200	Gohir.A07G044900	Gohir.D07G049400	Gomus.A07G051500	Gomus.D07G053700	Gorai.D01G052500	Gotom.A07G053000	Gotom.D07G055200
EVM_prediction_Ga07G0542	Gobar.A07G051600	Gobar.D07G052000	Godar.A07G054000	Godar.D07G055300	Gohir.A07G045100	Gohir.D07G049500	Gomus.A07G051600	Gomus.D07G053800	Gorai.D01G052600	Gotom.A07G053200	Gotom.D07G055300
EVM_prediction_Ga07G0543	Gobar.A07G051700	Gobar.D07G052100	Godar.A07G054100	Godar.D07G055400	Gohir.A07G045200	Gohir.D07G049600	Gomus.A07G051700	Gomus.D07G053900	Gorai.D01G052700	Gotom.A07G053300	Gotom.D07G055400
EVM_prediction_Ga07G0544	Gobar.A07G051800	Gobar.D07G052200	Godar.A07G054200	Godar.D07G055500	Gohir.A07G045300	Gohir.D07G049700	Gomus.A07G051800	Gomus.D07G054000	Gorai.D01G052800	Gotom.A07G053400	Gotom.D07G055500
EVM_prediction_Ga07G0548	Gobar.A07G052100	Gobar.D07G052500	Godar.A07G054500	Godar.D07G055800	Gohir.A07G045600	Gohir.D07G050000	Gomus.A07G052100	Gomus.D07G054300	Gorai.D01G053100	Gotom.A07G053700	Gotom.D07G055800
EVM_prediction_Ga07G0549	Gobar.A07G052200	Gobar.D07G052600	Godar.A07G054600	Godar.D07G055900	Gohir.A07G045700	Gohir.D07G050100	Gomus.A07G052200	Gomus.D07G054400	Gorai.D01G053200	Gotom.A07G053800	Gotom.D07G055900
EVM_prediction_Ga07G0550	Gobar.A07G052300	Gobar.D07G052700	Godar.A07G054700	Godar.D07G056000	Gohir.A07G045800	Gohir.D07G050200	Gomus.A07G052300	Gomus.D07G054500	Gorai.D01G053300	Gotom.A07G053900	Gotom.D07G056000
EVM_prediction_Ga07G0553	Gobar.A07G052700	Gobar.D07G053100	Godar.A07G055100	Godar.D07G056300	Gohir.A07G046200	Gohir.D07G050500	Gomus.A07G052800	Gomus.D07G054800	Gorai.D01G053600	Gotom.A07G054300	Gotom.D07G056300
EVM_prediction_Ga07G0556	Gobar.A07G053100	Gobar.D07G053400	Godar.A07G055500	Godar.D07G056700	Gohir.A07G046500	Gohir.D07G050800	Gomus.A07G053100	Gomus.D07G055100	Gorai.D01G053900	Gotom.A07G054600	Gotom.D07G056600
EVM_prediction_Ga07G0557	Gobar.A07G053200	Gobar.D07G053500	Godar.A07G055600	Godar.D07G056800	Gohir.A07G046600	Gohir.D07G050900	Gomus.A07G053200	Gomus.D07G055200	Gorai.D01G054000	Gotom.A07G054700	Gotom.D07G056700
EVM_prediction_Ga07G0558	Gobar.A07G053300	Gobar.D07G053600	Godar.A07G055700	Godar.D07G056900	Gohir.A07G046700	Gohir.D07G051000	Gomus.A07G053300	Gomus.D07G055300	Gorai.D01G054100	Gotom.A07G054800	Gotom.D07G056800
EVM_prediction_Ga07G0560	Gobar.A07G053600	Gobar.D07G053800	Godar.A07G056000	Godar.D07G057100	Gohir.A07G046900	Gohir.D07G051200	Gomus.A07G053500	Gomus.D07G055500	Gorai.D01G054300	Gotom.A07G055000	Gotom.D07G057000
EVM_prediction_Ga07G0561	Gobar.A07G053700	Gobar.D07G053900	Godar.A07G056100	Godar.D07G057200	Gohir.A07G047000	Gohir.D07G051300	Gomus.A07G053600	Gomus.D07G055600	Gorai.D01G054400	Gotom.A07G055100	Gotom.D07G057100
EVM_prediction_Ga07G0562	Gobar.A07G053800	Gobar.D07G054000	Godar.A07G056200	Godar.D07G057300	Gohir.A07G047200	Gohir.D07G051400	Gomus.A07G053700	Gomus.D07G055700	Gorai.D01G054500	Gotom.A07G055200	Gotom.D07G057200
EVM_prediction_Ga07G0563	Gobar.A07G053900	Gobar.D07G054100	Godar.A07G056300	Godar.D07G057400	Gohir.A07G047300	Gohir.D07G051500	Gomus.A07G053800	Gomus.D07G055800	Gorai.D01G054600	Gotom.A07G055300	Gotom.D07G057300
EVM_prediction_Ga07G0564	Gobar.A07G054000	Gobar.D07G054200	Godar.A07G056400	Godar.D07G057500	Gohir.A07G047400	Gohir.D07G051600	Gomus.A07G053900	Gomus.D07G055900	Gorai.D01G054700	Gotom.A07G055400	Gotom.D07G057400
EVM_prediction_Ga07G0566	Gobar.A07G054200	Gobar.D07G054500	Godar.A07G056600	Godar.D07G057800	Gohir.A07G047600	Gohir.D07G051900	Gomus.A07G054100	Gomus.D07G056200	Gorai.D01G054900	Gotom.A07G055600	Gotom.D07G057700
EVM_prediction_Ga07G0569	Gobar.A07G054400	Gobar.D07G054600	Godar.A07G056800	Godar.D07G058000	Gohir.A07G047800	Gohir.D07G052100	Gomus.A07G054300	Gomus.D07G056400	Gorai.D01G055100	Gotom.A07G056000	Gotom.D07G057900
EVM_prediction_Ga07G0570	Gobar.A07G054500	Gobar.D07G054700	Godar.A07G056900	Godar.D07G058100	Gohir.A07G047900	Gohir.D07G052200	Gomus.A07G054400	Gomus.D07G056500	Gorai.D01G055200	Gotom.A07G056100	Gotom.D07G058000
EVM_prediction_Ga07G0571	Gobar.A07G054600	Gobar.D07G054800	Godar.A07G057000	Godar.D07G058200	Gohir.A07G048000	Gohir.D07G052300	Gomus.A07G054500	Gomus.D07G056600	Gorai.D01G055300	Gotom.A07G056200	Gotom.D07G058100
EVM_prediction_Ga07G0572	Gobar.A07G054700	Gobar.D07G054900	Godar.A07G057100	Godar.D07G058300	Gohir.A07G048100	Gohir.D07G052400	Gomus.A07G054600	Gomus.D07G056700	Gorai.D01G055400	Gotom.A07G056300	Gotom.D07G058200
EVM_prediction_Ga07G0573	Gobar.A07G054800	Gobar.D07G055000	Godar.A07G057200	Godar.D07G058400	Gohir.A07G048200	Gohir.D07G052500	Gomus.A07G054700	Gomus.D07G056800	Gorai.D01G055500	Gotom.A07G056400	Gotom.D07G058300
EVM_prediction_Ga07G0574	Gobar.A07G054900	Gobar.D07G055100	Godar.A07G057300	Godar.D07G058500	Gohir.A07G048300	Gohir.D07G052600	Gomus.A07G054800	Gomus.D07G056900	Gorai.D01G055600	Gotom.A07G056500	Gotom.D07G058400
EVM_prediction_Ga07G0575	Gobar.A07G055000	Gobar.D07G055200	Godar.A07G057400	Godar.D07G058600	Gohir.A07G048400	Gohir.D07G052700	Gomus.A07G054900	Gomus.D07G057000	Gorai.D01G055700	Gotom.A07G056600	Gotom.D07G058500
EVM_prediction_Ga07G0577	Gobar.A07G055200	Gobar.D07G055400	Godar.A07G057600	Godar.D07G058800	Gohir.A07G048600	Gohir.D07G052900	Gomus.A07G055100	Gomus.D07G057200	Gorai.D01G055900	Gotom.A07G056800	Gotom.D07G058700
EVM_prediction_Ga07G0578	Gobar.A07G055500	Gobar.D07G055700	Godar.A07G057800	Godar.D07G058900	Gohir.A07G048800	Gohir.D07G053000	Gomus.A07G055300	Gomus.D07G057500	Gorai.D01G056100	Gotom.A07G057000	Gotom.D07G058900
EVM_prediction_Ga07G0580	Gobar.A07G055700	Gobar.D07G055800	Godar.A07G058000	Godar.D07G059000	Gohir.A07G048900	Gohir.D07G053100	Gomus.A07G055800	Gomus.D07G057600	Gorai.D01G056200	Gotom.A07G057300	Gotom.D07G059000
EVM_prediction_Ga07G0582	Gobar.A07G055900	Gobar.D07G056100	Godar.A07G058200	Godar.D07G059200	Gohir.A07G049100	Gohir.D07G053400	Gomus.A07G056000	Gomus.D07G057900	Gorai.D01G056500	Gotom.A07G057500	Gotom.D07G059200
EVM_prediction_Ga07G0589	Gobar.A07G056500	Gobar.D07G056700	Godar.A07G058800	Godar.D07G059700	Gohir.A07G049700	Gohir.D07G054000	Gomus.A07G056700	Gomus.D07G058500	Gorai.D01G057100	Gotom.A07G058100	Gotom.D07G059700
EVM_prediction_Ga07G0592	Gobar.A07G056800	Gobar.D07G056900	Godar.A07G059100	Godar.D07G060000	Gohir.A07G050000	Gohir.D07G054300	Gomus.A07G057000	Gomus.D07G058700	Gorai.D01G057500	Gotom.A07G058400	Gotom.D07G059900
EVM_prediction_Ga07G0593	Gobar.A07G056900	Gobar.D07G057000	Godar.A07G059200	Godar.D07G060100	Gohir.A07G050100	Gohir.D07G054400	Gomus.A07G057300	Gomus.D07G058900	Gorai.D01G057600	Gotom.A07G058700	Gotom.D07G060000
EVM_prediction_Ga07G0594	Gobar.A07G057000	Gobar.D07G057100	Godar.A07G059300	Godar.D07G060200	Gohir.A07G050150	Gohir.D07G054500	Gomus.A07G057400	Gomus.D07G059000	Gorai.D01G057700	Gotom.A07G058900	Gotom.D07G060100
EVM_prediction_Ga07G0595	Gobar.A07G057100	Gobar.D07G057200	Godar.A07G059400	Godar.D07G060300	Gohir.A07G050200	Gohir.D07G054600	Gomus.A07G057500	Gomus.D07G059100	Gorai.D01G057800	Gotom.A07G059000	Gotom.D07G060200
EVM_prediction_Ga07G0596	Gobar.A07G057200	Gobar.D07G057300	Godar.A07G059500	Godar.D07G060400	Gohir.A07G050300	Gohir.D07G054700	Gomus.A07G057600	Gomus.D07G059200	Gorai.D01G057900	Gotom.A07G059100	Gotom.D07G060300
EVM_prediction_Ga07G0599	Gobar.A07G057500	Gobar.D07G057500	Godar.A07G059800	Godar.D07G060700	Gohir.A07G050600	Gohir.D07G055100	Gomus.A07G057900	Gomus.D07G059500	Gorai.D01G058300	Gotom.A07G059400	Gotom.D07G060600
EVM_prediction_Ga07G0600	Gobar.A07G057600	Gobar.D07G057600	Godar.A07G059900	Godar.D07G060800	Gohir.A07G050700	Gohir.D07G055200	Gomus.A07G058000	Gomus.D07G059600	Gorai.D01G058400	Gotom.A07G059500	Gotom.D07G060700
EVM_prediction_Ga07G0602	Gobar.A07G057800	Gobar.D07G057800	Godar.A07G060100	Godar.D07G061000	Gohir.A07G050900	Gohir.D07G055400	Gomus.A07G058200	Gomus.D07G059800	Gorai.D01G058600	Gotom.A07G059700	Gotom.D07G060900
EVM_prediction_Ga07G0605	Gobar.A07G058200	Gobar.D07G058100	Godar.A07G060400	Godar.D07G061300	Gohir.A07G051200	Gohir.D07G055600	Gomus.A07G058600	Gomus.D07G060100	Gorai.D01G058900	Gotom.A07G060200	Gotom.D07G061300
EVM_prediction_Ga07G0608	Gobar.A07G058400	Gobar.D07G058300	Godar.A07G060600	Godar.D07G061500	Gohir.A07G051300	Gohir.D07G055700	Gomus.A07G058900	Gomus.D07G060300	Gorai.D01G059100	Gotom.A07G060500	Gotom.D07G061400
EVM_prediction_Ga07G0609	Gobar.A07G058500	Gobar.D07G058400	Godar.A07G060700	Godar.D07G061600	Gohir.A07G051400	Gohir.D07G055800	Gomus.A07G059000	Gomus.D07G060400	Gorai.D01G059200	Gotom.A07G060600	Gotom.D07G061500
EVM_prediction_Ga07G0610	Gobar.A07G058600	Gobar.D07G058500	Godar.A07G060800	Godar.D07G061700	Gohir.A07G051500	Gohir.D07G055900	Gomus.A07G059100	Gomus.D07G060500	Gorai.D01G059300	Gotom.A07G060700	Gotom.D07G061600
EVM_prediction_Ga07G0612	Gobar.A07G058700	Gobar.D07G058600	Godar.A07G060900	Godar.D07G061800	Gohir.A07G051600	Gohir.D07G056000	Gomus.A07G059200	Gomus.D07G060600	Gorai.D01G059400	Gotom.A07G060800	Gotom.D07G061700
EVM_prediction_Ga07G0613	Gobar.A07G058800	Gobar.D07G058700	Godar.A07G061000	Godar.D07G061900	Gohir.A07G051650	Gohir.D07G056100	Gomus.A07G059300	Gomus.D07G060700	Gorai.D01G059500	Gotom.A07G060900	Gotom.D07G061800
EVM_prediction_Ga07G0614	Gobar.A07G058900	Gobar.D07G058800	Godar.A07G061100	Godar.D07G062000	Gohir.A07G051700	Gohir.D07G056200	Gomus.A07G059400	Gomus.D07G060800	Gorai.D01G059600	Gotom.A07G061000	Gotom.D07G061900
EVM_prediction_Ga07G0616	Gobar.A07G059100	Gobar.D07G059100	Godar.A07G061300	Godar.D07G062300	Gohir.A07G051900	Gohir.D07G056400	Gomus.A07G059600	Gomus.D07G061100	Gorai.D01G059900	Gotom.A07G061200	Gotom.D07G062000
EVM_prediction_Ga07G0617	Gobar.A07G059200	Gobar.D07G059200	Godar.A07G061400	Godar.D07G062400	Gohir.A07G052000	Gohir.D07G056500	Gomus.A07G059700	Gomus.D07G061200	Gorai.D01G060000	Gotom.A07G061300	Gotom.D07G062100
EVM_prediction_Ga07G0618	Gobar.A07G059300	Gobar.D07G059300	Godar.A07G061500	Godar.D07G062500	Gohir.A07G052100	Gohir.D07G056600	Gomus.A07G059800	Gomus.D07G061300	Gorai.D01G060100	Gotom.A07G061400	Gotom.D07G062200
EVM_prediction_Ga07G0620	Gobar.A07G059500	Gobar.D07G059500	Godar.A07G061700	Godar.D07G062700	Gohir.A07G052300	Gohir.D07G056800	Gomus.A07G060000	Gomus.D07G061500	Gorai.D01G060300	Gotom.A07G061600	Gotom.D07G062400
EVM_prediction_Ga07G0621	Gobar.A07G059600	Gobar.D07G059600	Godar.A07G061800	Godar.D07G062800	Gohir.A07G052400	Gohir.D07G056900	Gomus.A07G060100	Gomus.D07G061600	Gorai.D01G060400	Gotom.A07G061700	Gotom.D07G062500
EVM_prediction_Ga07G0626	Gobar.A07G059900	Gobar.D07G059800	Godar.A07G062100	Godar.D07G063000	Gohir.A07G052700	Gohir.D07G057100	Gomus.A07G060400	Gomus.D07G061800	Gorai.D01G060600	Gotom.A07G062000	Gotom.D07G062700
EVM_prediction_Ga07G0623	Gobar.A07G060200	Gobar.D07G060000	Godar.A07G062500	Godar.D07G063200	Gohir.A07G052900	Gohir.D07G057300	Gomus.A07G060800	Gomus.D07G062000	Gorai.D01G060800	Gotom.A07G062300	Gotom.D07G063000
EVM_prediction_Ga07G0622	Gobar.A07G060300	Gobar.D07G060100	Godar.A07G062600	Godar.D07G063300	Gohir.A07G053000	Gohir.D07G057400	Gomus.A07G060900	Gomus.D07G062100	Gorai.D01G060900	Gotom.A07G062400	Gotom.D07G063100
EVM_prediction_Ga07G0628	Gobar.A07G060400	Gobar.D07G060200	Godar.A07G062700	Godar.D07G063400	Gohir.A07G053100	Gohir.D07G057500	Gomus.A07G061000	Gomus.D07G062200	Gorai.D01G061000	Gotom.A07G062500	Gotom.D07G063200
EVM_prediction_Ga07G0631	Gobar.A07G060700	Gobar.D07G060500	Godar.A07G063000	Godar.D07G063700	Gohir.A07G053400	Gohir.D07G057800	Gomus.A07G061300	Gomus.D07G062500	Gorai.D01G061300	Gotom.A07G062800	Gotom.D07G063500
EVM_prediction_Ga07G0632	Gobar.A07G060800	Gobar.D07G060600	Godar.A07G063100	Godar.D07G063800	Gohir.A07G053500	Gohir.D07G057900	Gomus.A07G061400	Gomus.D07G062600	Gorai.D01G061400	Gotom.A07G062900	Gotom.D07G063600
EVM_prediction_Ga07G0635	Gobar.A07G061100	Gobar.D07G060900	Godar.A07G063400	Godar.D07G064100	Gohir.A07G053800	Gohir.D07G058200	Gomus.A07G061700	Gomus.D07G063000	Gorai.D01G061700	Gotom.A07G063200	Gotom.D07G063900
EVM_prediction_Ga07G0636	Gobar.A07G061200	Gobar.D07G061000	Godar.A07G063500	Godar.D07G064200	Gohir.A07G053900	Gohir.D07G058300	Gomus.A07G061800	Gomus.D07G063100	Gorai.D01G061800	Gotom.A07G063300	Gotom.D07G064000
EVM_prediction_Ga07G0637	Gobar.A07G061300	Gobar.D07G061100	Godar.A07G063600	Godar.D07G064300	Gohir.A07G054000	Gohir.D07G058400	Gomus.A07G061900	Gomus.D07G063200	Gorai.D01G061900	Gotom.A07G063500	Gotom.D07G064100
EVM_prediction_Ga07G0638	Gobar.A07G061400	Gobar.D07G061200	Godar.A07G063700	Godar.D07G064400	Gohir.A07G054100	Gohir.D07G058500	Gomus.A07G062000	Gomus.D07G063300	Gorai.D01G062000	Gotom.A07G063600	Gotom.D07G064200
EVM_prediction_Ga07G0640	Gobar.A07G061500	Gobar.D07G061300	Godar.A07G063800	Godar.D07G064500	Gohir.A07G054300	Gohir.D07G058600	Gomus.A07G062100	Gomus.D07G063400	Gorai.D01G062100	Gotom.A07G063800	Gotom.D07G064400
EVM_prediction_Ga07G0641	Gobar.A07G061600	Gobar.D07G061400	Godar.A07G063900	Godar.D07G064600	Gohir.A07G054400	Gohir.D07G058700	Gomus.A07G062200	Gomus.D07G063500	Gorai.D01G062200	Gotom.A07G063900	Gotom.D07G064500
EVM_prediction_Ga07G0642	Gobar.A07G061700	Gobar.D07G061500	Godar.A07G064000	Godar.D07G064700	Gohir.A07G054500	Gohir.D07G058900	Gomus.A07G062300	Gomus.D07G063600	Gorai.D01G062300	Gotom.A07G064000	Gotom.D07G064600
EVM_prediction_Ga07G0650	Gobar.A07G062100	Gobar.D07G062200	Godar.A07G064800	Godar.D07G065400	Gohir.A07G055100	Gohir.D07G059400	Gomus.A07G062900	Gomus.D07G064300	Gorai.D01G062900	Gotom.A07G064500	Gotom.D07G065200
EVM_prediction_Ga07G0651	Gobar.A07G062200	Gobar.D07G062300	Godar.A07G064900	Godar.D07G065500	Gohir.A07G055200	Gohir.D07G059500	Gomus.A07G063000	Gomus.D07G064400	Gorai.D01G063000	Gotom.A07G064600	Gotom.D07G065400
EVM_prediction_Ga07G0653	Gobar.A07G062400	Gobar.D07G062500	Godar.A07G065100	Godar.D07G065700	Gohir.A07G055400	Gohir.D07G059700	Gomus.A07G063200	Gomus.D07G064600	Gorai.D01G063200	Gotom.A07G064800	Gotom.D07G065700
EVM_prediction_Ga07G0659	Gobar.A07G062700	Gobar.D07G063000	Godar.A07G065500	Godar.D07G066100	Gohir.A07G055900	Gohir.D07G060100	Gomus.A07G063600	Gomus.D07G065000	Gorai.D01G063800	Gotom.A07G065500	Gotom.D07G066200
EVM_prediction_Ga07G0661	Gobar.A07G062800	Gobar.D07G063200	Godar.A07G065600	Godar.D07G066300	Gohir.A07G056000	Gohir.D07G060300	Gomus.A07G063700	Gomus.D07G065200	Gorai.D01G064000	Gotom.A07G065700	Gotom.D07G066400
EVM_prediction_Ga07G0662	Gobar.A07G062900	Gobar.D07G063300	Godar.A07G065700	Godar.D07G066400	Gohir.A07G056100	Gohir.D07G060400	Gomus.A07G063800	Gomus.D07G065300	Gorai.D01G064100	Gotom.A07G065800	Gotom.D07G066500
EVM_prediction_Ga07G0663	Gobar.A07G063000	Gobar.D07G063400	Godar.A07G065800	Godar.D07G066500	Gohir.A07G056150	Gohir.D07G060450	Gomus.A07G063900	Gomus.D07G065400	Gorai.D01G064200	Gotom.A07G065900	Gotom.D07G066600
EVM_prediction_Ga07G0665	Gobar.A07G063200	Gobar.D07G063700	Godar.A07G066100	Godar.D07G066800	Gohir.A07G056400	Gohir.D07G060700	Gomus.A07G064100	Gomus.D07G065800	Gorai.D01G064400	Gotom.A07G066200	Gotom.D07G066900
EVM_prediction_Ga07G0666	Gobar.A07G063300	Gobar.D07G063800	Godar.A07G066200	Godar.D07G066900	Gohir.A07G056500	Gohir.D07G060800	Gomus.A07G064200	Gomus.D07G065900	Gorai.D01G064500	Gotom.A07G066300	Gotom.D07G067000
EVM_prediction_Ga07G0668	Gobar.A07G063500	Gobar.D07G064000	Godar.A07G066400	Godar.D07G067100	Gohir.A07G056700	Gohir.D07G061000	Gomus.A07G064400	Gomus.D07G066100	Gorai.D01G064700	Gotom.A07G066500	Gotom.D07G067200
EVM_prediction_Ga07G0670	Gobar.A07G063700	Gobar.D07G064200	Godar.A07G066700	Godar.D07G067300	Gohir.A07G056900	Gohir.D07G061200	Gomus.A07G064600	Gomus.D07G066300	Gorai.D01G064900	Gotom.A07G066800	Gotom.D07G067400
EVM_prediction_Ga07G0671	Gobar.A07G063800	Gobar.D07G064300	Godar.A07G066800	Godar.D07G067400	Gohir.A07G057000	Gohir.D07G061300	Gomus.A07G064700	Gomus.D07G066400	Gorai.D01G065000	Gotom.A07G066900	Gotom.D07G067500
EVM_prediction_Ga07G0672	Gobar.A07G063900	Gobar.D07G064400	Godar.A07G066900	Godar.D07G067500	Gohir.A07G057100	Gohir.D07G061400	Gomus.A07G064800	Gomus.D07G066500	Gorai.D01G065100	Gotom.A07G067000	Gotom.D07G067600
EVM_prediction_Ga07G0674	Gobar.A07G064100	Gobar.D07G064600	Godar.A07G067100	Godar.D07G067700	Gohir.A07G057200	Gohir.D07G061600	Gomus.A07G065000	Gomus.D07G066700	Gorai.D01G065300	Gotom.A07G067200	Gotom.D07G067800
EVM_prediction_Ga07G0676	Gobar.A07G064300	Gobar.D07G064800	Godar.A07G067300	Godar.D07G067900	Gohir.A07G057250	Gohir.D07G061800	Gomus.A07G065300	Gomus.D07G066900	Gorai.D01G065500	Gotom.A07G067400	Gotom.D07G068000
EVM_prediction_Ga07G0677	Gobar.A07G064400	Gobar.D07G064900	Godar.A07G067400	Godar.D07G068000	Gohir.A07G057300	Gohir.D07G061900	Gomus.A07G065400	Gomus.D07G067000	Gorai.D01G065600	Gotom.A07G067500	Gotom.D07G068100
EVM_prediction_Ga07G0678	Gobar.A07G064500	Gobar.D07G065000	Godar.A07G067500	Godar.D07G068100	Gohir.A07G057400	Gohir.D07G062000	Gomus.A07G065500	Gomus.D07G067100	Gorai.D01G065700	Gotom.A07G067600	Gotom.D07G068200
EVM_prediction_Ga07G0681	Gobar.A07G064600	Gobar.D07G065300	Godar.A07G067600	Godar.D07G068400	Gohir.A07G057500	Gohir.D07G062300	Gomus.A07G065600	Gomus.D07G067400	Gorai.D01G065800	Gotom.A07G067700	Gotom.D07G068500
EVM_prediction_Ga07G0682	Gobar.A07G064700	Gobar.D07G065400	Godar.A07G067700	Godar.D07G068500	Gohir.A07G057600	Gohir.D07G062400	Gomus.A07G065700	Gomus.D07G067500	Gorai.D01G065900	Gotom.A07G067800	Gotom.D07G068600
EVM_prediction_Ga07G0683	Gobar.A07G064800	Gobar.D07G065500	Godar.A07G067800	Godar.D07G068600	Gohir.A07G057700	Gohir.D07G062500	Gomus.A07G065800	Gomus.D07G067600	Gorai.D01G066000	Gotom.A07G067900	Gotom.D07G068700
EVM_prediction_Ga07G0684	Gobar.A07G064900	Gobar.D07G065600	Godar.A07G067900	Godar.D07G068700	Gohir.A07G057800	Gohir.D07G062600	Gomus.A07G065900	Gomus.D07G067700	Gorai.D01G066100	Gotom.A07G068000	Gotom.D07G068800
EVM_prediction_Ga07G0685	Gobar.A07G065000	Gobar.D07G065700	Godar.A07G068000	Godar.D07G068800	Gohir.A07G057900	Gohir.D07G062700	Gomus.A07G066000	Gomus.D07G067800	Gorai.D01G066200	Gotom.A07G068100	Gotom.D07G068900
EVM_prediction_Ga07G0690	Gobar.A07G065200	Gobar.D07G066000	Godar.A07G068200	Godar.D07G069100	Gohir.A07G058100	Gohir.D07G062900	Gomus.A07G066300	Gomus.D07G068100	Gorai.D01G066400	Gotom.A07G068500	Gotom.D07G069200
EVM_prediction_Ga07G0692	Gobar.A07G065500	Gobar.D07G066200	Godar.A07G068400	Godar.D07G069400	Gohir.A07G058300	Gohir.D07G063100	Gomus.A07G066500	Gomus.D07G068300	Gorai.D01G066600	Gotom.A07G068700	Gotom.D07G069400
EVM_prediction_Ga07G0694	Gobar.A07G065700	Gobar.D07G066400	Godar.A07G068600	Godar.D07G069600	Gohir.A07G058500	Gohir.D07G063400	Gomus.A07G066700	Gomus.D07G068500	Gorai.D01G066900	Gotom.A07G068900	Gotom.D07G069600
EVM_prediction_Ga07G0696	Gobar.A07G065900	Gobar.D07G066600	Godar.A07G068800	Godar.D07G069800	Gohir.A07G058700	Gohir.D07G063600	Gomus.A07G066900	Gomus.D07G068700	Gorai.D01G067100	Gotom.A07G069100	Gotom.D07G069800
EVM_prediction_Ga07G0698	Gobar.A07G066100	Gobar.D07G066700	Godar.A07G069000	Godar.D07G070000	Gohir.A07G058832	Gohir.D07G063700	Gomus.A07G067100	Gomus.D07G068900	Gorai.D01G067300	Gotom.A07G069300	Gotom.D07G070000
EVM_prediction_Ga07G0702	Gobar.A07G066400	Gobar.D07G067100	Godar.A07G069300	Godar.D07G070400	Gohir.A07G059300	Gohir.D07G064100	Gomus.A07G067600	Gomus.D07G069400	Gorai.D01G067600	Gotom.A07G069600	Gotom.D07G070400
EVM_prediction_Ga07G0703	Gobar.A07G066500	Gobar.D07G067200	Godar.A07G069400	Godar.D07G070500	Gohir.A07G059400	Gohir.D07G064200	Gomus.A07G067700	Gomus.D07G069500	Gorai.D01G067700	Gotom.A07G069700	Gotom.D07G070500
EVM_prediction_Ga07G0704	Gobar.A07G066600	Gobar.D07G067400	Godar.A07G069500	Godar.D07G070700	Gohir.A07G059500	Gohir.D07G064300	Gomus.A07G067800	Gomus.D07G069600	Gorai.D01G067900	Gotom.A07G069800	Gotom.D07G070600
EVM_prediction_Ga07G0705	Gobar.A07G066800	Gobar.D07G067500	Godar.A07G069700	Godar.D07G070800	Gohir.A07G059700	Gohir.D07G064400	Gomus.A07G067900	Gomus.D07G069700	Gorai.D01G068000	Gotom.A07G070000	Gotom.D07G070700
EVM_prediction_Ga07G0706	Gobar.A07G067200	Gobar.D07G067600	Godar.A07G070100	Godar.D07G070900	Gohir.A07G059900	Gohir.D07G064500	Gomus.A07G068100	Gomus.D07G069800	Gorai.D01G068100	Gotom.A07G070200	Gotom.D07G070800
EVM_prediction_Ga07G0708	Gobar.A07G067500	Gobar.D07G067800	Godar.A07G070400	Godar.D07G071100	Gohir.A07G060100	Gohir.D07G064800	Gomus.A07G068300	Gomus.D07G070000	Gorai.D01G068300	Gotom.A07G070400	Gotom.D07G071000
EVM_prediction_Ga07G0710	Gobar.A07G067600	Gobar.D07G067900	Godar.A07G070500	Godar.D07G071200	Gohir.A07G060200	Gohir.D07G064900	Gomus.A07G068400	Gomus.D07G070100	Gorai.D01G068400	Gotom.A07G070500	Gotom.D07G071100
EVM_prediction_Ga07G0713	Gobar.A07G067800	Gobar.D07G068100	Godar.A07G070700	Godar.D07G071400	Gohir.A07G060400	Gohir.D07G065100	Gomus.A07G068600	Gomus.D07G070300	Gorai.D01G068600	Gotom.A07G070700	Gotom.D07G071300
EVM_prediction_Ga07G0714	Gobar.A07G067900	Gobar.D07G068200	Godar.A07G070800	Godar.D07G071500	Gohir.A07G060500	Gohir.D07G065200	Gomus.A07G068700	Gomus.D07G070500	Gorai.D01G068700	Gotom.A07G070800	Gotom.D07G071400
EVM_prediction_Ga07G0715	Gobar.A07G068000	Gobar.D07G068300	Godar.A07G071100	Godar.D07G071600	Gohir.A07G060700	Gohir.D07G065400	Gomus.A07G068900	Gomus.D07G070600	Gorai.D01G068900	Gotom.A07G071000	Gotom.D07G071500
EVM_prediction_Ga07G0717	Gobar.A07G068200	Gobar.D07G068500	Godar.A07G071300	Godar.D07G071800	Gohir.A07G060900	Gohir.D07G065600	Gomus.A07G069100	Gomus.D07G070800	Gorai.D01G069100	Gotom.A07G071200	Gotom.D07G071800
EVM_prediction_Ga07G0718	Gobar.A07G068400	Gobar.D07G068800	Godar.A07G071500	Godar.D07G072100	Gohir.A07G061100	Gohir.D07G065800	Gomus.A07G069300	Gomus.D07G071100	Gorai.D01G069400	Gotom.A07G071400	Gotom.D07G072100
EVM_prediction_Ga07G0719	Gobar.A07G068500	Gobar.D07G068900	Godar.A07G071600	Godar.D07G072200	Gohir.A07G061200	Gohir.D07G065900	Gomus.A07G069400	Gomus.D07G071200	Gorai.D01G069500	Gotom.A07G071500	Gotom.D07G072200
EVM_prediction_Ga07G0722	Gobar.A07G068800	Gobar.D07G069100	Godar.A07G071900	Godar.D07G072400	Gohir.A07G061400	Gohir.D07G066100	Gomus.A07G069700	Gomus.D07G071400	Gorai.D01G069700	Gotom.A07G071800	Gotom.D07G072400
EVM_prediction_Ga07G0723	Gobar.A07G069000	Gobar.D07G069200	Godar.A07G072100	Godar.D07G072500	Gohir.A07G061500	Gohir.D07G066200	Gomus.A07G069800	Gomus.D07G071500	Gorai.D01G069800	Gotom.A07G071900	Gotom.D07G072500
EVM_prediction_Ga07G0725	Gobar.A07G069100	Gobar.D07G069300	Godar.A07G072200	Godar.D07G072600	Gohir.A07G061600	Gohir.D07G066300	Gomus.A07G069900	Gomus.D07G071600	Gorai.D01G069900	Gotom.A07G072000	Gotom.D07G072600
EVM_prediction_Ga07G0728	Gobar.A07G069300	Gobar.D07G069500	Godar.A07G072400	Godar.D07G072800	Gohir.A07G061750	Gohir.D07G066450	Gomus.A07G070100	Gomus.D07G071800	Gorai.D01G070100	Gotom.A07G072300	Gotom.D07G072800
EVM_prediction_Ga07G0729	Gobar.A07G069400	Gobar.D07G069600	Godar.A07G072500	Godar.D07G072900	Gohir.A07G061800	Gohir.D07G066500	Gomus.A07G070200	Gomus.D07G071900	Gorai.D01G070200	Gotom.A07G072400	Gotom.D07G072900
EVM_prediction_Ga05G3015	Gobar.A07G069500	Gobar.D07G069700	Godar.A07G072600	Godar.D07G073000	Gohir.A07G061900	Gohir.D07G066600	Gomus.A07G070300	Gomus.D07G072000	Gorai.D01G070300	Gotom.A07G072500	Gotom.D07G073000
EVM_prediction_Ga07G0730	Gobar.A07G070000	Gobar.D07G070000	Godar.A07G073300	Godar.D07G073300	Gohir.A07G062300	Gohir.D07G066900	Gomus.A07G070700	Gomus.D07G072200	Gorai.D01G070500	Gotom.A07G072900	Gotom.D07G073300
EVM_prediction_Ga07G0731	Gobar.A07G070100	Gobar.D07G070100	Godar.A07G073400	Godar.D07G073400	Gohir.A07G062400	Gohir.D07G067000	Gomus.A07G070800	Gomus.D07G072300	Gorai.D01G070600	Gotom.A07G073000	Gotom.D07G073400
EVM_prediction_Ga07G0733	Gobar.A07G070300	Gobar.D07G070300	Godar.A07G073600	Godar.D07G073600	Gohir.A07G062600	Gohir.D07G067200	Gomus.A07G071000	Gomus.D07G072500	Gorai.D01G070800	Gotom.A07G073200	Gotom.D07G073600
EVM_prediction_Ga07G0734	Gobar.A07G070400	Gobar.D07G070400	Godar.A07G073700	Godar.D07G073700	Gohir.A07G062700	Gohir.D07G067300	Gomus.A07G071100	Gomus.D07G072600	Gorai.D01G070900	Gotom.A07G073300	Gotom.D07G073700
EVM_prediction_Ga07G0735	Gobar.A07G070500	Gobar.D07G070500	Godar.A07G073800	Godar.D07G073800	Gohir.A07G062800	Gohir.D07G067400	Gomus.A07G071200	Gomus.D07G072700	Gorai.D01G071000	Gotom.A07G073400	Gotom.D07G073800
EVM_prediction_Ga07G0736	Gobar.A07G070600	Gobar.D07G070600	Godar.A07G073900	Godar.D07G073900	Gohir.A07G062900	Gohir.D07G067500	Gomus.A07G071300	Gomus.D07G072800	Gorai.D01G071100	Gotom.A07G073500	Gotom.D07G073900
EVM_prediction_Ga07G0737	Gobar.A07G070700	Gobar.D07G070700	Godar.A07G074000	Godar.D07G074000	Gohir.A07G063000	Gohir.D07G067600	Gomus.A07G071400	Gomus.D07G072900	Gorai.D01G071200	Gotom.A07G073600	Gotom.D07G074000
EVM_prediction_Ga07G0738	Gobar.A07G070800	Gobar.D07G070800	Godar.A07G074100	Godar.D07G074100	Gohir.A07G063100	Gohir.D07G067800	Gomus.A07G071500	Gomus.D07G073000	Gorai.D01G071300	Gotom.A07G073700	Gotom.D07G074100
EVM_prediction_Ga07G0739	Gobar.A07G070900	Gobar.D07G070900	Godar.A07G074200	Godar.D07G074200	Gohir.A07G063200	Gohir.D07G067900	Gomus.A07G071600	Gomus.D07G073100	Gorai.D01G071400	Gotom.A07G073800	Gotom.D07G074200
EVM_prediction_Ga07G0740	Gobar.A07G071000	Gobar.D07G071000	Godar.A07G074300	Godar.D07G074300	Gohir.A07G063300	Gohir.D07G068000	Gomus.A07G071700	Gomus.D07G073200	Gorai.D01G071500	Gotom.A07G073900	Gotom.D07G074300
EVM_prediction_Ga07G0741	Gobar.A07G071100	Gobar.D07G071100	Godar.A07G074400	Godar.D07G074400	Gohir.A07G063400	Gohir.D07G068100	Gomus.A07G071800	Gomus.D07G073300	Gorai.D01G071600	Gotom.A07G074000	Gotom.D07G074400
EVM_prediction_Ga07G0742	Gobar.A07G071200	Gobar.D07G071200	Godar.A07G074500	Godar.D07G074500	Gohir.A07G063500	Gohir.D07G068200	Gomus.A07G071900	Gomus.D07G073400	Gorai.D01G071700	Gotom.A07G074100	Gotom.D07G074500
EVM_prediction_Ga07G0744	Gobar.A07G071300	Gobar.D07G071300	Godar.A07G074700	Godar.D07G074600	Gohir.A07G063600	Gohir.D07G068300	Gomus.A07G072100	Gomus.D07G073500	Gorai.D01G071800	Gotom.A07G074300	Gotom.D07G074600
EVM_prediction_Ga07G0745	Gobar.A07G071400	Gobar.D07G071400	Godar.A07G074800	Godar.D07G074700	Gohir.A07G063650	Gohir.D07G068400	Gomus.A07G072200	Gomus.D07G073600	Gorai.D01G071900	Gotom.A07G074400	Gotom.D07G074700
EVM_prediction_Ga07G0747	Gobar.A07G071600	Gobar.D07G071600	Godar.A07G075000	Godar.D07G074900	Gohir.A07G063800	Gohir.D07G068600	Gomus.A07G072400	Gomus.D07G073800	Gorai.D01G072100	Gotom.A07G074600	Gotom.D07G074900
EVM_prediction_Ga07G0749	Gobar.A07G071700	Gobar.D07G071700	Godar.A07G075100	Godar.D07G075000	Gohir.A07G063900	Gohir.D07G068700	Gomus.A07G072500	Gomus.D07G073900	Gorai.D01G072200	Gotom.A07G074700	Gotom.D07G075000
EVM_prediction_Ga07G0750	Gobar.A07G071800	Gobar.D07G071800	Godar.A07G075200	Godar.D07G075100	Gohir.A07G064000	Gohir.D07G068800	Gomus.A07G072600	Gomus.D07G074000	Gorai.D01G072300	Gotom.A07G074800	Gotom.D07G075100
EVM_prediction_Ga07G0751	Gobar.A07G071900	Gobar.D07G071900	Godar.A07G075300	Godar.D07G075300	Gohir.A07G064100	Gohir.D07G068900	Gomus.A07G072700	Gomus.D07G074100	Gorai.D01G072400	Gotom.A07G074900	Gotom.D07G075400
EVM_prediction_Ga07G0752	Gobar.A07G072000	Gobar.D07G072000	Godar.A07G075400	Godar.D07G075400	Gohir.A07G064200	Gohir.D07G069000	Gomus.A07G072800	Gomus.D07G074200	Gorai.D01G072500	Gotom.A07G075000	Gotom.D07G075500
EVM_prediction_Ga07G0753	Gobar.A07G072100	Gobar.D07G072100	Godar.A07G075500	Godar.D07G075500	Gohir.A07G064300	Gohir.D07G069100	Gomus.A07G072900	Gomus.D07G074300	Gorai.D01G072600	Gotom.A07G075100	Gotom.D07G075600
EVM_prediction_Ga07G0754	Gobar.A07G072200	Gobar.D07G072200	Godar.A07G075600	Godar.D07G075600	Gohir.A07G064400	Gohir.D07G069200	Gomus.A07G073000	Gomus.D07G074400	Gorai.D01G072700	Gotom.A07G075200	Gotom.D07G075700
EVM_prediction_Ga07G0755	Gobar.A07G072300	Gobar.D07G072300	Godar.A07G075700	Godar.D07G075700	Gohir.A07G064500	Gohir.D07G069300	Gomus.A07G073100	Gomus.D07G074500	Gorai.D01G072800	Gotom.A07G075300	Gotom.D07G075800
EVM_prediction_Ga07G0757	Gobar.A07G072600	Gobar.D07G072900	Godar.A07G076000	Godar.D07G076300	Gohir.A07G064700	Gohir.D07G069600	Gomus.A07G073500	Gomus.D07G075200	Gorai.D01G073200	Gotom.A07G075600	Gotom.D07G076400
EVM_prediction_Ga07G0760	Gobar.A07G073000	Gobar.D07G073100	Godar.A07G076500	Godar.D07G076500	Gohir.A07G065100	Gohir.D07G069800	Gomus.A07G073800	Gomus.D07G075400	Gorai.D01G073600	Gotom.A07G076100	Gotom.D07G076700
EVM_prediction_Ga07G0762	Gobar.A07G073300	Gobar.D07G073200	Godar.A07G076900	Godar.D07G076600	Gohir.A07G065400	Gohir.D07G069900	Gomus.A07G074100	Gomus.D07G075500	Gorai.D01G073800	Gotom.A07G076500	Gotom.D07G076800
EVM_prediction_Ga07G0763	Gobar.A07G073400	Gobar.D07G073300	Godar.A07G077000	Godar.D07G076700	Gohir.A07G065500	Gohir.D07G070000	Gomus.A07G074200	Gomus.D07G075600	Gorai.D01G073900	Gotom.A07G076600	Gotom.D07G076900
EVM_prediction_Ga07G0764	Gobar.A07G073500	Gobar.D07G073400	Godar.A07G077100	Godar.D07G076800	Gohir.A07G065600	Gohir.D07G070100	Gomus.A07G074300	Gomus.D07G075700	Gorai.D01G074000	Gotom.A07G076700	Gotom.D07G077000
EVM_prediction_Ga07G0767	Gobar.A07G073700	Gobar.D07G073600	Godar.A07G077400	Godar.D07G077100	Gohir.A07G065800	Gohir.D07G070300	Gomus.A07G074500	Gomus.D07G075900	Gorai.D01G074200	Gotom.A07G077000	Gotom.D07G077200
EVM_prediction_Ga07G0769	Gobar.A07G073900	Gobar.D07G073800	Godar.A07G077600	Godar.D07G077300	Gohir.A07G066000	Gohir.D07G070500	Gomus.A07G074700	Gomus.D07G076100	Gorai.D01G074400	Gotom.A07G077200	Gotom.D07G077400
EVM_prediction_Ga07G0770	Gobar.A07G074000	Gobar.D07G073900	Godar.A07G077700	Godar.D07G077400	Gohir.A07G066100	Gohir.D07G070600	Gomus.A07G074800	Gomus.D07G076200	Gorai.D01G074500	Gotom.A07G077300	Gotom.D07G077500
EVM_prediction_Ga07G0771	Gobar.A07G074200	Gobar.D07G074000	Godar.A07G077800	Godar.D07G077500	Gohir.A07G066200	Gohir.D07G070700	Gomus.A07G075000	Gomus.D07G076300	Gorai.D01G074600	Gotom.A07G077400	Gotom.D07G077600
EVM_prediction_Ga07G0772	Gobar.A07G074300	Gobar.D07G074100	Godar.A07G077900	Godar.D07G077600	Gohir.A07G066300	Gohir.D07G070800	Gomus.A07G075100	Gomus.D07G076400	Gorai.D01G074700	Gotom.A07G077500	Gotom.D07G077700
EVM_prediction_Ga07G0773	Gobar.A07G074400	Gobar.D07G074300	Godar.A07G078000	Godar.D07G077800	Gohir.A07G066400	Gohir.D07G070900	Gomus.A07G075200	Gomus.D07G076600	Gorai.D01G074900	Gotom.A07G077600	Gotom.D07G078000
EVM_prediction_Ga07G0774	Gobar.A07G074500	Gobar.D07G074400	Godar.A07G078100	Godar.D07G077900	Gohir.A07G066500	Gohir.D07G071000	Gomus.A07G075300	Gomus.D07G076700	Gorai.D01G075000	Gotom.A07G077700	Gotom.D07G078100
EVM_prediction_Ga07G0780	Gobar.A07G074900	Gobar.D07G074800	Godar.A07G078500	Godar.D07G078300	Gohir.A07G066900	Gohir.D07G071500	Gomus.A07G075700	Gomus.D07G077100	Gorai.D01G075400	Gotom.A07G078100	Gotom.D07G078600
EVM_prediction_Ga07G0783	Gobar.A07G075000	Gobar.D07G074900	Godar.A07G078600	Godar.D07G078400	Gohir.A07G067000	Gohir.D07G071600	Gomus.A07G075800	Gomus.D07G077200	Gorai.D01G075600	Gotom.A07G078200	Gotom.D07G078700
EVM_prediction_Ga07G0784	Gobar.A07G075100	Gobar.D07G075000	Godar.A07G078700	Godar.D07G078500	Gohir.A07G067100	Gohir.D07G071700	Gomus.A07G075900	Gomus.D07G077300	Gorai.D01G075800	Gotom.A07G078300	Gotom.D07G078800
EVM_prediction_Ga07G0786	Gobar.A07G075400	Gobar.D07G075400	Godar.A07G079000	Godar.D07G078800	Gohir.A07G067400	Gohir.D07G072000	Gomus.A07G076200	Gomus.D07G077700	Gorai.D01G076200	Gotom.A07G078600	Gotom.D07G079200
EVM_prediction_Ga07G0788	Gobar.A07G075600	Gobar.D07G075900	Godar.A07G079200	Godar.D07G079200	Gohir.A07G067600	Gohir.D07G072200	Gomus.A07G076400	Gomus.D07G078000	Gorai.D01G076400	Gotom.A07G078800	Gotom.D07G079500
EVM_prediction_Ga07G0789	Gobar.A07G075700	Gobar.D07G076000	Godar.A07G079300	Godar.D07G079300	Gohir.A07G067700	Gohir.D07G072300	Gomus.A07G076500	Gomus.D07G078100	Gorai.D01G076500	Gotom.A07G078900	Gotom.D07G079600
EVM_prediction_Ga07G0790	Gobar.A07G075800	Gobar.D07G076100	Godar.A07G079400	Godar.D07G079400	Gohir.A07G067800	Gohir.D07G072400	Gomus.A07G076600	Gomus.D07G078200	Gorai.D01G076600	Gotom.A07G079000	Gotom.D07G079700
EVM_prediction_Ga07G0791	Gobar.A07G075900	Gobar.D07G076200	Godar.A07G079500	Godar.D07G079500	Gohir.A07G067900	Gohir.D07G072500	Gomus.A07G076700	Gomus.D07G078300	Gorai.D01G076700	Gotom.A07G079100	Gotom.D07G079800
EVM_prediction_Ga07G0792	Gobar.A07G076000	Gobar.D07G076300	Godar.A07G079600	Godar.D07G079700	Gohir.A07G068000	Gohir.D07G072600	Gomus.A07G076800	Gomus.D07G078500	Gorai.D01G076800	Gotom.A07G079200	Gotom.D07G079900
EVM_prediction_Ga07G0793	Gobar.A07G076200	Gobar.D07G076400	Godar.A07G079800	Godar.D07G079800	Gohir.A07G068200	Gohir.D07G072700	Gomus.A07G077000	Gomus.D07G078600	Gorai.D01G076900	Gotom.A07G079400	Gotom.D07G080000
EVM_prediction_Ga07G0794	Gobar.A07G076300	Gobar.D07G076500	Godar.A07G079900	Godar.D07G079900	Gohir.A07G068300	Gohir.D07G072800	Gomus.A07G077100	Gomus.D07G078700	Gorai.D01G077000	Gotom.A07G079500	Gotom.D07G080100
EVM_prediction_Ga07G0796	Gobar.A07G076400	Gobar.D07G076600	Godar.A07G080000	Godar.D07G080000	Gohir.A07G068400	Gohir.D07G072900	Gomus.A07G077200	Gomus.D07G078800	Gorai.D01G077100	Gotom.A07G079600	Gotom.D07G080200
EVM_prediction_Ga07G0797	Gobar.A07G076500	Gobar.D07G076700	Godar.A07G080100	Godar.D07G080100	Gohir.A07G068500	Gohir.D07G073000	Gomus.A07G077300	Gomus.D07G078900	Gorai.D01G077200	Gotom.A07G079700	Gotom.D07G080300
EVM_prediction_Ga07G0798	Gobar.A07G076600	Gobar.D07G076800	Godar.A07G080300	Godar.D07G080200	Gohir.A07G068600	Gohir.D07G073100	Gomus.A07G077400	Gomus.D07G079000	Gorai.D01G077300	Gotom.A07G079900	Gotom.D07G080400
EVM_prediction_Ga07G0801	Gobar.A07G076800	Gobar.D07G077000	Godar.A07G080500	Godar.D07G080400	Gohir.A07G068800	Gohir.D07G073300	Gomus.A07G077600	Gomus.D07G079200	Gorai.D01G077500	Gotom.A07G080100	Gotom.D07G080600
EVM_prediction_Ga07G0805	Gobar.A07G077100	Gobar.D07G077300	Godar.A07G080800	Godar.D07G080700	Gohir.A07G069200	Gohir.D07G073600	Gomus.A07G077900	Gomus.D07G079500	Gorai.D01G077800	Gotom.A07G080400	Gotom.D07G080900
EVM_prediction_Ga07G0811	Gobar.A07G077700	Gobar.D07G077900	Godar.A07G081400	Godar.D07G081300	Gohir.A07G069566	Gohir.D07G074200	Gomus.A07G078500	Gomus.D07G080100	Gorai.D01G078400	Gotom.A07G080800	Gotom.D07G081500
EVM_prediction_Ga07G0812	Gobar.A07G077900	Gobar.D07G078000	Godar.A07G081600	Godar.D07G081400	Gohir.A07G069700	Gohir.D07G074300	Gomus.A07G078600	Gomus.D07G080200	Gorai.D01G078500	Gotom.A07G081000	Gotom.D07G081600
EVM_prediction_Ga07G0815	Gobar.A07G078100	Gobar.D07G078200	Godar.A07G081800	Godar.D07G081700	Gohir.A07G069800	Gohir.D07G074500	Gomus.A07G078800	Gomus.D07G080400	Gorai.D01G078700	Gotom.A07G081200	Gotom.D07G081800
EVM_prediction_Ga07G0819	Gobar.A07G078500	Gobar.D07G078500	Godar.A07G082300	Godar.D07G082200	Gohir.A07G070400	Gohir.D07G074900	Gomus.A07G079200	Gomus.D07G080700	Gorai.D01G079000	Gotom.A07G081700	Gotom.D07G082100
EVM_prediction_Ga07G0820	Gobar.A07G078600	Gobar.D07G078700	Godar.A07G082400	Godar.D07G082400	Gohir.A07G070500	Gohir.D07G075000	Gomus.A07G079300	Gomus.D07G080800	Gorai.D01G079100	Gotom.A07G081800	Gotom.D07G082200
EVM_prediction_Ga07G0821	Gobar.A07G078700	Gobar.D07G078800	Godar.A07G082500	Godar.D07G082500	Gohir.A07G070600	Gohir.D07G075100	Gomus.A07G079400	Gomus.D07G080900	Gorai.D01G079200	Gotom.A07G081900	Gotom.D07G082300
EVM_prediction_Ga07G0822	Gobar.A07G078800	Gobar.D07G078900	Godar.A07G082600	Godar.D07G082600	Gohir.A07G070700	Gohir.D07G075200	Gomus.A07G079500	Gomus.D07G081000	Gorai.D01G079300	Gotom.A07G082000	Gotom.D07G082400
EVM_prediction_Ga07G0824	Gobar.A07G079000	Gobar.D07G079400	Godar.A07G082800	Godar.D07G083100	Gohir.A07G070900	Gohir.D07G075500	Gomus.A07G079700	Gomus.D07G081500	Gorai.D01G079700	Gotom.A07G082200	Gotom.D07G082800
EVM_prediction_Ga07G0826	Gobar.A07G079100	Gobar.D07G079500	Godar.A07G083000	Godar.D07G083200	Gohir.A07G071100	Gohir.D07G075600	Gomus.A07G079800	Gomus.D07G081800	Gorai.D01G079800	Gotom.A07G082400	Gotom.D07G083000
EVM_prediction_Ga07G0829	Gobar.A07G079200	Gobar.D07G079600	Godar.A07G083100	Godar.D07G083300	Gohir.A07G071200	Gohir.D07G075700	Gomus.A07G079900	Gomus.D07G081900	Gorai.D01G079900	Gotom.A07G082600	Gotom.D07G083200
EVM_prediction_Ga07G0832	Gobar.A07G079400	Gobar.D07G079900	Godar.A07G083300	Godar.D07G083700	Gohir.A07G071500	Gohir.D07G076000	Gomus.A07G080200	Gomus.D07G082200	Gorai.D01G080200	Gotom.A07G082900	Gotom.D07G083600
EVM_prediction_Ga07G0833	Gobar.A07G079500	Gobar.D07G080000	Godar.A07G083400	Godar.D07G083800	Gohir.A07G071701	Gohir.D07G076100	Gomus.A07G080400	Gomus.D07G082500	Gorai.D01G080300	Gotom.A07G083000	Gotom.D07G083700
EVM_prediction_Ga07G0840	Gobar.A07G079900	Gobar.D07G080200	Godar.A07G083900	Godar.D07G084100	Gohir.A07G072000	Gohir.D07G076200	Gomus.A07G080800	Gomus.D07G082700	Gorai.D01G080700	Gotom.A07G083500	Gotom.D07G084000
EVM_prediction_Ga07G0850	Gobar.A07G080100	Gobar.D07G081200	Godar.A07G084800	Godar.D07G085000	Gohir.A07G072800	Gohir.D07G077400	Gomus.A07G081700	Gomus.D07G083700	Gorai.D01G081900	Gotom.A07G084300	Gotom.D07G085000
EVM_prediction_Ga07G0851	Gobar.A07G080200	Gobar.D07G081300	Godar.A07G084900	Godar.D07G085100	Gohir.A07G072900	Gohir.D07G077500	Gomus.A07G081800	Gomus.D07G083800	Gorai.D01G082000	Gotom.A07G084400	Gotom.D07G085100
EVM_prediction_Ga07G0859	Gobar.A07G080700	Gobar.D07G081400	Godar.A07G085400	Godar.D07G085700	Gohir.A07G073400	Gohir.D07G078100	Gomus.A07G082400	Gomus.D07G084300	Gorai.D01G082500	Gotom.A07G085000	Gotom.D07G085700
EVM_prediction_Ga07G0860	Gobar.A07G080800	Gobar.D07G081500	Godar.A07G085500	Godar.D07G085800	Gohir.A07G073500	Gohir.D07G078200	Gomus.A07G082500	Gomus.D07G084400	Gorai.D01G082600	Gotom.A07G085100	Gotom.D07G085800
EVM_prediction_Ga07G0861	Gobar.A07G080900	Gobar.D07G081600	Godar.A07G085600	Godar.D07G085900	Gohir.A07G073600	Gohir.D07G078300	Gomus.A07G082600	Gomus.D07G084500	Gorai.D01G082700	Gotom.A07G085200	Gotom.D07G085900
EVM_prediction_Ga07G0862	Gobar.A07G081000	Gobar.D07G081700	Godar.A07G085700	Godar.D07G086000	Gohir.A07G073700	Gohir.D07G078400	Gomus.A07G082700	Gomus.D07G084600	Gorai.D01G082800	Gotom.A07G085300	Gotom.D07G086000
EVM_prediction_Ga07G0865	Gobar.A07G081400	Gobar.D07G082100	Godar.A07G086000	Godar.D07G086400	Gohir.A07G074000	Gohir.D07G078700	Gomus.A07G083000	Gomus.D07G085000	Gorai.D01G083200	Gotom.A07G085600	Gotom.D07G086400
EVM_prediction_Ga07G0866	Gobar.A07G081500	Gobar.D07G082200	Godar.A07G086100	Godar.D07G086500	Gohir.A07G074100	Gohir.D07G078800	Gomus.A07G083100	Gomus.D07G085100	Gorai.D01G083300	Gotom.A07G085700	Gotom.D07G086500
EVM_prediction_Ga07G0867	Gobar.A07G081600	Gobar.D07G082400	Godar.A07G086200	Godar.D07G086700	Gohir.A07G074200	Gohir.D07G078900	Gomus.A07G083200	Gomus.D07G085200	Gorai.D01G083400	Gotom.A07G085800	Gotom.D07G086600
EVM_prediction_Ga07G0869	Gobar.A07G081800	Gobar.D07G082600	Godar.A07G086400	Godar.D07G086900	Gohir.A07G074300	Gohir.D07G079000	Gomus.A07G083400	Gomus.D07G085400	Gorai.D01G083600	Gotom.A07G086000	Gotom.D07G086800
EVM_prediction_Ga07G0870	Gobar.A07G081900	Gobar.D07G082700	Godar.A07G086500	Godar.D07G087000	Gohir.A07G074400	Gohir.D07G079100	Gomus.A07G083500	Gomus.D07G085500	Gorai.D01G083700	Gotom.A07G086100	Gotom.D07G086900
EVM_prediction_Ga07G0871	Gobar.A07G082000	Gobar.D07G082800	Godar.A07G086600	Godar.D07G087100	Gohir.A07G074500	Gohir.D07G079200	Gomus.A07G083600	Gomus.D07G085600	Gorai.D01G083800	Gotom.A07G086200	Gotom.D07G087000
EVM_prediction_Ga07G0872	Gobar.A07G082100	Gobar.D07G082900	Godar.A07G086700	Godar.D07G087200	Gohir.A07G074600	Gohir.D07G079300	Gomus.A07G083700	Gomus.D07G085700	Gorai.D01G083900	Gotom.A07G086300	Gotom.D07G087100
EVM_prediction_Ga07G0874	Gobar.A07G082300	Gobar.D07G083100	Godar.A07G086900	Godar.D07G087400	Gohir.A07G074800	Gohir.D07G079500	Gomus.A07G083900	Gomus.D07G085900	Gorai.D01G084100	Gotom.A07G086500	Gotom.D07G087300
EVM_prediction_Ga07G0878	Gobar.A07G082800	Gobar.D07G083300	Godar.A07G087500	Godar.D07G087800	Gohir.A07G075100	Gohir.D07G079675	Gomus.A07G084200	Gomus.D07G086200	Gorai.D01G084400	Gotom.A07G087200	Gotom.D07G087700
EVM_prediction_Ga07G0880	Gobar.A07G083000	Gobar.D07G083500	Godar.A07G087700	Godar.D07G088000	Gohir.A07G075300	Gohir.D07G079800	Gomus.A07G084400	Gomus.D07G086400	Gorai.D01G084600	Gotom.A07G087400	Gotom.D07G087800
EVM_prediction_Ga07G0882	Gobar.A07G083100	Gobar.D07G083600	Godar.A07G087800	Godar.D07G088300	Gohir.A07G075400	Gohir.D07G079900	Gomus.A07G084500	Gomus.D07G086500	Gorai.D01G084700	Gotom.A07G087500	Gotom.D07G087900
EVM_prediction_Ga07G0884	Gobar.A07G083300	Gobar.D07G083800	Godar.A07G088000	Godar.D07G088500	Gohir.A07G075500	Gohir.D07G080000	Gomus.A07G084700	Gomus.D07G086600	Gorai.D01G084900	Gotom.A07G087700	Gotom.D07G088100
EVM_prediction_Ga07G0885	Gobar.A07G083400	Gobar.D07G083900	Godar.A07G088100	Godar.D07G088600	Gohir.A07G075600	Gohir.D07G080100	Gomus.A07G084800	Gomus.D07G086700	Gorai.D01G085000	Gotom.A07G087800	Gotom.D07G088200
EVM_prediction_Ga07G0920	Gobar.A07G083600	Gobar.D07G084200	Godar.A07G088300	Godar.D07G088900	Gohir.A07G075800	Gohir.D07G080200	Gomus.A07G084900	Gomus.D07G086900	Gorai.D01G085300	Gotom.A07G088000	Gotom.D07G088500
EVM_prediction_Ga07G0921	Gobar.A07G083700	Gobar.D07G084300	Godar.A07G088400	Godar.D07G089000	Gohir.A07G075900	Gohir.D07G080301	Gomus.A07G085000	Gomus.D07G087000	Gorai.D01G085400	Gotom.A07G088100	Gotom.D07G088600
EVM_prediction_Ga07G0923	Gobar.A07G083900	Gobar.D07G084500	Godar.A07G088600	Godar.D07G089200	Gohir.A07G076000	Gohir.D07G080500	Gomus.A07G085200	Gomus.D07G087200	Gorai.D01G085600	Gotom.A07G088300	Gotom.D07G088800
EVM_prediction_Ga07G0924	Gobar.A07G084000	Gobar.D07G084600	Godar.A07G088700	Godar.D07G089300	Gohir.A07G076100	Gohir.D07G080600	Gomus.A07G085300	Gomus.D07G087300	Gorai.D01G085700	Gotom.A07G088400	Gotom.D07G088900
EVM_prediction_Ga07G0925	Gobar.A07G084100	Gobar.D07G084700	Godar.A07G088800	Godar.D07G089400	Gohir.A07G076200	Gohir.D07G080700	Gomus.A07G085400	Gomus.D07G087400	Gorai.D01G085800	Gotom.A07G088500	Gotom.D07G089000
EVM_prediction_Ga07G0926	Gobar.A07G084200	Gobar.D07G084800	Godar.A07G088900	Godar.D07G089500	Gohir.A07G076300	Gohir.D07G080800	Gomus.A07G085500	Gomus.D07G087500	Gorai.D01G085900	Gotom.A07G088600	Gotom.D07G089100
EVM_prediction_Ga07G0890	Gobar.A07G084800	Gobar.D07G085400	Godar.A07G089500	Godar.D07G090100	Gohir.A07G076600	Gohir.D07G081400	Gomus.A07G086200	Gomus.D07G088100	Gorai.D01G086500	Gotom.A07G089200	Gotom.D07G089700
EVM_prediction_Ga07G0891	Gobar.A07G084900	Gobar.D07G085500	Godar.A07G089800	Godar.D07G090200	Gohir.A07G076700	Gohir.D07G081500	Gomus.A07G086300	Gomus.D07G088200	Gorai.D01G086600	Gotom.A07G089300	Gotom.D07G089800
EVM_prediction_Ga07G0892	Gobar.A07G085000	Gobar.D07G085600	Godar.A07G089900	Godar.D07G090300	Gohir.A07G076800	Gohir.D07G081600	Gomus.A07G086400	Gomus.D07G088300	Gorai.D01G086700	Gotom.A07G089400	Gotom.D07G089900
EVM_prediction_Ga07G0893	Gobar.A07G085100	Gobar.D07G085700	Godar.A07G090000	Godar.D07G090400	Gohir.A07G076900	Gohir.D07G081700	Gomus.A07G086500	Gomus.D07G088400	Gorai.D01G086800	Gotom.A07G089500	Gotom.D07G090000
EVM_prediction_Ga07G0895	Gobar.A07G085300	Gobar.D07G085800	Godar.A07G090200	Godar.D07G090500	Gohir.A07G077100	Gohir.D07G081800	Gomus.A07G086700	Gomus.D07G088500	Gorai.D01G086900	Gotom.A07G089700	Gotom.D07G090100
EVM_prediction_Ga07G0896	Gobar.A07G085400	Gobar.D07G085900	Godar.A07G090300	Godar.D07G090600	Gohir.A07G077200	Gohir.D07G081900	Gomus.A07G086800	Gomus.D07G088600	Gorai.D01G087000	Gotom.A07G089800	Gotom.D07G090200
EVM_prediction_Ga07G0897	Gobar.A07G085500	Gobar.D07G086000	Godar.A07G090400	Godar.D07G090700	Gohir.A07G077300	Gohir.D07G082000	Gomus.A07G087000	Gomus.D07G088700	Gorai.D01G087100	Gotom.A07G089900	Gotom.D07G090300
EVM_prediction_Ga07G0899	Gobar.A07G085700	Gobar.D07G086100	Godar.A07G090600	Godar.D07G090800	Gohir.A07G077500	Gohir.D07G082100	Gomus.A07G087200	Gomus.D07G088800	Gorai.D01G087200	Gotom.A07G090100	Gotom.D07G090400
EVM_prediction_Ga07G0907	Gobar.A07G086200	Gobar.D07G086500	Godar.A07G091100	Godar.D07G091400	Gohir.A07G077666	Gohir.D07G082400	Gomus.A07G087500	Gomus.D07G089200	Gorai.D01G088000	Gotom.A07G090400	Gotom.D07G090800
EVM_prediction_Ga07G0908	Gobar.A07G086300	Gobar.D07G086600	Godar.A07G091200	Godar.D07G091500	Gohir.A07G077700	Gohir.D07G082500	Gomus.A07G087600	Gomus.D07G089300	Gorai.D01G088100	Gotom.A07G090500	Gotom.D07G090900
EVM_prediction_Ga07G0909	Gobar.A07G086400	Gobar.D07G086700	Godar.A07G091300	Godar.D07G091600	Gohir.A07G077800	Gohir.D07G082600	Gomus.A07G087700	Gomus.D07G089400	Gorai.D01G088200	Gotom.A07G090600	Gotom.D07G091000
EVM_prediction_Ga07G0910	Gobar.A07G086500	Gobar.D07G086800	Godar.A07G091400	Godar.D07G091700	Gohir.A07G077900	Gohir.D07G082700	Gomus.A07G087800	Gomus.D07G089500	Gorai.D01G088300	Gotom.A07G090700	Gotom.D07G091100
EVM_prediction_Ga07G0911	Gobar.A07G086600	Gobar.D07G086900	Godar.A07G091500	Godar.D07G091800	Gohir.A07G078000	Gohir.D07G082800	Gomus.A07G087900	Gomus.D07G089600	Gorai.D01G088400	Gotom.A07G090800	Gotom.D07G091200
EVM_prediction_Ga07G0912	Gobar.A07G086700	Gobar.D07G087000	Godar.A07G091600	Godar.D07G091900	Gohir.A07G078100	Gohir.D07G082900	Gomus.A07G088000	Gomus.D07G089700	Gorai.D01G088500	Gotom.A07G090900	Gotom.D07G091300
EVM_prediction_Ga07G0913	Gobar.A07G086800	Gobar.D07G087100	Godar.A07G091700	Godar.D07G092000	Gohir.A07G078200	Gohir.D07G083000	Gomus.A07G088100	Gomus.D07G089800	Gorai.D01G088600	Gotom.A07G091000	Gotom.D07G091400
EVM_prediction_Ga07G0914	Gobar.A07G086900	Gobar.D07G087200	Godar.A07G091800	Godar.D07G092100	Gohir.A07G078300	Gohir.D07G083100	Gomus.A07G088200	Gomus.D07G089900	Gorai.D01G088700	Gotom.A07G091100	Gotom.D07G091500
EVM_prediction_Ga07G0915	Gobar.A07G087000	Gobar.D07G087500	Godar.A07G091900	Godar.D07G092400	Gohir.A07G078350	Gohir.D07G083300	Gomus.A07G088300	Gomus.D07G090200	Gorai.D01G088800	Gotom.A07G091200	Gotom.D07G091900
EVM_prediction_Ga07G0932	Gobar.A07G087400	Gobar.D07G087800	Godar.A07G092300	Godar.D07G092700	Gohir.A07G078500	Gohir.D07G083600	Gomus.A07G088500	Gomus.D07G090500	Gorai.D01G089200	Gotom.A07G091400	Gotom.D07G092200
EVM_prediction_Ga07G0934	Gobar.A07G087500	Gobar.D07G087900	Godar.A07G092400	Godar.D07G092800	Gohir.A07G078600	Gohir.D07G083700	Gomus.A07G088700	Gomus.D07G090600	Gorai.D01G089300	Gotom.A07G091600	Gotom.D07G092300
EVM_prediction_Ga07G0935	Gobar.A07G087600	Gobar.D07G088000	Godar.A07G092500	Godar.D07G093000	Gohir.A07G078700	Gohir.D07G083800	Gomus.A07G088800	Gomus.D07G090700	Gorai.D01G089400	Gotom.A07G091700	Gotom.D07G092400
EVM_prediction_Ga07G0936	Gobar.A07G087700	Gobar.D07G088100	Godar.A07G092600	Godar.D07G093100	Gohir.A07G078800	Gohir.D07G083900	Gomus.A07G088900	Gomus.D07G090800	Gorai.D01G089500	Gotom.A07G091800	Gotom.D07G092500
EVM_prediction_Ga07G0939	Gobar.A07G087900	Gobar.D07G088300	Godar.A07G092800	Godar.D07G093300	Gohir.A07G078900	Gohir.D07G084000	Gomus.A07G089100	Gomus.D07G091000	Gorai.D01G089700	Gotom.A07G092000	Gotom.D07G092700
EVM_prediction_Ga07G0940	Gobar.A07G088100	Gobar.D07G088500	Godar.A07G093000	Godar.D07G093600	Gohir.A07G079000	Gohir.D07G084300	Gomus.A07G089300	Gomus.D07G091300	Gorai.D01G089900	Gotom.A07G092200	Gotom.D07G093000
EVM_prediction_Ga07G0941	Gobar.A07G088200	Gobar.D07G088600	Godar.A07G093100	Godar.D07G093700	Gohir.A07G079100	Gohir.D07G084400	Gomus.A07G089400	Gomus.D07G091400	Gorai.D01G090000	Gotom.A07G092300	Gotom.D07G093100
EVM_prediction_Ga07G0942	Gobar.A07G088300	Gobar.D07G088700	Godar.A07G093200	Godar.D07G093800	Gohir.A07G079200	Gohir.D07G084500	Gomus.A07G089500	Gomus.D07G091500	Gorai.D01G090100	Gotom.A07G092400	Gotom.D07G093200
EVM_prediction_Ga07G0950	Gobar.A07G088500	Gobar.D07G088900	Godar.A07G093400	Godar.D07G094000	Gohir.A07G079400	Gohir.D07G084700	Gomus.A07G089700	Gomus.D07G091700	Gorai.D01G090300	Gotom.A07G092600	Gotom.D07G093500
EVM_prediction_Ga07G0956	Gobar.A07G088800	Gobar.D07G089100	Godar.A07G093800	Godar.D07G094300	Gohir.A07G079500	Gohir.D07G084800	Gomus.A07G090000	Gomus.D07G092000	Gorai.D01G090600	Gotom.A07G093100	Gotom.D07G093800
EVM_prediction_Ga07G0981	Gobar.A07G089500	Gobar.D07G090300	Godar.A07G094500	Godar.D07G095400	Gohir.A07G080000	Gohir.D07G085800	Gomus.A07G091000	Gomus.D07G093600	Gorai.D01G091900	Gotom.A07G093800	Gotom.D07G095000
EVM_prediction_Ga07G0979	Gobar.A07G090000	Gobar.D07G090500	Godar.A07G095100	Godar.D07G095600	Gohir.A07G080500	Gohir.D07G086100	Gomus.A07G091200	Gomus.D07G093800	Gorai.D01G092100	Gotom.A07G094300	Gotom.D07G095200
EVM_prediction_Ga07G0957	Gobar.A07G089900	Gobar.D07G090600	Godar.A07G095300	Godar.D07G095700	Gohir.A07G080600	Gohir.D07G086200	Gomus.A07G091300	Gomus.D07G094000	Gorai.D01G092200	Gotom.A07G094400	Gotom.D07G095300
EVM_prediction_Ga07G0958	Gobar.A07G089800	Gobar.D07G090700	Godar.A07G095400	Godar.D07G095800	Gohir.A07G080700	Gohir.D07G086300	Gomus.A07G091400	Gomus.D07G094100	Gorai.D01G092300	Gotom.A07G094500	Gotom.D07G095400
EVM_prediction_Ga07G0959	Gobar.A07G089700	Gobar.D07G090800	Godar.A07G095500	Godar.D07G095900	Gohir.A07G080800	Gohir.D07G086400	Gomus.A07G091500	Gomus.D07G094200	Gorai.D01G092400	Gotom.A07G094600	Gotom.D07G095500
EVM_prediction_Ga07G0961	Gobar.A07G090300	Gobar.D07G091100	Godar.A07G095800	Godar.D07G096200	Gohir.A07G081000	Gohir.D07G086600	Gomus.A07G091800	Gomus.D07G094500	Gorai.D01G092600	Gotom.A07G094900	Gotom.D07G095800
EVM_prediction_Ga07G0962	Gobar.A07G090400	Gobar.D07G091200	Godar.A07G095900	Godar.D07G096300	Gohir.A07G081100	Gohir.D07G086700	Gomus.A07G091900	Gomus.D07G094600	Gorai.D01G092700	Gotom.A07G095000	Gotom.D07G095900
EVM_prediction_Ga07G0963	Gobar.A07G090500	Gobar.D07G091300	Godar.A07G096000	Godar.D07G096400	Gohir.A07G081200	Gohir.D07G086800	Gomus.A07G092000	Gomus.D07G094700	Gorai.D01G092800	Gotom.A07G095100	Gotom.D07G096000
EVM_prediction_Ga07G0966	Gobar.A07G090700	Gobar.D07G091500	Godar.A07G096200	Godar.D07G096600	Gohir.A07G081500	Gohir.D07G087100	Gomus.A07G092200	Gomus.D07G094900	Gorai.D01G093100	Gotom.A07G095300	Gotom.D07G096200
EVM_prediction_Ga07G0967	Gobar.A07G090800	Gobar.D07G091600	Godar.A07G096300	Godar.D07G096700	Gohir.A07G082301	Gohir.D07G087200	Gomus.A07G092300	Gomus.D07G095000	Gorai.D01G093200	Gotom.A07G095400	Gotom.D07G096300
EVM_prediction_Ga07G0968	Gobar.A07G090900	Gobar.D07G091700	Godar.A07G096400	Godar.D07G096800	Gohir.A07G083101	Gohir.D07G087301	Gomus.A07G092400	Gomus.D07G095100	Gorai.D01G093300	Gotom.A07G095500	Gotom.D07G096400
EVM_prediction_Ga07G0969	Gobar.A07G091000	Gobar.D07G091800	Godar.A07G096500	Godar.D07G096900	Gohir.A07G083901	Gohir.D07G087400	Gomus.A07G092500	Gomus.D07G095200	Gorai.D01G093400	Gotom.A07G095600	Gotom.D07G096500
EVM_prediction_Ga07G0971	Gobar.A07G091200	Gobar.D07G092000	Godar.A07G096700	Godar.D07G097100	Gohir.A07G084600	Gohir.D07G087500	Gomus.A07G092700	Gomus.D07G095300	Gorai.D01G093600	Gotom.A07G095800	Gotom.D07G096800
EVM_prediction_Ga07G0973	Gobar.A07G091500	Gobar.D07G092300	Godar.A07G097000	Godar.D07G097400	Gohir.A07G084300	Gohir.D07G087800	Gomus.A07G093000	Gomus.D07G095600	Gorai.D01G093900	Gotom.A07G096200	Gotom.D07G097100
EVM_prediction_Ga07G0976	Gobar.A07G091800	Gobar.D07G092800	Godar.A07G097300	Godar.D07G097700	Gohir.A07G081700	Gohir.D07G088200	Gomus.A07G093300	Gomus.D07G095900	Gorai.D01G094400	Gotom.A07G096500	Gotom.D07G097400
EVM_prediction_Ga07G0977	Gobar.A07G091900	Gobar.D07G092900	Godar.A07G097400	Godar.D07G097800	Gohir.A07G081800	Gohir.D07G088300	Gomus.A07G093400	Gomus.D07G096000	Gorai.D01G094500	Gotom.A07G096600	Gotom.D07G097500
EVM_prediction_Ga07G0978	Gobar.A07G092000	Gobar.D07G093000	Godar.A07G097500	Godar.D07G097900	Gohir.A07G081900	Gohir.D07G088400	Gomus.A07G093500	Gomus.D07G096100	Gorai.D01G094600	Gotom.A07G096700	Gotom.D07G097600
EVM_prediction_Ga07G1276	Gobar.A07G092300	Gobar.D07G093400	Godar.A07G097800	Godar.D07G098300	Gohir.A07G082100	Gohir.D07G088600	Gomus.A07G093700	Gomus.D07G096500	Gorai.D01G095000	Gotom.A07G097000	Gotom.D07G098000
EVM_prediction_Ga07G1277	Gobar.A07G092400	Gobar.D07G093500	Godar.A07G097900	Godar.D07G098400	Gohir.A07G082200	Gohir.D07G088700	Gomus.A07G093800	Gomus.D07G096600	Gorai.D01G095100	Gotom.A07G097100	Gotom.D07G098100
EVM_prediction_Ga07G1280	Gobar.A07G092700	Gobar.D07G093900	Godar.A07G098200	Godar.D07G099000	Gohir.A07G082500	Gohir.D07G089000	Gomus.A07G094100	Gomus.D07G096900	Gorai.D01G095400	Gotom.A07G097400	Gotom.D07G098600
EVM_prediction_Ga07G1289	Gobar.A07G094100	Gobar.D07G095800	Godar.A07G099900	Godar.D07G100800	Gohir.A07G085000	Gohir.D07G090500	Gomus.A07G095600	Gomus.D07G098900	Gorai.D01G097000	Gotom.A07G099500	Gotom.D07G100400
EVM_prediction_Ga07G1298	Gobar.A07G094300	Gobar.D07G096400	Godar.A07G100900	Godar.D07G101300	Gohir.A07G086000	Gohir.D07G091100	Gomus.A07G096300	Gomus.D07G099500	Gorai.D01G097600	Gotom.A07G100500	Gotom.D07G101000
EVM_prediction_Ga07G1299	Gobar.A07G094400	Gobar.D07G096500	Godar.A07G101000	Godar.D07G101400	Gohir.A07G086100	Gohir.D07G091200	Gomus.A07G096400	Gomus.D07G099600	Gorai.D01G097700	Gotom.A07G100600	Gotom.D07G101100
EVM_prediction_Ga07G1300	Gobar.A07G094500	Gobar.D07G096600	Godar.A07G101100	Godar.D07G101500	Gohir.A07G086200	Gohir.D07G091300	Gomus.A07G096500	Gomus.D07G099700	Gorai.D01G097800	Gotom.A07G100700	Gotom.D07G101200
EVM_prediction_Ga07G1303	Gobar.A07G094700	Gobar.D07G096700	Godar.A07G101300	Godar.D07G101600	Gohir.A07G086500	Gohir.D07G091400	Gomus.A07G096700	Gomus.D07G099800	Gorai.D01G097900	Gotom.A07G100900	Gotom.D07G101300
EVM_prediction_Ga07G1302	Gobar.A07G094600	Gobar.D07G096800	Godar.A07G101200	Godar.D07G101700	Gohir.A07G086400	Gohir.D07G091500	Gomus.A07G096600	Gomus.D07G099900	Gorai.D01G098000	Gotom.A07G100800	Gotom.D07G101500
EVM_prediction_Ga07G0989	Gobar.A07G099900	Gobar.D07G102000	Godar.A07G106600	Godar.D07G106800	Gohir.A07G091300	Gohir.D07G096000	Gomus.A07G102000	Gomus.D07G105200	Gorai.D01G103300	Gotom.A07G106300	Gotom.D07G106800
EVM_prediction_Ga07G0990	Gobar.A07G100000	Gobar.D07G102100	Godar.A07G106700	Godar.D07G106900	Gohir.A07G091400	Gohir.D07G096100	Gomus.A07G102100	Gomus.D07G105300	Gorai.D01G103400	Gotom.A07G106400	Gotom.D07G106900
EVM_prediction_Ga07G0991	Gobar.A07G100100	Gobar.D07G102200	Godar.A07G106800	Godar.D07G107000	Gohir.A07G091500	Gohir.D07G096200	Gomus.A07G102200	Gomus.D07G105400	Gorai.D01G103500	Gotom.A07G106500	Gotom.D07G107000
EVM_prediction_Ga07G1000	Gobar.A07G101100	Gobar.D07G102800	Godar.A07G107900	Godar.D07G107700	Gohir.A07G092300	Gohir.D07G096800	Gomus.A07G103200	Gomus.D07G106200	Gorai.D01G104200	Gotom.A07G107400	Gotom.D07G107700
EVM_prediction_Ga07G1006	Gobar.A07G101700	Gobar.D07G103700	Godar.A07G108400	Godar.D07G108800	Gohir.A07G092900	Gohir.D07G097400	Gomus.A07G103700	Gomus.D07G107200	Gorai.D01G104900	Gotom.A07G107900	Gotom.D07G108500
EVM_prediction_Ga07G1008	Gobar.A07G102100	Gobar.D07G104000	Godar.A07G108800	Godar.D07G109200	Gohir.A07G093200	Gohir.D07G097800	Gomus.A07G104000	Gomus.D07G107500	Gorai.D01G105200	Gotom.A07G108100	Gotom.D07G108900
EVM_prediction_Ga07G1009	Gobar.A07G102200	Gobar.D07G104100	Godar.A07G108900	Godar.D07G109300	Gohir.A07G093300	Gohir.D07G097900	Gomus.A07G104100	Gomus.D07G107600	Gorai.D01G105300	Gotom.A07G108200	Gotom.D07G109000
EVM_prediction_Ga07G1013	Gobar.A07G102600	Gobar.D07G104400	Godar.A07G109300	Godar.D07G109800	Gohir.A07G093700	Gohir.D07G098350	Gomus.A07G104500	Gomus.D07G108100	Gorai.D01G105700	Gotom.A07G108600	Gotom.D07G109500
EVM_prediction_Ga07G1014	Gobar.A07G102700	Gobar.D07G104500	Godar.A07G109400	Godar.D07G109900	Gohir.A07G093800	Gohir.D07G098400	Gomus.A07G104600	Gomus.D07G108200	Gorai.D01G105800	Gotom.A07G108700	Gotom.D07G109600
EVM_prediction_Ga07G1015	Gobar.A07G102800	Gobar.D07G104600	Godar.A07G109500	Godar.D07G110000	Gohir.A07G093900	Gohir.D07G098500	Gomus.A07G104700	Gomus.D07G108300	Gorai.D01G105900	Gotom.A07G108800	Gotom.D07G109700
EVM_prediction_Ga07G1016	Gobar.A07G102900	Gobar.D07G104700	Godar.A07G109600	Godar.D07G110100	Gohir.A07G094000	Gohir.D07G098600	Gomus.A07G104800	Gomus.D07G108400	Gorai.D01G106000	Gotom.A07G108900	Gotom.D07G109800
EVM_prediction_Ga07G1018	Gobar.A07G103100	Gobar.D07G104900	Godar.A07G109800	Godar.D07G110400	Gohir.A07G094200	Gohir.D07G098700	Gomus.A07G105000	Gomus.D07G108600	Gorai.D01G106200	Gotom.A07G109100	Gotom.D07G110000
EVM_prediction_Ga07G1020	Gobar.A07G103200	Gobar.D07G105100	Godar.A07G110000	Godar.D07G110600	Gohir.A07G094300	Gohir.D07G098800	Gomus.A07G105100	Gomus.D07G108800	Gorai.D01G106500	Gotom.A07G109200	Gotom.D07G110200
EVM_prediction_Ga07G1023	Gobar.A07G103700	Gobar.D07G105300	Godar.A07G110600	Godar.D07G110800	Gohir.A07G094700	Gohir.D07G099000	Gomus.A07G105700	Gomus.D07G109000	Gorai.D01G106700	Gotom.A07G109600	Gotom.D07G110400
EVM_prediction_Ga07G1027	Gobar.A07G104200	Gobar.D07G105800	Godar.A07G111100	Godar.D07G111300	Gohir.A07G095100	Gohir.D07G099400	Gomus.A07G106100	Gomus.D07G109500	Gorai.D01G107200	Gotom.A07G109900	Gotom.D07G110900
EVM_prediction_Ga07G1029	Gobar.A07G104300	Gobar.D07G106000	Godar.A07G111200	Godar.D07G111500	Gohir.A07G095200	Gohir.D07G099600	Gomus.A07G106200	Gomus.D07G109700	Gorai.D01G107300	Gotom.A07G110100	Gotom.D07G111200
EVM_prediction_Ga07G1030	Gobar.A07G104500	Gobar.D07G106100	Godar.A07G111300	Godar.D07G111600	Gohir.A07G095400	Gohir.D07G099700	Gomus.A07G106300	Gomus.D07G109800	Gorai.D01G107400	Gotom.A07G110200	Gotom.D07G111300
EVM_prediction_Ga07G1034	Gobar.A07G104800	Gobar.D07G106500	Godar.A07G111700	Godar.D07G112100	Gohir.A07G095600	Gohir.D07G099900	Gomus.A07G106600	Gomus.D07G110300	Gorai.D01G107800	Gotom.A07G110500	Gotom.D07G111700
EVM_prediction_Ga07G1035	Gobar.A07G104900	Gobar.D07G106600	Godar.A07G111800	Godar.D07G112200	Gohir.A07G095700	Gohir.D07G100001	Gomus.A07G106700	Gomus.D07G110500	Gorai.D01G107900	Gotom.A07G110600	Gotom.D07G111800
EVM_prediction_Ga07G1038	Gobar.A07G105000	Gobar.D07G106700	Godar.A07G112000	Godar.D07G112400	Gohir.A07G095800	Gohir.D07G100200	Gomus.A07G106900	Gomus.D07G110600	Gorai.D01G108000	Gotom.A07G110900	Gotom.D07G111900
EVM_prediction_Ga07G1043	Gobar.A07G105300	Gobar.D07G107100	Godar.A07G112400	Godar.D07G112800	Gohir.A07G096100	Gohir.D07G100500	Gomus.A07G107200	Gomus.D07G110900	Gorai.D01G108400	Gotom.A07G111600	Gotom.D07G112300
EVM_prediction_Ga07G1045	Gobar.A07G105400	Gobar.D07G107200	Godar.A07G112500	Godar.D07G112900	Gohir.A07G096200	Gohir.D07G100600	Gomus.A07G107300	Gomus.D07G111000	Gorai.D01G108500	Gotom.A07G111700	Gotom.D07G112400
EVM_prediction_Ga07G1046	Gobar.A07G105500	Gobar.D07G107300	Godar.A07G112600	Godar.D07G113000	Gohir.A07G096300	Gohir.D07G100700	Gomus.A07G107400	Gomus.D07G111100	Gorai.D01G108600	Gotom.A07G111800	Gotom.D07G112500
EVM_prediction_Ga07G1049	Gobar.A07G105800	Gobar.D07G107400	Godar.A07G112900	Godar.D07G113300	Gohir.A07G096600	Gohir.D07G101000	Gomus.A07G107600	Gomus.D07G111400	Gorai.D01G108900	Gotom.A07G112200	Gotom.D07G112800
EVM_prediction_Ga07G1053	Gobar.A07G106300	Gobar.D07G107900	Godar.A07G113500	Godar.D07G113800	Gohir.A07G097001	Gohir.D07G101500	Gomus.A07G108100	Gomus.D07G111900	Gorai.D01G109400	Gotom.A07G112600	Gotom.D07G113200
EVM_prediction_Ga07G1054	Gobar.A07G106400	Gobar.D07G108000	Godar.A07G113600	Godar.D07G113900	Gohir.A07G097101	Gohir.D07G101600	Gomus.A07G108200	Gomus.D07G112000	Gorai.D01G109500	Gotom.A07G112700	Gotom.D07G113400
EVM_prediction_Ga07G1057	Gobar.A07G106700	Gobar.D07G108400	Godar.A07G114100	Godar.D07G114400	Gohir.A07G097500	Gohir.D07G101800	Gomus.A07G108600	Gomus.D07G112300	Gorai.D01G109700	Gotom.A07G113100	Gotom.D07G113900
EVM_prediction_Ga07G1059	Gobar.A07G106900	Gobar.D07G108600	Godar.A07G114300	Godar.D07G114600	Gohir.A07G097700	Gohir.D07G102000	Gomus.A07G108800	Gomus.D07G112500	Gorai.D01G109900	Gotom.A07G113300	Gotom.D07G114100
EVM_prediction_Ga07G1060	Gobar.A07G107000	Gobar.D07G108700	Godar.A07G114400	Godar.D07G114700	Gohir.A07G097800	Gohir.D07G102100	Gomus.A07G108900	Gomus.D07G112600	Gorai.D01G110000	Gotom.A07G113400	Gotom.D07G114200
EVM_prediction_Ga07G1061	Gobar.A07G107100	Gobar.D07G108800	Godar.A07G114500	Godar.D07G114800	Gohir.A07G097900	Gohir.D07G102200	Gomus.A07G109000	Gomus.D07G112700	Gorai.D01G110100	Gotom.A07G113500	Gotom.D07G114300
EVM_prediction_Ga07G1062	Gobar.A07G107200	Gobar.D07G108900	Godar.A07G114600	Godar.D07G114900	Gohir.A07G097950	Gohir.D07G102300	Gomus.A07G109100	Gomus.D07G112800	Gorai.D01G110200	Gotom.A07G113600	Gotom.D07G114400
EVM_prediction_Ga07G1063	Gobar.A07G107300	Gobar.D07G109000	Godar.A07G114700	Godar.D07G115000	Gohir.A07G098000	Gohir.D07G102400	Gomus.A07G109200	Gomus.D07G112900	Gorai.D01G110300	Gotom.A07G113700	Gotom.D07G114500
EVM_prediction_Ga07G1066	Gobar.A07G107500	Gobar.D07G109200	Godar.A07G115000	Godar.D07G115200	Gohir.A07G098300	Gohir.D07G102600	Gomus.A07G109400	Gomus.D07G113100	Gorai.D01G110500	Gotom.A07G113900	Gotom.D07G114700
EVM_prediction_Ga07G1067	Gobar.A07G107600	Gobar.D07G109400	Godar.A07G115100	Godar.D07G115500	Gohir.A07G098400	Gohir.D07G102700	Gomus.A07G109500	Gomus.D07G113200	Gorai.D01G110600	Gotom.A07G114000	Gotom.D07G114800
EVM_prediction_Ga07G1068	Gobar.A07G107700	Gobar.D07G109500	Godar.A07G115200	Godar.D07G115600	Gohir.A07G098500	Gohir.D07G102800	Gomus.A07G109600	Gomus.D07G113300	Gorai.D01G110700	Gotom.A07G114100	Gotom.D07G114900
EVM_prediction_Ga07G1069	Gobar.A07G107800	Gobar.D07G109600	Godar.A07G115300	Godar.D07G115700	Gohir.A07G098600	Gohir.D07G102900	Gomus.A07G109700	Gomus.D07G113400	Gorai.D01G110800	Gotom.A07G114200	Gotom.D07G115000
EVM_prediction_Ga07G1074	Gobar.A07G108100	Gobar.D07G110200	Godar.A07G115600	Godar.D07G116400	Gohir.A07G098850	Gohir.D07G103350	Gomus.A07G110100	Gomus.D07G113900	Gorai.D01G111200	Gotom.A07G114500	Gotom.D07G115500
EVM_prediction_Ga07G1075	Gobar.A07G108200	Gobar.D07G110300	Godar.A07G115700	Godar.D07G116500	Gohir.A07G098900	Gohir.D07G103400	Gomus.A07G110200	Gomus.D07G114000	Gorai.D01G111300	Gotom.A07G114600	Gotom.D07G115600
EVM_prediction_Ga07G1077	Gobar.A07G108600	Gobar.D07G110600	Godar.A07G116100	Godar.D07G116800	Gohir.A07G099300	Gohir.D07G103700	Gomus.A07G110600	Gomus.D07G114300	Gorai.D01G111600	Gotom.A07G115000	Gotom.D07G115900
EVM_prediction_Ga07G1079	Gobar.A07G108800	Gobar.D07G110800	Godar.A07G116600	Godar.D07G117000	Gohir.A07G099700	Gohir.D07G103900	Gomus.A07G110900	Gomus.D07G114500	Gorai.D01G111900	Gotom.A07G115400	Gotom.D07G116200
EVM_prediction_Ga07G1080	Gobar.A07G108900	Gobar.D07G110900	Godar.A07G116700	Godar.D07G117100	Gohir.A07G099800	Gohir.D07G104100	Gomus.A07G111000	Gomus.D07G114600	Gorai.D01G112000	Gotom.A07G115500	Gotom.D07G116300
EVM_prediction_Ga07G1081	Gobar.A07G109000	Gobar.D07G111000	Godar.A07G116800	Godar.D07G117200	Gohir.A07G099900	Gohir.D07G104200	Gomus.A07G111100	Gomus.D07G114700	Gorai.D01G112100	Gotom.A07G115600	Gotom.D07G116400
EVM_prediction_Ga07G1084	Gobar.A07G109500	Gobar.D07G111400	Godar.A07G117400	Godar.D07G117800	Gohir.A07G100350	Gohir.D07G104550	Gomus.A07G111500	Gomus.D07G115300	Gorai.D01G112400	Gotom.A07G116200	Gotom.D07G116800
EVM_prediction_Ga07G1085	Gobar.A07G109600	Gobar.D07G111500	Godar.A07G117500	Godar.D07G117900	Gohir.A07G100400	Gohir.D07G104600	Gomus.A07G111600	Gomus.D07G115400	Gorai.D01G112500	Gotom.A07G116300	Gotom.D07G116900
EVM_prediction_Ga07G1086	Gobar.A07G109700	Gobar.D07G111600	Godar.A07G117600	Godar.D07G118000	Gohir.A07G100500	Gohir.D07G104700	Gomus.A07G111700	Gomus.D07G115500	Gorai.D01G112600	Gotom.A07G116400	Gotom.D07G117000
EVM_prediction_Ga07G1087	Gobar.A07G109800	Gobar.D07G111700	Godar.A07G117700	Godar.D07G118100	Gohir.A07G100600	Gohir.D07G104800	Gomus.A07G111800	Gomus.D07G115600	Gorai.D01G112700	Gotom.A07G116500	Gotom.D07G117100
EVM_prediction_Ga07G1096	Gobar.A07G111000	Gobar.D07G112500	Godar.A07G118700	Godar.D07G119000	Gohir.A07G101500	Gohir.D07G105500	Gomus.A07G112900	Gomus.D07G116600	Gorai.D01G113600	Gotom.A07G117600	Gotom.D07G118100
EVM_prediction_Ga07G1097	Gobar.A07G111100	Gobar.D07G112600	Godar.A07G118800	Godar.D07G119100	Gohir.A07G101600	Gohir.D07G105700	Gomus.A07G113000	Gomus.D07G116700	Gorai.D01G113800	Gotom.A07G117700	Gotom.D07G118300
EVM_prediction_Ga07G1102	Gobar.A07G111800	Gobar.D07G113200	Godar.A07G119500	Godar.D07G119700	Gohir.A07G102200	Gohir.D07G106400	Gomus.A07G113700	Gomus.D07G117400	Gorai.D01G114500	Gotom.A07G118500	Gotom.D07G119300
EVM_prediction_Ga07G1103	Gobar.A07G112000	Gobar.D07G113300	Godar.A07G119700	Godar.D07G119800	Gohir.A07G102500	Gohir.D07G106500	Gomus.A07G113900	Gomus.D07G117500	Gorai.D01G114600	Gotom.A07G118700	Gotom.D07G119400
EVM_prediction_Ga07G1105	Gobar.A07G112200	Gobar.D07G113500	Godar.A07G119900	Godar.D07G120000	Gohir.A07G102700	Gohir.D07G106700	Gomus.A07G114100	Gomus.D07G117700	Gorai.D01G114800	Gotom.A07G118900	Gotom.D07G119600
EVM_prediction_Ga07G1106	Gobar.A07G112300	Gobar.D07G113600	Godar.A07G120000	Godar.D07G120100	Gohir.A07G102800	Gohir.D07G106800	Gomus.A07G114200	Gomus.D07G117800	Gorai.D01G114900	Gotom.A07G119000	Gotom.D07G119700
EVM_prediction_Ga07G1109	Gobar.A07G112400	Gobar.D07G113700	Godar.A07G120100	Godar.D07G120200	Gohir.A07G102900	Gohir.D07G106900	Gomus.A07G114300	Gomus.D07G117900	Gorai.D01G115000	Gotom.A07G119200	Gotom.D07G119800
EVM_prediction_Ga07G1110	Gobar.A07G112500	Gobar.D07G113800	Godar.A07G120200	Godar.D07G120300	Gohir.A07G103000	Gohir.D07G107000	Gomus.A07G114400	Gomus.D07G118000	Gorai.D01G115100	Gotom.A07G119300	Gotom.D07G119900
EVM_prediction_Ga07G1111	Gobar.A07G112600	Gobar.D07G113900	Godar.A07G120300	Godar.D07G120500	Gohir.A07G103200	Gohir.D07G107100	Gomus.A07G114500	Gomus.D07G118100	Gorai.D01G115200	Gotom.A07G119500	Gotom.D07G120000
EVM_prediction_Ga07G1115	Gobar.A07G112800	Gobar.D07G114100	Godar.A07G120600	Godar.D07G120700	Gohir.A07G103500	Gohir.D07G107300	Gomus.A07G114800	Gomus.D07G118300	Gorai.D01G115400	Gotom.A07G119800	Gotom.D07G120200
EVM_prediction_Ga07G1116	Gobar.A07G112900	Gobar.D07G114200	Godar.A07G120800	Godar.D07G120900	Gohir.A07G103700	Gohir.D07G107500	Gomus.A07G114900	Gomus.D07G118400	Gorai.D01G115500	Gotom.A07G120000	Gotom.D07G120400
EVM_prediction_Ga07G1133	Gobar.A07G113600	Gobar.D07G114600	Godar.A07G121300	Godar.D07G121400	Gohir.A07G104200	Gohir.D07G108000	Gomus.A07G115300	Gomus.D07G118900	Gorai.D01G116100	Gotom.A07G120800	Gotom.D07G120800
EVM_prediction_Ga07G1135	Gobar.A07G113700	Gobar.D07G114700	Godar.A07G121400	Godar.D07G121600	Gohir.A07G104300	Gohir.D07G108100	Gomus.A07G115400	Gomus.D07G119000	Gorai.D01G116200	Gotom.A07G120900	Gotom.D07G120900
EVM_prediction_Ga07G1122	Gobar.A07G113800	Gobar.D07G114900	Godar.A07G121600	Godar.D07G121800	Gohir.A07G104433	Gohir.D07G108300	Gomus.A07G115600	Gomus.D07G119200	Gorai.D01G116400	Gotom.A07G121100	Gotom.D07G121100
EVM_prediction_Ga07G1126	Gobar.A07G114200	Gobar.D07G115500	Godar.A07G122100	Godar.D07G122300	Gohir.A07G104700	Gohir.D07G108700	Gomus.A07G116000	Gomus.D07G119700	Gorai.D01G116900	Gotom.A07G121500	Gotom.D07G121600
EVM_prediction_Ga07G1128	Gobar.A07G114400	Gobar.D07G115700	Godar.A07G122300	Godar.D07G122500	Gohir.A07G104901	Gohir.D07G108900	Gomus.A07G116200	Gomus.D07G119900	Gorai.D01G117100	Gotom.A07G121700	Gotom.D07G121800
EVM_prediction_Ga07G1131	Gobar.A07G114500	Gobar.D07G115900	Godar.A07G122500	Godar.D07G122800	Gohir.A07G105000	Gohir.D07G109100	Gomus.A07G116300	Gomus.D07G120000	Gorai.D01G117200	Gotom.A07G121800	Gotom.D07G122000
EVM_prediction_Ga07G1138	Gobar.A07G114600	Gobar.D07G116000	Godar.A07G122600	Godar.D07G122900	Gohir.A07G105100	Gohir.D07G109200	Gomus.A07G116400	Gomus.D07G120100	Gorai.D01G117300	Gotom.A07G121900	Gotom.D07G122100
EVM_prediction_Ga07G1141	Gobar.A07G114800	Gobar.D07G116200	Godar.A07G122800	Godar.D07G123100	Gohir.A07G105400	Gohir.D07G109400	Gomus.A07G116600	Gomus.D07G120300	Gorai.D01G117500	Gotom.A07G122100	Gotom.D07G122300
EVM_prediction_Ga07G1142	Gobar.A07G114900	Gobar.D07G116300	Godar.A07G122900	Godar.D07G123200	Gohir.A07G105500	Gohir.D07G109500	Gomus.A07G116700	Gomus.D07G120400	Gorai.D01G117600	Gotom.A07G122200	Gotom.D07G122400
EVM_prediction_Ga07G1144	Gobar.A07G115000	Gobar.D07G116400	Godar.A07G123000	Godar.D07G123300	Gohir.A07G105600	Gohir.D07G109600	Gomus.A07G116800	Gomus.D07G120500	Gorai.D01G117700	Gotom.A07G122300	Gotom.D07G122500
EVM_prediction_Ga07G1146	Gobar.A07G115100	Gobar.D07G116500	Godar.A07G123100	Godar.D07G123400	Gohir.A07G105700	Gohir.D07G109700	Gomus.A07G116900	Gomus.D07G120600	Gorai.D01G117900	Gotom.A07G122500	Gotom.D07G122600
EVM_prediction_Ga07G1147	Gobar.A07G115300	Gobar.D07G116600	Godar.A07G123300	Godar.D07G123500	Gohir.A07G105901	Gohir.D07G109800	Gomus.A07G117100	Gomus.D07G120700	Gorai.D01G118000	Gotom.A07G122700	Gotom.D07G122700
EVM_prediction_Ga07G1148	Gobar.A07G115400	Gobar.D07G116700	Godar.A07G123400	Godar.D07G123600	Gohir.A07G106000	Gohir.D07G109900	Gomus.A07G117200	Gomus.D07G120800	Gorai.D01G118100	Gotom.A07G122900	Gotom.D07G122800
EVM_prediction_Ga07G1150	Gobar.A07G115600	Gobar.D07G116900	Godar.A07G123600	Godar.D07G123800	Gohir.A07G106200	Gohir.D07G110100	Gomus.A07G117400	Gomus.D07G121000	Gorai.D01G118300	Gotom.A07G123100	Gotom.D07G123000
EVM_prediction_Ga07G1151	Gobar.A07G115900	Gobar.D07G117200	Godar.A07G123900	Godar.D07G124100	Gohir.A07G106500	Gohir.D07G110400	Gomus.A07G117700	Gomus.D07G121300	Gorai.D01G118600	Gotom.A07G123400	Gotom.D07G123300
EVM_prediction_Ga07G1153	Gobar.A07G116100	Gobar.D07G117400	Godar.A07G124100	Godar.D07G124200	Gohir.A07G106700	Gohir.D07G110600	Gomus.A07G117900	Gomus.D07G121500	Gorai.D01G118800	Gotom.A07G123600	Gotom.D07G123500
EVM_prediction_Ga07G1161	Gobar.A07G116700	Gobar.D07G117900	Godar.A07G124900	Godar.D07G124700	Gohir.A07G107000	Gohir.D07G111000	Gomus.A07G118400	Gomus.D07G122000	Gorai.D01G119300	Gotom.A07G124300	Gotom.D07G124000
EVM_prediction_Ga07G1164	Gobar.A07G117000	Gobar.D07G118200	Godar.A07G125200	Godar.D07G125000	Gohir.A07G107300	Gohir.D07G111300	Gomus.A07G118700	Gomus.D07G122200	Gorai.D01G119600	Gotom.A07G124600	Gotom.D07G124200
EVM_prediction_Ga07G1166	Gobar.A07G117200	Gobar.D07G118400	Godar.A07G125400	Godar.D07G125200	Gohir.A07G107500	Gohir.D07G111500	Gomus.A07G118900	Gomus.D07G122400	Gorai.D01G119800	Gotom.A07G124800	Gotom.D07G124400
EVM_prediction_Ga07G1173	Gobar.A07G117900	Gobar.D07G118900	Godar.A07G125900	Godar.D07G125800	Gohir.A07G107900	Gohir.D07G111800	Gomus.A07G119300	Gomus.D07G122800	Gorai.D01G120200	Gotom.A07G125200	Gotom.D07G124800
EVM_prediction_Ga07G1174	Gobar.A07G118100	Gobar.D07G119000	Godar.A07G126100	Godar.D07G125900	Gohir.A07G108100	Gohir.D07G111900	Gomus.A07G119400	Gomus.D07G122900	Gorai.D01G120300	Gotom.A07G125400	Gotom.D07G124900
EVM_prediction_Ga07G1176	Gobar.A07G118300	Gobar.D07G119400	Godar.A07G126300	Godar.D07G126500	Gohir.A07G108400	Gohir.D07G112200	Gomus.A07G119600	Gomus.D07G123200	Gorai.D01G120600	Gotom.A07G125600	Gotom.D07G125300
EVM_prediction_Ga07G1177	Gobar.A07G118400	Gobar.D07G119500	Godar.A07G126400	Godar.D07G126600	Gohir.A07G108500	Gohir.D07G112300	Gomus.A07G119800	Gomus.D07G123300	Gorai.D01G120700	Gotom.A07G125800	Gotom.D07G125400
EVM_prediction_Ga07G1180	Gobar.A07G118700	Gobar.D07G119800	Godar.A07G126700	Godar.D07G126900	Gohir.A07G108800	Gohir.D07G112600	Gomus.A07G120100	Gomus.D07G123600	Gorai.D01G121000	Gotom.A07G126100	Gotom.D07G125700
EVM_prediction_Ga07G1181	Gobar.A07G118800	Gobar.D07G119900	Godar.A07G126800	Godar.D07G127000	Gohir.A07G108950	Gohir.D07G112700	Gomus.A07G120200	Gomus.D07G123700	Gorai.D01G121100	Gotom.A07G126200	Gotom.D07G125800
EVM_prediction_Ga07G1182	Gobar.A07G118900	Gobar.D07G120000	Godar.A07G126900	Godar.D07G127100	Gohir.A07G109100	Gohir.D07G112800	Gomus.A07G120300	Gomus.D07G123800	Gorai.D01G121200	Gotom.A07G126300	Gotom.D07G125900
EVM_prediction_Ga07G1183	Gobar.A07G119000	Gobar.D07G120300	Godar.A07G127100	Godar.D07G127400	Gohir.A07G109200	Gohir.D07G113000	Gomus.A07G120400	Gomus.D07G124200	Gorai.D01G121300	Gotom.A07G126500	Gotom.D07G126400
EVM_prediction_Ga07G1185	Gobar.A07G119300	Gobar.D07G120500	Godar.A07G127300	Godar.D07G127600	Gohir.A07G109400	Gohir.D07G113200	Gomus.A07G120600	Gomus.D07G124400	Gorai.D01G121500	Gotom.A07G126700	Gotom.D07G126600
EVM_prediction_Ga07G1187	Gobar.A07G119500	Gobar.D07G120700	Godar.A07G127500	Godar.D07G127800	Gohir.A07G109601	Gohir.D07G113400	Gomus.A07G120800	Gomus.D07G124600	Gorai.D01G121700	Gotom.A07G127000	Gotom.D07G126800
EVM_prediction_Ga07G1189	Gobar.A07G119600	Gobar.D07G120900	Godar.A07G127600	Godar.D07G128100	Gohir.A07G109700	Gohir.D07G113500	Gomus.A07G120900	Gomus.D07G124800	Gorai.D01G121800	Gotom.A07G127100	Gotom.D07G127200
EVM_prediction_Ga07G1190	Gobar.A07G119700	Gobar.D07G121000	Godar.A07G127700	Godar.D07G128200	Gohir.A07G109800	Gohir.D07G113600	Gomus.A07G121000	Gomus.D07G125000	Gorai.D01G121900	Gotom.A07G127200	Gotom.D07G127300
EVM_prediction_Ga07G1194	Gobar.A07G120000	Gobar.D07G121200	Godar.A07G128200	Godar.D07G128400	Gohir.A07G110200	Gohir.D07G113800	Gomus.A07G121200	Gomus.D07G125200	Gorai.D01G122100	Gotom.A07G127700	Gotom.D07G127500
EVM_prediction_Ga07G1196	Gobar.A07G120100	Gobar.D07G121300	Godar.A07G128300	Godar.D07G128500	Gohir.A07G110300	Gohir.D07G113900	Gomus.A07G121300	Gomus.D07G125300	Gorai.D01G122200	Gotom.A07G127900	Gotom.D07G127600
EVM_prediction_Ga07G1198	Gobar.A07G120200	Gobar.D07G121500	Godar.A07G128400	Godar.D07G128700	Gohir.A07G110400	Gohir.D07G114000	Gomus.A07G121400	Gomus.D07G125400	Gorai.D01G122300	Gotom.A07G128000	Gotom.D07G127800
EVM_prediction_Ga07G1201	Gobar.A07G120500	Gobar.D07G121800	Godar.A07G128800	Godar.D07G129000	Gohir.A07G110600	Gohir.D07G114300	Gomus.A07G121600	Gomus.D07G125700	Gorai.D01G122600	Gotom.A07G128300	Gotom.D07G128100
EVM_prediction_Ga07G1202	Gobar.A07G120600	Gobar.D07G122000	Godar.A07G128900	Godar.D07G129100	Gohir.A07G110700	Gohir.D07G114400	Gomus.A07G121700	Gomus.D07G125800	Gorai.D01G122700	Gotom.A07G128400	Gotom.D07G128200
EVM_prediction_Ga07G1203	Gobar.A07G120700	Gobar.D07G122200	Godar.A07G129000	Godar.D07G129300	Gohir.A07G110800	Gohir.D07G114500	Gomus.A07G121800	Gomus.D07G125900	Gorai.D01G122800	Gotom.A07G128500	Gotom.D07G128300
EVM_prediction_Ga07G1208	Gobar.A07G120900	Gobar.D07G122500	Godar.A07G129300	Godar.D07G129700	Gohir.A07G111100	Gohir.D07G114900	Gomus.A07G122200	Gomus.D07G126300	Gorai.D01G123100	Gotom.A07G128800	Gotom.D07G128600
EVM_prediction_Ga07G1210	Gobar.A07G121200	Gobar.D07G122700	Godar.A07G129600	Godar.D07G129900	Gohir.A07G111400	Gohir.D07G115100	Gomus.A07G122500	Gomus.D07G126500	Gorai.D01G123300	Gotom.A07G129100	Gotom.D07G128800
EVM_prediction_Ga07G1211	Gobar.A07G121300	Gobar.D07G122800	Godar.A07G129700	Godar.D07G130000	Gohir.A07G111450	Gohir.D07G115200	Gomus.A07G122600	Gomus.D07G126600	Gorai.D01G123400	Gotom.A07G129200	Gotom.D07G128900
EVM_prediction_Ga07G1212	Gobar.A07G121400	Gobar.D07G122900	Godar.A07G130000	Godar.D07G130100	Gohir.A07G111600	Gohir.D07G115300	Gomus.A07G122900	Gomus.D07G126700	Gorai.D01G123500	Gotom.A07G129400	Gotom.D07G129000
EVM_prediction_Ga07G1216	Gobar.A07G121700	Gobar.D07G123300	Godar.A07G130400	Godar.D07G130500	Gohir.A07G112100	Gohir.D07G115600	Gomus.A07G123300	Gomus.D07G127100	Gorai.D01G123900	Gotom.A07G130000	Gotom.D07G129300
EVM_prediction_Ga07G1218	Gobar.A07G121900	Gobar.D07G123500	Godar.A07G130500	Godar.D07G130700	Gohir.A07G112300	Gohir.D07G115800	Gomus.A07G123500	Gomus.D07G127300	Gorai.D01G124100	Gotom.A07G130200	Gotom.D07G129500
EVM_prediction_Ga07G1220	Gobar.A07G122200	Gobar.D07G123800	Godar.A07G130600	Godar.D07G131000	Gohir.A07G112500	Gohir.D07G115900	Gomus.A07G123800	Gomus.D07G127600	Gorai.D01G124400	Gotom.A07G130500	Gotom.D07G129800
EVM_prediction_Ga07G1223	Gobar.A07G122700	Gobar.D07G124300	Godar.A07G131000	Godar.D07G131600	Gohir.A07G112900	Gohir.D07G116400	Gomus.A07G124300	Gomus.D07G128100	Gorai.D01G124800	Gotom.A07G131100	Gotom.D07G130300
EVM_prediction_Ga07G1226	Gobar.A07G122900	Gobar.D07G124800	Godar.A07G131200	Godar.D07G132000	Gohir.A07G113000	Gohir.D07G116500	Gomus.A07G124400	Gomus.D07G128200	Gorai.D01G125100	Gotom.A07G131300	Gotom.D07G130700
EVM_prediction_Ga07G1227	Gobar.A07G123000	Gobar.D07G124900	Godar.A07G131400	Godar.D07G132100	Gohir.A07G113100	Gohir.D07G116600	Gomus.A07G124500	Gomus.D07G128300	Gorai.D01G125200	Gotom.A07G131400	Gotom.D07G130800
EVM_prediction_Ga07G1228	Gobar.A07G123100	Gobar.D07G125000	Godar.A07G131500	Godar.D07G132200	Gohir.A07G113200	Gohir.D07G116700	Gomus.A07G124600	Gomus.D07G128400	Gorai.D01G125300	Gotom.A07G131500	Gotom.D07G130900
EVM_prediction_Ga07G1229	Gobar.A07G123300	Gobar.D07G125100	Godar.A07G131700	Godar.D07G132300	Gohir.A07G113300	Gohir.D07G116800	Gomus.A07G124700	Gomus.D07G128500	Gorai.D01G125400	Gotom.A07G131600	Gotom.D07G131000
EVM_prediction_Ga07G1256	Gobar.A07G123500	Gobar.D07G125800	Godar.A07G132200	Godar.D07G133100	Gohir.A07G113500	Gohir.D07G117200	Gomus.A07G125000	Gomus.D07G128800	Gorai.D01G126000	Gotom.A07G132100	Gotom.D07G131500
EVM_prediction_Ga07G1254	Gobar.A07G123800	Gobar.D07G126000	Godar.A07G132600	Godar.D07G133300	Gohir.A07G113700	Gohir.D07G117400	Gomus.A07G125200	Gomus.D07G129000	Gorai.D01G126300	Gotom.A07G132300	Gotom.D07G131700
EVM_prediction_Ga07G1252	Gobar.A07G123900	Gobar.D07G126100	Godar.A07G132700	Godar.D07G133400	Gohir.A07G113800	Gohir.D07G117500	Gomus.A07G125300	Gomus.D07G129100	Gorai.D01G126400	Gotom.A07G132400	Gotom.D07G131800
EVM_prediction_Ga07G1251	Gobar.A07G124000	Gobar.D07G126200	Godar.A07G132800	Godar.D07G133500	Gohir.A07G113900	Gohir.D07G117600	Gomus.A07G125400	Gomus.D07G129200	Gorai.D01G126500	Gotom.A07G132500	Gotom.D07G131900
EVM_prediction_Ga07G1250	Gobar.A07G124200	Gobar.D07G126400	Godar.A07G133000	Godar.D07G133700	Gohir.A07G114100	Gohir.D07G117800	Gomus.A07G125600	Gomus.D07G129400	Gorai.D01G126700	Gotom.A07G132700	Gotom.D07G132100
EVM_prediction_Ga07G1249	Gobar.A07G124300	Gobar.D07G126500	Godar.A07G133100	Godar.D07G133800	Gohir.A07G114200	Gohir.D07G117900	Gomus.A07G125700	Gomus.D07G129500	Gorai.D01G126900	Gotom.A07G132800	Gotom.D07G132200
EVM_prediction_Ga07G1248	Gobar.A07G124500	Gobar.D07G126600	Godar.A07G133300	Godar.D07G133900	Gohir.A07G114400	Gohir.D07G118000	Gomus.A07G125800	Gomus.D07G129600	Gorai.D01G127000	Gotom.A07G133000	Gotom.D07G132400
EVM_prediction_Ga07G1244	Gobar.A07G124700	Gobar.D07G126800	Godar.A07G133500	Godar.D07G134100	Gohir.A07G114448	Gohir.D07G118250	Gomus.A07G126000	Gomus.D07G129800	Gorai.D01G127200	Gotom.A07G133200	Gotom.D07G132600
EVM_prediction_Ga07G1242	Gobar.A07G124900	Gobar.D07G126900	Godar.A07G133700	Godar.D07G134300	Gohir.A07G114480	Gohir.D07G118400	Gomus.A07G126200	Gomus.D07G129900	Gorai.D01G127300	Gotom.A07G133400	Gotom.D07G132700
EVM_prediction_Ga07G1234	Gobar.A07G125400	Gobar.D07G127700	Godar.A07G134300	Godar.D07G135200	Gohir.A07G114900	Gohir.D07G119200	Gomus.A07G126800	Gomus.D07G130900	Gorai.D01G128200	Gotom.A07G134100	Gotom.D07G133600
EVM_prediction_Ga07G1271	Gobar.A07G125700	Gobar.D07G127900	Godar.A07G134600	Godar.D07G135500	Gohir.A07G115100	Gohir.D07G119351	Gomus.A07G127100	Gomus.D07G131200	Gorai.D01G128600	Gotom.A07G134400	Gotom.D07G133900
EVM_prediction_Ga07G1270	Gobar.A07G125800	Gobar.D07G128000	Godar.A07G134700	Godar.D07G135600	Gohir.A07G115200	Gohir.D07G119400	Gomus.A07G127200	Gomus.D07G131300	Gorai.D01G128700	Gotom.A07G134500	Gotom.D07G134000
EVM_prediction_Ga07G1268	Gobar.A07G126000	Gobar.D07G128300	Godar.A07G134900	Godar.D07G135900	Gohir.A07G115400	Gohir.D07G119700	Gomus.A07G127400	Gomus.D07G131600	Gorai.D01G129000	Gotom.A07G134700	Gotom.D07G134500
EVM_prediction_Ga07G1267	Gobar.A07G126100	Gobar.D07G128400	Godar.A07G135000	Godar.D07G136000	Gohir.A07G115500	Gohir.D07G119800	Gomus.A07G127500	Gomus.D07G131700	Gorai.D01G129100	Gotom.A07G134800	Gotom.D07G134600
EVM_prediction_Ga07G1266	Gobar.A07G126200	Gobar.D07G128500	Godar.A07G135100	Godar.D07G136100	Gohir.A07G115550	Gohir.D07G120000	Gomus.A07G127600	Gomus.D07G131800	Gorai.D01G129200	Gotom.A07G134900	Gotom.D07G134700
EVM_prediction_Ga07G1265	Gobar.A07G126300	Gobar.D07G128600	Godar.A07G135200	Godar.D07G136200	Gohir.A07G115600	Gohir.D07G120101	Gomus.A07G127700	Gomus.D07G131900	Gorai.D01G129300	Gotom.A07G135000	Gotom.D07G134800
EVM_prediction_Ga07G1263	Gobar.A07G126400	Gobar.D07G128700	Godar.A07G135400	Godar.D07G136300	Gohir.A07G115800	Gohir.D07G120200	Gomus.A07G127800	Gomus.D07G132000	Gorai.D01G129400	Gotom.A07G135200	Gotom.D07G134900
EVM_prediction_Ga07G1310	Gobar.A07G129700	Gobar.D07G131700	Godar.A07G138500	Godar.D07G139800	Gohir.A07G118700	Gohir.D07G122900	Gomus.A07G131000	Gomus.D07G135100	Gorai.D01G132700	Gotom.A07G138500	Gotom.D07G138500
EVM_prediction_Ga07G1313	Gobar.A07G129900	Gobar.D07G131900	Godar.A07G138700	Godar.D07G140000	Gohir.A07G118900	Gohir.D07G123200	Gomus.A07G131200	Gomus.D07G135300	Gorai.D01G132900	Gotom.A07G138700	Gotom.D07G138700
EVM_prediction_Ga07G1315	Gobar.A07G130100	Gobar.D07G132000	Godar.A07G139000	Godar.D07G140100	Gohir.A07G119000	Gohir.D07G123300	Gomus.A07G131400	Gomus.D07G135400	Gorai.D01G133000	Gotom.A07G138800	Gotom.D07G138800
EVM_prediction_Ga07G1317	Gobar.A07G130300	Gobar.D07G132200	Godar.A07G139200	Godar.D07G140300	Gohir.A07G119100	Gohir.D07G123400	Gomus.A07G131500	Gomus.D07G135500	Gorai.D01G133200	Gotom.A07G139000	Gotom.D07G139000
EVM_prediction_Ga07G1319	Gobar.A07G130600	Gobar.D07G132500	Godar.A07G139500	Godar.D07G140500	Gohir.A07G119300	Gohir.D07G123500	Gomus.A07G131800	Gomus.D07G135700	Gorai.D01G133500	Gotom.A07G139300	Gotom.D07G139200
EVM_prediction_Ga07G1323	Gobar.A07G130700	Gobar.D07G132700	Godar.A07G139600	Godar.D07G140700	Gohir.A07G119500	Gohir.D07G123700	Gomus.A07G132100	Gomus.D07G135900	Gorai.D01G133700	Gotom.A07G139400	Gotom.D07G139400
EVM_prediction_Ga07G1324	Gobar.A07G130800	Gobar.D07G132800	Godar.A07G139700	Godar.D07G140800	Gohir.A07G119600	Gohir.D07G123800	Gomus.A07G132200	Gomus.D07G136000	Gorai.D01G133800	Gotom.A07G139500	Gotom.D07G139500
EVM_prediction_Ga07G1326	Gobar.A07G130900	Gobar.D07G132900	Godar.A07G139800	Godar.D07G141000	Gohir.A07G119700	Gohir.D07G123900	Gomus.A07G132300	Gomus.D07G136100	Gorai.D01G133900	Gotom.A07G139600	Gotom.D07G139600
EVM_prediction_Ga07G1327	Gobar.A07G131200	Gobar.D07G133000	Godar.A07G140100	Godar.D07G141300	Gohir.A07G120000	Gohir.D07G124200	Gomus.A07G132600	Gomus.D07G136300	Gorai.D01G134000	Gotom.A07G139900	Gotom.D07G139900
EVM_prediction_Ga07G1328	Gobar.A07G131300	Gobar.D07G133100	Godar.A07G140200	Godar.D07G141400	Gohir.A07G120100	Gohir.D07G124300	Gomus.A07G132700	Gomus.D07G136400	Gorai.D01G134100	Gotom.A07G140000	Gotom.D07G140000
EVM_prediction_Ga07G1329	Gobar.A07G131500	Gobar.D07G133400	Godar.A07G140400	Godar.D07G141700	Gohir.A07G120300	Gohir.D07G124500	Gomus.A07G132900	Gomus.D07G136700	Gorai.D01G134300	Gotom.A07G140200	Gotom.D07G140300
EVM_prediction_Ga07G1331	Gobar.A07G131600	Gobar.D07G133500	Godar.A07G140600	Godar.D07G141800	Gohir.A07G120400	Gohir.D07G124600	Gomus.A07G133000	Gomus.D07G136800	Gorai.D01G134400	Gotom.A07G140400	Gotom.D07G140400
EVM_prediction_Ga07G1334	Gobar.A07G131800	Gobar.D07G133700	Godar.A07G140800	Godar.D07G142000	Gohir.A07G120600	Gohir.D07G124800	Gomus.A07G133200	Gomus.D07G137000	Gorai.D01G134600	Gotom.A07G140600	Gotom.D07G140600
EVM_prediction_Ga07G1335	Gobar.A07G131900	Gobar.D07G133800	Godar.A07G140900	Godar.D07G142100	Gohir.A07G120700	Gohir.D07G125000	Gomus.A07G133300	Gomus.D07G137100	Gorai.D01G134800	Gotom.A07G140700	Gotom.D07G140700
EVM_prediction_Ga07G1339	Gobar.A07G132400	Gobar.D07G134000	Godar.A07G141300	Godar.D07G142300	Gohir.A07G121000	Gohir.D07G124400	Gomus.A07G133700	Gomus.D07G137300	Gorai.D01G135000	Gotom.A07G141100	Gotom.D07G140900
EVM_prediction_Ga07G1342	Gobar.A07G132600	Gobar.D07G134300	Godar.A07G141500	Godar.D07G142600	Gohir.A07G121200	Gohir.D07G125500	Gomus.A07G133900	Gomus.D07G137700	Gorai.D01G135300	Gotom.A07G141300	Gotom.D07G141200
EVM_prediction_Ga07G1343	Gobar.A07G132700	Gobar.D07G134400	Godar.A07G141600	Godar.D07G142700	Gohir.A07G121300	Gohir.D07G125600	Gomus.A07G134000	Gomus.D07G137800	Gorai.D01G135400	Gotom.A07G141400	Gotom.D07G141300
EVM_prediction_Ga07G1344	Gobar.A07G132800	Gobar.D07G134600	Godar.A07G141700	Godar.D07G142900	Gohir.A07G121400	Gohir.D07G125700	Gomus.A07G134100	Gomus.D07G138000	Gorai.D01G135600	Gotom.A07G141500	Gotom.D07G141500
EVM_prediction_Ga07G1345	Gobar.A07G132900	Gobar.D07G134700	Godar.A07G141800	Godar.D07G143000	Gohir.A07G121500	Gohir.D07G125800	Gomus.A07G134200	Gomus.D07G138100	Gorai.D01G135700	Gotom.A07G141600	Gotom.D07G141600
EVM_prediction_Ga07G1350	Gobar.A07G133100	Gobar.D07G135100	Godar.A07G142100	Godar.D07G143400	Gohir.A07G122100	Gohir.D07G126200	Gomus.A07G134800	Gomus.D07G138600	Gorai.D01G136200	Gotom.A07G142200	Gotom.D07G142000
EVM_prediction_Ga07G1352	Gobar.A07G133200	Gobar.D07G135200	Godar.A07G142200	Godar.D07G143600	Gohir.A07G122300	Gohir.D07G126400	Gomus.A07G134900	Gomus.D07G138800	Gorai.D01G136300	Gotom.A07G142300	Gotom.D07G142300
EVM_prediction_Ga07G1353	Gobar.A07G133300	Gobar.D07G135300	Godar.A07G142300	Godar.D07G143800	Gohir.A07G122400	Gohir.D07G126500	Gomus.A07G135000	Gomus.D07G138900	Gorai.D01G136400	Gotom.A07G142400	Gotom.D07G142400
EVM_prediction_Ga07G1356	Gobar.A07G133500	Gobar.D07G135600	Godar.A07G142500	Godar.D07G144100	Gohir.A07G122600	Gohir.D07G126575	Gomus.A07G135200	Gomus.D07G139200	Gorai.D01G136700	Gotom.A07G142500	Gotom.D07G142800
EVM_prediction_Ga07G1357	Gobar.A07G133600	Gobar.D07G135700	Godar.A07G142600	Godar.D07G144200	Gohir.A07G122700	Gohir.D07G126600	Gomus.A07G135300	Gomus.D07G139300	Gorai.D01G136800	Gotom.A07G142600	Gotom.D07G142900
EVM_prediction_Ga07G1359	Gobar.A07G133900	Gobar.D07G135800	Godar.A07G142900	Godar.D07G144300	Gohir.A07G122800	Gohir.D07G126700	Gomus.A07G135500	Gomus.D07G139400	Gorai.D01G136900	Gotom.A07G142800	Gotom.D07G143000
EVM_prediction_Ga07G1361	Gobar.A07G134000	Gobar.D07G135900	Godar.A07G143000	Godar.D07G144500	Gohir.A07G122900	Gohir.D07G126900	Gomus.A07G135600	Gomus.D07G139500	Gorai.D01G137000	Gotom.A07G142900	Gotom.D07G143200
EVM_prediction_Ga07G1364	Gobar.A07G134200	Gobar.D07G136100	Godar.A07G143300	Godar.D07G144800	Gohir.A07G123200	Gohir.D07G127100	Gomus.A07G135800	Gomus.D07G139800	Gorai.D01G137200	Gotom.A07G143200	Gotom.D07G143400
EVM_prediction_Ga07G1368	Gobar.A07G134400	Gobar.D07G136500	Godar.A07G143600	Godar.D07G145300	Gohir.A07G123400	Gohir.D07G127400	Gomus.A07G136100	Gomus.D07G140100	Gorai.D01G137600	Gotom.A07G143500	Gotom.D07G143800
EVM_prediction_Ga07G1372	Gobar.A07G134900	Gobar.D07G137000	Godar.A07G144000	Godar.D07G145800	Gohir.A07G123800	Gohir.D07G127700	Gomus.A07G136600	Gomus.D07G140400	Gorai.D01G138000	Gotom.A07G143900	Gotom.D07G144100
EVM_prediction_Ga07G1373	Gobar.A07G135000	Gobar.D07G137400	Godar.A07G144100	Godar.D07G146200	Gohir.A07G123900	Gohir.D07G128000	Gomus.A07G136700	Gomus.D07G140900	Gorai.D01G138300	Gotom.A07G144000	Gotom.D07G144400
EVM_prediction_Ga07G1374	Gobar.A07G135100	Gobar.D07G137500	Godar.A07G144200	Godar.D07G146300	Gohir.A07G124000	Gohir.D07G128100	Gomus.A07G136800	Gomus.D07G141000	Gorai.D01G138400	Gotom.A07G144100	Gotom.D07G144500
EVM_prediction_Ga07G1376	Gobar.A07G135200	Gobar.D07G137900	Godar.A07G144300	Godar.D07G146700	Gohir.A07G124100	Gohir.D07G128400	Gomus.A07G136900	Gomus.D07G141300	Gorai.D01G138800	Gotom.A07G144200	Gotom.D07G144900
EVM_prediction_Ga07G1382	Gobar.A07G135300	Gobar.D07G138300	Godar.A07G144700	Godar.D07G147200	Gohir.A07G124600	Gohir.D07G128900	Gomus.A07G137400	Gomus.D07G141800	Gorai.D01G139200	Gotom.A07G144700	Gotom.D07G145400
EVM_prediction_Ga07G1384	Gobar.A07G135400	Gobar.D07G138400	Godar.A07G144800	Godar.D07G147400	Gohir.A07G124700	Gohir.D07G129000	Gomus.A07G137500	Gomus.D07G141900	Gorai.D01G139300	Gotom.A07G144800	Gotom.D07G145500
EVM_prediction_Ga07G1387	Gobar.A07G135800	Gobar.D07G138700	Godar.A07G145200	Godar.D07G147900	Gohir.A07G124900	Gohir.D07G129300	Gomus.A07G137800	Gomus.D07G142200	Gorai.D01G139700	Gotom.A07G145100	Gotom.D07G145800
EVM_prediction_Ga07G1390	Gobar.A07G136000	Gobar.D07G139000	Godar.A07G145400	Godar.D07G148100	Gohir.A07G125100	Gohir.D07G129500	Gomus.A07G138000	Gomus.D07G142500	Gorai.D01G140000	Gotom.A07G145300	Gotom.D07G146100
EVM_prediction_Ga07G1395	Gobar.A07G136800	Gobar.D07G139200	Godar.A07G146200	Godar.D07G148500	Gohir.A07G125600	Gohir.D07G129800	Gomus.A07G138600	Gomus.D07G142700	Gorai.D01G140300	Gotom.A07G146100	Gotom.D07G146400
EVM_prediction_Ga07G1399	Gobar.A07G137000	Gobar.D07G139400	Godar.A07G146400	Godar.D07G148700	Gohir.A07G125900	Gohir.D07G130000	Gomus.A07G138900	Gomus.D07G142900	Gorai.D01G140500	Gotom.A07G146300	Gotom.D07G146700
EVM_prediction_Ga07G1400	Gobar.A07G137100	Gobar.D07G139500	Godar.A07G146500	Godar.D07G148800	Gohir.A07G125950	Gohir.D07G130100	Gomus.A07G139000	Gomus.D07G143000	Gorai.D01G140600	Gotom.A07G146400	Gotom.D07G146800
EVM_prediction_Ga07G1404	Gobar.A07G137500	Gobar.D07G139900	Godar.A07G146900	Godar.D07G149300	Gohir.A07G126300	Gohir.D07G130400	Gomus.A07G139300	Gomus.D07G143500	Gorai.D01G141100	Gotom.A07G146800	Gotom.D07G147200
EVM_prediction_Ga07G1405	Gobar.A07G137600	Gobar.D07G140000	Godar.A07G147000	Godar.D07G149400	Gohir.A07G126400	Gohir.D07G130500	Gomus.A07G139400	Gomus.D07G143600	Gorai.D01G141300	Gotom.A07G146900	Gotom.D07G147300
EVM_prediction_Ga07G1406	Gobar.A07G137700	Gobar.D07G140100	Godar.A07G147100	Godar.D07G149500	Gohir.A07G126500	Gohir.D07G130600	Gomus.A07G139500	Gomus.D07G143700	Gorai.D01G141400	Gotom.A07G147000	Gotom.D07G147400
EVM_prediction_Ga07G1407	Gobar.A07G137800	Gobar.D07G140200	Godar.A07G147200	Godar.D07G149600	Gohir.A07G126600	Gohir.D07G130700	Gomus.A07G139600	Gomus.D07G143800	Gorai.D01G141500	Gotom.A07G147100	Gotom.D07G147500
EVM_prediction_Ga07G1408	Gobar.A07G137900	Gobar.D07G140300	Godar.A07G147300	Godar.D07G149700	Gohir.A07G126650	Gohir.D07G130800	Gomus.A07G139700	Gomus.D07G143900	Gorai.D01G141600	Gotom.A07G147200	Gotom.D07G147600
EVM_prediction_Ga07G1411	Gobar.A07G138100	Gobar.D07G140800	Godar.A07G147500	Godar.D07G150100	Gohir.A07G126800	Gohir.D07G130950	Gomus.A07G139900	Gomus.D07G144200	Gorai.D01G142000	Gotom.A07G147400	Gotom.D07G147900
EVM_prediction_Ga07G1412	Gobar.A07G138200	Gobar.D07G140900	Godar.A07G147600	Godar.D07G150200	Gohir.A07G126900	Gohir.D07G131000	Gomus.A07G140000	Gomus.D07G144300	Gorai.D01G142100	Gotom.A07G147500	Gotom.D07G148000
EVM_prediction_Ga07G1417	Gobar.A07G138400	Gobar.D07G141200	Godar.A07G147900	Godar.D07G150500	Gohir.A07G127100	Gohir.D07G131300	Gomus.A07G140200	Gomus.D07G144600	Gorai.D01G142400	Gotom.A07G147700	Gotom.D07G148300
EVM_prediction_Ga07G1419	Gobar.A07G138500	Gobar.D07G141400	Godar.A07G148100	Godar.D07G150700	Gohir.A07G127200	Gohir.D07G131500	Gomus.A07G140300	Gomus.D07G144800	Gorai.D01G142800	Gotom.A07G147900	Gotom.D07G148500
EVM_prediction_Ga07G1420	Gobar.A07G138600	Gobar.D07G141500	Godar.A07G148200	Godar.D07G150800	Gohir.A07G127300	Gohir.D07G131600	Gomus.A07G140400	Gomus.D07G144900	Gorai.D01G142900	Gotom.A07G148000	Gotom.D07G148600
EVM_prediction_Ga07G1421	Gobar.A07G138700	Gobar.D07G141600	Godar.A07G148300	Godar.D07G150900	Gohir.A07G127400	Gohir.D07G131700	Gomus.A07G140500	Gomus.D07G145000	Gorai.D01G143000	Gotom.A07G148100	Gotom.D07G148700
EVM_prediction_Ga07G1422	Gobar.A07G138800	Gobar.D07G141700	Godar.A07G148400	Godar.D07G151000	Gohir.A07G127500	Gohir.D07G131800	Gomus.A07G140600	Gomus.D07G145100	Gorai.D01G143100	Gotom.A07G148200	Gotom.D07G148800
EVM_prediction_Ga07G1423	Gobar.A07G138900	Gobar.D07G141800	Godar.A07G148500	Godar.D07G151100	Gohir.A07G127600	Gohir.D07G131900	Gomus.A07G140700	Gomus.D07G145200	Gorai.D01G143200	Gotom.A07G148300	Gotom.D07G148900
EVM_prediction_Ga07G1424	Gobar.A07G139000	Gobar.D07G142000	Godar.A07G148600	Godar.D07G151400	Gohir.A07G127700	Gohir.D07G132100	Gomus.A07G140800	Gomus.D07G145900	Gorai.D01G143300	Gotom.A07G148400	Gotom.D07G149000
EVM_prediction_Ga07G1429	Gobar.A07G139300	Gobar.D07G142300	Godar.A07G148900	Godar.D07G151600	Gohir.A07G127900	Gohir.D07G132300	Gomus.A07G141000	Gomus.D07G146200	Gorai.D01G143700	Gotom.A07G148700	Gotom.D07G149200
EVM_prediction_Ga07G1430	Gobar.A07G139400	Gobar.D07G142400	Godar.A07G149000	Godar.D07G151700	Gohir.A07G128000	Gohir.D07G132400	Gomus.A07G141100	Gomus.D07G146300	Gorai.D01G143800	Gotom.A07G148800	Gotom.D07G149300
EVM_prediction_Ga07G1431	Gobar.A07G139500	Gobar.D07G142600	Godar.A07G149100	Godar.D07G151900	Gohir.A07G128100	Gohir.D07G132500	Gomus.A07G141200	Gomus.D07G146500	Gorai.D01G143900	Gotom.A07G148900	Gotom.D07G149400
EVM_prediction_Ga07G1432	Gobar.A07G139600	Gobar.D07G142700	Godar.A07G149300	Godar.D07G152100	Gohir.A07G128300	Gohir.D07G132600	Gomus.A07G141300	Gomus.D07G146600	Gorai.D01G144000	Gotom.A07G149100	Gotom.D07G149600
EVM_prediction_Ga07G1433	Gobar.A07G139700	Gobar.D07G142800	Godar.A07G149400	Godar.D07G152200	Gohir.A07G128400	Gohir.D07G132700	Gomus.A07G141400	Gomus.D07G146700	Gorai.D01G144100	Gotom.A07G149200	Gotom.D07G149700
EVM_prediction_Ga07G1434	Gobar.A07G139800	Gobar.D07G142900	Godar.A07G149500	Godar.D07G152300	Gohir.A07G128500	Gohir.D07G132900	Gomus.A07G141500	Gomus.D07G146800	Gorai.D01G144200	Gotom.A07G149300	Gotom.D07G149800
EVM_prediction_Ga07G1435	Gobar.A07G139900	Gobar.D07G143000	Godar.A07G149600	Godar.D07G152400	Gohir.A07G128600	Gohir.D07G133000	Gomus.A07G141600	Gomus.D07G146900	Gorai.D01G144300	Gotom.A07G149400	Gotom.D07G149900
EVM_prediction_Ga07G1437	Gobar.A07G140100	Gobar.D07G143200	Godar.A07G149800	Godar.D07G152600	Gohir.A07G128800	Gohir.D07G133200	Gomus.A07G141800	Gomus.D07G147100	Gorai.D01G144500	Gotom.A07G149600	Gotom.D07G150100
EVM_prediction_Ga07G1438	Gobar.A07G140200	Gobar.D07G143300	Godar.A07G149900	Godar.D07G152700	Gohir.A07G128900	Gohir.D07G133300	Gomus.A07G141900	Gomus.D07G147200	Gorai.D01G144600	Gotom.A07G149700	Gotom.D07G150200
EVM_prediction_Ga07G1440	Gobar.A07G140400	Gobar.D07G143500	Godar.A07G150100	Godar.D07G152900	Gohir.A07G129100	Gohir.D07G133500	Gomus.A07G142100	Gomus.D07G147400	Gorai.D01G144800	Gotom.A07G149900	Gotom.D07G150400
EVM_prediction_Ga07G1441	Gobar.A07G140600	Gobar.D07G143600	Godar.A07G150200	Godar.D07G153000	Gohir.A07G129200	Gohir.D07G133600	Gomus.A07G142200	Gomus.D07G147500	Gorai.D01G144900	Gotom.A07G150000	Gotom.D07G150500
EVM_prediction_Ga07G1442	Gobar.A07G140500	Gobar.D07G143700	Godar.A07G150300	Godar.D07G153100	Gohir.A07G129400	Gohir.D07G133700	Gomus.A07G142300	Gomus.D07G147600	Gorai.D01G145000	Gotom.A07G150300	Gotom.D07G150600
EVM_prediction_Ga07G1444	Gobar.A07G140800	Gobar.D07G143900	Godar.A07G150500	Godar.D07G153300	Gohir.A07G129500	Gohir.D07G133900	Gomus.A07G142500	Gomus.D07G147800	Gorai.D01G145200	Gotom.A07G150500	Gotom.D07G150800
EVM_prediction_Ga07G1449	Gobar.A07G141300	Gobar.D07G144400	Godar.A07G151000	Godar.D07G153800	Gohir.A07G130033	Gohir.D07G134300	Gomus.A07G142900	Gomus.D07G148300	Gorai.D01G145900	Gotom.A07G150900	Gotom.D07G151400
EVM_prediction_Ga07G1450	Gobar.A07G141400	Gobar.D07G144500	Godar.A07G151100	Godar.D07G153900	Gohir.A07G130066	Gohir.D07G134350	Gomus.A07G143000	Gomus.D07G148400	Gorai.D01G146000	Gotom.A07G151000	Gotom.D07G151500
EVM_prediction_Ga07G1452	Gobar.A07G141500	Gobar.D07G144700	Godar.A07G151200	Godar.D07G154100	Gohir.A07G130100	Gohir.D07G134500	Gomus.A07G143100	Gomus.D07G148600	Gorai.D01G146200	Gotom.A07G151100	Gotom.D07G151700
EVM_prediction_Ga07G1453	Gobar.A07G141600	Gobar.D07G144800	Godar.A07G151300	Godar.D07G154200	Gohir.A07G130200	Gohir.D07G134600	Gomus.A07G143200	Gomus.D07G148700	Gorai.D01G146300	Gotom.A07G151200	Gotom.D07G151800
EVM_prediction_Ga07G1454	Gobar.A07G141700	Gobar.D07G145000	Godar.A07G151400	Godar.D07G154300	Gohir.A07G130300	Gohir.D07G134700	Gomus.A07G143300	Gomus.D07G148800	Gorai.D01G146400	Gotom.A07G151300	Gotom.D07G151900
EVM_prediction_Ga07G1456	Gobar.A07G141900	Gobar.D07G145200	Godar.A07G151600	Godar.D07G154500	Gohir.A07G130500	Gohir.D07G134900	Gomus.A07G143500	Gomus.D07G149000	Gorai.D01G146600	Gotom.A07G151500	Gotom.D07G152100
EVM_prediction_Ga07G1463	Gobar.A07G143300	Gobar.D07G146300	Godar.A07G153200	Godar.D07G155600	Gohir.A07G131500	Gohir.D07G135800	Gomus.A07G145000	Gomus.D07G150000	Gorai.D01G147900	Gotom.A07G153100	Gotom.D07G153100
EVM_prediction_Ga07G1464	Gobar.A07G143400	Gobar.D07G146400	Godar.A07G153300	Godar.D07G155700	Gohir.A07G131600	Gohir.D07G135900	Gomus.A07G145100	Gomus.D07G150100	Gorai.D01G148000	Gotom.A07G153300	Gotom.D07G153300
EVM_prediction_Ga07G1465	Gobar.A07G143500	Gobar.D07G146500	Godar.A07G153400	Godar.D07G155800	Gohir.A07G131700	Gohir.D07G136000	Gomus.A07G145200	Gomus.D07G150200	Gorai.D01G148100	Gotom.A07G153400	Gotom.D07G153400
EVM_prediction_Ga07G1466	Gobar.A07G143600	Gobar.D07G146600	Godar.A07G153500	Godar.D07G155900	Gohir.A07G131800	Gohir.D07G136100	Gomus.A07G145300	Gomus.D07G150300	Gorai.D01G148200	Gotom.A07G153500	Gotom.D07G153500
EVM_prediction_Ga07G1470	Gobar.A07G143900	Gobar.D07G147000	Godar.A07G153800	Godar.D07G156300	Gohir.A07G132100	Gohir.D07G136400	Gomus.A07G145600	Gomus.D07G150600	Gorai.D01G148500	Gotom.A07G153800	Gotom.D07G153800
EVM_prediction_Ga07G1471	Gobar.A07G144100	Gobar.D07G147100	Godar.A07G154000	Godar.D07G156400	Gohir.A07G132300	Gohir.D07G136500	Gomus.A07G145800	Gomus.D07G150700	Gorai.D01G148600	Gotom.A07G153900	Gotom.D07G153900
EVM_prediction_Ga07G1472	Gobar.A07G144200	Gobar.D07G147200	Godar.A07G154100	Godar.D07G156500	Gohir.A07G132400	Gohir.D07G136600	Gomus.A07G145900	Gomus.D07G150800	Gorai.D01G148700	Gotom.A07G154000	Gotom.D07G154000
EVM_prediction_Ga07G1473	Gobar.A07G146400	Gobar.D07G149600	Godar.A07G156400	Godar.D07G159000	Gohir.A07G134200	Gohir.D07G138800	Gomus.A07G147800	Gomus.D07G153500	Gorai.D01G150800	Gotom.A07G156100	Gotom.D07G156600
EVM_prediction_Ga07G1477	Gobar.A07G146700	Gobar.D07G149900	Godar.A07G156700	Godar.D07G159400	Gohir.A07G134500	Gohir.D07G139100	Gomus.A07G148100	Gomus.D07G153800	Gorai.D01G151200	Gotom.A07G156400	Gotom.D07G157000
EVM_prediction_Ga07G1478	Gobar.A07G146800	Gobar.D07G150000	Godar.A07G156800	Godar.D07G159500	Gohir.A07G134600	Gohir.D07G139200	Gomus.A07G148200	Gomus.D07G153900	Gorai.D01G151300	Gotom.A07G156500	Gotom.D07G157100
EVM_prediction_Ga07G1479	Gobar.A07G146900	Gobar.D07G150100	Godar.A07G156900	Godar.D07G159600	Gohir.A07G134700	Gohir.D07G139300	Gomus.A07G148300	Gomus.D07G154000	Gorai.D01G151400	Gotom.A07G156600	Gotom.D07G157200
EVM_prediction_Ga07G1481	Gobar.A07G147000	Gobar.D07G150500	Godar.A07G157000	Godar.D07G160100	Gohir.A07G134800	Gohir.D07G139700	Gomus.A07G148400	Gomus.D07G154500	Gorai.D01G151700	Gotom.A07G156700	Gotom.D07G157600
EVM_prediction_Ga07G1486	Gobar.A07G147500	Gobar.D07G151000	Godar.A07G157700	Godar.D07G160800	Gohir.A07G135300	Gohir.D07G140200	Gomus.A07G149000	Gomus.D07G155100	Gorai.D01G152200	Gotom.A07G157300	Gotom.D07G158400
EVM_prediction_Ga07G1487	Gobar.A07G147600	Gobar.D07G151100	Godar.A07G157800	Godar.D07G160900	Gohir.A07G135400	Gohir.D07G140300	Gomus.A07G149100	Gomus.D07G155200	Gorai.D01G152300	Gotom.A07G157400	Gotom.D07G158500
EVM_prediction_Ga07G1488	Gobar.A07G147700	Gobar.D07G151200	Godar.A07G157900	Godar.D07G161000	Gohir.A07G135500	Gohir.D07G140400	Gomus.A07G149200	Gomus.D07G155300	Gorai.D01G152400	Gotom.A07G157500	Gotom.D07G158600
EVM_prediction_Ga07G1489	Gobar.A07G147800	Gobar.D07G151300	Godar.A07G158100	Godar.D07G161200	Gohir.A07G135600	Gohir.D07G140600	Gomus.A07G149300	Gomus.D07G155500	Gorai.D01G152500	Gotom.A07G157600	Gotom.D07G158800
EVM_prediction_Ga07G1491	Gobar.A07G147900	Gobar.D07G151400	Godar.A07G158300	Godar.D07G161300	Gohir.A07G135700	Gohir.D07G140700	Gomus.A07G149500	Gomus.D07G155600	Gorai.D01G152600	Gotom.A07G157700	Gotom.D07G158900
EVM_prediction_Ga07G1493	Gobar.A07G148000	Gobar.D07G151500	Godar.A07G158400	Godar.D07G161400	Gohir.A07G135800	Gohir.D07G140800	Gomus.A07G149600	Gomus.D07G155700	Gorai.D01G152700	Gotom.A07G157800	Gotom.D07G159000
EVM_prediction_Ga07G1494	Gobar.A07G148100	Gobar.D07G151600	Godar.A07G158500	Godar.D07G161500	Gohir.A07G135900	Gohir.D07G140900	Gomus.A07G149700	Gomus.D07G155800	Gorai.D01G152800	Gotom.A07G157900	Gotom.D07G159100
EVM_prediction_Ga07G1495	Gobar.A07G148200	Gobar.D07G151700	Godar.A07G158600	Godar.D07G161600	Gohir.A07G136000	Gohir.D07G141000	Gomus.A07G149800	Gomus.D07G155900	Gorai.D01G152900	Gotom.A07G158000	Gotom.D07G159200
EVM_prediction_Ga07G1497	Gobar.A07G148400	Gobar.D07G151900	Godar.A07G158700	Godar.D07G161800	Gohir.A07G136100	Gohir.D07G141200	Gomus.A07G149900	Gomus.D07G156100	Gorai.D01G153100	Gotom.A07G158100	Gotom.D07G159400
EVM_prediction_Ga07G1499	Gobar.A07G148600	Gobar.D07G152100	Godar.A07G158900	Godar.D07G162000	Gohir.A07G136300	Gohir.D07G141500	Gomus.A07G150100	Gomus.D07G156300	Gorai.D01G153300	Gotom.A07G158300	Gotom.D07G159700
EVM_prediction_Ga07G1500	Gobar.A07G148700	Gobar.D07G152300	Godar.A07G159000	Godar.D07G162200	Gohir.A07G136400	Gohir.D07G141800	Gomus.A07G150200	Gomus.D07G156500	Gorai.D01G153400	Gotom.A07G158400	Gotom.D07G159900
EVM_prediction_Ga07G1501	Gobar.A07G148800	Gobar.D07G152400	Godar.A07G159100	Godar.D07G162300	Gohir.A07G136500	Gohir.D07G141900	Gomus.A07G150300	Gomus.D07G156600	Gorai.D01G153500	Gotom.A07G158500	Gotom.D07G160000
EVM_prediction_Ga07G1503	Gobar.A07G148900	Gobar.D07G152500	Godar.A07G159300	Godar.D07G162400	Gohir.A07G136600	Gohir.D07G142000	Gomus.A07G150400	Gomus.D07G156800	Gorai.D01G153600	Gotom.A07G158700	Gotom.D07G160200
EVM_prediction_Ga07G1504	Gobar.A07G149000	Gobar.D07G152600	Godar.A07G159400	Godar.D07G162500	Gohir.A07G136700	Gohir.D07G142033	Gomus.A07G150500	Gomus.D07G157000	Gorai.D01G153700	Gotom.A07G158800	Gotom.D07G160300
EVM_prediction_Ga07G1505	Gobar.A07G149100	Gobar.D07G152700	Godar.A07G159500	Godar.D07G162600	Gohir.A07G136800	Gohir.D07G142066	Gomus.A07G150600	Gomus.D07G157100	Gorai.D01G153800	Gotom.A07G158900	Gotom.D07G160400
EVM_prediction_Ga07G1506	Gobar.A07G149200	Gobar.D07G152800	Godar.A07G159600	Godar.D07G162700	Gohir.A07G136900	Gohir.D07G142100	Gomus.A07G150700	Gomus.D07G157200	Gorai.D01G153900	Gotom.A07G159000	Gotom.D07G160500
EVM_prediction_Ga07G1507	Gobar.A07G149300	Gobar.D07G152900	Godar.A07G159700	Godar.D07G162800	Gohir.A07G137000	Gohir.D07G142200	Gomus.A07G150800	Gomus.D07G157300	Gorai.D01G154000	Gotom.A07G159200	Gotom.D07G160700
EVM_prediction_Ga07G1512	Gobar.A07G149700	Gobar.D07G153400	Godar.A07G160100	Godar.D07G163200	Gohir.A07G137400	Gohir.D07G142700	Gomus.A07G151200	Gomus.D07G157800	Gorai.D01G154500	Gotom.A07G159600	Gotom.D07G161200
EVM_prediction_Ga07G1514	Gobar.A07G149800	Gobar.D07G153600	Godar.A07G160200	Godar.D07G163400	Gohir.A07G137600	Gohir.D07G142800	Gomus.A07G151300	Gomus.D07G158000	Gorai.D01G154700	Gotom.A07G159700	Gotom.D07G161400
EVM_prediction_Ga07G1516	Gobar.A07G149900	Gobar.D07G153800	Godar.A07G160400	Godar.D07G163600	Gohir.A07G137800	Gohir.D07G142900	Gomus.A07G151500	Gomus.D07G158200	Gorai.D01G154900	Gotom.A07G159900	Gotom.D07G161700
EVM_prediction_Ga07G1518	Gobar.A07G150100	Gobar.D07G153900	Godar.A07G160600	Godar.D07G163700	Gohir.A07G137900	Gohir.D07G143000	Gomus.A07G151700	Gomus.D07G158300	Gorai.D01G155000	Gotom.A07G160100	Gotom.D07G161800
EVM_prediction_Ga04G0850	Gobar.A07G150300	Gobar.D07G154000	Godar.A07G160800	Godar.D07G163800	Gohir.A07G138000	Gohir.D07G143050	Gomus.A07G151800	Gomus.D07G158400	Gorai.D01G155100	Gotom.A07G160300	Gotom.D07G161900
EVM_prediction_Ga04G0852	Gobar.A07G150500	Gobar.D07G154200	Godar.A07G161000	Godar.D07G164000	Gohir.A07G138200	Gohir.D07G143200	Gomus.A07G152000	Gomus.D07G158600	Gorai.D01G155300	Gotom.A07G160500	Gotom.D07G162100
EVM_prediction_Ga07G1521	Gobar.A07G150600	Gobar.D07G154400	Godar.A07G161100	Godar.D07G164200	Gohir.A07G138300	Gohir.D07G143400	Gomus.A07G152100	Gomus.D07G158800	Gorai.D01G155400	Gotom.A07G160600	Gotom.D07G162300
EVM_prediction_Ga07G1522	Gobar.A07G150700	Gobar.D07G154500	Godar.A07G161200	Godar.D07G164300	Gohir.A07G138400	Gohir.D07G143500	Gomus.A07G152200	Gomus.D07G158900	Gorai.D01G155500	Gotom.A07G160700	Gotom.D07G162400
EVM_prediction_Ga07G1525	Gobar.A07G151000	Gobar.D07G154800	Godar.A07G161500	Godar.D07G164600	Gohir.A07G138700	Gohir.D07G143800	Gomus.A07G152500	Gomus.D07G159200	Gorai.D01G155700	Gotom.A07G161100	Gotom.D07G162700
EVM_prediction_Ga07G1529	Gobar.A07G151100	Gobar.D07G154900	Godar.A07G161700	Godar.D07G164700	Gohir.A07G138800	Gohir.D07G143900	Gomus.A07G152700	Gomus.D07G159300	Gorai.D01G155800	Gotom.A07G161300	Gotom.D07G162800
EVM_prediction_Ga07G1532	Gobar.A07G151400	Gobar.D07G155200	Godar.A07G162000	Godar.D07G165000	Gohir.A07G139100	Gohir.D07G144200	Gomus.A07G153000	Gomus.D07G159400	Gorai.D01G156200	Gotom.A07G161600	Gotom.D07G163000
EVM_prediction_Ga07G1533	Gobar.A07G151500	Gobar.D07G155300	Godar.A07G162100	Godar.D07G165100	Gohir.A07G139200	Gohir.D07G144300	Gomus.A07G153100	Gomus.D07G159500	Gorai.D01G156300	Gotom.A07G161700	Gotom.D07G163100
EVM_prediction_Ga07G1534	Gobar.A07G151600	Gobar.D07G155400	Godar.A07G162200	Godar.D07G165300	Gohir.A07G139300	Gohir.D07G144400	Gomus.A07G153200	Gomus.D07G159600	Gorai.D01G156400	Gotom.A07G161800	Gotom.D07G163200
EVM_prediction_Ga07G1535	Gobar.A07G151700	Gobar.D07G155500	Godar.A07G162300	Godar.D07G165400	Gohir.A07G139400	Gohir.D07G144500	Gomus.A07G153300	Gomus.D07G159700	Gorai.D01G156600	Gotom.A07G161900	Gotom.D07G163300
EVM_prediction_Ga07G1539	Gobar.A07G151900	Gobar.D07G155700	Godar.A07G162500	Godar.D07G165600	Gohir.A07G139600	Gohir.D07G144700	Gomus.A07G153500	Gomus.D07G159900	Gorai.D01G156700	Gotom.A07G162100	Gotom.D07G163600
EVM_prediction_Ga07G1541	Gobar.A07G152000	Gobar.D07G155800	Godar.A07G162600	Godar.D07G165700	Gohir.A07G139700	Gohir.D07G144800	Gomus.A07G153600	Gomus.D07G160000	Gorai.D01G156800	Gotom.A07G162200	Gotom.D07G163700
EVM_prediction_Ga07G1542	Gobar.A07G152100	Gobar.D07G155900	Godar.A07G162700	Godar.D07G165900	Gohir.A07G139800	Gohir.D07G145000	Gomus.A07G153700	Gomus.D07G160100	Gorai.D01G156900	Gotom.A07G162300	Gotom.D07G163900
EVM_prediction_Ga07G1545	Gobar.A07G152200	Gobar.D07G156100	Godar.A07G162900	Godar.D07G166100	Gohir.A07G140000	Gohir.D07G145100	Gomus.A07G153800	Gomus.D07G160200	Gorai.D01G157000	Gotom.A07G162400	Gotom.D07G164100
EVM_prediction_Ga07G1551	Gobar.A07G152700	Gobar.D07G156800	Godar.A07G163400	Godar.D07G167000	Gohir.A07G140500	Gohir.D07G145800	Gomus.A07G154500	Gomus.D07G160800	Gorai.D01G158000	Gotom.A07G162900	Gotom.D07G165000
EVM_prediction_Ga07G1552	Gobar.A07G152800	Gobar.D07G156900	Godar.A07G163600	Godar.D07G167100	Gohir.A07G140600	Gohir.D07G145900	Gomus.A07G154600	Gomus.D07G160900	Gorai.D01G158100	Gotom.A07G163000	Gotom.D07G165100
EVM_prediction_Ga07G1554	Gobar.A07G153000	Gobar.D07G157100	Godar.A07G163800	Godar.D07G167300	Gohir.A07G140700	Gohir.D07G146100	Gomus.A07G154800	Gomus.D07G161100	Gorai.D01G158300	Gotom.A07G163200	Gotom.D07G165300
EVM_prediction_Ga07G1555	Gobar.A07G153100	Gobar.D07G157200	Godar.A07G163900	Godar.D07G167400	Gohir.A07G140800	Gohir.D07G146200	Gomus.A07G154900	Gomus.D07G161200	Gorai.D01G158400	Gotom.A07G163300	Gotom.D07G165400
EVM_prediction_Ga07G1556	Gobar.A07G153200	Gobar.D07G157300	Godar.A07G164000	Godar.D07G167500	Gohir.A07G140900	Gohir.D07G146300	Gomus.A07G155000	Gomus.D07G161300	Gorai.D01G158500	Gotom.A07G163400	Gotom.D07G165500
EVM_prediction_Ga07G1558	Gobar.A07G153400	Gobar.D07G157700	Godar.A07G164200	Godar.D07G168000	Gohir.A07G141100	Gohir.D07G146500	Gomus.A07G155200	Gomus.D07G161700	Gorai.D01G158900	Gotom.A07G163700	Gotom.D07G165800
EVM_prediction_Ga07G1562	Gobar.A07G153600	Gobar.D07G158100	Godar.A07G164500	Godar.D07G168300	Gohir.A07G141200	Gohir.D07G146700	Gomus.A07G155400	Gomus.D07G161900	Gorai.D01G159200	Gotom.A07G163900	Gotom.D07G166000
EVM_prediction_Ga07G1563	Gobar.A07G153700	Gobar.D07G158200	Godar.A07G164600	Godar.D07G168400	Gohir.A07G141300	Gohir.D07G146800	Gomus.A07G155500	Gomus.D07G162000	Gorai.D01G159300	Gotom.A07G164000	Gotom.D07G166100
EVM_prediction_Ga07G1564	Gobar.A07G153900	Gobar.D07G158400	Godar.A07G164700	Godar.D07G168700	Gohir.A07G141400	Gohir.D07G147000	Gomus.A07G155600	Gomus.D07G162200	Gorai.D01G159500	Gotom.A07G164100	Gotom.D07G166400
EVM_prediction_Ga07G1567	Gobar.A07G154100	Gobar.D07G158600	Godar.A07G164800	Godar.D07G168900	Gohir.A07G141550	Gohir.D07G147050	Gomus.A07G155800	Gomus.D07G162400	Gorai.D01G159700	Gotom.A07G164300	Gotom.D07G166700
EVM_prediction_Ga07G1568	Gobar.A07G154200	Gobar.D07G158700	Godar.A07G164900	Godar.D07G169000	Gohir.A07G141600	Gohir.D07G147100	Gomus.A07G155900	Gomus.D07G162500	Gorai.D01G159800	Gotom.A07G164400	Gotom.D07G166800
EVM_prediction_Ga07G1569	Gobar.A07G154300	Gobar.D07G158800	Godar.A07G165100	Godar.D07G169100	Gohir.A07G141700	Gohir.D07G147200	Gomus.A07G156100	Gomus.D07G162600	Gorai.D01G168400	Gotom.A07G164600	Gotom.D07G166900
EVM_prediction_Ga07G1572	Gobar.A07G154500	Gobar.D07G159000	Godar.A07G165300	Godar.D07G169200	Gohir.A07G141900	Gohir.D07G147300	Gomus.A07G156300	Gomus.D07G162700	Gorai.D01G168500	Gotom.A07G164800	Gotom.D07G167000
EVM_prediction_Ga07G1571	Gobar.A07G154400	Gobar.D07G159200	Godar.A07G165200	Godar.D07G169400	Gohir.A07G141800	Gohir.D07G147500	Gomus.A07G156200	Gomus.D07G162900	Gorai.D01G168700	Gotom.A07G164700	Gotom.D07G167200
EVM_prediction_Ga07G1573	Gobar.A07G154600	Gobar.D07G159400	Godar.A07G165400	Godar.D07G169600	Gohir.A07G142000	Gohir.D07G147700	Gomus.A07G156400	Gomus.D07G163100	Gorai.D01G168900	Gotom.A07G164900	Gotom.D07G167400
EVM_prediction_Ga07G1576	Gobar.A07G154800	Gobar.D07G159700	Godar.A07G165600	Godar.D07G170100	Gohir.A07G142200	Gohir.D07G148100	Gomus.A07G156700	Gomus.D07G163300	Gorai.D01G169200	Gotom.A07G165200	Gotom.D07G167900
EVM_prediction_Ga07G1577	Gobar.A07G154900	Gobar.D07G159900	Godar.A07G165700	Godar.D07G170300	Gohir.A07G142300	Gohir.D07G148200	Gomus.A07G156800	Gomus.D07G163500	Gorai.D01G169300	Gotom.A07G165300	Gotom.D07G168100
EVM_prediction_Ga07G1583	Gobar.A07G155300	Gobar.D07G160400	Godar.A07G166300	Godar.D07G170800	Gohir.A07G142700	Gohir.D07G148500	Gomus.A07G157200	Gomus.D07G163700	Gorai.D01G169700	Gotom.A07G165700	Gotom.D07G168400
EVM_prediction_Ga07G1588	Gobar.A07G155500	Gobar.D07G160600	Godar.A07G166700	Godar.D07G171000	Gohir.A07G142900	Gohir.D07G148700	Gomus.A07G157400	Gomus.D07G163900	Gorai.D01G170100	Gotom.A07G166000	Gotom.D07G168700
EVM_prediction_Ga07G1597	Gobar.A07G155900	Gobar.D07G160900	Godar.A07G167100	Godar.D07G171400	Gohir.A07G143300	Gohir.D07G149100	Gomus.A07G157700	Gomus.D07G164300	Gorai.D01G170500	Gotom.A07G166500	Gotom.D07G169000
EVM_prediction_Ga07G1598	Gobar.A07G156000	Gobar.D07G161000	Godar.A07G167200	Godar.D07G171500	Gohir.A07G143400	Gohir.D07G149200	Gomus.A07G157800	Gomus.D07G164400	Gorai.D01G170600	Gotom.A07G166600	Gotom.D07G169100
EVM_prediction_Ga07G1599	Gobar.A07G156100	Gobar.D07G161100	Godar.A07G167400	Godar.D07G171600	Gohir.A07G143500	Gohir.D07G149300	Gomus.A07G157900	Gomus.D07G164500	Gorai.D01G170700	Gotom.A07G166700	Gotom.D07G169200
EVM_prediction_Ga07G1602	Gobar.A07G156300	Gobar.D07G161300	Godar.A07G167600	Godar.D07G171900	Gohir.A07G143700	Gohir.D07G149500	Gomus.A07G158100	Gomus.D07G164700	Gorai.D01G170900	Gotom.A07G166900	Gotom.D07G169400
EVM_prediction_Ga07G1603	Gobar.A07G156400	Gobar.D07G161400	Godar.A07G167700	Godar.D07G172000	Gohir.A07G143800	Gohir.D07G149600	Gomus.A07G158200	Gomus.D07G164800	Gorai.D01G171000	Gotom.A07G167000	Gotom.D07G169500
EVM_prediction_Ga07G1606	Gobar.A07G156600	Gobar.D07G161700	Godar.A07G167800	Godar.D07G172300	Gohir.A07G143900	Gohir.D07G149800	Gomus.A07G158400	Gomus.D07G165300	Gorai.D01G171400	Gotom.A07G167200	Gotom.D07G169800
EVM_prediction_Ga07G1607	Gobar.A07G156700	Gobar.D07G161800	Godar.A07G167900	Godar.D07G172400	Gohir.A07G144000	Gohir.D07G149900	Gomus.A07G158500	Gomus.D07G165400	Gorai.D01G171500	Gotom.A07G167300	Gotom.D07G169900
EVM_prediction_Ga07G1609	Gobar.A07G156800	Gobar.D07G161900	Godar.A07G168000	Godar.D07G172500	Gohir.A07G144100	Gohir.D07G150000	Gomus.A07G158600	Gomus.D07G165500	Gorai.D01G171700	Gotom.A07G167400	Gotom.D07G170000
EVM_prediction_Ga07G1611	Gobar.A07G157000	Gobar.D07G162100	Godar.A07G168200	Godar.D07G172800	Gohir.A07G144300	Gohir.D07G150201	Gomus.A07G158800	Gomus.D07G165700	Gorai.D01G172000	Gotom.A07G167600	Gotom.D07G170400
EVM_prediction_Ga07G1613	Gobar.A07G157200	Gobar.D07G162200	Godar.A07G168400	Godar.D07G172900	Gohir.A07G144400	Gohir.D07G150300	Gomus.A07G158900	Gomus.D07G165800	Gorai.D01G172200	Gotom.A07G167700	Gotom.D07G170500
EVM_prediction_Ga07G1615	Gobar.A07G157400	Gobar.D07G162500	Godar.A07G168600	Godar.D07G173300	Gohir.A07G144600	Gohir.D07G150500	Gomus.A07G159000	Gomus.D07G166000	Gorai.D01G172600	Gotom.A07G168000	Gotom.D07G170900
EVM_prediction_Ga07G1616	Gobar.A07G157500	Gobar.D07G162600	Godar.A07G168700	Godar.D07G173400	Gohir.A07G144700	Gohir.D07G150600	Gomus.A07G159100	Gomus.D07G166100	Gorai.D01G172700	Gotom.A07G168100	Gotom.D07G171000
EVM_prediction_Ga07G1621	Gobar.A07G157700	Gobar.D07G163200	Godar.A07G168900	Godar.D07G174100	Gohir.A07G145000	Gohir.D07G151200	Gomus.A07G159500	Gomus.D07G166700	Gorai.D01G173100	Gotom.A07G168500	Gotom.D07G171500
EVM_prediction_Ga07G1624	Gobar.A07G157900	Gobar.D07G163400	Godar.A07G169100	Godar.D07G174200	Gohir.A07G145200	Gohir.D07G151400	Gomus.A07G159700	Gomus.D07G166900	Gorai.D01G173300	Gotom.A07G168700	Gotom.D07G171800
EVM_prediction_Ga07G1625	Gobar.A07G158000	Gobar.D07G163500	Godar.A07G169200	Godar.D07G174400	Gohir.A07G145300	Gohir.D07G151500	Gomus.A07G159800	Gomus.D07G167000	Gorai.D01G173400	Gotom.A07G168800	Gotom.D07G171900
EVM_prediction_Ga07G1626	Gobar.A07G158100	Gobar.D07G163600	Godar.A07G169300	Godar.D07G174500	Gohir.A07G145400	Gohir.D07G151600	Gomus.A07G159900	Gomus.D07G167100	Gorai.D01G173500	Gotom.A07G168900	Gotom.D07G172000
EVM_prediction_Ga07G1630	Gobar.A07G159000	Gobar.D07G164600	Godar.A07G170300	Godar.D07G175600	Gohir.A07G146300	Gohir.D07G152400	Gomus.A07G160800	Gomus.D07G168000	Gorai.D01G174400	Gotom.A07G170000	Gotom.D07G173100
EVM_prediction_Ga07G1639	Gobar.A07G159500	Gobar.D07G165300	Godar.A07G170800	Godar.D07G176300	Gohir.A07G146800	Gohir.D07G152800	Gomus.A07G161300	Gomus.D07G168600	Gorai.D01G174900	Gotom.A07G170600	Gotom.D07G173600
EVM_prediction_Ga07G1640	Gobar.A07G159600	Gobar.D07G165400	Godar.A07G170900	Godar.D07G176400	Gohir.A07G146900	Gohir.D07G152900	Gomus.A07G161400	Gomus.D07G168700	Gorai.D01G175000	Gotom.A07G170700	Gotom.D07G173700
EVM_prediction_Ga07G1641	Gobar.A07G159700	Gobar.D07G165500	Godar.A07G171000	Godar.D07G176500	Gohir.A07G147000	Gohir.D07G153000	Gomus.A07G161500	Gomus.D07G168800	Gorai.D01G175100	Gotom.A07G170800	Gotom.D07G173800
EVM_prediction_Ga07G1642	Gobar.A07G159800	Gobar.D07G165600	Godar.A07G171100	Godar.D07G176600	Gohir.A07G147100	Gohir.D07G153100	Gomus.A07G161600	Gomus.D07G168900	Gorai.D01G175300	Gotom.A07G170900	Gotom.D07G173900
EVM_prediction_Ga07G1643	Gobar.A07G159900	Gobar.D07G165700	Godar.A07G171200	Godar.D07G176800	Gohir.A07G147200	Gohir.D07G153200	Gomus.A07G161700	Gomus.D07G169000	Gorai.D01G175400	Gotom.A07G171000	Gotom.D07G174100
EVM_prediction_Ga07G1646	Gobar.A07G160100	Gobar.D07G165900	Godar.A07G171400	Godar.D07G177200	Gohir.A07G147400	Gohir.D07G153500	Gomus.A07G161900	Gomus.D07G169200	Gorai.D01G175600	Gotom.A07G171200	Gotom.D07G174400
EVM_prediction_Ga07G1647	Gobar.A07G160200	Gobar.D07G166000	Godar.A07G171500	Godar.D07G177300	Gohir.A07G147500	Gohir.D07G153600	Gomus.A07G162000	Gomus.D07G169300	Gorai.D01G175700	Gotom.A07G171300	Gotom.D07G174500
EVM_prediction_Ga07G1649	Gobar.A07G160300	Gobar.D07G166100	Godar.A07G171600	Godar.D07G177400	Gohir.A07G147600	Gohir.D07G153700	Gomus.A07G162100	Gomus.D07G169400	Gorai.D01G175800	Gotom.A07G171500	Gotom.D07G174600
EVM_prediction_Ga07G1651	Gobar.A07G160400	Gobar.D07G166200	Godar.A07G171700	Godar.D07G177500	Gohir.A07G147700	Gohir.D07G153800	Gomus.A07G162200	Gomus.D07G169500	Gorai.D01G176000	Gotom.A07G171600	Gotom.D07G174700
EVM_prediction_Ga07G1653	Gobar.A07G160500	Gobar.D07G166300	Godar.A07G171900	Godar.D07G177800	Gohir.A07G147800	Gohir.D07G154000	Gomus.A07G162300	Gomus.D07G169700	Gorai.D01G176200	Gotom.A07G171700	Gotom.D07G175000
EVM_prediction_Ga07G1656	Gobar.A07G160800	Gobar.D07G166600	Godar.A07G172200	Godar.D07G178100	Gohir.A07G148100	Gohir.D07G154300	Gomus.A07G162800	Gomus.D07G170000	Gorai.D01G176500	Gotom.A07G172100	Gotom.D07G175300
EVM_prediction_Ga07G1660	Gobar.A07G160900	Gobar.D07G166700	Godar.A07G172300	Godar.D07G178200	Gohir.A07G148200	Gohir.D07G154400	Gomus.A07G162900	Gomus.D07G170200	Gorai.D01G176600	Gotom.A07G172300	Gotom.D07G175400
EVM_prediction_Ga07G1661	Gobar.A07G161000	Gobar.D07G166800	Godar.A07G172400	Godar.D07G178300	Gohir.A07G148300	Gohir.D07G154500	Gomus.A07G163000	Gomus.D07G170300	Gorai.D01G176700	Gotom.A07G172400	Gotom.D07G175500
EVM_prediction_Ga07G1662	Gobar.A07G161100	Gobar.D07G167000	Godar.A07G172600	Godar.D07G178500	Gohir.A07G148400	Gohir.D07G154700	Gomus.A07G163100	Gomus.D07G170500	Gorai.D01G176800	Gotom.A07G172500	Gotom.D07G175700
EVM_prediction_Ga07G1664	Gobar.A07G161300	Gobar.D07G167200	Godar.A07G172800	Godar.D07G178900	Gohir.A07G148600	Gohir.D07G155016	Gomus.A07G163300	Gomus.D07G170900	Gorai.D01G177100	Gotom.A07G172700	Gotom.D07G176200
EVM_prediction_Ga07G1665	Gobar.A07G161400	Gobar.D07G167600	Godar.A07G172900	Godar.D07G179300	Gohir.A07G148700	Gohir.D07G155080	Gomus.A07G163500	Gomus.D07G171300	Gorai.D01G177400	Gotom.A07G172800	Gotom.D07G176600
EVM_prediction_Ga07G1666	Gobar.A07G161500	Gobar.D07G167700	Godar.A07G173000	Godar.D07G179400	Gohir.A07G148800	Gohir.D07G155100	Gomus.A07G163600	Gomus.D07G171400	Gorai.D01G177500	Gotom.A07G172900	Gotom.D07G176700
EVM_prediction_Ga07G1669	Gobar.A07G161600	Gobar.D07G167900	Godar.A07G173100	Godar.D07G179600	Gohir.A07G148900	Gohir.D07G155200	Gomus.A07G163700	Gomus.D07G171600	Gorai.D01G177700	Gotom.A07G173000	Gotom.D07G176900
EVM_prediction_Ga07G1671	Gobar.A07G161800	Gobar.D07G168200	Godar.A07G173400	Godar.D07G179900	Gohir.A07G149200	Gohir.D07G155300	Gomus.A07G163900	Gomus.D07G171900	Gorai.D01G178000	Gotom.A07G173400	Gotom.D07G177100
EVM_prediction_Ga07G1675	Gobar.A07G162000	Gobar.D07G168500	Godar.A07G173600	Godar.D07G180200	Gohir.A07G149400	Gohir.D07G155600	Gomus.A07G164100	Gomus.D07G172200	Gorai.D01G178500	Gotom.A07G173600	Gotom.D07G177400
EVM_prediction_Ga07G1676	Gobar.A07G162100	Gobar.D07G168600	Godar.A07G173700	Godar.D07G180300	Gohir.A07G149450	Gohir.D07G155700	Gomus.A07G164200	Gomus.D07G172300	Gorai.D01G178600	Gotom.A07G173700	Gotom.D07G177500
EVM_prediction_Ga07G1683	Gobar.A07G162400	Gobar.D07G169000	Godar.A07G174100	Godar.D07G180800	Gohir.A07G149600	Gohir.D07G155900	Gomus.A07G164400	Gomus.D07G172600	Gorai.D01G178800	Gotom.A07G173900	Gotom.D07G177800
EVM_prediction_Ga07G1684	Gobar.A07G162500	Gobar.D07G169100	Godar.A07G174200	Godar.D07G180900	Gohir.A07G149700	Gohir.D07G156000	Gomus.A07G164500	Gomus.D07G172700	Gorai.D01G178900	Gotom.A07G174000	Gotom.D07G177900
EVM_prediction_Ga07G1685	Gobar.A07G162600	Gobar.D07G169200	Godar.A07G174300	Godar.D07G181000	Gohir.A07G149800	Gohir.D07G156100	Gomus.A07G164600	Gomus.D07G172800	Gorai.D01G179000	Gotom.A07G174100	Gotom.D07G178000
EVM_prediction_Ga07G1689	Gobar.A07G162700	Gobar.D07G169300	Godar.A07G174400	Godar.D07G181100	Gohir.A07G149900	Gohir.D07G156200	Gomus.A07G164700	Gomus.D07G172900	Gorai.D01G179100	Gotom.A07G174200	Gotom.D07G178100
EVM_prediction_Ga07G1696	Gobar.A07G163400	Gobar.D07G169800	Godar.A07G175100	Godar.D07G181700	Gohir.A07G150400	Gohir.D07G156800	Gomus.A07G165400	Gomus.D07G173600	Gorai.D01G179800	Gotom.A07G174800	Gotom.D07G178700
EVM_prediction_Ga07G1699	Gobar.A07G163700	Gobar.D07G170200	Godar.A07G175400	Godar.D07G182100	Gohir.A07G150700	Gohir.D07G157200	Gomus.A07G165700	Gomus.D07G174000	Gorai.D01G180200	Gotom.A07G175100	Gotom.D07G179100
EVM_prediction_Ga07G1700	Gobar.A07G163800	Gobar.D07G170400	Godar.A07G175600	Godar.D07G182300	Gohir.A07G150800	Gohir.D07G157400	Gomus.A07G165800	Gomus.D07G174200	Gorai.D01G180400	Gotom.A07G175200	Gotom.D07G179400
EVM_prediction_Ga07G1705	Gobar.A07G164500	Gobar.D07G171000	Godar.A07G176400	Godar.D07G182900	Gohir.A07G151700	Gohir.D07G158000	Gomus.A07G166700	Gomus.D07G174800	Gorai.D01G181200	Gotom.A07G176200	Gotom.D07G180100
EVM_prediction_Ga07G1706	Gobar.A07G164600	Gobar.D07G171100	Godar.A07G176500	Godar.D07G183000	Gohir.A07G151800	Gohir.D07G158100	Gomus.A07G166800	Gomus.D07G174900	Gorai.D01G181300	Gotom.A07G176300	Gotom.D07G180200
EVM_prediction_Ga07G1707	Gobar.A07G164800	Gobar.D07G171200	Godar.A07G176700	Godar.D07G183100	Gohir.A07G152000	Gohir.D07G158200	Gomus.A07G166900	Gomus.D07G175000	Gorai.D01G181400	Gotom.A07G176400	Gotom.D07G180300
EVM_prediction_Ga07G1708	Gobar.A07G164900	Gobar.D07G171300	Godar.A07G176800	Godar.D07G183200	Gohir.A07G152100	Gohir.D07G158300	Gomus.A07G167000	Gomus.D07G175100	Gorai.D01G181500	Gotom.A07G176500	Gotom.D07G180400
EVM_prediction_Ga07G1710	Gobar.A07G165100	Gobar.D07G171500	Godar.A07G177000	Godar.D07G183400	Gohir.A07G152300	Gohir.D07G158500	Gomus.A07G167200	Gomus.D07G175300	Gorai.D01G181700	Gotom.A07G176700	Gotom.D07G180600
EVM_prediction_Ga07G1711	Gobar.A07G165200	Gobar.D07G171600	Godar.A07G177100	Godar.D07G183500	Gohir.A07G152400	Gohir.D07G158600	Gomus.A07G167300	Gomus.D07G175400	Gorai.D01G181800	Gotom.A07G176800	Gotom.D07G180700
EVM_prediction_Ga07G1712	Gobar.A07G165300	Gobar.D07G171700	Godar.A07G177200	Godar.D07G183600	Gohir.A07G152500	Gohir.D07G158700	Gomus.A07G167400	Gomus.D07G175500	Gorai.D01G181900	Gotom.A07G176900	Gotom.D07G180800
EVM_prediction_Ga07G1713	Gobar.A07G165400	Gobar.D07G171800	Godar.A07G177300	Godar.D07G183700	Gohir.A07G152600	Gohir.D07G158800	Gomus.A07G167500	Gomus.D07G175600	Gorai.D01G182000	Gotom.A07G177000	Gotom.D07G180900
EVM_prediction_Ga07G1714	Gobar.A07G165500	Gobar.D07G171900	Godar.A07G177400	Godar.D07G183800	Gohir.A07G152700	Gohir.D07G158900	Gomus.A07G167600	Gomus.D07G175700	Gorai.D01G182100	Gotom.A07G177100	Gotom.D07G181000
EVM_prediction_Ga07G1715	Gobar.A07G165600	Gobar.D07G172000	Godar.A07G177500	Godar.D07G183900	Gohir.A07G152800	Gohir.D07G159050	Gomus.A07G167700	Gomus.D07G175800	Gorai.D01G182200	Gotom.A07G177200	Gotom.D07G181100
EVM_prediction_Ga07G1718	Gobar.A07G165900	Gobar.D07G172200	Godar.A07G177800	Godar.D07G184000	Gohir.A07G153050	Gohir.D07G159200	Gomus.A07G167900	Gomus.D07G175900	Gorai.D01G182300	Gotom.A07G177500	Gotom.D07G181300
EVM_prediction_Ga07G1719	Gobar.A07G166000	Gobar.D07G172300	Godar.A07G177900	Godar.D07G184100	Gohir.A07G153100	Gohir.D07G159300	Gomus.A07G168000	Gomus.D07G176000	Gorai.D01G182400	Gotom.A07G177600	Gotom.D07G181400
EVM_prediction_Ga07G1723	Gobar.A07G166100	Gobar.D07G172400	Godar.A07G178000	Godar.D07G184200	Gohir.A07G153200	Gohir.D07G159400	Gomus.A07G168100	Gomus.D07G176100	Gorai.D01G182500	Gotom.A07G177700	Gotom.D07G181500
EVM_prediction_Ga07G1726	Gobar.A07G166400	Gobar.D07G172600	Godar.A07G178400	Godar.D07G184500	Gohir.A07G153600	Gohir.D07G159700	Gomus.A07G168400	Gomus.D07G176300	Gorai.D01G182800	Gotom.A07G178100	Gotom.D07G182000
EVM_prediction_Ga07G1747	Gobar.A07G167500	Gobar.D07G174700	Godar.A07G180900	Godar.D07G186600	Gohir.A07G154900	Gohir.D07G161100	Gomus.A07G169700	Gomus.D07G178500	Gorai.D01G184300	Gotom.A07G179900	Gotom.D07G184200
EVM_prediction_Ga07G1749	Gobar.A07G167600	Gobar.D07G174900	Godar.A07G181000	Godar.D07G186800	Gohir.A07G154950	Gohir.D07G161200	Gomus.A07G169900	Gomus.D07G178600	Gorai.D01G184400	Gotom.A07G180000	Gotom.D07G184300
EVM_prediction_Ga07G1752	Gobar.A07G167700	Gobar.D07G175100	Godar.A07G181300	Godar.D07G187000	Gohir.A07G155100	Gohir.D07G161400	Gomus.A07G170200	Gomus.D07G178900	Gorai.D01G184600	Gotom.A07G180200	Gotom.D07G184500
EVM_prediction_Ga13G0904	Gobar.A13G082200	Gobar.D07G175300	Godar.A13G086300	Godar.D07G187300	Gohir.A13G076901	Gohir.D07G161600	Gomus.A13G085100	Gomus.D07G179300	Gorai.D01G184900	Gotom.A13G089000	Gotom.D07G184700
EVM_prediction_Ga07G1754	Gobar.A07G167900	Gobar.D07G175400	Godar.A07G181600	Godar.D07G187400	Gohir.A07G155400	Gohir.D07G161700	Gomus.A07G170400	Gomus.D07G179500	Gorai.D01G185100	Gotom.A07G180600	Gotom.D07G184900
EVM_prediction_Ga07G1757	Gobar.A07G168200	Gobar.D07G175800	Godar.A07G181900	Godar.D07G187900	Gohir.A07G155852	Gohir.D07G162100	Gomus.A07G170800	Gomus.D07G179900	Gorai.D01G185500	Gotom.A07G180900	Gotom.D07G185300
EVM_prediction_Ga07G1759	Gobar.A07G168400	Gobar.D07G176100	Godar.A07G182100	Godar.D07G188200	Gohir.A07G156000	Gohir.D07G162300	Gomus.A07G171000	Gomus.D07G180200	Gorai.D01G185900	Gotom.A07G181100	Gotom.D07G185600
EVM_prediction_Ga07G1760	Gobar.A07G168500	Gobar.D07G176200	Godar.A07G182200	Godar.D07G188300	Gohir.A07G156100	Gohir.D07G162400	Gomus.A07G171100	Gomus.D07G180300	Gorai.D01G186000	Gotom.A07G181200	Gotom.D07G185700
EVM_prediction_Ga07G1761	Gobar.A07G168600	Gobar.D07G176400	Godar.A07G182300	Godar.D07G188500	Gohir.A07G156200	Gohir.D07G162500	Gomus.A07G171200	Gomus.D07G180400	Gorai.D01G186100	Gotom.A07G181300	Gotom.D07G185800
EVM_prediction_Ga07G1762	Gobar.A07G168700	Gobar.D07G176500	Godar.A07G182400	Godar.D07G188600	Gohir.A07G156300	Gohir.D07G162600	Gomus.A07G171300	Gomus.D07G180500	Gorai.D01G186200	Gotom.A07G181400	Gotom.D07G185900
EVM_prediction_Ga07G1763	Gobar.A07G168900	Gobar.D07G176600	Godar.A07G182600	Godar.D07G188700	Gohir.A07G156400	Gohir.D07G162700	Gomus.A07G171400	Gomus.D07G180600	Gorai.D01G186300	Gotom.A07G181500	Gotom.D07G186000
EVM_prediction_Ga07G1767	Gobar.A07G169100	Gobar.D07G176900	Godar.A07G182800	Godar.D07G188900	Gohir.A07G156600	Gohir.D07G162900	Gomus.A07G171600	Gomus.D07G180900	Gorai.D01G186800	Gotom.A07G181700	Gotom.D07G186300
EVM_prediction_Ga07G1775	Gobar.A07G169700	Gobar.D07G177400	Godar.A07G183500	Godar.D07G189500	Gohir.A07G157232	Gohir.D07G163401	Gomus.A07G172200	Gomus.D07G181400	Gorai.D01G187200	Gotom.A07G182200	Gotom.D07G186700
EVM_prediction_Ga07G1776	Gobar.A07G169800	Gobar.D07G177500	Godar.A07G183600	Godar.D07G189800	Gohir.A07G157300	Gohir.D07G163600	Gomus.A07G172300	Gomus.D07G181600	Gorai.D01G187400	Gotom.A07G182300	Gotom.D07G186800
EVM_prediction_Ga07G1777	Gobar.A07G169900	Gobar.D07G177600	Godar.A07G183700	Godar.D07G189900	Gohir.A07G157400	Gohir.D07G163800	Gomus.A07G172400	Gomus.D07G181700	Gorai.D01G187500	Gotom.A07G182400	Gotom.D07G187000
EVM_prediction_Ga07G1778	Gobar.A07G170000	Gobar.D07G177700	Godar.A07G183800	Godar.D07G190000	Gohir.A07G157500	Gohir.D07G163900	Gomus.A07G172500	Gomus.D07G181800	Gorai.D01G187800	Gotom.A07G182500	Gotom.D07G187100
EVM_prediction_Ga07G1779	Gobar.A07G170100	Gobar.D07G177800	Godar.A07G183900	Godar.D07G190100	Gohir.A07G157600	Gohir.D07G164000	Gomus.A07G172600	Gomus.D07G181900	Gorai.D01G187900	Gotom.A07G182600	Gotom.D07G187200
EVM_prediction_Ga07G1781	Gobar.A07G170300	Gobar.D07G178000	Godar.A07G184100	Godar.D07G190300	Gohir.A07G158100	Gohir.D07G164200	Gomus.A07G172800	Gomus.D07G182100	Gorai.D01G188100	Gotom.A07G182800	Gotom.D07G187400
EVM_prediction_Ga07G1782	Gobar.A07G170400	Gobar.D07G178100	Godar.A07G184200	Godar.D07G190400	Gohir.A07G158200	Gohir.D07G164300	Gomus.A07G172900	Gomus.D07G182200	Gorai.D01G188200	Gotom.A07G182900	Gotom.D07G187500
EVM_prediction_Ga07G1786	Gobar.A07G170600	Gobar.D07G178200	Godar.A07G184600	Godar.D07G190500	Gohir.A07G160800	Gohir.D07G164400	Gomus.A07G173100	Gomus.D07G182300	Gorai.D01G188300	Gotom.A07G183200	Gotom.D07G187600
EVM_prediction_Ga07G1790	Gobar.A07G171000	Gobar.D07G178500	Godar.A07G185400	Godar.D07G190800	Gohir.A07G161200	Gohir.D07G164700	Gomus.A07G173500	Gomus.D07G182500	Gorai.D01G188400	Gotom.A07G183700	Gotom.D07G187900
EVM_prediction_Ga07G1794	Gobar.A07G171200	Gobar.D07G178700	Godar.A07G185700	Godar.D07G191100	Gohir.A07G161800	Gohir.D07G165000	Gomus.A07G173800	Gomus.D07G182700	Gorai.D01G188600	Gotom.A07G183900	Gotom.D07G188200
EVM_prediction_Ga07G1797	Gobar.A07G171300	Gobar.D07G178800	Godar.A07G185800	Godar.D07G191200	Gohir.A07G161900	Gohir.D07G165100	Gomus.A07G173900	Gomus.D07G182800	Gorai.D01G188700	Gotom.A07G184000	Gotom.D07G188300
EVM_prediction_Ga07G1861	Gobar.A07G176800	Gobar.D07G185100	Godar.A07G191900	Godar.D07G199200	Gohir.A07G162700	Gohir.D07G169300	Gomus.A07G179400	Gomus.D07G190400	Gorai.D01G189300	Gotom.A07G190000	Gotom.D07G195700
EVM_prediction_Ga07G1860	Gobar.A07G177100	Gobar.D07G185300	Godar.A07G192200	Godar.D07G199400	Gohir.A07G162800	Gohir.D07G169400	Gomus.A07G179600	Gomus.D07G190600	Gorai.D01G189500	Gotom.A07G190100	Gotom.D07G195900
EVM_prediction_Ga07G1859	Gobar.A07G177200	Gobar.D07G185400	Godar.A07G192300	Godar.D07G199500	Gohir.A07G165950	Gohir.D07G169500	Gomus.A07G179700	Gomus.D07G190700	Gorai.D01G189600	Gotom.A07G190200	Gotom.D07G196000
EVM_prediction_Ga07G1858	Gobar.A07G177300	Gobar.D07G185500	Godar.A07G192400	Godar.D07G199600	Gohir.A07G169100	Gohir.D07G169600	Gomus.A07G179800	Gomus.D07G190800	Gorai.D01G189700	Gotom.A07G190300	Gotom.D07G196100
EVM_prediction_Ga07G1857	Gobar.A07G177400	Gobar.D07G185700	Godar.A07G192500	Godar.D07G200100	Gohir.A07G162900	Gohir.D07G170000	Gomus.A07G179900	Gomus.D07G191000	Gorai.D01G189900	Gotom.A07G190400	Gotom.D07G196400
EVM_prediction_Ga07G1850	Gobar.A07G177500	Gobar.D07G185800	Godar.A07G192600	Godar.D07G200200	Gohir.A07G163000	Gohir.D07G170100	Gomus.A07G180000	Gomus.D07G191100	Gorai.D01G190000	Gotom.A07G190500	Gotom.D07G196500
EVM_prediction_Ga07G1849	Gobar.A07G177600	Gobar.D07G185900	Godar.A07G192700	Godar.D07G200300	Gohir.A07G163100	Gohir.D07G170200	Gomus.A07G180100	Gomus.D07G191200	Gorai.D01G190100	Gotom.A07G190600	Gotom.D07G196600
EVM_prediction_Ga07G1845	Gobar.A07G177800	Gobar.D07G186200	Godar.A07G193000	Godar.D07G200700	Gohir.A07G163300	Gohir.D07G170300	Gomus.A07G180300	Gomus.D07G191600	Gorai.D01G190300	Gotom.A07G191000	Gotom.D07G196900
EVM_prediction_Ga07G1816	Gobar.A07G179000	Gobar.D07G186700	Godar.A07G194300	Godar.D07G201400	Gohir.A07G163700	Gohir.D07G171000	Gomus.A07G186300	Gomus.D07G192100	Gorai.D01G190900	Gotom.A07G192500	Gotom.D07G197400
EVM_prediction_Ga07G1921	Gobar.A07G186300	Gobar.D07G187200	Godar.A07G202100	Godar.D07G201900	Gohir.A07G169800	Gohir.D07G171100	Gomus.A07G193900	Gomus.D07G192500	Gorai.D01G191400	Gotom.A07G200000	Gotom.D07G197900
EVM_prediction_Ga07G1970	Gobar.A07G183100	Gobar.D07G188200	Godar.A07G198700	Godar.D07G203000	Gohir.A07G166800	Gohir.D07G172100	Gomus.A07G190600	Gomus.D07G193500	Gorai.D01G192400	Gotom.A07G196900	Gotom.D07G199100
EVM_prediction_Ga07G1968	Gobar.A07G182900	Gobar.D07G188400	Godar.A07G198500	Godar.D07G203200	Gohir.A07G167000	Gohir.D07G172300	Gomus.A07G190400	Gomus.D07G193700	Gorai.D01G192600	Gotom.A07G196700	Gotom.D07G199300
EVM_prediction_Ga07G1965	Gobar.A07G182700	Gobar.D07G188800	Godar.A07G198300	Godar.D07G203700	Gohir.A07G167300	Gohir.D07G172700	Gomus.A07G190100	Gomus.D07G194100	Gorai.D01G192900	Gotom.A07G196500	Gotom.D07G199900
EVM_prediction_Ga07G1963	Gobar.A07G182600	Gobar.D07G189000	Godar.A07G198200	Godar.D07G203900	Gohir.A07G167400	Gohir.D07G172900	Gomus.A07G190000	Gomus.D07G194300	Gorai.D01G193100	Gotom.A07G196400	Gotom.D07G200100
EVM_prediction_Ga07G1962	Gobar.A07G182500	Gobar.D07G189100	Godar.A07G198100	Godar.D07G204000	Gohir.A07G167500	Gohir.D07G173000	Gomus.A07G189900	Gomus.D07G194500	Gorai.D01G193200	Gotom.A07G196300	Gotom.D07G200300
EVM_prediction_Ga07G1961	Gobar.A07G182300	Gobar.D07G189300	Godar.A07G197900	Godar.D07G204200	Gohir.A07G167700	Gohir.D07G173300	Gomus.A07G189800	Gomus.D07G194700	Gorai.D01G193600	Gotom.A07G196100	Gotom.D07G200700
EVM_prediction_Ga07G1960	Gobar.A07G182200	Gobar.D07G189400	Godar.A07G197800	Godar.D07G204300	Gohir.A07G167800	Gohir.D07G173400	Gomus.A07G189700	Gomus.D07G194800	Gorai.D01G193700	Gotom.A07G196000	Gotom.D07G200800
EVM_prediction_Ga07G1959	Gobar.A07G182100	Gobar.D07G189500	Godar.A07G197700	Godar.D07G204400	Gohir.A07G167900	Gohir.D07G173500	Gomus.A07G189600	Gomus.D07G194900	Gorai.D01G193800	Gotom.A07G195800	Gotom.D07G200900
EVM_prediction_Ga07G1950	Gobar.A07G181600	Gobar.D07G189900	Godar.A07G197300	Godar.D07G205000	Gohir.A07G175700	Gohir.D07G173900	Gomus.A07G189300	Gomus.D07G195500	Gorai.D01G194400	Gotom.A07G195300	Gotom.D07G201500
EVM_prediction_Ga07G1924	Gobar.A07G187000	Gobar.D07G190000	Godar.A07G203100	Godar.D07G205100	Gohir.A07G177200	Gohir.D07G174000	Gomus.A07G194800	Gomus.D07G195600	Gorai.D01G194500	Gotom.A07G200900	Gotom.D07G201600
EVM_prediction_Ga07G1817	Gobar.A07G179500	Gobar.D07G191500	Godar.A07G194900	Godar.D07G206600	Gohir.A07G168500	Gohir.D07G175000	Gomus.A07G186800	Gomus.D07G197000	Gorai.D01G195700	Gotom.A07G193000	Gotom.D07G203000
EVM_prediction_Ga07G1819	Gobar.A07G179600	Gobar.D07G191700	Godar.A07G195000	Godar.D07G206800	Gohir.A07G168600	Gohir.D07G175100	Gomus.A07G186900	Gomus.D07G197200	Gorai.D01G195900	Gotom.A07G193100	Gotom.D07G203100
EVM_prediction_Ga07G1823	Gobar.A07G179800	Gobar.D07G191800	Godar.A07G195200	Godar.D07G206900	Gohir.A07G168800	Gohir.D07G175200	Gomus.A07G187100	Gomus.D07G197300	Gorai.D01G196200	Gotom.A07G193300	Gotom.D07G203300
EVM_prediction_Ga07G1824	Gobar.A07G179900	Gobar.D07G192000	Godar.A07G195500	Godar.D07G207100	Gohir.A07G169000	Gohir.D07G175400	Gomus.A07G187200	Gomus.D07G197500	Gorai.D01G196300	Gotom.A07G193500	Gotom.D07G203500
EVM_prediction_Ga07G1826	Gobar.A07G180000	Gobar.D07G192200	Godar.A07G195600	Godar.D07G207300	Gohir.A07G169200	Gohir.D07G175600	Gomus.A07G187300	Gomus.D07G197800	Gorai.D01G196400	Gotom.A07G193600	Gotom.D07G203800
EVM_prediction_Ga07G1831	Gobar.A07G180100	Gobar.D07G192500	Godar.A07G195700	Godar.D07G207600	Gohir.A07G169400	Gohir.D07G175800	Gomus.A07G187500	Gomus.D07G198000	Gorai.D01G196700	Gotom.A07G193800	Gotom.D07G204100
EVM_prediction_Ga07G1832	Gobar.A07G180200	Gobar.D07G192600	Godar.A07G195800	Godar.D07G207700	Gohir.A07G169500	Gohir.D07G175900	Gomus.A07G187600	Gomus.D07G198100	Gorai.D01G196800	Gotom.A07G193900	Gotom.D07G204300
EVM_prediction_Ga07G1833	Gobar.A07G180300	Gobar.D07G192700	Godar.A07G195900	Godar.D07G207900	Gohir.A07G169600	Gohir.D07G176000	Gomus.A07G187700	Gomus.D07G198200	Gorai.D01G196900	Gotom.A07G194000	Gotom.D07G204400
EVM_prediction_Ga07G1834	Gobar.A07G180400	Gobar.D07G192800	Godar.A07G196000	Godar.D07G208000	Gohir.A07G169850	Gohir.D07G176100	Gomus.A07G187800	Gomus.D07G198300	Gorai.D01G197000	Gotom.A07G194100	Gotom.D07G204500
EVM_prediction_Ga07G1840	Gobar.A07G180900	Gobar.D07G193400	Godar.A07G196600	Godar.D07G208500	Gohir.A07G170500	Gohir.D07G176700	Gomus.A07G188300	Gomus.D07G198800	Gorai.D01G197500	Gotom.A07G194600	Gotom.D07G205100
EVM_prediction_Ga07G1935	Gobar.A07G185700	Gobar.D07G195200	Godar.A07G201300	Godar.D07G210400	Gohir.A07G171600	Gohir.D07G178300	Gomus.A07G193200	Gomus.D07G200700	Gorai.D01G199400	Gotom.A07G199300	Gotom.D07G206900
EVM_prediction_Ga07G1933	Gobar.A07G185900	Gobar.D07G195300	Godar.A07G201500	Godar.D07G210700	Gohir.A07G171800	Gohir.D07G178500	Gomus.A07G193400	Gomus.D07G201000	Gorai.D01G199700	Gotom.A07G199500	Gotom.D07G207200
EVM_prediction_Ga07G1932	Gobar.A07G186000	Gobar.D07G195400	Godar.A07G201600	Godar.D07G210800	Gohir.A07G171900	Gohir.D07G178600	Gomus.A07G193500	Gomus.D07G201100	Gorai.D01G199800	Gotom.A07G199600	Gotom.D07G207300
EVM_prediction_Ga07G1927	Gobar.A07G187500	Gobar.D07G195800	Godar.A07G203600	Godar.D07G211200	Gohir.A07G172000	Gohir.D07G178900	Gomus.A07G195300	Gomus.D07G201500	Gorai.D01G200100	Gotom.A07G201400	Gotom.D07G207600
EVM_prediction_Ga07G1929	Gobar.A07G187400	Gobar.D07G195900	Godar.A07G203500	Godar.D07G211300	Gohir.A07G172300	Gohir.D07G179000	Gomus.A07G195200	Gomus.D07G201600	Gorai.D01G200200	Gotom.A07G201300	Gotom.D07G207700
EVM_prediction_Ga07G1930	Gobar.A07G187300	Gobar.D07G196000	Godar.A07G203400	Godar.D07G211400	Gohir.A07G172400	Gohir.D07G179200	Gomus.A07G195100	Gomus.D07G201700	Gorai.D01G200300	Gotom.A07G201200	Gotom.D07G207800
EVM_prediction_Ga07G1931	Gobar.A07G187200	Gobar.D07G196100	Godar.A07G203300	Godar.D07G211600	Gohir.A07G172500	Gohir.D07G179400	Gomus.A07G194900	Gomus.D07G201800	Gorai.D01G200400	Gotom.A07G201100	Gotom.D07G208000
EVM_prediction_Ga07G1936	Gobar.A07G188300	Gobar.D07G196300	Godar.A07G204800	Godar.D07G211800	Gohir.A07G168701	Gohir.D07G179500	Gomus.A07G196300	Gomus.D07G201900	Gorai.D01G200500	Gotom.A07G202600	Gotom.D07G208100
EVM_prediction_Ga07G1938	Gobar.A07G188100	Gobar.D07G196400	Godar.A07G204600	Godar.D07G211900	Gohir.A07G164500	Gohir.D07G179800	Gomus.A07G196100	Gomus.D07G202000	Gorai.D01G200600	Gotom.A07G202400	Gotom.D07G208200
EVM_prediction_Ga07G1939	Gobar.A07G188200	Gobar.D07G196500	Godar.A07G204700	Godar.D07G212000	Gohir.A07G164600	Gohir.D07G179833	Gomus.A07G196200	Gomus.D07G202100	Gorai.D01G200700	Gotom.A07G202500	Gotom.D07G208300
EVM_prediction_Ga07G1946	Gobar.A07G181200	Gobar.D07G196900	Godar.A07G196800	Godar.D07G212400	Gohir.A07G173300	Gohir.D07G180100	Gomus.A07G188800	Gomus.D07G202500	Gorai.D01G201400	Gotom.A07G194900	Gotom.D07G208900
EVM_prediction_Ga07G1937	Gobar.A07G188500	Gobar.D07G197000	Godar.A07G204900	Godar.D07G212500	Gohir.A07G172800	Gohir.D07G180200	Gomus.A07G196500	Gomus.D07G202600	Gorai.D01G201600	Gotom.A07G202700	Gotom.D07G209100
EVM_prediction_Ga07G1996	Gobar.A07G189000	Gobar.D07G197500	Godar.A07G205300	Godar.D07G212900	Gohir.A07G173000	Gohir.D07G180500	Gomus.A07G196900	Gomus.D07G202900	Gorai.D01G201700	Gotom.A07G203000	Gotom.D07G209700
EVM_prediction_Ga07G1993	Gobar.A07G190300	Gobar.D07G198000	Godar.A07G206700	Godar.D07G213400	Gohir.A07G173466	Gohir.D07G180900	Gomus.A07G198000	Gomus.D07G203300	Gorai.D01G201800	Gotom.A07G204300	Gotom.D07G210200
EVM_prediction_Ga07G1992	Gobar.A07G190200	Gobar.D07G198100	Godar.A07G206600	Godar.D07G213500	Gohir.A07G173283	Gohir.D07G181000	Gomus.A07G198100	Gomus.D07G203400	Gorai.D01G201900	Gotom.A07G204200	Gotom.D07G210300
EVM_prediction_Ga07G1984	Gobar.A07G190100	Gobar.D07G198200	Godar.A07G206500	Godar.D07G213600	Gohir.A07G173100	Gohir.D07G181100	Gomus.A07G197900	Gomus.D07G203500	Gorai.D01G202000	Gotom.A07G204100	Gotom.D07G210400
EVM_prediction_Ga07G1985	Gobar.A07G190000	Gobar.D07G198300	Godar.A07G206400	Godar.D07G213800	Gohir.A07G173900	Gohir.D07G181200	Gomus.A07G197800	Gomus.D07G203600	Gorai.D01G202100	Gotom.A07G204000	Gotom.D07G210600
EVM_prediction_Ga07G1986	Gobar.A07G189800	Gobar.D07G198500	Godar.A07G206200	Godar.D07G214000	Gohir.A07G174100	Gohir.D07G181300	Gomus.A07G197600	Gomus.D07G203800	Gorai.D01G202300	Gotom.A07G203800	Gotom.D07G210700
EVM_prediction_Ga07G1989	Gobar.A07G189700	Gobar.D07G198800	Godar.A07G206100	Godar.D07G214200	Gohir.A07G174200	Gohir.D07G181500	Gomus.A07G197500	Gomus.D07G204000	Gorai.D01G202500	Gotom.A07G203600	Gotom.D07G210900
EVM_prediction_Ga07G1990	Gobar.A07G189600	Gobar.D07G198900	Godar.A07G206000	Godar.D07G214300	Gohir.A07G174300	Gohir.D07G181600	Gomus.A07G197400	Gomus.D07G204100	Gorai.D01G202600	Gotom.A07G203500	Gotom.D07G211000
EVM_prediction_Ga07G1991	Gobar.A07G189200	Gobar.D07G199000	Godar.A07G205700	Godar.D07G214400	Gohir.A07G174400	Gohir.D07G181700	Gomus.A07G197200	Gomus.D07G204200	Gorai.D01G202700	Gotom.A07G203300	Gotom.D07G211100
EVM_prediction_Ga07G1994	Gobar.A07G190400	Gobar.D07G199100	Godar.A07G206800	Godar.D07G214500	Gohir.A07G175500	Gohir.D07G181800	Gomus.A07G198300	Gomus.D07G204400	Gorai.D01G202800	Gotom.A07G204600	Gotom.D07G211200
EVM_prediction_Ga07G1998	Gobar.A07G190600	Gobar.D07G199400	Godar.A07G207000	Godar.D07G214900	Gohir.A07G175600	Gohir.D07G182600	Gomus.A07G198500	Gomus.D07G204700	Gorai.D01G203200	Gotom.A07G204800	Gotom.D07G211500
EVM_prediction_Ga07G2002	Gobar.A07G190900	Gobar.D07G199900	Godar.A07G207300	Godar.D07G215500	Gohir.A07G176000	Gohir.D07G183100	Gomus.A07G198800	Gomus.D07G205300	Gorai.D01G203500	Gotom.A07G205200	Gotom.D07G212100
EVM_prediction_Ga07G2003	Gobar.A07G191000	Gobar.D07G200000	Godar.A07G207400	Godar.D07G215600	Gohir.A07G176100	Gohir.D07G183200	Gomus.A07G198900	Gomus.D07G205400	Gorai.D01G203600	Gotom.A07G205300	Gotom.D07G212200
EVM_prediction_Ga07G2004	Gobar.A07G191100	Gobar.D07G200100	Godar.A07G207500	Godar.D07G215700	Gohir.A07G176200	Gohir.D07G183300	Gomus.A07G199000	Gomus.D07G205500	Gorai.D01G203700	Gotom.A07G205400	Gotom.D07G212300
EVM_prediction_Ga07G2005	Gobar.A07G191200	Gobar.D07G200200	Godar.A07G207600	Godar.D07G215800	Gohir.A07G176300	Gohir.D07G183400	Gomus.A07G199100	Gomus.D07G205600	Gorai.D01G203800	Gotom.A07G205500	Gotom.D07G212400
EVM_prediction_Ga07G2006	Gobar.A07G191300	Gobar.D07G200300	Godar.A07G207700	Godar.D07G215900	Gohir.A07G176400	Gohir.D07G183500	Gomus.A07G199200	Gomus.D07G205700	Gorai.D01G203900	Gotom.A07G205600	Gotom.D07G212500
EVM_prediction_Ga07G2009	Gobar.A07G191600	Gobar.D07G200800	Godar.A07G208000	Godar.D07G216400	Gohir.A07G176700	Gohir.D07G184000	Gomus.A07G199500	Gomus.D07G206100	Gorai.D01G204400	Gotom.A07G205900	Gotom.D07G213100
EVM_prediction_Ga07G2012	Gobar.A07G191700	Gobar.D07G200900	Godar.A07G208200	Godar.D07G216500	Gohir.A07G176800	Gohir.D07G184200	Gomus.A07G199700	Gomus.D07G206300	Gorai.D01G204500	Gotom.A07G206100	Gotom.D07G213300
EVM_prediction_Ga07G2033	Gobar.A07G193100	Gobar.D07G201600	Godar.A07G209700	Godar.D07G217100	Gohir.A07G178400	Gohir.D07G184700	Gomus.A07G200300	Gomus.D07G207000	Gorai.D01G205100	Gotom.A07G207500	Gotom.D07G214100
EVM_prediction_Ga07G2029	Gobar.A07G192900	Gobar.D07G201800	Godar.A07G209600	Godar.D07G217400	Gohir.A07G178300	Gohir.D07G184800	Gomus.A07G200400	Gomus.D07G207200	Gorai.D01G205300	Gotom.A07G207400	Gotom.D07G214300
EVM_prediction_Ga07G2027	Gobar.A07G192800	Gobar.D07G201900	Godar.A07G209500	Godar.D07G217600	Gohir.A07G178200	Gohir.D07G185000	Gomus.A07G200500	Gomus.D07G207300	Gorai.D01G205500	Gotom.A07G207300	Gotom.D07G214500
EVM_prediction_Ga07G2025	Gobar.A07G192600	Gobar.D07G202100	Godar.A07G209300	Godar.D07G217800	Gohir.A07G178000	Gohir.D07G185200	Gomus.A07G200700	Gomus.D07G207500	Gorai.D01G205700	Gotom.A07G207100	Gotom.D07G214700
EVM_prediction_Ga07G2024	Gobar.A07G192500	Gobar.D07G202200	Godar.A07G209200	Godar.D07G217900	Gohir.A07G177900	Gohir.D07G185300	Gomus.A07G200800	Gomus.D07G207600	Gorai.D01G205800	Gotom.A07G207000	Gotom.D07G214800
EVM_prediction_Ga07G2023	Gobar.A07G192400	Gobar.D07G202300	Godar.A07G209000	Godar.D07G218100	Gohir.A07G177600	Gohir.D07G185400	Gomus.A07G200900	Gomus.D07G207700	Gorai.D01G205900	Gotom.A07G206900	Gotom.D07G214900
EVM_prediction_Ga07G2022	Gobar.A07G192300	Gobar.D07G202400	Godar.A07G208800	Godar.D07G218200	Gohir.A07G177500	Gohir.D07G185500	Gomus.A07G201100	Gomus.D07G207800	Gorai.D01G206000	Gotom.A07G206700	Gotom.D07G215000
EVM_prediction_Ga07G2018	Gobar.A07G193300	Gobar.D07G202600	Godar.A07G209900	Godar.D07G218400	Gohir.A07G178500	Gohir.D07G185600	Gomus.A07G201400	Gomus.D07G208000	Gorai.D01G206200	Gotom.A07G207700	Gotom.D07G215200
EVM_prediction_Ga07G2017	Gobar.A07G193400	Gobar.D07G202700	Godar.A07G210000	Godar.D07G218500	Gohir.A07G178600	Gohir.D07G185700	Gomus.A07G201500	Gomus.D07G208100	Gorai.D01G206300	Gotom.A07G207800	Gotom.D07G215300
EVM_prediction_Ga07G2014	Gobar.A07G193600	Gobar.D07G203100	Godar.A07G210300	Godar.D07G218900	Gohir.A07G179200	Gohir.D07G186100	Gomus.A07G201700	Gomus.D07G208800	Gorai.D01G206600	Gotom.A07G208000	Gotom.D07G215800
EVM_prediction_Ga07G2013	Gobar.A07G193700	Gobar.D07G203200	Godar.A07G210400	Godar.D07G219000	Gohir.A07G179300	Gohir.D07G186200	Gomus.A07G201800	Gomus.D07G208900	Gorai.D01G206700	Gotom.A07G208100	Gotom.D07G215900
EVM_prediction_Ga09G0578	Gobar.A07G193800	Gobar.D07G203400	Godar.A07G210500	Godar.D07G219200	Gohir.A07G179500	Gohir.D07G186300	Gomus.A07G201900	Gomus.D07G209100	Gorai.D01G206900	Gotom.A07G208200	Gotom.D07G216100
EVM_prediction_Ga09G0577	Gobar.A07G193900	Gobar.D07G203500	Godar.A07G210600	Godar.D07G219300	Gohir.A07G179600	Gohir.D07G186400	Gomus.A07G202000	Gomus.D07G209200	Gorai.D01G207000	Gotom.A07G208300	Gotom.D07G216200
EVM_prediction_Ga07G2035	Gobar.A07G194000	Gobar.D07G203600	Godar.A07G210700	Godar.D07G219400	Gohir.A07G179700	Gohir.D07G186500	Gomus.A07G202100	Gomus.D07G209300	Gorai.D01G207100	Gotom.A07G208400	Gotom.D07G216300
EVM_prediction_Ga07G2036	Gobar.A07G194100	Gobar.D07G203700	Godar.A07G210800	Godar.D07G219500	Gohir.A07G179800	Gohir.D07G186600	Gomus.A07G202200	Gomus.D07G209400	Gorai.D01G207200	Gotom.A07G208500	Gotom.D07G216400
EVM_prediction_Ga07G2039	Gobar.A07G194200	Gobar.D07G203800	Godar.A07G210900	Godar.D07G219800	Gohir.A07G179801	Gohir.D07G186700	Gomus.A07G202300	Gomus.D07G209500	Gorai.D01G207300	Gotom.A07G208600	Gotom.D07G216500
EVM_prediction_Ga07G2040	Gobar.A07G194300	Gobar.D07G203900	Godar.A07G211000	Godar.D07G219900	Gohir.A07G179900	Gohir.D07G186800	Gomus.A07G202400	Gomus.D07G209600	Gorai.D01G207400	Gotom.A07G208700	Gotom.D07G216600
EVM_prediction_Ga07G2041	Gobar.A07G194400	Gobar.D07G204100	Godar.A07G211200	Godar.D07G220100	Gohir.A07G180000	Gohir.D07G186900	Gomus.A07G202600	Gomus.D07G209700	Gorai.D01G207500	Gotom.A07G208800	Gotom.D07G216900
EVM_prediction_Ga07G2042	Gobar.A07G194500	Gobar.D07G204200	Godar.A07G211300	Godar.D07G220200	Gohir.A07G180100	Gohir.D07G187000	Gomus.A07G202700	Gomus.D07G209800	Gorai.D01G207600	Gotom.A07G208900	Gotom.D07G217000
EVM_prediction_Ga07G2046	Gobar.A07G194800	Gobar.D07G204400	Godar.A07G211600	Godar.D07G220500	Gohir.A07G180400	Gohir.D07G187200	Gomus.A07G203100	Gomus.D07G210100	Gorai.D01G207900	Gotom.A07G209200	Gotom.D07G217300
EVM_prediction_Ga07G2047	Gobar.A07G194900	Gobar.D07G204600	Godar.A07G211700	Godar.D07G220700	Gohir.A07G180500	Gohir.D07G187250	Gomus.A07G203200	Gomus.D07G210300	Gorai.D01G208100	Gotom.A07G209300	Gotom.D07G217400
EVM_prediction_Ga07G2050	Gobar.A07G195100	Gobar.D07G204800	Godar.A07G211900	Godar.D07G220900	Gohir.A07G180900	Gohir.D07G187400	Gomus.A07G203400	Gomus.D07G210500	Gorai.D01G208300	Gotom.A07G209500	Gotom.D07G217600
EVM_prediction_Ga07G2051	Gobar.A07G195200	Gobar.D07G204900	Godar.A07G212000	Godar.D07G221000	Gohir.A07G181000	Gohir.D07G187500	Gomus.A07G203500	Gomus.D07G210600	Gorai.D01G208400	Gotom.A07G209600	Gotom.D07G217700
EVM_prediction_Ga07G2052	Gobar.A07G195300	Gobar.D07G205000	Godar.A07G212100	Godar.D07G221100	Gohir.A07G181100	Gohir.D07G187600	Gomus.A07G203600	Gomus.D07G210700	Gorai.D01G208500	Gotom.A07G209700	Gotom.D07G217800
EVM_prediction_Ga07G2065	Gobar.A07G196400	Gobar.D07G206300	Godar.A07G213200	Godar.D07G222600	Gohir.A07G181750	Gohir.D07G188400	Gomus.A07G205200	Gomus.D07G212100	Gorai.D01G209100	Gotom.A07G210900	Gotom.D07G219400
EVM_prediction_Ga07G2072	Gobar.A07G197500	Gobar.D07G207300	Godar.A07G214400	Godar.D07G224100	Gohir.A07G182600	Gohir.D07G189401	Gomus.A07G206500	Gomus.D07G213600	Gorai.D01G211000	Gotom.A07G212200	Gotom.D07G221000
EVM_prediction_Ga07G2074	Gobar.A07G197700	Gobar.D07G207500	Godar.A07G214600	Godar.D07G224300	Gohir.A07G182750	Gohir.D07G189550	Gomus.A07G206700	Gomus.D07G213800	Gorai.D01G211200	Gotom.A07G212400	Gotom.D07G221200
EVM_prediction_Ga07G2075	Gobar.A07G197800	Gobar.D07G207600	Godar.A07G214700	Godar.D07G224400	Gohir.A07G182800	Gohir.D07G189600	Gomus.A07G206800	Gomus.D07G213900	Gorai.D01G211300	Gotom.A07G212500	Gotom.D07G221300
EVM_prediction_Ga07G2078	Gobar.A07G198000	Gobar.D07G207800	Godar.A07G214900	Godar.D07G224600	Gohir.A07G183000	Gohir.D07G189800	Gomus.A07G207000	Gomus.D07G214100	Gorai.D01G211500	Gotom.A07G212800	Gotom.D07G221500
EVM_prediction_Ga07G2083	Gobar.A07G198600	Gobar.D07G207900	Godar.A07G215400	Godar.D07G224800	Gohir.A07G183400	Gohir.D07G190000	Gomus.A07G207400	Gomus.D07G214200	Gorai.D01G211700	Gotom.A07G213200	Gotom.D07G221600
EVM_prediction_Ga07G2100	Gobar.A07G199100	Gobar.D07G208400	Godar.A07G215800	Godar.D07G225400	Gohir.A07G183600	Gohir.D07G190300	Gomus.A07G207800	Gomus.D07G214600	Gorai.D01G212400	Gotom.A07G213600	Gotom.D07G222200
EVM_prediction_Ga07G2101	Gobar.A07G199200	Gobar.D07G208500	Godar.A07G215900	Godar.D07G225500	Gohir.A07G183700	Gohir.D07G190400	Gomus.A07G207900	Gomus.D07G214700	Gorai.D01G212500	Gotom.A07G213700	Gotom.D07G222300
EVM_prediction_Ga07G2104	Gobar.A07G199300	Gobar.D07G208600	Godar.A07G216000	Godar.D07G225700	Gohir.A07G183800	Gohir.D07G190500	Gomus.A07G208000	Gomus.D07G214800	Gorai.D01G212600	Gotom.A07G213800	Gotom.D07G222400
EVM_prediction_Ga07G2105	Gobar.A07G199400	Gobar.D07G208700	Godar.A07G216100	Godar.D07G225800	Gohir.A07G183850	Gohir.D07G190550	Gomus.A07G208100	Gomus.D07G214900	Gorai.D01G212700	Gotom.A07G213900	Gotom.D07G222500
EVM_prediction_Ga07G2106	Gobar.A07G199500	Gobar.D07G208800	Godar.A07G216200	Godar.D07G225900	Gohir.A07G183900	Gohir.D07G190600	Gomus.A07G208200	Gomus.D07G215000	Gorai.D01G212800	Gotom.A07G214000	Gotom.D07G222600
EVM_prediction_Ga07G2107	Gobar.A07G199700	Gobar.D07G208900	Godar.A07G216400	Godar.D07G226000	Gohir.A07G184000	Gohir.D07G190700	Gomus.A07G208400	Gomus.D07G215100	Gorai.D01G212900	Gotom.A07G214100	Gotom.D07G222700
EVM_prediction_Ga07G2111	Gobar.A07G198200	Gobar.D07G209800	Godar.A07G216700	Godar.D07G226600	Gohir.A07G184300	Gohir.D07G191100	Gomus.A07G208700	Gomus.D07G215500	Gorai.D01G213700	Gotom.A07G214400	Gotom.D07G223300
EVM_prediction_Ga07G2113	Gobar.A07G199800	Gobar.D07G210000	Godar.A07G216900	Godar.D07G226800	Gohir.A07G184500	Gohir.D07G191300	Gomus.A07G208900	Gomus.D07G215700	Gorai.D01G213900	Gotom.A07G214600	Gotom.D07G223500
EVM_prediction_Ga07G2118	Gobar.A07G200000	Gobar.D07G210200	Godar.A07G217000	Godar.D07G227000	Gohir.A07G184700	Gohir.D07G191500	Gomus.A07G209100	Gomus.D07G215900	Gorai.D01G214300	Gotom.A07G214700	Gotom.D07G223700
EVM_prediction_Ga07G2119	Gobar.A07G200100	Gobar.D07G210500	Godar.A07G217100	Godar.D07G227300	Gohir.A07G184801	Gohir.D07G191800	Gomus.A07G209200	Gomus.D07G216000	Gorai.D01G214700	Gotom.A07G214800	Gotom.D07G224000
EVM_prediction_Ga07G2122	Gobar.A07G200500	Gobar.D07G210700	Godar.A07G217500	Godar.D07G227500	Gohir.A07G185200	Gohir.D07G191900	Gomus.A07G209500	Gomus.D07G216200	Gorai.D01G214800	Gotom.A07G215200	Gotom.D07G224200
EVM_prediction_Ga07G2138	Gobar.A07G201700	Gobar.D07G211800	Godar.A07G219100	Godar.D07G228600	Gohir.A07G186300	Gohir.D07G192800	Gomus.A07G210500	Gomus.D07G217300	Gorai.D01G215700	Gotom.A07G216900	Gotom.D07G225600
EVM_prediction_Ga07G2139	Gobar.A07G201800	Gobar.D07G211900	Godar.A07G219200	Godar.D07G228700	Gohir.A07G186400	Gohir.D07G192900	Gomus.A07G210600	Gomus.D07G217400	Gorai.D01G215800	Gotom.A07G217100	Gotom.D07G225700
EVM_prediction_Ga07G2142	Gobar.A07G202000	Gobar.D07G212100	Godar.A07G219500	Godar.D07G228900	Gohir.A07G186500	Gohir.D07G193000	Gomus.A07G210800	Gomus.D07G217600	Gorai.D01G216100	Gotom.A07G217300	Gotom.D07G225900
EVM_prediction_Ga07G2143	Gobar.A07G202100	Gobar.D07G212300	Godar.A07G219600	Godar.D07G229000	Gohir.A07G186600	Gohir.D07G193100	Gomus.A07G210900	Gomus.D07G217700	Gorai.D01G216200	Gotom.A07G217400	Gotom.D07G226000
EVM_prediction_Ga07G2144	Gobar.A07G202200	Gobar.D07G212400	Godar.A07G219700	Godar.D07G229100	Gohir.A07G186700	Gohir.D07G193200	Gomus.A07G211000	Gomus.D07G217800	Gorai.D01G216300	Gotom.A07G217500	Gotom.D07G226100
EVM_prediction_Ga07G2145	Gobar.A07G202300	Gobar.D07G212500	Godar.A07G219800	Godar.D07G229200	Gohir.A07G186800	Gohir.D07G193300	Gomus.A07G211100	Gomus.D07G217900	Gorai.D01G216400	Gotom.A07G217600	Gotom.D07G226200
EVM_prediction_Ga07G2147	Gobar.A07G202500	Gobar.D07G212700	Godar.A07G220000	Godar.D07G229400	Gohir.A07G187000	Gohir.D07G193500	Gomus.A07G211300	Gomus.D07G218100	Gorai.D01G216600	Gotom.A07G217800	Gotom.D07G226400
EVM_prediction_Ga07G2148	Gobar.A07G202600	Gobar.D07G212800	Godar.A07G220100	Godar.D07G229500	Gohir.A07G187100	Gohir.D07G193600	Gomus.A07G211400	Gomus.D07G218200	Gorai.D01G216700	Gotom.A07G217900	Gotom.D07G226500
EVM_prediction_Ga07G2150	Gobar.A07G202800	Gobar.D07G213000	Godar.A07G220300	Godar.D07G229700	Gohir.A07G187300	Gohir.D07G193800	Gomus.A07G211600	Gomus.D07G218400	Gorai.D01G216900	Gotom.A07G218100	Gotom.D07G226700
EVM_prediction_Ga07G2165	Gobar.A07G204100	Gobar.D07G214100	Godar.A07G221500	Godar.D07G230700	Gohir.A07G188000	Gohir.D07G194800	Gomus.A07G212700	Gomus.D07G219500	Gorai.D01G218000	Gotom.A07G219100	Gotom.D07G228000
EVM_prediction_Ga07G2168	Gobar.A07G204200	Gobar.D07G214200	Godar.A07G221600	Godar.D07G230800	Gohir.A07G188100	Gohir.D07G194900	Gomus.A07G212800	Gomus.D07G219600	Gorai.D01G218100	Gotom.A07G219200	Gotom.D07G228100
EVM_prediction_Ga07G2174	Gobar.A07G204500	Gobar.D07G214300	Godar.A07G222000	Godar.D07G230900	Gohir.A07G188400	Gohir.D07G195000	Gomus.A07G213000	Gomus.D07G219700	Gorai.D01G218200	Gotom.A07G219700	Gotom.D07G228200
EVM_prediction_Ga07G2175	Gobar.A07G204600	Gobar.D07G214400	Godar.A07G222100	Godar.D07G231000	Gohir.A07G188500	Gohir.D07G195100	Gomus.A07G213100	Gomus.D07G219800	Gorai.D01G218300	Gotom.A07G219800	Gotom.D07G228300
EVM_prediction_Ga07G2178	Gobar.A07G204800	Gobar.D07G214600	Godar.A07G222300	Godar.D07G231300	Gohir.A07G188640	Gohir.D07G195300	Gomus.A07G213300	Gomus.D07G220000	Gorai.D01G218500	Gotom.A07G220000	Gotom.D07G228500
EVM_prediction_Ga07G2186	Gobar.A07G205300	Gobar.D07G215000	Godar.A07G222900	Godar.D07G231700	Gohir.A07G189300	Gohir.D07G195560	Gomus.A07G213900	Gomus.D07G220600	Gorai.D01G219000	Gotom.A07G220600	Gotom.D07G229000
EVM_prediction_Ga07G2187	Gobar.A07G205400	Gobar.D07G215200	Godar.A07G223000	Godar.D07G231900	Gohir.A07G189500	Gohir.D07G195600	Gomus.A07G214000	Gomus.D07G220800	Gorai.D01G219100	Gotom.A07G220700	Gotom.D07G229100
EVM_prediction_Ga07G2189	Gobar.A07G205500	Gobar.D07G215300	Godar.A07G223200	Godar.D07G232000	Gohir.A07G189601	Gohir.D07G195700	Gomus.A07G214100	Gomus.D07G220900	Gorai.D01G219200	Gotom.A07G220900	Gotom.D07G229200
EVM_prediction_Ga07G2191	Gobar.A07G205700	Gobar.D07G215600	Godar.A07G223400	Godar.D07G232300	Gohir.A07G189700	Gohir.D07G195800	Gomus.A07G214200	Gomus.D07G221000	Gorai.D01G219300	Gotom.A07G221100	Gotom.D07G229500
EVM_prediction_Ga07G2193	Gobar.A07G206000	Gobar.D07G215800	Godar.A07G223600	Godar.D07G232600	Gohir.A07G189900	Gohir.D07G196100	Gomus.A07G214500	Gomus.D07G221300	Gorai.D01G219600	Gotom.A07G221400	Gotom.D07G229800
EVM_prediction_Ga07G2196	Gobar.A07G206400	Gobar.D07G216300	Godar.A07G224000	Godar.D07G233100	Gohir.A07G190100	Gohir.D07G196400	Gomus.A07G214700	Gomus.D07G221600	Gorai.D01G220100	Gotom.A07G221900	Gotom.D07G230300
EVM_prediction_Ga07G2197	Gobar.A07G206500	Gobar.D07G216400	Godar.A07G224100	Godar.D07G233200	Gohir.A07G190200	Gohir.D07G196500	Gomus.A07G214800	Gomus.D07G221700	Gorai.D01G220200	Gotom.A07G222000	Gotom.D07G230400
EVM_prediction_Ga07G2200	Gobar.A07G206600	Gobar.D07G216500	Godar.A07G224200	Godar.D07G233300	Gohir.A07G190300	Gohir.D07G196600	Gomus.A07G215000	Gomus.D07G221800	Gorai.D01G220300	Gotom.A07G222100	Gotom.D07G230500
EVM_prediction_Ga07G2201	Gobar.A07G206700	Gobar.D07G216600	Godar.A07G224300	Godar.D07G233400	Gohir.A07G190400	Gohir.D07G196700	Gomus.A07G215100	Gomus.D07G221900	Gorai.D01G220400	Gotom.A07G222200	Gotom.D07G230600
EVM_prediction_Ga07G2202	Gobar.A07G206800	Gobar.D07G216700	Godar.A07G224400	Godar.D07G233500	Gohir.A07G190500	Gohir.D07G196800	Gomus.A07G215200	Gomus.D07G222000	Gorai.D01G220500	Gotom.A07G222300	Gotom.D07G230700
EVM_prediction_Ga07G2203	Gobar.A07G206900	Gobar.D07G216800	Godar.A07G224500	Godar.D07G233600	Gohir.A07G190600	Gohir.D07G196900	Gomus.A07G215300	Gomus.D07G222100	Gorai.D01G220600	Gotom.A07G222400	Gotom.D07G230800
EVM_prediction_Ga07G2204	Gobar.A07G207000	Gobar.D07G217000	Godar.A07G224600	Godar.D07G233700	Gohir.A07G190700	Gohir.D07G197000	Gomus.A07G215400	Gomus.D07G222300	Gorai.D01G220800	Gotom.A07G222500	Gotom.D07G230900
EVM_prediction_Ga07G2206	Gobar.A07G207200	Gobar.D07G217200	Godar.A07G224800	Godar.D07G233800	Gohir.A07G190900	Gohir.D07G197200	Gomus.A07G215600	Gomus.D07G222500	Gorai.D01G221000	Gotom.A07G222700	Gotom.D07G231100
EVM_prediction_Ga07G2207	Gobar.A07G207300	Gobar.D07G217400	Godar.A07G224900	Godar.D07G234000	Gohir.A07G191000	Gohir.D07G197400	Gomus.A07G215700	Gomus.D07G222700	Gorai.D01G221100	Gotom.A07G222800	Gotom.D07G231300
EVM_prediction_Ga07G2208	Gobar.A07G207400	Gobar.D07G217500	Godar.A07G225000	Godar.D07G234100	Gohir.A07G191100	Gohir.D07G197500	Gomus.A07G215800	Gomus.D07G222800	Gorai.D01G221200	Gotom.A07G222900	Gotom.D07G231400
EVM_prediction_Ga07G2212	Gobar.A07G207600	Gobar.D07G217700	Godar.A07G225300	Godar.D07G234300	Gohir.A07G191400	Gohir.D07G197700	Gomus.A07G216100	Gomus.D07G223000	Gorai.D01G221400	Gotom.A07G223100	Gotom.D07G231600
EVM_prediction_Ga07G2214	Gobar.A07G207700	Gobar.D07G217900	Godar.A07G225500	Godar.D07G234500	Gohir.A07G191600	Gohir.D07G197900	Gomus.A07G216200	Gomus.D07G223100	Gorai.D01G221500	Gotom.A07G223200	Gotom.D07G231700
EVM_prediction_Ga07G2215	Gobar.A07G207800	Gobar.D07G218000	Godar.A07G225600	Godar.D07G234600	Gohir.A07G191701	Gohir.D07G198000	Gomus.A07G216300	Gomus.D07G223200	Gorai.D01G221600	Gotom.A07G223300	Gotom.D07G231800
EVM_prediction_Ga07G2217	Gobar.A07G208000	Gobar.D07G218200	Godar.A07G225800	Godar.D07G234800	Gohir.A07G191900	Gohir.D07G198200	Gomus.A07G216500	Gomus.D07G223400	Gorai.D01G221800	Gotom.A07G223500	Gotom.D07G232000
EVM_prediction_Ga07G2222	Gobar.A07G208200	Gobar.D07G218400	Godar.A07G226000	Godar.D07G235000	Gohir.A07G192100	Gohir.D07G198400	Gomus.A07G216700	Gomus.D07G223600	Gorai.D01G222200	Gotom.A07G223700	Gotom.D07G232200
EVM_prediction_Ga07G2224	Gobar.A07G208400	Gobar.D07G218600	Godar.A07G226200	Godar.D07G235200	Gohir.A07G192300	Gohir.D07G198700	Gomus.A07G216900	Gomus.D07G223800	Gorai.D01G222400	Gotom.A07G223900	Gotom.D07G232400
EVM_prediction_Ga07G2225	Gobar.A07G208500	Gobar.D07G218700	Godar.A07G226300	Godar.D07G235300	Gohir.A07G192400	Gohir.D07G198800	Gomus.A07G217000	Gomus.D07G223900	Gorai.D01G222500	Gotom.A07G224000	Gotom.D07G232500
EVM_prediction_Ga07G2231	Gobar.A07G209200	Gobar.D07G219100	Godar.A07G227100	Godar.D07G235900	Gohir.A07G192800	Gohir.D07G199200	Gomus.A07G217700	Gomus.D07G224300	Gorai.D01G223000	Gotom.A07G225000	Gotom.D07G233000
EVM_prediction_Ga07G2233	Gobar.A07G209400	Gobar.D07G219300	Godar.A07G227300	Godar.D07G236100	Gohir.A07G193000	Gohir.D07G199350	Gomus.A07G217900	Gomus.D07G224600	Gorai.D01G223200	Gotom.A07G225200	Gotom.D07G233200
EVM_prediction_Ga07G2234	Gobar.A07G209500	Gobar.D07G219400	Godar.A07G227400	Godar.D07G236200	Gohir.A07G193066	Gohir.D07G199401	Gomus.A07G218100	Gomus.D07G224700	Gorai.D01G223300	Gotom.A07G225300	Gotom.D07G233300
EVM_prediction_Ga07G2240	Gobar.A07G210100	Gobar.D07G219600	Godar.A07G228100	Godar.D07G236400	Gohir.A07G193300	Gohir.D07G199500	Gomus.A07G218900	Gomus.D07G225200	Gorai.D01G223700	Gotom.A07G226000	Gotom.D07G233600
EVM_prediction_Ga07G2241	Gobar.A07G210200	Gobar.D07G219700	Godar.A07G228200	Godar.D07G236500	Gohir.A07G193400	Gohir.D07G199600	Gomus.A07G218800	Gomus.D07G225300	Gorai.D01G223800	Gotom.A07G226100	Gotom.D07G233700
EVM_prediction_Ga07G2242	Gobar.A07G210300	Gobar.D07G219900	Godar.A07G228300	Godar.D07G236700	Gohir.A07G193500	Gohir.D07G199700	Gomus.A07G218700	Gomus.D07G225400	Gorai.D01G223900	Gotom.A07G226200	Gotom.D07G233800
EVM_prediction_Ga07G2243	Gobar.A07G210400	Gobar.D07G220000	Godar.A07G228400	Godar.D07G236800	Gohir.A07G193600	Gohir.D07G199800	Gomus.A07G218600	Gomus.D07G225500	Gorai.D01G224000	Gotom.A07G226300	Gotom.D07G233900
EVM_prediction_Ga07G2250	Gobar.A07G210900	Gobar.D07G220600	Godar.A07G228900	Godar.D07G237300	Gohir.A07G194100	Gohir.D07G200200	Gomus.A07G219400	Gomus.D07G225900	Gorai.D01G224500	Gotom.A07G226700	Gotom.D07G234300
EVM_prediction_Ga07G2255	Gobar.A07G211500	Gobar.D07G221400	Godar.A07G229600	Godar.D07G238100	Gohir.A07G194400	Gohir.D07G200700	Gomus.A07G219800	Gomus.D07G226600	Gorai.D01G225300	Gotom.A07G227400	Gotom.D07G235400
EVM_prediction_Ga07G2258	Gobar.A07G211700	Gobar.D07G221700	Godar.A07G229800	Godar.D07G238400	Gohir.A07G194600	Gohir.D07G201000	Gomus.A07G220000	Gomus.D07G226900	Gorai.D01G225600	Gotom.A07G227600	Gotom.D07G235700
EVM_prediction_Ga07G2259	Gobar.A07G211800	Gobar.D07G221800	Godar.A07G229900	Godar.D07G238500	Gohir.A07G194700	Gohir.D07G201100	Gomus.A07G220100	Gomus.D07G227000	Gorai.D01G225800	Gotom.A07G227700	Gotom.D07G235900
EVM_prediction_Ga07G2260	Gobar.A07G211900	Gobar.D07G221900	Godar.A07G230000	Godar.D07G238600	Gohir.A07G194800	Gohir.D07G201200	Gomus.A07G220200	Gomus.D07G227100	Gorai.D01G225900	Gotom.A07G227800	Gotom.D07G236000
EVM_prediction_Ga07G2262	Gobar.A07G212100	Gobar.D07G222100	Godar.A07G230200	Godar.D07G238800	Gohir.A07G195000	Gohir.D07G201400	Gomus.A07G220400	Gomus.D07G227300	Gorai.D01G226100	Gotom.A07G228000	Gotom.D07G236400
EVM_prediction_Ga07G2263	Gobar.A07G212200	Gobar.D07G222200	Godar.A07G230300	Godar.D07G238900	Gohir.A07G195100	Gohir.D07G201500	Gomus.A07G220500	Gomus.D07G227400	Gorai.D01G226200	Gotom.A07G228100	Gotom.D07G236500
EVM_prediction_Ga07G2264	Gobar.A07G212300	Gobar.D07G222300	Godar.A07G230400	Godar.D07G239000	Gohir.A07G195200	Gohir.D07G201600	Gomus.A07G220600	Gomus.D07G227500	Gorai.D01G226300	Gotom.A07G228200	Gotom.D07G236600
EVM_prediction_Ga07G2267	Gobar.A07G212600	Gobar.D07G222600	Godar.A07G230700	Godar.D07G239400	Gohir.A07G195400	Gohir.D07G202000	Gomus.A07G220900	Gomus.D07G227900	Gorai.D01G226700	Gotom.A07G228400	Gotom.D07G236900
EVM_prediction_Ga07G2268	Gobar.A07G212700	Gobar.D07G222700	Godar.A07G230800	Godar.D07G239500	Gohir.A07G195500	Gohir.D07G202100	Gomus.A07G221000	Gomus.D07G228000	Gorai.D01G227000	Gotom.A07G228500	Gotom.D07G237000
EVM_prediction_Ga07G2272	Gobar.A07G213200	Gobar.D07G223400	Godar.A07G231400	Godar.D07G240200	Gohir.A07G196000	Gohir.D07G202400	Gomus.A07G221500	Gomus.D07G228800	Gorai.D01G227800	Gotom.A07G229100	Gotom.D07G238000
EVM_prediction_Ga07G2278	Gobar.A07G213500	Gobar.D07G224100	Godar.A07G232000	Godar.D07G240900	Gohir.A07G196700	Gohir.D07G203100	Gomus.A07G222100	Gomus.D07G229500	Gorai.D01G228500	Gotom.A07G229800	Gotom.D07G238800
EVM_prediction_Ga07G2279	Gobar.A07G213600	Gobar.D07G224200	Godar.A07G232100	Godar.D07G241000	Gohir.A07G196800	Gohir.D07G203200	Gomus.A07G222200	Gomus.D07G229600	Gorai.D01G228600	Gotom.A07G229900	Gotom.D07G238900
EVM_prediction_Ga07G2280	Gobar.A07G213700	Gobar.D07G224300	Godar.A07G232200	Godar.D07G241100	Gohir.A07G196900	Gohir.D07G203300	Gomus.A07G222300	Gomus.D07G229700	Gorai.D01G228700	Gotom.A07G230000	Gotom.D07G239000
EVM_prediction_Ga07G2282	Gobar.A07G213900	Gobar.D07G224400	Godar.A07G232400	Godar.D07G241200	Gohir.A07G197033	Gohir.D07G203400	Gomus.A07G222500	Gomus.D07G229900	Gorai.D01G228900	Gotom.A07G230200	Gotom.D07G239200
EVM_prediction_Ga07G2284	Gobar.A07G214200	Gobar.D07G224500	Godar.A07G232600	Godar.D07G241300	Gohir.A07G197100	Gohir.D07G203500	Gomus.A07G222700	Gomus.D07G230000	Gorai.D01G229100	Gotom.A07G230400	Gotom.D07G239300
EVM_prediction_Ga07G2288	Gobar.A07G214600	Gobar.D07G224800	Godar.A07G233000	Godar.D07G241600	Gohir.A07G197500	Gohir.D07G203800	Gomus.A07G223100	Gomus.D07G230300	Gorai.D01G229400	Gotom.A07G230800	Gotom.D07G239600
EVM_prediction_Ga07G2289	Gobar.A07G214700	Gobar.D07G224900	Godar.A07G233100	Godar.D07G241700	Gohir.A07G197600	Gohir.D07G203866	Gomus.A07G223200	Gomus.D07G230400	Gorai.D01G229500	Gotom.A07G230900	Gotom.D07G239700
EVM_prediction_Ga07G2290	Gobar.A07G214800	Gobar.D07G225100	Godar.A07G233200	Godar.D07G241900	Gohir.A07G197700	Gohir.D07G204000	Gomus.A07G223300	Gomus.D07G230600	Gorai.D01G229700	Gotom.A07G231000	Gotom.D07G239900
EVM_prediction_Ga07G2291	Gobar.A07G215000	Gobar.D07G225200	Godar.A07G233300	Godar.D07G242000	Gohir.A07G197800	Gohir.D07G204100	Gomus.A07G223400	Gomus.D07G230700	Gorai.D01G229800	Gotom.A07G231100	Gotom.D07G240000
EVM_prediction_Ga07G2292	Gobar.A07G215100	Gobar.D07G225300	Godar.A07G233400	Godar.D07G242100	Gohir.A07G197850	Gohir.D07G204200	Gomus.A07G223500	Gomus.D07G230800	Gorai.D01G230000	Gotom.A07G231200	Gotom.D07G240100
EVM_prediction_Ga07G2293	Gobar.A07G215200	Gobar.D07G225400	Godar.A07G233500	Godar.D07G242200	Gohir.A07G197900	Gohir.D07G204300	Gomus.A07G223600	Gomus.D07G230900	Gorai.D01G230100	Gotom.A07G231300	Gotom.D07G240200
EVM_prediction_Ga07G2294	Gobar.A07G215300	Gobar.D07G225500	Godar.A07G233600	Godar.D07G242300	Gohir.A07G198000	Gohir.D07G204400	Gomus.A07G223700	Gomus.D07G231000	Gorai.D01G230200	Gotom.A07G231400	Gotom.D07G240300
EVM_prediction_Ga07G2298	Gobar.A07G215700	Gobar.D07G226000	Godar.A07G234000	Godar.D07G242900	Gohir.A07G198400	Gohir.D07G204800	Gomus.A07G224100	Gomus.D07G231600	Gorai.D01G230800	Gotom.A07G231800	Gotom.D07G240800
EVM_prediction_Ga07G2300	Gobar.A07G215900	Gobar.D07G226200	Godar.A07G234200	Godar.D07G243100	Gohir.A07G198600	Gohir.D07G205000	Gomus.A07G224300	Gomus.D07G231800	Gorai.D01G231000	Gotom.A07G232000	Gotom.D07G241000
EVM_prediction_Ga07G2302	Gobar.A07G216000	Gobar.D07G226300	Godar.A07G234300	Godar.D07G243200	Gohir.A07G198700	Gohir.D07G205100	Gomus.A07G224400	Gomus.D07G231900	Gorai.D01G231100	Gotom.A07G232100	Gotom.D07G241100
EVM_prediction_Ga07G2303	Gobar.A07G216100	Gobar.D07G226400	Godar.A07G234400	Godar.D07G243300	Gohir.A07G198750	Gohir.D07G205200	Gomus.A07G224500	Gomus.D07G232000	Gorai.D01G231200	Gotom.A07G232200	Gotom.D07G241200
EVM_prediction_Ga07G2304	Gobar.A07G216200	Gobar.D07G226500	Godar.A07G234500	Godar.D07G243500	Gohir.A07G198800	Gohir.D07G205300	Gomus.A07G224600	Gomus.D07G232100	Gorai.D01G231300	Gotom.A07G232400	Gotom.D07G241300
EVM_prediction_Ga07G2305	Gobar.A07G216300	Gobar.D07G226600	Godar.A07G234600	Godar.D07G243600	Gohir.A07G198900	Gohir.D07G205400	Gomus.A07G224700	Gomus.D07G232200	Gorai.D01G231400	Gotom.A07G232500	Gotom.D07G241400
EVM_prediction_Ga07G2306	Gobar.A07G216400	Gobar.D07G226700	Godar.A07G234700	Godar.D07G243700	Gohir.A07G199000	Gohir.D07G205500	Gomus.A07G224800	Gomus.D07G232300	Gorai.D01G231500	Gotom.A07G232600	Gotom.D07G241500
EVM_prediction_Ga07G2307	Gobar.A07G216500	Gobar.D07G226800	Godar.A07G234800	Godar.D07G243800	Gohir.A07G199200	Gohir.D07G205600	Gomus.A07G224900	Gomus.D07G232400	Gorai.D01G231600	Gotom.A07G232700	Gotom.D07G241600
EVM_prediction_Ga07G2308	Gobar.A07G216600	Gobar.D07G226900	Godar.A07G234900	Godar.D07G243900	Gohir.A07G199300	Gohir.D07G205700	Gomus.A07G225000	Gomus.D07G232500	Gorai.D01G231700	Gotom.A07G232800	Gotom.D07G241800
EVM_prediction_Ga07G2309	Gobar.A07G216700	Gobar.D07G227000	Godar.A07G235000	Godar.D07G244000	Gohir.A07G199400	Gohir.D07G205800	Gomus.A07G225100	Gomus.D07G232600	Gorai.D01G231800	Gotom.A07G232900	Gotom.D07G241900
EVM_prediction_Ga07G2314	Gobar.A07G217100	Gobar.D07G227600	Godar.A07G235400	Godar.D07G244600	Gohir.A07G199700	Gohir.D07G206100	Gomus.A07G225700	Gomus.D07G233200	Gorai.D01G232400	Gotom.A07G233300	Gotom.D07G242500
EVM_prediction_Ga07G2315	Gobar.A07G217200	Gobar.D07G227800	Godar.A07G235500	Godar.D07G244800	Gohir.A07G199800	Gohir.D07G206200	Gomus.A07G225800	Gomus.D07G233400	Gorai.D01G232500	Gotom.A07G233500	Gotom.D07G242700
EVM_prediction_Ga07G2316	Gobar.A07G217300	Gobar.D07G227900	Godar.A07G235600	Godar.D07G244900	Gohir.A07G199900	Gohir.D07G206300	Gomus.A07G225900	Gomus.D07G233500	Gorai.D01G232600	Gotom.A07G233600	Gotom.D07G242800
EVM_prediction_Ga07G2317	Gobar.A07G217400	Gobar.D07G228000	Godar.A07G235700	Godar.D07G245000	Gohir.A07G200000	Gohir.D07G206400	Gomus.A07G226000	Gomus.D07G233600	Gorai.D01G232700	Gotom.A07G233700	Gotom.D07G242900
EVM_prediction_Ga07G2319	Gobar.A07G217600	Gobar.D07G228200	Godar.A07G235900	Godar.D07G245200	Gohir.A07G200300	Gohir.D07G206600	Gomus.A07G226200	Gomus.D07G233800	Gorai.D01G232900	Gotom.A07G233900	Gotom.D07G243100
EVM_prediction_Ga07G2321	Gobar.A07G217800	Gobar.D07G228500	Godar.A07G236100	Godar.D07G245600	Gohir.A07G200500	Gohir.D07G206800	Gomus.A07G226400	Gomus.D07G234100	Gorai.D01G233200	Gotom.A07G234100	Gotom.D07G243500
EVM_prediction_Ga07G2322	Gobar.A07G217900	Gobar.D07G228600	Godar.A07G236200	Godar.D07G245700	Gohir.A07G200600	Gohir.D07G206900	Gomus.A07G226500	Gomus.D07G234200	Gorai.D01G233300	Gotom.A07G234200	Gotom.D07G243600
EVM_prediction_Ga07G2323	Gobar.A07G218000	Gobar.D07G228700	Godar.A07G236300	Godar.D07G245800	Gohir.A07G200700	Gohir.D07G207000	Gomus.A07G226600	Gomus.D07G234300	Gorai.D01G233400	Gotom.A07G234300	Gotom.D07G243700
EVM_prediction_Ga07G2325	Gobar.A07G218200	Gobar.D07G228900	Godar.A07G236500	Godar.D07G246000	Gohir.A07G200900	Gohir.D07G207200	Gomus.A07G226900	Gomus.D07G234700	Gorai.D01G233600	Gotom.A07G234400	Gotom.D07G243900
EVM_prediction_Ga07G2326	Gobar.A07G218300	Gobar.D07G229000	Godar.A07G236600	Godar.D07G246100	Gohir.A07G201000	Gohir.D07G207300	Gomus.A07G227000	Gomus.D07G234800	Gorai.D01G233700	Gotom.A07G234500	Gotom.D07G244000
EVM_prediction_Ga07G2329	Gobar.A07G218500	Gobar.D07G229200	Godar.A07G236800	Godar.D07G246300	Gohir.A07G201200	Gohir.D07G207500	Gomus.A07G227200	Gomus.D07G235000	Gorai.D01G233900	Gotom.A07G234800	Gotom.D07G244200
EVM_prediction_Ga07G2330	Gobar.A07G218600	Gobar.D07G229300	Godar.A07G236900	Godar.D07G246400	Gohir.A07G201300	Gohir.D07G207600	Gomus.A07G227300	Gomus.D07G235100	Gorai.D01G234000	Gotom.A07G234900	Gotom.D07G244300
EVM_prediction_Ga07G2331	Gobar.A07G218700	Gobar.D07G229400	Godar.A07G237000	Godar.D07G246500	Gohir.A07G201400	Gohir.D07G207700	Gomus.A07G227400	Gomus.D07G235200	Gorai.D01G234100	Gotom.A07G235000	Gotom.D07G244400
EVM_prediction_Ga07G2335	Gobar.A07G219000	Gobar.D07G229500	Godar.A07G237300	Godar.D07G247000	Gohir.A07G201700	Gohir.D07G208000	Gomus.A07G227600	Gomus.D07G235700	Gorai.D01G234600	Gotom.A07G235300	Gotom.D07G244800
EVM_prediction_Ga07G2347	Gobar.A07G219800	Gobar.D07G230300	Godar.A07G238500	Godar.D07G247900	Gohir.A07G202300	Gohir.D07G208500	Gomus.A07G228300	Gomus.D07G236500	Gorai.D01G235400	Gotom.A07G236500	Gotom.D07G245700
EVM_prediction_Ga07G2349	Gobar.A07G220000	Gobar.D07G230500	Godar.A07G238700	Godar.D07G248100	Gohir.A07G202500	Gohir.D07G208700	Gomus.A07G228500	Gomus.D07G236700	Gorai.D01G235600	Gotom.A07G236700	Gotom.D07G245800
EVM_prediction_Ga07G2351	Gobar.A07G220100	Gobar.D07G230600	Godar.A07G238800	Godar.D07G248200	Gohir.A07G202550	Gohir.D07G208750	Gomus.A07G228600	Gomus.D07G236800	Gorai.D01G235700	Gotom.A07G236800	Gotom.D07G245900
EVM_prediction_Ga07G2352	Gobar.A07G220200	Gobar.D07G230700	Godar.A07G238900	Godar.D07G248300	Gohir.A07G202600	Gohir.D07G208800	Gomus.A07G228700	Gomus.D07G236900	Gorai.D01G235800	Gotom.A07G236900	Gotom.D07G246000
EVM_prediction_Ga07G2353	Gobar.A07G220300	Gobar.D07G230800	Godar.A07G239000	Godar.D07G248400	Gohir.A07G202700	Gohir.D07G208900	Gomus.A07G228800	Gomus.D07G237000	Gorai.D01G235900	Gotom.A07G237000	Gotom.D07G246100
EVM_prediction_Ga07G2355	Gobar.A07G220500	Gobar.D07G231000	Godar.A07G239200	Godar.D07G248600	Gohir.A07G202900	Gohir.D07G209100	Gomus.A07G229000	Gomus.D07G237200	Gorai.D01G236100	Gotom.A07G237200	Gotom.D07G246300
EVM_prediction_Ga07G2357	Gobar.A07G220600	Gobar.D07G231100	Godar.A07G239300	Godar.D07G248700	Gohir.A07G203000	Gohir.D07G209200	Gomus.A07G229100	Gomus.D07G237300	Gorai.D01G236200	Gotom.A07G237300	Gotom.D07G246400
EVM_prediction_Ga07G2360	Gobar.A07G220800	Gobar.D07G231200	Godar.A07G239400	Godar.D07G248800	Gohir.A07G203100	Gohir.D07G209300	Gomus.A07G229300	Gomus.D07G237400	Gorai.D01G236300	Gotom.A07G237400	Gotom.D07G246500
EVM_prediction_Ga07G2363	Gobar.A07G221100	Gobar.D07G231500	Godar.A07G239700	Godar.D07G249100	Gohir.A07G203400	Gohir.D07G209600	Gomus.A07G229600	Gomus.D07G237700	Gorai.D01G236600	Gotom.A07G237700	Gotom.D07G246800
EVM_prediction_Ga07G2370	Gobar.A07G221500	Gobar.D07G231700	Godar.A07G240100	Godar.D07G249500	Gohir.A07G203700	Gohir.D07G209700	Gomus.A07G230000	Gomus.D07G238100	Gorai.D01G237100	Gotom.A07G238100	Gotom.D07G247200
EVM_prediction_Ga07G2371	Gobar.A07G221600	Gobar.D07G231800	Godar.A07G240200	Godar.D07G249600	Gohir.A07G203800	Gohir.D07G209800	Gomus.A07G230100	Gomus.D07G238200	Gorai.D01G237200	Gotom.A07G238200	Gotom.D07G247300
EVM_prediction_Ga07G2372	Gobar.A07G221700	Gobar.D07G231900	Godar.A07G240300	Godar.D07G249700	Gohir.A07G203900	Gohir.D07G209900	Gomus.A07G230200	Gomus.D07G238300	Gorai.D01G237300	Gotom.A07G238300	Gotom.D07G247400
EVM_prediction_Ga07G2373	Gobar.A07G221800	Gobar.D07G232000	Godar.A07G240400	Godar.D07G249800	Gohir.A07G204000	Gohir.D07G210000	Gomus.A07G230300	Gomus.D07G238400	Gorai.D01G237400	Gotom.A07G238400	Gotom.D07G247500
EVM_prediction_Ga07G2377	Gobar.A07G222100	Gobar.D07G232300	Godar.A07G240700	Godar.D07G250100	Gohir.A07G204300	Gohir.D07G210300	Gomus.A07G230600	Gomus.D07G238700	Gorai.D01G237700	Gotom.A07G238600	Gotom.D07G247800
EVM_prediction_Ga07G2378	Gobar.A07G222400	Gobar.D07G232400	Godar.A07G241000	Godar.D07G250200	Gohir.A07G204400	Gohir.D07G210400	Gomus.A07G230800	Gomus.D07G238800	Gorai.D01G237800	Gotom.A07G238800	Gotom.D07G247900
EVM_prediction_Ga07G2379	Gobar.A07G222500	Gobar.D07G232500	Godar.A07G241100	Godar.D07G250300	Gohir.A07G204500	Gohir.D07G210500	Gomus.A07G230900	Gomus.D07G238900	Gorai.D01G237900	Gotom.A07G238900	Gotom.D07G248000
EVM_prediction_Ga07G2380	Gobar.A07G222600	Gobar.D07G232600	Godar.A07G241200	Godar.D07G250400	Gohir.A07G204600	Gohir.D07G210600	Gomus.A07G231000	Gomus.D07G239000	Gorai.D01G238000	Gotom.A07G239000	Gotom.D07G248100
EVM_prediction_Ga07G2381	Gobar.A07G222700	Gobar.D07G232700	Godar.A07G241300	Godar.D07G250500	Gohir.A07G204700	Gohir.D07G210700	Gomus.A07G231100	Gomus.D07G239100	Gorai.D01G238100	Gotom.A07G239100	Gotom.D07G248200
EVM_prediction_Ga07G2383	Gobar.A07G222900	Gobar.D07G232900	Godar.A07G241500	Godar.D07G250700	Gohir.A07G204900	Gohir.D07G210900	Gomus.A07G231300	Gomus.D07G239300	Gorai.D01G238300	Gotom.A07G239300	Gotom.D07G248500
EVM_prediction_Ga07G2384	Gobar.A07G223000	Gobar.D07G233000	Godar.A07G241600	Godar.D07G250800	Gohir.A07G205000	Gohir.D07G211000	Gomus.A07G231400	Gomus.D07G239400	Gorai.D01G238400	Gotom.A07G239400	Gotom.D07G248600
EVM_prediction_Ga07G2385	Gobar.A07G223100	Gobar.D07G233200	Godar.A07G241700	Godar.D07G251000	Gohir.A07G205100	Gohir.D07G211200	Gomus.A07G231500	Gomus.D07G239600	Gorai.D01G238600	Gotom.A07G239500	Gotom.D07G248800
EVM_prediction_Ga07G2387	Gobar.A07G223300	Gobar.D07G233400	Godar.A07G241900	Godar.D07G251200	Gohir.A07G205200	Gohir.D07G211400	Gomus.A07G231700	Gomus.D07G239800	Gorai.D01G238800	Gotom.A07G239600	Gotom.D07G249000
EVM_prediction_Ga07G2388	Gobar.A07G223400	Gobar.D07G233500	Godar.A07G242000	Godar.D07G251300	Gohir.A07G205266	Gohir.D07G211500	Gomus.A07G231800	Gomus.D07G239900	Gorai.D01G239000	Gotom.A07G239700	Gotom.D07G249100
EVM_prediction_Ga07G2390	Gobar.A07G223700	Gobar.D07G233600	Godar.A07G242400	Godar.D07G251400	Gohir.A07G205500	Gohir.D07G211600	Gomus.A07G232100	Gomus.D07G240000	Gorai.D01G239100	Gotom.A07G240100	Gotom.D07G249400
EVM_prediction_Ga07G2391	Gobar.A07G223800	Gobar.D07G233700	Godar.A07G242500	Godar.D07G251500	Gohir.A07G205600	Gohir.D07G211700	Gomus.A07G232200	Gomus.D07G240100	Gorai.D01G239200	Gotom.A07G240200	Gotom.D07G249500
EVM_prediction_Ga07G2398	Gobar.A07G224500	Gobar.D07G234700	Godar.A07G243100	Godar.D07G252600	Gohir.A07G206300	Gohir.D07G212400	Gomus.A07G232700	Gomus.D07G241200	Gorai.D01G240400	Gotom.A07G240900	Gotom.D07G250700
EVM_prediction_Ga07G2402	Gobar.A07G224900	Gobar.D07G235200	Godar.A07G243600	Godar.D07G253000	Gohir.A07G206700	Gohir.D07G212700	Gomus.A07G233100	Gomus.D07G241500	Gorai.D01G240700	Gotom.A07G241300	Gotom.D07G251100
EVM_prediction_Ga07G2401	Gobar.A07G224800	Gobar.D07G235300	Godar.A07G243500	Godar.D07G253100	Gohir.A07G206600	Gohir.D07G212800	Gomus.A07G233000	Gomus.D07G241600	Gorai.D01G240800	Gotom.A07G241200	Gotom.D07G251200
EVM_prediction_Ga07G2409	Gobar.A07G225700	Gobar.D07G236000	Godar.A07G244400	Godar.D07G253800	Gohir.A07G207400	Gohir.D07G213400	Gomus.A07G233800	Gomus.D07G242100	Gorai.D01G241300	Gotom.A07G242100	Gotom.D07G251800
EVM_prediction_Ga07G2410	Gobar.A07G225800	Gobar.D07G236100	Godar.A07G244500	Godar.D07G253900	Gohir.A07G207500	Gohir.D07G213500	Gomus.A07G233900	Gomus.D07G242200	Gorai.D01G241400	Gotom.A07G242200	Gotom.D07G251900
EVM_prediction_Ga07G2411	Gobar.A07G225900	Gobar.D07G236200	Godar.A07G244600	Godar.D07G254000	Gohir.A07G207600	Gohir.D07G213600	Gomus.A07G234000	Gomus.D07G242300	Gorai.D01G241500	Gotom.A07G242300	Gotom.D07G252000
EVM_prediction_Ga07G2412	Gobar.A07G226000	Gobar.D07G236300	Godar.A07G244700	Godar.D07G254100	Gohir.A07G207700	Gohir.D07G213700	Gomus.A07G234100	Gomus.D07G242400	Gorai.D01G241600	Gotom.A07G242400	Gotom.D07G252100
EVM_prediction_Ga07G2415	Gobar.A07G226100	Gobar.D07G236500	Godar.A07G244800	Godar.D07G254200	Gohir.A07G207800	Gohir.D07G213800	Gomus.A07G234200	Gomus.D07G242600	Gorai.D01G241800	Gotom.A07G242500	Gotom.D07G252200
EVM_prediction_Ga07G2416	Gobar.A07G226200	Gobar.D07G236600	Godar.A07G244900	Godar.D07G254300	Gohir.A07G207900	Gohir.D07G213901	Gomus.A07G234300	Gomus.D07G242800	Gorai.D01G241900	Gotom.A07G242600	Gotom.D07G252300
EVM_prediction_Ga07G2417	Gobar.A07G226300	Gobar.D07G236700	Godar.A07G245000	Godar.D07G254400	Gohir.A07G208000	Gohir.D07G214000	Gomus.A07G234400	Gomus.D07G242900	Gorai.D01G242000	Gotom.A07G242700	Gotom.D07G252400
EVM_prediction_Ga07G2419	Gobar.A07G226500	Gobar.D07G236900	Godar.A07G245200	Godar.D07G254600	Gohir.A07G208200	Gohir.D07G214200	Gomus.A07G234600	Gomus.D07G243100	Gorai.D01G242200	Gotom.A07G242900	Gotom.D07G252600
EVM_prediction_Ga07G2421	Gobar.A07G226600	Gobar.D07G237000	Godar.A07G245300	Godar.D07G254700	Gohir.A07G208400	Gohir.D07G214300	Gomus.A07G234700	Gomus.D07G243200	Gorai.D01G242300	Gotom.A07G243100	Gotom.D07G252700
EVM_prediction_Ga07G2422	Gobar.A07G226700	Gobar.D07G237100	Godar.A07G245400	Godar.D07G254800	Gohir.A07G208500	Gohir.D07G214400	Gomus.A07G234800	Gomus.D07G243300	Gorai.D01G242400	Gotom.A07G243200	Gotom.D07G252800
EVM_prediction_Ga07G2423	Gobar.A07G226800	Gobar.D07G237200	Godar.A07G245500	Godar.D07G254900	Gohir.A07G208600	Gohir.D07G214500	Gomus.A07G234900	Gomus.D07G243400	Gorai.D01G242500	Gotom.A07G243300	Gotom.D07G252900
EVM_prediction_Ga07G2424	Gobar.A07G226900	Gobar.D07G237300	Godar.A07G245600	Godar.D07G255000	Gohir.A07G208700	Gohir.D07G214600	Gomus.A07G235000	Gomus.D07G243500	Gorai.D01G242600	Gotom.A07G243400	Gotom.D07G253000
EVM_prediction_Ga07G2425	Gobar.A07G227000	Gobar.D07G237400	Godar.A07G245700	Godar.D07G255100	Gohir.A07G208800	Gohir.D07G214700	Gomus.A07G235100	Gomus.D07G243600	Gorai.D01G242700	Gotom.A07G243500	Gotom.D07G253100
EVM_prediction_Ga07G2427	Gobar.A07G227200	Gobar.D07G237600	Godar.A07G246100	Godar.D07G255300	Gohir.A07G209000	Gohir.D07G214900	Gomus.A07G235300	Gomus.D07G243800	Gorai.D01G242900	Gotom.A07G243700	Gotom.D07G253300
EVM_prediction_Ga07G2430	Gobar.A07G227500	Gobar.D07G238000	Godar.A07G246400	Godar.D07G255700	Gohir.A07G209300	Gohir.D07G215400	Gomus.A07G235600	Gomus.D07G244100	Gorai.D01G243200	Gotom.A07G244000	Gotom.D07G253800
EVM_prediction_Ga07G2431	Gobar.A07G227600	Gobar.D07G238100	Godar.A07G246500	Godar.D07G255800	Gohir.A07G209400	Gohir.D07G215500	Gomus.A07G235700	Gomus.D07G244200	Gorai.D01G243300	Gotom.A07G244100	Gotom.D07G253900
EVM_prediction_Ga07G2432	Gobar.A07G227700	Gobar.D07G238200	Godar.A07G246600	Godar.D07G255900	Gohir.A07G209500	Gohir.D07G215600	Gomus.A07G235800	Gomus.D07G244300	Gorai.D01G243400	Gotom.A07G244200	Gotom.D07G254000
EVM_prediction_Ga13G1082	Gobar.A13G096800	Gobar.D13G106800	Godar.A13G101600	Godar.D13G113100	Gohir.A13G086490	Gohir.D13G096525	Gomus.A13G099600	Gomus.D13G109500	Gorai.D01G243600	Gotom.A13G104000	Gotom.D13G114200
EVM_prediction_Ga13G1080	Gobar.A13G096600	Gobar.D13G107000	Godar.A13G101400	Godar.D13G113300	Gohir.A13G086400	Gohir.D13G090900	Gomus.A13G099400	Gomus.D13G109700	Gorai.D01G243800	Gotom.A13G103800	Gotom.D13G114400
EVM_prediction_Ga13G1079	Gobar.A13G096500	Gobar.D13G107100	Godar.A13G101300	Godar.D13G113400	Gohir.A13G086645	Gohir.D13G090800	Gomus.A13G099300	Gomus.D13G109800	Gorai.D01G243900	Gotom.A13G103700	Gotom.D13G114500
EVM_prediction_Ga13G1075	Gobar.A13G096300	Gobar.D13G107300	Godar.A13G101100	Godar.D13G113600	Gohir.A13G086700	Gohir.D13G090600	Gomus.A13G099100	Gomus.D13G110000	Gorai.D01G244100	Gotom.A13G103500	Gotom.D13G114700
EVM_prediction_Ga13G1076	Gobar.A13G096200	Gobar.D13G107400	Godar.A13G101000	Godar.D13G113700	Gohir.A13G086800	Gohir.D13G090500	Gomus.A13G099000	Gomus.D13G110100	Gorai.D01G244200	Gotom.A13G103400	Gotom.D13G114800
EVM_prediction_Ga13G1101	Gobar.A13G094700	Gobar.D13G108900	Godar.A13G099500	Godar.D13G115600	Gohir.A13G098300	Gohir.D13G094200	Gomus.A13G097300	Gomus.D13G112000	Gorai.D01G246400	Gotom.A13G102100	Gotom.D13G116300
EVM_prediction_Ga13G1099	Gobar.A13G094500	Gobar.D13G109100	Godar.A13G099300	Godar.D13G115800	Gohir.A13G098500	Gohir.D13G094400	Gomus.A13G097100	Gomus.D13G112200	Gorai.D01G246600	Gotom.A13G101900	Gotom.D13G116500
EVM_prediction_Ga13G1098	Gobar.A13G094400	Gobar.D13G109200	Godar.A13G099200	Godar.D13G115900	Gohir.A13G098600	Gohir.D13G094500	Gomus.A13G097000	Gomus.D13G112300	Gorai.D01G246700	Gotom.A13G101800	Gotom.D13G116600
EVM_prediction_Ga13G1097	Gobar.A13G094300	Gobar.D13G109300	Godar.A13G099100	Godar.D13G116000	Gohir.A13G098700	Gohir.D13G094600	Gomus.A13G096900	Gomus.D13G112400	Gorai.D01G246800	Gotom.A13G101700	Gotom.D13G116700
EVM_prediction_Ga13G1106	Gobar.A13G094200	Gobar.D13G109400	Godar.A13G099000	Godar.D13G116100	Gohir.A13G098800	Gohir.D13G094700	Gomus.A13G096700	Gomus.D13G112500	Gorai.D01G246900	Gotom.A13G101500	Gotom.D13G116800
EVM_prediction_Ga13G1108	Gobar.A13G094100	Gobar.D13G109500	Godar.A13G098900	Godar.D13G116200	Gohir.A13G098945	Gohir.D13G094800	Gomus.A13G096600	Gomus.D13G112600	Gorai.D01G247000	Gotom.A13G101400	Gotom.D13G116900
EVM_prediction_Ga13G1112	Gobar.A13G094000	Gobar.D13G109600	Godar.A13G098800	Godar.D13G116300	Gohir.A13G098900	Gohir.D13G094900	Gomus.A13G096500	Gomus.D13G112700	Gorai.D01G247100	Gotom.A13G101300	Gotom.D13G117000
EVM_prediction_Ga13G1109	Gobar.A13G093900	Gobar.D13G109700	Godar.A13G098700	Godar.D13G116400	Gohir.A13G099000	Gohir.D13G095000	Gomus.A13G096400	Gomus.D13G112900	Gorai.D01G247200	Gotom.A13G101200	Gotom.D13G117100
EVM_prediction_Ga13G1118	Gobar.A13G093800	Gobar.D13G109800	Godar.A13G098600	Godar.D13G116500	Gohir.A13G078700	Gohir.D13G095100	Gomus.A13G096300	Gomus.D13G113000	Gorai.D01G247300	Gotom.A13G101000	Gotom.D13G117200
EVM_prediction_Ga13G1125	Gobar.A13G093300	Gobar.D13G110100	Godar.A13G097800	Godar.D13G116800	Gohir.A13G079100	Gohir.D13G095500	Gomus.A13G095700	Gomus.D13G113400	Gorai.D01G247600	Gotom.A13G100300	Gotom.D13G118800
EVM_prediction_Ga13G1122	Gobar.A13G093400	Gobar.D13G110300	Godar.A13G097900	Godar.D13G117000	Gohir.A13G075800	Gohir.D13G095600	Gomus.A13G095800	Gomus.D13G113600	Gorai.D01G247800	Gotom.A13G100400	Gotom.D13G118600
EVM_prediction_Ga13G1120	Gobar.A13G093500	Gobar.D13G110900	Godar.A13G098000	Godar.D13G117600	Gohir.A13G078600	Gohir.D13G095700	Gomus.A13G095900	Gomus.D13G113700	Gorai.D01G247900	Gotom.A13G100500	Gotom.D13G118500
EVM_prediction_Ga13G1123	Gobar.A13G093100	Gobar.D13G110700	Godar.A13G097600	Godar.D13G117400	Gohir.A13G079300	Gohir.D13G095900	Gomus.A13G095500	Gomus.D13G113900	Gorai.D01G248100	Gotom.A13G100100	Gotom.D13G118300
EVM_prediction_Ga03G1274	Gobar.A13G093000	Gobar.D13G110600	Godar.A13G097500	Godar.D13G117300	Gohir.A13G084700	Gohir.D13G096000	Gomus.A13G095400	Gomus.D13G114000	Gorai.D01G248200	Gotom.A13G100000	Gotom.D13G118200
EVM_prediction_Ga13G1130	Gobar.A13G092700	Gobar.D13G111000	Godar.A13G097200	Godar.D13G117700	Gohir.A13G076000	Gohir.D13G096300	Gomus.A13G095200	Gomus.D13G114300	Gorai.D01G248500	Gotom.A13G099700	Gotom.D13G117900
EVM_prediction_Ga13G1054	Gobar.A13G102100	Gobar.D13G111300	Godar.A13G107800	Godar.D13G118200	Gohir.A13G095345	Gohir.D13G097100	Gomus.A13G104200	Gomus.D13G114600	Gorai.D01G248700	Gotom.A13G109600	Gotom.D13G117500
EVM_prediction_Ga13G1053	Gobar.A13G102200	Gobar.D13G111400	Godar.A13G107900	Godar.D13G118300	Gohir.A13G095390	Gohir.D13G097200	Gomus.A13G104300	Gomus.D13G114700	Gorai.D01G248800	Gotom.A13G109700	Gotom.D13G117400
EVM_prediction_Ga13G1045	Gobar.A13G102300	Gobar.D13G111500	Godar.A13G108000	Godar.D13G118400	Gohir.A13G095435	Gohir.D13G097300	Gomus.A13G104400	Gomus.D13G114800	Gorai.D01G248900	Gotom.A13G109800	Gotom.D13G119000
EVM_prediction_Ga13G1212	Gobar.A13G110100	Gobar.D13G111700	Godar.A13G116300	Godar.D13G118600	Gohir.A13G093300	Gohir.D13G097400	Gomus.A13G113400	Gomus.D13G115000	Gorai.D01G249000	Gotom.A13G118400	Gotom.D13G119200
EVM_prediction_Ga13G1215	Gobar.A13G109900	Gobar.D13G111900	Godar.A13G116100	Godar.D13G118800	Gohir.A13G093535	Gohir.D13G097500	Gomus.A13G113200	Gomus.D13G115200	Gorai.D01G249200	Gotom.A13G118100	Gotom.D13G119400
EVM_prediction_Ga13G1149	Gobar.A13G104100	Gobar.D13G113100	Godar.A13G109800	Godar.D13G120100	Gohir.A13G086000	Gohir.D13G098700	Gomus.A13G106300	Gomus.D13G116400	Gorai.D01G249400	Gotom.A13G111800	Gotom.D13G121100
EVM_prediction_Ga13G1043	Gobar.A13G102500	Gobar.D13G112200	Godar.A13G108200	Godar.D13G119100	Gohir.A13G090200	Gohir.D13G097800	Gomus.A13G104600	Gomus.D13G115600	Gorai.D01G250200	Gotom.A13G110000	Gotom.D13G119700
EVM_prediction_Ga13G1041	Gobar.A13G102700	Gobar.D13G113200	Godar.A13G108500	Godar.D13G120200	Gohir.A13G087100	Gohir.D13G098800	Gomus.A13G104700	Gomus.D13G116500	Gorai.D01G250700	Gotom.A13G110300	Gotom.D13G121000
EVM_prediction_Ga13G1222	Gobar.A13G110400	Gobar.D13G113300	Godar.A13G116600	Godar.D13G120300	Gohir.A13G092900	Gohir.D13G099600	Gomus.A13G113700	Gomus.D13G116600	Gorai.D01G250800	Gotom.A13G118700	Gotom.D13G120800
EVM_prediction_Ga07G2448	Gobar.A07G229100	Gobar.D07G239700	Godar.A07G248000	Godar.D07G257500	Gohir.A07G210800	Gohir.D07G216800	Gomus.A07G237300	Gomus.D07G245800	Gorai.D01G251100	Gotom.A07G245500	Gotom.D07G255600
EVM_prediction_Ga07G2449	Gobar.A07G229200	Gobar.D07G239800	Godar.A07G248100	Godar.D07G257600	Gohir.A07G210900	Gohir.D07G216900	Gomus.A07G237400	Gomus.D07G245900	Gorai.D01G251300	Gotom.A07G245600	Gotom.D07G255700
EVM_prediction_Ga07G2452	Gobar.A07G229500	Gobar.D07G240100	Godar.A07G248400	Godar.D07G257900	Gohir.A07G211200	Gohir.D07G217200	Gomus.A07G237700	Gomus.D07G246200	Gorai.D01G251600	Gotom.A07G245900	Gotom.D07G256000
EVM_prediction_Ga07G2454	Gobar.A07G229600	Gobar.D07G240400	Godar.A07G248600	Godar.D07G258200	Gohir.A07G211400	Gohir.D07G217600	Gomus.A07G237900	Gomus.D07G246400	Gorai.D01G251800	Gotom.A07G246100	Gotom.D07G256300
EVM_prediction_Ga07G2455	Gobar.A07G229700	Gobar.D07G240500	Godar.A07G248700	Godar.D07G258300	Gohir.A07G211500	Gohir.D07G217700	Gomus.A07G238000	Gomus.D07G246500	Gorai.D01G251900	Gotom.A07G246200	Gotom.D07G256400
EVM_prediction_Ga07G2456	Gobar.A07G229900	Gobar.D07G240700	Godar.A07G248900	Godar.D07G258500	Gohir.A07G211700	Gohir.D07G217900	Gomus.A07G238200	Gomus.D07G246700	Gorai.D01G252000	Gotom.A07G246400	Gotom.D07G256600
EVM_prediction_Ga07G2457	Gobar.A07G230000	Gobar.D07G240800	Godar.A07G249000	Godar.D07G258600	Gohir.A07G211800	Gohir.D07G218000	Gomus.A07G238300	Gomus.D07G246800	Gorai.D01G252100	Gotom.A07G246500	Gotom.D07G256700
EVM_prediction_Ga07G2459	Gobar.A07G230100	Gobar.D07G241000	Godar.A07G249200	Godar.D07G258800	Gohir.A07G212000	Gohir.D07G218100	Gomus.A07G238500	Gomus.D07G247000	Gorai.D01G252300	Gotom.A07G246700	Gotom.D07G256900
EVM_prediction_Ga07G2460	Gobar.A07G230200	Gobar.D07G241100	Godar.A07G249300	Godar.D07G258900	Gohir.A07G212100	Gohir.D07G218200	Gomus.A07G238600	Gomus.D07G247100	Gorai.D01G252400	Gotom.A07G246800	Gotom.D07G257000
EVM_prediction_Ga07G2466	Gobar.A07G230900	Gobar.D07G241700	Godar.A07G250100	Godar.D07G259600	Gohir.A07G212500	Gohir.D07G218600	Gomus.A07G239300	Gomus.D07G247900	Gorai.D01G253100	Gotom.A07G247500	Gotom.D07G257600
EVM_prediction_Ga07G2470	Gobar.A07G231200	Gobar.D07G242100	Godar.A07G250500	Godar.D07G260000	Gohir.A07G212900	Gohir.D07G219000	Gomus.A07G239700	Gomus.D07G248300	Gorai.D01G253500	Gotom.A07G247900	Gotom.D07G258000
EVM_prediction_Ga07G2471	Gobar.A07G231300	Gobar.D07G242200	Godar.A07G250600	Godar.D07G260100	Gohir.A07G213000	Gohir.D07G219100	Gomus.A07G239800	Gomus.D07G248400	Gorai.D01G253600	Gotom.A07G248000	Gotom.D07G258100
EVM_prediction_Ga07G2472	Gobar.A07G231400	Gobar.D07G242300	Godar.A07G250700	Godar.D07G260200	Gohir.A07G213100	Gohir.D07G219200	Gomus.A07G239900	Gomus.D07G248500	Gorai.D01G253700	Gotom.A07G248100	Gotom.D07G258200
EVM_prediction_Ga07G2474	Gobar.A07G231600	Gobar.D07G242500	Godar.A07G250900	Godar.D07G260400	Gohir.A07G213301	Gohir.D07G219500	Gomus.A07G240100	Gomus.D07G248700	Gorai.D01G253900	Gotom.A07G248300	Gotom.D07G258400
EVM_prediction_Ga07G2478	Gobar.A07G231800	Gobar.D07G242900	Godar.A07G251300	Godar.D07G260800	Gohir.A07G213700	Gohir.D07G219900	Gomus.A07G240500	Gomus.D07G249100	Gorai.D01G254300	Gotom.A07G248700	Gotom.D07G258800
EVM_prediction_Ga07G2479	Gobar.A07G231900	Gobar.D07G243000	Godar.A07G251500	Godar.D07G261000	Gohir.A07G213780	Gohir.D07G220100	Gomus.A07G240600	Gomus.D07G249300	Gorai.D01G254400	Gotom.A07G248900	Gotom.D07G259000
EVM_prediction_Ga07G2480	Gobar.A07G232000	Gobar.D07G243100	Godar.A07G251600	Godar.D07G261100	Gohir.A07G213820	Gohir.D07G220200	Gomus.A07G240700	Gomus.D07G249400	Gorai.D01G254500	Gotom.A07G249000	Gotom.D07G259100
EVM_prediction_Ga07G2481	Gobar.A07G232100	Gobar.D07G243200	Godar.A07G251700	Godar.D07G261200	Gohir.A07G213860	Gohir.D07G220300	Gomus.A07G240800	Gomus.D07G249500	Gorai.D01G254600	Gotom.A07G249100	Gotom.D07G259200
EVM_prediction_Ga07G2485	Gobar.A07G232400	Gobar.D07G243600	Godar.A07G252000	Godar.D07G261600	Gohir.A07G214100	Gohir.D07G220600	Gomus.A07G241100	Gomus.D07G249800	Gorai.D01G254900	Gotom.A07G249400	Gotom.D07G259600
EVM_prediction_Ga07G2486	Gobar.A07G232500	Gobar.D07G243700	Godar.A07G252100	Godar.D07G261700	Gohir.A07G214200	Gohir.D07G220700	Gomus.A07G241200	Gomus.D07G249900	Gorai.D01G255000	Gotom.A07G249500	Gotom.D07G259700
EVM_prediction_Ga07G2487	Gobar.A07G232600	Gobar.D07G243800	Godar.A07G252200	Godar.D07G261800	Gohir.A07G214300	Gohir.D07G220800	Gomus.A07G241300	Gomus.D07G250000	Gorai.D01G255100	Gotom.A07G249600	Gotom.D07G259800
EVM_prediction_Ga07G2488	Gobar.A07G232700	Gobar.D07G244000	Godar.A07G252300	Godar.D07G262000	Gohir.A07G214400	Gohir.D07G220900	Gomus.A07G241400	Gomus.D07G250100	Gorai.D01G255200	Gotom.A07G249700	Gotom.D07G259900
EVM_prediction_Ga07G2489	Gobar.A07G232800	Gobar.D07G244100	Godar.A07G252400	Godar.D07G262100	Gohir.A07G214500	Gohir.D07G221000	Gomus.A07G241500	Gomus.D07G250200	Gorai.D01G255300	Gotom.A07G249800	Gotom.D07G260000
EVM_prediction_Ga07G2496	Gobar.A07G233300	Gobar.D07G245100	Godar.A07G252900	Godar.D07G263300	Gohir.A07G214900	Gohir.D07G221900	Gomus.A07G242100	Gomus.D07G251400	Gorai.D01G256200	Gotom.A07G250400	Gotom.D07G261300
EVM_prediction_Ga07G2497	Gobar.A07G233500	Gobar.D07G245200	Godar.A07G253100	Godar.D07G263400	Gohir.A07G215100	Gohir.D07G222000	Gomus.A07G242300	Gomus.D07G251500	Gorai.D01G256300	Gotom.A07G250600	Gotom.D07G261400
EVM_prediction_Ga07G2498	Gobar.A07G233600	Gobar.D07G245300	Godar.A07G253200	Godar.D07G263500	Gohir.A07G215200	Gohir.D07G222100	Gomus.A07G242400	Gomus.D07G251600	Gorai.D01G256400	Gotom.A07G250700	Gotom.D07G261500
EVM_prediction_Ga07G2500	Gobar.A07G233700	Gobar.D07G245400	Godar.A07G253300	Godar.D07G263600	Gohir.A07G215301	Gohir.D07G222200	Gomus.A07G242500	Gomus.D07G251700	Gorai.D01G256500	Gotom.A07G250800	Gotom.D07G261600
EVM_prediction_Ga07G2501	Gobar.A07G233800	Gobar.D07G245500	Godar.A07G253400	Godar.D07G263700	Gohir.A07G215400	Gohir.D07G222300	Gomus.A07G242600	Gomus.D07G251800	Gorai.D01G256600	Gotom.A07G250900	Gotom.D07G261700
EVM_prediction_Ga07G2504	Gobar.A07G234000	Gobar.D07G245700	Godar.A07G253700	Godar.D07G263900	Gohir.A07G215500	Gohir.D07G222500	Gomus.A07G242800	Gomus.D07G252000	Gorai.D01G256800	Gotom.A07G251100	Gotom.D07G261900
EVM_prediction_Ga07G2505	Gobar.A07G234100	Gobar.D07G245800	Godar.A07G253800	Godar.D07G264000	Gohir.A07G215600	Gohir.D07G222600	Gomus.A07G242900	Gomus.D07G252100	Gorai.D01G256900	Gotom.A07G251200	Gotom.D07G262000
EVM_prediction_Ga07G2506	Gobar.A07G234300	Gobar.D07G246000	Godar.A07G254000	Godar.D07G264200	Gohir.A07G215800	Gohir.D07G222800	Gomus.A07G243100	Gomus.D07G252300	Gorai.D01G257100	Gotom.A07G251400	Gotom.D07G262200
EVM_prediction_Ga07G2512	Gobar.A07G234900	Gobar.D07G246700	Godar.A07G254700	Godar.D07G265000	Gohir.A07G216600	Gohir.D07G223400	Gomus.A07G243700	Gomus.D07G253000	Gorai.D01G257700	Gotom.A07G252200	Gotom.D07G263000
EVM_prediction_Ga07G2513	Gobar.A07G235100	Gobar.D07G246900	Godar.A07G254900	Godar.D07G265200	Gohir.A07G216800	Gohir.D07G223600	Gomus.A07G243900	Gomus.D07G253200	Gorai.D01G257900	Gotom.A07G252400	Gotom.D07G263200
EVM_prediction_Ga07G2516	Gobar.A07G235300	Gobar.D07G247100	Godar.A07G255100	Godar.D07G265400	Gohir.A07G216901	Gohir.D07G223800	Gomus.A07G244200	Gomus.D07G253400	Gorai.D01G258200	Gotom.A07G252700	Gotom.D07G263400
EVM_prediction_Ga07G2517	Gobar.A07G235400	Gobar.D07G247200	Godar.A07G255200	Godar.D07G265500	Gohir.A07G216951	Gohir.D07G223900	Gomus.A07G244300	Gomus.D07G253500	Gorai.D01G258300	Gotom.A07G252800	Gotom.D07G263500
EVM_prediction_Ga07G2518	Gobar.A07G235500	Gobar.D07G247300	Godar.A07G255300	Godar.D07G265600	Gohir.A07G217000	Gohir.D07G224000	Gomus.A07G244400	Gomus.D07G253600	Gorai.D01G258400	Gotom.A07G253100	Gotom.D07G263600
EVM_prediction_Ga07G2519	Gobar.A07G235600	Gobar.D07G247400	Godar.A07G255400	Godar.D07G265700	Gohir.A07G217100	Gohir.D07G224100	Gomus.A07G244500	Gomus.D07G253700	Gorai.D01G258500	Gotom.A07G253200	Gotom.D07G263700
EVM_prediction_Ga07G2520	Gobar.A07G235700	Gobar.D07G247500	Godar.A07G255500	Godar.D07G266000	Gohir.A07G217200	Gohir.D07G224200	Gomus.A07G244600	Gomus.D07G253800	Gorai.D01G258600	Gotom.A07G253300	Gotom.D07G263800
EVM_prediction_Ga07G2521	Gobar.A07G235800	Gobar.D07G247600	Godar.A07G255600	Godar.D07G266100	Gohir.A07G217300	Gohir.D07G224300	Gomus.A07G244700	Gomus.D07G253900	Gorai.D01G258700	Gotom.A07G253400	Gotom.D07G263900
EVM_prediction_Ga07G2522	Gobar.A07G235900	Gobar.D07G247700	Godar.A07G255700	Godar.D07G266200	Gohir.A07G217400	Gohir.D07G224400	Gomus.A07G244800	Gomus.D07G254000	Gorai.D01G258800	Gotom.A07G253500	Gotom.D07G264000
EVM_prediction_Ga07G2523	Gobar.A07G236000	Gobar.D07G247900	Godar.A07G255800	Godar.D07G266400	Gohir.A07G217500	Gohir.D07G224600	Gomus.A07G244900	Gomus.D07G254200	Gorai.D01G259000	Gotom.A07G253600	Gotom.D07G264200
EVM_prediction_Ga07G2527	Gobar.A07G236400	Gobar.D07G248300	Godar.A07G256200	Godar.D07G266800	Gohir.A07G217900	Gohir.D07G225000	Gomus.A07G245300	Gomus.D07G254600	Gorai.D01G259400	Gotom.A07G253900	Gotom.D07G264600
EVM_prediction_Ga07G2528	Gobar.A07G236600	Gobar.D07G248500	Godar.A07G256400	Godar.D07G267000	Gohir.A07G218100	Gohir.D07G225200	Gomus.A07G245500	Gomus.D07G254800	Gorai.D01G259600	Gotom.A07G254100	Gotom.D07G264800
EVM_prediction_Ga07G2530	Gobar.A07G236800	Gobar.D07G248700	Godar.A07G256600	Godar.D07G267200	Gohir.A07G218300	Gohir.D07G225400	Gomus.A07G245700	Gomus.D07G255000	Gorai.D01G259800	Gotom.A07G254300	Gotom.D07G265000
EVM_prediction_Ga07G2531	Gobar.A07G236900	Gobar.D07G248800	Godar.A07G256700	Godar.D07G267300	Gohir.A07G218400	Gohir.D07G225500	Gomus.A07G245800	Gomus.D07G255100	Gorai.D01G259900	Gotom.A07G254400	Gotom.D07G265100
EVM_prediction_Ga07G2533	Gobar.A07G237000	Gobar.D07G248900	Godar.A07G256800	Godar.D07G267400	Gohir.A07G218500	Gohir.D07G225600	Gomus.A07G245900	Gomus.D07G255200	Gorai.D01G260000	Gotom.A07G254500	Gotom.D07G265200
EVM_prediction_Ga07G2537	Gobar.A07G237100	Gobar.D07G249100	Godar.A07G257000	Godar.D07G267600	Gohir.A07G218600	Gohir.D07G225684	Gomus.A07G246100	Gomus.D07G255400	Gorai.D01G260300	Gotom.A07G254600	Gotom.D07G265500
EVM_prediction_Ga07G2538	Gobar.A07G237200	Gobar.D07G249200	Godar.A07G257100	Godar.D07G267700	Gohir.A07G218700	Gohir.D07G225712	Gomus.A07G246200	Gomus.D07G255500	Gorai.D01G260400	Gotom.A07G254700	Gotom.D07G265600
EVM_prediction_Ga07G2539	Gobar.A07G237300	Gobar.D07G249300	Godar.A07G257200	Godar.D07G267800	Gohir.A07G218800	Gohir.D07G225740	Gomus.A07G246300	Gomus.D07G255600	Gorai.D01G260500	Gotom.A07G254800	Gotom.D07G265700
EVM_prediction_Ga07G2540	Gobar.A07G237400	Gobar.D07G249400	Godar.A07G257300	Godar.D07G267900	Gohir.A07G218850	Gohir.D07G225768	Gomus.A07G246400	Gomus.D07G255700	Gorai.D01G260600	Gotom.A07G254900	Gotom.D07G265800
EVM_prediction_Ga07G2541	Gobar.A07G237500	Gobar.D07G249500	Godar.A07G257400	Godar.D07G268000	Gohir.A07G218900	Gohir.D07G225800	Gomus.A07G246500	Gomus.D07G255800	Gorai.D01G260700	Gotom.A07G255000	Gotom.D07G265900
EVM_prediction_Ga07G2542	Gobar.A07G237600	Gobar.D07G249600	Godar.A07G257600	Godar.D07G268100	Gohir.A07G219000	Gohir.D07G226000	Gomus.A07G246600	Gomus.D07G255900	Gorai.D01G260800	Gotom.A07G255200	Gotom.D07G266000
EVM_prediction_Ga07G2543	Gobar.A07G237700	Gobar.D07G249700	Godar.A07G257700	Godar.D07G268200	Gohir.A07G219100	Gohir.D07G226100	Gomus.A07G246700	Gomus.D07G256000	Gorai.D01G260900	Gotom.A07G255300	Gotom.D07G266100
EVM_prediction_Ga07G2545	Gobar.A07G237900	Gobar.D07G249900	Godar.A07G257900	Godar.D07G268400	Gohir.A07G219300	Gohir.D07G226200	Gomus.A07G246900	Gomus.D07G256200	Gorai.D01G261100	Gotom.A07G255500	Gotom.D07G266300
EVM_prediction_Ga07G2546	Gobar.A07G238000	Gobar.D07G250000	Godar.A07G258000	Godar.D07G268500	Gohir.A07G219400	Gohir.D07G226300	Gomus.A07G247000	Gomus.D07G256300	Gorai.D01G261200	Gotom.A07G255600	Gotom.D07G266400
EVM_prediction_Ga07G2547	Gobar.A07G238100	Gobar.D07G250100	Godar.A07G258100	Godar.D07G268600	Gohir.A07G219500	Gohir.D07G226400	Gomus.A07G247100	Gomus.D07G256400	Gorai.D01G261300	Gotom.A07G255700	Gotom.D07G266500
EVM_prediction_Ga07G2548	Gobar.A07G238200	Gobar.D07G250200	Godar.A07G258200	Godar.D07G268700	Gohir.A07G219700	Gohir.D07G226500	Gomus.A07G247200	Gomus.D07G256500	Gorai.D01G261400	Gotom.A07G255800	Gotom.D07G266600
EVM_prediction_Ga07G2557	Gobar.A07G239300	Gobar.D07G251000	Godar.A07G259400	Godar.D07G269600	Gohir.A07G220600	Gohir.D07G227300	Gomus.A07G247600	Gomus.D07G257300	Gorai.D01G262200	Gotom.A07G257100	Gotom.D07G267400
EVM_prediction_Ga07G2558	Gobar.A07G239400	Gobar.D07G251100	Godar.A07G259500	Godar.D07G269700	Gohir.A07G220700	Gohir.D07G227400	Gomus.A07G247700	Gomus.D07G257400	Gorai.D01G262300	Gotom.A07G257200	Gotom.D07G267500
EVM_prediction_Ga07G2559	Gobar.A07G239500	Gobar.D07G251200	Godar.A07G259600	Godar.D07G269800	Gohir.A07G220800	Gohir.D07G227500	Gomus.A07G247800	Gomus.D07G257500	Gorai.D01G262400	Gotom.A07G257300	Gotom.D07G267600
EVM_prediction_Ga07G2560	Gobar.A07G239600	Gobar.D07G251300	Godar.A07G259700	Godar.D07G269900	Gohir.A07G220900	Gohir.D07G227600	Gomus.A07G247900	Gomus.D07G257700	Gorai.D01G262500	Gotom.A07G257400	Gotom.D07G267700
EVM_prediction_Ga07G2561	Gobar.A07G239700	Gobar.D07G251400	Godar.A07G259800	Godar.D07G270000	Gohir.A07G221000	Gohir.D07G227700	Gomus.A07G248000	Gomus.D07G257800	Gorai.D01G262600	Gotom.A07G257500	Gotom.D07G267800
EVM_prediction_Ga07G2562	Gobar.A07G239800	Gobar.D07G251500	Godar.A07G259900	Godar.D07G270100	Gohir.A07G221100	Gohir.D07G227800	Gomus.A07G248100	Gomus.D07G257900	Gorai.D01G262700	Gotom.A07G257600	Gotom.D07G267900
EVM_prediction_Ga07G2564	Gobar.A07G240000	Gobar.D07G251800	Godar.A07G260100	Godar.D07G270400	Gohir.A07G221300	Gohir.D07G228000	Gomus.A07G248300	Gomus.D07G258200	Gorai.D01G263000	Gotom.A07G257800	Gotom.D07G268200
EVM_prediction_Ga07G2565	Gobar.A07G240100	Gobar.D07G251900	Godar.A07G260200	Godar.D07G270500	Gohir.A07G221400	Gohir.D07G228100	Gomus.A07G248400	Gomus.D07G258300	Gorai.D01G263100	Gotom.A07G257900	Gotom.D07G268300
EVM_prediction_Ga07G2567	Gobar.A07G240200	Gobar.D07G252000	Godar.A07G260300	Godar.D07G270600	Gohir.A07G221500	Gohir.D07G228200	Gomus.A07G248500	Gomus.D07G258400	Gorai.D01G263200	Gotom.A07G258000	Gotom.D07G268400
EVM_prediction_Ga07G2572	Gobar.A07G240500	Gobar.D07G252400	Godar.A07G260600	Godar.D07G271000	Gohir.A07G221800	Gohir.D07G228500	Gomus.A07G248800	Gomus.D07G258700	Gorai.D01G263500	Gotom.A07G258300	Gotom.D07G268700
EVM_prediction_Ga07G2573	Gobar.A07G240600	Gobar.D07G252500	Godar.A07G260700	Godar.D07G271100	Gohir.A07G221900	Gohir.D07G228600	Gomus.A07G248900	Gomus.D07G258800	Gorai.D01G263600	Gotom.A07G258400	Gotom.D07G268800
EVM_prediction_Ga07G2574	Gobar.A07G240700	Gobar.D07G252600	Godar.A07G260800	Godar.D07G271200	Gohir.A07G222000	Gohir.D07G228700	Gomus.A07G249100	Gomus.D07G258900	Gorai.D01G263700	Gotom.A07G258500	Gotom.D07G268900
EVM_prediction_Ga07G2576	Gobar.A07G240900	Gobar.D07G252800	Godar.A07G261000	Godar.D07G271400	Gohir.A07G222100	Gohir.D07G228800	Gomus.A07G249300	Gomus.D07G259100	Gorai.D01G263900	Gotom.A07G258700	Gotom.D07G269100
EVM_prediction_Ga07G2577	Gobar.A07G241000	Gobar.D07G252900	Godar.A07G261100	Godar.D07G271500	Gohir.A07G222200	Gohir.D07G228900	Gomus.A07G249400	Gomus.D07G259200	Gorai.D01G264000	Gotom.A07G258800	Gotom.D07G269200
EVM_prediction_Ga07G2578	Gobar.A07G241100	Gobar.D07G253000	Godar.A07G261200	Godar.D07G271600	Gohir.A07G222300	Gohir.D07G229000	Gomus.A07G249500	Gomus.D07G259300	Gorai.D01G264100	Gotom.A07G258900	Gotom.D07G269300
EVM_prediction_Ga07G2579	Gobar.A07G241200	Gobar.D07G253100	Godar.A07G261300	Godar.D07G271700	Gohir.A07G222400	Gohir.D07G229100	Gomus.A07G249600	Gomus.D07G259400	Gorai.D01G264200	Gotom.A07G259000	Gotom.D07G269400
EVM_prediction_Ga07G2581	Gobar.A07G241400	Gobar.D07G253300	Godar.A07G261400	Godar.D07G271900	Gohir.A07G222600	Gohir.D07G229300	Gomus.A07G249800	Gomus.D07G259600	Gorai.D01G264400	Gotom.A07G259200	Gotom.D07G269600
EVM_prediction_Ga07G2582	Gobar.A07G241500	Gobar.D07G253400	Godar.A07G261500	Godar.D07G272000	Gohir.A07G222700	Gohir.D07G229400	Gomus.A07G249900	Gomus.D07G259700	Gorai.D01G264500	Gotom.A07G259300	Gotom.D07G269700
EVM_prediction_Ga07G2583	Gobar.A07G241600	Gobar.D07G253500	Godar.A07G261600	Godar.D07G272100	Gohir.A07G222800	Gohir.D07G229500	Gomus.A07G250000	Gomus.D07G259800	Gorai.D01G264600	Gotom.A07G259400	Gotom.D07G269800
EVM_prediction_Ga07G2584	Gobar.A07G241700	Gobar.D07G253600	Godar.A07G261700	Godar.D07G272200	Gohir.A07G222900	Gohir.D07G229600	Gomus.A07G250100	Gomus.D07G259900	Gorai.D01G264700	Gotom.A07G259500	Gotom.D07G269900
EVM_prediction_Ga07G2585	Gobar.A07G241800	Gobar.D07G253700	Godar.A07G261800	Godar.D07G272300	Gohir.A07G223000	Gohir.D07G229700	Gomus.A07G250200	Gomus.D07G260000	Gorai.D01G264800	Gotom.A07G259600	Gotom.D07G270000
EVM_prediction_Ga07G2588	Gobar.A07G242100	Gobar.D07G254000	Godar.A07G262100	Godar.D07G272500	Gohir.A07G223250	Gohir.D07G229950	Gomus.A07G250500	Gomus.D07G260300	Gorai.D01G265100	Gotom.A07G259900	Gotom.D07G270300
EVM_prediction_Ga07G2590	Gobar.A07G242200	Gobar.D07G254100	Godar.A07G262300	Godar.D07G272600	Gohir.A07G223300	Gohir.D07G230000	Gomus.A07G250600	Gomus.D07G260400	Gorai.D01G265200	Gotom.A07G260100	Gotom.D07G270400
EVM_prediction_Ga07G2592	Gobar.A07G242300	Gobar.D07G254300	Godar.A07G262400	Godar.D07G272800	Gohir.A07G223400	Gohir.D07G230100	Gomus.A07G250800	Gomus.D07G260600	Gorai.D01G265400	Gotom.A07G260200	Gotom.D07G270600
EVM_prediction_Ga07G2593	Gobar.A07G242400	Gobar.D07G254400	Godar.A07G262500	Godar.D07G272900	Gohir.A07G223500	Gohir.D07G230200	Gomus.A07G250900	Gomus.D07G260700	Gorai.D01G265500	Gotom.A07G260300	Gotom.D07G270700
EVM_prediction_Ga07G2597	Gobar.A07G242600	Gobar.D07G254900	Godar.A07G262800	Godar.D07G273400	Gohir.A07G223700	Gohir.D07G230800	Gomus.A07G251200	Gomus.D07G261100	Gorai.D01G265900	Gotom.A07G260500	Gotom.D07G271400
EVM_prediction_Ga07G2598	Gobar.A07G242700	Gobar.D07G255000	Godar.A07G262900	Godar.D07G273500	Gohir.A07G223800	Gohir.D07G230900	Gomus.A07G251300	Gomus.D07G261200	Gorai.D01G266000	Gotom.A07G260600	Gotom.D07G271500
EVM_prediction_Ga07G2599	Gobar.A07G242800	Gobar.D07G255100	Godar.A07G263000	Godar.D07G273600	Gohir.A07G223900	Gohir.D07G231000	Gomus.A07G251400	Gomus.D07G261300	Gorai.D01G266100	Gotom.A07G260700	Gotom.D07G271600
EVM_prediction_Ga07G2600	Gobar.A07G242900	Gobar.D07G255300	Godar.A07G263100	Godar.D07G273800	Gohir.A07G223950	Gohir.D07G231200	Gomus.A07G251500	Gomus.D07G261400	Gorai.D01G266300	Gotom.A07G260800	Gotom.D07G271900
EVM_prediction_Ga07G2601	Gobar.A07G243000	Gobar.D07G255400	Godar.A07G263200	Godar.D07G273900	Gohir.A07G224000	Gohir.D07G231300	Gomus.A07G251600	Gomus.D07G261500	Gorai.D01G266400	Gotom.A07G260900	Gotom.D07G272000
EVM_prediction_Ga07G2602	Gobar.A07G243100	Gobar.D07G255700	Godar.A07G263300	Godar.D07G274200	Gohir.A07G224100	Gohir.D07G231400	Gomus.A07G251700	Gomus.D07G261800	Gorai.D01G266600	Gotom.A07G261000	Gotom.D07G272300
EVM_prediction_Ga07G2604	Gobar.A07G243300	Gobar.D07G255800	Godar.A07G263500	Godar.D07G274400	Gohir.A07G224300	Gohir.D07G231600	Gomus.A07G251900	Gomus.D07G261900	Gorai.D01G266800	Gotom.A07G261200	Gotom.D07G272500
EVM_prediction_Ga07G2605	Gobar.A07G243400	Gobar.D07G255900	Godar.A07G263600	Godar.D07G274500	Gohir.A07G224400	Gohir.D07G231700	Gomus.A07G252000	Gomus.D07G262000	Gorai.D01G266900	Gotom.A07G261300	Gotom.D07G272600
EVM_prediction_Ga07G2606	Gobar.A07G243500	Gobar.D07G256000	Godar.A07G263700	Godar.D07G274600	Gohir.A07G224500	Gohir.D07G231800	Gomus.A07G252100	Gomus.D07G262100	Gorai.D01G267000	Gotom.A07G261400	Gotom.D07G272700
EVM_prediction_Ga07G2609	Gobar.A07G243700	Gobar.D07G256300	Godar.A07G264100	Godar.D07G274900	Gohir.A07G224900	Gohir.D07G232100	Gomus.A07G252600	Gomus.D07G262400	Gorai.D01G267300	Gotom.A07G261800	Gotom.D07G273000
EVM_prediction_Ga07G2611	Gobar.A07G243800	Gobar.D07G256400	Godar.A07G264200	Godar.D07G275000	Gohir.A07G225000	Gohir.D07G232200	Gomus.A07G252700	Gomus.D07G262500	Gorai.D01G267400	Gotom.A07G261900	Gotom.D07G273100
EVM_prediction_Ga07G2612	Gobar.A07G243900	Gobar.D07G256500	Godar.A07G264300	Godar.D07G275100	Gohir.A07G225100	Gohir.D07G232300	Gomus.A07G252800	Gomus.D07G262600	Gorai.D01G267500	Gotom.A07G262000	Gotom.D07G273200
EVM_prediction_Ga07G2615	Gobar.A07G244100	Gobar.D07G256800	Godar.A07G264500	Godar.D07G275400	Gohir.A07G225300	Gohir.D07G232500	Gomus.A07G253000	Gomus.D07G262900	Gorai.D01G267800	Gotom.A07G262200	Gotom.D07G273500
EVM_prediction_Ga07G2617	Gobar.A07G244200	Gobar.D07G257000	Godar.A07G264700	Godar.D07G275600	Gohir.A07G225500	Gohir.D07G232700	Gomus.A07G253200	Gomus.D07G263100	Gorai.D01G268000	Gotom.A07G262400	Gotom.D07G273700
EVM_prediction_Ga07G2618	Gobar.A07G244300	Gobar.D07G257100	Godar.A07G264800	Godar.D07G275700	Gohir.A07G225600	Gohir.D07G232800	Gomus.A07G253300	Gomus.D07G263200	Gorai.D01G268100	Gotom.A07G262500	Gotom.D07G273800
EVM_prediction_Ga07G2619	Gobar.A07G244400	Gobar.D07G257200	Godar.A07G264900	Godar.D07G275800	Gohir.A07G225700	Gohir.D07G232900	Gomus.A07G253400	Gomus.D07G263300	Gorai.D01G268200	Gotom.A07G262600	Gotom.D07G273900
EVM_prediction_Ga07G2621	Gobar.A07G244600	Gobar.D07G257400	Godar.A07G265100	Godar.D07G276000	Gohir.A07G225900	Gohir.D07G233100	Gomus.A07G253600	Gomus.D07G263500	Gorai.D01G268400	Gotom.A07G262800	Gotom.D07G274100
EVM_prediction_Ga07G2623	Gobar.A07G244800	Gobar.D07G257600	Godar.A07G265300	Godar.D07G276200	Gohir.A07G226100	Gohir.D07G233300	Gomus.A07G253800	Gomus.D07G263700	Gorai.D01G268600	Gotom.A07G263000	Gotom.D07G274400
EVM_prediction_Ga07G2624	Gobar.A07G244900	Gobar.D07G257700	Godar.A07G265400	Godar.D07G276300	Gohir.A07G226200	Gohir.D07G233400	Gomus.A07G253900	Gomus.D07G263800	Gorai.D01G268700	Gotom.A07G263100	Gotom.D07G274500
EVM_prediction_Ga07G2626	Gobar.A07G245100	Gobar.D07G258000	Godar.A07G265600	Godar.D07G276600	Gohir.A07G226400	Gohir.D07G233600	Gomus.A07G254100	Gomus.D07G264000	Gorai.D01G269000	Gotom.A07G263300	Gotom.D07G274700
EVM_prediction_Ga07G2627	Gobar.A07G245200	Gobar.D07G258100	Godar.A07G265700	Godar.D07G276700	Gohir.A07G226500	Gohir.D07G233700	Gomus.A07G254200	Gomus.D07G264100	Gorai.D01G269100	Gotom.A07G263400	Gotom.D07G274800
EVM_prediction_Ga07G2628	Gobar.A07G245300	Gobar.D07G258200	Godar.A07G265800	Godar.D07G276800	Gohir.A07G226600	Gohir.D07G233800	Gomus.A07G254300	Gomus.D07G264200	Gorai.D01G269200	Gotom.A07G263500	Gotom.D07G274900
EVM_prediction_Ga07G2629	Gobar.A07G245400	Gobar.D07G258300	Godar.A07G265900	Godar.D07G276900	Gohir.A07G226700	Gohir.D07G233900	Gomus.A07G254400	Gomus.D07G264300	Gorai.D01G269300	Gotom.A07G263600	Gotom.D07G275000
EVM_prediction_Ga07G2636	Gobar.A07G245800	Gobar.D07G258900	Godar.A07G266500	Godar.D07G277500	Gohir.A07G227200	Gohir.D07G234300	Gomus.A07G255000	Gomus.D07G264800	Gorai.D01G269900	Gotom.A07G264100	Gotom.D07G275800
EVM_prediction_Ga07G2637	Gobar.A07G245900	Gobar.D07G259000	Godar.A07G266600	Godar.D07G277600	Gohir.A07G227300	Gohir.D07G234400	Gomus.A07G255100	Gomus.D07G264900	Gorai.D01G270000	Gotom.A07G264200	Gotom.D07G275900
EVM_prediction_Ga07G2639	Gobar.A07G246000	Gobar.D07G259100	Godar.A07G266700	Godar.D07G277700	Gohir.A07G227400	Gohir.D07G234500	Gomus.A07G255200	Gomus.D07G265000	Gorai.D01G270100	Gotom.A07G264300	Gotom.D07G276000
EVM_prediction_Ga07G2640	Gobar.A07G246100	Gobar.D07G259200	Godar.A07G266800	Godar.D07G277800	Gohir.A07G227500	Gohir.D07G234600	Gomus.A07G255300	Gomus.D07G265100	Gorai.D01G270200	Gotom.A07G264400	Gotom.D07G276100
EVM_prediction_Ga07G2643	Gobar.A07G246400	Gobar.D07G259400	Godar.A07G267100	Godar.D07G278000	Gohir.A07G227700	Gohir.D07G234800	Gomus.A07G255600	Gomus.D07G265400	Gorai.D01G270600	Gotom.A07G264700	Gotom.D07G276500
EVM_prediction_Ga07G2644	Gobar.A07G246500	Gobar.D07G259500	Godar.A07G267200	Godar.D07G278100	Gohir.A07G227800	Gohir.D07G234900	Gomus.A07G255700	Gomus.D07G265500	Gorai.D01G270700	Gotom.A07G264800	Gotom.D07G276700
EVM_prediction_Ga07G2648	Gobar.A07G246900	Gobar.D07G259900	Godar.A07G267600	Godar.D07G278500	Gohir.A07G228100	Gohir.D07G235300	Gomus.A07G256100	Gomus.D07G265900	Gorai.D01G271100	Gotom.A07G265200	Gotom.D07G277100
EVM_prediction_Ga07G2650	Gobar.A07G247100	Gobar.D07G260100	Godar.A07G267800	Godar.D07G278700	Gohir.A07G228300	Gohir.D07G235500	Gomus.A07G256300	Gomus.D07G266100	Gorai.D01G271300	Gotom.A07G265400	Gotom.D07G277300
EVM_prediction_Ga07G2656	Gobar.A07G247500	Gobar.D07G260500	Godar.A07G268300	Godar.D07G279100	Gohir.A07G228800	Gohir.D07G235800	Gomus.A07G256600	Gomus.D07G266500	Gorai.D01G271700	Gotom.A07G265700	Gotom.D07G277700
EVM_prediction_Ga07G2659	Gobar.A07G247800	Gobar.D07G260800	Godar.A07G268600	Godar.D07G279400	Gohir.A07G229100	Gohir.D07G236100	Gomus.A07G256900	Gomus.D07G266800	Gorai.D01G272000	Gotom.A07G266000	Gotom.D07G277900
EVM_prediction_Ga07G2662	Gobar.A07G247900	Gobar.D07G261400	Godar.A07G268700	Godar.D07G279900	Gohir.A07G229300	Gohir.D07G236500	Gomus.A07G257000	Gomus.D07G267300	Gorai.D01G272500	Gotom.A07G266200	Gotom.D07G278400
EVM_prediction_Ga07G2664	Gobar.A07G248300	Gobar.D07G261800	Godar.A07G269100	Godar.D07G280300	Gohir.A07G229700	Gohir.D07G236900	Gomus.A07G257400	Gomus.D07G267700	Gorai.D01G272800	Gotom.A07G266600	Gotom.D07G278800
EVM_prediction_Ga07G2665	Gobar.A07G248400	Gobar.D07G261900	Godar.A07G269200	Godar.D07G280400	Gohir.A07G229800	Gohir.D07G237000	Gomus.A07G257500	Gomus.D07G267800	Gorai.D01G272900	Gotom.A07G266700	Gotom.D07G278900
EVM_prediction_Ga07G2666	Gobar.A07G248500	Gobar.D07G262000	Godar.A07G269300	Godar.D07G280500	Gohir.A07G229900	Gohir.D07G237100	Gomus.A07G257600	Gomus.D07G267900	Gorai.D01G273000	Gotom.A07G266800	Gotom.D07G279000
EVM_prediction_Ga07G2667	Gobar.A07G248600	Gobar.D07G262100	Godar.A07G269400	Godar.D07G280600	Gohir.A07G230000	Gohir.D07G237200	Gomus.A07G257700	Gomus.D07G268000	Gorai.D01G273100	Gotom.A07G266900	Gotom.D07G279100
EVM_prediction_Ga07G2669	Gobar.A07G248700	Gobar.D07G262200	Godar.A07G269500	Godar.D07G280700	Gohir.A07G230100	Gohir.D07G237300	Gomus.A07G257800	Gomus.D07G268100	Gorai.D01G273200	Gotom.A07G267000	Gotom.D07G279200
EVM_prediction_Ga07G2671	Gobar.A07G248900	Gobar.D07G262400	Godar.A07G269700	Godar.D07G280900	Gohir.A07G230300	Gohir.D07G237500	Gomus.A07G258000	Gomus.D07G268300	Gorai.D01G273400	Gotom.A07G267200	Gotom.D07G279400
EVM_prediction_Ga07G2673	Gobar.A07G249000	Gobar.D07G262500	Godar.A07G269800	Godar.D07G281000	Gohir.A07G230400	Gohir.D07G237600	Gomus.A07G258100	Gomus.D07G268400	Gorai.D01G273500	Gotom.A07G267300	Gotom.D07G279500
EVM_prediction_Ga07G2674	Gobar.A07G249100	Gobar.D07G262600	Godar.A07G269900	Godar.D07G281200	Gohir.A07G230500	Gohir.D07G237800	Gomus.A07G258200	Gomus.D07G268600	Gorai.D01G273600	Gotom.A07G267400	Gotom.D07G279700
EVM_prediction_Ga07G2676	Gobar.A07G249300	Gobar.D07G262800	Godar.A07G270100	Godar.D07G281400	Gohir.A07G230700	Gohir.D07G238000	Gomus.A07G258500	Gomus.D07G268900	Gorai.D01G273800	Gotom.A07G267600	Gotom.D07G279900
EVM_prediction_Ga07G2677	Gobar.A07G249400	Gobar.D07G262900	Godar.A07G270200	Godar.D07G281500	Gohir.A07G230900	Gohir.D07G238100	Gomus.A07G258600	Gomus.D07G269000	Gorai.D01G273900	Gotom.A07G267700	Gotom.D07G280000
EVM_prediction_Ga07G2678	Gobar.A07G249500	Gobar.D07G263000	Godar.A07G270400	Godar.D07G281600	Gohir.A07G231000	Gohir.D07G238200	Gomus.A07G258700	Gomus.D07G269100	Gorai.D01G274000	Gotom.A07G267800	Gotom.D07G280100
EVM_prediction_Ga07G2679	Gobar.A07G249600	Gobar.D07G263100	Godar.A07G270500	Godar.D07G281700	Gohir.A07G231100	Gohir.D07G238300	Gomus.A07G258800	Gomus.D07G269200	Gorai.D01G274100	Gotom.A07G267900	Gotom.D07G280200
EVM_prediction_Ga07G2682	Gobar.A07G249900	Gobar.D07G263300	Godar.A07G270800	Godar.D07G282000	Gohir.A07G231300	Gohir.D07G238500	Gomus.A07G259100	Gomus.D07G269400	Gorai.D01G274500	Gotom.A07G268200	Gotom.D07G280400
EVM_prediction_Ga07G2683	Gobar.A07G250000	Gobar.D07G263400	Godar.A07G270900	Godar.D07G282100	Gohir.A07G231400	Gohir.D07G238600	Gomus.A07G259200	Gomus.D07G269500	Gorai.D01G274600	Gotom.A07G268300	Gotom.D07G280500
EVM_prediction_Ga07G2689	Gobar.A07G250500	Gobar.D07G264000	Godar.A07G272000	Godar.D07G283100	Gohir.A07G231900	Gohir.D07G239100	Gomus.A07G259900	Gomus.D07G270200	Gorai.D01G275200	Gotom.A07G269000	Gotom.D07G281200
EVM_prediction_Ga07G2690	Gobar.A07G250600	Gobar.D07G264100	Godar.A07G272100	Godar.D07G283200	Gohir.A07G232000	Gohir.D07G239200	Gomus.A07G260000	Gomus.D07G270300	Gorai.D01G275300	Gotom.A07G269100	Gotom.D07G281300
EVM_prediction_Ga07G2691	Gobar.A07G250700	Gobar.D07G264200	Godar.A07G272200	Godar.D07G283300	Gohir.A07G232100	Gohir.D07G239300	Gomus.A07G260100	Gomus.D07G270400	Gorai.D01G275400	Gotom.A07G269200	Gotom.D07G281400
EVM_prediction_Ga07G2692	Gobar.A07G250800	Gobar.D07G264300	Godar.A07G272300	Godar.D07G283400	Gohir.A07G232200	Gohir.D07G239400	Gomus.A07G260200	Gomus.D07G270500	Gorai.D01G275500	Gotom.A07G269300	Gotom.D07G281500
EVM_prediction_Ga07G2694	Gobar.A07G251000	Gobar.D07G264500	Godar.A07G272500	Godar.D07G283600	Gohir.A07G232400	Gohir.D07G239600	Gomus.A07G260400	Gomus.D07G270700	Gorai.D01G275700	Gotom.A07G269700	Gotom.D07G281700
EVM_prediction_Ga07G2695	Gobar.A07G251100	Gobar.D07G264600	Godar.A07G272600	Godar.D07G283700	Gohir.A07G232500	Gohir.D07G239700	Gomus.A07G260500	Gomus.D07G270800	Gorai.D01G275800	Gotom.A07G269800	Gotom.D07G281800
EVM_prediction_Ga07G2696	Gobar.A07G251200	Gobar.D07G264700	Godar.A07G272700	Godar.D07G283800	Gohir.A07G232600	Gohir.D07G239800	Gomus.A07G260600	Gomus.D07G270900	Gorai.D01G275900	Gotom.A07G269900	Gotom.D07G281900
EVM_prediction_Ga07G2697	Gobar.A07G251300	Gobar.D07G264800	Godar.A07G272800	Godar.D07G283900	Gohir.A07G232700	Gohir.D07G239900	Gomus.A07G260700	Gomus.D07G271000	Gorai.D01G276100	Gotom.A07G270000	Gotom.D07G282000
EVM_prediction_Ga07G2698	Gobar.A07G251400	Gobar.D07G264900	Godar.A07G272900	Godar.D07G284000	Gohir.A07G232800	Gohir.D07G240000	Gomus.A07G260800	Gomus.D07G271100	Gorai.D01G276200	Gotom.A07G270100	Gotom.D07G282100
EVM_prediction_Ga07G2699	Gobar.A07G251500	Gobar.D07G265000	Godar.A07G273000	Godar.D07G284100	Gohir.A07G232900	Gohir.D07G240100	Gomus.A07G260900	Gomus.D07G271200	Gorai.D01G276300	Gotom.A07G270200	Gotom.D07G282200
EVM_prediction_Ga07G2701	Gobar.A07G251600	Gobar.D07G265100	Godar.A07G273100	Godar.D07G284200	Gohir.A07G233000	Gohir.D07G240200	Gomus.A07G261000	Gomus.D07G271300	Gorai.D01G276400	Gotom.A07G270300	Gotom.D07G282300
EVM_prediction_Ga01G0007	Gobar.A01G249000	Gobar.D01G000300	Godar.A01G001700	Godar.D01G000800	Gohir.A01G000600	Gohir.D01G000400	Gomus.A01G000600	Gomus.D01G000900	Gorai.D02G001000	Gotom.A01G001200	Gotom.D01G001000
EVM_prediction_Ga01G0009	Gobar.A01G248700	Gobar.D01G000600	Godar.A01G002100	Godar.D01G001100	Gohir.A01G001000	Gohir.D01G000700	Gomus.A01G000900	Gomus.D01G001200	Gorai.D02G001200	Gotom.A01G001600	Gotom.D01G001300
EVM_prediction_Ga01G0010	Gobar.A01G248600	Gobar.D01G000700	Godar.A01G002200	Godar.D01G001200	Gohir.A01G001100	Gohir.D01G000800	Gomus.A01G001000	Gomus.D01G001300	Gorai.D02G001300	Gotom.A01G001700	Gotom.D01G001400
EVM_prediction_Ga01G0015	Gobar.A01G248200	Gobar.D01G001100	Godar.A01G002600	Godar.D01G001600	Gohir.A01G001500	Gohir.D01G001200	Gomus.A01G001400	Gomus.D01G001700	Gorai.D02G001700	Gotom.A01G002100	Gotom.D01G001800
EVM_prediction_Ga01G0020	Gobar.A01G000700	Gobar.D01G001600	Godar.A01G003100	Godar.D01G002200	Gohir.A01G002000	Gohir.D01G001600	Gomus.A01G001900	Gomus.D01G002300	Gorai.D02G002200	Gotom.A01G002600	Gotom.D01G002300
EVM_prediction_Ga01G0021	Gobar.A01G000800	Gobar.D01G001700	Godar.A01G003200	Godar.D01G002300	Gohir.A01G002100	Gohir.D01G001700	Gomus.A01G002000	Gomus.D01G002400	Gorai.D02G002300	Gotom.A01G002700	Gotom.D01G002400
EVM_prediction_Ga01G0022	Gobar.A01G000900	Gobar.D01G001800	Godar.A01G003300	Godar.D01G002400	Gohir.A01G002200	Gohir.D01G001800	Gomus.A01G002100	Gomus.D01G002500	Gorai.D02G002400	Gotom.A01G002800	Gotom.D01G002500
EVM_prediction_Ga01G0023	Gobar.A01G001000	Gobar.D01G001900	Godar.A01G003400	Godar.D01G002500	Gohir.A01G002300	Gohir.D01G001900	Gomus.A01G002200	Gomus.D01G002600	Gorai.D02G002500	Gotom.A01G002900	Gotom.D01G002600
EVM_prediction_Ga01G0024	Gobar.A01G001200	Gobar.D01G002100	Godar.A01G003600	Godar.D01G002700	Gohir.A01G002433	Gohir.D01G002100	Gomus.A01G002400	Gomus.D01G002800	Gorai.D02G002700	Gotom.A01G003100	Gotom.D01G002800
EVM_prediction_Ga01G0025	Gobar.A01G001300	Gobar.D01G002200	Godar.A01G003700	Godar.D01G002800	Gohir.A01G002466	Gohir.D01G002150	Gomus.A01G002500	Gomus.D01G002900	Gorai.D02G002800	Gotom.A01G003200	Gotom.D01G002900
EVM_prediction_Ga01G0026	Gobar.A01G001400	Gobar.D01G002300	Godar.A01G003800	Godar.D01G002900	Gohir.A01G002500	Gohir.D01G002200	Gomus.A01G002600	Gomus.D01G003000	Gorai.D02G002900	Gotom.A01G003300	Gotom.D01G003000
EVM_prediction_Ga01G0027	Gobar.A01G001500	Gobar.D01G002400	Godar.A01G003900	Godar.D01G003000	Gohir.A01G002600	Gohir.D01G002300	Gomus.A01G002700	Gomus.D01G003100	Gorai.D02G003000	Gotom.A01G003400	Gotom.D01G003100
EVM_prediction_Ga01G0029	Gobar.A01G001700	Gobar.D01G002600	Godar.A01G004200	Godar.D01G003200	Gohir.A01G002900	Gohir.D01G002500	Gomus.A01G002900	Gomus.D01G003300	Gorai.D02G003300	Gotom.A01G003700	Gotom.D01G003300
EVM_prediction_Ga01G0030	Gobar.A01G001800	Gobar.D01G002700	Godar.A01G004300	Godar.D01G003300	Gohir.A01G003000	Gohir.D01G002600	Gomus.A01G003000	Gomus.D01G003400	Gorai.D02G003400	Gotom.A01G003800	Gotom.D01G003400
EVM_prediction_Ga01G0032	Gobar.A01G002000	Gobar.D01G002900	Godar.A01G004500	Godar.D01G003500	Gohir.A01G003200	Gohir.D01G002900	Gomus.A01G003200	Gomus.D01G003600	Gorai.D02G003600	Gotom.A01G004000	Gotom.D01G003700
EVM_prediction_Ga01G0035	Gobar.A01G002500	Gobar.D01G003200	Godar.A01G004900	Godar.D01G003800	Gohir.A01G003474	Gohir.D01G003200	Gomus.A01G003700	Gomus.D01G004000	Gorai.D02G003900	Gotom.A01G004400	Gotom.D01G004100
EVM_prediction_Ga01G0036	Gobar.A01G002700	Gobar.D01G003400	Godar.A01G005100	Godar.D01G004000	Gohir.A01G003548	Gohir.D01G003300	Gomus.A01G003800	Gomus.D01G004200	Gorai.D02G004200	Gotom.A01G004600	Gotom.D01G004300
EVM_prediction_Ga01G0037	Gobar.A01G002800	Gobar.D01G003500	Godar.A01G005200	Godar.D01G004100	Gohir.A01G003585	Gohir.D01G003400	Gomus.A01G003900	Gomus.D01G004300	Gorai.D02G004300	Gotom.A01G004700	Gotom.D01G004400
EVM_prediction_Ga01G0039	Gobar.A01G003000	Gobar.D01G003700	Godar.A01G005400	Godar.D01G004300	Gohir.A01G003659	Gohir.D01G003601	Gomus.A01G004100	Gomus.D01G004500	Gorai.D02G004500	Gotom.A01G004900	Gotom.D01G004700
EVM_prediction_Ga01G0040	Gobar.A01G003100	Gobar.D01G003800	Godar.A01G005500	Godar.D01G004400	Gohir.A01G003700	Gohir.D01G003701	Gomus.A01G004200	Gomus.D01G004600	Gorai.D02G004600	Gotom.A01G005000	Gotom.D01G004800
EVM_prediction_Ga01G0041	Gobar.A01G003200	Gobar.D01G003900	Godar.A01G005600	Godar.D01G004500	Gohir.A01G003800	Gohir.D01G003800	Gomus.A01G004300	Gomus.D01G004700	Gorai.D02G004700	Gotom.A01G005100	Gotom.D01G004900
EVM_prediction_Ga01G0042	Gobar.A01G003300	Gobar.D01G004000	Godar.A01G005700	Godar.D01G004600	Gohir.A01G003900	Gohir.D01G003900	Gomus.A01G004400	Gomus.D01G004800	Gorai.D02G004800	Gotom.A01G005200	Gotom.D01G005000
EVM_prediction_Ga01G0043	Gobar.A01G003400	Gobar.D01G004100	Godar.A01G005800	Godar.D01G004700	Gohir.A01G004000	Gohir.D01G004000	Gomus.A01G004500	Gomus.D01G004900	Gorai.D02G004900	Gotom.A01G005300	Gotom.D01G005100
EVM_prediction_Ga01G0044	Gobar.A01G003500	Gobar.D01G004200	Godar.A01G005900	Godar.D01G004800	Gohir.A01G004100	Gohir.D01G004100	Gomus.A01G004600	Gomus.D01G005000	Gorai.D02G005000	Gotom.A01G005400	Gotom.D01G005200
EVM_prediction_Ga01G0045	Gobar.A01G003600	Gobar.D01G004300	Godar.A01G006000	Godar.D01G004900	Gohir.A01G004200	Gohir.D01G004200	Gomus.A01G004700	Gomus.D01G005100	Gorai.D02G005100	Gotom.A01G005500	Gotom.D01G005300
EVM_prediction_Ga01G0048	Gobar.A01G004000	Gobar.D01G004600	Godar.A01G006400	Godar.D01G005300	Gohir.A01G004600	Gohir.D01G004500	Gomus.A01G005100	Gomus.D01G005500	Gorai.D02G005500	Gotom.A01G006000	Gotom.D01G005600
EVM_prediction_Ga01G0051	Gobar.A01G004200	Gobar.D01G004800	Godar.A01G006600	Godar.D01G005500	Gohir.A01G004800	Gohir.D01G004600	Gomus.A01G005300	Gomus.D01G005700	Gorai.D02G005800	Gotom.A01G006200	Gotom.D01G005800
EVM_prediction_Ga01G0053	Gobar.A01G004400	Gobar.D01G005000	Godar.A01G006800	Godar.D01G005700	Gohir.A01G005001	Gohir.D01G005100	Gomus.A01G005500	Gomus.D01G005900	Gorai.D02G006000	Gotom.A01G006400	Gotom.D01G006000
EVM_prediction_Ga01G0054	Gobar.A01G004500	Gobar.D01G005100	Godar.A01G006900	Godar.D01G005800	Gohir.A01G005101	Gohir.D01G005200	Gomus.A01G005600	Gomus.D01G006000	Gorai.D02G006100	Gotom.A01G006500	Gotom.D01G006100
EVM_prediction_Ga01G0056	Gobar.A01G004700	Gobar.D01G005300	Godar.A01G007100	Godar.D01G006000	Gohir.A01G005300	Gohir.D01G005400	Gomus.A01G005800	Gomus.D01G006200	Gorai.D02G006300	Gotom.A01G006700	Gotom.D01G006300
EVM_prediction_Ga01G0059	Gobar.A01G005000	Gobar.D01G005500	Godar.A01G007400	Godar.D01G006200	Gohir.A01G005500	Gohir.D01G005600	Gomus.A01G006100	Gomus.D01G006400	Gorai.D02G006500	Gotom.A01G006900	Gotom.D01G006500
EVM_prediction_Ga01G0061	Gobar.A01G005200	Gobar.D01G005600	Godar.A01G007600	Godar.D01G006300	Gohir.A01G005600	Gohir.D01G005700	Gomus.A01G006200	Gomus.D01G006600	Gorai.D02G006700	Gotom.A01G007100	Gotom.D01G006700
EVM_prediction_Ga01G0062	Gobar.A01G005300	Gobar.D01G005700	Godar.A01G007700	Godar.D01G006400	Gohir.A01G005700	Gohir.D01G005800	Gomus.A01G006300	Gomus.D01G006700	Gorai.D02G006800	Gotom.A01G007200	Gotom.D01G006800
EVM_prediction_Ga01G0063	Gobar.A01G005400	Gobar.D01G005800	Godar.A01G007800	Godar.D01G006500	Gohir.A01G005800	Gohir.D01G005900	Gomus.A01G006400	Gomus.D01G006800	Gorai.D02G006900	Gotom.A01G007300	Gotom.D01G006900
EVM_prediction_Ga01G0064	Gobar.A01G005500	Gobar.D01G005900	Godar.A01G007900	Godar.D01G006600	Gohir.A01G005900	Gohir.D01G006000	Gomus.A01G006500	Gomus.D01G006900	Gorai.D02G007000	Gotom.A01G007400	Gotom.D01G007000
EVM_prediction_Ga01G0066	Gobar.A01G005600	Gobar.D01G006000	Godar.A01G008100	Godar.D01G006700	Gohir.A01G006000	Gohir.D01G006100	Gomus.A01G006600	Gomus.D01G007100	Gorai.D02G007100	Gotom.A01G007600	Gotom.D01G007100
EVM_prediction_Ga01G0067	Gobar.A01G005700	Gobar.D01G006100	Godar.A01G008200	Godar.D01G006800	Gohir.A01G006100	Gohir.D01G006200	Gomus.A01G006700	Gomus.D01G007200	Gorai.D02G007200	Gotom.A01G007700	Gotom.D01G007200
EVM_prediction_Ga01G0071	Gobar.A01G005900	Gobar.D01G006200	Godar.A01G008400	Godar.D01G006900	Gohir.A01G006300	Gohir.D01G006300	Gomus.A01G006800	Gomus.D01G007300	Gorai.D02G007300	Gotom.A01G007900	Gotom.D01G007300
EVM_prediction_Ga01G0073	Gobar.A01G006100	Gobar.D01G006400	Godar.A01G008600	Godar.D01G007100	Gohir.A01G006400	Gohir.D01G006500	Gomus.A01G007000	Gomus.D01G007500	Gorai.D02G007500	Gotom.A01G008000	Gotom.D01G007500
EVM_prediction_Ga01G0074	Gobar.A01G006200	Gobar.D01G006500	Godar.A01G008700	Godar.D01G007200	Gohir.A01G006500	Gohir.D01G006600	Gomus.A01G007100	Gomus.D01G007600	Gorai.D02G007600	Gotom.A01G008100	Gotom.D01G007600
EVM_prediction_Ga01G0077	Gobar.A01G006500	Gobar.D01G006800	Godar.A01G009000	Godar.D01G007500	Gohir.A01G006800	Gohir.D01G006900	Gomus.A01G007400	Gomus.D01G007900	Gorai.D02G007900	Gotom.A01G008400	Gotom.D01G007900
EVM_prediction_Ga01G0079	Gobar.A01G006600	Gobar.D01G006900	Godar.A01G009100	Godar.D01G007600	Gohir.A01G006900	Gohir.D01G007000	Gomus.A01G007500	Gomus.D01G008000	Gorai.D02G008000	Gotom.A01G008600	Gotom.D01G008000
EVM_prediction_Ga01G0080	Gobar.A01G006700	Gobar.D01G007000	Godar.A01G009200	Godar.D01G007700	Gohir.A01G007000	Gohir.D01G007100	Gomus.A01G007600	Gomus.D01G008100	Gorai.D02G008100	Gotom.A01G008700	Gotom.D01G008100
EVM_prediction_Ga01G0082	Gobar.A01G006900	Gobar.D01G007200	Godar.A01G009400	Godar.D01G007900	Gohir.A01G007200	Gohir.D01G007300	Gomus.A01G007800	Gomus.D01G008300	Gorai.D02G008300	Gotom.A01G008900	Gotom.D01G008300
EVM_prediction_Ga01G0085	Gobar.A01G007200	Gobar.D01G007500	Godar.A01G009700	Godar.D01G008200	Gohir.A01G007400	Gohir.D01G007500	Gomus.A01G008100	Gomus.D01G008600	Gorai.D02G008600	Gotom.A01G009200	Gotom.D01G008600
EVM_prediction_Ga01G0086	Gobar.A01G007300	Gobar.D01G007700	Godar.A01G009800	Godar.D01G008400	Gohir.A01G007500	Gohir.D01G007600	Gomus.A01G008200	Gomus.D01G008700	Gorai.D02G008700	Gotom.A01G009300	Gotom.D01G008700
EVM_prediction_Ga01G0087	Gobar.A01G007400	Gobar.D01G007800	Godar.A01G009900	Godar.D01G008500	Gohir.A01G007600	Gohir.D01G007700	Gomus.A01G008300	Gomus.D01G008800	Gorai.D02G008800	Gotom.A01G009400	Gotom.D01G008800
EVM_prediction_Ga01G0090	Gobar.A01G007700	Gobar.D01G008100	Godar.A01G010200	Godar.D01G008800	Gohir.A01G007800	Gohir.D01G007950	Gomus.A01G008600	Gomus.D01G009100	Gorai.D02G009100	Gotom.A01G009700	Gotom.D01G009100
EVM_prediction_Ga01G0091	Gobar.A01G007800	Gobar.D01G008200	Godar.A01G010300	Godar.D01G008900	Gohir.A01G007900	Gohir.D01G008000	Gomus.A01G008700	Gomus.D01G009300	Gorai.D02G009200	Gotom.A01G009800	Gotom.D01G009200
EVM_prediction_Ga01G0092	Gobar.A01G007900	Gobar.D01G008300	Godar.A01G010400	Godar.D01G009000	Gohir.A01G007950	Gohir.D01G008050	Gomus.A01G008800	Gomus.D01G009400	Gorai.D02G009300	Gotom.A01G009900	Gotom.D01G009300
EVM_prediction_Ga01G0094	Gobar.A01G008100	Gobar.D01G008500	Godar.A01G010600	Godar.D01G009200	Gohir.A01G008100	Gohir.D01G008200	Gomus.A01G009000	Gomus.D01G009600	Gorai.D02G009500	Gotom.A01G010100	Gotom.D01G009500
EVM_prediction_Ga01G0095	Gobar.A01G008200	Gobar.D01G008600	Godar.A01G010700	Godar.D01G009300	Gohir.A01G008200	Gohir.D01G008300	Gomus.A01G009100	Gomus.D01G009700	Gorai.D02G009600	Gotom.A01G010200	Gotom.D01G009600
EVM_prediction_Ga01G0101	Gobar.A01G008800	Gobar.D01G009200	Godar.A01G011300	Godar.D01G009900	Gohir.A01G008800	Gohir.D01G008500	Gomus.A01G009700	Gomus.D01G010300	Gorai.D02G010200	Gotom.A01G010800	Gotom.D01G010200
EVM_prediction_Ga01G0102	Gobar.A01G008900	Gobar.D01G009300	Godar.A01G011400	Godar.D01G010000	Gohir.A01G008900	Gohir.D01G008600	Gomus.A01G009800	Gomus.D01G010400	Gorai.D02G010300	Gotom.A01G010900	Gotom.D01G010300
EVM_prediction_Ga01G0113	Gobar.A01G009600	Gobar.D01G010400	Godar.A01G012400	Godar.D01G011500	Gohir.A01G009380	Gohir.D01G008930	Gomus.A01G010600	Gomus.D01G011100	Gorai.D02G010900	Gotom.A01G012200	Gotom.D01G011600
EVM_prediction_Ga01G0114	Gobar.A01G009700	Gobar.D01G010500	Godar.A01G012500	Godar.D01G011600	Gohir.A01G009420	Gohir.D01G009000	Gomus.A01G010700	Gomus.D01G011200	Gorai.D02G011000	Gotom.A01G012300	Gotom.D01G011700
EVM_prediction_Ga01G0116	Gobar.A01G010000	Gobar.D01G010900	Godar.A01G012800	Godar.D01G012000	Gohir.A01G009600	Gohir.D01G009200	Gomus.A01G011000	Gomus.D01G011500	Gorai.D02G011300	Gotom.A01G012600	Gotom.D01G012000
EVM_prediction_Ga01G0123	Gobar.A01G010700	Gobar.D01G011600	Godar.A01G013500	Godar.D01G012700	Gohir.A01G010300	Gohir.D01G009900	Gomus.A01G011600	Gomus.D01G012200	Gorai.D02G012000	Gotom.A01G013200	Gotom.D01G012700
EVM_prediction_Ga01G0125	Gobar.A01G010900	Gobar.D01G011800	Godar.A01G013700	Godar.D01G012900	Gohir.A01G010500	Gohir.D01G010100	Gomus.A01G011800	Gomus.D01G012400	Gorai.D02G012200	Gotom.A01G013400	Gotom.D01G012900
EVM_prediction_Ga01G0126	Gobar.A01G011000	Gobar.D01G011900	Godar.A01G013800	Godar.D01G013000	Gohir.A01G010600	Gohir.D01G010200	Gomus.A01G011900	Gomus.D01G012500	Gorai.D02G012300	Gotom.A01G013500	Gotom.D01G013000
EVM_prediction_Ga01G0128	Gobar.A01G011200	Gobar.D01G012100	Godar.A01G014000	Godar.D01G013200	Gohir.A01G010800	Gohir.D01G010400	Gomus.A01G012100	Gomus.D01G012700	Gorai.D02G012500	Gotom.A01G013700	Gotom.D01G013200
EVM_prediction_Ga01G0131	Gobar.A01G011500	Gobar.D01G012300	Godar.A01G014300	Godar.D01G013400	Gohir.A01G014900	Gohir.D01G010600	Gomus.A01G012300	Gomus.D01G012900	Gorai.D02G012700	Gotom.A01G013900	Gotom.D01G013400
EVM_prediction_Ga01G0132	Gobar.A01G011600	Gobar.D01G012400	Godar.A01G014400	Godar.D01G013500	Gohir.A01G015000	Gohir.D01G010700	Gomus.A01G012400	Gomus.D01G013000	Gorai.D02G012800	Gotom.A01G014000	Gotom.D01G013500
EVM_prediction_Ga01G0133	Gobar.A01G011700	Gobar.D01G012600	Godar.A01G014500	Godar.D01G013700	Gohir.A01G015100	Gohir.D01G010900	Gomus.A01G012500	Gomus.D01G013200	Gorai.D02G013000	Gotom.A01G014100	Gotom.D01G013700
EVM_prediction_Ga01G0137	Gobar.A01G012200	Gobar.D01G013100	Godar.A01G015000	Godar.D01G014200	Gohir.A01G011200	Gohir.D01G011400	Gomus.A01G013000	Gomus.D01G013800	Gorai.D02G013300	Gotom.A01G014600	Gotom.D01G014300
EVM_prediction_Ga01G0139	Gobar.A01G012400	Gobar.D01G013300	Godar.A01G015200	Godar.D01G014400	Gohir.A01G011000	Gohir.D01G011600	Gomus.A01G013200	Gomus.D01G014000	Gorai.D02G013500	Gotom.A01G014800	Gotom.D01G014400
EVM_prediction_Ga01G0157	Gobar.A01G013900	Gobar.D01G014700	Godar.A01G017000	Godar.D01G016000	Gohir.A01G011400	Gohir.D01G012600	Gomus.A01G015100	Gomus.D01G015200	Gorai.D02G014400	Gotom.A01G016600	Gotom.D01G015800
EVM_prediction_Ga01G0158	Gobar.A01G014000	Gobar.D01G014800	Godar.A01G017100	Godar.D01G016100	Gohir.A01G011500	Gohir.D01G012700	Gomus.A01G015200	Gomus.D01G015300	Gorai.D02G014500	Gotom.A01G016700	Gotom.D01G015900
EVM_prediction_Ga01G0159	Gobar.A01G014100	Gobar.D01G014900	Godar.A01G017200	Godar.D01G016200	Gohir.A01G011600	Gohir.D01G012800	Gomus.A01G015300	Gomus.D01G015400	Gorai.D02G014600	Gotom.A01G016800	Gotom.D01G016000
EVM_prediction_Ga01G0160	Gobar.A01G014500	Gobar.D01G015000	Godar.A01G017300	Godar.D01G016300	Gohir.A01G011700	Gohir.D01G012900	Gomus.A01G015400	Gomus.D01G015500	Gorai.D02G014700	Gotom.A01G016900	Gotom.D01G016100
EVM_prediction_Ga01G0161	Gobar.A01G014400	Gobar.D01G015100	Godar.A01G017400	Godar.D01G016400	Gohir.A01G011800	Gohir.D01G013000	Gomus.A01G015500	Gomus.D01G015600	Gorai.D02G014800	Gotom.A01G017000	Gotom.D01G016200
EVM_prediction_Ga01G0162	Gobar.A01G014300	Gobar.D01G015200	Godar.A01G017500	Godar.D01G016500	Gohir.A01G011900	Gohir.D01G013100	Gomus.A01G015600	Gomus.D01G015700	Gorai.D02G014900	Gotom.A01G017100	Gotom.D01G016300
EVM_prediction_Ga01G0168	Gobar.A01G014700	Gobar.D01G015700	Godar.A01G018400	Godar.D01G017000	Gohir.A01G012400	Gohir.D01G013600	Gomus.A01G016100	Gomus.D01G016200	Gorai.D02G015400	Gotom.A01G017600	Gotom.D01G016800
EVM_prediction_Ga01G0169	Gobar.A01G014900	Gobar.D01G015900	Godar.A01G018600	Godar.D01G017200	Gohir.A01G012600	Gohir.D01G013800	Gomus.A01G016300	Gomus.D01G016400	Gorai.D02G015600	Gotom.A01G017800	Gotom.D01G017000
EVM_prediction_Ga01G0173	Gobar.A01G015300	Gobar.D01G016300	Godar.A01G019000	Godar.D01G017600	Gohir.A01G012900	Gohir.D01G014100	Gomus.A01G016700	Gomus.D01G016700	Gorai.D02G015900	Gotom.A01G018200	Gotom.D01G017400
EVM_prediction_Ga01G0174	Gobar.A01G015400	Gobar.D01G016400	Godar.A01G019100	Godar.D01G017700	Gohir.A01G013000	Gohir.D01G014300	Gomus.A01G016800	Gomus.D01G016800	Gorai.D02G016000	Gotom.A01G018300	Gotom.D01G017500
EVM_prediction_Ga01G0177	Gobar.A01G015800	Gobar.D01G016800	Godar.A01G019500	Godar.D01G018100	Gohir.A01G013400	Gohir.D01G014700	Gomus.A01G017200	Gomus.D01G017300	Gorai.D02G016400	Gotom.A01G018700	Gotom.D01G017900
EVM_prediction_Ga01G0178	Gobar.A01G015900	Gobar.D01G016900	Godar.A01G019600	Godar.D01G018200	Gohir.A01G013500	Gohir.D01G014800	Gomus.A01G017300	Gomus.D01G017400	Gorai.D02G016500	Gotom.A01G018800	Gotom.D01G018000
EVM_prediction_Ga01G0179	Gobar.A01G016000	Gobar.D01G017000	Godar.A01G019700	Godar.D01G018300	Gohir.A01G013600	Gohir.D01G014900	Gomus.A01G017400	Gomus.D01G017500	Gorai.D02G016600	Gotom.A01G018900	Gotom.D01G018100
EVM_prediction_Ga01G0180	Gobar.A01G016100	Gobar.D01G017100	Godar.A01G019800	Godar.D01G018400	Gohir.A01G013700	Gohir.D01G015000	Gomus.A01G017500	Gomus.D01G017600	Gorai.D02G016700	Gotom.A01G019000	Gotom.D01G018200
EVM_prediction_Ga01G0185	Gobar.A01G016600	Gobar.D01G017400	Godar.A01G020300	Godar.D01G018700	Gohir.A01G015300	Gohir.D01G015300	Gomus.A01G017900	Gomus.D01G017900	Gorai.D02G017000	Gotom.A01G019800	Gotom.D01G018500
EVM_prediction_Ga01G0186	Gobar.A01G016700	Gobar.D01G017500	Godar.A01G020400	Godar.D01G018800	Gohir.A01G015400	Gohir.D01G015400	Gomus.A01G018000	Gomus.D01G018000	Gorai.D02G017100	Gotom.A01G019900	Gotom.D01G018600
EVM_prediction_Ga01G0188	Gobar.A01G016900	Gobar.D01G017700	Godar.A01G020600	Godar.D01G019000	Gohir.A01G015600	Gohir.D01G015600	Gomus.A01G018200	Gomus.D01G018200	Gorai.D02G017300	Gotom.A01G020100	Gotom.D01G018800
EVM_prediction_Ga01G0189	Gobar.A01G017000	Gobar.D01G017800	Godar.A01G020700	Godar.D01G019100	Gohir.A01G015700	Gohir.D01G015700	Gomus.A01G018300	Gomus.D01G018300	Gorai.D02G017400	Gotom.A01G020200	Gotom.D01G018900
EVM_prediction_Ga01G0190	Gobar.A01G017100	Gobar.D01G017900	Godar.A01G020800	Godar.D01G019200	Gohir.A01G015800	Gohir.D01G015800	Gomus.A01G018400	Gomus.D01G018400	Gorai.D02G017500	Gotom.A01G020300	Gotom.D01G019000
EVM_prediction_Ga01G0192	Gobar.A01G017300	Gobar.D01G018100	Godar.A01G021000	Godar.D01G019400	Gohir.A01G016000	Gohir.D01G016000	Gomus.A01G018600	Gomus.D01G018600	Gorai.D02G017700	Gotom.A01G020500	Gotom.D01G019200
EVM_prediction_Ga01G0193	Gobar.A01G017400	Gobar.D01G018200	Godar.A01G021100	Godar.D01G019500	Gohir.A01G016100	Gohir.D01G016100	Gomus.A01G018700	Gomus.D01G018700	Gorai.D02G017800	Gotom.A01G020600	Gotom.D01G019300
EVM_prediction_Ga01G0194	Gobar.A01G017500	Gobar.D01G018300	Godar.A01G021200	Godar.D01G019600	Gohir.A01G016200	Gohir.D01G016200	Gomus.A01G018800	Gomus.D01G018800	Gorai.D02G017900	Gotom.A01G020700	Gotom.D01G019400
EVM_prediction_Ga01G0195	Gobar.A01G017600	Gobar.D01G018400	Godar.A01G021300	Godar.D01G019700	Gohir.A01G016300	Gohir.D01G016300	Gomus.A01G018900	Gomus.D01G018900	Gorai.D02G018000	Gotom.A01G020800	Gotom.D01G019500
EVM_prediction_Ga01G0197	Gobar.A01G017800	Gobar.D03G024800	Godar.A01G021500	Godar.D01G019900	Gohir.A01G016450	Gohir.D01G016500	Gomus.A01G019100	Gomus.D01G019100	Gorai.D02G018200	Gotom.A01G021000	Gotom.D01G019700
EVM_prediction_Ga01G0198	Gobar.A01G017900	Gobar.D03G024700	Godar.A01G021600	Godar.D01G020000	Gohir.A01G016500	Gohir.D01G016600	Gomus.A01G019200	Gomus.D01G019200	Gorai.D02G018300	Gotom.A01G021100	Gotom.D01G019800
EVM_prediction_Ga01G0210	Gobar.A01G020400	Gobar.D01G020100	Godar.A01G023000	Godar.D01G023800	Gohir.A01G019100	Gohir.D01G017700	Gomus.A01G021100	Gomus.D01G020300	Gorai.D02G020000	Gotom.A01G023400	Gotom.D01G022000
EVM_prediction_Ga01G0214	Gobar.A01G020800	Gobar.D01G020400	Godar.A01G023400	Godar.D01G024100	Gohir.A01G019500	Gohir.D01G018000	Gomus.A01G021500	Gomus.D01G020600	Gorai.D02G020200	Gotom.A01G023800	Gotom.D01G022300
EVM_prediction_Ga01G0215	Gobar.A01G020900	Gobar.D01G020500	Godar.A01G023500	Godar.D01G024200	Gohir.A01G019600	Gohir.D01G018100	Gomus.A01G021600	Gomus.D01G020700	Gorai.D02G020300	Gotom.A01G023900	Gotom.D01G022400
EVM_prediction_Ga01G0218	Gobar.A01G021300	Gobar.D01G020900	Godar.A01G023800	Godar.D01G024600	Gohir.A01G019900	Gohir.D01G018500	Gomus.A01G022100	Gomus.D01G021100	Gorai.D02G020700	Gotom.A01G024200	Gotom.D01G022800
EVM_prediction_Ga01G0220	Gobar.A01G021500	Gobar.D01G021100	Godar.A01G024000	Godar.D01G024800	Gohir.A01G020100	Gohir.D01G018700	Gomus.A01G022400	Gomus.D01G021300	Gorai.D02G020900	Gotom.A01G024400	Gotom.D01G023000
EVM_prediction_Ga01G0221	Gobar.A01G021600	Gobar.D01G021200	Godar.A01G024100	Godar.D01G024900	Gohir.A01G020200	Gohir.D01G018800	Gomus.A01G022500	Gomus.D01G021400	Gorai.D02G021000	Gotom.A01G024500	Gotom.D01G023100
EVM_prediction_Ga01G0222	Gobar.A01G021700	Gobar.D01G021300	Godar.A01G024200	Godar.D01G025000	Gohir.A01G020300	Gohir.D01G018900	Gomus.A01G022600	Gomus.D01G021500	Gorai.D02G021100	Gotom.A01G024600	Gotom.D01G023200
EVM_prediction_Ga01G0226	Gobar.A01G022100	Gobar.D01G021700	Godar.A01G024600	Godar.D01G025400	Gohir.A01G020700	Gohir.D01G019200	Gomus.A01G023000	Gomus.D01G021900	Gorai.D02G021500	Gotom.A01G025000	Gotom.D01G023600
EVM_prediction_Ga01G0227	Gobar.A01G022200	Gobar.D01G021800	Godar.A01G024700	Godar.D01G025500	Gohir.A01G020800	Gohir.D01G019300	Gomus.A01G023100	Gomus.D01G022000	Gorai.D02G021600	Gotom.A01G025100	Gotom.D01G023700
EVM_prediction_Ga01G0228	Gobar.A01G022300	Gobar.D01G021900	Godar.A01G024800	Godar.D01G025600	Gohir.A01G020900	Gohir.D01G019400	Gomus.A01G023200	Gomus.D01G022100	Gorai.D02G021700	Gotom.A01G025200	Gotom.D01G023800
EVM_prediction_Ga01G0231	Gobar.A01G022600	Gobar.D01G022200	Godar.A01G025100	Godar.D01G025800	Gohir.A01G021200	Gohir.D01G019600	Gomus.A01G023500	Gomus.D01G022400	Gorai.D02G022000	Gotom.A01G025500	Gotom.D01G024100
EVM_prediction_Ga01G0232	Gobar.A01G022700	Gobar.D01G022300	Godar.A01G025200	Godar.D01G025900	Gohir.A01G021300	Gohir.D01G019700	Gomus.A01G023600	Gomus.D01G022500	Gorai.D02G022100	Gotom.A01G025600	Gotom.D01G024200
EVM_prediction_Ga01G0233	Gobar.A01G022900	Gobar.D01G022400	Godar.A01G025300	Godar.D01G026000	Gohir.A01G021400	Gohir.D01G019800	Gomus.A01G023700	Gomus.D01G022600	Gorai.D02G022300	Gotom.A01G025700	Gotom.D01G024300
EVM_prediction_Ga01G0234	Gobar.A01G023000	Gobar.D01G022500	Godar.A01G025500	Godar.D01G026100	Gohir.A01G021500	Gohir.D01G019900	Gomus.A01G023900	Gomus.D01G022700	Gorai.D02G022400	Gotom.A01G025800	Gotom.D01G024400
EVM_prediction_Ga01G0236	Gobar.A01G023200	Gobar.D01G022700	Godar.A01G025700	Godar.D01G026300	Gohir.A01G021650	Gohir.D01G020100	Gomus.A01G024100	Gomus.D01G022900	Gorai.D02G022600	Gotom.A01G026000	Gotom.D01G024600
EVM_prediction_Ga01G0237	Gobar.A01G023300	Gobar.D01G022800	Godar.A01G025800	Godar.D01G026400	Gohir.A01G021700	Gohir.D01G020200	Gomus.A01G024200	Gomus.D01G023000	Gorai.D02G022700	Gotom.A01G031800	Gotom.D01G024700
EVM_prediction_Ga01G0238	Gobar.A01G023400	Gobar.D01G022900	Godar.A01G025900	Godar.D01G026500	Gohir.A01G021800	Gohir.D01G020300	Gomus.A01G024300	Gomus.D01G023100	Gorai.D02G022800	Gotom.A01G031900	Gotom.D01G024800
EVM_prediction_Ga01G0239	Gobar.A01G023500	Gobar.D01G023000	Godar.A01G026000	Godar.D01G026600	Gohir.A01G021900	Gohir.D01G020400	Gomus.A01G024400	Gomus.D01G023200	Gorai.D02G022900	Gotom.A01G032000	Gotom.D01G024900
EVM_prediction_Ga01G0240	Gobar.A01G023600	Gobar.D01G023100	Godar.A01G026100	Godar.D01G026700	Gohir.A01G022000	Gohir.D01G020500	Gomus.A01G024500	Gomus.D01G023300	Gorai.D02G023000	Gotom.A01G032100	Gotom.D01G025000
EVM_prediction_Ga01G0241	Gobar.A01G023700	Gobar.D01G023200	Godar.A01G026200	Godar.D01G026800	Gohir.A01G022100	Gohir.D01G020600	Gomus.A01G024600	Gomus.D01G023400	Gorai.D02G023100	Gotom.A01G032200	Gotom.D01G025100
EVM_prediction_Ga01G0242	Gobar.A01G023800	Gobar.D01G023300	Godar.A01G026300	Godar.D01G026900	Gohir.A01G022700	Gohir.D01G020700	Gomus.A01G024700	Gomus.D01G023500	Gorai.D02G023200	Gotom.A01G032300	Gotom.D01G025200
EVM_prediction_Ga01G0243	Gobar.A01G023900	Gobar.D01G023400	Godar.A01G026400	Godar.D01G027000	Gohir.A01G022800	Gohir.D01G020800	Gomus.A01G024800	Gomus.D01G023600	Gorai.D02G023300	Gotom.A01G032400	Gotom.D01G025300
EVM_prediction_Ga01G0244	Gobar.A01G024000	Gobar.D01G023500	Godar.A01G026500	Godar.D01G027100	Gohir.A01G022900	Gohir.D01G020900	Gomus.A01G024900	Gomus.D01G023700	Gorai.D02G023400	Gotom.A01G032500	Gotom.D01G025400
EVM_prediction_Ga01G0245	Gobar.A01G024100	Gobar.D01G023600	Godar.A01G026600	Godar.D01G027200	Gohir.A01G023000	Gohir.D01G021000	Gomus.A01G025000	Gomus.D01G023800	Gorai.D02G023500	Gotom.A01G032600	Gotom.D01G025500
EVM_prediction_Ga01G0246	Gobar.A01G024200	Gobar.D01G023700	Godar.A01G026700	Godar.D01G027300	Gohir.A01G023100	Gohir.D01G021100	Gomus.A01G025100	Gomus.D01G023900	Gorai.D02G023600	Gotom.A01G032700	Gotom.D01G025600
EVM_prediction_Ga01G0247	Gobar.A01G024300	Gobar.D01G023800	Godar.A01G026800	Godar.D01G027400	Gohir.A01G023200	Gohir.D01G021200	Gomus.A01G025200	Gomus.D01G024000	Gorai.D02G023700	Gotom.A01G032800	Gotom.D01G025700
EVM_prediction_Ga01G0250	Gobar.A01G024600	Gobar.D01G024100	Godar.A01G027100	Godar.D01G027800	Gohir.A01G023500	Gohir.D01G021500	Gomus.A01G025500	Gomus.D01G024300	Gorai.D02G024000	Gotom.A01G033100	Gotom.D01G026000
EVM_prediction_Ga01G0251	Gobar.A01G024700	Gobar.D01G024200	Godar.A01G027200	Godar.D01G027900	Gohir.A01G023600	Gohir.D01G021600	Gomus.A01G025600	Gomus.D01G024400	Gorai.D02G024100	Gotom.A01G033200	Gotom.D01G026100
EVM_prediction_Ga01G0252	Gobar.A01G024800	Gobar.D01G024300	Godar.A01G027300	Godar.D01G028000	Gohir.A01G023700	Gohir.D01G021700	Gomus.A01G025700	Gomus.D01G024500	Gorai.D02G024200	Gotom.A01G033300	Gotom.D01G026200
EVM_prediction_Ga01G0253	Gobar.A01G024900	Gobar.D01G024400	Godar.A01G027400	Godar.D01G028100	Gohir.A01G023800	Gohir.D01G021800	Gomus.A01G025800	Gomus.D01G024600	Gorai.D02G024300	Gotom.A01G033400	Gotom.D01G026300
EVM_prediction_Ga01G0254	Gobar.A01G025000	Gobar.D01G024500	Godar.A01G027500	Godar.D01G028200	Gohir.A01G023900	Gohir.D01G021900	Gomus.A01G025900	Gomus.D01G024700	Gorai.D02G024400	Gotom.A01G033500	Gotom.D01G026400
EVM_prediction_Ga01G0256	Gobar.A01G025100	Gobar.D01G024600	Godar.A01G027700	Godar.D01G028300	Gohir.A01G024000	Gohir.D01G022000	Gomus.A01G026100	Gomus.D01G024800	Gorai.D02G024500	Gotom.A01G033600	Gotom.D01G026500
EVM_prediction_Ga01G0257	Gobar.A01G025200	Gobar.D01G024700	Godar.A01G027800	Godar.D01G028400	Gohir.A01G024100	Gohir.D01G022100	Gomus.A01G026200	Gomus.D01G024900	Gorai.D02G024600	Gotom.A01G033700	Gotom.D01G026600
EVM_prediction_Ga01G0258	Gobar.A01G025300	Gobar.D01G024800	Godar.A01G027900	Godar.D01G028500	Gohir.A01G024200	Gohir.D01G022200	Gomus.A01G026300	Gomus.D01G025000	Gorai.D02G024700	Gotom.A01G033800	Gotom.D01G026700
EVM_prediction_Ga01G0259	Gobar.A01G025400	Gobar.D01G024900	Godar.A01G028000	Godar.D01G028600	Gohir.A01G024300	Gohir.D01G022300	Gomus.A01G026400	Gomus.D01G025100	Gorai.D02G024800	Gotom.A01G033900	Gotom.D01G026800
EVM_prediction_Ga01G0261	Gobar.A01G025500	Gobar.D01G025000	Godar.A01G028100	Godar.D01G028700	Gohir.A01G024400	Gohir.D01G022400	Gomus.A01G026500	Gomus.D01G025200	Gorai.D02G024900	Gotom.A01G034000	Gotom.D01G026900
EVM_prediction_Ga01G0263	Gobar.A01G025700	Gobar.D01G025200	Godar.A01G028300	Godar.D01G028900	Gohir.A01G024600	Gohir.D01G022600	Gomus.A01G026700	Gomus.D01G025400	Gorai.D02G025100	Gotom.A01G034200	Gotom.D01G027100
EVM_prediction_Ga01G0264	Gobar.A01G025800	Gobar.D01G025300	Godar.A01G028400	Godar.D01G029100	Gohir.A01G024700	Gohir.D01G022800	Gomus.A01G026800	Gomus.D01G025500	Gorai.D02G025200	Gotom.A01G034300	Gotom.D01G027300
EVM_prediction_Ga01G0265	Gobar.A01G026000	Gobar.D01G025400	Godar.A01G028600	Godar.D01G029200	Gohir.A01G024800	Gohir.D01G022900	Gomus.A01G026900	Gomus.D01G025600	Gorai.D02G025300	Gotom.A01G034400	Gotom.D01G027400
EVM_prediction_Ga01G0270	Gobar.A01G026600	Gobar.D01G026000	Godar.A01G029100	Godar.D01G029800	Gohir.A01G025300	Gohir.D01G023403	Gomus.A01G027400	Gomus.D01G026200	Gorai.D02G025900	Gotom.A01G034900	Gotom.D01G028000
EVM_prediction_Ga01G0271	Gobar.A01G026700	Gobar.D01G026100	Godar.A01G029200	Godar.D01G029900	Gohir.A01G025400	Gohir.D01G023406	Gomus.A01G027500	Gomus.D01G026300	Gorai.D02G026000	Gotom.A01G035000	Gotom.D01G028100
EVM_prediction_Ga01G0273	Gobar.A01G027000	Gobar.D01G026300	Godar.A01G029400	Godar.D01G030100	Gohir.A01G025650	Gohir.D01G023412	Gomus.A01G027700	Gomus.D01G026500	Gorai.D02G026200	Gotom.A01G035300	Gotom.D01G028300
EVM_prediction_Ga01G0274	Gobar.A01G027100	Gobar.D01G026400	Godar.A01G029500	Godar.D01G030200	Gohir.A01G025700	Gohir.D01G023415	Gomus.A01G027800	Gomus.D01G026600	Gorai.D02G026300	Gotom.A01G035400	Gotom.D01G028400
EVM_prediction_Ga01G0277	Gobar.A01G027500	Gobar.D01G026700	Godar.A01G030000	Godar.D01G030500	Gohir.A01G026100	Gohir.D01G023424	Gomus.A01G028100	Gomus.D01G026900	Gorai.D02G026700	Gotom.A01G035800	Gotom.D01G028800
EVM_prediction_Ga01G0278	Gobar.A01G027600	Gobar.D01G026800	Godar.A01G030100	Godar.D01G030600	Gohir.A01G026200	Gohir.D01G023427	Gomus.A01G028200	Gomus.D01G027000	Gorai.D02G026800	Gotom.A01G035900	Gotom.D01G028900
EVM_prediction_Ga01G0279	Gobar.A01G027700	Gobar.D01G026900	Godar.A01G030200	Godar.D01G030700	Gohir.A01G026300	Gohir.D01G023430	Gomus.A01G028300	Gomus.D01G027100	Gorai.D02G026900	Gotom.A01G036000	Gotom.D01G029000
EVM_prediction_Ga01G0280	Gobar.A01G027800	Gobar.D01G027000	Godar.A01G030300	Godar.D01G030800	Gohir.A01G026400	Gohir.D01G023433	Gomus.A01G028400	Gomus.D01G027200	Gorai.D02G027000	Gotom.A01G036100	Gotom.D01G029100
EVM_prediction_Ga01G0313	Gobar.A01G030900	Gobar.D01G028600	Godar.A01G032500	Godar.D01G035100	Gohir.A01G034900	Gohir.D01G023556	Gomus.A01G032200	Gomus.D01G031200	Gorai.D02G030800	Gotom.A01G039700	Gotom.D01G033500
EVM_prediction_Ga01G0314	Gobar.A01G031000	Gobar.D01G028700	Godar.A01G032600	Godar.D01G035200	Gohir.A01G035000	Gohir.D01G023559	Gomus.A01G032300	Gomus.D01G031300	Gorai.D02G030900	Gotom.A01G039800	Gotom.D01G033600
EVM_prediction_Ga01G0315	Gobar.A01G031100	Gobar.D01G028800	Godar.A01G032700	Godar.D01G035300	Gohir.A01G035100	Gohir.D01G023562	Gomus.A01G032400	Gomus.D01G031400	Gorai.D02G031000	Gotom.A01G039900	Gotom.D01G033700
EVM_prediction_Ga01G0316	Gobar.A01G031200	Gobar.D01G028900	Godar.A01G032800	Godar.D01G035400	Gohir.A01G035200	Gohir.D01G023565	Gomus.A01G032500	Gomus.D01G031500	Gorai.D02G031100	Gotom.A01G040000	Gotom.D01G033800
EVM_prediction_Ga01G0317	Gobar.A01G031300	Gobar.D01G029000	Godar.A01G032900	Godar.D01G035500	Gohir.A01G035300	Gohir.D01G023568	Gomus.A01G032600	Gomus.D01G031600	Gorai.D02G031200	Gotom.A01G040100	Gotom.D01G033900
EVM_prediction_Ga01G0319	Gobar.A01G031500	Gobar.D01G029200	Godar.A01G033100	Godar.D01G035700	Gohir.A01G035500	Gohir.D01G023574	Gomus.A01G032800	Gomus.D01G031800	Gorai.D02G031400	Gotom.A01G040300	Gotom.D01G034100
EVM_prediction_Ga01G0321	Gobar.A01G031700	Gobar.D01G029400	Godar.A01G033300	Godar.D01G035900	Gohir.A01G035700	Gohir.D01G023580	Gomus.A01G033000	Gomus.D01G032000	Gorai.D02G031600	Gotom.A01G040500	Gotom.D01G034300
EVM_prediction_Ga01G0322	Gobar.A01G031800	Gobar.D01G029500	Godar.A01G033500	Godar.D01G036100	Gohir.A01G035900	Gohir.D01G023583	Gomus.A01G033100	Gomus.D01G032100	Gorai.D02G031700	Gotom.A01G040700	Gotom.D01G034500
EVM_prediction_Ga01G0324	Gobar.A01G032000	Gobar.D01G029700	Godar.A01G033700	Godar.D01G036300	Gohir.A01G036000	Gohir.D01G023589	Gomus.A01G033200	Gomus.D01G032200	Gorai.D02G031800	Gotom.A01G040800	Gotom.D01G034600
EVM_prediction_Ga01G0325	Gobar.A01G032100	Gobar.D01G029800	Godar.A01G033800	Godar.D01G036400	Gohir.A01G036100	Gohir.D01G023592	Gomus.A01G033300	Gomus.D01G032300	Gorai.D02G031900	Gotom.A01G040900	Gotom.D01G034700
EVM_prediction_Ga01G0328	Gobar.A01G032400	Gobar.D01G029900	Godar.A01G034100	Godar.D01G036700	Gohir.A01G036400	Gohir.D01G023700	Gomus.A01G033600	Gomus.D01G032600	Gorai.D02G032200	Gotom.A01G041200	Gotom.D01G035000
EVM_prediction_Ga01G0330	Gobar.A01G032700	Gobar.D01G030100	Godar.A01G034500	Godar.D01G036900	Gohir.A01G036600	Gohir.D01G023900	Gomus.A01G033800	Gomus.D01G032800	Gorai.D02G032400	Gotom.A01G041400	Gotom.D01G035200
EVM_prediction_Ga01G0331	Gobar.A01G032800	Gobar.D01G030200	Godar.A01G034600	Godar.D01G037000	Gohir.A01G036700	Gohir.D01G024000	Gomus.A01G033900	Gomus.D01G032900	Gorai.D02G032500	Gotom.A01G041500	Gotom.D01G035300
EVM_prediction_Ga01G0332	Gobar.A01G032900	Gobar.D01G030300	Godar.A01G034700	Godar.D01G037100	Gohir.A01G036800	Gohir.D01G024100	Gomus.A01G034000	Gomus.D01G033000	Gorai.D02G032600	Gotom.A01G041600	Gotom.D01G035400
EVM_prediction_Ga01G0335	Gobar.A01G033200	Gobar.D01G030500	Godar.A01G035000	Godar.D01G037400	Gohir.A01G037100	Gohir.D01G024400	Gomus.A01G034300	Gomus.D01G033300	Gorai.D02G032900	Gotom.A01G041900	Gotom.D01G035700
EVM_prediction_Ga01G0336	Gobar.A01G033300	Gobar.D01G030600	Godar.A01G035100	Godar.D01G037500	Gohir.A01G037200	Gohir.D01G024500	Gomus.A01G034400	Gomus.D01G033400	Gorai.D02G033000	Gotom.A01G042000	Gotom.D01G035800
EVM_prediction_Ga01G0337	Gobar.A01G033500	Gobar.D01G030800	Godar.A01G035300	Godar.D01G037700	Gohir.A01G037400	Gohir.D01G024700	Gomus.A01G034600	Gomus.D01G033600	Gorai.D02G033200	Gotom.A01G042200	Gotom.D01G036000
EVM_prediction_Ga01G0355	Gobar.A01G035400	Gobar.D01G034900	Godar.A01G037400	Godar.D01G040800	Gohir.A01G038900	Gohir.D01G026600	Gomus.A01G036600	Gomus.D01G036000	Gorai.D02G036000	Gotom.A01G044700	Gotom.D01G038500
EVM_prediction_Ga01G0358	Gobar.A01G035700	Gobar.D01G034500	Godar.A01G037700	Godar.D01G041100	Gohir.A01G039200	Gohir.D01G026900	Gomus.A01G036900	Gomus.D01G036300	Gorai.D02G036300	Gotom.A01G045000	Gotom.D01G038800
EVM_prediction_Ga01G0359	Gobar.A01G035800	Gobar.D01G034400	Godar.A01G037800	Godar.D01G041200	Gohir.A01G039300	Gohir.D01G027000	Gomus.A01G037000	Gomus.D01G036400	Gorai.D02G036400	Gotom.A01G045100	Gotom.D01G038900
EVM_prediction_Ga01G0360	Gobar.A01G036000	Gobar.D01G034300	Godar.A01G038000	Godar.D01G041300	Gohir.A01G039400	Gohir.D01G027200	Gomus.A01G037200	Gomus.D01G036500	Gorai.D02G036500	Gotom.A01G045200	Gotom.D01G039100
EVM_prediction_Ga01G0362	Gobar.A01G036200	Gobar.D01G034100	Godar.A01G038200	Godar.D01G041500	Gohir.A01G039600	Gohir.D01G027400	Gomus.A01G037400	Gomus.D01G036700	Gorai.D02G036700	Gotom.A01G045400	Gotom.D01G039300
EVM_prediction_Ga01G0363	Gobar.A01G036300	Gobar.D01G034000	Godar.A01G038300	Godar.D01G041600	Gohir.A01G039700	Gohir.D01G027500	Gomus.A01G037500	Gomus.D01G036800	Gorai.D02G036800	Gotom.A01G045500	Gotom.D01G039400
EVM_prediction_Ga01G0371	Gobar.A01G037200	Gobar.D01G035000	Godar.A01G039200	Godar.D01G042200	Gohir.A01G040400	Gohir.D01G028000	Gomus.A01G038300	Gomus.D01G037300	Gorai.D02G037400	Gotom.A01G046500	Gotom.D01G039900
EVM_prediction_Ga01G0372	Gobar.A01G037400	Gobar.D01G035100	Godar.A01G039500	Godar.D01G042300	Gohir.A01G040500	Gohir.D01G028100	Gomus.A01G038400	Gomus.D01G037400	Gorai.D02G037500	Gotom.A01G046700	Gotom.D01G040000
EVM_prediction_Ga01G0373	Gobar.A01G037500	Gobar.D01G035200	Godar.A01G039600	Godar.D01G042400	Gohir.A01G040600	Gohir.D01G028200	Gomus.A01G038500	Gomus.D01G037500	Gorai.D02G037600	Gotom.A01G046800	Gotom.D01G040100
EVM_prediction_Ga01G0375	Gobar.A01G037700	Gobar.D01G035400	Godar.A01G039800	Godar.D01G042600	Gohir.A01G040800	Gohir.D01G028300	Gomus.A01G038800	Gomus.D01G037700	Gorai.D02G037800	Gotom.A01G047000	Gotom.D01G040300
EVM_prediction_Ga01G0382	Gobar.A01G038400	Gobar.D01G036000	Godar.A01G040500	Godar.D01G043200	Gohir.A01G041600	Gohir.D01G029200	Gomus.A01G039400	Gomus.D01G038500	Gorai.D02G038400	Gotom.A01G047800	Gotom.D01G041100
EVM_prediction_Ga01G0383	Gobar.A01G038500	Gobar.D01G036100	Godar.A01G040600	Godar.D01G043300	Gohir.A01G041700	Gohir.D01G029250	Gomus.A01G039500	Gomus.D01G038600	Gorai.D02G038500	Gotom.A01G047900	Gotom.D01G041200
EVM_prediction_Ga01G0386	Gobar.A01G038700	Gobar.D01G036300	Godar.A01G040900	Godar.D01G043500	Gohir.A01G041800	Gohir.D01G029400	Gomus.A01G039700	Gomus.D01G038800	Gorai.D02G038700	Gotom.A01G048100	Gotom.D01G041400
EVM_prediction_Ga01G0387	Gobar.A01G038800	Gobar.D01G036400	Godar.A01G041000	Godar.D01G043700	Gohir.A01G041900	Gohir.D01G029700	Gomus.A01G039800	Gomus.D01G038900	Gorai.D02G038800	Gotom.A01G048200	Gotom.D01G041500
EVM_prediction_Ga01G0389	Gobar.A01G039000	Gobar.D01G036500	Godar.A01G041200	Godar.D01G043800	Gohir.A01G041933	Gohir.D01G029800	Gomus.A01G039900	Gomus.D01G039000	Gorai.D02G038900	Gotom.A01G048300	Gotom.D01G041600
EVM_prediction_Ga01G0392	Gobar.A01G039100	Gobar.D01G036800	Godar.A01G041300	Godar.D01G044000	Gohir.A01G042000	Gohir.D01G030000	Gomus.A01G040200	Gomus.D01G039200	Gorai.D02G039200	Gotom.A01G048500	Gotom.D01G041800
EVM_prediction_Ga01G0393	Gobar.A01G039200	Gobar.D01G036900	Godar.A01G041400	Godar.D01G044100	Gohir.A01G042100	Gohir.D01G030100	Gomus.A01G040300	Gomus.D01G039300	Gorai.D02G039300	Gotom.A01G048600	Gotom.D01G041900
EVM_prediction_Ga01G0394	Gobar.A01G039300	Gobar.D01G037200	Godar.A01G041500	Godar.D01G044200	Gohir.A01G042200	Gohir.D01G030200	Gomus.A01G040400	Gomus.D01G039400	Gorai.D02G039700	Gotom.A01G048700	Gotom.D01G042000
EVM_prediction_Ga01G0404	Gobar.A01G039700	Gobar.D01G037800	Godar.A01G042200	Godar.D01G045000	Gohir.A01G042700	Gohir.D01G033300	Gomus.A01G040800	Gomus.D01G040400	Gorai.D02G040400	Gotom.A01G049400	Gotom.D01G042500
EVM_prediction_Ga01G0405	Gobar.A01G039800	Gobar.D01G037900	Godar.A01G042300	Godar.D01G045100	Gohir.A01G042800	Gohir.D01G033400	Gomus.A01G040900	Gomus.D01G040500	Gorai.D02G040500	Gotom.A01G049500	Gotom.D01G042600
EVM_prediction_Ga01G0407	Gobar.A01G039900	Gobar.D01G038000	Godar.A01G042400	Godar.D01G045200	Gohir.A01G042900	Gohir.D01G033500	Gomus.A01G041000	Gomus.D01G040600	Gorai.D02G040600	Gotom.A01G049600	Gotom.D01G042700
EVM_prediction_Ga01G0409	Gobar.A01G040000	Gobar.D01G038100	Godar.A01G042500	Godar.D01G045300	Gohir.A01G043000	Gohir.D01G033600	Gomus.A01G041100	Gomus.D01G040700	Gorai.D02G040700	Gotom.A01G049700	Gotom.D01G042800
EVM_prediction_Ga01G0410	Gobar.A01G040100	Gobar.D01G038200	Godar.A01G042600	Godar.D01G045400	Gohir.A01G043100	Gohir.D01G033700	Gomus.A01G041200	Gomus.D01G040800	Gorai.D02G040800	Gotom.A01G049800	Gotom.D01G043000
EVM_prediction_Ga01G0422	Gobar.A01G041400	Gobar.D01G040200	Godar.A01G044000	Godar.D01G046800	Gohir.A01G043500	Gohir.D01G034600	Gomus.A01G042300	Gomus.D01G042500	Gorai.D02G042800	Gotom.A01G051200	Gotom.D01G044700
EVM_prediction_Ga01G0425	Gobar.A01G041800	Gobar.D01G040500	Godar.A01G044400	Godar.D01G047100	Gohir.A01G044100	Gohir.D01G034901	Gomus.A01G042600	Gomus.D01G042900	Gorai.D02G043100	Gotom.A01G051500	Gotom.D01G045100
EVM_prediction_Ga01G0433	Gobar.A01G042500	Gobar.D01G041200	Godar.A01G045200	Godar.D01G047700	Gohir.A01G044700	Gohir.D01G035600	Gomus.A01G043200	Gomus.D01G043600	Gorai.D02G043700	Gotom.A01G052200	Gotom.D01G045800
EVM_prediction_Ga01G0447	Gobar.A01G044300	Gobar.D01G042600	Godar.A01G047300	Godar.D01G050000	Gohir.A01G046400	Gohir.D01G037100	Gomus.A01G045200	Gomus.D01G046000	Gorai.D02G045200	Gotom.A01G054600	Gotom.D01G047700
EVM_prediction_Ga01G0448	Gobar.A01G044400	Gobar.D01G042700	Godar.A01G047400	Godar.D01G050100	Gohir.A01G046500	Gohir.D01G037200	Gomus.A01G045300	Gomus.D01G046100	Gorai.D02G045300	Gotom.A01G054700	Gotom.D01G047800
EVM_prediction_Ga01G0449	Gobar.A01G044500	Gobar.D01G042800	Godar.A01G047500	Godar.D01G050200	Gohir.A01G046600	Gohir.D01G037300	Gomus.A01G045400	Gomus.D01G046200	Gorai.D02G045400	Gotom.A01G054800	Gotom.D01G047900
EVM_prediction_Ga01G0451	Gobar.A01G044700	Gobar.D01G043000	Godar.A01G047700	Godar.D01G050400	Gohir.A01G046800	Gohir.D01G037500	Gomus.A01G045600	Gomus.D01G046300	Gorai.D02G045700	Gotom.A01G055000	Gotom.D01G048100
EVM_prediction_Ga01G0454	Gobar.A01G045000	Gobar.D01G043300	Godar.A01G048000	Godar.D01G050700	Gohir.A01G047000	Gohir.D01G037700	Gomus.A01G045900	Gomus.D01G046600	Gorai.D02G046000	Gotom.A01G055300	Gotom.D01G048400
EVM_prediction_Ga01G0455	Gobar.A01G045100	Gobar.D01G043400	Godar.A01G048100	Godar.D01G050800	Gohir.A01G047050	Gohir.D01G037750	Gomus.A01G046000	Gomus.D01G046700	Gorai.D02G046100	Gotom.A01G055400	Gotom.D01G048500
EVM_prediction_Ga01G0457	Gobar.A01G045300	Gobar.D01G043600	Godar.A01G048300	Godar.D01G051000	Gohir.A01G047200	Gohir.D01G037900	Gomus.A01G046200	Gomus.D01G046900	Gorai.D02G046300	Gotom.A01G055600	Gotom.D01G048700
EVM_prediction_Ga01G0458	Gobar.A01G045400	Gobar.D01G043700	Godar.A01G048400	Godar.D01G051100	Gohir.A01G047300	Gohir.D01G038000	Gomus.A01G046300	Gomus.D01G047000	Gorai.D02G046400	Gotom.A01G055700	Gotom.D01G048800
EVM_prediction_Ga01G0473	Gobar.A01G046100	Gobar.D01G044400	Godar.A01G049300	Godar.D01G051800	Gohir.A01G047600	Gohir.D01G038300	Gomus.A01G046700	Gomus.D01G048200	Gorai.D02G047000	Gotom.A01G056500	Gotom.D01G049700
EVM_prediction_Ga01G0475	Gobar.A01G046200	Gobar.D01G044600	Godar.A01G049400	Godar.D01G052000	Gohir.A01G047800	Gohir.D01G038400	Gomus.A01G046800	Gomus.D01G048300	Gorai.D02G047200	Gotom.A01G056700	Gotom.D01G049900
EVM_prediction_Ga01G0476	Gobar.A01G046300	Gobar.D01G044700	Godar.A01G049500	Godar.D01G052100	Gohir.A01G047900	Gohir.D01G038500	Gomus.A01G046900	Gomus.D01G048400	Gorai.D02G047300	Gotom.A01G056800	Gotom.D01G050000
EVM_prediction_Ga01G0482	Gobar.A01G046800	Gobar.D01G045900	Godar.A01G050300	Godar.D01G053500	Gohir.A01G048200	Gohir.D01G038900	Gomus.A01G047700	Gomus.D01G049400	Gorai.D02G048100	Gotom.A01G057700	Gotom.D01G051000
EVM_prediction_Ga01G0488	Gobar.A01G047400	Gobar.D01G046600	Godar.A01G051100	Godar.D01G054200	Gohir.A01G048900	Gohir.D01G039500	Gomus.A01G048800	Gomus.D01G050200	Gorai.D02G049000	Gotom.A01G058200	Gotom.D01G051700
EVM_prediction_Ga01G0497	Gobar.A01G048100	Gobar.D01G047200	Godar.A01G052000	Godar.D01G054800	Gohir.A01G049400	Gohir.D01G040000	Gomus.A01G049500	Gomus.D01G050700	Gorai.D02G049600	Gotom.A01G058900	Gotom.D01G052500
EVM_prediction_Ga01G0502	Gobar.A01G048600	Gobar.D01G047800	Godar.A01G052700	Godar.D01G055200	Gohir.A01G050000	Gohir.D01G040300	Gomus.A01G050200	Gomus.D01G051100	Gorai.D02G050000	Gotom.A01G059500	Gotom.D01G052900
EVM_prediction_Ga01G0503	Gobar.A01G048800	Gobar.D01G047900	Godar.A01G053100	Godar.D01G055300	Gohir.A01G050240	Gohir.D01G040350	Gomus.A01G050400	Gomus.D01G051200	Gorai.D02G050100	Gotom.A01G059700	Gotom.D01G053000
EVM_prediction_Ga01G0505	Gobar.A01G048900	Gobar.D01G048000	Godar.A01G053200	Godar.D01G055400	Gohir.A01G050300	Gohir.D01G040400	Gomus.A01G050500	Gomus.D01G051300	Gorai.D02G050200	Gotom.A01G059800	Gotom.D01G053100
EVM_prediction_Ga01G0508	Gobar.A01G049200	Gobar.D01G048200	Godar.A01G053500	Godar.D01G055600	Gohir.A01G050700	Gohir.D01G040600	Gomus.A01G050800	Gomus.D01G051500	Gorai.D02G050400	Gotom.A01G060200	Gotom.D01G053300
EVM_prediction_Ga01G0514	Gobar.A01G049700	Gobar.D01G049000	Godar.A01G054100	Godar.D01G056200	Gohir.A01G051200	Gohir.D01G041000	Gomus.A01G051300	Gomus.D01G052300	Gorai.D02G051200	Gotom.A01G060800	Gotom.D01G054200
EVM_prediction_Ga01G0524	Gobar.A01G050500	Gobar.D01G049500	Godar.A01G055400	Godar.D01G056700	Gohir.A01G052100	Gohir.D01G041500	Gomus.A01G052300	Gomus.D01G053400	Gorai.D02G052100	Gotom.A01G062000	Gotom.D01G054700
EVM_prediction_Ga01G0527	Gobar.A01G050800	Gobar.D01G049800	Godar.A01G055700	Godar.D01G057000	Gohir.A01G052400	Gohir.D01G041800	Gomus.A01G052600	Gomus.D01G053600	Gorai.D02G052400	Gotom.A01G062300	Gotom.D01G055000
EVM_prediction_Ga01G0535	Gobar.A01G051800	Gobar.D01G050700	Godar.A01G056400	Godar.D01G058200	Gohir.A01G052800	Gohir.D01G042400	Gomus.A01G053300	Gomus.D01G054600	Gorai.D02G053200	Gotom.A01G063000	Gotom.D01G055700
EVM_prediction_Ga01G0536	Gobar.A01G051900	Gobar.D01G050800	Godar.A01G056500	Godar.D01G058300	Gohir.A01G052900	Gohir.D01G042500	Gomus.A01G053400	Gomus.D01G054700	Gorai.D02G053300	Gotom.A01G063100	Gotom.D01G055800
EVM_prediction_Ga01G0537	Gobar.A01G052000	Gobar.D01G050900	Godar.A01G056600	Godar.D01G058400	Gohir.A01G053000	Gohir.D01G042600	Gomus.A01G053500	Gomus.D01G054800	Gorai.D02G053400	Gotom.A01G063200	Gotom.D01G055900
EVM_prediction_Ga01G0541	Gobar.A01G052300	Gobar.D01G051300	Godar.A01G057000	Godar.D01G058800	Gohir.A01G053300	Gohir.D01G042702	Gomus.A01G053700	Gomus.D01G055100	Gorai.D02G053700	Gotom.A01G063500	Gotom.D01G056200
EVM_prediction_Ga01G0542	Gobar.A01G052400	Gobar.D01G051400	Godar.A01G057100	Godar.D01G058900	Gohir.A01G053400	Gohir.D01G042704	Gomus.A01G053800	Gomus.D01G055200	Gorai.D02G053800	Gotom.A01G063600	Gotom.D01G056300
EVM_prediction_Ga01G0544	Gobar.A01G052700	Gobar.D01G051700	Godar.A01G057400	Godar.D01G059200	Gohir.A01G053700	Gohir.D01G042710	Gomus.A01G054100	Gomus.D01G055600	Gorai.D02G054000	Gotom.A01G063900	Gotom.D01G056600
EVM_prediction_Ga01G0545	Gobar.A01G052800	Gobar.D01G051800	Godar.A01G057500	Godar.D01G059300	Gohir.A01G053800	Gohir.D01G042712	Gomus.A01G054200	Gomus.D01G055700	Gorai.D02G054100	Gotom.A01G064000	Gotom.D01G056700
EVM_prediction_Ga01G0547	Gobar.A01G053000	Gobar.D01G052000	Godar.A01G057700	Godar.D01G059500	Gohir.A01G054000	Gohir.D01G042716	Gomus.A01G054400	Gomus.D01G055900	Gorai.D02G054300	Gotom.A01G064200	Gotom.D01G056900
EVM_prediction_Ga01G0548	Gobar.A01G053100	Gobar.D01G052100	Godar.A01G057800	Godar.D01G059600	Gohir.A01G054100	Gohir.D01G042718	Gomus.A01G054500	Gomus.D01G056000	Gorai.D02G054400	Gotom.A01G064300	Gotom.D01G057000
EVM_prediction_Ga01G0549	Gobar.A01G053200	Gobar.D01G052200	Godar.A01G057900	Godar.D01G059700	Gohir.A01G054200	Gohir.D01G042720	Gomus.A01G054600	Gomus.D01G056100	Gorai.D02G054500	Gotom.A01G064400	Gotom.D01G057100
EVM_prediction_Ga01G0550	Gobar.A01G053300	Gobar.D01G052300	Godar.A01G058000	Godar.D01G059800	Gohir.A01G054300	Gohir.D01G042722	Gomus.A01G054700	Gomus.D01G056200	Gorai.D02G054600	Gotom.A01G064500	Gotom.D01G057200
EVM_prediction_Ga01G0551	Gobar.A01G053400	Gobar.D01G052400	Godar.A01G058100	Godar.D01G059900	Gohir.A01G054400	Gohir.D01G042724	Gomus.A01G054800	Gomus.D01G056300	Gorai.D02G054700	Gotom.A01G064600	Gotom.D01G057300
EVM_prediction_Ga02G0779	Gobar.A02G119700	Gobar.D03G071000	Godar.A02G131900	Godar.D03G077600	Gohir.A02G112703	Gohir.D03G060609	Gomus.A02G124200	Gomus.D03G073600	Gorai.D02G055200	Gotom.A02G133500	Gotom.D03G076000
EVM_prediction_Ga02G0780	Gobar.A02G120000	Gobar.D03G070700	Godar.A02G132300	Godar.D03G077300	Gohir.A02G112707	Gohir.D03G060606	Gomus.A02G124500	Gomus.D03G073300	Gorai.D02G055700	Gotom.A02G133900	Gotom.D03G075700
EVM_prediction_Ga02G0772	Gobar.A02G120300	Gobar.D03G070600	Godar.A02G132700	Godar.D03G077200	Gohir.A02G112710	Gohir.D03G060605	Gomus.A02G124900	Gomus.D03G073200	Gorai.D02G055900	Gotom.A02G134300	Gotom.D03G075600
EVM_prediction_Ga02G0771	Gobar.A02G120400	Gobar.D03G070500	Godar.A02G132800	Godar.D03G077100	Gohir.A02G112711	Gohir.D03G060604	Gomus.A02G125000	Gomus.D03G073100	Gorai.D02G056000	Gotom.A02G134400	Gotom.D03G075500
EVM_prediction_Ga02G0609	Gobar.A02G134200	Gobar.D03G070300	Godar.A02G148400	Godar.D03G076700	Gohir.A02G123300	Gohir.D03G060603	Gomus.A02G139000	Gomus.D03G073000	Gorai.D02G056100	Gotom.A02G150000	Gotom.D03G075400
EVM_prediction_Ga02G0610	Gobar.A02G134100	Gobar.D03G070200	Godar.A02G148300	Godar.D03G076600	Gohir.A02G123200	Gohir.D03G060602	Gomus.A02G138900	Gomus.D03G072900	Gorai.D02G056200	Gotom.A02G149900	Gotom.D03G075300
EVM_prediction_Ga02G0602	Gobar.A02G136100	Gobar.D03G070000	Godar.A02G150700	Godar.D03G076300	Gohir.A02G123800	Gohir.D03G066000	Gomus.A02G141100	Gomus.D03G072600	Gorai.D02G056400	Gotom.A02G152000	Gotom.D03G070900
EVM_prediction_Ga02G0592	Gobar.A02G135200	Gobar.D03G069400	Godar.A02G149800	Godar.D03G075800	Gohir.A02G124500	Gohir.D03G065200	Gomus.A02G140400	Gomus.D03G068800	Gorai.D02G057200	Gotom.A02G151000	Gotom.D03G071600
EVM_prediction_Ga02G0594	Gobar.A02G135500	Gobar.D03G069200	Godar.A02G150100	Godar.D03G075600	Gohir.A02G124200	Gohir.D03G065000	Gomus.A02G140600	Gomus.D03G069000	Gorai.D02G057400	Gotom.A02G151300	Gotom.D03G071800
EVM_prediction_Ga02G0595	Gobar.A02G135600	Gobar.D03G069100	Godar.A02G150200	Godar.D03G075500	Gohir.A02G124100	Gohir.D03G064900	Gomus.A02G140700	Gomus.D03G069100	Gorai.D02G057500	Gotom.A02G151400	Gotom.D03G071900
EVM_prediction_Ga02G0596	Gobar.A02G135700	Gobar.D03G068900	Godar.A02G150300	Godar.D03G075300	Gohir.A02G124000	Gohir.D03G067066	Gomus.A02G140800	Gomus.D03G069300	Gorai.D02G057700	Gotom.A02G151500	Gotom.D03G072100
EVM_prediction_Ga02G0613	Gobar.A02G133800	Gobar.D03G068600	Godar.A02G148000	Godar.D03G075000	Gohir.A02G122900	Gohir.D03G073500	Gomus.A02G138600	Gomus.D03G069600	Gorai.D02G058000	Gotom.A02G149600	Gotom.D03G072500
EVM_prediction_Ga02G0617	Gobar.A02G133300	Gobar.D03G068000	Godar.A02G147500	Godar.D03G074500	Gohir.A02G122400	Gohir.D03G074100	Gomus.A02G138200	Gomus.D03G070200	Gorai.D02G058400	Gotom.A02G149100	Gotom.D03G073200
EVM_prediction_Ga02G0618	Gobar.A02G133200	Gobar.D03G067900	Godar.A02G147400	Godar.D03G074400	Gohir.A02G122300	Gohir.D03G074200	Gomus.A02G138100	Gomus.D03G070300	Gorai.D02G058500	Gotom.A02G149000	Gotom.D03G073300
EVM_prediction_Ga02G0620	Gobar.A02G133100	Gobar.D03G067700	Godar.A02G147300	Godar.D03G074200	Gohir.A02G122200	Gohir.D03G074300	Gomus.A02G138000	Gomus.D03G070500	Gorai.D02G058700	Gotom.A02G148900	Gotom.D03G073400
EVM_prediction_Ga02G0625	Gobar.A02G132400	Gobar.D03G067100	Godar.A02G146600	Godar.D03G073600	Gohir.A02G121401	Gohir.D03G064000	Gomus.A02G137300	Gomus.D03G071100	Gorai.D02G059300	Gotom.A02G148000	Gotom.D03G073900
EVM_prediction_Ga02G0627	Gobar.A02G132300	Gobar.D03G067000	Godar.A02G146500	Godar.D03G073400	Gohir.A02G121400	Gohir.D03G063800	Gomus.A02G137200	Gomus.D03G071200	Gorai.D02G059400	Gotom.A02G147900	Gotom.D03G074100
EVM_prediction_Ga02G0628	Gobar.A02G132200	Gobar.D03G066900	Godar.A02G146400	Godar.D03G073300	Gohir.A02G121300	Gohir.D03G063700	Gomus.A02G137100	Gomus.D03G071300	Gorai.D02G059500	Gotom.A02G147800	Gotom.D03G074200
EVM_prediction_Ga02G0629	Gobar.A02G132100	Gobar.D03G066800	Godar.A02G146300	Godar.D03G073200	Gohir.A02G121200	Gohir.D03G063600	Gomus.A02G137000	Gomus.D03G071400	Gorai.D02G059600	Gotom.A02G147700	Gotom.D03G074300
EVM_prediction_Ga02G0631	Gobar.A02G131800	Gobar.D03G066500	Godar.A02G146000	Godar.D03G072900	Gohir.A02G086900	Gohir.D03G063300	Gomus.A02G136700	Gomus.D03G071700	Gorai.D02G059900	Gotom.A02G147500	Gotom.D03G074600
EVM_prediction_Ga02G0633	Gobar.A02G131600	Gobar.D03G066300	Godar.A02G145800	Godar.D03G072800	Gohir.A02G086700	Gohir.D03G060900	Gomus.A02G136500	Gomus.D03G071900	Gorai.D02G060100	Gotom.A02G147300	Gotom.D03G074800
EVM_prediction_Ga01G0566	Gobar.A01G054800	Gobar.D01G053500	Godar.A01G059600	Godar.D01G061300	Gohir.A01G055200	Gohir.D01G042758	Gomus.A01G056500	Gomus.D01G057700	Gorai.D02G061000	Gotom.A01G067000	Gotom.D01G058900
EVM_prediction_Ga01G0567	Gobar.A01G054900	Gobar.D01G053600	Godar.A01G059700	Godar.D01G061400	Gohir.A01G055300	Gohir.D01G042760	Gomus.A01G056600	Gomus.D01G057800	Gorai.D02G061100	Gotom.A01G067100	Gotom.D01G059000
EVM_prediction_Ga01G0576	Gobar.A01G055600	Gobar.D01G054400	Godar.A01G060600	Godar.D01G062200	Gohir.A01G056200	Gohir.D01G042776	Gomus.A01G057300	Gomus.D01G057900	Gorai.D02G061800	Gotom.A01G068000	Gotom.D01G059500
EVM_prediction_Ga01G0581	Gobar.A01G056000	Gobar.D01G054800	Godar.A01G060900	Godar.D01G062600	Gohir.A01G056700	Gohir.D01G043100	Gomus.A01G057700	Gomus.D01G059500	Gorai.D02G062100	Gotom.A01G068600	Gotom.D01G059900
EVM_prediction_Ga01G0589	Gobar.A01G056700	Gobar.D01G055400	Godar.A01G061700	Godar.D01G063200	Gohir.A01G057332	Gohir.D01G043732	Gomus.A01G058400	Gomus.D01G060200	Gorai.D02G062900	Gotom.A01G069300	Gotom.D01G060700
EVM_prediction_Ga01G0590	Gobar.A01G056800	Gobar.D01G055500	Godar.A01G061800	Godar.D01G063300	Gohir.A01G057400	Gohir.D01G043800	Gomus.A01G058500	Gomus.D01G060300	Gorai.D02G063000	Gotom.A01G069400	Gotom.D01G060800
EVM_prediction_Ga01G0591	Gobar.A01G056900	Gobar.D01G055600	Godar.A01G062000	Godar.D01G063400	Gohir.A01G057500	Gohir.D01G043900	Gomus.A01G058600	Gomus.D01G060400	Gorai.D02G063100	Gotom.A01G069500	Gotom.D01G060900
EVM_prediction_Ga01G0595	Gobar.A01G057300	Gobar.D01G056000	Godar.A01G062400	Godar.D01G063800	Gohir.A01G057900	Gohir.D01G044300	Gomus.A01G059000	Gomus.D01G060800	Gorai.D02G063500	Gotom.A01G069900	Gotom.D01G061400
EVM_prediction_Ga01G0596	Gobar.A01G057400	Gobar.D01G056100	Godar.A01G062500	Godar.D01G063900	Gohir.A01G058000	Gohir.D01G044400	Gomus.A01G059100	Gomus.D01G060900	Gorai.D02G063600	Gotom.A01G070000	Gotom.D01G061500
EVM_prediction_Ga01G0599	Gobar.A01G057800	Gobar.D01G056500	Godar.A01G062900	Godar.D01G064300	Gohir.A01G058200	Gohir.D01G044500	Gomus.A01G059400	Gomus.D01G061300	Gorai.D02G064000	Gotom.A01G070300	Gotom.D01G061900
EVM_prediction_Ga01G0600	Gobar.A01G057900	Gobar.D01G056600	Godar.A01G063000	Godar.D01G064400	Gohir.A01G058300	Gohir.D01G044600	Gomus.A01G059500	Gomus.D01G061400	Gorai.D02G064100	Gotom.A01G070400	Gotom.D01G062000
EVM_prediction_Ga01G0602	Gobar.A01G058100	Gobar.D01G056800	Godar.A01G063300	Godar.D01G064600	Gohir.A01G058600	Gohir.D01G044800	Gomus.A01G059700	Gomus.D01G061600	Gorai.D02G064400	Gotom.A01G070700	Gotom.D01G062100
EVM_prediction_Ga01G0604	Gobar.A01G058300	Gobar.D01G056900	Godar.A01G063500	Godar.D01G064700	Gohir.A01G058800	Gohir.D01G044900	Gomus.A01G059900	Gomus.D01G061700	Gorai.D02G064500	Gotom.A01G070900	Gotom.D01G062200
EVM_prediction_Ga01G0605	Gobar.A01G058400	Gobar.D01G057000	Godar.A01G063600	Godar.D01G064800	Gohir.A01G058900	Gohir.D01G045000	Gomus.A01G060000	Gomus.D01G061800	Gorai.D02G064600	Gotom.A01G071000	Gotom.D01G062300
EVM_prediction_Ga01G0610	Gobar.A01G058900	Gobar.D01G057100	Godar.A01G064100	Godar.D01G065200	Gohir.A01G059400	Gohir.D01G045400	Gomus.A01G060500	Gomus.D01G062200	Gorai.D02G065000	Gotom.A01G071500	Gotom.D01G062700
EVM_prediction_Ga01G0611	Gobar.A01G059000	Gobar.D01G057200	Godar.A01G064200	Godar.D01G065300	Gohir.A01G059500	Gohir.D01G045500	Gomus.A01G060600	Gomus.D01G062300	Gorai.D02G065100	Gotom.A01G071600	Gotom.D01G062800
EVM_prediction_Ga01G0615	Gobar.A01G059300	Gobar.D01G057900	Godar.A01G064800	Godar.D01G066000	Gohir.A01G059800	Gohir.D01G046200	Gomus.A01G061000	Gomus.D01G062800	Gorai.D02G065600	Gotom.A01G072000	Gotom.D01G063500
EVM_prediction_Ga01G0617	Gobar.A01G059400	Gobar.D01G058000	Godar.A01G064900	Godar.D01G066100	Gohir.A01G059900	Gohir.D01G046300	Gomus.A01G061100	Gomus.D01G062900	Gorai.D02G065700	Gotom.A01G072100	Gotom.D01G063600
EVM_prediction_Ga01G0619	Gobar.A01G059600	Gobar.D01G058200	Godar.A01G065100	Godar.D01G066300	Gohir.A01G060000	Gohir.D01G046500	Gomus.A01G061200	Gomus.D01G063100	Gorai.D02G066000	Gotom.A01G072300	Gotom.D01G063800
EVM_prediction_Ga01G0620	Gobar.A01G059700	Gobar.D01G058300	Godar.A01G065200	Godar.D01G066400	Gohir.A01G060100	Gohir.D01G046600	Gomus.A01G061300	Gomus.D01G063200	Gorai.D02G066100	Gotom.A01G072400	Gotom.D01G063900
EVM_prediction_Ga01G0622	Gobar.A01G059900	Gobar.D01G058500	Godar.A01G065400	Godar.D01G066600	Gohir.A01G060300	Gohir.D01G046800	Gomus.A01G061500	Gomus.D01G063400	Gorai.D02G066300	Gotom.A01G072600	Gotom.D01G064100
EVM_prediction_Ga01G0623	Gobar.A01G060000	Gobar.D01G058600	Godar.A01G065500	Godar.D01G066700	Gohir.A01G060400	Gohir.D01G046900	Gomus.A01G061600	Gomus.D01G063500	Gorai.D02G066400	Gotom.A01G072700	Gotom.D01G064200
EVM_prediction_Ga01G0624	Gobar.A01G060100	Gobar.D01G058700	Godar.A01G065600	Godar.D01G066800	Gohir.A01G060500	Gohir.D01G047000	Gomus.A01G061700	Gomus.D01G063600	Gorai.D02G066500	Gotom.A01G072800	Gotom.D01G064300
EVM_prediction_Ga01G0630	Gobar.A01G060600	Gobar.D01G059300	Godar.A01G066100	Godar.D01G067400	Gohir.A01G061000	Gohir.D01G047500	Gomus.A01G062200	Gomus.D01G064600	Gorai.D02G067000	Gotom.A01G073300	Gotom.D01G064900
EVM_prediction_Ga01G0631	Gobar.A01G060700	Gobar.D01G059400	Godar.A01G066200	Godar.D01G067500	Gohir.A01G061100	Gohir.D01G047600	Gomus.A01G062300	Gomus.D01G064700	Gorai.D02G067100	Gotom.A01G073400	Gotom.D01G065000
EVM_prediction_Ga01G0635	Gobar.A01G060900	Gobar.D01G059900	Godar.A01G066600	Godar.D01G068000	Gohir.A01G061300	Gohir.D01G047900	Gomus.A01G062700	Gomus.D01G065300	Gorai.D02G067700	Gotom.A01G073800	Gotom.D01G065400
EVM_prediction_Ga01G0636	Gobar.A01G061000	Gobar.D01G060000	Godar.A01G066700	Godar.D01G068100	Gohir.A01G061400	Gohir.D01G048000	Gomus.A01G062800	Gomus.D01G065400	Gorai.D02G067800	Gotom.A01G073900	Gotom.D01G065500
EVM_prediction_Ga01G0637	Gobar.A01G061100	Gobar.D01G060100	Godar.A01G066800	Godar.D01G068200	Gohir.A01G061500	Gohir.D01G048100	Gomus.A01G062900	Gomus.D01G065500	Gorai.D02G067900	Gotom.A01G074000	Gotom.D01G065600
EVM_prediction_Ga01G0638	Gobar.A01G061200	Gobar.D01G060200	Godar.A01G066900	Godar.D01G068300	Gohir.A01G061600	Gohir.D01G048200	Gomus.A01G063000	Gomus.D01G065600	Gorai.D02G068000	Gotom.A01G074100	Gotom.D01G065700
EVM_prediction_Ga01G0639	Gobar.A01G061300	Gobar.D01G060300	Godar.A01G067000	Godar.D01G068400	Gohir.A01G061700	Gohir.D01G048300	Gomus.A01G063100	Gomus.D01G065700	Gorai.D02G068100	Gotom.A01G074200	Gotom.D01G065800
EVM_prediction_Ga01G0640	Gobar.A01G061400	Gobar.D01G060400	Godar.A01G067100	Godar.D01G068500	Gohir.A01G061800	Gohir.D01G048400	Gomus.A01G063200	Gomus.D01G065800	Gorai.D02G068200	Gotom.A01G074300	Gotom.D01G065900
EVM_prediction_Ga01G0641	Gobar.A01G061500	Gobar.D01G060500	Godar.A01G067200	Godar.D01G068600	Gohir.A01G061900	Gohir.D01G048500	Gomus.A01G063300	Gomus.D01G065900	Gorai.D02G068300	Gotom.A01G074400	Gotom.D01G066000
EVM_prediction_Ga01G0642	Gobar.A01G061600	Gobar.D01G060600	Godar.A01G067300	Godar.D01G068700	Gohir.A01G062000	Gohir.D01G048600	Gomus.A01G063400	Gomus.D01G066000	Gorai.D02G068400	Gotom.A01G074500	Gotom.D01G066100
EVM_prediction_Ga01G0643	Gobar.A01G061700	Gobar.D01G060700	Godar.A01G067400	Godar.D01G068800	Gohir.A01G062100	Gohir.D01G048700	Gomus.A01G063500	Gomus.D01G066100	Gorai.D02G068500	Gotom.A01G074600	Gotom.D01G066200
EVM_prediction_Ga01G0644	Gobar.A01G061800	Gobar.D01G060800	Godar.A01G067500	Godar.D01G068900	Gohir.A01G062201	Gohir.D01G048800	Gomus.A01G063600	Gomus.D01G066200	Gorai.D02G068600	Gotom.A01G074700	Gotom.D01G066300
EVM_prediction_Ga01G0645	Gobar.A01G062000	Gobar.D01G061000	Godar.A01G067600	Godar.D01G069000	Gohir.A01G062500	Gohir.D01G049000	Gomus.A01G063800	Gomus.D01G066500	Gorai.D02G068800	Gotom.A01G074900	Gotom.D01G066500
EVM_prediction_Ga01G0646	Gobar.A01G062100	Gobar.D01G061100	Godar.A01G067700	Godar.D01G069100	Gohir.A01G062550	Gohir.D01G049100	Gomus.A01G063900	Gomus.D01G066600	Gorai.D02G068900	Gotom.A01G075000	Gotom.D01G066600
EVM_prediction_Ga01G0647	Gobar.A01G062200	Gobar.D01G061200	Godar.A01G067800	Godar.D01G069200	Gohir.A01G062600	Gohir.D01G049200	Gomus.A01G064000	Gomus.D01G066700	Gorai.D02G069000	Gotom.A01G075100	Gotom.D01G066700
EVM_prediction_Ga01G0652	Gobar.A01G063000	Gobar.D01G061600	Godar.A01G068500	Godar.D01G069600	Gohir.A01G063000	Gohir.D01G049400	Gomus.A01G064500	Gomus.D01G067000	Gorai.D02G069300	Gotom.A01G075800	Gotom.D01G067100
EVM_prediction_Ga01G0654	Gobar.A01G247900	Gobar.D01G061800	Godar.A01G068700	Godar.D01G069800	Gohir.A01G063200	Gohir.D01G049600	Gomus.A01G064700	Gomus.D01G067200	Gorai.D02G069500	Gotom.A01G076000	Gotom.D01G067300
EVM_prediction_Ga01G0655	Gobar.A01G247800	Gobar.D01G061900	Godar.A01G068800	Godar.D01G069900	Gohir.A01G063300	Gohir.D01G049700	Gomus.A01G064800	Gomus.D01G067300	Gorai.D02G069600	Gotom.A01G076100	Gotom.D01G067400
EVM_prediction_Ga01G0662	Gobar.A01G063200	Gobar.D01G062600	Godar.A01G069600	Godar.D01G070600	Gohir.A01G063925	Gohir.D01G050400	Gomus.A01G065500	Gomus.D01G068000	Gorai.D02G070300	Gotom.A01G076800	Gotom.D01G068000
EVM_prediction_Ga01G0663	Gobar.A01G063300	Gobar.D01G062700	Godar.A01G069700	Godar.D01G070700	Gohir.A01G063950	Gohir.D01G050500	Gomus.A01G065600	Gomus.D01G068100	Gorai.D02G070400	Gotom.A01G076900	Gotom.D01G068100
EVM_prediction_Ga01G0665	Gobar.A01G063500	Gobar.D01G062900	Godar.A01G069900	Godar.D01G070900	Gohir.A01G064000	Gohir.D01G050700	Gomus.A01G065800	Gomus.D01G068300	Gorai.D02G070600	Gotom.A01G077100	Gotom.D01G068300
EVM_prediction_Ga01G0666	Gobar.A01G063600	Gobar.D01G063000	Godar.A01G070000	Godar.D01G071000	Gohir.A01G064050	Gohir.D01G050825	Gomus.A01G065900	Gomus.D01G068400	Gorai.D02G070700	Gotom.A01G077200	Gotom.D01G068400
EVM_prediction_Ga01G0667	Gobar.A01G064000	Gobar.D01G063100	Godar.A01G070500	Godar.D01G071100	Gohir.A01G064160	Gohir.D01G050950	Gomus.A01G066300	Gomus.D01G068500	Gorai.D02G070800	Gotom.A01G077600	Gotom.D01G068500
EVM_prediction_Ga01G0668	Gobar.A01G063900	Gobar.D01G063200	Godar.A01G070400	Godar.D01G071200	Gohir.A01G064140	Gohir.D01G051075	Gomus.A01G066200	Gomus.D01G068600	Gorai.D02G070900	Gotom.A01G077500	Gotom.D01G068600
EVM_prediction_Ga01G0669	Gobar.A01G063800	Gobar.D01G063300	Godar.A01G070300	Godar.D01G071300	Gohir.A01G064120	Gohir.D01G051200	Gomus.A01G066100	Gomus.D01G068700	Gorai.D02G071000	Gotom.A01G077400	Gotom.D01G068700
EVM_prediction_Ga01G0681	Gobar.A01G064600	Gobar.D01G064700	Godar.A01G071100	Godar.D01G073000	Gohir.A01G064600	Gohir.D01G051700	Gomus.A01G066800	Gomus.D01G070100	Gorai.D02G071600	Gotom.A01G078000	Gotom.D01G070100
EVM_prediction_Ga01G0682	Gobar.A01G064700	Gobar.D01G064800	Godar.A01G071200	Godar.D01G073100	Gohir.A01G064700	Gohir.D01G051800	Gomus.A01G066900	Gomus.D01G070200	Gorai.D02G071700	Gotom.A01G078100	Gotom.D01G070200
EVM_prediction_Ga01G0683	Gobar.A01G064800	Gobar.D01G064900	Godar.A01G071300	Godar.D01G073300	Gohir.A01G064800	Gohir.D01G051900	Gomus.A01G067000	Gomus.D01G070300	Gorai.D02G071800	Gotom.A01G078200	Gotom.D01G070300
EVM_prediction_Ga01G0688	Gobar.A01G065100	Gobar.D01G065600	Godar.A01G071700	Godar.D01G073800	Gohir.A01G065000	Gohir.D01G052400	Gomus.A01G067300	Gomus.D01G071000	Gorai.D02G072200	Gotom.A01G078600	Gotom.D01G070900
EVM_prediction_Ga01G0689	Gobar.A01G065200	Gobar.D01G065700	Godar.A01G071800	Godar.D01G073900	Gohir.A01G065100	Gohir.D01G052500	Gomus.A01G067400	Gomus.D01G071100	Gorai.D02G072300	Gotom.A01G078700	Gotom.D01G071000
EVM_prediction_Ga01G0691	Gobar.A01G065400	Gobar.D01G065900	Godar.A01G072000	Godar.D01G074100	Gohir.A01G065300	Gohir.D01G052700	Gomus.A01G067500	Gomus.D01G071300	Gorai.D02G072500	Gotom.A01G078900	Gotom.D01G071200
EVM_prediction_Ga01G0692	Gobar.A01G065500	Gobar.D01G066000	Godar.A01G072100	Godar.D01G074200	Gohir.A01G065400	Gohir.D01G052800	Gomus.A01G067600	Gomus.D01G071400	Gorai.D02G072600	Gotom.A01G079000	Gotom.D01G071300
EVM_prediction_Ga01G0693	Gobar.A01G065600	Gobar.D01G066200	Godar.A01G072200	Godar.D01G074300	Gohir.A01G065500	Gohir.D01G052900	Gomus.A01G067700	Gomus.D01G071500	Gorai.D02G072700	Gotom.A01G079100	Gotom.D01G071400
EVM_prediction_Ga01G0694	Gobar.A01G065700	Gobar.D01G066300	Godar.A01G072300	Godar.D01G074400	Gohir.A01G065600	Gohir.D01G053000	Gomus.A01G067800	Gomus.D01G071600	Gorai.D02G072800	Gotom.A01G079200	Gotom.D01G071500
EVM_prediction_Ga01G0696	Gobar.A01G066000	Gobar.D01G066500	Godar.A01G072500	Godar.D01G074600	Gohir.A01G065900	Gohir.D01G053200	Gomus.A01G068100	Gomus.D01G071900	Gorai.D02G073000	Gotom.A01G079500	Gotom.D01G071700
EVM_prediction_Ga01G0702	Gobar.A01G066200	Gobar.D01G066700	Godar.A01G072700	Godar.D01G074800	Gohir.A01G066100	Gohir.D01G053400	Gomus.A01G068300	Gomus.D01G072100	Gorai.D02G073100	Gotom.A01G079600	Gotom.D01G071900
EVM_prediction_Ga01G0705	Gobar.A01G066500	Gobar.D01G067000	Godar.A01G072900	Godar.D01G075000	Gohir.A01G066300	Gohir.D01G053600	Gomus.A01G068600	Gomus.D01G072400	Gorai.D02G073400	Gotom.A01G079900	Gotom.D01G072100
EVM_prediction_Ga01G0706	Gobar.A01G066600	Gobar.D01G067100	Godar.A01G073000	Godar.D01G075100	Gohir.A01G066400	Gohir.D01G053700	Gomus.A01G068700	Gomus.D01G072500	Gorai.D02G073500	Gotom.A01G080000	Gotom.D01G072200
EVM_prediction_Ga01G0707	Gobar.A01G066700	Gobar.D01G067200	Godar.A01G073100	Godar.D01G075200	Gohir.A01G066500	Gohir.D01G053800	Gomus.A01G068800	Gomus.D01G072600	Gorai.D02G073600	Gotom.A01G080100	Gotom.D01G072400
EVM_prediction_Ga01G0709	Gobar.A01G066900	Gobar.D01G067400	Godar.A01G073400	Godar.D01G075400	Gohir.A01G066800	Gohir.D01G054000	Gomus.A01G069000	Gomus.D01G072800	Gorai.D02G073800	Gotom.A01G080400	Gotom.D01G072600
EVM_prediction_Ga01G0710	Gobar.A01G067000	Gobar.D01G067500	Godar.A01G073500	Godar.D01G075500	Gohir.A01G066900	Gohir.D01G054100	Gomus.A01G069100	Gomus.D01G072900	Gorai.D02G073900	Gotom.A01G080500	Gotom.D01G072700
EVM_prediction_Ga01G0712	Gobar.A01G067200	Gobar.D01G067700	Godar.A01G073800	Godar.D01G075700	Gohir.A01G067050	Gohir.D01G054266	Gomus.A01G069300	Gomus.D01G073100	Gorai.D02G074100	Gotom.A01G080700	Gotom.D01G073000
EVM_prediction_Ga01G0714	Gobar.A01G067400	Gobar.D01G067900	Godar.A01G074000	Godar.D01G075900	Gohir.A01G067200	Gohir.D01G054400	Gomus.A01G069500	Gomus.D01G073300	Gorai.D02G074300	Gotom.A01G080900	Gotom.D01G073300
EVM_prediction_Ga01G0716	Gobar.A01G067600	Gobar.D01G068100	Godar.A01G074300	Godar.D01G076100	Gohir.A01G067400	Gohir.D01G054600	Gomus.A01G069700	Gomus.D01G073500	Gorai.D02G074500	Gotom.A01G081100	Gotom.D01G073500
EVM_prediction_Ga01G0719	Gobar.A01G067900	Gobar.D01G068200	Godar.A01G074700	Godar.D01G076300	Gohir.A01G067500	Gohir.D01G054800	Gomus.A01G069800	Gomus.D01G073600	Gorai.D02G074700	Gotom.A01G081200	Gotom.D01G073700
EVM_prediction_Ga01G0720	Gobar.A01G068000	Gobar.D01G068300	Godar.A01G074800	Godar.D01G076400	Gohir.A01G067600	Gohir.D01G054900	Gomus.A01G069900	Gomus.D01G073700	Gorai.D02G074800	Gotom.A01G081300	Gotom.D01G073800
EVM_prediction_Ga01G0725	Gobar.A01G068700	Gobar.D01G069200	Godar.A01G075600	Godar.D01G077200	Gohir.A01G068300	Gohir.D01G055600	Gomus.A01G070700	Gomus.D01G074600	Gorai.D02G075700	Gotom.A01G082100	Gotom.D01G074600
EVM_prediction_Ga01G0726	Gobar.A01G068800	Gobar.D01G069300	Godar.A01G075800	Godar.D01G077300	Gohir.A01G068400	Gohir.D01G055700	Gomus.A01G070800	Gomus.D01G074700	Gorai.D02G075800	Gotom.A01G082200	Gotom.D01G074700
EVM_prediction_Ga01G0728	Gobar.A01G069100	Gobar.D01G069500	Godar.A01G076100	Godar.D01G077500	Gohir.A01G068600	Gohir.D01G055900	Gomus.A01G071000	Gomus.D01G074900	Gorai.D02G076000	Gotom.A01G082400	Gotom.D01G074900
EVM_prediction_Ga01G0730	Gobar.A01G069300	Gobar.D01G069900	Godar.A01G076400	Godar.D01G077800	Gohir.A01G068800	Gohir.D01G056200	Gomus.A01G071300	Gomus.D01G075300	Gorai.D02G076300	Gotom.A01G082600	Gotom.D01G075200
EVM_prediction_Ga01G0732	Gobar.A01G069500	Gobar.D01G070300	Godar.A01G076600	Godar.D01G078100	Gohir.A01G069000	Gohir.D01G056500	Gomus.A01G071500	Gomus.D01G075700	Gorai.D02G076600	Gotom.A01G082800	Gotom.D01G075700
EVM_prediction_Ga01G0733	Gobar.A01G069600	Gobar.D01G070400	Godar.A01G076700	Godar.D01G078200	Gohir.A01G069100	Gohir.D01G056600	Gomus.A01G071600	Gomus.D01G075800	Gorai.D02G076700	Gotom.A01G082900	Gotom.D01G075800
EVM_prediction_Ga01G0734	Gobar.A01G069700	Gobar.D01G070500	Godar.A01G076800	Godar.D01G078300	Gohir.A01G069200	Gohir.D01G056700	Gomus.A01G071700	Gomus.D01G076000	Gorai.D02G076800	Gotom.A01G083000	Gotom.D01G075900
EVM_prediction_Ga01G0735	Gobar.A01G069800	Gobar.D01G070600	Godar.A01G076900	Godar.D01G078400	Gohir.A01G069300	Gohir.D01G056800	Gomus.A01G071800	Gomus.D01G076100	Gorai.D02G076900	Gotom.A01G083100	Gotom.D01G076000
EVM_prediction_Ga01G0736	Gobar.A01G069900	Gobar.D01G070700	Godar.A01G077000	Godar.D01G078500	Gohir.A01G069400	Gohir.D01G056825	Gomus.A01G071900	Gomus.D01G076200	Gorai.D02G077000	Gotom.A01G083200	Gotom.D01G076100
EVM_prediction_Ga01G0738	Gobar.A01G070000	Gobar.D01G070800	Godar.A01G077100	Godar.D01G078600	Gohir.A01G069500	Gohir.D01G056850	Gomus.A01G072000	Gomus.D01G076300	Gorai.D02G077100	Gotom.A01G083300	Gotom.D01G076200
EVM_prediction_Ga01G0742	Gobar.A01G070300	Gobar.D01G071200	Godar.A01G077400	Godar.D01G079000	Gohir.A01G069800	Gohir.D01G057000	Gomus.A01G072300	Gomus.D01G076600	Gorai.D02G077400	Gotom.A01G083600	Gotom.D01G076400
EVM_prediction_Ga01G0743	Gobar.A01G070400	Gobar.D01G071300	Godar.A01G077500	Godar.D01G079100	Gohir.A01G069900	Gohir.D01G057100	Gomus.A01G072400	Gomus.D01G076700	Gorai.D02G077500	Gotom.A01G083700	Gotom.D01G076500
EVM_prediction_Ga01G0744	Gobar.A01G070500	Gobar.D01G071400	Godar.A01G077600	Godar.D01G079200	Gohir.A01G070000	Gohir.D01G057200	Gomus.A01G072500	Gomus.D01G076800	Gorai.D02G077600	Gotom.A01G083800	Gotom.D01G076600
EVM_prediction_Ga01G0747	Gobar.A01G070800	Gobar.D01G071900	Godar.A01G077900	Godar.D01G079700	Gohir.A01G070300	Gohir.D01G057600	Gomus.A01G072900	Gomus.D01G077300	Gorai.D02G078000	Gotom.A01G084000	Gotom.D01G077000
EVM_prediction_Ga01G0749	Gobar.A01G070900	Gobar.D01G072100	Godar.A01G078000	Godar.D01G079900	Gohir.A01G070400	Gohir.D01G057800	Gomus.A01G073000	Gomus.D01G077500	Gorai.D02G078200	Gotom.A01G084100	Gotom.D01G077200
EVM_prediction_Ga01G0754	Gobar.A01G071400	Gobar.D01G072600	Godar.A01G078600	Godar.D01G080200	Gohir.A01G070900	Gohir.D01G057933	Gomus.A01G073500	Gomus.D01G077800	Gorai.D02G078700	Gotom.A01G084700	Gotom.D01G077700
EVM_prediction_Ga01G0765	Gobar.A01G072200	Gobar.D01G073000	Godar.A01G079400	Godar.D01G080800	Gohir.A01G071300	Gohir.D01G058200	Gomus.A01G074200	Gomus.D01G078300	Gorai.D02G079000	Gotom.A01G085400	Gotom.D01G078200
EVM_prediction_Ga01G0766	Gobar.A01G072300	Gobar.D01G073100	Godar.A01G079500	Godar.D01G080900	Gohir.A01G071400	Gohir.D01G058300	Gomus.A01G074300	Gomus.D01G078400	Gorai.D02G079100	Gotom.A01G085500	Gotom.D01G078300
EVM_prediction_Ga01G0767	Gobar.A01G072400	Gobar.D01G073200	Godar.A01G079600	Godar.D01G081000	Gohir.A01G071500	Gohir.D01G058400	Gomus.A01G074400	Gomus.D01G078500	Gorai.D02G079200	Gotom.A01G085600	Gotom.D01G078400
EVM_prediction_Ga01G0768	Gobar.A01G072600	Gobar.D01G073400	Godar.A01G079800	Godar.D01G081200	Gohir.A01G071600	Gohir.D01G058500	Gomus.A01G074600	Gomus.D01G078600	Gorai.D02G079300	Gotom.A01G085800	Gotom.D01G078600
EVM_prediction_Ga01G0770	Gobar.A01G072700	Gobar.D01G073600	Godar.A01G079900	Godar.D01G081400	Gohir.A01G071700	Gohir.D01G058600	Gomus.A01G074700	Gomus.D01G078900	Gorai.D02G079500	Gotom.A01G085900	Gotom.D01G078900
EVM_prediction_Ga01G0771	Gobar.A01G072800	Gobar.D01G073700	Godar.A01G080000	Godar.D01G081500	Gohir.A01G071800	Gohir.D01G058700	Gomus.A01G074800	Gomus.D01G079000	Gorai.D02G079600	Gotom.A01G086100	Gotom.D01G079000
EVM_prediction_Ga01G0773	Gobar.A01G072900	Gobar.D01G073800	Godar.A01G080100	Godar.D01G081600	Gohir.A01G072000	Gohir.D01G058800	Gomus.A01G074900	Gomus.D01G079100	Gorai.D02G079700	Gotom.A01G086200	Gotom.D01G079100
EVM_prediction_Ga01G0774	Gobar.A01G073000	Gobar.D01G074000	Godar.A01G080200	Godar.D01G081900	Gohir.A01G072100	Gohir.D01G058900	Gomus.A01G075000	Gomus.D01G079200	Gorai.D02G079900	Gotom.A01G086300	Gotom.D01G079300
EVM_prediction_Ga01G0777	Gobar.A01G073300	Gobar.D01G074200	Godar.A01G080500	Godar.D01G082100	Gohir.A01G072300	Gohir.D01G059100	Gomus.A01G075200	Gomus.D01G079400	Gorai.D02G080100	Gotom.A01G086500	Gotom.D01G079500
EVM_prediction_Ga01G0782	Gobar.A01G073800	Gobar.D01G074500	Godar.A01G081100	Godar.D01G082400	Gohir.A01G072800	Gohir.D01G059400	Gomus.A01G075600	Gomus.D01G079700	Gorai.D02G080600	Gotom.A01G087200	Gotom.D01G079900
EVM_prediction_Ga01G0783	Gobar.A01G073900	Gobar.D01G074600	Godar.A01G081200	Godar.D01G082500	Gohir.A01G072900	Gohir.D01G059500	Gomus.A01G075700	Gomus.D01G079800	Gorai.D02G080700	Gotom.A01G087300	Gotom.D01G080000
EVM_prediction_Ga01G0784	Gobar.A01G074000	Gobar.D01G074700	Godar.A01G081300	Godar.D01G082600	Gohir.A01G073000	Gohir.D01G059600	Gomus.A01G075800	Gomus.D01G079900	Gorai.D02G080800	Gotom.A01G087400	Gotom.D01G080100
EVM_prediction_Ga01G0788	Gobar.A01G074400	Gobar.D01G075100	Godar.A01G081700	Godar.D01G083000	Gohir.A01G073400	Gohir.D01G060000	Gomus.A01G076200	Gomus.D01G080400	Gorai.D02G081400	Gotom.A01G087800	Gotom.D01G080500
EVM_prediction_Ga01G0790	Gobar.A01G074500	Gobar.D01G075200	Godar.A01G081800	Godar.D01G083100	Gohir.A01G073500	Gohir.D01G060100	Gomus.A01G076300	Gomus.D01G080500	Gorai.D02G081500	Gotom.A01G087900	Gotom.D01G080600
EVM_prediction_Ga01G0791	Gobar.A01G074600	Gobar.D01G075300	Godar.A01G081900	Godar.D01G083200	Gohir.A01G073600	Gohir.D01G060200	Gomus.A01G076400	Gomus.D01G080600	Gorai.D02G081600	Gotom.A01G088000	Gotom.D01G080700
EVM_prediction_Ga01G0792	Gobar.A01G074700	Gobar.D01G075400	Godar.A01G082000	Godar.D01G083300	Gohir.A01G073700	Gohir.D01G060300	Gomus.A01G076500	Gomus.D01G080700	Gorai.D02G081700	Gotom.A01G088100	Gotom.D01G080800
EVM_prediction_Ga01G0793	Gobar.A01G074900	Gobar.D01G075500	Godar.A01G082200	Godar.D01G083400	Gohir.A01G073900	Gohir.D01G060400	Gomus.A01G076700	Gomus.D01G080800	Gorai.D02G081800	Gotom.A01G088300	Gotom.D01G080900
EVM_prediction_Ga01G0794	Gobar.A01G075000	Gobar.D01G075600	Godar.A01G082300	Godar.D01G083500	Gohir.A01G074000	Gohir.D01G060500	Gomus.A01G076800	Gomus.D01G080900	Gorai.D02G081900	Gotom.A01G088400	Gotom.D01G081000
EVM_prediction_Ga01G0795	Gobar.A01G075100	Gobar.D01G075700	Godar.A01G082400	Godar.D01G083600	Gohir.A01G074100	Gohir.D01G060600	Gomus.A01G076900	Gomus.D01G081000	Gorai.D02G082000	Gotom.A01G088500	Gotom.D01G081100
EVM_prediction_Ga01G0796	Gobar.A01G075200	Gobar.D01G075800	Godar.A01G082500	Godar.D01G083700	Gohir.A01G074200	Gohir.D01G060700	Gomus.A01G077000	Gomus.D01G081100	Gorai.D02G082100	Gotom.A01G088600	Gotom.D01G081200
EVM_prediction_Ga01G0797	Gobar.A01G075300	Gobar.D01G075900	Godar.A01G082600	Godar.D01G083800	Gohir.A01G074300	Gohir.D01G060800	Gomus.A01G077100	Gomus.D01G081200	Gorai.D02G082200	Gotom.A01G088700	Gotom.D01G081300
EVM_prediction_Ga01G0798	Gobar.A01G075400	Gobar.D01G076200	Godar.A01G082700	Godar.D01G084100	Gohir.A01G074400	Gohir.D01G060900	Gomus.A01G077200	Gomus.D01G081400	Gorai.D02G082300	Gotom.A01G088800	Gotom.D01G081600
EVM_prediction_Ga01G0802	Gobar.A01G075700	Gobar.D01G076500	Godar.A01G083000	Godar.D01G084500	Gohir.A01G074600	Gohir.D01G061200	Gomus.A01G077400	Gomus.D01G081700	Gorai.D02G082600	Gotom.A01G089000	Gotom.D01G082000
EVM_prediction_Ga01G0803	Gobar.A01G075900	Gobar.D01G076600	Godar.A01G083200	Godar.D01G084600	Gohir.A01G074800	Gohir.D01G061300	Gomus.A01G077600	Gomus.D01G081800	Gorai.D02G082700	Gotom.A01G089200	Gotom.D01G082100
EVM_prediction_Ga01G0804	Gobar.A01G076000	Gobar.D01G076700	Godar.A01G083300	Godar.D01G084700	Gohir.A01G074900	Gohir.D01G061400	Gomus.A01G077700	Gomus.D01G081900	Gorai.D02G082800	Gotom.A01G089300	Gotom.D01G082200
EVM_prediction_Ga01G0808	Gobar.A01G076300	Gobar.D01G077100	Godar.A01G083800	Godar.D01G085200	Gohir.A01G075200	Gohir.D01G062500	Gomus.A01G078300	Gomus.D01G082400	Gorai.D02G083200	Gotom.A01G089800	Gotom.D01G082600
EVM_prediction_Ga01G0810	Gobar.A01G076500	Gobar.D01G077300	Godar.A01G084000	Godar.D01G085400	Gohir.A01G075400	Gohir.D01G062700	Gomus.A01G078500	Gomus.D01G082600	Gorai.D02G083400	Gotom.A01G090000	Gotom.D01G082800
EVM_prediction_Ga01G0811	Gobar.A01G076600	Gobar.D01G077400	Godar.A01G084100	Godar.D01G085700	Gohir.A01G075500	Gohir.D01G062800	Gomus.A01G078700	Gomus.D01G082700	Gorai.D02G083500	Gotom.A01G090200	Gotom.D01G082900
EVM_prediction_Ga01G0813	Gobar.A01G076800	Gobar.D01G077600	Godar.A01G084300	Godar.D01G085900	Gohir.A01G075700	Gohir.D01G063000	Gomus.A01G078900	Gomus.D01G082900	Gorai.D02G083700	Gotom.A01G090400	Gotom.D01G083100
EVM_prediction_Ga01G0814	Gobar.A01G076900	Gobar.D01G077700	Godar.A01G084400	Godar.D01G086000	Gohir.A01G075800	Gohir.D01G063100	Gomus.A01G079000	Gomus.D01G083000	Gorai.D02G083800	Gotom.A01G090500	Gotom.D01G083200
EVM_prediction_Ga01G0815	Gobar.A01G077000	Gobar.D01G077800	Godar.A01G084500	Godar.D01G086100	Gohir.A01G075900	Gohir.D01G063200	Gomus.A01G079100	Gomus.D01G083100	Gorai.D02G083900	Gotom.A01G090600	Gotom.D01G083300
EVM_prediction_Ga01G0817	Gobar.A01G077200	Gobar.D01G077900	Godar.A01G084700	Godar.D01G086300	Gohir.A01G076000	Gohir.D01G063400	Gomus.A01G079300	Gomus.D01G083300	Gorai.D02G084000	Gotom.A01G090800	Gotom.D01G083500
EVM_prediction_Ga01G0818	Gobar.A01G077300	Gobar.D01G078000	Godar.A01G084800	Godar.D01G086500	Gohir.A01G076100	Gohir.D01G063600	Gomus.A01G079400	Gomus.D01G083500	Gorai.D02G084100	Gotom.A01G090900	Gotom.D01G083700
EVM_prediction_Ga01G0820	Gobar.A01G077500	Gobar.D01G078200	Godar.A01G085000	Godar.D01G086700	Gohir.A01G076300	Gohir.D01G063800	Gomus.A01G079600	Gomus.D01G083700	Gorai.D02G084300	Gotom.A01G091100	Gotom.D01G083900
EVM_prediction_Ga01G0827	Gobar.A01G078100	Gobar.D01G079100	Godar.A01G085800	Godar.D01G088100	Gohir.A01G076800	Gohir.D01G064300	Gomus.A01G081000	Gomus.D01G084600	Gorai.D02G085200	Gotom.A01G092400	Gotom.D01G085000
EVM_prediction_Ga01G0828	Gobar.A01G078200	Gobar.D01G079200	Godar.A01G085900	Godar.D01G088200	Gohir.A01G076900	Gohir.D01G064400	Gomus.A01G081100	Gomus.D01G084700	Gorai.D02G085300	Gotom.A01G092500	Gotom.D01G085100
EVM_prediction_Ga01G0829	Gobar.A01G078300	Gobar.D01G079300	Godar.A01G086000	Godar.D01G088300	Gohir.A01G077000	Gohir.D01G064500	Gomus.A01G081200	Gomus.D01G084800	Gorai.D02G085400	Gotom.A01G092600	Gotom.D01G085200
EVM_prediction_Ga01G0832	Gobar.A01G078600	Gobar.D01G079600	Godar.A01G086300	Godar.D01G088600	Gohir.A01G077300	Gohir.D01G064800	Gomus.A01G081500	Gomus.D01G085100	Gorai.D02G085700	Gotom.A01G092900	Gotom.D01G085500
EVM_prediction_Ga01G0835	Gobar.A01G078800	Gobar.D01G079800	Godar.A01G086500	Godar.D01G088800	Gohir.A01G077400	Gohir.D01G064900	Gomus.A01G081800	Gomus.D01G085300	Gorai.D02G086000	Gotom.A01G093000	Gotom.D01G085800
EVM_prediction_Ga01G0837	Gobar.A01G079000	Gobar.D01G080200	Godar.A01G086900	Godar.D01G089300	Gohir.A01G077700	Gohir.D01G064975	Gomus.A01G082100	Gomus.D01G085700	Gorai.D02G086500	Gotom.A01G093300	Gotom.D01G086400
EVM_prediction_Ga01G0839	Gobar.A01G079100	Gobar.D01G080300	Godar.A01G087000	Godar.D01G089400	Gohir.A01G077900	Gohir.D01G065000	Gomus.A01G082200	Gomus.D01G085800	Gorai.D02G086700	Gotom.A01G093400	Gotom.D01G086500
EVM_prediction_Ga01G0841	Gobar.A01G079400	Gobar.D01G080600	Godar.A01G087300	Godar.D01G089800	Gohir.A01G078100	Gohir.D01G065200	Gomus.A01G082500	Gomus.D01G086100	Gorai.D02G086900	Gotom.A01G093700	Gotom.D01G086700
EVM_prediction_Ga01G0845	Gobar.A01G079600	Gobar.D01G080900	Godar.A01G087500	Godar.D01G090100	Gohir.A01G078400	Gohir.D01G065400	Gomus.A01G082700	Gomus.D01G086400	Gorai.D02G087300	Gotom.A01G094000	Gotom.D01G086900
EVM_prediction_Ga01G0848	Gobar.A01G079800	Gobar.D01G081300	Godar.A01G087800	Godar.D01G090400	Gohir.A01G078600	Gohir.D01G065700	Gomus.A01G082900	Gomus.D01G086600	Gorai.D02G087600	Gotom.A01G094200	Gotom.D01G087200
EVM_prediction_Ga01G0849	Gobar.A01G079900	Gobar.D01G081400	Godar.A01G087900	Godar.D01G090500	Gohir.A01G078700	Gohir.D01G065800	Gomus.A01G083000	Gomus.D01G086700	Gorai.D02G087700	Gotom.A01G094300	Gotom.D01G087300
EVM_prediction_Ga01G0850	Gobar.A01G080000	Gobar.D01G081500	Godar.A01G088000	Godar.D01G090600	Gohir.A01G078800	Gohir.D01G065900	Gomus.A01G083100	Gomus.D01G086800	Gorai.D02G087800	Gotom.A01G094400	Gotom.D01G087400
EVM_prediction_Ga01G0851	Gobar.A01G080100	Gobar.D01G081600	Godar.A01G088100	Godar.D01G090700	Gohir.A01G078900	Gohir.D01G066000	Gomus.A01G083200	Gomus.D01G086900	Gorai.D02G087900	Gotom.A01G094500	Gotom.D01G087500
EVM_prediction_Ga01G0853	Gobar.A01G080300	Gobar.D01G081800	Godar.A01G088300	Godar.D01G090900	Gohir.A01G079100	Gohir.D01G066200	Gomus.A01G083400	Gomus.D01G087100	Gorai.D02G088100	Gotom.A01G094700	Gotom.D01G087700
EVM_prediction_Ga01G0855	Gobar.A01G080400	Gobar.D01G081900	Godar.A01G088400	Godar.D01G091000	Gohir.A01G079200	Gohir.D01G066300	Gomus.A01G083500	Gomus.D01G087200	Gorai.D02G088200	Gotom.A01G094900	Gotom.D01G087800
EVM_prediction_Ga01G0858	Gobar.A01G080700	Gobar.D01G082100	Godar.A01G088800	Godar.D01G091300	Gohir.A01G079500	Gohir.D01G066500	Gomus.A01G083900	Gomus.D01G087500	Gorai.D02G088500	Gotom.A01G095400	Gotom.D01G088100
EVM_prediction_Ga01G0860	Gobar.A01G080800	Gobar.D01G082300	Godar.A01G088900	Godar.D01G091600	Gohir.A01G079600	Gohir.D01G066801	Gomus.A01G084000	Gomus.D01G087800	Gorai.D02G088700	Gotom.A01G095500	Gotom.D01G088400
EVM_prediction_Ga01G0862	Gobar.A01G081100	Gobar.D01G082600	Godar.A01G089200	Godar.D01G091900	Gohir.A01G079900	Gohir.D01G067100	Gomus.A01G084300	Gomus.D01G088100	Gorai.D02G089000	Gotom.A01G095800	Gotom.D01G088700
EVM_prediction_Ga01G0863	Gobar.A01G081200	Gobar.D01G082700	Godar.A01G089300	Godar.D01G092000	Gohir.A01G080000	Gohir.D01G067200	Gomus.A01G084400	Gomus.D01G088200	Gorai.D02G089100	Gotom.A01G095900	Gotom.D01G088800
EVM_prediction_Ga01G0864	Gobar.A01G081300	Gobar.D01G082800	Godar.A01G089400	Godar.D01G092100	Gohir.A01G080100	Gohir.D01G067300	Gomus.A01G084500	Gomus.D01G088300	Gorai.D02G089200	Gotom.A01G096000	Gotom.D01G088900
EVM_prediction_Ga01G0866	Gobar.A01G081500	Gobar.D01G083000	Godar.A01G089600	Godar.D01G092300	Gohir.A01G080300	Gohir.D01G067500	Gomus.A01G084700	Gomus.D01G088500	Gorai.D02G089400	Gotom.A01G096200	Gotom.D01G089100
EVM_prediction_Ga01G0867	Gobar.A01G081600	Gobar.D01G083100	Godar.A01G089700	Godar.D01G092400	Gohir.A01G080400	Gohir.D01G067600	Gomus.A01G084800	Gomus.D01G088600	Gorai.D02G089500	Gotom.A01G096300	Gotom.D01G089200
EVM_prediction_Ga01G0869	Gobar.A01G081800	Gobar.D01G083200	Godar.A01G089900	Godar.D01G092500	Gohir.A01G080600	Gohir.D01G067800	Gomus.A01G085000	Gomus.D01G088800	Gorai.D02G089700	Gotom.A01G096500	Gotom.D01G089400
EVM_prediction_Ga01G0871	Gobar.A01G082000	Gobar.D01G083400	Godar.A01G090100	Godar.D01G092700	Gohir.A01G080700	Gohir.D01G067900	Gomus.A01G085200	Gomus.D01G089000	Gorai.D02G089900	Gotom.A01G096700	Gotom.D01G089600
EVM_prediction_Ga01G0873	Gobar.A01G082200	Gobar.D01G083600	Godar.A01G090200	Godar.D01G092800	Gohir.A01G080900	Gohir.D01G068100	Gomus.A01G085400	Gomus.D01G089300	Gorai.D02G090100	Gotom.A01G096900	Gotom.D01G089800
EVM_prediction_Ga01G0874	Gobar.A01G082300	Gobar.D01G083700	Godar.A01G090400	Godar.D01G093000	Gohir.A01G081100	Gohir.D01G068200	Gomus.A01G085500	Gomus.D01G089400	Gorai.D02G090200	Gotom.A01G097100	Gotom.D01G090000
EVM_prediction_Ga01G0875	Gobar.A01G082400	Gobar.D01G083800	Godar.A01G090500	Godar.D01G093100	Gohir.A01G081200	Gohir.D01G068300	Gomus.A01G085600	Gomus.D01G089500	Gorai.D02G090300	Gotom.A01G097300	Gotom.D01G090100
EVM_prediction_Ga01G0876	Gobar.A01G082500	Gobar.D01G083900	Godar.A01G090600	Godar.D01G093200	Gohir.A01G081300	Gohir.D01G068400	Gomus.A01G085700	Gomus.D01G089600	Gorai.D02G090400	Gotom.A01G097400	Gotom.D01G090200
EVM_prediction_Ga01G0883	Gobar.A01G083100	Gobar.D01G084300	Godar.A01G091100	Godar.D01G093700	Gohir.A01G082300	Gohir.D01G068900	Gomus.A01G086200	Gomus.D01G090200	Gorai.D02G091100	Gotom.A01G098200	Gotom.D01G090800
EVM_prediction_Ga01G0884	Gobar.A01G083300	Gobar.D01G085000	Godar.A01G091300	Godar.D01G093900	Gohir.A01G082400	Gohir.D01G069000	Gomus.A01G086300	Gomus.D01G090400	Gorai.D02G091300	Gotom.A01G098300	Gotom.D01G091000
EVM_prediction_Ga01G0885	Gobar.A01G083400	Gobar.D01G085100	Godar.A01G091400	Godar.D01G094000	Gohir.A01G082500	Gohir.D01G069100	Gomus.A01G086400	Gomus.D01G090500	Gorai.D02G091400	Gotom.A01G098400	Gotom.D01G091100
EVM_prediction_Ga01G0886	Gobar.A01G083500	Gobar.D01G085200	Godar.A01G091600	Godar.D01G094200	Gohir.A01G082600	Gohir.D01G069200	Gomus.A01G086500	Gomus.D01G090600	Gorai.D02G091500	Gotom.A01G098500	Gotom.D01G091200
EVM_prediction_Ga01G0887	Gobar.A01G083600	Gobar.D01G085400	Godar.A01G091700	Godar.D01G094400	Gohir.A01G082700	Gohir.D01G069400	Gomus.A01G086600	Gomus.D01G090800	Gorai.D02G091700	Gotom.A01G098600	Gotom.D01G091400
EVM_prediction_Ga01G0888	Gobar.A01G083700	Gobar.D01G085500	Godar.A01G091800	Godar.D01G094500	Gohir.A01G082800	Gohir.D01G069500	Gomus.A01G086700	Gomus.D01G090900	Gorai.D02G091800	Gotom.A01G098700	Gotom.D01G091500
EVM_prediction_Ga01G0891	Gobar.A01G084200	Gobar.D01G085800	Godar.A01G092300	Godar.D01G094800	Gohir.A01G083300	Gohir.D01G069800	Gomus.A01G087000	Gomus.D01G091200	Gorai.D02G092200	Gotom.A01G099200	Gotom.D01G091900
EVM_prediction_Ga01G0893	Gobar.A01G084400	Gobar.D01G086100	Godar.A01G092600	Godar.D01G095100	Gohir.A01G083500	Gohir.D01G070000	Gomus.A01G087300	Gomus.D01G091500	Gorai.D02G092500	Gotom.A01G099500	Gotom.D01G092200
EVM_prediction_Ga01G0894	Gobar.A01G084500	Gobar.D01G086200	Godar.A01G092700	Godar.D01G095200	Gohir.A01G083600	Gohir.D01G070100	Gomus.A01G087400	Gomus.D01G091600	Gorai.D02G092600	Gotom.A01G099600	Gotom.D01G092300
EVM_prediction_Ga01G0897	Gobar.A01G084700	Gobar.D01G086500	Godar.A01G092900	Godar.D01G095500	Gohir.A01G083900	Gohir.D01G070300	Gomus.A01G087600	Gomus.D01G091900	Gorai.D02G093000	Gotom.A01G099800	Gotom.D01G092600
EVM_prediction_Ga01G0898	Gobar.A01G084800	Gobar.D01G086600	Godar.A01G093000	Godar.D01G095600	Gohir.A01G084000	Gohir.D01G070400	Gomus.A01G087700	Gomus.D01G092000	Gorai.D02G093200	Gotom.A01G099900	Gotom.D01G092700
EVM_prediction_Ga01G0899	Gobar.A01G085000	Gobar.D01G086800	Godar.A01G093200	Godar.D01G095700	Gohir.A01G084200	Gohir.D01G070600	Gomus.A01G087900	Gomus.D01G092200	Gorai.D02G093300	Gotom.A01G100100	Gotom.D01G092900
EVM_prediction_Ga01G0901	Gobar.A01G085200	Gobar.D01G087000	Godar.A01G093400	Godar.D01G095900	Gohir.A01G084400	Gohir.D01G070800	Gomus.A01G088100	Gomus.D01G092400	Gorai.D02G093500	Gotom.A01G100300	Gotom.D01G093100
EVM_prediction_Ga01G0902	Gobar.A01G085300	Gobar.D01G087100	Godar.A01G093500	Godar.D01G096000	Gohir.A01G084500	Gohir.D01G070900	Gomus.A01G088200	Gomus.D01G092500	Gorai.D02G093600	Gotom.A01G100400	Gotom.D01G093200
EVM_prediction_Ga01G0904	Gobar.A01G085500	Gobar.D01G087300	Godar.A01G093700	Godar.D01G096200	Gohir.A01G084700	Gohir.D01G071100	Gomus.A01G088400	Gomus.D01G092700	Gorai.D02G093800	Gotom.A01G100600	Gotom.D01G093400
EVM_prediction_Ga01G0905	Gobar.A01G085600	Gobar.D01G087400	Godar.A01G093800	Godar.D01G096300	Gohir.A01G084800	Gohir.D01G071200	Gomus.A01G088500	Gomus.D01G092800	Gorai.D02G093900	Gotom.A01G100700	Gotom.D01G093500
EVM_prediction_Ga01G0906	Gobar.A01G085700	Gobar.D01G087500	Godar.A01G093900	Godar.D01G096400	Gohir.A01G084850	Gohir.D01G071250	Gomus.A01G088600	Gomus.D01G092900	Gorai.D02G094000	Gotom.A01G100800	Gotom.D01G093600
EVM_prediction_Ga01G0907	Gobar.A01G085800	Gobar.D01G087600	Godar.A01G094000	Godar.D01G096500	Gohir.A01G084900	Gohir.D01G071300	Gomus.A01G088700	Gomus.D01G093000	Gorai.D02G094100	Gotom.A01G100900	Gotom.D01G093700
EVM_prediction_Ga01G0910	Gobar.A01G086100	Gobar.D01G087900	Godar.A01G094300	Godar.D01G096800	Gohir.A01G085250	Gohir.D01G071600	Gomus.A01G089000	Gomus.D01G093300	Gorai.D02G094400	Gotom.A01G101300	Gotom.D01G094000
EVM_prediction_Ga01G0911	Gobar.A01G086200	Gobar.D01G088000	Godar.A01G094400	Godar.D01G096900	Gohir.A01G085300	Gohir.D01G071700	Gomus.A01G089100	Gomus.D01G093400	Gorai.D02G094500	Gotom.A01G101400	Gotom.D01G094100
EVM_prediction_Ga01G0912	Gobar.A01G086300	Gobar.D01G088100	Godar.A01G094500	Godar.D01G097000	Gohir.A01G085400	Gohir.D01G071800	Gomus.A01G089200	Gomus.D01G093500	Gorai.D02G094600	Gotom.A01G101500	Gotom.D01G094200
EVM_prediction_Ga01G0913	Gobar.A01G086400	Gobar.D01G088200	Godar.A01G094600	Godar.D01G097100	Gohir.A01G085500	Gohir.D01G071850	Gomus.A01G089300	Gomus.D01G093600	Gorai.D02G094700	Gotom.A01G101600	Gotom.D01G094300
EVM_prediction_Ga01G0914	Gobar.A01G086500	Gobar.D01G088300	Godar.A01G094700	Godar.D01G097200	Gohir.A01G085600	Gohir.D01G071900	Gomus.A01G089400	Gomus.D01G093700	Gorai.D02G094800	Gotom.A01G101700	Gotom.D01G094400
EVM_prediction_Ga01G0915	Gobar.A01G086600	Gobar.D01G088400	Godar.A01G094800	Godar.D01G097300	Gohir.A01G085700	Gohir.D01G072000	Gomus.A01G089500	Gomus.D01G093800	Gorai.D02G094900	Gotom.A01G101800	Gotom.D01G094500
EVM_prediction_Ga01G0917	Gobar.A01G086800	Gobar.D01G088700	Godar.A01G095000	Godar.D01G097600	Gohir.A01G085900	Gohir.D01G072200	Gomus.A01G089700	Gomus.D01G094100	Gorai.D02G095200	Gotom.A01G102000	Gotom.D01G094900
EVM_prediction_Ga01G0921	Gobar.A01G087200	Gobar.D01G089000	Godar.A01G095400	Godar.D01G097900	Gohir.A01G086301	Gohir.D01G072500	Gomus.A01G090000	Gomus.D01G094400	Gorai.D02G095500	Gotom.A01G102400	Gotom.D01G095200
EVM_prediction_Ga01G0924	Gobar.A01G087400	Gobar.D01G089200	Godar.A01G095600	Godar.D01G098100	Gohir.A01G086500	Gohir.D01G072700	Gomus.A01G090200	Gomus.D01G094600	Gorai.D02G095700	Gotom.A01G102600	Gotom.D01G095400
EVM_prediction_Ga01G0925	Gobar.A01G087500	Gobar.D01G089300	Godar.A01G095700	Godar.D01G098200	Gohir.A01G086600	Gohir.D01G072800	Gomus.A01G090300	Gomus.D01G094700	Gorai.D02G095800	Gotom.A01G102700	Gotom.D01G095500
EVM_prediction_Ga01G0926	Gobar.A01G087600	Gobar.D01G089400	Godar.A01G095800	Godar.D01G098300	Gohir.A01G086700	Gohir.D01G072900	Gomus.A01G090400	Gomus.D01G094800	Gorai.D02G095900	Gotom.A01G102800	Gotom.D01G095600
EVM_prediction_Ga01G0927	Gobar.A01G087700	Gobar.D01G089500	Godar.A01G095900	Godar.D01G098400	Gohir.A01G086800	Gohir.D01G073000	Gomus.A01G090500	Gomus.D01G094900	Gorai.D02G096000	Gotom.A01G102900	Gotom.D01G095700
EVM_prediction_Ga01G0928	Gobar.A01G087800	Gobar.D01G089600	Godar.A01G096000	Godar.D01G098500	Gohir.A01G086900	Gohir.D01G073100	Gomus.A01G090600	Gomus.D01G095000	Gorai.D02G096100	Gotom.A01G103000	Gotom.D01G095800
EVM_prediction_Ga01G0929	Gobar.A01G087900	Gobar.D01G089800	Godar.A01G096100	Godar.D01G098600	Gohir.A01G087000	Gohir.D01G073200	Gomus.A01G090700	Gomus.D01G095100	Gorai.D02G096200	Gotom.A01G103100	Gotom.D01G095900
EVM_prediction_Ga01G0930	Gobar.A01G088000	Gobar.D01G089900	Godar.A01G096200	Godar.D01G098700	Gohir.A01G087100	Gohir.D01G073300	Gomus.A01G090800	Gomus.D01G095200	Gorai.D02G096300	Gotom.A01G103200	Gotom.D01G096000
EVM_prediction_Ga01G0931	Gobar.A01G088100	Gobar.D01G090100	Godar.A01G096300	Godar.D01G099000	Gohir.A01G087200	Gohir.D01G073500	Gomus.A01G090900	Gomus.D01G095400	Gorai.D02G096400	Gotom.A01G103300	Gotom.D01G096300
EVM_prediction_Ga01G0932	Gobar.A01G088200	Gobar.D01G090200	Godar.A01G096400	Godar.D01G099100	Gohir.A01G087300	Gohir.D01G073600	Gomus.A01G091000	Gomus.D01G095500	Gorai.D02G096500	Gotom.A01G103400	Gotom.D01G096400
EVM_prediction_Ga01G0937	Gobar.A01G088900	Gobar.D01G090600	Godar.A01G097100	Godar.D01G099600	Gohir.A01G087700	Gohir.D01G074100	Gomus.A01G091600	Gomus.D01G096100	Gorai.D02G096900	Gotom.A01G104000	Gotom.D01G096900
EVM_prediction_Ga01G0939	Gobar.A01G089100	Gobar.D01G090800	Godar.A01G097300	Godar.D01G099800	Gohir.A01G087900	Gohir.D01G074300	Gomus.A01G091800	Gomus.D01G096300	Gorai.D02G097100	Gotom.A01G104200	Gotom.D01G097100
EVM_prediction_Ga01G0943	Gobar.A01G089400	Gobar.D01G091100	Godar.A01G097600	Godar.D01G100100	Gohir.A01G088300	Gohir.D01G074500	Gomus.A01G092100	Gomus.D01G096500	Gorai.D02G097300	Gotom.A01G104700	Gotom.D01G097300
EVM_prediction_Ga01G0945	Gobar.A01G089600	Gobar.D01G091200	Godar.A01G097800	Godar.D01G100300	Gohir.A01G088500	Gohir.D01G074700	Gomus.A01G092200	Gomus.D01G096700	Gorai.D02G097400	Gotom.A01G104900	Gotom.D01G097500
EVM_prediction_Ga01G0953	Gobar.A01G090400	Gobar.D01G092300	Godar.A01G098600	Godar.D01G101500	Gohir.A01G090000	Gohir.D01G075300	Gomus.A01G093100	Gomus.D01G097700	Gorai.D02G098500	Gotom.A01G105800	Gotom.D01G098400
EVM_prediction_Ga01G0954	Gobar.A01G090500	Gobar.D01G092400	Godar.A01G098700	Godar.D01G101600	Gohir.A01G090100	Gohir.D01G075400	Gomus.A01G093200	Gomus.D01G097800	Gorai.D02G098600	Gotom.A01G105900	Gotom.D01G098500
EVM_prediction_Ga01G0955	Gobar.A01G090600	Gobar.D01G092500	Godar.A01G098800	Godar.D01G101700	Gohir.A01G090200	Gohir.D01G075500	Gomus.A01G093300	Gomus.D01G097900	Gorai.D02G098700	Gotom.A01G106000	Gotom.D01G098600
EVM_prediction_Ga01G0957	Gobar.A01G090800	Gobar.D01G092800	Godar.A01G099000	Godar.D01G102000	Gohir.A01G090400	Gohir.D01G075700	Gomus.A01G093500	Gomus.D01G098100	Gorai.D02G098900	Gotom.A01G106200	Gotom.D01G098800
EVM_prediction_Ga01G0958	Gobar.A01G091000	Gobar.D01G093000	Godar.A01G099200	Godar.D01G102200	Gohir.A01G090600	Gohir.D01G075900	Gomus.A01G093700	Gomus.D01G098300	Gorai.D02G099100	Gotom.A01G106400	Gotom.D01G099000
EVM_prediction_Ga01G0959	Gobar.A01G091100	Gobar.D01G093100	Godar.A01G099300	Godar.D01G102300	Gohir.A01G090700	Gohir.D01G076000	Gomus.A01G093800	Gomus.D01G098400	Gorai.D02G099200	Gotom.A01G106500	Gotom.D01G099100
EVM_prediction_Ga01G0961	Gobar.A01G091200	Gobar.D01G093200	Godar.A01G099400	Godar.D01G102400	Gohir.A01G090800	Gohir.D01G076100	Gomus.A01G093900	Gomus.D01G098500	Gorai.D02G099300	Gotom.A01G106600	Gotom.D01G099200
EVM_prediction_Ga01G0962	Gobar.A01G091300	Gobar.D01G093300	Godar.A01G099500	Godar.D01G102500	Gohir.A01G090900	Gohir.D01G076200	Gomus.A01G094000	Gomus.D01G098600	Gorai.D02G099400	Gotom.A01G106700	Gotom.D01G099300
EVM_prediction_Ga01G0963	Gobar.A01G091400	Gobar.D01G093400	Godar.A01G099600	Godar.D01G102600	Gohir.A01G091000	Gohir.D01G076300	Gomus.A01G094100	Gomus.D01G098700	Gorai.D02G099500	Gotom.A01G106800	Gotom.D01G099400
EVM_prediction_Ga01G0964	Gobar.A01G091500	Gobar.D01G093600	Godar.A01G099700	Godar.D01G102900	Gohir.A01G091100	Gohir.D01G076400	Gomus.A01G094200	Gomus.D01G098800	Gorai.D02G099600	Gotom.A01G106900	Gotom.D01G099600
EVM_prediction_Ga01G0966	Gobar.A01G091600	Gobar.D01G093900	Godar.A01G099800	Godar.D01G103200	Gohir.A01G091200	Gohir.D01G076520	Gomus.A01G094400	Gomus.D01G099100	Gorai.D02G099900	Gotom.A01G107100	Gotom.D01G099900
EVM_prediction_Ga01G0967	Gobar.A01G091700	Gobar.D01G094000	Godar.A01G099900	Godar.D01G103300	Gohir.A01G091300	Gohir.D01G061600	Gomus.A01G094500	Gomus.D01G099200	Gorai.D02G100000	Gotom.A01G107200	Gotom.D01G100000
EVM_prediction_Ga01G0969	Gobar.A01G091900	Gobar.D01G094100	Godar.A01G100100	Godar.D01G103400	Gohir.A01G091400	Gohir.D01G061700	Gomus.A01G094700	Gomus.D01G099300	Gorai.D02G100100	Gotom.A01G107300	Gotom.D01G100100
EVM_prediction_Ga01G0973	Gobar.A01G092100	Gobar.D01G094300	Godar.A01G100400	Godar.D01G103600	Gohir.A01G091600	Gohir.D01G061800	Gomus.A01G095000	Gomus.D01G099500	Gorai.D02G100400	Gotom.A01G107600	Gotom.D01G100300
EVM_prediction_Ga01G0975	Gobar.A01G092200	Gobar.D01G094600	Godar.A01G100500	Godar.D01G103900	Gohir.A01G091700	Gohir.D01G061900	Gomus.A01G095100	Gomus.D01G099600	Gorai.D02G100500	Gotom.A01G107700	Gotom.D01G100400
EVM_prediction_Ga01G0976	Gobar.A01G092300	Gobar.D01G094700	Godar.A01G100600	Godar.D01G104000	Gohir.A01G091800	Gohir.D01G062000	Gomus.A01G095200	Gomus.D01G099700	Gorai.D02G100600	Gotom.A01G107800	Gotom.D01G100500
EVM_prediction_Ga01G0977	Gobar.A01G092400	Gobar.D01G094800	Godar.A01G100700	Godar.D01G104100	Gohir.A01G091900	Gohir.D01G062100	Gomus.A01G095300	Gomus.D01G099800	Gorai.D02G100700	Gotom.A01G107900	Gotom.D01G100600
EVM_prediction_Ga01G0978	Gobar.A01G092500	Gobar.D01G094900	Godar.A01G100800	Godar.D01G104200	Gohir.A01G092000	Gohir.D01G062200	Gomus.A01G095400	Gomus.D01G099900	Gorai.D02G100800	Gotom.A01G108000	Gotom.D01G100700
EVM_prediction_Ga01G0979	Gobar.A01G092700	Gobar.D01G095000	Godar.A01G101000	Godar.D01G104300	Gohir.A01G092100	Gohir.D01G062300	Gomus.A01G095600	Gomus.D01G100000	Gorai.D02G100900	Gotom.A01G108200	Gotom.D01G100800
EVM_prediction_Ga01G0983	Gobar.A01G093100	Gobar.D01G095300	Godar.A01G101300	Godar.D01G104600	Gohir.A01G092400	Gohir.D01G076800	Gomus.A01G095900	Gomus.D01G100300	Gorai.D02G101200	Gotom.A01G108500	Gotom.D01G101100
EVM_prediction_Ga01G0986	Gobar.A01G093500	Gobar.D01G095700	Godar.A01G101700	Godar.D01G105100	Gohir.A01G092800	Gohir.D01G077300	Gomus.A01G096400	Gomus.D01G100700	Gorai.D02G101800	Gotom.A01G108900	Gotom.D01G101500
EVM_prediction_Ga01G0987	Gobar.A01G093600	Gobar.D01G095800	Godar.A01G101800	Godar.D01G105200	Gohir.A01G092900	Gohir.D01G077400	Gomus.A01G096500	Gomus.D01G100800	Gorai.D02G101900	Gotom.A01G109000	Gotom.D01G101600
EVM_prediction_Ga01G0988	Gobar.A01G093700	Gobar.D01G095900	Godar.A01G101900	Godar.D01G105300	Gohir.A01G093000	Gohir.D01G077500	Gomus.A01G096600	Gomus.D01G100900	Gorai.D02G102000	Gotom.A01G109100	Gotom.D01G101700
EVM_prediction_Ga01G0993	Gobar.A01G094200	Gobar.D01G096600	Godar.A01G102600	Godar.D01G106000	Gohir.A01G093400	Gohir.D01G077900	Gomus.A01G097100	Gomus.D01G101700	Gorai.D02G102500	Gotom.A01G109700	Gotom.D01G102400
EVM_prediction_Ga01G0995	Gobar.A01G094500	Gobar.D01G096800	Godar.A01G103200	Godar.D01G106200	Gohir.A01G093500	Gohir.D01G078000	Gomus.A01G097400	Gomus.D01G101900	Gorai.D02G102600	Gotom.A01G110000	Gotom.D01G102600
EVM_prediction_Ga01G0996	Gobar.A01G094600	Gobar.D01G096900	Godar.A01G103300	Godar.D01G106300	Gohir.A01G093600	Gohir.D01G078100	Gomus.A01G097500	Gomus.D01G102000	Gorai.D02G102700	Gotom.A01G110100	Gotom.D01G102700
EVM_prediction_Ga01G1000	Gobar.A01G095000	Gobar.D01G097300	Godar.A01G103600	Godar.D01G106800	Gohir.A01G094000	Gohir.D01G078500	Gomus.A01G097900	Gomus.D01G102700	Gorai.D02G103100	Gotom.A01G110500	Gotom.D01G103100
EVM_prediction_Ga01G1002	Gobar.A01G095200	Gobar.D01G097500	Godar.A01G103800	Godar.D01G107000	Gohir.A01G094200	Gohir.D01G078700	Gomus.A01G098100	Gomus.D01G102900	Gorai.D02G103300	Gotom.A01G110700	Gotom.D01G103300
EVM_prediction_Ga01G1003	Gobar.A01G095300	Gobar.D01G097600	Godar.A01G103900	Godar.D01G107100	Gohir.A01G094300	Gohir.D01G078800	Gomus.A01G098200	Gomus.D01G103000	Gorai.D02G103400	Gotom.A01G110800	Gotom.D01G103400
EVM_prediction_Ga01G1004	Gobar.A01G095400	Gobar.D01G097700	Godar.A01G104000	Godar.D01G107200	Gohir.A01G094400	Gohir.D01G078900	Gomus.A01G098300	Gomus.D01G103100	Gorai.D02G103500	Gotom.A01G110900	Gotom.D01G103500
EVM_prediction_Ga01G1005	Gobar.A01G095500	Gobar.D01G097800	Godar.A01G104100	Godar.D01G107300	Gohir.A01G094500	Gohir.D01G079000	Gomus.A01G098400	Gomus.D01G103200	Gorai.D02G103600	Gotom.A01G111000	Gotom.D01G103600
EVM_prediction_Ga01G1007	Gobar.A01G095600	Gobar.D01G097900	Godar.A01G104200	Godar.D01G107400	Gohir.A01G094600	Gohir.D01G079100	Gomus.A01G098500	Gomus.D01G103300	Gorai.D02G103700	Gotom.A01G111100	Gotom.D01G103900
EVM_prediction_Ga01G1008	Gobar.A01G095700	Gobar.D01G098000	Godar.A01G104300	Godar.D01G107500	Gohir.A01G094700	Gohir.D01G079200	Gomus.A01G098600	Gomus.D01G103400	Gorai.D02G103800	Gotom.A01G111200	Gotom.D01G104000
EVM_prediction_Ga01G1010	Gobar.A01G095900	Gobar.D01G098100	Godar.A01G104500	Godar.D01G107700	Gohir.A01G094900	Gohir.D01G079300	Gomus.A01G098800	Gomus.D01G103500	Gorai.D02G103900	Gotom.A01G111700	Gotom.D01G104100
EVM_prediction_Ga01G1014	Gobar.A01G096000	Gobar.D01G098200	Godar.A01G104700	Godar.D01G107800	Gohir.A01G095000	Gohir.D01G079401	Gomus.A01G098900	Gomus.D01G103600	Gorai.D02G104000	Gotom.A01G111900	Gotom.D01G104200
EVM_prediction_Ga01G1021	Gobar.A01G096200	Gobar.D01G098400	Godar.A01G105000	Godar.D01G108000	Gohir.A01G095300	Gohir.D01G079500	Gomus.A01G099200	Gomus.D01G103800	Gorai.D02G104300	Gotom.A01G112400	Gotom.D01G104400
EVM_prediction_Ga01G1023	Gobar.A01G096500	Gobar.D01G098700	Godar.A01G105300	Godar.D01G108300	Gohir.A01G095500	Gohir.D01G079700	Gomus.A01G099400	Gomus.D01G104100	Gorai.D02G104500	Gotom.A01G112700	Gotom.D01G104900
EVM_prediction_Ga01G1026	Gobar.A01G096800	Gobar.D01G099100	Godar.A01G105700	Godar.D01G108900	Gohir.A01G095800	Gohir.D01G080100	Gomus.A01G099700	Gomus.D01G104400	Gorai.D02G104800	Gotom.A01G113000	Gotom.D01G105300
EVM_prediction_Ga01G1027	Gobar.A01G096900	Gobar.D01G099200	Godar.A01G105800	Godar.D01G109000	Gohir.A01G095900	Gohir.D01G080200	Gomus.A01G100800	Gomus.D01G104500	Gorai.D02G104900	Gotom.A01G113100	Gotom.D01G105400
EVM_prediction_Ga01G1030	Gobar.A01G097100	Gobar.D01G099400	Godar.A01G106200	Godar.D01G109200	Gohir.A01G096100	Gohir.D01G080400	Gomus.A01G100500	Gomus.D01G104700	Gorai.D02G105100	Gotom.A01G113500	Gotom.D01G105600
EVM_prediction_Ga01G1032	Gobar.A01G097400	Gobar.D01G099600	Godar.A01G106500	Godar.D01G109400	Gohir.A01G096300	Gohir.D01G080600	Gomus.A01G100400	Gomus.D01G104900	Gorai.D02G105300	Gotom.A01G113700	Gotom.D01G105800
EVM_prediction_Ga01G1033	Gobar.A01G097500	Gobar.D01G099700	Godar.A01G106600	Godar.D01G109500	Gohir.A01G096400	Gohir.D01G080700	Gomus.A01G100300	Gomus.D01G105000	Gorai.D02G105600	Gotom.A01G113800	Gotom.D01G105900
EVM_prediction_Ga01G1034	Gobar.A01G097600	Gobar.D01G099800	Godar.A01G106700	Godar.D01G109600	Gohir.A01G096500	Gohir.D01G080800	Gomus.A01G100200	Gomus.D01G105100	Gorai.D02G105700	Gotom.A01G113900	Gotom.D01G106000
EVM_prediction_Ga01G1035	Gobar.A01G097700	Gobar.D01G099900	Godar.A01G106800	Godar.D01G109700	Gohir.A01G096600	Gohir.D01G080900	Gomus.A01G100100	Gomus.D01G105200	Gorai.D02G105800	Gotom.A01G114000	Gotom.D01G106100
EVM_prediction_Ga07G1257	Gobar.A01G097800	Gobar.D01G100000	Godar.A01G106900	Godar.D01G109800	Gohir.A01G096700	Gohir.D01G081000	Gomus.A01G100000	Gomus.D01G105300	Gorai.D02G105900	Gotom.A01G114100	Gotom.D01G106200
EVM_prediction_Ga07G1258	Gobar.A01G097900	Gobar.D01G100200	Godar.A01G107000	Godar.D01G109900	Gohir.A01G096800	Gohir.D01G081100	Gomus.A01G099900	Gomus.D01G105400	Gorai.D02G106000	Gotom.A01G114200	Gotom.D01G106400
EVM_prediction_Ga07G1259	Gobar.A01G098000	Gobar.D01G100400	Godar.A01G107100	Godar.D01G110100	Gohir.A01G096900	Gohir.D01G081200	Gomus.A01G099800	Gomus.D01G105500	Gorai.D02G106100	Gotom.A01G114300	Gotom.D01G106600
EVM_prediction_Ga01G1042	Gobar.A01G098100	Gobar.D01G100600	Godar.A01G107300	Godar.D01G110400	Gohir.A01G097000	Gohir.D01G081400	Gomus.A01G100900	Gomus.D01G105700	Gorai.D02G106300	Gotom.A01G114400	Gotom.D01G106900
EVM_prediction_Ga01G1043	Gobar.A01G098300	Gobar.D01G101300	Godar.A01G107500	Godar.D01G111000	Gohir.A01G097200	Gohir.D01G081800	Gomus.A01G101100	Gomus.D01G106100	Gorai.D02G106900	Gotom.A01G114600	Gotom.D01G107600
EVM_prediction_Ga01G1044	Gobar.A01G098400	Gobar.D01G101400	Godar.A01G107600	Godar.D01G111100	Gohir.A01G097300	Gohir.D01G081900	Gomus.A01G101200	Gomus.D01G106200	Gorai.D02G107000	Gotom.A01G114700	Gotom.D01G107700
EVM_prediction_Ga01G1046	Gobar.A01G098600	Gobar.D01G101600	Godar.A01G107800	Godar.D01G111300	Gohir.A01G097400	Gohir.D01G082100	Gomus.A01G101400	Gomus.D01G106400	Gorai.D02G107200	Gotom.A01G114900	Gotom.D01G107900
EVM_prediction_Ga01G1049	Gobar.A01G098800	Gobar.D01G101800	Godar.A01G108100	Godar.D01G111600	Gohir.A01G097700	Gohir.D01G082266	Gomus.A01G101900	Gomus.D01G106700	Gorai.D02G107500	Gotom.A01G115300	Gotom.D01G108200
EVM_prediction_Ga01G1050	Gobar.A01G099000	Gobar.D01G101900	Godar.A01G108300	Godar.D01G111700	Gohir.A01G097800	Gohir.D01G082300	Gomus.A01G102100	Gomus.D01G106800	Gorai.D02G107700	Gotom.A01G115500	Gotom.D01G108300
EVM_prediction_Ga04G1554	Gobar.A01G099300	Gobar.D01G102400	Godar.A01G108700	Godar.D01G112100	Gohir.A01G098051	Gohir.D01G082700	Gomus.A01G102300	Gomus.D01G107200	Gorai.D02G108100	Gotom.A01G115800	Gotom.D01G108700
EVM_prediction_Ga04G1555	Gobar.A01G099400	Gobar.D01G102500	Godar.A01G108800	Godar.D01G112200	Gohir.A01G098100	Gohir.D01G082800	Gomus.A01G102400	Gomus.D01G107300	Gorai.D02G108200	Gotom.A01G115900	Gotom.D01G108800
EVM_prediction_Ga04G1556	Gobar.A01G099500	Gobar.D01G102600	Godar.A01G109000	Godar.D01G112300	Gohir.A01G098300	Gohir.D01G082900	Gomus.A01G102600	Gomus.D01G107400	Gorai.D02G108300	Gotom.A01G116000	Gotom.D01G108900
EVM_prediction_Ga04G1558	Gobar.A01G099700	Gobar.D01G102800	Godar.A01G109200	Godar.D01G112500	Gohir.A01G098500	Gohir.D01G083100	Gomus.A01G102800	Gomus.D01G107600	Gorai.D02G108600	Gotom.A01G116200	Gotom.D01G109100
EVM_prediction_Ga01G1057	Gobar.A01G100100	Gobar.D01G103400	Godar.A01G109600	Godar.D01G113000	Gohir.A01G099000	Gohir.D01G083500	Gomus.A01G103200	Gomus.D01G108200	Gorai.D02G109200	Gotom.A01G116800	Gotom.D01G109800
EVM_prediction_Ga01G1060	Gobar.A01G100300	Gobar.D01G103800	Godar.A01G109800	Godar.D01G113400	Gohir.A01G099200	Gohir.D01G083800	Gomus.A01G103400	Gomus.D01G108600	Gorai.D02G109500	Gotom.A01G117000	Gotom.D01G110200
EVM_prediction_Ga01G1061	Gobar.A01G100400	Gobar.D01G103900	Godar.A01G109900	Godar.D01G113500	Gohir.A01G099300	Gohir.D01G083900	Gomus.A01G103500	Gomus.D01G108700	Gorai.D02G109600	Gotom.A01G117100	Gotom.D01G110300
EVM_prediction_Ga01G1066	Gobar.A01G101100	Gobar.D01G104500	Godar.A01G110400	Godar.D01G114100	Gohir.A01G100000	Gohir.D01G084500	Gomus.A01G104100	Gomus.D01G109300	Gorai.D02G110200	Gotom.A01G117700	Gotom.D01G110900
EVM_prediction_Ga01G1070	Gobar.A01G101400	Gobar.D01G104800	Godar.A01G110700	Godar.D01G114400	Gohir.A01G100200	Gohir.D01G084900	Gomus.A01G104300	Gomus.D01G109600	Gorai.D02G110500	Gotom.A01G118100	Gotom.D01G111200
EVM_prediction_Ga01G1071	Gobar.A01G101500	Gobar.D01G104900	Godar.A01G110800	Godar.D01G114500	Gohir.A01G100300	Gohir.D01G085000	Gomus.A01G104400	Gomus.D01G109700	Gorai.D02G110600	Gotom.A01G118200	Gotom.D01G111300
EVM_prediction_Ga01G1073	Gobar.A01G101600	Gobar.D01G105000	Godar.A01G110900	Godar.D01G114600	Gohir.A01G100600	Gohir.D01G085100	Gomus.A01G104500	Gomus.D01G109800	Gorai.D02G110700	Gotom.A01G118500	Gotom.D01G111400
EVM_prediction_Ga01G1075	Gobar.A01G101700	Gobar.D01G105100	Godar.A01G111000	Godar.D01G114700	Gohir.A01G100700	Gohir.D01G085200	Gomus.A01G104600	Gomus.D01G109900	Gorai.D02G110800	Gotom.A01G118600	Gotom.D01G111500
EVM_prediction_Ga01G1076	Gobar.A01G101800	Gobar.D01G105300	Godar.A01G111100	Godar.D01G115000	Gohir.A01G100800	Gohir.D01G085300	Gomus.A01G104700	Gomus.D01G110000	Gorai.D02G110900	Gotom.A01G118700	Gotom.D01G111600
EVM_prediction_Ga01G1077	Gobar.A01G101900	Gobar.D01G105400	Godar.A01G111200	Godar.D01G115100	Gohir.A01G100900	Gohir.D01G085400	Gomus.A01G104800	Gomus.D01G110100	Gorai.D02G111000	Gotom.A01G118900	Gotom.D01G111700
EVM_prediction_Ga01G1078	Gobar.A01G102000	Gobar.D01G105500	Godar.A01G111300	Godar.D01G115200	Gohir.A01G101000	Gohir.D01G085500	Gomus.A01G104900	Gomus.D01G110200	Gorai.D02G111100	Gotom.A01G119000	Gotom.D01G111800
EVM_prediction_Ga01G1079	Gobar.A01G102100	Gobar.D01G105800	Godar.A01G111400	Godar.D01G115600	Gohir.A01G101100	Gohir.D01G086000	Gomus.A01G105000	Gomus.D01G110400	Gorai.D02G111400	Gotom.A01G119200	Gotom.D01G112200
EVM_prediction_Ga01G1080	Gobar.A01G102200	Gobar.D01G105900	Godar.A01G111500	Godar.D01G115700	Gohir.A01G101200	Gohir.D01G086100	Gomus.A01G105100	Gomus.D01G110500	Gorai.D02G111500	Gotom.A01G119300	Gotom.D01G112300
EVM_prediction_Ga01G1082	Gobar.A01G102300	Gobar.D01G106000	Godar.A01G111600	Godar.D01G115800	Gohir.A01G101300	Gohir.D01G086200	Gomus.A01G105200	Gomus.D01G110600	Gorai.D02G111600	Gotom.A01G119400	Gotom.D01G112400
EVM_prediction_Ga01G1083	Gobar.A01G102400	Gobar.D01G106100	Godar.A01G111700	Godar.D01G115900	Gohir.A01G101333	Gohir.D01G086300	Gomus.A01G105300	Gomus.D01G110700	Gorai.D02G111700	Gotom.A01G119500	Gotom.D01G112500
EVM_prediction_Ga01G1084	Gobar.A01G102500	Gobar.D01G106200	Godar.A01G111800	Godar.D01G116000	Gohir.A01G101366	Gohir.D01G086400	Gomus.A01G105400	Gomus.D01G110800	Gorai.D02G112000	Gotom.A01G119600	Gotom.D01G112600
EVM_prediction_Ga01G1085	Gobar.A01G102600	Gobar.D01G106300	Godar.A01G111900	Godar.D01G116100	Gohir.A01G101400	Gohir.D01G086500	Gomus.A01G105500	Gomus.D01G110900	Gorai.D02G112100	Gotom.A01G119700	Gotom.D01G112700
EVM_prediction_Ga01G1086	Gobar.A01G102700	Gobar.D01G106400	Godar.A01G112000	Godar.D01G116200	Gohir.A01G101500	Gohir.D01G086600	Gomus.A01G105600	Gomus.D01G111000	Gorai.D02G112200	Gotom.A01G119800	Gotom.D01G112800
EVM_prediction_Ga01G1088	Gobar.A01G102800	Gobar.D01G106500	Godar.A01G112100	Godar.D01G116400	Gohir.A01G101600	Gohir.D01G086700	Gomus.A01G105700	Gomus.D01G111100	Gorai.D02G112300	Gotom.A01G119900	Gotom.D01G113000
EVM_prediction_Ga01G1089	Gobar.A01G102900	Gobar.D01G106600	Godar.A01G112200	Godar.D01G116500	Gohir.A01G101700	Gohir.D01G086800	Gomus.A01G105800	Gomus.D01G111200	Gorai.D02G112400	Gotom.A01G120000	Gotom.D01G113100
EVM_prediction_Ga01G1090	Gobar.A01G103000	Gobar.D01G106700	Godar.A01G112300	Godar.D01G116600	Gohir.A01G101800	Gohir.D01G086900	Gomus.A01G105900	Gomus.D01G111400	Gorai.D02G112500	Gotom.A01G120100	Gotom.D01G113200
EVM_prediction_Ga01G1095	Gobar.A01G103300	Gobar.D01G107200	Godar.A01G112800	Godar.D01G117000	Gohir.A01G102100	Gohir.D01G087200	Gomus.A01G106400	Gomus.D01G111600	Gorai.D02G113200	Gotom.A01G120400	Gotom.D01G113600
EVM_prediction_Ga01G1096	Gobar.A01G103500	Gobar.D01G107300	Godar.A01G112900	Godar.D01G117100	Gohir.A01G102200	Gohir.D01G087300	Gomus.A01G106600	Gomus.D01G111800	Gorai.D02G113300	Gotom.A01G120500	Gotom.D01G113700
EVM_prediction_Ga01G1097	Gobar.A01G103700	Gobar.D01G107500	Godar.A01G113100	Godar.D01G117200	Gohir.A01G102400	Gohir.D01G087500	Gomus.A01G106800	Gomus.D01G112000	Gorai.D02G113400	Gotom.A01G120800	Gotom.D01G114000
EVM_prediction_Ga01G1098	Gobar.A01G103800	Gobar.D01G107600	Godar.A01G113200	Godar.D01G117300	Gohir.A01G102500	Gohir.D01G087600	Gomus.A01G106900	Gomus.D01G112100	Gorai.D02G113500	Gotom.A01G120900	Gotom.D01G114100
EVM_prediction_Ga01G1099	Gobar.A01G103900	Gobar.D01G107700	Godar.A01G113300	Godar.D01G117400	Gohir.A01G102600	Gohir.D01G087900	Gomus.A01G107000	Gomus.D01G112300	Gorai.D02G113600	Gotom.A01G121000	Gotom.D01G114400
EVM_prediction_Ga01G1100	Gobar.A01G104000	Gobar.D01G107800	Godar.A01G113400	Godar.D01G117500	Gohir.A01G102700	Gohir.D01G088000	Gomus.A01G107100	Gomus.D01G112400	Gorai.D02G113700	Gotom.A01G121100	Gotom.D01G114500
EVM_prediction_Ga01G1101	Gobar.A01G104100	Gobar.D01G107900	Godar.A01G113500	Godar.D01G117600	Gohir.A01G102800	Gohir.D01G088100	Gomus.A01G107200	Gomus.D01G112500	Gorai.D02G113800	Gotom.A01G121300	Gotom.D01G114600
EVM_prediction_Ga01G1102	Gobar.A01G104200	Gobar.D01G108000	Godar.A01G113600	Godar.D01G117700	Gohir.A01G102900	Gohir.D01G088200	Gomus.A01G107300	Gomus.D01G112600	Gorai.D02G113900	Gotom.A01G121400	Gotom.D01G114700
EVM_prediction_Ga01G1103	Gobar.A01G104300	Gobar.D01G108100	Godar.A01G113700	Godar.D01G117800	Gohir.A01G103000	Gohir.D01G088300	Gomus.A01G107400	Gomus.D01G112700	Gorai.D02G114000	Gotom.A01G121500	Gotom.D01G114800
EVM_prediction_Ga01G1104	Gobar.A01G104400	Gobar.D01G108200	Godar.A01G113800	Godar.D01G117900	Gohir.A01G103100	Gohir.D01G088400	Gomus.A01G107500	Gomus.D01G112800	Gorai.D02G114100	Gotom.A01G121600	Gotom.D01G114900
EVM_prediction_Ga01G1105	Gobar.A01G104500	Gobar.D01G108300	Godar.A01G113900	Godar.D01G118000	Gohir.A01G103200	Gohir.D01G088500	Gomus.A01G107600	Gomus.D01G112900	Gorai.D02G114200	Gotom.A01G121700	Gotom.D01G115000
EVM_prediction_Ga01G1106	Gobar.A01G104600	Gobar.D01G108400	Godar.A01G114000	Godar.D01G118100	Gohir.A01G103300	Gohir.D01G088600	Gomus.A01G107700	Gomus.D01G113000	Gorai.D02G114300	Gotom.A01G121800	Gotom.D01G115100
EVM_prediction_Ga01G1107	Gobar.A01G104700	Gobar.D01G108500	Godar.A01G114100	Godar.D01G118200	Gohir.A01G103400	Gohir.D01G088700	Gomus.A01G107800	Gomus.D01G113100	Gorai.D02G114400	Gotom.A01G121900	Gotom.D01G115200
EVM_prediction_Ga01G1108	Gobar.A01G104800	Gobar.D01G108600	Godar.A01G114200	Godar.D01G118300	Gohir.A01G103500	Gohir.D01G088800	Gomus.A01G107900	Gomus.D01G113200	Gorai.D02G114500	Gotom.A01G122000	Gotom.D01G115300
EVM_prediction_Ga01G1109	Gobar.A01G104900	Gobar.D01G108700	Godar.A01G114300	Godar.D01G118400	Gohir.A01G103600	Gohir.D01G088900	Gomus.A01G108000	Gomus.D01G113300	Gorai.D02G114600	Gotom.A01G122100	Gotom.D01G115400
EVM_prediction_Ga01G1111	Gobar.A01G105000	Gobar.D01G108800	Godar.A01G114400	Godar.D01G118500	Gohir.A01G103700	Gohir.D01G089000	Gomus.A01G108100	Gomus.D01G113400	Gorai.D02G114700	Gotom.A01G122200	Gotom.D01G115500
EVM_prediction_Ga01G1112	Gobar.A01G105100	Gobar.D01G108900	Godar.A01G114500	Godar.D01G118600	Gohir.A01G103800	Gohir.D01G089100	Gomus.A01G108200	Gomus.D01G113500	Gorai.D02G114800	Gotom.A01G122300	Gotom.D01G115600
EVM_prediction_Ga01G1114	Gobar.A01G105200	Gobar.D01G109000	Godar.A01G114600	Godar.D01G118700	Gohir.A01G103900	Gohir.D01G089200	Gomus.A01G108300	Gomus.D01G113600	Gorai.D02G114900	Gotom.A01G122400	Gotom.D01G115700
EVM_prediction_Ga01G1121	Gobar.A01G106400	Gobar.D01G109600	Godar.A01G115600	Godar.D01G119400	Gohir.A01G104600	Gohir.D01G089800	Gomus.A01G109400	Gomus.D01G114700	Gorai.D02G115500	Gotom.A01G123300	Gotom.D01G116500
EVM_prediction_Ga01G1123	Gobar.A01G106500	Gobar.D01G109700	Godar.A01G115800	Godar.D01G119500	Gohir.A01G104700	Gohir.D01G089900	Gomus.A01G109500	Gomus.D01G114800	Gorai.D02G115600	Gotom.A01G123500	Gotom.D01G116600
EVM_prediction_Ga01G1124	Gobar.A01G106600	Gobar.D01G109900	Godar.A01G115900	Godar.D01G119900	Gohir.A01G104800	Gohir.D01G090000	Gomus.A01G109600	Gomus.D01G115100	Gorai.D02G115700	Gotom.A01G123600	Gotom.D01G117000
EVM_prediction_Ga01G1125	Gobar.A01G106700	Gobar.D01G110000	Godar.A01G116000	Godar.D01G120000	Gohir.A01G104900	Gohir.D01G090100	Gomus.A01G109700	Gomus.D01G115200	Gorai.D02G115800	Gotom.A01G123700	Gotom.D01G117100
EVM_prediction_Ga01G1128	Gobar.A01G107000	Gobar.D01G111100	Godar.A01G116300	Godar.D01G121400	Gohir.A01G105200	Gohir.D01G091500	Gomus.A01G110000	Gomus.D01G116400	Gorai.D02G116600	Gotom.A01G124000	Gotom.D01G118800
EVM_prediction_Ga01G1129	Gobar.A01G107100	Gobar.D01G111200	Godar.A01G116400	Godar.D01G121500	Gohir.A01G105300	Gohir.D01G091600	Gomus.A01G110100	Gomus.D01G116500	Gorai.D02G116700	Gotom.A01G124100	Gotom.D01G118900
EVM_prediction_Ga01G1132	Gobar.A01G107400	Gobar.D01G111500	Godar.A01G116700	Godar.D01G121800	Gohir.A01G105600	Gohir.D01G091900	Gomus.A01G110400	Gomus.D01G116800	Gorai.D02G117000	Gotom.A01G124400	Gotom.D01G119200
EVM_prediction_Ga01G1142	Gobar.A01G108200	Gobar.D01G112700	Godar.A01G117400	Godar.D01G123300	Gohir.A01G106200	Gohir.D01G092700	Gomus.A01G111100	Gomus.D01G117800	Gorai.D02G118000	Gotom.A01G125200	Gotom.D01G120400
EVM_prediction_Ga01G1143	Gobar.A01G108300	Gobar.D01G112800	Godar.A01G117500	Godar.D01G123400	Gohir.A01G106300	Gohir.D01G092800	Gomus.A01G111200	Gomus.D01G117900	Gorai.D02G118100	Gotom.A01G125300	Gotom.D01G120500
EVM_prediction_Ga01G1144	Gobar.A01G108400	Gobar.D01G112900	Godar.A01G117600	Godar.D01G123600	Gohir.A01G106400	Gohir.D01G092900	Gomus.A01G111400	Gomus.D01G118100	Gorai.D02G118200	Gotom.A01G125400	Gotom.D01G120700
EVM_prediction_Ga01G1145	Gobar.A01G108700	Gobar.D01G113000	Godar.A01G117800	Godar.D01G123800	Gohir.A01G106500	Gohir.D01G093000	Gomus.A01G111500	Gomus.D01G118300	Gorai.D02G118400	Gotom.A01G125600	Gotom.D01G120800
EVM_prediction_Ga01G1146	Gobar.A01G108800	Gobar.D01G113100	Godar.A01G117900	Godar.D01G123900	Gohir.A01G106600	Gohir.D01G093100	Gomus.A01G111600	Gomus.D01G118400	Gorai.D02G118500	Gotom.A01G125700	Gotom.D01G120900
EVM_prediction_Ga01G1148	Gobar.A01G109000	Gobar.D01G113300	Godar.A01G118000	Godar.D01G124000	Gohir.A01G106900	Gohir.D01G093300	Gomus.A01G111700	Gomus.D01G118600	Gorai.D02G118700	Gotom.A01G126000	Gotom.D01G121100
EVM_prediction_Ga01G1151	Gobar.A01G109300	Gobar.D01G113600	Godar.A01G118400	Godar.D01G124300	Gohir.A01G107200	Gohir.D01G093600	Gomus.A01G112000	Gomus.D01G118900	Gorai.D02G118900	Gotom.A01G126400	Gotom.D01G121400
EVM_prediction_Ga01G1152	Gobar.A01G109400	Gobar.D01G113700	Godar.A01G118500	Godar.D01G124400	Gohir.A01G107300	Gohir.D01G093650	Gomus.A01G112100	Gomus.D01G119000	Gorai.D02G119000	Gotom.A01G126500	Gotom.D01G121500
EVM_prediction_Ga01G1153	Gobar.A01G109500	Gobar.D01G113900	Godar.A01G118600	Godar.D01G124600	Gohir.A01G107400	Gohir.D01G093800	Gomus.A01G112200	Gomus.D01G119100	Gorai.D02G119100	Gotom.A01G126600	Gotom.D01G121700
EVM_prediction_Ga01G1154	Gobar.A01G109600	Gobar.D01G114000	Godar.A01G118700	Godar.D01G124700	Gohir.A01G107500	Gohir.D01G093900	Gomus.A01G112300	Gomus.D01G119200	Gorai.D02G119200	Gotom.A01G126700	Gotom.D01G121800
EVM_prediction_Ga01G1156	Gobar.A01G109800	Gobar.D01G114200	Godar.A01G118900	Godar.D01G124900	Gohir.A01G107700	Gohir.D01G094100	Gomus.A01G112500	Gomus.D01G119400	Gorai.D02G119500	Gotom.A01G126900	Gotom.D01G122000
EVM_prediction_Ga01G1162	Gobar.A01G110100	Gobar.D01G114400	Godar.A01G119200	Godar.D01G125200	Gohir.A01G108000	Gohir.D01G094400	Gomus.A01G112700	Gomus.D01G119700	Gorai.D02G119700	Gotom.A01G127100	Gotom.D01G122300
EVM_prediction_Ga01G1163	Gobar.A01G110200	Gobar.D01G114500	Godar.A01G119300	Godar.D01G125300	Gohir.A01G108100	Gohir.D01G094500	Gomus.A01G112900	Gomus.D01G119800	Gorai.D02G119900	Gotom.A01G127200	Gotom.D01G122500
EVM_prediction_Ga01G1168	Gobar.A01G110700	Gobar.D01G114900	Godar.A01G119700	Godar.D01G125800	Gohir.A01G108500	Gohir.D01G094900	Gomus.A01G113400	Gomus.D01G120200	Gorai.D02G120300	Gotom.A01G127600	Gotom.D01G123300
EVM_prediction_Ga01G1169	Gobar.A01G110800	Gobar.D01G115000	Godar.A01G119800	Godar.D01G125900	Gohir.A01G108600	Gohir.D01G095400	Gomus.A01G113500	Gomus.D01G120300	Gorai.D02G120400	Gotom.A01G127700	Gotom.D01G123200
EVM_prediction_Ga01G1171	Gobar.A01G110900	Gobar.D01G115300	Godar.A01G120000	Godar.D01G126200	Gohir.A01G108700	Gohir.D01G095300	Gomus.A01G113600	Gomus.D01G120600	Gorai.D02G120700	Gotom.A01G128000	Gotom.D01G123500
EVM_prediction_Ga01G1173	Gobar.A01G111100	Gobar.D01G115500	Godar.A01G120200	Godar.D01G126400	Gohir.A01G108900	Gohir.D01G095600	Gomus.A01G113800	Gomus.D01G120800	Gorai.D02G120900	Gotom.A01G128200	Gotom.D01G123700
EVM_prediction_Ga01G1177	Gobar.A01G111500	Gobar.D01G116100	Godar.A01G120600	Godar.D01G127100	Gohir.A01G109300	Gohir.D01G096100	Gomus.A01G114200	Gomus.D01G121500	Gorai.D02G121600	Gotom.A01G128600	Gotom.D01G124400
EVM_prediction_Ga01G1178	Gobar.A01G111600	Gobar.D01G116200	Godar.A01G120700	Godar.D01G127200	Gohir.A01G109400	Gohir.D01G096200	Gomus.A01G114300	Gomus.D01G121600	Gorai.D02G121700	Gotom.A01G128700	Gotom.D01G124500
EVM_prediction_Ga01G1179	Gobar.A01G111700	Gobar.D01G116300	Godar.A01G120800	Godar.D01G127300	Gohir.A01G109500	Gohir.D01G096300	Gomus.A01G114400	Gomus.D01G121700	Gorai.D02G121800	Gotom.A01G128800	Gotom.D01G124600
EVM_prediction_Ga01G1181	Gobar.A01G111800	Gobar.D01G116400	Godar.A01G120900	Godar.D01G127400	Gohir.A01G109600	Gohir.D01G096400	Gomus.A01G114500	Gomus.D01G121800	Gorai.D02G121900	Gotom.A01G128900	Gotom.D01G124700
EVM_prediction_Ga01G1185	Gobar.A01G112400	Gobar.D01G116800	Godar.A01G121600	Godar.D01G127900	Gohir.A01G110100	Gohir.D01G096700	Gomus.A01G114900	Gomus.D01G122200	Gorai.D02G122400	Gotom.A01G129600	Gotom.D01G125000
EVM_prediction_Ga01G1186	Gobar.A01G112500	Gobar.D01G116900	Godar.A01G121700	Godar.D01G128000	Gohir.A01G110200	Gohir.D01G096800	Gomus.A01G115000	Gomus.D01G122300	Gorai.D02G122500	Gotom.A01G129700	Gotom.D01G125100
EVM_prediction_Ga01G1187	Gobar.A01G112600	Gobar.D01G117000	Godar.A01G121800	Godar.D01G128100	Gohir.A01G110300	Gohir.D01G096900	Gomus.A01G115100	Gomus.D01G122500	Gorai.D02G122600	Gotom.A01G129800	Gotom.D01G125200
EVM_prediction_Ga01G1188	Gobar.A01G112700	Gobar.D01G117100	Godar.A01G121900	Godar.D01G128200	Gohir.A01G110400	Gohir.D01G097000	Gomus.A01G115200	Gomus.D01G122600	Gorai.D02G122700	Gotom.A01G129900	Gotom.D01G125300
EVM_prediction_Ga01G1189	Gobar.A01G112900	Gobar.D01G117200	Godar.A01G122100	Godar.D01G128300	Gohir.A01G110500	Gohir.D01G097100	Gomus.A01G115300	Gomus.D01G122700	Gorai.D02G122800	Gotom.A01G130100	Gotom.D01G125400
EVM_prediction_Ga01G1191	Gobar.A01G113000	Gobar.D01G117300	Godar.A01G122200	Godar.D01G128400	Gohir.A01G110600	Gohir.D01G097200	Gomus.A01G115400	Gomus.D01G122900	Gorai.D02G122900	Gotom.A01G130300	Gotom.D01G125900
EVM_prediction_Ga01G1194	Gobar.A01G113100	Gobar.D01G117600	Godar.A01G122300	Godar.D01G128700	Gohir.A01G110700	Gohir.D01G097300	Gomus.A01G115500	Gomus.D01G123100	Gorai.D02G123000	Gotom.A01G130400	Gotom.D01G126200
EVM_prediction_Ga01G1195	Gobar.A01G113200	Gobar.D01G117700	Godar.A01G122400	Godar.D01G128800	Gohir.A01G110800	Gohir.D01G097400	Gomus.A01G115600	Gomus.D01G123200	Gorai.D02G123100	Gotom.A01G130500	Gotom.D01G126300
EVM_prediction_Ga01G1196	Gobar.A01G113300	Gobar.D01G117800	Godar.A01G122500	Godar.D01G129000	Gohir.A01G110900	Gohir.D01G097600	Gomus.A01G115700	Gomus.D01G123300	Gorai.D02G123200	Gotom.A01G130600	Gotom.D01G126500
EVM_prediction_Ga01G1197	Gobar.A01G113600	Gobar.D01G117900	Godar.A01G122800	Godar.D01G129200	Gohir.A01G111000	Gohir.D01G097700	Gomus.A01G115800	Gomus.D01G123500	Gorai.D02G123300	Gotom.A01G130800	Gotom.D01G126600
EVM_prediction_Ga01G1199	Gobar.A01G113800	Gobar.D01G118100	Godar.A01G123000	Godar.D01G129400	Gohir.A01G111200	Gohir.D01G097900	Gomus.A01G116000	Gomus.D01G123800	Gorai.D02G123500	Gotom.A01G131000	Gotom.D01G126900
EVM_prediction_Ga01G1206	Gobar.A01G114400	Gobar.D01G118900	Godar.A01G123900	Godar.D01G130200	Gohir.A01G111900	Gohir.D01G098800	Gomus.A01G116700	Gomus.D01G124700	Gorai.D02G124100	Gotom.A01G132100	Gotom.D01G127700
EVM_prediction_Ga01G1210	Gobar.A01G115000	Gobar.D01G119200	Godar.A01G124800	Godar.D01G130600	Gohir.A01G112300	Gohir.D01G099100	Gomus.A01G117200	Gomus.D01G125000	Gorai.D02G124400	Gotom.A01G132800	Gotom.D01G128100
EVM_prediction_Ga01G1211	Gobar.A01G115100	Gobar.D01G119300	Godar.A01G124900	Godar.D01G130700	Gohir.A01G112400	Gohir.D01G099200	Gomus.A01G117300	Gomus.D01G125100	Gorai.D02G124500	Gotom.A01G132900	Gotom.D01G128200
EVM_prediction_Ga01G1212	Gobar.A01G115200	Gobar.D01G119400	Godar.A01G125000	Godar.D01G130800	Gohir.A01G112500	Gohir.D01G099300	Gomus.A01G117400	Gomus.D01G125200	Gorai.D02G124600	Gotom.A01G133000	Gotom.D01G128300
EVM_prediction_Ga01G1213	Gobar.A01G115300	Gobar.D01G119500	Godar.A01G125100	Godar.D01G130900	Gohir.A01G112600	Gohir.D01G099400	Gomus.A01G117500	Gomus.D01G125300	Gorai.D02G124700	Gotom.A01G133100	Gotom.D01G128400
EVM_prediction_Ga01G1214	Gobar.A01G115600	Gobar.D01G119600	Godar.A01G125200	Godar.D01G131000	Gohir.A01G112700	Gohir.D01G099500	Gomus.A01G117800	Gomus.D01G125400	Gorai.D02G124800	Gotom.A01G133300	Gotom.D01G128600
EVM_prediction_Ga01G1217	Gobar.A01G116000	Gobar.D01G120200	Godar.A01G125600	Godar.D01G131800	Gohir.A01G113100	Gohir.D01G100800	Gomus.A01G118200	Gomus.D01G125900	Gorai.D02G125100	Gotom.A01G133700	Gotom.D01G129400
EVM_prediction_Ga01G1219	Gobar.A01G116200	Gobar.D01G120100	Godar.A01G125700	Godar.D01G131700	Gohir.A01G113200	Gohir.D01G100700	Gomus.A01G118300	Gomus.D01G125800	Gorai.D02G125300	Gotom.A01G133900	Gotom.D01G129300
EVM_prediction_Ga01G1224	Gobar.A01G116300	Gobar.D01G119800	Godar.A01G125800	Godar.D01G131300	Gohir.A01G113300	Gohir.D01G100500	Gomus.A01G118400	Gomus.D01G125600	Gorai.D02G125500	Gotom.A01G134100	Gotom.D01G129100
EVM_prediction_Ga01G1227	Gobar.A01G116400	Gobar.D01G119700	Godar.A01G126000	Godar.D01G131100	Gohir.A01G113350	Gohir.D01G099600	Gomus.A01G118600	Gomus.D01G125500	Gorai.D02G125600	Gotom.A01G134400	Gotom.D01G128700
EVM_prediction_Ga01G1230	Gobar.A01G116800	Gobar.D01G120800	Godar.A01G126400	Godar.D01G132800	Gohir.A01G113600	Gohir.D01G101400	Gomus.A01G119100	Gomus.D01G126400	Gorai.D02G125900	Gotom.A01G134900	Gotom.D01G130100
EVM_prediction_Ga01G1231	Gobar.A01G116900	Gobar.D01G120900	Godar.A01G126500	Godar.D01G132900	Gohir.A01G113700	Gohir.D01G101500	Gomus.A01G119200	Gomus.D01G126500	Gorai.D02G126000	Gotom.A01G135000	Gotom.D01G130200
EVM_prediction_Ga01G1245	Gobar.A01G117700	Gobar.D01G124100	Godar.A01G127400	Godar.D01G133700	Gohir.A01G114500	Gohir.D01G102900	Gomus.A01G120000	Gomus.D01G128600	Gorai.D02G126600	Gotom.A01G135900	Gotom.D01G134200
EVM_prediction_Ga01G1247	Gobar.A01G117900	Gobar.D01G124300	Godar.A01G127600	Godar.D01G133900	Gohir.A01G114700	Gohir.D01G103100	Gomus.A01G120200	Gomus.D01G128900	Gorai.D02G126800	Gotom.A01G136100	Gotom.D01G134400
EVM_prediction_Ga01G1249	Gobar.A01G118100	Gobar.D01G124600	Godar.A01G127800	Godar.D01G134200	Gohir.A01G114900	Gohir.D01G103300	Gomus.A01G120400	Gomus.D01G129200	Gorai.D02G127100	Gotom.A01G136300	Gotom.D01G134700
EVM_prediction_Ga01G1251	Gobar.A01G118300	Gobar.D01G124800	Godar.A01G128000	Godar.D01G134400	Gohir.A01G115100	Gohir.D01G103450	Gomus.A01G120600	Gomus.D01G129400	Gorai.D02G127300	Gotom.A01G136600	Gotom.D01G134900
EVM_prediction_Ga01G1253	Gobar.A01G118500	Gobar.D01G125000	Godar.A01G128200	Godar.D01G134600	Gohir.A01G115300	Gohir.D01G103600	Gomus.A01G120800	Gomus.D01G129600	Gorai.D02G127500	Gotom.A01G136800	Gotom.D01G135100
EVM_prediction_Ga01G1484	Gobar.A01G118800	Gobar.D01G125600	Godar.A01G128700	Godar.D01G135200	Gohir.A01G115700	Gohir.D01G104000	Gomus.A01G121100	Gomus.D01G130200	Gorai.D02G127900	Gotom.A01G137200	Gotom.D01G135800
EVM_prediction_Ga01G1483	Gobar.A01G118900	Gobar.D01G125700	Godar.A01G128800	Godar.D01G135300	Gohir.A01G115800	Gohir.D01G104100	Gomus.A01G121200	Gomus.D01G130300	Gorai.D02G128000	Gotom.A01G137300	Gotom.D01G135900
EVM_prediction_Ga01G1481	Gobar.A01G119100	Gobar.D01G126000	Godar.A01G129000	Godar.D01G135600	Gohir.A01G116000	Gohir.D01G104300	Gomus.A01G121400	Gomus.D01G130600	Gorai.D02G128400	Gotom.A01G137500	Gotom.D01G136200
EVM_prediction_Ga01G1480	Gobar.A01G119200	Gobar.D01G126100	Godar.A01G129100	Godar.D01G135800	Gohir.A01G116100	Gohir.D01G104400	Gomus.A01G121500	Gomus.D01G130700	Gorai.D02G128500	Gotom.A01G137600	Gotom.D01G136400
EVM_prediction_Ga01G1475	Gobar.A01G119500	Gobar.D01G126500	Godar.A01G129400	Godar.D01G136200	Gohir.A01G116400	Gohir.D01G104800	Gomus.A01G121800	Gomus.D01G131200	Gorai.D02G128800	Gotom.A01G137900	Gotom.D01G136800
EVM_prediction_Ga01G1473	Gobar.A01G119700	Gobar.D01G126700	Godar.A01G129600	Godar.D01G136400	Gohir.A01G116600	Gohir.D01G105000	Gomus.A01G122000	Gomus.D01G131400	Gorai.D02G129000	Gotom.A01G138100	Gotom.D01G137000
EVM_prediction_Ga01G1472	Gobar.A01G119800	Gobar.D01G126800	Godar.A01G129700	Godar.D01G136500	Gohir.A01G116700	Gohir.D01G105100	Gomus.A01G122100	Gomus.D01G131500	Gorai.D02G129100	Gotom.A01G138200	Gotom.D01G137100
EVM_prediction_Ga01G1468	Gobar.A01G120100	Gobar.D01G127000	Godar.A01G130000	Godar.D01G136700	Gohir.A01G116900	Gohir.D01G105600	Gomus.A01G122400	Gomus.D01G131700	Gorai.D02G129300	Gotom.A01G138500	Gotom.D01G137400
EVM_prediction_Ga01G1467	Gobar.A01G120200	Gobar.D01G127100	Godar.A01G130100	Godar.D01G136800	Gohir.A01G117000	Gohir.D01G105500	Gomus.A01G122500	Gomus.D01G131800	Gorai.D02G129400	Gotom.A01G138600	Gotom.D01G137500
EVM_prediction_Ga01G1465	Gobar.A01G120300	Gobar.D01G127200	Godar.A01G130200	Godar.D01G136900	Gohir.A01G117100	Gohir.D01G105400	Gomus.A01G122600	Gomus.D01G131900	Gorai.D02G129500	Gotom.A01G138700	Gotom.D01G137600
[truncated: 15,270 more rows]

## Sheet: EDFig.4c
Source Data Extended Data Fig. 4c. List of 4,369 single copy ortholog (SCO) groups for analysis of gene gain and loss post polyploidy
[truncated: 4,370 more rows]
