# Supplementary material for: Genomic diversifications of five Gossypium allopolyploid species and their impact on cotton improvement
Source: Nat Genet. 2020 Apr 20;52(5):525–33. doi: 10.1038/s41588-020-0614-5 (PMC7203012; doi:10.1038/s41588-020-0614-5)
Supplement: Source Data Extended Data Fig. 5 — Statistics of TEs between A and D subgenomes among five species and their respective A and D extant diploids. [file 41588_2020_614_MOESM12_ESM.xlsx]

## Sheet: EDFig. 5a
Source Data Extended Data Fig. 5. Analysis of 20-mer distributions in subgenomes and Copia and Gypsy insertion time in five allotetraploid cotton species.
Source Data Extended Data Fig. 5a | Proportion of 20-mers (X-axis)
	Ga	Gb At	Gb Dt	Gd At	Gd Dt	Gh At	Gh Dt	Gm At	Gm Dt	Gt At	Gt Dt	Gr
100-199	103.599	98.4274	55.2718	100.005	56.5105	99.3995	61.9384	96.6204	57.7025	98.1758	56.9603	34.7345
200-299	55.4241	47.7801	22.2002	47.0919	23.4198	50.1673	27.2775	49.3693	26.5908	46.9208	23.9116	11.4196
300-399	40.3842	31.3237	10.2605	33.7718	11.9479	33.5695	17.3509	32.7024	17.3597	32.0925	13.2758	5.77815
400-499	31.5357	21.8314	5.07376	21.8915	6.39161	22.642	11.4178	23.6017	11.9539	22.0107	7.72348	3.46938
500-599	24.3118	16.9316	2.6879	17.0862	3.32373	18.2367	7.51287	19.4907	6.80679	17.2717	4.02936	1.41857
600-699	23.0265	13.8405	1.55602	14.0184	1.75513	15.0282	4.76134	17.016	6.05287	14.1207	2.07719	0.791667
700-799	22.6628	11.4844	0.992997	11.3535	1.20904	12.5713	3.41395	14.189	6.46912	12.3996	1.27044	0.600857
800-899	20.757	9.46541	0.751101	9.66411	0.868999	11.9714	2.87417	11.5947	4.30621	11.6041	1.05999	0.495297
900-999	18.2857	8.47793	0.561338	8.54959	0.515614	10.2318	1.18388	9.39861	3.35404	8.16344	0.658615	0.302727
1000-1099	13.3803	7.20133	0.440241	7.19273	0.355446	8.33165	1.05579	9.74912	2.84607	7.48152	0.596242	0.26658
1100-1199	11.3432	5.69062	0.515226	5.84668	0.411223	7.09967	0.722678	8.09043	2.06054	6.64957	0.572331	0.158893
1200-1299	10.7717	4.95079	0.415175	4.96102	0.380089	5.76879	0.43499	7.3722	0.976283	5.775	0.349445	0.104835
1300-1399	10.1278	4.49306	0.252248	4.39836	0.417992	6.25007	0.659093	6.9416	1.13484	4.80159	0.376554	0.0352795
1400-1499	8.64515	4.60057	0.157197	4.60354	0.394772	6.11096	0.55285	6.00961	0.693543	4.44013	0.22685	0.0499602
1500-1599	8.27691	3.99889	0.168775	4.14855	0.248544	6.13733	0.421179	6.57395	0.637154	4.38479	0.180723	0.0608191
1600-1699	8.24804	3.89237	0.0787288	3.73398	0.119792	5.53764	0.220292	6.56958	0.3979	4.234	0.090334	0.0816489
1700-1799	8.50714	3.25224	0.0973744	3.57094	0.157832	5.37737	0.241685	5.72416	0.300809	4.0736	0.0519511	0.0364168
1800-1899	8.16659	2.53929	0.0703749	2.41025	0.087963	4.76184	0.141083	4.75729	0.247714	3.2787	0.0965227	0.014707
1900-1999	7.28599	2.01109	0.123305	2.13669	0.155009	3.72026	0.120701	4.10723	0.0845122	2.86037	0.0487631	0.0206513
2000-2099	7.41152	1.86449	0	1.82859	0	3.46688	0.0777183	3.49185	0.171234	2.47026	0.0306813	0.0108089
2100-2199	7.66999	1.58366	0	1.7516	0	3.25556	0.108634	3.52562	0.122905	2.45475	0.0481765	0.0227763
2200-2299	6.74276	1.70893	0	1.6237	0.00574949	3.07278	0.037019	3.83056	0.0537034	2.66722	0.0113464	0.035571
2300-2399	5.98156	1.53578	0.0121205	1.6853	0.0178337	3.27506	0.0781057	3.33074	0.179768	1.86946	0.0648153	0.0122825
2400-2499	5.38829	1.24832	0.0558683	1.33844	0.0614963	2.64943	0.0234095	3.91265	0.170198	1.68858	0.0244277	0.0191829
2500-2599	5.38854	0.948739	0.0385602	0.957218	0.0315459	2.15158	0.0122655	3.55996	0.159167	1.41964	0.0128043	0.0471995
2600-2699	5.11966	0.803151	0.0269057	0.830268	0.0198669	1.98883	0.0507337	2.66791	0.133337	1.46046	0.0796542	0
2700-2799	4.60671	0.751224	0.0762692	0.684903	0.0958082	1.97453	0.0393386	2.42914	0.0659905	1.66411	0.0203485	0.00729703
2800-2899	4.33119	0.675654	0.0431551	0.738572	0	1.92555	0.0274199	2.62853	0.0894361	1.26088	0	0
2900-2999	4.4576	0.773261	0.014846	0.740076	0.0291526	2.13632	0.0705489	2.34653	0.126705	1.14442	0.0518138	0

## Sheet: EDFig. 5b
Source Data Extended Data Fig. 5. Analysis of 20-mer distributions in subgenomes and Copia and Gypsy insertion time in five allotetraploid cotton species.
Source Data Extended Data Fig. 5b | G.hirsutum
year	frequnency	cumulative (%)
0	341	0.0335498
200000	318	0.0648367
400000	422	0.106356
600000	495	0.155057
800000	606	0.214679
1000000	562	0.269972
1200000	506	0.319756
1400000	482	0.367178
1600000	396	0.406139
1800000	383	0.443821
2000000	326	0.475895
2200000	323	0.507674
2400000	283	0.535518
2600000	286	0.563656
2800000	223	0.585596
3000000	190	0.60429
3200000	201	0.624065
3400000	160	0.639807
3600000	171	0.656631
3800000	159	0.672275
4000000	140	0.686049
4200000	141	0.699921
4400000	150	0.714679
4600000	140	0.728453
4800000	114	0.739669
5000000	96	0.749115
5200000	119	0.760823
5400000	103	0.770956
5600000	83	0.779122
5800000	107	0.78965
6000000	88	0.798308
6200000	93	0.807458
6400000	61	0.813459
6600000	56	0.818969
6800000	70	0.825856
7000000	69	0.832645
7200000	39	0.836482
7400000	60	0.842385
7600000	53	0.847599
7800000	43	0.85183
8000000	41	0.855864
8200000	47	0.860488
8400000	53	0.865702
8600000	46	0.870228
8800000	37	0.873869
9000000	39	0.877706
9200000	30	0.880657
9400000	50	0.885577
9600000	41	0.88961
9800000	35	0.893054
10000000	45	0.897481
10200000	39	0.901318
10400000	42	0.905451
10600000	29	0.908304
10800000	35	0.911747
11000000	38	0.915486
11200000	35	0.91893
11400000	42	0.923062
11600000	42	0.927194
11800000	41	0.931228
12000000	47	0.935852
12200000	39	0.939689
12400000	40	0.943625
12600000	40	0.94756
12800000	36	0.951102
13000000	45	0.955529
13200000	46	0.960055
13400000	34	0.9634
13600000	36	0.966942
13800000	34	0.970287
14000000	34	0.973632
14200000	30	0.976584
14400000	25	0.979044
14600000	23	0.981307
14800000	25	0.983766
15000000	16	0.98534
15200000	19	0.98721
15400000	17	0.988882
15600000	15	0.990358
15800000	11	0.99144
16000000	9	0.992326
16200000	12	0.993506
16400000	10	0.99449
16600000	5	0.994982
16800000	6	0.995573
17000000	6	0.996163
17200000	6	0.996753
17400000	4	0.997147
17600000	6	0.997737
17800000	3	0.998032
18000000	3	0.998327
18200000	1	0.998426
18400000	4	0.998819
18600000	1	0.998918
18800000	1	0.999016
19000000	2	0.999213
19200000	1	0.999311
19400000	2	0.999508
19600000	2	0.999705
19800000	0	0.999705
20000000	2	0.999902
others	1	1

## Sheet: EDFig. 5c
Source Data Extended Data Fig. 5. Analysis of 20-mer distributions in subgenomes and Copia and Gypsy insertion time in five allotetraploid cotton species.
Source Data Extended Data Fig. 5c | G.barbadense
Year	TE numbers	TE cumulative proportion (%)
0	430	0.0453682
200000	1224	0.174509
400000	1197	0.300802
600000	913	0.39713
800000	653	0.466027
1000000	504	0.519202
1200000	423	0.563832
1400000	302	0.595695
1600000	245	0.621545
1800000	233	0.646128
2000000	220	0.66934
2200000	213	0.691813
2400000	225	0.715552
2600000	174	0.73391
2800000	181	0.753007
3000000	192	0.773264
3200000	136	0.787613
3400000	110	0.799219
3600000	92	0.808926
3800000	87	0.818105
4000000	69	0.825385
4200000	62	0.831927
4400000	57	0.83794
4600000	80	0.846381
4800000	63	0.853028
5000000	63	0.859675
5200000	56	0.865583
5400000	51	0.870964
5600000	48	0.876029
5800000	48	0.881093
6000000	44	0.885735
6200000	42	0.890167
6400000	29	0.893226
6600000	34	0.896814
6800000	30	0.899979
7000000	35	0.903672
7200000	21	0.905887
7400000	25	0.908525
7600000	25	0.911163
7800000	30	0.914328
8000000	27	0.917177
8200000	25	0.919814
8400000	16	0.921502
8600000	19	0.923507
8800000	11	0.924668
9000000	17	0.926461
9200000	20	0.928571
9400000	17	0.930365
9600000	19	0.93237
9800000	20	0.93448
10000000	14	0.935957
10200000	24	0.938489
10400000	20	0.940599
10600000	17	0.942393
10800000	19	0.944398
11000000	29	0.947457
11200000	20	0.949567
11400000	14	0.951045
11600000	24	0.953577
11800000	26	0.95632
12000000	24	0.958852
12200000	26	0.961595
12400000	17	0.963389
12600000	30	0.966554
12800000	16	0.968242
13000000	24	0.970774
13200000	21	0.97299
13400000	27	0.975839
13600000	19	0.977843
13800000	28	0.980798
14000000	16	0.982486
14200000	17	0.984279
14400000	21	0.986495
14600000	15	0.988078
14800000	9	0.989027
15000000	13	0.990399
15200000	14	0.991876
15400000	12	0.993142
15600000	6	0.993775
15800000	7	0.994514
16000000	7	0.995252
16200000	6	0.995885
16400000	4	0.996307
16600000	4	0.996729
16800000	4	0.997151
17000000	4	0.997573
17200000	1	0.997679
17400000	6	0.998312
17600000	0	0.998312
17800000	0	0.998312
18000000	5	0.998839
18200000	0	0.998839
18400000	2	0.99905
18600000	2	0.999261
18800000	0	0.999261
19000000	4	0.999683
19200000	0	0.999683
19400000	1	0.999789
19600000	0	0.999789
19800000	0	0.999789
20000000	2	1

## Sheet: EDFig. 5d
Source Data Extended Data Fig. 5. Analysis of 20-mer distributions in subgenomes and Copia and Gypsy insertion time in five allotetraploid cotton species.
Source Data Extended Data Fig. 5d | G.darwinii
Year	TE numbers	TE cumulative proportion (%)
0	291	0.0309838
200000	136	0.0454642
400000	357	0.0834753
600000	417	0.127875
800000	511	0.182283
1000000	447	0.229876
1200000	388	0.271188
1400000	363	0.309838
1600000	300	0.34178
1800000	295	0.37319
2000000	321	0.407368
2200000	316	0.441014
2400000	271	0.469868
2600000	292	0.500958
2800000	271	0.529813
3000000	250	0.556431
3200000	211	0.578897
3400000	186	0.598701
3600000	189	0.618825
3800000	193	0.639374
4000000	143	0.6546
4200000	159	0.671529
4400000	139	0.686329
4600000	134	0.700596
4800000	106	0.711882
5000000	124	0.725085
5200000	135	0.739459
5400000	96	0.749681
5600000	116	0.762032
5800000	87	0.771295
6000000	101	0.782049
6200000	70	0.789502
6400000	71	0.797061
6600000	64	0.803876
6800000	65	0.810796
7000000	61	0.817291
7200000	60	0.82368
7400000	52	0.829216
7600000	59	0.835498
7800000	45	0.84029
8000000	49	0.845507
8200000	44	0.850192
8400000	48	0.855302
8600000	44	0.859987
8800000	28	0.862968
9000000	49	0.868186
9200000	38	0.872232
9400000	44	0.876917
9600000	41	0.881282
9800000	39	0.885434
10000000	36	0.889267
10200000	25	0.891929
10400000	57	0.897998
10600000	23	0.900447
10800000	44	0.905132
11000000	48	0.910243
11200000	38	0.914289
11400000	39	0.918441
11600000	33	0.921955
11800000	58	0.92813
12000000	36	0.931963
12200000	23	0.934412
12400000	47	0.939417
12600000	37	0.943356
12800000	33	0.94687
13000000	38	0.950916
13200000	35	0.954642
13400000	45	0.959434
13600000	31	0.962734
13800000	42	0.967206
14000000	33	0.97072
14200000	30	0.973914
14400000	15	0.975511
14600000	30	0.978705
14800000	26	0.981474
15000000	14	0.982964
15200000	13	0.984348
15400000	20	0.986478
15600000	13	0.987862
15800000	21	0.990098
16000000	9	0.991056
16200000	11	0.992227
16400000	7	0.992973
16600000	8	0.993825
16800000	8	0.994676
17000000	6	0.995315
17200000	4	0.995741
17400000	5	0.996273
17600000	3	0.996593
17800000	8	0.997445
18000000	1	0.997551
18200000	3	0.997871
18400000	5	0.998403
18600000	3	0.998722
18800000	2	0.998935
19000000	2	0.999148
19200000	2	0.999361
19400000	1	0.999468
19600000	3	0.999787
19800000	1	0.999894
20000000	0	0.999894

## Sheet: EDFig. 5e
Source Data Extended Data Fig. 5. Analysis of 20-mer distributions in subgenomes and Copia and Gypsy insertion time in five allotetraploid cotton species.
Source Data Extended Data Fig. 5e | G.tomentosum
Year	TE numbers	TE cumulative proportion (%)
0	119	0.0126206
200000	33	0.0161205
400000	150	0.0320288
600000	224	0.0557853
800000	309	0.0885566
1000000	440	0.135221
1200000	490	0.187188
1400000	546	0.245095
1600000	491	0.297168
1800000	435	0.343303
2000000	437	0.389649
2200000	360	0.427829
2400000	332	0.46304
2600000	292	0.494008
2800000	282	0.523916
3000000	239	0.549263
3200000	219	0.572489
3400000	200	0.5937
3600000	210	0.615972
3800000	170	0.634001
4000000	156	0.650546
4200000	154	0.666879
4400000	150	0.682787
4600000	134	0.696999
4800000	103	0.707922
5000000	122	0.720861
5200000	102	0.731679
5400000	114	0.743769
5600000	107	0.755117
5800000	105	0.766253
6000000	75	0.774207
6200000	72	0.781843
6400000	71	0.789373
6600000	91	0.799024
6800000	69	0.806342
7000000	75	0.814296
7200000	43	0.818857
7400000	70	0.826281
7600000	57	0.832326
7800000	45	0.837098
8000000	47	0.842083
8200000	57	0.848128
8400000	47	0.853113
8600000	46	0.857991
8800000	37	0.861915
9000000	48	0.867006
9200000	42	0.87146
9400000	42	0.875915
9600000	32	0.879309
9800000	39	0.883445
10000000	31	0.886732
10200000	37	0.890656
10400000	37	0.894581
10600000	40	0.898823
10800000	31	0.902111
11000000	44	0.906777
11200000	46	0.911656
11400000	44	0.916322
11600000	24	0.918867
11800000	45	0.92364
12000000	43	0.9282
12200000	41	0.932549
12400000	46	0.937427
12600000	32	0.940821
12800000	38	0.944851
13000000	44	0.949517
13200000	53	0.955138
13400000	41	0.959487
13600000	43	0.964047
13800000	37	0.967971
14000000	29	0.971047
14200000	21	0.973274
14400000	22	0.975607
14600000	31	0.978895
14800000	26	0.981652
15000000	18	0.983561
15200000	19	0.985576
15400000	15	0.987167
15600000	13	0.988546
15800000	19	0.990561
16000000	9	0.991516
16200000	8	0.992364
16400000	12	0.993637
16600000	13	0.995015
16800000	7	0.995758
17000000	6	0.996394
17200000	11	0.997561
17400000	4	0.997985
17600000	2	0.998197
17800000	4	0.998621
18000000	2	0.998833
18200000	2	0.999045
18400000	2	0.999258
18600000	0	0.999258
18800000	2	0.99947
19000000	3	0.999788
19200000	0	0.999788
19400000	1	0.999894
19600000	0	0.999894
19800000	1	1
20000000	0	1

## Sheet: EDFig. 5f
Source Data Extended Data Fig. 5. Analysis of 20-mer distributions in subgenomes and Copia and Gypsy insertion time in five allotetraploid cotton species.
Source Data Extended Data Fig. 5f | G.mustelinum
Year	TE numbers	TE cumulative proportion (%)
0	1565	0.114325
200000	825	0.174593
400000	970	0.245453
600000	1080	0.324348
800000	923	0.391774
1000000	693	0.442399
1200000	590	0.485499
1400000	542	0.525093
1600000	467	0.559208
1800000	477	0.594054
2000000	425	0.6251
2200000	317	0.648258
2400000	283	0.668931
2600000	248	0.687048
2800000	201	0.701731
3000000	163	0.713639
3200000	194	0.727811
3400000	188	0.741544
3600000	163	0.753452
3800000	184	0.766893
4000000	153	0.77807
4200000	125	0.787201
4400000	132	0.796844
4600000	123	0.805829
4800000	108	0.813719
5000000	107	0.821536
5200000	105	0.829206
5400000	81	0.835123
5600000	82	0.841113
5800000	68	0.846081
6000000	81	0.851998
6200000	59	0.856308
6400000	57	0.860472
6600000	61	0.864928
6800000	62	0.869457
7000000	65	0.874206
7200000	60	0.878589
7400000	53	0.88246
7600000	40	0.885382
7800000	54	0.889327
8000000	52	0.893126
8200000	38	0.895902
8400000	59	0.900212
8600000	43	0.903353
8800000	46	0.906713
9000000	41	0.909709
9200000	34	0.912192
9400000	43	0.915333
9600000	33	0.917744
9800000	35	0.920301
10000000	52	0.9241
10200000	38	0.926876
10400000	42	0.929944
10600000	37	0.932647
10800000	47	0.93608
11000000	37	0.938783
11200000	41	0.941778
11400000	53	0.94565
11600000	36	0.94828
11800000	60	0.952663
12000000	56	0.956754
12200000	41	0.959749
12400000	37	0.962452
12600000	29	0.96457
12800000	39	0.967419
13000000	41	0.970414
13200000	46	0.973775
13400000	28	0.97582
13600000	20	0.977281
13800000	27	0.979253
14000000	37	0.981956
14200000	24	0.98371
14400000	24	0.985463
14600000	19	0.986851
14800000	23	0.988531
15000000	14	0.989554
15200000	20	0.991015
15400000	11	0.991818
15600000	14	0.992841
15800000	11	0.993645
16000000	11	0.994448
16200000	8	0.995033
16400000	8	0.995617
16600000	5	0.995982
16800000	6	0.99642
17000000	6	0.996859
17200000	5	0.997224
17400000	6	0.997662
17600000	7	0.998174
17800000	3	0.998393
18000000	2	0.998539
18200000	4	0.998831
18400000	4	0.999123
18600000	2	0.999269
18800000	5	0.999635
19000000	0	0.999635
19200000	1	0.999708
19400000	0	0.999708
19600000	0	0.999708
19800000	1	0.999781
20000000	1	0.999854

## Sheet: EDFig. 5g
Source Data Extended Data Fig. 5. Analysis of 20-mer distributions in subgenomes and Copia and Gypsy insertion time in five allotetraploid cotton species.
Source Data Extended Data Fig. 5g | Movement of TEs from the A subgenomes to the D subgenomes in allotetraploids
Gene_Name	Ga	Gr	Gh_At	Gh_Dt	Gb_At	Gb_Dt	Gm_At	Gm_Dt	Gt_At	Gt_Dt	Gd_At	Gd_Dt
TC3	101	0	79	2	89	3	206	26	112	6	87	2
TC9	22	0	432	184	351	105	726	248	454	157	376	114
TC56	7	0	92	27	56	19	123	41	107	32	67	22
TC153	3	0	13	8	28	3	31	12	21	4	36	3
TC262	4	0	45	56	28	24	73	78	14	11	37	34
TC277	2	0	3	6	5	6	7	14	6	2	4	11
TC304	36	0	51	61	43	62	47	57	54	63	52	61
TC332	1	0	5	2	4	1	4	7	6	1	6	3
TC366	2	0	2	1	6	2	9	1	2	1	4	2
TC453	4	0	13	1	9	2	4	1	10	1	11	1
TC495	103	0	40	56	39	46	68	90	9	16	8	15
TC509	77	0	35	5	23	3	32	3	26	3	26	2
TC545	14	0	35	32	30	24	38	39	32	25	39	27
TC659	43	0	57	23	46	16	164	94	58	18	42	17
TC682	16	0	11	7	11	3	7	5	13	13	12	5
TC856	38	0	26	3	51	5	48	7	42	4	48	3
TC1687	46	0	292	246	228	172	126	112	267	238	254	193
TC2139	19	0	4	1	2	2	6	5	1	1	2	4
TC3060	29	0	19	1	24	1	20	1	21	3	21	2
