# Supplementary material for: Genomic diversifications of five Gossypium allopolyploid species and their impact on cotton improvement
Source: Nat Genet. 2020 Apr 20;52(5):525–33. doi: 10.1038/s41588-020-0614-5 (PMC7203012; doi:10.1038/s41588-020-0614-5)
Supplement: Source Data Extended Data Fig. 6 — RNA-seq gene expression data among different tissues and species. [file 41588_2020_614_MOESM13_ESM.xlsx]

## Sheet: EDFig.6
Source Data Extended Data Fig. 6. Gene expression of A and D genome in five species of cotton
A_genome	D_genome	Gh_veg_A	Gh_rep_A	Gh_E1_A	Gh_E2_A	Gh_E3_A	Gh_C_A	Gb_veg_A	Gb_rep_A	Gb_E1_A	Gb_E2_A	Gb_E3_A	Gb_C_A	Gm_veg_A	Gm_rep_A	Gm_E2_A	Gt_veg_A	Gt_rep_A	Gt_E1_A	Gt_E2_A	Gt_E3_A	Gt_C_A	Gd_veg_A	Gh_veg_D	Gh_rep_D	Gh_E1_D	Gh_E2_D	Gh_E3_D	Gh_C_D	Gb_veg_D	Gb_rep_D	Gb_E1_D	Gb_E2_D	Gb_E3_D	Gb_C_D	Gm_veg_D	Gm_rep_D	Gm_E2_D	Gt_veg_D	Gt_rep_D	Gt_E1_D	Gt_E2_D	Gt_E3_D	Gt_C_D	Gd_veg_D
Gohir.A01G001100	Gohir.D01G000800	8.1553	8.94287	6.59626	5.25668	5.48611	2.10204	8.6743	14.6658	9.151	6.31848	6.06512	2.07149	23.1968	20.8815	6.16625	27.9845	19.9155	7.52788	6.98014	4.32231	2.74013	13.2939	7.48298	8.23137	6.12582	3.95866	4.68189	1.98738	9.24399	18.362	9.62783	5.59763	5.50796	1.85044	17.7974	42.3568	11.582	27.888	16.7168	5.71536	4.84643	2.72554	2.76432	15.6678
Gohir.A01G001200	Gohir.D01G000900	1.18484	1.34452	2.0699	1.40353	1.37705	0.695017	0.736521	1.6872	1.66793	1.25614	1.09522	0.628698	2.3881	1.99654	0.250893	0.580728	2.70909	2.9419	2.42775	1.3737	1.11824	0.524027	0.79106	1.57723	0.682041	0.574553	0.594782	0.830223	0.470865	1.63903	2.46356	1.6899	1.62287	6.42785	1.11531	0.536244	0.0068263	0.154037	1.85609	0.152284	0.943992	0.646593	0.0393234	0.512722
Gohir.A01G001400	Gohir.D01G001100	23.8981	25.3774	48.4855	48.5848	39.6215	22.7679	17.0236	20.8039	51.6172	39.8739	44.1633	27.2238	20.3266	29.8155	13.6817	17.8776	15.6088	17.6383	11.4509	12.1327	15.2987	24.4568	33.557	26.663	70.3769	77.784	71.1148	42.5544	10.2201	9.2405	14.3715	12.6643	20.6599	16.212	33.6203	2.31337	2.23661	56.5258	67.6263	178.432	148.405	140.552	128.036	8.43115
Gohir.A01G001800	Gohir.D01G001400	0.00741205	0.938813	0.0515572	0.157928	0.17534	0	0.0116865	1.85523	0.0486834	0.0132225	0.0285906	0.00803753	0.238086	2.71099	0.0873672	0.454711	0.157791	0.0352589	0.0259576	0.0093762	0	0.0418854	0.0143676	1.6242	0.0747607	0.249361	0.200673	0.0289191	0.00546693	2.00898	0.0576377	0.0207634	0.0314111	0.0121014	0.801771	3.91561	0.156504	0.282503	0.780766	0.621515	0.610436	0.323696	0.19617	0.0825573
Gohir.A01G002000	Gohir.D01G001600	2.332	1.39287	4.38585	3.71978	3.80058	2.5546	3.186	0.383905	3.78081	4.34834	3.98672	2.5665	1.62266	0.546076	1.29805	1.45585	1.95954	1.6363	2.12856	1.33647	1.82894	1.1032	2.39705	1.25173	3.33631	3.19008	3.32573	2.15757	3.78045	0.416314	4.61652	4.83016	4.28309	2.90086	1.78407	0.174501	0.858887	0.796932	1.00812	0.588099	0.788699	0.571371	0.615985	1.36127
Gohir.A01G002200	Gohir.D01G001800	3.92265	4.77035	3.408	1.47245	1.65087	0.611432	3.60531	3.26953	2.14823	2.13662	1.59466	0.141729	5.12319	0.193357	3.27968	3.30161	3.13879	1.92194	1.75395	1.84521	1.11991	7.98643	4.03492	4.84317	2.09983	1.4102	1.11128	0.424232	4.42211	5.59551	2.0645	4.63235	2.29199	0.717223	7.08158	0.5013	4.79065	4.86057	5.16106	2.09491	2.78222	1.92288	0.467694	1.96594
Gohir.A01G002300	Gohir.D01G001900	144.108	196.196	1453.2	2523.64	1880.65	117.901	52.9667	161.1	464.232	744.113	330.509	14.6818	94.9872	15.9763	0.724398	65.3898	107.181	495.474	733.74	79.5092	4.94216	74.6812	224.344	230.523	1546.01	2056.12	2132.84	219.997	48.9689	91.9727	1355.5	1666.84	1823.54	199.2	66.3751	38.1166	14.2251	64.8639	155.033	1079.32	1738.15	468.006	11.4147	58.5299
Gohir.A01G002500	Gohir.D01G002200	21.7547	56.1164	13.5992	10.321	8.51692	8.14026	23.073	36.6405	14.9943	12.7692	9.30914	6.90221	36.5174	24.4326	17.4738	48.0872	75.3619	45.5038	28.42	22.01	22.001	26.3147	13.3158	46.0709	10.641	7.89281	6.6302	4.07807	15.3894	31.5826	12.9014	10.3329	7.15146	3.85664	28.7605	25.0524	14.5652	35.2813	56.8938	38.6758	21.7529	15.8439	14.8921	22.1011
Gohir.A01G002600	Gohir.D01G002300	3.60171	3.51651	2.12781	2.36732	2.54264	2.30106	2.84017	3.68806	2.91115	2.52336	2.23465	1.33886	4.91358	8.57035	10.6378	4.19559	9.44881	6.7329	6.71875	4.60583	6.15108	3.88736	2.03654	2.74897	1.59673	2.67585	2.81712	2.33164	3.71928	6.99943	4.41589	5.07725	5.11855	3.03938	6.68755	11.5137	5.66391	8.22885	10.9941	8.07531	9.45119	8.17204	23.6007	3.8204
Gohir.A01G003000	Gohir.D01G002600	10.9698	16.6594	32.9015	28.4985	24.0653	9.39688	8.47863	14.1045	25.681	32.0893	25.6854	5.55194	8.8779	1.06655	9.78422	6.55969	20.3281	25.6275	34.1489	22.6811	17.9364	9.64971	11.5843	10.9786	27.7004	21.5528	16.7365	8.92177	8.63581	5.40076	26.1494	21.9824	18.763	8.67573	6.40024	0.560947	8.02356	6.10924	15.812	14.1064	21.7359	16.8868	16.8952	4.72012
Gohir.A01G003200	Gohir.D01G002900	0.00410523	0.0157952	0	0	0.00190841	0	0	0.0230382	0	0	0	0	0	0	0	0.00247767	0.0994986	0	0.280054	0.102406	0	0	0.0644967	0.0338273	0.00262818	0.00345596	0.00602583	0	0.0345429	0.00460765	0.025236	0.0107851	0.00320253	0	0.0465741	0.0460869	0	0.139238	0.109223	0	0.318554	0.053033	0.00522105	0.014599
Gohir.A01G003800	Gohir.D01G003800	0.724707	0.078092	0.096602	0	0.0336218	0	0.157067	0.0245799	0	0.00783102	0	0	0.557356	0.656062	0.107995	0.0946671	0.0692747	0.0204476	0.0269813	0	0	0.14197	0.545099	0.183294	0.0642703	0.0153483	0	0	0.200424	0.470557	0	0	0.025191	0	1.73497	0.524391	0.219989	0.0964803	0.0828686	0.330715	0.0384641	0	0	0.0836618
Gohir.A01G004000	Gohir.D01G004000	2.24175	1.53258	3.64141	3.25237	2.48179	1.59103	2.75285	0.963876	3.82904	3.40872	3.48179	1.64053	1.73374	1.80203	1.73149	1.46464	3.55295	2.28704	2.71983	2.32242	1.83215	1.68944	2.89282	1.43746	3.81213	2.64736	2.25238	2.07121	3.74826	1.02258	7.15692	6.09322	6.08782	3.62972	2.2552	1.46151	2.48895	1.9337	4.34963	3.23323	2.95882	2.61349	3.01595	2.1472
Gohir.A01G004200	Gohir.D01G004200	0	0	0	0	0	0	0	0	0	0	0	0	0	0	0	0	0	0	0	0	0.529165	0.0998513	0	0	0	0	0	0	0	0	0	0	0	0	0	0.216428	0	0.0268057	0.406278	0	0	0.126255	0.599656	0
Gohir.A01G004300	Gohir.D01G004300	2.18315	2.25263	4.54848	4.0105	3.6702	1.01345	1.03131	1.37477	7.4821	7.34307	5.91816	1.57119	1.05247	0.0221105	2.26766	0.955376	3.0119	1.49448	2.89892	1.99801	2.84485	0.423869	3.76223	3.63164	4.19062	3.88269	3.87896	0.757189	2.00634	2.05552	7.27288	5.42901	4.76419	0.910107	1.91953	0.126321	2.28079	1.97214	4.75034	2.78067	3.71288	2.28141	3.38066	1.03057
Gohir.A01G004800	Gohir.D01G004600	0	55.0773	0.129417	1.0375	0.0116326	0	0	109.744	0	0.0503702	0	0	0.0114791	386.12	0.069693	3.14736	13.8301	1.74824	1.1181	0.731953	24.5008	0.289644	0.624981	23.6181	0.131999	0.427106	0	0	0.0353911	43.4512	0	0.019343	0	0	0.117834	194.067	0.0708834	4.51995	6.56144	1.57904	0.577752	1.02077	29.5351	3.72514
Gohir.A01G005300	Gohir.D01G005400	0	0.00174307	0	0	0	0.0082023	0	0	0	0	0.00440247	0	0	0.064178	0	0	0	0	0	0	0	0	0	0	0	0	0	0	0	0	0	0	0	0.0137021	0	0	0	0	0	0	0	0	0	0
Gohir.A01G005600	Gohir.D01G005700	0.0085457	0.250164	0	0.961671	0.150735	0.0610881	0.279404	1.67444	0	0.770297	0.159615	0.0626814	0.0760937	5.52568	0.128629	5.37298	0.0773247	0.0474861	0.0470085	0	0	0.0540202	0.0765256	0.407752	0	0.742337	0.907793	1.69684	2.45506	1.29793	0	0.384213	0.575409	1.17158	0.179366	6.14262	2.0519	17.5471	0.648419	0.181259	0.169131	0.159921	0.274367	1.44278
Gohir.A01G005700	Gohir.D01G005800	0.371253	0.762083	1.44966	1.2002	1.21524	1.10414	0.206523	0.43187	1.11748	1.25386	1.16156	0.702683	37.3163	0.179547	0.182329	0.646993	1.03727	0.900241	1.48947	1.16592	2.78823	1.01913	19.2709	16.687	30.1925	27.558	30.5622	23.2745	18.3209	8.01617	17.4862	14.1181	13.965	6.9605	43.9778	31.145	53.9105	76.5028	23.4505	53.8177	40.4693	48.7999	101.501	110.881
Gohir.A01G005800	Gohir.D01G005900	0.146849	0.0802809	0.0177768	0.00431348	0.00600736	0.0862404	1.33715	0.220757	0.0193812	0.0243739	0.013598	0.263898	0.34894	0.356345	0.163841	0.387284	0.683864	0.208119	0.23211	0.00906635	0.0701365	0.344665	0.620669	1.04672	0.599703	1.01829	0.854474	0.698373	1.80371	1.41798	0.224902	0.222098	0.231826	0.390031	2.11569	4.58542	1.96267	2.65185	3.71404	1.67569	1.77776	1.0774	0.894084	1.38132
Gohir.A01G005900	Gohir.D01G006000	3.3211	3.65863	0.939599	0.93625	0.911587	0.719992	3.73452	3.50019	1.28	1.44194	0.908359	1.08514	3.10551	2.70298	1.83352	4.58627	3.74789	2.01521	1.46381	1.06748	0.976781	2.43871	3.10341	4.58303	1.59206	1.50681	1.31111	0.868396	3.18304	3.16004	1.3332	1.19061	0.832395	0.725443	3.2294	5.77417	4.15939	3.98865	4.78861	2.91083	1.93486	1.81735	1.76526	3.44867
Gohir.A01G006500	Gohir.D01G006600	0.533485	1.96547	0.230773	0.348705	0.174482	0.0285717	2.23839	1.2928	1.36413	1.09309	1.60721	0.918081	0.0847308	1.42479	0.00706455	0.135409	1.36887	0.516557	0.126858	0.0142065	0	0.169711	0.170078	1.34532	0.081352	0.0753987	0.0598201	0.0291482	0.237485	0.443354	0.23899	0.0586991	0.0747532	0	0.217485	0.764591	0	0.309801	2.56925	0.598175	0.182503	0.0359545	0.119346	0.121723
Gohir.A01G006800	Gohir.D01G006900	0	0.0299558	0	0	0	0	0	0.0248803	0	0	0	0	0.0029974	0	0	0.0109864	0.982818	0	3.91322	0.787443	0	0.001947	0	0.0177282	0	0	0.00299059	0	0	0.0205779	0	0	0	0	0	0	0.0502555	0.0304755	1.31111	0.0302931	4.25596	0.885241	0	0
Gohir.A01G007000	Gohir.D01G007100	12.9417	16.8764	14.1462	21.7225	21.2806	19.6181	18.6076	14.5555	18.4387	29.23	25.2408	20.4483	13.3431	8.13416	32.9418	21.7584	27.2681	25.3335	37.3785	38.552	58.506	21.4712	17.3584	26.1111	29.9828	42.6342	43.886	39.9839	17.1236	24.6827	36.2642	51.0971	48.1865	36.9224	18.3918	24.1109	32.2954	26.7339	35.0884	37.3247	42.0823	47.8602	63.111	30.4953
Gohir.A01G007100	Gohir.D01G007200	0.0272397	0.0483132	0.17342	0.314863	0.144354	0.243553	0.060985	0.551373	3.67953	5.58233	4.36538	3.78932	0.383384	0.553594	0.387702	0.138272	0.665571	1.64517	1.25185	1.07308	1.16083	0.123012	0.197471	0.210112	1.66444	1.40074	0.949124	1.23186	0.12771	0.196545	1.66673	2.27903	1.45044	1.54776	0.241232	0.0398457	0.0937678	0.0764763	0.121728	0	0.0531206	0.0223159	0.0058559	0.0616815
Gohir.A01G007200	Gohir.D01G007300	0.183138	0.76366	1.43822	1.5178	1.29217	1.55562	0.0204438	0.226993	1.67779	1.3556	1.83625	0.67432	1.46422	2.48766	4.00662	0.486126	0.933449	1.53366	1.52074	1.66673	1.24225	0.0715793	0.0850956	0.298976	1.29704	1.1031	0.878983	0.069396	0.0283312	0.230956	2.21004	1.70042	2.25167	0.361944	1.39067	2.48724	3.07606	0.463448	0.629664	0.612921	0.764186	0.825441	0.534108	0.148105
Gohir.A01G007500	Gohir.D01G007600	1.44373	0.0730253	1.51643	1.42443	1.72794	0.732809	0.844904	0.0711298	1.57544	0.91948	1.42668	0.492842	5.44468	0.729502	0.104352	0.85857	0.815797	0.104387	0.149717	0.122924	0	0.410972	9.2874	6.21995	11.9519	14.5528	18.0618	15.0759	9.21501	6.92949	12.7445	13.9466	17.1513	12.0182	2.27737	11.8646	19.2621	8.57457	11.1836	7.51173	8.50806	9.27944	12.5083	7.66811
Gohir.A01G007700	Gohir.D01G007800	21.359	19.8831	10.0649	3.61394	1.8524	1.27063	23.3092	11.6518	2.26269	1.76085	1.16341	0.916914	24.2211	19.2399	5.6227	2.67779	2.55482	0.882154	1.17906	0.724047	1.11762	21.1725	27.8815	26.2539	21.4481	9.48383	5.27873	4.43138	19.3656	22.6781	8.28415	7.94227	4.1804	2.50948	12.0156	20.9638	8.43347	19.4388	17.3347	23.3338	11.8953	6.404	7.3453	19.1915
Gohir.A01G007900	Gohir.D01G008000	13.2184	14.7149	13.1865	7.53073	6.62455	9.9517	30.066	9.8844	8.07585	5.92669	7.5111	19.4238	12.5339	16.6291	1.57242	12.8187	12.9832	14.1343	8.68818	14.8596	15.9548	22.7814	14.2929	13.5827	49.5334	31.8908	23.3269	20.0752	9.60451	6.16734	20.555	18.3876	13.7211	12.8035	10.0468	8.15048	4.77234	8.32876	13.2273	35.3542	26.2195	15.9849	12.8538	8.08489
Gohir.A01G008100	Gohir.D01G008200	1.6794	2.68483	1.54562	1.47277	1.5985	0.827208	1.51398	1.7164	2.21621	1.98695	1.7842	0.882411	2.26058	7.33114	1.14624	5.19767	4.71993	2.11587	2.31	1.51543	1.50508	1.80092	1.08753	1.55649	0.725455	0.874078	0.790418	0.405723	1.39558	1.83039	1.45879	1.55716	1.32101	0.593052	1.90311	1.19226	0.221776	2.60005	0.661355	0.203502	0.159985	0.0648486	0.0895855	1.20684
Gohir.A01G008800	Gohir.D01G008500	20.0421	21.8763	19.2341	18.7198	17.7925	14.9153	13.4951	10.402	14.4353	16.7019	16.0264	9.03637	13.9099	11.0487	19.9896	10.934	14.5558	15.4871	11.7037	13.9071	17.847	10.9061	14.9605	16.8442	14.013	14.2974	12.3638	11.0916	13.7074	10.3607	11.8259	13.5985	11.7203	6.66225	18.4515	15.8529	23.5266	14.4111	19.1864	17.5952	15.1084	15.8004	19.3408	13.8354
Gohir.A01G008900	Gohir.D01G008600	14.7013	12.0933	11.9902	8.49843	6.3372	3.38075	12.4581	8.06363	7.66824	8.09543	4.56614	2.2076	15.2546	12.4333	13.7043	19.5307	12.138	9.27224	7.96159	5.69097	6.30614	9.84932	16.0139	11.3651	12.7916	9.80474	9.69015	7.33614	15.2416	9.83667	21.3787	28.6279	18.796	14.2708	9.9532	3.85254	11.3177	11.0447	15.7463	13.1075	12.412	10.0564	9.81955	11.8898
Gohir.A01G009000	Gohir.D01G090600	3.87712	7.49237	10.0804	8.18821	7.62527	1.26192	6.52486	13.4582	14.3679	11.5934	11.1939	3.75914	3.40428	4.72551	4.62643	4.84071	14.1824	15.4873	12.4074	9.41508	7.08343	11.2623	8.20444	9.42256	10.9318	11.7239	10.5074	6.49663	6.19746	5.88214	9.97551	10.3233	10.5026	5.0619	6.38183	3.60476	7.4939	20.3594	23.2665	20.4913	21.2448	15.9422	13.7765	5.44296
Gohir.A01G009600	Gohir.D01G009200	0.36745	0.178257	0	0.00908584	0.0157557	0.335894	0	1.90914	0	0	0.00905957	0.048323	6.4364	1.90541	0	6.46657	1.24952	0.0429394	0.461183	2.98847	0.999036	2.04857	1.17373	3.72855	0	0.112278	0.745408	41.3546	0	1.38978	0	0	0.0128522	0.0453168	26.4917	8.25931	0	9.17643	22.982	0.122603	2.49982	43.6111	23.2486	1.42948
Gohir.A01G010200	Gohir.D01G009800	8.38318	8.35912	7.01903	5.65112	6.15503	6.48504	5.72898	7.71527	6.07958	5.67153	5.4787	5.88471	5.81281	10.3834	4.95152	8.13935	8.21551	4.90673	6.08351	5.86593	7.71594	7.55606	4.9699	4.11869	7.52337	6.76312	6.9202	6.60848	3.11601	3.05352	6.23754	8.10416	5.75245	5.51546	3.97967	1.39127	1.70748	1.92745	3.24482	2.88724	3.95974	3.55204	5.30741	2.78393
Gohir.A01G010500	Gohir.D01G010100	11.099	26.0816	8.39374	7.48757	5.89567	5.08779	18.9465	27.1111	8.6832	7.62538	6.1689	3.05986	30.6612	52.8187	33.7468	65.6351	41.5024	43.1483	25.9144	22.959	23.3446	27.4297	15.4365	36.0676	10.9997	8.39543	6.81917	4.9713	27.439	49.193	11.6006	9.11006	6.25748	3.09473	56.8202	63.0717	39.753	84.4963	47.8826	40.8619	22.4804	20.7407	19.443	43.3426
Gohir.A01G011500	Gohir.D01G012700	8.21393	1.30499	0.277647	0.268427	0.331284	1.65957	6.9139	0.838847	1.50018	2.02833	1.98898	3.18714	1.51824	0.287163	3.3772	1.73645	1.4026	0.374973	1.24025	1.27218	1.8767	3.19158	11.9995	3.90343	6.19656	18.4017	16.8478	8.73569	11.8416	3.43786	7.21397	11.4701	9.32124	7.85046	2.54067	5.51419	2.26092	2.86468	1.2776	1.2566	2.90859	3.62216	3.78803	8.14615
Gohir.A01G011700	Gohir.D01G012900	17.6726	44.3704	17.4586	12.3208	7.43915	7.87013	17.222	51.6726	22.0447	20.6503	14.4138	12.2854	21.0482	14.044	12.7651	15.0537	52.2887	30.2785	26.8131	15.3018	15.6783	21.1818	32.7052	49.3318	22.6888	19.3121	15.0387	10.1396	19.6087	37.5668	15.9778	16.8485	12.0009	8.47488	23.0473	21.0829	13.9003	22.4014	52.2626	25.6794	22.3358	13.1411	11.1689	23.5848
Gohir.A01G011800	Gohir.D01G013000	24.1931	21.6349	8.12242	6.7577	6.22814	6.72495	24.3602	17.6868	6.75401	6.73435	4.9849	4.60922	21.374	23.9204	27.7374	22.9916	29.9045	11.383	13.4408	9.64188	14.3673	21.6454	32.0906	29.6688	8.41178	7.07461	5.77166	4.87291	31.0485	27.1115	7.03146	6.43255	4.3934	3.93623	27.4986	38.2921	44.7111	24.4792	39.1334	15.6854	15.3974	11.1499	14.2691	27.5061
Gohir.A01G011900	Gohir.D01G013100	1.57361	2.33088	2.5974	1.81387	1.65234	1.93664	1.85797	1.96887	3.14222	2.74479	1.88748	1.24304	2.89416	2.19531	0.754724	2.03058	5.86605	2.14832	1.3661	1.8972	1.62286	1.56717	1.98741	3.44134	4.46255	5.62918	4.12635	2.1211	2.44923	2.59068	4.46606	6.40938	4.21464	2.28319	2.73608	1.45017	0.93529	0.47462	6.22731	1.91626	2.48412	2.19703	1.62956	2.00255
Gohir.A01G012400	Gohir.D01G013600	9.87317	22.6978	12.1882	9.68638	7.83097	7.12111	12.1819	25.8141	10.721	11.7597	8.25299	5.88495	20.2659	46.7356	16.0707	20.3064	25.946	35.0226	24.7967	16.3452	14.2011	15.9705	10.2674	17.444	9.09966	7.10623	5.34862	5.05809	13.1463	21.5002	8.09501	8.77245	6.19923	4.06647	21.0018	24.4213	10.1133	14.9082	18.9779	22.3802	15.183	11.1995	10.7661	16.5277
Gohir.A01G012500	Gohir.D01G013700	16.2342	14.1928	9.9447	9.00161	10.4029	17.1018	14.0347	13.7254	9.5741	10.878	14.0594	21.0179	18.591	5.48285	14.8012	7.14206	21.0227	10.6871	14.9948	30.6399	35.8392	8.80822	23.3292	22.5777	14.1608	13.0813	15.2248	19.7384	13.6203	13.4437	7.24207	9.1784	14.2484	17.954	16.1725	3.00492	21.9582	9.16728	27.6765	14.4269	21.3226	37.9101	47.323	12.7934
Gohir.A01G013300	Gohir.D01G014600	3.5103	3.71183	3.3206	2.37041	2.46075	1.48409	2.96551	2.14902	3.9458	3.62016	2.76254	1.59084	2.05724	1.32475	5.04945	3.38443	5.7615	4.05084	4.07695	2.19856	2.70912	2.24964	5.07056	6.93245	6.25365	4.99114	4.49515	2.16938	4.14012	4.08997	6.61116	7.04752	4.61929	2.55285	3.99898	1.354	2.42117	5.00938	6.25733	3.81132	4.80229	2.57303	3.20195	0.255272
Gohir.A01G013400	Gohir.D01G014700	3.26753	1.27682	2.47605	1.90158	1.6701	2.47588	1.83823	0.624792	1.88788	1.85866	1.75422	2.6637	0.851593	0.067183	1.17155	0.74237	2.37129	0.617573	1.38544	1.19369	2.30196	0.771346	1.84159	0.809764	1.4241	1.28114	1.36219	1.16974	2.99249	0.706136	2.77007	2.06654	1.70967	1.93709	1.14514	0.0690843	1.18203	0.936542	2.2318	0.901562	1.29394	1.17834	1.46403	0.780647
Gohir.A01G013700	Gohir.D01G015000	0.674201	0.960981	0.07249	0.211603	0.259268	0.43161	0.244354	1.01005	0.0530713	0.137833	0.702667	1.77543	0.760735	2.21664	8.27344	1.12991	1.86108	2.5766	1.27811	1.35759	2.23627	0.2721	0.70877	0.405775	0.0580106	0.184774	0.273787	0.0674629	1.19419	0.80937	0.155069	0.187477	0.827597	0.771398	0.626625	2.24266	4.68487	1.34973	0.943398	0.430203	0.397145	0.52225	0.170541	0.566466
Gohir.A01G013900	Gohir.D01G015200	0.370363	5.14271	0.103501	0.284591	0.0158918	0.0152719	6.93218	6.16266	0.945218	0.398938	0.651387	0.201556	24.3055	4.54959	0.235537	20.0567	1.36717	0.568436	0.0620852	0.0247425	1.47769	1.14608	0.521458	3.81558	0.0291315	0.132959	0.016966	0.00428246	0.050687	1.97213	0.127301	0.0176037	0	0	19.9829	5.7543	55.0289	0.537173	1.68832	1.5235	0.115763	0.0065201	0	0.365944
Gohir.A01G015000	Gohir.D01G010700	1.99548	5.9517	15.4657	20.0779	21.1891	21.4857	0.461941	2.96113	14.1002	19.0205	19.3908	24.3428	1.90558	0.409597	2.11251	1.67454	6.5639	4.18654	8.26017	6.43868	8.88483	0.907235	1.52731	6.99432	14.4179	19.4182	19.8304	23.8461	0.962802	4.53445	14.2333	20.2893	22.1394	27.3652	1.66503	0.168874	2.61676	2.08079	7.51899	5.21829	7.44828	6.85203	11.6197	0.733676
Gohir.A01G015300	Gohir.D01G015300	29.1133	17.731	2.18996	2.82607	3.37247	4.46082	68.8163	39.162	4.82483	4.20718	4.35563	2.71785	232.947	1440.46	1369.47	25.4494	40.3015	47.6451	14.0054	27.2406	27.0137	58.9189	32.591	37.1565	12.4802	13.5038	12.3822	11.1076	32.3673	36.6143	18.1272	15.6163	13.1439	4.57165	27.4703	79.105	45.1225	90.7302	63.1109	69.9903	32.861	53.7216	62.0945	76.4308
Gohir.A01G015400	Gohir.D01G015400	3.41958	5.18755	8.37486	7.71614	6.9714	6.05906	3.01692	3.53394	9.99969	12.9892	9.2425	7.23046	5.39849	1.3199	4.4621	2.77391	8.16484	6.67406	8.06435	6.76179	6.79218	2.17836	6.24243	7.81508	12.5065	10.2421	10.0281	7.29569	5.4113	5.85194	14.564	16.6674	12.8934	9.17426	4.88076	1.15794	7.32499	2.79025	7.88433	6.22021	8.36809	7.22908	5.61563	1.66065
Gohir.A01G015700	Gohir.D01G015700	0.0264809	0.213632	2.91413	4.80919	3.38413	0.615646	0	0.0330933	0.597267	0.253536	0.561574	0.158499	0	0	0.0174363	0.0145766	1.31099	0.809027	1.85716	1.47144	0.741944	0	0.066451	0.246085	5.92594	5.62421	3.90862	2.77422	0	0.0648552	3.58606	2.22488	1.85121	0.366457	0	0.0553492	0.069666	0.0646815	1.45164	1.24738	3.28535	2.032	2.06299	0.00729112
Gohir.A01G016000	Gohir.D01G016000	15.354	5.65631	6.95733	4.41702	2.37535	2.55433	11.2819	3.8999	7.16914	6.18843	2.48414	1.70141	13.0638	1.45038	13.4526	7.53858	7.04164	3.56086	5.36791	6.87276	5.97741	15.2102	7.81619	4.08697	5.5153	2.66199	1.9099	1.97698	7.35597	3.91863	4.9522	4.29465	2.47008	1.73133	11.0044	1.01774	39.4238	4.5575	4.10622	2.21334	2.14514	2.97425	2.97885	3.82882
Gohir.A01G016100	Gohir.D01G016100	0	0	0	0.0102541	0	0	0	0.0161852	0	0	0	0	0	0	0	0.0185507	0.404585	0	0.223985	0.0345292	0	0	0	0.00219739	0	0	0	0	0	0.0320775	0	0	0	0	0	0	0	0	0.492003	0.0351445	0.573145	0.160241	0	0
Gohir.A01G016200	Gohir.D01G016200	0.350375	0.309601	0.0664342	0.0503016	0	0	0.297898	0	0.0177016	0	0	0	0.267314	0.323985	0	0.345976	0.0235977	0	0	0	0	0.049668	0.663478	0.449784	0.0202644	0	0	0	1.3668	0.177307	0	0	0	0	0.274491	0.352204	0.093666	0.15128	0.0139158	0	0	0	0.063169	0.195586
Gohir.A01G018800	Gohir.D01G017400	1.99835	3.67599	2.7631	3.01805	2.1826	1.61927	2.72681	3.19063	4.28648	5.14405	3.60153	1.82655	3.18487	1.31	1.08751	14.3871	7.84409	4.46092	4.45157	3.11546	2.94907	3.54127	2.60013	5.34903	2.79544	2.97761	2.45077	1.64962	3.3542	7.2535	3.54334	3.55852	2.92673	1.47763	8.63832	1.75447	0.581387	0.0369134	3.66125	2.69849	1.9146	1.18139	1.08499	5.82456
Gohir.A01G019000	Gohir.D01G017600	1.88699	5.59042	0.402735	0.455012	0.287804	0.157903	1.81185	4.28116	0.774654	0.427609	0.327054	0.145932	2.76891	0.582335	0.0173006	3.68349	11.3302	3.00236	0.897897	0.280327	0.180007	2.02659	1.26446	3.56861	0.364894	0.401051	0.253699	0.0676632	1.15492	3.3467	0.523495	0.195414	0.22583	0.101884	2.0357	0.291509	0.00394909	0.596985	2.9023	0.850203	0.291193	0.0534376	0.13266	1.08489
Gohir.A01G019100	Gohir.D01G017700	0	8.83619	0	0	0	0	0	61.008	0	0.03651	0.0171065	0	0	0	0	0	0	0	0	0	0	0	0	40.6254	0	0	0	0	0.0125215	138.793	0	0	0	0	0	0	0	0	0	0	0	0	0	0
Gohir.A01G019300	Gohir.D01G017900	0.118441	5.20966	0	0.0629104	0.0770442	0.229148	0.644672	0.0462762	0	0.0434756	0	0.44433	0.0333178	2.54116	0	0.0154296	0.247826	0	0.0193021	0.00865885	0.0779665	0.0537078	0.491666	2.7376	0.0210357	0.122985	0.0302596	0.249221	0	0.151153	0.0200016	0	0	0.16339	0.285864	1.60035	0.010616	0.0316107	1.0984	0	0.0578505	0	0	0.0885583
Gohir.A01G019500	Gohir.D01G018000	29.0868	31.6602	45.0392	37.7144	40.5867	30.9795	43.9554	22.0382	56.3631	63.1348	62.7207	45.2558	29.5039	22.8837	24.4751	26.5394	53.0122	38.0413	35.5298	32.5743	32.0739	29.5545	34.8949	38.9547	50.2659	44.665	46.4454	34.7206	51.9274	39.3898	58.0526	60.8681	60.834	45.7264	36.5212	39.3088	42.305	30.2052	53.4827	37.5127	32.1745	28.4499	32.2866	32.8528
Gohir.A01G019600	Gohir.D01G018100	21.7161	5.56151	0.174121	0.505013	0.521696	0.968842	41.2137	8.34653	0.101409	0.0660986	0.0762147	0.29086	3.09168	1.36307	0	14.4576	3.24661	0.402695	0.260976	0.445948	0.199239	32.4363	26.5708	7.59603	0.0643127	0.104774	0.11175	0.229255	47.2084	9.15215	0.148795	0.140966	0.0250469	0.156924	2.65666	1.69008	0.601819	10.2536	4.90047	0.334902	0.310872	0.225646	0.297495	16.9805
Gohir.A01G019700	Gohir.D01G018300	2.12633	0.581822	0.310322	0.529998	0.559471	0.0777245	1.81306	2.43797	3.6121	3.60467	2.51186	0.172943	3.77937	1.34361	1.53884	4.43657	1.35303	3.72222	2.93582	1.39505	1.22446	8.87922	2.35147	1.01319	4.58547	5.1034	2.67714	1.23152	1.00444	1.97787	5.86293	9.20366	5.86117	0.265757	2.49121	2.36986	2.97682	0.716123	0.347502	0.772536	0.980605	0.489326	0.310301	14.779
Gohir.A01G020100	Gohir.D01G018700	0.971372	1.14234	0.630118	0.521243	0.281715	0.181609	0.608582	1.08416	0.294311	0.445725	0.190157	0.0382826	1.95011	0.746086	0.0641342	1.63131	0.548932	0.643556	0.387222	0.273859	0.4394	0.544479	0.796616	1.10947	0.658885	0.411989	0.367473	0.158078	0.510947	0.864496	0.930481	1.15662	0.480441	0.170414	1.35976	0.993303	0.182748	0.960509	0.778784	0.586225	0.590086	0.208961	0.396489	0.235867
Gohir.A01G020200	Gohir.D01G018800	5.02773	6.36339	8.58817	6.68679	6.3269	6.19321	4.42958	5.77017	7.08169	7.88101	5.99909	6.37434	6.00869	6.08104	5.21746	5.37586	6.18249	3.55738	2.75291	2.60114	4.59709	4.15021	5.92727	7.2807	11.0303	9.3777	9.8902	9.76985	4.76522	4.69346	9.39168	11.1183	8.95245	9.88291	4.84727	2.99415	5.82755	4.01336	6.51393	3.42169	3.64121	4.83934	5.18886	2.73221
Gohir.A01G020300	Gohir.D01G018900	7.12908	8.76749	6.27598	3.43023	3.34687	2.04407	8.75397	8.85202	6.54564	6.01217	4.88811	2.9616	10.2375	20.8389	6.15905	8.27292	6.88871	8.45854	5.29368	3.76901	3.87774	10.1767	8.15923	9.47712	8.07862	5.68763	5.29885	4.27416	7.48119	6.91455	6.19563	5.73931	5.15283	2.84649	11.0444	10.3005	4.83122	14.2009	13.066	13.0988	10.0661	7.01802	6.23588	6.99677
Gohir.A01G020700	Gohir.D01G019200	2.03738	1.3764	4.13591	5.28247	4.09139	3.08379	4.08342	0.990145	2.01274	1.867	1.44434	1.31115	1.52019	0.943893	5.22855	1.84601	3.7045	0.884458	1.40681	0.781765	0.894068	1.45071	2.13905	1.5309	0.827085	0.91854	1.04561	1.11463	3.12982	1.39025	1.01542	0.782556	0.651619	0.656035	1.75482	1.95601	6.42913	2.10228	3.2877	0.879988	0.745437	0.471963	0.708651	1.66894
Gohir.A01G020800	Gohir.D01G019300	6.52274	3.74112	0.448386	1.0887	2.71052	9.68731	13.5781	7.33682	1.20093	3.89211	7.58875	7.9434	6.83636	7.59563	7.70202	11.4716	7.62946	2.51564	5.02494	15.2169	20.7585	11.3916	7.72266	3.39479	0.493292	0.822324	1.79993	6.26513	10.7432	4.84805	0.286564	1.06857	2.07289	4.51569	7.78062	14.7899	10.9762	12.7132	7.3365	2.25014	3.96535	14.0331	21.9376	12.9901
Gohir.A01G020900	Gohir.D01G019400	3.09974	5.54587	8.73168	9.60627	9.70882	6.11413	3.55424	3.48826	8.65083	10.8181	10.6299	7.41104	3.48669	0.83428	3.34339	4.22784	7.03344	7.78802	7.18914	6.34718	7.35943	3.12794	3.97312	5.7317	6.14894	6.4483	6.16902	3.62402	4.98212	3.71088	8.1221	9.60475	8.99624	7.36011	5.07849	1.45864	4.40835	4.42358	7.54057	4.68849	5.90086	4.46047	4.82651	4.3416
Gohir.A01G021300	Gohir.D01G019700	0.302439	0.0547579	0	0	0.00407178	0	0.360552	1.85993	0	0.0350754	0	0	0.0710145	1.49981	0.0740045	0.232677	0.235679	0.130087	0.71497	0.302434	0	0.178148	0.949985	0.0827418	0.0178874	0	0	0.0127988	0.609718	0.437491	0.0115184	0.0119353	0.00578652	0	0.529158	1.31016	0.0297287	0.109905	0.785924	0.128371	0.312861	0.240942	0.0567815	0.0950216
Gohir.A01G021400	Gohir.D01G019800	3.49601	4.52997	1.59425	1.13976	0.8863	0.186009	2.43613	4.22956	2.47871	2.32976	1.00905	0.0823366	21.4122	14.6814	3.26736	12.2179	8.98367	4.9385	2.95034	1.8517	1.08214	3.60623	6.15139	10.1188	3.07023	2.25875	1.80305	0.243676	2.12273	8.29258	2.78326	2.26102	1.50946	0.222505	31.8152	29.5279	5.56062	14.0127	14.0815	8.7276	5.46035	4.31705	2.14505	4.91571
Gohir.A01G021500	Gohir.D01G019900	30.5209	5.6701	0.166804	0.286508	0.0646191	0.0236903	41.1146	22.9579	0.067344	0.0211544	0.0269142	0	13.2192	18.7381	0	36.0844	3.22088	0.524417	0.618064	0.142374	0.339229	21.8495	65.5098	12.8683	0.321641	1.31083	1.19064	0.595457	70.1444	41.1827	0.1619	0.150655	0.391102	0.346666	30.4494	13.5819	0	104.584	17.7144	1.77392	6.40833	5.61084	11.3254	104.436
Gohir.A01G021600	Gohir.D01G020000	18.8695	22.6089	20.486	20.6627	22.2488	40.9139	11.6821	23.2434	17.5751	21.3702	22.9102	24.1899	17.9979	22.2235	27.882	16.5154	26.4638	16.1081	15.6895	19.2477	24.0788	17.0227	13.5302	16.1107	10.587	10.1398	10.2171	19.668	9.40206	17.9813	11.0301	11.8789	9.78873	11.6664	11.4176	17.1604	18.4754	9.14671	18.8458	13.0747	9.96354	10.2931	16.1578	10.37
Gohir.A01G021700	Gohir.D01G020200	4.9987	3.37833	3.68182	2.85582	2.6117	3.47549	4.43067	3.1511	2.85236	3.39228	2.55971	2.34492	5.03904	5.73581	3.93886	4.38172	4.48673	3.26505	2.89247	3.88132	4.61066	3.89376	5.06093	4.30766	3.31707	2.16716	1.88753	3.52635	6.14652	3.82634	1.67259	1.239	0.581318	2.89375	5.29966	3.80279	5.25913	5.68923	4.38209	3.34748	2.07883	2.72453	4.46302	4.2156
Gohir.A01G021800	Gohir.D01G020300	6.71826	5.26321	5.2763	3.50855	2.57563	2.12671	5.00114	6.51108	3.28397	2.75983	2.14556	1.38395	9.46899	6.88659	6.12827	8.20157	4.3999	5.56466	2.90502	2.6856	4.1894	7.15737	7.74129	8.34167	7.01415	4.39419	3.28589	2.62723	8.1016	8.70719	3.433	3.91823	2.86386	2.29185	14.1543	10.6233	6.79715	10.2696	5.86437	6.68641	3.14799	4.04414	5.25339	9.33591
Gohir.A01G021900	Gohir.D01G020400	3.5226	1.54153	5.74919	3.14497	1.65887	1.55292	6.276	2.46996	9.61298	6.15399	4.06301	3.57191	6.63918	3.86309	4.29553	5.38416	3.37543	3.86593	2.39008	1.14091	1.81344	2.60925	17.7655	10.9077	15.7179	12.1215	11.6352	9.82131	19.9364	12.3579	16.1322	14.959	13.337	10.533	15.4569	9.17104	18.7912	23.5703	12.2687	6.64396	7.97477	6.94947	7.48865	25.091
Gohir.A01G022000	Gohir.D01G020500	53.0478	33.4912	21.3969	14.1439	10.398	9.47311	27.2785	29.3513	21.0535	18.3257	14.2546	5.58008	14.9169	5.68298	9.3532	8.61461	24.4986	14.5479	11.2587	7.0633	8.71548	5.48137	57.5248	40.0818	19.0737	14.592	11.9941	9.43032	41.1565	41.9099	18.6605	17.0899	13.4174	6.00621	26.4997	33.1343	7.97736	53.9781	28.5953	23.2222	15.4127	10.6441	9.47592	28.3928
Gohir.A01G023000	Gohir.D01G021000	4.45938	2.99318	1.24832	0.713637	0.562179	0.146718	3.82233	3.33302	1.6269	1.09204	0.553037	0.109713	2.04021	1.8399	1.90785	1.88892	3.58789	0.789336	1.02758	0.411276	0.199772	1.56807	4.26684	3.77117	1.27226	1.15201	0.779237	0.211811	5.07745	4.34832	1.51304	1.29474	0.675956	0.188595	2.02383	4.66746	1.33665	4.44153	4.51466	0.922309	0.937162	0.533908	0.183391	4.62443
Gohir.A01G023400	Gohir.D01G021400	6.61391	3.83827	2.99503	2.00833	2.4433	5.09588	7.37289	3.37407	3.63687	3.00866	3.03346	10.3116	2.49343	2.02139	4.14718	0.31114	0.401087	0.124281	0.0967216	0.103424	0.303951	0.199743	8.002	6.56597	1.76726	1.77832	1.88731	0.70295	9.33878	5.67373	1.17665	1.7629	0.574517	0.146397	4.21623	8.67572	15.8716	5.93247	6.79894	3.54606	2.85205	1.46685	1.36119	4.16277
Gohir.A01G023500	Gohir.D01G021500	5.21132	3.60847	6.91385	7.04828	6.59123	7.12894	4.30258	2.44692	5.62754	6.80857	5.60407	5.60839	4.96071	1.59172	3.95578	4.31298	7.58088	3.23101	4.09931	2.96152	4.20261	4.17771	4.9239	3.76192	7.30516	6.84901	6.7219	8.54975	4.66887	3.4031	6.06747	6.43222	5.17741	6.80808	5.22455	4.08212	6.96542	5.55153	10.4802	4.32288	5.46268	4.69476	7.61178	4.28182
Gohir.A01G023600	Gohir.D01G021600	2.79947	2.86326	1.19444	1.03742	0.923156	0.518324	2.14073	1.77968	1.37207	1.09947	0.725849	0.273032	2.55782	0.197902	1.12969	2.63114	5.03931	1.66036	2.34327	1.08733	1.10787	1.71224	2.54764	2.5342	1.78337	0.929932	1.0779	0.668628	2.04868	1.63905	2.07479	1.95232	1.2862	0.484277	0.50775	0.354672	0.47587	2.25314	4.33067	1.731	1.55993	0.935492	0.732876	1.13483
Gohir.A01G023900	Gohir.D01G021900	9.17706	14.5832	13.6491	10.3959	9.83025	9.04151	5.64187	5.47823	10.059	8.90758	8.35988	8.34466	9.51171	7.65748	7.57923	11.491	20.159	21.0192	17.8634	15.4994	17.9651	11.6621	10.3629	13.8757	13.0307	12.331	11.7313	9.68069	11.3682	13.6046	15.0059	16.9568	15.0128	10.6583	12.9862	15.2764	9.93947	16.3645	20.5944	28.4429	24.9807	17.4652	17.0995	13.3358
Gohir.A01G024000	Gohir.D01G022000	0	0.00339169	0	0	0	0	0	0	0	0	0	0	0	0	0	0.0229574	0.942835	0	0.262578	0.0848167	0	0	0	0.0527801	0	0	0	0	0	0.070524	0	0	0	0	0	0	0	0.0670172	1.67265	0	1.40205	0.376828	0	0.00540578
Gohir.A01G024100	Gohir.D01G022100	16.9724	12.1285	32.8532	27.4102	28.2078	39.449	6.89197	12.527	36.6382	32.875	35.3801	32.2977	10.7419	3.77313	2.38133	13.056	16.5575	35.419	31.2993	35.2422	36.3257	6.59663	21.3105	30.0136	52.2283	44.2099	40.9955	19.4603	11.4188	19.6487	41.8968	36.4459	39.1223	21.3693	21.2895	32.2842	13.5462	23.8026	25.6584	57.6488	42.6823	33.8579	37.6922	15.0307
Gohir.A01G024200	Gohir.D01G022200	48.4946	18.629	5.8002	13.8634	14.8268	24.2112	24.7751	25.478	8.2838	14.3018	12.5183	24.7019	20.1467	18.6991	8.84927	15.3314	22.002	6.15204	15.8205	24.1757	29.4799	9.01198	11.2406	5.41238	5.67042	8.52374	8.52073	25.2839	6.15011	9.37924	9.9606	13.0764	12.6805	23.515	6.02846	4.74413	7.00498	3.56089	14.3219	16.802	34.963	40.1786	41.711	3.28293
Gohir.A01G024400	Gohir.D01G022400	4.2881	3.9811	3.72204	2.70726	2.68479	2.08838	3.56697	3.4495	3.96858	3.3806	2.68746	1.86669	4.47385	5.30583	4.40479	4.27559	5.31519	1.80648	1.72496	1.20659	1.54423	3.261	4.21108	3.91062	3.54696	3.0822	2.82576	2.43284	3.65303	4.15651	3.83866	3.35617	2.74578	1.94558	4.40722	6.31581	4.02964	6.416	5.70837	2.28715	2.26908	1.71954	1.90065	3.28615
Gohir.A01G024700	Gohir.D01G022800	13.6797	24.7104	84.7656	153.564	179.57	130.749	19.5636	14.0162	64.5786	72.0513	78.5589	53.4416	31.2893	0.910914	100.787	10.8839	15.279	60.5004	72.7449	81.1064	52.4168	13.4562	16.0118	18.7028	45.7885	63.1403	72.0746	46.708	26.3708	18.4351	57.0322	57.6045	75.2407	50.4447	14.3163	14.325	190.444	21.0261	52.4171	91.723	109.46	134.089	99.9516	9.69034
Gohir.A01G024800	Gohir.D01G022900	0.00916562	1.68184	0.272587	0.907944	0.4083	0.0756798	0	1.44979	0.361634	0.114835	0.0763659	0.109146	0	8.09109	0.038545	0	1.63758	0.863982	0.818157	0.442408	1.39358	0	0	0.627738	0.0886204	0.223924	0.024443	0	0	0.79992	0.206007	0.0325377	0.0908866	0.0193257	0	8.70419	0	0.0231604	0.694766	0.480983	0.160192	0.0341399	0.193612	0
Gohir.A01G024900	Gohir.D01G023000	12.6684	1.73881	0.356589	0.558662	0.61627	0.107458	9.37977	1.33924	0.430724	0.357607	0.269754	0	1.38415	1.37821	0.664508	3.65286	2.05601	0.746093	0.397862	0.22939	0.0305788	0.0308206	24.7158	4.18629	1.91211	2.33067	2.70713	1.41286	21.9941	4.68816	3.23045	2.808	3.22826	1.41586	3.44343	4.91722	2.42996	16.017	6.0625	3.46157	2.92833	1.6301	0.843699	5.90683
Gohir.A01G036800	Gohir.D01G024100	3.19906	0.0886929	0.0659656	0.0582416	0.109693	0.00748	2.84242	3.82253	0	0.0242399	0	0	0.59384	0.0412956	0.108582	0.558956	0.0766387	0.0790375	0	0.0235448	0	1.26097	0.225459	0.060895	0	0	0.00329759	0.0202346	0.764362	0.00354508	0	0	0	0	0.419893	0	0.0739409	0.362707	0.153983	0	0.0396634	0	0	1.08931
Gohir.A01G037100	Gohir.D01G024400	0.247414	0.548538	0.0592403	0.372921	0.0927276	0.0946234	1.05497	2.05372	0.0699846	0.42175	0.390201	0.0621202	1.96979	0.450263	0.405989	30.4653	1.84551	0.671961	1.78828	1.06645	0.725855	14.3558	3.07093	4.39404	0.10138	1.34552	0.8399	0.437893	4.59703	10.5852	0.130975	0.79909	0.392548	0.214542	1.51976	0.957172	0.8297	72.1161	5.24695	1.48697	1.51818	1.99115	1.92554	23.717
Gohir.A01G037200	Gohir.D01G024500	3.26852	2.45665	0.572939	0.591823	0.674484	0.451777	3.5626	2.52467	1.48596	0.906335	0.676058	0.435471	2.55328	3.08582	4.51997	1.94148	3.50673	1.21536	0.420238	0.320335	0.436119	2.51859	4.36771	2.97453	0.790822	0.722853	1.05804	0.25204	3.63624	2.13159	1.69508	1.06783	0.830512	0.260885	1.92637	0.488741	2.19585	2.56612	7.79436	2.23913	2.16012	0.884009	0.989685	1.04602
Gohir.A01G037300	Gohir.D01G024600	13.7906	0.452803	0.0734974	0.19574	0.957808	2.4011	11.7437	0.405009	0.0437905	0.235213	1.26832	2.38014	0.412291	5.22005	139.435	2.56085	2.32358	1.90071	0.617325	0.758267	1.67661	3.38488	10.7398	0.403339	0.0376751	0.0350977	0.164474	0.0917918	5.57561	0.256007	0.0473055	0.0899763	0.0258963	0.0117782	0.793433	4.49935	51.4787	2.09296	1.5678	1.05034	0.434774	0.259828	0.580204	0.397106
Gohir.A01G037400	Gohir.D01G024700	3.68781	11.8296	2.33193	3.20585	2.43161	0.449007	3.48419	11.5608	1.98701	3.14178	3.15208	1.26738	8.12402	32.0437	5.7167	3.45697	9.60558	1.40921	1.32475	1.10196	0.307835	3.87321	4.08638	11.3384	0.852803	0.923365	1.34597	0.278208	2.58305	3.54125	0.811757	1.08382	0.779726	0.392096	5.42406	5.75728	2.31448	0.898691	10.0628	0.844256	1.12057	1.16885	0.601835	1.4017
Gohir.A01G037500	Gohir.D01G024800	1.29993	1.3039	0.286528	0.27821	0.182571	0.111531	0.91927	0.938792	0.288774	0.194866	0.122263	0.0761716	2.06142	1.21068	0.940698	0.784297	0.501669	0.254271	0.10262	0.106646	0.0641454	0.818479	1.44695	2.34174	0.296129	0.144635	0.114817	0.133289	1.5361	1.88677	0.576649	0.431131	0.299902	0.435507	3.95828	2.72225	1.93079	3.31442	2.89869	1.24594	1.00618	0.443574	0.457115	1.54624
Gohir.A01G038900	Gohir.D01G026600	0.458196	0.483884	0.296958	1.75792	7.52935	3.60237	0.275167	0.510388	1.02007	1.11015	4.07356	0.926707	1.51546	0	0	0.31991	3.65259	2.83621	7.85445	32.4068	7.60762	0.561968	1.45288	1.66022	0.420828	1.09988	3.91302	6.81402	0.428861	5.70998	0.0550298	0.136204	10.3871	6.72974	1.38699	0.0843659	0	0.104903	3.31649	0.0643485	1.81134	38.8324	18.2868	0.183528
Gohir.A01G039200	Gohir.D01G026900	4.24374	9.95135	2.38066	1.73372	1.53029	1.58254	4.85478	11.2654	2.3347	1.76351	1.29144	2.77663	6.81815	9.70091	4.59752	7.08465	7.03667	4.34621	3.54326	2.94211	2.73938	6.10705	4.27438	12.6972	4.85963	4.68524	4.36337	2.95134	3.32116	12.0761	3.4769	2.97927	2.25228	3.67313	6.78901	8.24449	4.55773	7.12778	18.571	12.257	9.51151	6.78859	10.1556	5.53587
Gohir.A01G039300	Gohir.D01G027000	2.46543	2.17012	3.74074	8.60447	5.1485	0.690332	2.20386	1.41191	7.89366	9.75754	6.25346	0.469427	2.01389	0.898702	1.4764	2.1482	3.38351	1.40108	3.13815	0.967532	0.732869	1.16286	3.67104	2.63239	2.59491	1.60583	1.36272	0.673912	2.45343	1.66022	1.85054	1.45524	1.03931	0.498853	2.88247	1.16081	2.91336	2.44168	7.62012	3.44217	3.31282	2.12765	2.0189	1.42822
Gohir.A01G039500	Gohir.D01G027300	51.2331	62.7029	85.3625	53.6386	49.0027	47.3197	44.6512	33.3772	88.0877	91.6564	65.7554	64.8144	31.714	6.44174	18.0227	18.6357	49.5884	68.7866	51.9238	49.176	40.4359	17.3764	69.2226	81.1502	110.78	64.6537	57.6605	51.4282	57.072	46.5944	127.343	136.51	101.149	100.885	42.3602	8.61201	16.4867	20.7043	57.1035	91.2066	59.5268	56.8665	43.8438	16.7088
Gohir.A01G039600	Gohir.D01G027400	1.52698	0.367286	0.00851736	0	0	0	2.20806	1.85644	0.00960677	0.0139282	0.00465687	0.0117586	1.96938	0.487852	0	0.898356	0.349153	0.0154059	0.0204173	0	0	0.630046	2.44132	0.495515	0.0211636	0.00437388	0.00386538	0.0113423	2.28248	2.68227	0.0094701	0.0403135	0.0092111	0.0126661	2.36758	1.62078	0	1.60881	0.196981	0.0893806	0	0.0357879	0.0325199	0.786734
Gohir.A01G039700	Gohir.D01G027500	1.04878	0.312088	0.901452	0.991182	0.899492	0.772471	1.17326	0.340716	1.64861	1.25528	1.2151	1.30885	0.911316	0.988067	0.61969	0.645034	0.566955	0.181836	0.293951	0.195279	0.184275	0.397369	1.4272	0.417552	1.15056	0.970106	0.906353	0.571164	1.38847	0.368662	1.70145	0.970823	0.905045	0.518844	0.792891	1.06197	1.50037	0.994182	0.977583	0.285212	0.132405	0.0885206	0.127465	0.612087
Gohir.A01G040400	Gohir.D01G028000	0.898864	0.109702	0	0.0047032	0.0294019	0	0.337381	0.0375494	0.0217087	0.0289815	0.149454	0	6.40117	0.231627	0	1.60126	0.00218697	0	0.0270512	0	0	1.18109	0.0945148	0.0112942	0	0	0.0109753	0	0.292015	0	0	0.0958421	0.667836	0	2.35072	1.64287	0	0.126423	0.0448584	0	0	0.0352201	0.0366013	0.110393
Gohir.A01G040600	Gohir.D01G028200	353.295	37.6067	47.5009	54.8882	42.145	30.9783	149.24	12.6405	32.0087	49.3562	33.5394	13.8571	11.5126	2.20539	19.706	23.0343	34.2487	28.5966	40.9716	27.3652	21.2467	26.8512	288.402	31.8403	38.9188	50.3957	52.9847	49.6427	119.606	11.0589	23.6713	32.5015	28.1861	18.8053	6.57978	5.05541	13.4325	17.8067	16.1352	35.3335	40.5878	31.3654	17.0775	49.7312
Gohir.A01G040900	Gohir.D01G028400	169.094	18.283	0.0572327	0.0270215	0.0252957	0.190237	216.999	18.4692	0	0.1861	0.0318437	0.018754	5.60356	3.12655	0.0206368	32.9603	7.5308	0.232938	0.200855	0.224234	0.310865	121.235	175.666	14.1054	0.0354745	0.0319589	0.0352255	0.199587	100.393	1.03995	0.00745293	0.072458	0.0225782	0.0090923	5.0726	0.852224	0.0071469	6.34562	7.08295	0.165971	0.110178	0.377713	0.186454	6.86267
Gohir.A01G041100	Gohir.D01G028500	102.808	10.5445	4.31048	0.610646	0.112531	0.0922983	105.052	6.62325	0.229436	0.111628	0.0299594	0.00883617	3.45836	1.23824	0.0248283	14.7014	4.84122	0.107635	0.0793175	0.154645	0	55.1011	177.947	10.2453	0.113984	0.03545	0.024218	0.182014	118.982	4.99783	0.0198938	0.0878933	0.0191958	0.0327689	3.99374	0.921597	0.024507	8.44023	4.78365	0.168887	0.258267	0.10054	0.0280814	42.7422
Gohir.A01G041800	Gohir.D01G029400	3.97293	3.09399	1.95361	1.67857	2.08213	0.936934	2.96409	3.06596	2.04176	1.62972	1.68553	0.944008	2.3462	5.83534	15.657	4.03973	4.63808	2.32386	2.30232	1.77193	1.50072	3.4027	2.46132	1.18264	3.8405	1.12351	1.04894	0.226157	3.08371	1.57697	1.51326	0.629989	0.560431	0.169572	2.40683	3.56154	3.29685	2.23584	3.22405	1.2098	0.959175	0.570107	1.22909	2.12405
Gohir.A01G042100	Gohir.D01G030100	1.29048	2.87936	1.25381	1.22225	1.30365	0.218975	0.709136	1.97461	2.07724	1.33411	1.19061	0.214325	0.726243	0.727369	1.18174	0.568111	5.62388	1.10245	1.66207	0.327489	0.456667	0.265204	0.769412	3.33969	1.327	1.34469	1.54643	0.395853	0.473468	2.14004	1.82811	1.11592	0.99369	0.285401	0.771995	0.467123	0.870973	0.371035	5.1048	0.802597	1.44084	0.273917	0.438572	0.209967
Gohir.A01G042700	Gohir.D01G033300	9.16868	0.372836	0.0296448	0	0	0.291994	6.65936	0.571816	0	0	0	0	9.01001	0	0	9.14792	1.17509	0.454649	0.311609	0.453921	0	26.3908	1.02631	0.0428219	0.0058861	0.00479344	0.0101312	0.0347395	3.51057	0.0711289	0	0	0	0	14.103	0	0	5.33148	0.707739	0.0396266	0.218076	0.169976	0	5.73071
Gohir.A01G043000	Gohir.D01G033600	1.37313	9.48918	23.868	11.9357	1.88124	0.0757401	8.78526	80.8717	58.8212	38.5226	23.9609	0.0642554	29.3122	29.375	0	10.5472	30.1923	190.916	168.187	21.2414	22.0745	4.86777	7.16971	1.26257	1.08572	1.25303	1.16605	0.228419	1.48289	2.37362	0.162979	0.0659117	0.35345	0	9.83298	1.10206	0.0134629	0.486782	1.4304	0.55393	4.21059	5.06441	3.08393	1.48363
Gohir.A01G043100	Gohir.D01G033700	7.2378	8.79405	23.2873	11.6727	3.5055	0	14.2261	10.6411	32.9368	13.3126	7.90524	0	42.0339	1.21284	0	0.210188	0.156756	0.727768	0.562316	0	0	5.027	17.7	12.9631	34.1776	15.1654	4.01474	0	8.30269	3.45812	20.643	6.14412	3.66006	0	17.4653	0.728653	0	1.81418	2.42632	23.2987	9.40728	0.417872	0.0467015	3.59951
Gohir.A01G046500	Gohir.D01G037200	13.3679	3.09878	1.15057	0.560621	0.672961	0.181826	11.9521	1.40858	1.1444	0.494911	0.620935	0.456014	3.06424	0.184305	2.59185	6.96247	3.55952	1.8168	1.09529	0.908849	0.847656	5.09704	11.4562	3.12053	1.00583	0.687704	0.806193	0.527448	8.14496	2.55514	1.87879	1.13246	0.994385	0.402336	3.28469	0.0813901	11.2474	4.82019	5.4919	2.38975	1.73113	0.697356	0.815867	3.18252
Gohir.A01G046600	Gohir.D01G037300	2.28413	2.00185	0.7623	0.417783	0.346321	0.149712	2.45534	1.84139	1.12357	0.86011	0.42935	0.308164	1.78737	2.11423	1.12084	3.70622	2.37779	1.38315	0.793559	0.534737	0.607142	1.66912	4.16317	2.94264	1.31111	0.66462	0.475728	0.290534	3.08166	1.639	1.55405	1.21522	0.650752	0.291966	2.04562	1.25065	1.62425	4.67044	3.74485	1.9234	1.40879	0.664334	0.522699	2.19362
Gohir.A01G046800	Gohir.D01G037500	1.22118	0.0961799	0.00997032	0	0	0	2.13786	0.054167	0	0.0257651	0.0053851	0.0143629	0.173355	0	0	5.29042	0.105979	0.987304	0.0191189	0.0548288	0.065415	0.0293217	8.67951	0.0269657	0	0	0	0	13.9204	0	0	0	0	0	1.33153	6.6112	1.69937	0	0	0	0	0	0	0.0827326
Gohir.A01G047100	Gohir.D01G037800	19.9178	27.0192	39.3488	34.2875	27.3533	13.8596	27.3511	19.6367	29.5849	35.0123	30.2259	29.7543	33.0843	13.558	53.5622	22.6051	27.8131	27.3269	26.012	22.3205	20.6623	17.5466	15.8235	23.104	29.5929	19.056	13.6858	9.37799	12.1116	11.3883	24.7469	25.6029	16.4841	16.6797	24.4128	8.11061	39.1313	6.79829	21.3144	23.5482	28.2085	15.2116	21.4178	5.9122
Gohir.A01G047200	Gohir.D01G037900	7.87993	8.48209	6.69106	8.23685	8.43092	5.12098	6.81812	9.31818	7.12465	7.41198	7.46637	5.45358	8.94716	5.91861	6.29644	10.0292	7.33555	4.64991	6.91225	5.51462	7.90821	6.6311	7.61652	7.88239	5.18307	4.29773	4.53355	6.33164	7.35208	8.52833	6.76281	4.57432	5.36225	6.50707	10.3804	17.6568	9.36158	10.1328	9.25434	10.0083	9.04161	9.94181	15.2807	7.88559
Gohir.A01G047600	Gohir.D01G038300	0.554028	0.87349	0.469481	0.383501	0.252249	0.203114	0.384251	1.12701	0.645949	0.53435	0.289593	0.0933246	1.0795	1.22682	0.362675	0.704875	1.15388	0.972489	0.648393	0.336321	0.255696	0.412796	0.511379	0.70763	0.610113	0.323826	0.175136	0.115314	0.357087	0.519517	0.482675	0.269509	0.200412	0.0534024	0.876029	1.05302	0.0963686	0.94143	0.895942	0.790478	0.582392	0.35188	0.61373	0.0565501
Gohir.A01G047800	Gohir.D01G038400	1.85932	2.99577	0.823673	0.423827	0.352058	0.116045	2.7439	2.89907	0.94181	0.48745	0.277663	0.0684339	5.39032	6.59632	4.4177	6.15746	4.0057	3.41199	1.47579	0.843756	0.513697	2.45135	1.655	2.95545	1.10839	0.686049	0.73066	0.28994	6.67831	1.44262	1.0162	0.8379	0.547432	0.237767	8.39771	4.42411	2.45396	3.85226	3.055	2.31088	1.06176	0.518607	0.50496	1.82581
Gohir.A01G047900	Gohir.D01G038500	1.03503	0.103676	0.004061	0.00698616	0.0104962	0.0035778	0.379334	0.0630406	0.0108307	0.0050895	0.00155952	0.0046654	0.112017	0.130722	0.00414866	0.106765	0.280302	0.0140446	0.0561844	0.0161377	0.0376634	0.0257555	0.769968	0.0495385	0	0.00524318	0.0427174	0.00730868	0.620592	0.0281114	0	0	0.0112009	0.0189302	0.529241	0.0504653	0	0.0098783	0.280764	0	0.0232542	0	0.00382726	0.031743
Gohir.A01G048900	Gohir.D01G039500	7.76038	1.62666	0.488657	0.53652	0.559789	0.151179	7.88188	1.14045	0.529305	0.573221	0.571952	0.267567	9.36963	4.64642	26.1598	2.62955	1.91375	0.808383	0.426241	0.468089	0.103783	1.21393	1.93562	1.08365	0.178632	0.349511	0.592958	0.173294	3.11336	1.6512	1.77815	1.31768	1.99942	0.497691	3.37115	3.89435	14.3756	4.53114	6.02629	1.56039	1.30321	0.935575	0.158181	0.926303
Gohir.A01G049200	Gohir.D01G040100	0	0	0	0	0	0	0	0	0	0	0	0	0	0	0.254937	15.0845	0	0	0	0	0	0	0	0	0	0	0	0	0	0	0	0	0	0	0	0	0	0	0.0763932	0	0	0	0	0
Gohir.A01G049400	Gohir.D01G040000	0	0	0.0964106	0	0	0	0	0	0	0	0	0	0.00812757	0.402763	0.648589	0	0.809946	0.84929	0	0.965637	0	0	0.378682	0	0	0	0	0	0	0	0	0	0	0.167066	0	0.062611	1.89152	0	3.88207	3.15688	0.60381	2.31268	0	0
Gohir.A01G050300	Gohir.D01G040400	1.95807	10.363	2.45931	1.81638	0.646406	0.121989	3.68461	5.88445	2.61435	1.16207	0.696342	0.0714963	2.8677	0.277571	1.80494	1.95902	6.81016	5.01734	3.56273	1.79042	1.94198	0.158645	2.16018	6.68261	4.14206	2.78251	2.41634	0.0806833	0.859185	2.5261	2.94991	1.97415	2.51067	0.180234	3.08098	0.422396	0.273195	1.05344	6.74706	2.25083	1.40971	0.883246	0.412785	1.81133
Gohir.A01G050700	Gohir.D01G040600	4.76056	0.0265084	0	0	0	0	21.7753	0	0	0	0	0	0.944981	0	0	0.245554	0	0	0	0	0	1.23432	6.57729	0.0204319	0	0	0	0	57.0862	0.0221917	0	0	0	0	1.67615	0.03254	0.0181643	0.213545	0	0	0	0	0	1.23979
Gohir.A01G050800	Gohir.D01G040700	6.29299	0.494719	13.4654	9.45506	0.990508	0	16.2298	0.218625	4.57073	3.30827	0.290948	0.0141804	1.83719	0.322771	5.30295	2.40103	0.0420148	2.10537	3.36317	0.177878	0	5.61406	9.86265	0.063589	0	0.0068595	0.0290583	0	32.3789	0.0324633	0.0137496	0	0	0	3.31109	0	0.0280693	2.13973	0	0.0612855	0	0	0	2.25683
Gohir.A01G052500	Gohir.D01G041900	3.11636	3.71058	2.69693	2.80065	1.87371	4.74425	3.09394	3.84831	4.80399	4.29855	4.27329	9.12022	3.55559	0.131692	0.378004	0.363114	0.558897	0.427189	0.56189	0.465969	0.564724	3.51988	2.06849	2.58039	3.32329	3.08882	2.70906	3.24256	0.705373	1.252	2.18578	1.61467	1.35659	2.72814	1.224	1.10899	6.38124	0.94314	1.41821	1.58463	1.57799	1.05927	1.09164	2.40564
Gohir.A01G052800	Gohir.D01G042400	7.59152	9.60421	5.1119	4.40616	3.56482	3.37528	5.94715	9.61229	5.47054	5.0486	3.4549	3.86134	7.29498	11.8758	10.2825	7.33709	9.9271	7.71536	6.49135	4.61304	6.48999	5.42633	2.65382	5.6682	2.61229	2.60873	2.44083	3.37156	4.11999	7.66029	3.14101	3.08507	2.30351	3.35414	4.50113	2.62387	4.87249	2.65062	4.74156	3.62242	3.02732	2.33607	4.62698	2.51986
Gohir.A01G052900	Gohir.D01G042500	10.9656	4.29471	1.87452	1.96543	1.86564	2.26822	10.2211	4.25602	1.99439	2.13321	1.93657	1.86297	4.29459	8.56389	10.2386	7.74159	5.93663	2.19938	1.90546	2.16024	2.86587	6.10427	8.95281	4.26807	1.66395	1.67235	1.62564	1.70396	10.144	4.79302	2.16625	2.17165	2.19879	1.59339	4.83874	7.68439	12.4323	8.38757	5.83787	2.57125	2.04719	2.66011	4.36591	6.38556
Gohir.A01G053000	Gohir.D01G042600	5.29802	2.56705	0.999739	0.699529	0.763753	0.96105	4.40719	2.20783	1.25439	0.906264	0.690357	0.834834	2.67624	4.31818	2.97143	5.76747	3.1325	1.02034	1.2772	1.09686	1.06449	2.74059	2.64151	1.38209	0.688782	0.534847	0.546288	0.445185	2.41773	1.13373	1.02027	0.72391	0.576972	0.452449	2.11277	1.01908	0.134743	3.63982	2.07585	0.924672	0.930608	0.751422	0.811581	1.51757
Gohir.A01G056500	Gohir.D01G043000	0.166099	0.500742	3.63034	3.87765	3.30151	2.6372	0.0206324	0.369067	2.6804	2.76365	2.81075	2.03599	0.0312586	0.174941	0.383751	0.0569193	0.829268	1.22347	1.44894	1.20471	0.977027	0.0143491	0.0182304	0.170588	0.921054	0.966498	0.897645	2.22534	0.0490232	0.0203121	1.11557	0.908276	1.40687	2.47061	0.080631	0.0429401	0.0162229	0.0712647	0.382174	0.130766	0.339395	0.502585	0.804772	0.0690332
Gohir.A01G056700	Gohir.D01G043100	18.7774	24.3353	26.5136	48.8185	50.744	54.2086	6.98433	11.8634	23.8843	35.5517	36.7517	32.6448	0.0498043	2.07596	15.7094	44.1523	23.8171	15.1872	27.3359	31.8494	28.1939	20.7653	23.6338	36.4437	20.8489	30.1668	28.3304	33.4021	19.7421	50.7281	29.1378	44.8324	44.193	41.8991	56.5505	31.8468	20.65	161	33.1354	27.1639	24.9014	26.9195	28.2311	56.5968
Gohir.A01G056900	Gohir.D01G043300	4.05076	0.676711	0	0.0100528	0.0093422	0	2.64901	1.23788	0	0.0132715	0.0133079	0	0.0875751	0	0	1.66536	0.248691	0.0434661	0.0578287	0	0	2.35591	52.2011	18.2733	0.0374035	0.0802294	0.0427914	0.066197	76.199	51.6896	0.0355431	0.0378349	0.00689685	0	1.02416	1.89646	0	39.8361	4.42994	0.374749	0.258084	0.102773	0.0084779	66.3973
Gohir.A01G057000	Gohir.D01G043400	0.339937	0.193724	0.00576678	8.11341	27.3282	5.5828	0.143551	0.0321885	0.00631413	6.12622	60.9355	25.5547	1.31771	0.165608	0	0.573039	3.36843	0	6.11148	38.8561	67.936	0.565086	0.50511	0.600151	0.0275984	12.6761	32.0414	27.7478	0.219527	0.0621853	0	6.20496	32.7263	35.7424	0.982021	0.104634	0	1.39098	1.75053	0.0283068	7.99819	35.783	71.8695	0.876419
Gohir.A01G057700	Gohir.D01G044100	35.8715	59.6615	189.391	212.67	126.596	51.9527	27.9869	43.3124	48.5197	54.119	39.0861	37.6409	30.5586	71.6364	28.1475	31.9988	40.1866	173.658	204.344	134.243	65.1978	38.5841	23.2651	47.3108	113.325	124.485	115.014	66.2037	24.4929	53.2837	131.55	200.603	162.619	100.674	38.5191	12.1465	8.41882	19.3154	30.6513	145.587	166.638	107.281	41.1148	12.6183
Gohir.A01G057900	Gohir.D01G044300	1.60063	2.72455	0.939423	0.718264	0.978129	1.17696	2.81588	1.62858	1.09277	0.938329	1.06425	1.38782	3.57752	1.22735	1.2619	3.68472	7.05667	3.11122	1.71767	0.975585	1.76053	2.12044	1.54991	3.20647	0.768902	0.722979	0.72086	0.570521	2.37361	1.70667	0.958676	0.67203	0.577742	0.763601	2.70288	2.28977	0.941177	3.3875	5.06499	1.64978	0.897189	0.876344	0.805911	2.58602
Gohir.A01G058200	Gohir.D01G044500	0.0598202	0	0	0	0	0	0	0	0	0	0	0	0	0	0	0	0.00888608	0	0	0	0	0	0.0616038	0.00972264	0	0	0	0	0.0130686	1.27124	0	0	0	0	0	0.335638	0	0	0.581461	0	0	0.144802	0	0
Gohir.A01G058300	Gohir.D01G044600	0	0.078945	0	0	0	0	0	0	0	0	0	0	0	0	0	0.0767102	3.44036	0	9.96254	1.94853	0.0088157	0.00482392	0	0.023937	0	0	0	0	0	0.00638105	0	0.00388084	0	0	0	0	0	0.017631	3.25437	0	11.0722	2.08634	0	0.00456807
Gohir.A01G058600	Gohir.D01G044800	2.34449	1.25091	0.943843	0.849145	0.706242	0.42896	0.229286	0.0351574	0.145881	0.0801994	0.102478	0.0179575	0.383945	1.15936	0.605337	1.19235	1.70188	1.03513	0.507463	0.42073	0.492149	0.0572469	1.04048	0.433649	0.357127	0.237375	0.168776	0.372829	2.2912	0.252802	0.437254	0.200518	0.181117	0.283959	0.701542	0.18316	0.481769	1.05999	0.88394	0.488912	0.234174	0.17249	0.304336	1.0653
Gohir.A01G058900	Gohir.D01G045000	4.08464	5.48482	0.251913	1.59249	13.1258	408.017	4.97698	1.58283	0.0512535	0.133547	2.64916	297.812	20.405	4.36505	0.0269805	14.3173	11.6034	0.190084	14.8188	353.738	384.076	34.4077	4.34473	5.23451	0.051096	1.05902	28.6045	392.841	3.44348	1.24801	0.0850117	0.744727	127.33	517.439	9.37211	1.6744	0.00763235	12.3873	28.5473	0.161842	19.2232	497.805	482.154	35.1692
Gohir.A01G059400	Gohir.D01G045400	10.7901	7.3143	3.11916	3.50406	3.64497	4.073	4.89273	8.95381	3.66703	4.44315	3.73459	3.73502	2.55279	0.39499	60.48	4.40805	9.03802	3.70577	3.48905	6.57832	3.06708	3.48684	12.2183	16.2953	4.17316	4.34441	5.89224	31.3685	6.53457	21.9243	4.31099	5.26796	4.93366	15.4773	6.93087	8.42428	94.2192	18.2607	41.9917	12.2395	9.3957	39.303	25.031	3.02521
Gohir.A01G059800	Gohir.D01G046200	7.00232	7.28995	4.80849	6.19622	6.32151	4.89598	5.01801	3.67721	4.07329	5.47969	5.983	5.08053	3.66748	3.25888	14.6615	3.56233	10.1303	4.72835	5.89161	4.96381	5.8226	3.62562	8.36285	6.81994	6.33157	7.68685	7.08695	4.54243	6.39588	6.22316	4.87869	6.58851	6.44898	4.29267	4.68329	4.76159	12.4976	6.44459	9.87002	4.95047	4.69646	6.26777	7.19707	4.38687
Gohir.A01G059900	Gohir.D01G046300	8.60326	2.15841	0	0.212842	0.394582	0.242474	14.9333	9.59449	0.285382	0.100687	0.204642	0.157554	15.6079	15.6811	0	42.446	8.02903	1.50068	1.67736	2.78821	3.5137	22.5269	7.02945	1.22457	0.108464	0.145851	0.1798	0.107033	16.1723	14.1372	0.279422	0.148182	0.217658	0.0320233	11.6211	26.3651	0.312521	27.052	4.89789	0.779148	1.60342	1.25484	1.46934	19.6053
Gohir.A01G060000	Gohir.D01G046500	2.23816	3.16627	0.954799	0.958552	0.774426	0.908288	1.92711	1.96809	1.06709	1.11363	1.13286	0.534497	2.3658	2.55725	0.801858	2.73155	5.9334	3.06442	3.28558	2.94948	5.33051	2.5803	3.3199	5.72193	2.72421	2.72499	2.10777	1.58342	2.99716	4.81609	2.32273	1.72718	1.63063	1.33768	7.30866	8.25895	4.38506	8.3887	10.0697	4.82236	3.37576	4.09348	6.31145	5.53183
Gohir.A01G060300	Gohir.D01G046800	7.84705	10.7191	5.76867	3.37758	3.05739	2.58984	6.54845	8.10988	6.33693	7.03757	3.54388	3.17116	5.69875	2.1739	2.67489	6.65001	9.62749	3.7247	3.40006	2.75724	3.17666	3.39126	8.27201	9.11003	7.31651	4.06407	3.3548	2.22826	7.57517	6.39549	6.59557	7.62961	3.6053	1.79339	5.40732	1.90694	1.51918	5.2962	8.35188	3.57814	2.78686	2.04405	1.85333	3.44495
Gohir.A01G060500	Gohir.D01G047000	1.22907	0.13962	0.0174912	0	0.0232515	0.046329	0.909448	0.307451	0	0.0283017	0.00511822	0	1.11903	3.25709	5.70854	2.91599	0.676541	0.182065	1.64628	0.680356	2.25895	1.60189	1.48796	0.327813	0.0114087	0.00767986	0.0211	0.0295461	0.920193	1.59818	0.037595	0.0358873	0.00534938	0	1.24439	6.36274	1.96853	1.6894	1.27246	0.0442623	0.526961	0.159374	0.0223206	2.15347
Gohir.A01G060700	Gohir.D01G047200	11.909	10.2594	5.86825	6.31381	6.23852	15.1824	9.22834	16.7751	5.61502	5.72701	5.15958	8.8844	3.75806	15.4991	4.44708	16.1526	10.9221	10.1542	7.69628	12.7061	9.41428	11.2167	12.0983	10.3241	13.4703	11.3578	11.915	17.1796	7.95274	15.3586	12.8773	14.2131	13.3261	15.0294	12.4105	2.61297	1.21586	17.973	11.776	13.8655	11.1514	17.7681	19.8358	12.7676
Gohir.A01G060800	Gohir.D01G047300	1.86457	1.54805	2.60898	1.98827	1.74074	1.94898	2.3754	1.25073	2.56845	2.5209	1.50049	1.56803	1.01047	0.310856	0.768613	1.10385	2.59136	0.476452	0.666432	0.536432	0.711978	0.987866	1.8621	1.36955	2.73402	1.68497	1.18997	0.888324	2.59141	1.09968	2.90114	2.58927	1.45186	1.17624	0.661865	0.0071273	0.862171	1.0428	2.41824	0.457398	0.571611	0.453024	0.607196	0.889716
Gohir.A01G061000	Gohir.D01G047500	2.16547	4.23481	5.22369	4.98898	5.19258	2.6482	3.10415	2.79624	4.56562	4.79598	4.4533	1.64405	4.6371	3.68179	5.05533	8.61869	5.57677	7.29976	7.59798	5.92949	3.86089	3.42801	2.06632	5.06316	3.73355	4.83992	3.72424	0.672837	1.671	2.06612	3.86654	5.29321	2.99585	0.611612	3.71042	1.94205	4.30181	11.3943	5.90595	5.71132	7.86027	5.30042	2.63399	4.48389
Gohir.A01G061100	Gohir.D01G047600	0.596424	0.156471	0	0.00701354	0	0	14.0315	1.96975	0	0	0	0	1.77954	0.788167	0	0.796287	0.0222633	0	0	0	0	4.1097	0.484639	0.0476477	0.0124573	0.0975014	0.024677	0	17.6659	0.135438	0.0594654	4.0744	0.19445	0	1.01594	0.285091	0	13.4425	0.0336729	0.0966015	0.251227	0.105411	0	1.16164
Gohir.A01G061200	Gohir.D01G047700	0.141833	1.04249	0.0196676	0.0433126	0.00508876	0	0.00933047	0.155074	0	0.0145596	0	0	0.349454	0.210649	0.00818775	0.0152752	0.852195	0.0817483	0.0336645	0	0	0.0184497	0.27988	0.46375	0.0307978	0.020855	0.0203498	0.0286629	0.0172609	0.0439927	0.00941813	0.0102481	0.00473197	0	0.0911382	0.229346	0.0426753	0.0531396	0.231534	0.0163163	0	0	0	0.0321624
Gohir.A01G061500	Gohir.D01G048100	2.62342	2.1314	5.32102	4.53936	4.28278	4.42228	3.16622	2.96468	6.99236	4.88589	4.85976	5.35736	2.5867	2.85257	1.07187	4.56375	4.94962	2.14621	2.29033	1.53516	1.96559	3.54497	2.34006	2.28349	1.96411	2.79859	3.18651	6.12118	3.02605	1.61235	3.4853	2.684	3.40482	5.94284	3.50095	2.14609	1.98367	3.46435	4.86692	1.52773	1.7565	2.49946	4.08654	2.74321
Gohir.A01G061600	Gohir.D01G048200	5.4586	4.04615	10.9777	1.96056	0.49166	0.253101	3.88852	4.41668	15.4366	4.32575	0.402002	0.120855	5.38196	2.38679	0.301153	5.87024	5.92221	7.89681	3.00022	1.01464	0.616073	5.08001	3.88639	4.00131	0.544613	0.298413	0.190723	0.088423	3.2338	2.06932	2.5378	0.43196	0.0452249	0.0339794	6.15724	8.63582	0.311385	4.59872	3.94745	3.37774	0.996507	0.304919	0.278759	3.24375
Gohir.A01G061900	Gohir.D01G048500	0.492097	2.91309	0.200737	0.385009	0.0574204	0	0.354073	3.5927	0.0308022	0.0162161	0.00858753	0	17.0912	6.35701	0	3.54516	1.76782	0.908632	0.333346	0.056484	0.495931	1.89398	1.9582	4.99425	0.681409	3.3197	0.827322	0.074822	2.35915	12.4473	0.433799	0.232846	0.165599	0.0192992	6.87756	17.7939	0	8.36254	6.40913	1.61393	2.07048	2.02472	0.771006	5.79736
Gohir.A01G062500	Gohir.D01G049000	0.572226	3.64676	1.08737	1.30335	0.672372	0.00426666	1.02922	4.69138	12.8566	15.4327	6.31478	0.0357439	0.0686038	0.366959	2.06836	0.13942	5.43261	2.23601	5.67634	0.457424	0.0158718	0.0413371	4.36984	8.00929	0.911703	1.60009	0.877238	0.0346979	1.62529	9.86969	19.3169	18.409	7.07831	0.0630142	2.08865	1.12508	0.525879	6.88058	13.2752	9.21914	16.438	0.531127	0.0744672	7.81821
Gohir.A01G063000	Gohir.D01G049400	11.1125	8.41385	2.56454	3.6817	4.76055	14.3362	10.7316	11.5711	3.41046	3.46208	4.32721	38.3322	17.2512	19.9012	8.61318	23.1012	10.1233	2.59687	4.94961	6.40042	10.7537	11.3278	32.8368	12.4739	2.97482	2.56396	2.78869	1.79873	23.312	19.534	5.73798	5.12298	3.72844	1.64182	11.8238	21.7621	8.12878	35.0926	22.07	7.50041	9.49123	9.0957	16.7837	30.6268
Gohir.A01G064500	Gohir.D01G051600	4.08513	2.8206	1.62691	1.29989	0.706582	0.172571	4.92504	3.12779	0.827743	0.543361	0.229211	0.169973	3.64301	1.99211	3.7521	3.8509	3.17113	2.62892	1.83108	0.861039	0.284925	3.16992	12.4725	3.11837	0.725429	0.792942	0.569509	2.06556	5.45584	2.1137	0.457954	0.538845	0.318677	0.843844	2.79111	0.724645	4.13701	5.50777	5.61697	2.21308	2.40684	5.28007	11.7754	2.48343
Gohir.A01G064600	Gohir.D01G051700	0.296419	0.0257749	0	0	0	0	0.233511	0	0	0	0	0	0	0	0	0.0091636	0.0131932	0	0	0	0	0.0828136	0.0758098	0	0	0	0	0	0.0426144	0.0152589	0	0	0	0	0	0.0182512	0	0	0	0	0	0	0	0
Gohir.A01G065000	Gohir.D01G052400	3.89726	2.35867	3.19039	3.47977	5.05095	3.31324	4.02388	3.45952	2.09175	2.02611	4.82092	3.60935	9.47365	9.37402	0.44819	7.68721	4.00031	2.34228	1.95655	2.17028	4.77365	6.19589	4.10257	2.43709	3.0616	3.04032	2.33973	1.51402	2.87909	2.25796	4.67859	6.13955	3.9625	1.89885	6.89138	1.70825	0.238179	13.912	5.10212	2.88436	3.75284	1.73026	3.04007	2.86037
Gohir.A01G065400	Gohir.D01G052800	18.1424	10.6673	0.344119	0.326628	0.522933	0.338013	5.49415	16.6391	3.32381	6.94471	4.40647	0.543054	17.7362	8.79143	25.782	7.36463	24.449	19.0237	7.96438	8.17768	1.64687	13.4168	2.77041	14.1881	0.546773	0.517892	0.44598	0.347161	6.54352	9.52565	0.15583	0.108833	0.157502	0.257349	17.4714	5.6752	15.444	3.23713	7.46018	3.16506	2.16653	1.23911	1.14322	4.87358
Gohir.A01G065500	Gohir.D01G052900	70.0519	28.4233	15.9911	59.3039	68.1644	7.33515	66.8851	60.3677	41.5499	68.0148	58.8155	18.1988	89.1949	171.692	677.209	245.702	34.8368	59.6934	6.24597	15.1353	9.34213	126.879	47.6331	34.0516	6.63817	32.3872	95.6131	32.998	24.8993	62.8523	29.8884	71.7085	92.3204	40.3715	81.6732	229.926	404.167	428.997	75.7411	98.5781	80.2637	152.012	40.4429	146.565
Gohir.A01G065600	Gohir.D01G053000	7.44994	5.1976	9.55864	8.14318	9.7469	13.1463	5.77782	5.3914	9.01929	8.11384	10.416	18.2756	2.98707	0.345441	6.2259	1.17456	7.67749	3.57247	6.34866	8.35557	10.7514	1.99923	7.63564	5.43444	12.4888	10.67	11.7395	9.00512	4.3472	5.62694	11.1362	11.3279	12.9765	10.6824	3.71867	0.786753	6.21872	3.052	9.73425	6.83097	9.87977	9.48538	11.2705	2.44196
Gohir.A01G065800	Gohir.D01G053100	0.0776238	0.0117694	0	0	0	0.0198516	1.47093	0.0133434	0	0	0	0	3.84331	0.343716	1.39734	11.091	0.158776	0	0	0	0	0.452836	0	0	0	0	0	0	0.0387558	0	0	0	0	0	0.163106	0	0	0.321665	0	0	0	0	0	0
Gohir.A01G065900	Gohir.D01G053200	1.3883	0.0153166	0	0	0.0083773	0	4.40646	0	0.0307108	0.0392433	0.0278277	0	0.574921	0.0726955	33.3115	0.439378	0.14187	0.175624	0.0358067	0.515588	0.062002	0.297643	0.135689	0.0290197	0	0	0.014856	0	0.350529	0.0277508	0	0	0	0	0.121706	0.0510555	0.140732	0.14567	0.168294	0	0.659568	0.236929	0.411707	0.0304869
Gohir.A01G066000	Gohir.D01G053300	1.90985	7.46695	1.27255	1.20421	1.15548	0.326125	1.92123	6.13173	1.87423	1.27463	0.7443	0.64287	5.80109	1.76403	20.5749	0.761809	1.59954	0.138864	0.209674	0.10641	0.0407877	2.96192	2.0562	8.0722	1.26546	1.21052	1.34274	0.589229	2.57819	10.6722	1.86362	1.2003	1.27717	0.70394	11.7813	9.77309	8.59937	6.85157	4.25271	1.35923	0.932297	0.699387	0.568192	4.4959
Gohir.A01G066400	Gohir.D01G053700	0	0.00513702	0	0	0.00772859	0	0	0	0	0	0	0.0455843	0	0	0	0.0465847	0.0979705	0	0.22525	0.0903248	0	0	0	0.00156927	0	0	0.0144359	0.102987	0.0708197	0	0	0	0.0146369	0	0	0	0	0	0.0258829	0	0.0350588	0.0375524	0	0.00783675
Gohir.A01G066500	Gohir.D01G053800	3.03862	0.21174	0.421764	0.628672	0.525744	1.6393	7.80024	0.255146	0.725077	1.43404	0.693415	1.27413	0.411169	0.187596	0.0788726	2.03105	0.296836	1.30575	3.17549	1.93117	2.54479	1.64971	4.53932	0.0448343	0	0.0312594	0.012389	1.21165	4.96267	0.024052	0.0150051	0.0107474	0.0101049	3.35412	1.39579	0.102336	0.728149	2.29116	0.0361024	0.0339213	0	0	0	1.13701
Gohir.A01G066900	Gohir.D01G054100	2.27587	2.86335	1.65445	9.07746	12.9311	2.63755	1.93131	2.45215	5.60533	12.1976	15.8121	1.06532	1.20875	0.819053	0.312232	0.838943	1.24074	2.59448	8.13732	4.01006	0.504456	2.9617	4.21774	4.63982	7.83592	12.4004	11.1038	0.37002	1.7173	3.47827	10.5646	9.95065	9.52903	0.661179	2.60493	4.32588	2.42268	1.68546	8.22508	21.611	52.5135	27.8671	6.63218	1.55564
Gohir.A01G067500	Gohir.D01G054800	11.9816	8.66434	13.7464	14.1407	12.8913	2.48524	11.342	6.24491	8.89412	10.4757	7.04965	3.21426	15.6631	1.40929	1.24225	2.55751	6.49494	7.41072	9.79303	5.91332	7.16546	3.28817	8.56178	6.59152	16.4234	12.6278	9.53427	0.542518	7.89713	4.25586	9.38066	8.04648	6.53616	1.30812	12.3479	1.30494	0.303164	5.71351	5.61408	10.5894	14.8702	3.56312	0.960598	4.12693
Gohir.A01G067600	Gohir.D01G054900	5.12192	0.0763293	0.0147561	0.129074	0.155998	0.396177	0.152794	0.0742106	0.353377	0.363313	0.867835	1.17938	0.595335	3.70102	0.0103551	1.08853	0.0781178	0.0683173	0.0213705	0.0229315	0	0.103488	3.62932	0.0188388	0	0	0.0559929	0	0.304972	0.0538458	0	0	0	0	0.486367	0	0	2.80724	0.014727	0.020857	0	0	0	0.6335
Gohir.A01G068100	Gohir.D01G055200	1.38576	2.89118	0	0.0202928	0.00883318	0.258359	2.8712	3.21335	0	0.0109535	0	0.0266639	85.433	1.78353	0	83.2516	4.59498	1.07403	0.228067	0.663651	2.62025	55.4248	20.0727	0.141623	0	0	0	0.197373	1.76703	4.03671	0.195329	0.21279	0.507617	0.0282658	2.61842	2.07275	0.0258652	31.1758	1.48445	0.962835	0.07037	0.623402	0	9.73992
Gohir.A01G068300	Gohir.D01G055600	11.7653	5.49128	0.919528	0.77033	0.500966	0.693919	8.08569	2.99607	0.608889	0.601214	0.334484	0.288929	2.70823	5.28065	4.87854	13.9036	6.74512	1.99929	1.69059	1.34187	1.8805	7.46673	8.02389	3.8278	0.680961	0.792789	0.694868	1.26703	11.2318	4.87475	0.650886	0.563337	0.553095	0.403306	3.97925	8.78525	5.94335	17.7864	7.08888	2.53796	1.3666	1.99233	1.82169	14.0333
Gohir.A01G068400	Gohir.D01G055700	1.97687	3.79464	0.0701576	0.0928392	0.0949459	0.746697	14.1626	14.3098	0.347716	0.460878	0.676148	2.13815	3.26098	11.1494	0.809132	8.41684	8.4192	1.63467	2.28514	21.4777	14.243	8.57688	1.65368	0.69357	0.00563968	0.0157334	0.0037441	0.0351084	3.00083	0.452383	0.0193731	0	0	0.0671627	1.67722	2.04995	0.0096586	2.73672	1.68796	0.0310671	0.102921	0.0369312	0.156166	6.69251
Gohir.A01G068600	Gohir.D01G055900	11.574	16.1219	12.6403	12.395	11.2725	5.64718	30.3146	39.107	33.1655	26.5875	24.1922	9.48094	22.7125	38.1203	7.45756	60.9961	32.3443	36.2951	31.0666	23.4113	15.6385	36.8466	6.62543	7.63109	7.57697	6.64239	7.04009	4.51797	19.3181	17.3335	18.65	12.7165	10.9194	7.33891	30.7151	55.9865	12.0045	40.5532	17.1232	19.9768	18.8346	13.6665	14.958	13.0183
Gohir.A01G068800	Gohir.D01G056200	3.89684	3.19626	1.67922	1.25091	1.02082	0.309365	4.42381	1.60606	0.745929	0.457803	0.176786	0.145884	1.42561	0.623161	2.7062	4.00968	8.36499	1.56679	1.02126	0.557176	0.378444	2.16297	4.16796	3.64671	2.50599	2.33176	1.98463	0.730863	6.72063	2.6939	2.18593	1.47386	0.81882	0.333663	1.63169	1.50916	6.854	4.10792	9.48341	2.59804	1.68614	1.07062	0.709521	4.65721
Gohir.A01G069000	Gohir.D01G056500	15.4053	14.3439	0.506574	0.438833	0.264842	0.451162	10.3693	9.22359	0.623734	0.987908	0.0935986	0.445299	4.95173	7.28267	35.8575	8.52565	22.8096	3.34281	1.76352	1.07504	0.0669571	5.28458	16.803	14.4905	0.214539	0.50279	0.304806	1.11628	11.4485	9.54067	0.803474	0.855341	0.222359	0.673747	8.43947	13.8743	26.5229	3.88164	31.1756	3.61304	2.37976	2.82554	0.285076	6.83599
Gohir.A01G069100	Gohir.D01G056600	4.56631	0.420821	0	0	0.0373513	0	13.4654	0.395412	0	0	0	0	0.554975	0	0	0.487913	0.9401	0.248734	0	0	0	12.9277	1.51466	0.140222	0	0	0	0	3.49168	0.00770053	0	0	0	0	0	0	0	0.0238372	0.0294181	0	0	0	0	2.40085
Gohir.A01G069300	Gohir.D01G056800	0.0490038	0.219919	0.289852	0.277233	0.113684	0	0.617843	9.50158	1.15797	1.15472	0.164287	0	0.338083	1.63324	0	49.0471	2.34646	0	0	0	0	0.402428	0.957269	0.703446	0.255877	0.167148	0.196358	0.272115	2.33845	4.30133	0.410978	0.722631	0.613645	0.29013	3.69136	4.46503	0.171313	40.3745	2.67492	1.17888	2.88147	1.31811	1.18295	2.96269
Gohir.A01G070000	Gohir.D01G057200	4.15179	4.5643	5.0485	4.7838	4.56529	4.19944	7.73713	17.1541	46.6605	55.8677	61.4603	44.4381	14.7732	2.81522	13.861	12.4522	25.1574	26.9635	31.1614	35.0486	28.1278	11.6661	8.88503	16.6952	21.9399	19.8864	21.7085	12.3928	6.53451	13.6298	22.0011	20.6953	21.7846	9.98997	8.55118	2.27448	13.4296	6.43411	19.9626	21.0832	19.9856	20.0632	13.671	3.12469
Gohir.A01G070200	Gohir.D01G057400	1.23794	0.405061	0.144804	0.198899	0.373547	0.049056	2.56541	1.18439	0.0638653	0.138277	0	0.113107	1.64731	0.026227	3.10196	0	0	0	0	0.065627	0.170227	17.3715	1.91955	0.343074	0.147818	1.04513	0.399074	0.321579	23.5319	2.452	0.127731	0.0827378	0	0	2.30757	0.155767	0	2.4619	2.0409	1.91609	0.241463	1.79287	1.66032	13.2534
Gohir.A01G071300	Gohir.D01G058200	0.568804	0.348331	0.164162	0.121732	0.263557	0.288114	0.695412	0.198149	0.235979	0.145416	0.193974	0.358411	0.326789	0.238519	0.621666	0.785332	0.549923	0.215207	0.231846	0.381527	0.339322	0.333864	0.844531	0.270661	0.107189	0.0834167	0.13472	0.260859	0.735323	0.171755	0.115653	0.061531	0.060889	0.0824892	1.07843	0.151568	0.128341	1.48591	1.07335	0.665205	0.660369	0.398106	0.464981	0.995598
Gohir.A01G071400	Gohir.D01G058300	40.796	119.523	453.864	593.632	527.549	112.102	23.1476	30.3255	264.169	362.236	372.763	64.7388	54.7231	50.8108	60.701	77.9387	52.5989	524.968	424.353	267.877	75.2791	46.4736	27.4026	35.807	148.623	225.853	199.153	60.9336	22.8708	14.845	242.65	253.306	201.815	59.9335	29.6877	8.77537	93.4068	13.2106	31.4434	228.781	189.94	134.744	209.467	13.0944
Gohir.A01G071500	Gohir.D01G058400	5.29108	1.3503	0.0627942	0.275361	0.162523	0.0637162	3.4271	1.88919	0.0827389	0.0585922	0.0688444	0.0406131	4.00388	1.991	0.0879416	4.61032	1.20163	0.393615	1.13445	0.462344	0.625758	5.99329	3.18983	1.49	0.100298	0.224997	0.156167	0.072791	3.11287	1.96513	0.126345	0.0669349	0.0932496	0.0415856	3.64292	1.79752	0.0533535	3.82228	1.36143	0.363788	1.16751	0.53778	1.13531	5.03756
Gohir.A01G071700	Gohir.D01G058600	3.40653	1.82639	0.0377108	0.0554495	0.0524561	0.0151574	2.88107	2.85204	0.0353071	0.0612928	0.013377	0.0429579	2.02542	4.82914	0.715014	1.80747	2.34938	0.594158	0.316893	0.41618	0.239387	0.978742	3.78825	1.37622	0.0272967	0.0879	0.0677428	0.0233415	7.71198	4.43288	0.015868	0.0699804	0.0414071	0.0153116	1.2036	4.08896	0	2.14505	1.95185	0.0385534	0.115918	0.0572987	0.087639	1.34886
Gohir.A01G071800	Gohir.D01G058700	6.54165	30.7093	0.252821	0.86705	0.0376298	0.238	8.12543	6.48547	0.495081	0.186183	0.0314495	0.251194	4.07862	36.7001	53.0682	2.8728	51.4732	6.83834	3.09895	5.52739	0.173076	2.28013	5.10579	68.7966	0.971212	2.67115	0.195905	0.382778	5.73626	17.2928	1.82555	0.319255	0.115692	0.480281	6.02293	48.2626	56.3587	2.44203	78.219	11.4485	5.15493	2.22584	0.173858	3.36061
Gohir.A01G072100	Gohir.D01G058900	3.63209	1.49653	0.0345267	0.261623	0.136503	0.223841	4.87508	0.117343	0.143415	0.119567	0.109722	0.162385	2.46784	0.339147	5.45055	2.37941	0.892421	0.463835	0.479127	0.125646	1.28136	5.32455	2.66918	1.83824	0.109098	0.144528	0.14593	0.250991	7.1933	0.272296	0.408611	0.538495	0.747595	0.0250102	1.86672	0	0.063536	0.939038	1.19357	0.093831	0.721111	0.362841	0.135561	1.12778
Gohir.A01G072200	Gohir.D01G059000	1.92311	1.96068	2.27068	1.58615	1.36363	1.2543	2.96847	2.59998	2.5217	1.83601	1.92035	1.08564	2.68092	3.08709	3.35139	5.05459	4.97423	2.98767	2.62809	1.84854	1.88789	2.60241	2.16307	2.17508	2.35475	2.29636	2.49465	2.2849	0.920049	0.40976	2.61919	1.39518	2.01004	1.06104	3.09704	2.53972	3.34773	2.62588	3.10352	2.0565	2.53975	2.36761	2.42167	0.272196
Gohir.A01G072300	Gohir.D01G059100	6.60241	3.16637	0.1416	0.203518	0.217153	0.16923	21.4882	12.4497	0.172475	0.0805145	0.0436636	0.0233918	60.2145	78.9474	22.9532	42.8906	6.08196	4.2632	1.71811	2.52239	0.712405	40.1509	7.01945	1.40042	0.0639971	0.0827624	0.130907	0.146596	15.9228	3.96595	1.51863	0.369894	0.0946644	0.249571	21.9225	0.119873	0	34.2247	2.68667	1.85197	0.85281	1.29161	3.01293	21.8761
Gohir.A01G072400	Gohir.D01G059200	1.27548	0.174382	0.0225681	0.241224	0.689839	0.0211572	0.11664	0.132024	0.0283764	0.101292	0.0482939	0	0.15466	1.56746	5.57112	0.0315649	0.319247	0.268879	0.0098373	0.0044174	0	0.015631	5.45133	0.632206	0.0445744	0.0350794	0.0312974	0	0.895613	0.562021	0.0162304	0.0907002	0.0124316	0	0.367863	1.39304	0.545289	0.100624	0.80961	0.79397	0.0149262	0	0	0.185156
Gohir.A01G072800	Gohir.D01G059400	1.20012	2.04005	0.409171	0.44148	0.502732	0.382543	2.25151	2.534	0.469877	0.440215	0.34046	0.399702	3.32923	6.7922	9.11465	5.45178	2.41192	1.14069	0.787656	1.03446	1.07576	2.74608	0.779133	1.60139	0.420349	0.266162	0.328131	0.258053	1.86956	4.01116	0.277549	0.12193	0.146662	0.071329	3.7701	5.69369	12.9994	5.8935	2.05615	0.891077	0.508884	0.782319	0.863963	3.4606
Gohir.A01G072900	Gohir.D01G059500	7.33125	13.5778	16.5114	12.3072	12.3475	12.7948	8.72957	10.2989	2.284	1.27205	0.989816	9.91963	6.21111	4.8951	15.1151	5.6109	22.9318	17.6763	18.6805	22.8719	30.8076	11.0583	8.87102	10.3564	4.36955	9.76055	13.3418	42.9472	11.5256	6.18802	8.10185	12.8324	17.9838	69.4086	9.30413	6.83592	90.4393	7.55992	25.237	13.6104	24.5376	47.0268	80.9631	12.9241
Gohir.A01G073000	Gohir.D01G059600	57.639	19.5513	5.70802	5.51666	4.69758	3.9174	59.6296	51.3995	6.41599	4.61569	4.48482	2.25671	35.1687	101.555	19.7511	119.256	26.7927	13.3645	11.387	6.08267	6.27694	66.1445	80.0383	23.7806	5.44328	4.27983	3.59885	2.73122	59.2204	31.8574	4.85259	4.26884	3.28407	2.0375	36.3296	105.947	19.2228	168.509	35.8631	17.6376	13.9703	7.7749	7.95151	65.5394
Gohir.A01G073600	Gohir.D01G060200	0.25285	0.173104	0.011688	0.0563906	0.00530466	0	0.315305	0.480969	0.0178637	0	0	0.045025	4.2479	0.289045	0	2.88844	0.292647	0	0.153648	0.0939319	0.510217	1.44727	0.293185	0.151267	0	0.00998426	0.00802731	0.0444387	0.248832	0.260725	0.0168115	0	0	0	3.9464	0.25755	0	1.80838	0.110438	0	0.33975	0	0.510217	0.844572
Gohir.A01G074000	Gohir.D01G060500	37.0589	36.2473	14.6253	19.4648	21.066	33.533	28.5255	22.6457	16.2699	20.9801	19.0773	27.0442	28.0219	2.13445	73.3646	12.6136	41.2794	25.2588	33.2985	38.6037	41.6119	15.6777	35.3926	34.1337	12.5461	14.3897	15.2683	19.0329	25.8786	28.5909	16.0016	15.9389	14.8753	16.6136	32.4019	2.38488	78.721	10.9269	37.6337	19.5171	26.3145	26.4408	27.9885	12.0161
Gohir.A01G074100	Gohir.D01G060600	7.89481	1.96604	0.0507639	0.139673	0.109541	0.106558	11.0167	1.94536	0.125075	0.0743211	0.0116647	0.187136	2.17262	3.22856	0.064251	3.38759	1.99955	0.214469	0.0856417	0.292547	0.138743	4.98763	18.7431	3.25023	0.1441	0.313499	0.150543	0.236515	10.9594	1.52905	0.0736767	0.056973	0.0291821	0.102171	2.79372	4.59681	0.478537	9.80928	5.98226	0.679789	1.5388	4.14891	0.868744	8.20634
Gohir.A01G074300	Gohir.D01G060800	1.26	0.791673	1.16982	1.19216	1.53617	1.5128	2.52695	0.895133	1.66009	1.61307	1.19792	1.87013	1.05558	1.00568	1.23456	2.28814	2.46088	0.625291	0.741242	1.39463	1.56844	1.95464	2.23975	1.18963	1.77585	2.20699	2.58913	2.88121	3.15068	0.952886	1.7669	1.76951	1.72402	2.6087	1.08241	1.3283	2.23347	2.27417	3.13495	1.06041	1.11687	2.06979	2.75199	2.19222
Gohir.A01G074600	Gohir.D01G061200	0.995003	0.947679	1.26809	0.769308	0.841529	0.413043	1.00008	0.979056	2.27666	1.53484	1.04651	0.323301	1.37477	0.954522	0.417239	1.96915	2.33653	0.768594	0.701567	0.279203	0.355298	0.672984	0.95903	0.787993	0.975166	0.592716	0.688112	0.274548	1.05042	0.534104	1.61643	1.15877	0.839192	0.328452	1.11735	0.699379	0.392027	1.69007	1.92527	0.53223	0.64086	0.267814	0.21255	0.602111
Gohir.A01G074800	Gohir.D01G061300	9.94015	8.14759	1.11335	0.793525	0.427924	0.0633561	16.1462	14.1855	0.24154	0.111197	0.0844823	0.0317645	25.5753	10.9057	1.28641	10.6163	1.81509	0.306263	0.213588	0.348933	0.6969	24.6829	11.4101	5.70406	0.415148	0.456265	0.268734	0.0349127	15.0111	4.57143	0.368129	0.218737	0.0482683	0.0298295	39.1624	4.40222	3.14347	22.1008	5.79271	4.32329	1.37732	0.950661	1.51314	39.0741
Gohir.A01G075400	Gohir.D01G062700	2.68705	4.01849	2.96307	3.2118	1.9267	0.0532168	14.7989	4.39489	2.75425	0.707633	0.364802	0.122303	2.90126	1.78083	0.782058	4.25848	3.71526	9.46167	5.80616	1.51088	1.02207	25.5646	2.07158	9.32427	1.55208	1.22571	0.763156	0	8.78378	6.7993	0.647327	0.095601	0.0316489	0	20.0634	16.7337	3.30434	22.6255	8.15844	6.49087	4.11941	0.887351	0	61.2112
Gohir.A01G075500	Gohir.D01G062800	7.11539	10.3403	8.11618	7.16549	6.44475	4.22869	10.7755	13.195	9.83094	9.93853	7.79593	4.64823	15.196	19.8644	15.6898	20.9013	15.3946	13.5188	10.0084	8.74222	7.89402	13.104	4.80734	5.86377	4.0731	3.49837	3.28206	3.59792	7.8391	8.96832	5.28447	5.41209	4.49426	3.1576	8.55109	7.54071	9.21459	11.5303	11.0896	5.7516	4.36735	4.12573	4.5392	9.49464
Gohir.A01G075700	Gohir.D01G063000	49.0226	72.3448	1.11877	3.25059	1.46463	1.99629	7.68669	45.2056	2.19145	1.09928	0.505002	0.384311	85.5982	37.0863	1.76029	44.1675	55.588	8.0503	5.32216	8.81008	3.2693	17.4164	56.485	256.5	4.17459	7.42883	2.91634	4.50027	14.4162	465.57	28.9097	10.8619	4.92751	2.01068	138.11	737.772	226.234	247.654	456.722	98.6312	55.6303	35.2981	24.851	52.1351
Gohir.A01G075800	Gohir.D01G063100	0.019283	0.0474617	0	0	0	0	0.00534718	0.0423397	0	0.00422128	0	0	0.00413195	0.053968	0	0.0515279	1.25602	0	5.72764	0.822299	0.0139059	0.0208564	0.0573535	0.137112	0.1294	0.137833	0.0787609	0.0136731	0.0646662	0.309144	0.107989	0.0607138	0.0266484	0	0.226429	0.0698203	0.112633	0.154942	1.00526	0.0082708	4.72401	1.18402	0	0.116502
Gohir.A01G076000	Gohir.D01G063400	0	0	0	0	0.0406106	0	0.0609187	0.0496215	0	0	0.0101336	0	0.0278437	0	0	0	0.294692	0	0	0	0	0	0.140014	0.135769	0	0.00747514	0	0.0311212	0.302476	0.504442	0	0	0.014442	0	0.064524	0	0	0.508977	0.0636828	0	0	0	0	0.174166
Gohir.A01G076100	Gohir.D01G063600	0	0.0223693	0	0	0	0	0	0	0	0	0	0	0.0610223	0	0	0.022787	0.28078	0	0.056324	0	0	0.081805	0	0.0305041	0	0	0	0	0	0	0	0	0	0.0311339	0.0101704	0	0	0	0.121943	0	0	0	0	0.0373455
Gohir.A01G076300	Gohir.D01G063800	3.38991	2.58253	0.093718	0.135095	0.0194584	0	1.30435	4.52883	0.0160946	0.0495092	0.0146043	0	0.304243	76.4962	24.9015	1.73138	1.3104	1.5674	0.247185	0	0.104856	0.249831	0.52013	0.46861	0	0	0	0	0.118393	11.3126	0.0151004	0	0	0	0	34.7975	0	0.368655	0.649711	0.260739	0.10246	0.0157706	0	0
Gohir.A01G076800	Gohir.D01G064300	9.83443	9.14352	2.84799	2.63968	2.67789	9.85577	5.26693	9.05735	2.67581	2.81967	2.80853	8.90254	8.90492	14.0806	4.4536	9.26911	14.3562	4.77654	5.38222	6.04494	15.6299	5.33681	11.772	9.39153	6.79269	5.34719	5.97132	24.8414	6.99211	6.17546	6.3441	5.59204	6.83378	25.5762	7.13156	7.36992	2.68458	5.67332	11.1666	4.71552	5.52475	5.30772	10.7921	2.96567
Gohir.A01G077300	Gohir.D01G064800	22.8627	11.2507	2.41479	2.34337	1.88289	1.48411	30.2159	21.0016	2.20156	1.63269	1.27625	0.60094	12.8768	26.2661	5.23769	16.789	10.8404	6.78354	4.73861	3.66117	2.81337	34.6498	21.282	9.70901	1.2728	1.21489	0.91306	0.280048	19.2455	16.4923	2.81113	1.5349	1.20042	0.185477	10.3151	18.4417	1.09552	23.3346	6.07715	3.45669	1.91006	1.24386	0.537766	26.6834
Gohir.A01G077900	Gohir.D01G065000	3.91121	5.06008	2.12136	2.17249	3.03605	1.7322	0.441328	2.50072	0.868341	0.954826	1.13915	0.606079	1.15242	1.02379	0.522526	3.74738	8.02273	3.64512	10.9068	2.35824	2.20974	2.44796	1.59661	3.73757	1.44152	1.55871	2.05661	1.43722	1.03395	8.96015	1.77246	1.50651	1.95799	1.71609	0.931529	0.550907	0.566726	1.45089	4.08774	1.63065	4.52367	2.71835	2.63718	0.726777
Gohir.A01G078000	Gohir.D01G065100	1.81058	3.02496	4.04269	3.31891	2.63346	0.0667895	1.77074	3.55294	5.81435	4.98425	3.57869	0.202117	1.46871	0.765963	0.789529	1.19967	4.98253	1.84596	1.46272	0.594409	0.396437	0.925609	1.96908	4.90059	3.94629	2.06887	1.33548	0.199684	1.41359	4.87709	3.90183	2.84367	1.97719	0.453505	1.73953	1.52651	0.803115	1.4144	4.85903	1.46905	0.939458	0.290921	0.154288	1.09808
Gohir.A01G078300	Gohir.D01G065300	0.250486	0.0549632	0	0.00821542	0.0282414	0.0117594	2.78455	0.565244	0.0707113	0.0103344	0.0103938	0.00954327	5.46118	4.02222	0	8.22835	0.0750941	0	0.081721	0.0073812	0.00814415	1.55888	0.323278	0.173457	0.00731578	0.00324386	0.00287524	0.0281128	2.24836	0.146761	0.0194614	0.0343124	0.00730477	0.0174258	2.6887	1.38547	0	0.798479	0.0184245	0.0123791	0.0204303	0.017662	0.0244325	0.322774
Gohir.A01G078600	Gohir.D01G065700	6.97755	5.81642	6.36081	6.95774	6.47081	4.44116	6.79523	4.63973	8.30793	7.73876	7.69469	4.95566	5.81166	0.600709	0.685671	6.50153	10.3561	12.6464	9.91739	9.75156	10.4127	5.20845	10.2925	9.5306	8.61762	8.91927	8.94718	5.33782	10.9971	8.32906	9.49261	9.87058	9.67313	5.70827	6.84092	5.18768	16.0238	10.4834	15.6975	14.1949	10.2651	8.83538	12.9084	9.6909
Gohir.A01G078700	Gohir.D01G065800	1.04593	0.133312	0.127183	0.0504949	0.0790606	0.0671266	18.491	0.172701	0.0560629	0.0335127	0.0648973	0.106542	0.104548	0	0.0170368	0.27383	0.1245	0.0252654	0	0	0	21.0728	1.68415	0.24509	0.0079879	0	0	0	23.7224	0.142664	0	0.0423743	0	0	0.119557	0.147255	1.29546	0.866384	0.212809	0	0	0	0	27.272
Gohir.A01G078800	Gohir.D01G065900	6.23868	7.61371	4.06755	1.95125	1.49054	1.24191	8.00294	8.36379	2.93007	1.53432	0.614111	0.218532	10.725	10.2756	17.6067	0.480713	0.822114	0.211459	0.0723644	0.118598	0.394458	6.06719	8.50976	13.0977	3.47884	3.73818	2.98688	1.00424	6.06952	3.41569	2.47983	1.81124	0.858586	0.373675	5.55874	0.190536	40.3371	8.66694	14.5344	6.92335	4.33285	3.25902	3.52695	6.00457
Gohir.A01G079100	Gohir.D01G066200	51.4937	44.6725	81.6648	114.73	115.134	86.945	41.0914	39.6745	83.5187	100.851	116.169	96.7614	36.9489	4.53934	37.3414	51.8534	57.2572	78.4932	125.058	145.832	93.8111	71.3208	26.3211	15.6301	40.7533	52.3132	56.2452	46.3463	16.5558	14.5206	43.4542	56.4803	63.2407	59.8622	15.7886	0.461513	17.2357	28.2081	32.0872	42.0911	79.0621	100.316	77.5	9.70613
Gohir.A01G079200	Gohir.D01G066300	1.14897	0.875834	0.81624	2.47393	0.68146	0.193768	2.03557	1.34614	14.7927	11.6366	1.10215	0.0471087	1.6	0.0198269	0.78316	7.03575	0.781073	0.491314	0.184713	0.0617698	2.17408	1.89096	0.864602	0.122347	0.104605	0.0714345	0.0118366	0.175854	0.469187	0.0678758	0.0754396	0.274081	0.0114219	0.0671652	1.34432	0.009048	0.104081	4.83663	0.292472	1.53919	1.38835	0.181127	1.44542	0.717164
Gohir.A01G079400	Gohir.D01G066400	3.36937	5.40441	1.00416	0.841691	0.994755	2.40788	3.1483	6.28785	1.55608	0.908176	0.669013	0.80353	6.13279	5.42163	1.18628	4.2177	7.40565	1.1755	1.19598	0.595319	0.921315	2.77961	4.51459	8.57095	4.26718	6.10407	5.0445	0.703135	4.20252	6.69882	2.52351	3.78535	2.78296	0.949827	4.92628	5.50807	5.41168	3.27815	8.50054	3.47612	3.95501	1.43984	1.45973	5.66191
Gohir.A01G079700	Gohir.D01G066900	4.87019	5.809	6.87547	10.8542	13.2593	9.13996	8.38107	6.07555	5.0985	7.99661	10.2135	17.4363	13.9196	5.28082	13.2509	4.28016	7.80639	5.12487	6.79366	8.55293	5.98905	8.89566	7.98929	13.6915	15.5536	20.1033	23.5112	20.8096	11.2813	14.9959	13.832	17.6947	15.7852	26.8423	25.1758	14.8426	49.2432	17.2594	24.1577	23.1028	20.6112	22.6337	31.6852	16.8283
Gohir.A01G080000	Gohir.D01G067200	13.1647	18.5193	36.7394	36.2877	24.2588	22.2261	11.9913	14.0421	30.279	42.1737	20.9812	15.2965	16.2558	9.82506	12.62	21.8552	19.6654	9.42534	13.2418	10.1321	10.634	13.7266	9.99754	16.0067	23.8323	22.4033	16.3073	14.9622	7.7666	19.6747	23.3415	33.9069	21.5289	15.152	17.6592	11.1223	7.33376	16.7754	16.5247	10.8401	12.0836	6.48182	6.03705	11.8884
Gohir.A01G080400	Gohir.D01G067600	2.46177	4.17343	0.530253	1.28019	1.01913	0.213581	3.18081	1.13523	0.362337	0.500835	0.184098	0.0514997	9.69436	9.78032	3.40688	26.8291	3.99332	1.22684	1.10236	0.529833	0.936599	2.17406	2.31885	5.56491	4.21961	2.46375	1.79981	0.253974	4.31511	4.10993	2.26734	1.91844	0.924632	0.127768	8.13398	4.76945	5.06891	15.5861	4.27303	4.17527	3.43484	2.07306	1.95702	7.14159
Gohir.A01G080600	Gohir.D01G067800	7.31224	1.84044	0.406178	0.461417	0.651858	12.3839	8.15299	1.88752	0.550445	0.648732	0.393554	22.8364	7.49127	0.614622	0.063071	6.18977	3.8734	0.732488	1.85728	17.6503	35.3045	5.48958	7.41835	1.85268	3.64628	4.36898	3.13243	5.89456	6.44509	0.994457	0.342547	0.301477	0.0783448	4.81824	8.6681	0.815865	0.231326	4.96433	4.51879	0.787419	1.37645	3.90786	11.7334	5.27536
Gohir.A01G080700	Gohir.D01G067900	0	0.0595216	0	0	0	0	0	0.00475168	0	0	0	0	0.00292202	0	0	0.0100536	0.275917	0.00802605	0.520348	0.194857	0	0	0	0.363833	0.0173693	0	0.00429998	0	0	0.123637	0.0421778	0.014866	0.00860147	0	0	0.056333	0.0278029	0.00273572	0.710873	0.0766735	0.424558	0.0793526	0	0
Gohir.A01G080800	Gohir.D01G068000	0.923277	0.113785	0	0	0.00504933	0.0690268	4.79777	0.494532	0	0.011186	0	0	2.65622	1.01355	0	2.60665	0.0601683	0.190663	0.11678	0	0.054724	2.96015	1.15901	0.0924376	0	0	0.046729	0.0724752	2.65687	0.299	0	0	0	0	5.33026	0.665115	0.0213201	6.01001	0.0856479	0.044431	0	0.0256676	0	3.01854
Gohir.A01G080900	Gohir.D01G068100	0.82779	1.4126	0.615851	0.36961	0.276663	0.3415	1.10072	1.05823	0.442284	0.27618	0.158111	0.112442	1.13875	1.45053	1.62033	1.16084	1.84291	0.50968	0.224462	0.236347	0.301838	0.855076	0.70447	0.820736	0.523241	0.452911	0.376645	0.109629	0.572256	0.824466	0.610078	0.434438	0.259927	0.12789	1.04346	1.31405	0.397439	0.709336	1.04171	0.353486	0.23694	0.172287	0.0820275	0.431683
Gohir.A01G081100	Gohir.D01G068200	2.77743	0.841764	0.318493	0.476109	1.16612	40.9575	4.18359	1.43671	5.69068	4.97352	7.34125	141.922	4.45506	2.30449	30.2835	0	0.0165502	0	0	0.0972135	0	0.365181	5.08052	1.28281	0.356579	0.726117	1.72334	1.69863	5.60479	2.75538	0.217074	0.300072	0.565497	22.9907	2.31463	19.1146	60.7032	16.4671	1.97449	0.888142	1.7807	0.765645	1.1983	2.30144
Gohir.A01G081200	Gohir.D01G068300	1.16793	1.18967	1.54511	1.73418	1.7806	1.01148	0.860621	0.760332	1.56768	1.15714	1.2832	0.912964	0.836204	0.326086	0.899382	0.961934	2.29769	0.875328	1.47069	1.33415	0.832453	0.601163	2.27215	1.88461	1.07131	0.70547	0.790271	0.680533	1.27586	0.815868	0.667024	0.283213	0.332866	0.270667	1.78198	0.767616	3.45171	0.626899	1.84633	0.31072	0.388038	0.465542	0.37954	0.844554
Gohir.A01G082100	Gohir.D01G068700	5.33709	1.22067	0.038913	0.0715656	0.0524352	0	3.57919	1.33877	0.0598709	0.0303183	0.0223787	0	1.30992	5.79443	0.353162	9.36315	1.93502	0.362333	0.513153	0.688096	0	6.02497	1.57599	0.262018	0.0208659	0	0.039238	0	0.0589522	0	0	0	0	0	1.1151	0.796809	0	2.3034	0.257275	0	0	0.129221	0.278037	2.50739
Gohir.A01G082200	Gohir.D01G068800	0.228326	0.0411187	0.00524802	0.0280403	0.00374336	0	0.271418	0.0593864	0.00896273	0.00493256	0	0	0.165321	0	0.123548	0.0275892	0.0221965	0.0360593	0.0913866	0	0	0.0029004	0.103796	0.0382311	0.0228285	0.0412282	0.0154198	0.0410312	0	0	0	0	0	0	0.146242	0.0104365	0.179364	0.188972	0.162971	0.0763577	0.043355	0.0381082	0.0191678	0
Gohir.A01G082400	Gohir.D01G069000	2.22302	0.0785577	0	0	0.0139302	0	1.5068	0.0208364	0	0	0.00302118	0	1.29257	1.44578	6.23718	2.6999	0.726001	0	0	0.0268724	0	2.14546	0.669153	0.0181513	0	0.004411	0.00561361	0.0059799	1.31294	0.0181497	0	0	0	0	0.863243	0.256099	0.117109	0.947231	0.511062	0.020362	0	0.0238371	0.013715	0.586424
Gohir.A01G082500	Gohir.D01G069100	2.44275	1.33396	6.43362	5.16834	4.62715	3.31367	2.00805	0.784886	7.20052	5.64801	4.72801	2.79812	1.44105	1.05447	3.35097	0.962768	1.25956	0.386163	0.42869	0.312103	0.265769	0.911912	1.35604	0.827894	4.6689	3.545	2.78257	2.06828	2.07027	0.385362	5.16471	4.64502	3.68861	2.31039	1.04978	0.337987	2.70235	0.977621	2.43032	1.1307	1.17664	0.7165	0.983298	0.459266
Gohir.A01G083300	Gohir.D01G069800	218.677	75.7565	32.0008	37.3772	39.3263	36.5861	264.245	250.213	53.7569	60.1981	48.6702	56.2552	218.424	148.339	28.7629	207.316	136.259	80.6314	46.8922	77.3013	108.269	480.145	330.277	102.611	74.3536	86.8414	94.6762	52.9809	293.226	202.903	61.449	67.9662	65.3222	35.4433	257.11	176.015	24.1337	151.462	98.1279	73.9234	46.5326	49.939	138.254	469.033
Gohir.A01G083400	Gohir.D01G069900	1.34543	0.11172	0.00337734	0	0	0	0.110405	0.0432905	0.0541644	0.0093494	0.0066418	0	2.78258	3.47843	0.0774324	0.050245	0.676123	0.0375509	0	0	0.0141962	0.114598	1.07423	0.0194454	0	0	0.0104912	0	0.0820407	0.133112	0.0206277	0.0207984	0.00768597	0.00862557	0.3744	0	0	0.0490324	0.768481	0.0902382	0.0192968	0.00834155	0.69996	0.0473637
Gohir.A01G083800	Gohir.D01G070200	17.9477	27.4635	6.44855	10.8711	12.5525	18.2116	42.8613	47.372	9.46594	18.3899	22.5548	25.7076	24.1426	2.57291	10.3646	33.1825	50.8034	22.6799	36.1078	48.9416	62.4512	11.6205	28.8936	37.1207	11.3478	11.355	10.6208	10.0572	25.6708	21.8245	4.81476	6.58794	2.60583	1.14704	32.4777	3.95498	18.3076	20.2562	22.2223	11.1744	16.8961	12.4089	28.7162	17.8323
Gohir.A01G084000	Gohir.D01G070400	6.68647	9.23113	12.1823	8.7398	7.06251	4.04859	3.47047	4.50492	7.96534	5.11462	6.90201	5.36658	3.74268	8.81568	4.02883	5.4703	9.87172	8.99326	7.15001	4.28465	5.99587	2.91314	7.20735	6.36386	7.44182	6.33677	6.15072	3.0786	6.80981	4.63724	7.25427	4.48781	6.73514	4.10647	3.1244	4.79183	5.57958	0.668903	0.942661	0.124475	0.193828	0.103022	0.0292895	6.77846
Gohir.A01G084100	Gohir.D01G070500	2.65199	0.0237835	0	0	0.0122334	0	0.528984	0.0401658	0	0.00912414	0	0	2.98261	0.107921	0	4.26927	0.561784	0	0	0	0	7.01892	5.18828	0.11487	0.00921088	0.0820252	0.0754061	0.0196356	5.22323	0.150639	0.0492352	0.00946244	0	0	3.57686	0.590822	0.080843	7.64016	1.28818	0	0	0	0.0709655	10.2336
Gohir.A01G084200	Gohir.D01G070600	2.81593	0.665868	0.0212386	0	0.0210993	0.029759	0.135416	0	0	0	0	0	2.69495	0.038812	0	3.48311	2.70483	0	0.113209	0.060914	0.26843	6.37594	7.34808	1.52793	0.00637578	0	0.0678605	0.198426	9.59908	0.273757	0.00985763	0.0148905	0.0158072	0.0865667	3.78089	1.17324	0	2.58034	4.75294	0.0196183	0.478804	0.159855	0.508684	11.5604
Gohir.A01G084500	Gohir.D01G070900	17.497	4.95331	1.22004	0.847324	0.683085	0.23762	8.33589	3.37251	2.62072	1.26634	0.855419	0.211041	4.2572	3.72394	1.19343	0.98358	0.426106	0.158703	0.0555609	0.0380695	0.0240271	4.94851	14.1237	4.25995	1.42962	0.665062	0.628872	0.38888	5.26136	1.70911	1.39399	0.838774	0.675751	0.436662	3.47014	0.767864	0.370067	5.93807	4.39208	1.37927	0.946817	0.524118	0.430736	2.51164
Gohir.A01G084700	Gohir.D01G071100	12.3089	47.2355	19.2982	16.2072	18.4801	44.5623	6.44955	34.9086	15.3701	12.0438	11.4903	19.1279	24.985	64.249	1.37305	19.257	42.1604	26.6292	18.9118	26.7035	34.0298	16.3248	13.3632	64.5018	34.4096	30.0818	32.7173	54.2227	5.4044	47.2792	27.8723	23.5569	23.914	11.3523	33.997	60.1494	0.704938	27.7054	61.7007	48.4289	42.3283	69.4743	104.072	10.3544
Gohir.A01G084800	Gohir.D01G071200	4.61013	4.56237	6.22338	6.77473	6.70675	5.23325	3.95535	4.28509	7.04838	6.88429	6.9515	5.04122	4.00043	5.87716	12.6506	4.56298	4.75641	4.78209	5.35228	4.00432	4.29795	3.46441	4.01957	4.42086	8.31424	11.044	10.2869	5.88912	3.93443	2.72009	8.90526	9.00573	7.7736	3.45896	3.92497	2.40063	7.31126	2.81245	3.77261	5.02396	4.67352	2.56563	3.30595	2.43481
Gohir.A01G084900	Gohir.D01G071300	0.576436	6.05831	0.0873602	0.182413	0.00844963	0.101542	1.0674	3.61311	0.0660717	0.00542884	0.00472362	0.069765	0.996796	4.56457	0	0.770629	4.86789	0.931109	0.336891	0.0597168	0.261019	0.830276	0.970324	6.12227	0.270941	0.685238	0.10723	0.102849	2.84442	1.54966	0.0489278	0.00819004	0.00382067	0.136749	1.45024	1.11806	0.00802305	0.68452	3.63402	0.548623	0.224745	0.0348073	0.325851	0.740911
Gohir.A01G085200	Gohir.D01G071500	10.3021	11.2715	9.64934	12.1252	12.9902	14.988	18.8623	24.8268	14.8652	18.5901	22.3876	28.1431	12.3268	22.48	26.9214	14.3363	17.2346	26.8857	26.4661	32.1392	36.0851	15.0897	10.2882	9.02965	10.4093	13.0517	15.9018	19.8464	9.31022	10.7357	11.9764	13.5678	16.3197	19.2485	12.1946	16.9044	24.3845	5.35638	4.62236	7.02966	9.78342	12.9557	13.4875	12.5244
Gohir.A01G085700	Gohir.D01G072000	25.0612	90.6156	93.5687	84.3338	65.6276	4.03622	12.3567	70.9197	101.212	115.24	83.0709	10.7125	23.4323	17.2395	14.8219	17.0474	96.7391	68.0894	58.2032	24.8574	24.5064	11.1883	20.0662	137.988	148.598	124.766	99.5271	20.9361	11.8955	90.6842	138.638	129.795	84.3333	23.1658	20.1637	13.4674	84.3069	8.75873	136.842	65.376	69.5311	37.3974	45.3727	7.60901
Gohir.A01G085800	Gohir.D01G072100	2.97951	1.09736	0.0352042	0.0402187	0.118081	0.122793	3.73424	0.843376	0.0199095	0.0254695	0.0455099	0.0168608	6.34052	0.679812	2.04176	7.31272	1.06293	0.217295	0.130362	0.407886	0.237245	2.43608	1.45996	0.71631	0.0493204	0.115148	0.139081	0.0392283	5.36798	0.791282	0.130047	0.0901836	0.0958254	0.0426583	2.94268	0.0835143	0.762214	6.89886	3.44198	0.639639	1.12788	1.67802	1.38467	4.07234
Gohir.A01G086200	Gohir.D01G072400	4.58908	4.07921	1.86542	1.52035	1.31078	1.16642	2.28332	2.92993	2.0364	1.4703	1.29148	0.907065	3.12349	2.13597	5.79793	3.19209	3.98375	2.48698	1.74332	1.5076	2.49765	2.59743	4.91249	3.7864	1.47069	0.983697	0.710146	0.634346	3.3236	3.41854	1.69726	1.23893	0.990769	0.54857	3.72798	3.54389	2.45572	2.31685	4.03282	2.54519	1.43147	0.896674	0.523899	2.33574
Gohir.A01G086600	Gohir.D01G072800	1.38555	2.90601	6.25373	3.74322	2.09505	0.0836862	2.3072	5.27732	9.32572	10.8948	5.04168	0.146358	1.64531	1.7702	0.104535	1.95557	1.77536	1.4673	1.30667	0.194036	0.588571	1.85873	1.43058	1.80327	0.0623102	0.0921157	0.0435909	0.0258274	1.27583	1.02463	0.176827	0.0604981	0.0239459	0.0478121	1.38052	1.01309	0.107198	1.50218	1.70687	0.507138	0.226366	0.0280261	0.0675662	2.13233
Gohir.A01G086700	Gohir.D01G072900	9.86248	12.3473	55.6812	70.2621	64.1195	61.2517	7.73683	9.6377	55.8906	95.4878	68.2951	60.6061	6.5217	0.910657	5.70254	3.64013	16.5848	38.608	69.4846	58.782	74.1932	9.69368	8.71035	8.14323	24.3921	28.9	38.4343	72.6704	8.22983	7.04823	27.5074	41.6591	44.784	88.0083	6.56229	1.55778	3.52774	3.07199	9.17369	16.4854	37.7303	51.2905	58.3734	5.53547
Gohir.A01G086900	Gohir.D01G073100	14.5019	2.13603	31.2401	67.0371	60.3636	23.5476	8.15885	1.44436	53.1534	87.0005	63.3824	11.1925	14.3366	1.24293	5.2535	11.1469	2.7075	20.757	151.468	76.036	44.5308	3.23539	16.2909	3.03296	42.9092	104.638	102.283	32.9182	13.9772	1.97857	57.173	102.554	82.7617	29.0158	25.0364	2.72577	9.66499	7.04454	1.51747	5.94145	81.8316	53.8182	29.0347	9.3128
Gohir.A01G087000	Gohir.D01G073200	10.7465	5.33042	0.598682	1.10743	1.76332	2.43754	9.40747	11.1668	0.566749	0.586337	1.11052	3.5595	14.6272	34.9246	6.47629	13.501	5.30162	1.3238	1.29215	2.35825	2.43472	22.5055	13.6423	6.65149	0.688827	1.56335	2.81631	4.28063	14.1577	11.1249	0.750709	0.841748	1.42681	7.97324	15.7911	20.7077	10.7807	14.3064	8.41784	3.00701	2.09424	4.78245	4.81265	30.4088
Gohir.A01G087100	Gohir.D01G073300	15.6348	10.4823	0.482487	0.860387	1.52698	0.745798	10.8005	6.65303	1.41576	2.64359	4.43449	1.52412	29.4738	3.14531	18.0062	27.6546	8.98406	3.55282	2.4724	4.12452	3.56418	10.3896	9.88569	8.41233	1.14512	1.32528	1.26747	1.15557	11.2527	7.37704	1.32676	0.965864	0.630082	0.649211	51.447	9.08204	15.5473	11.5779	5.7296	2.32973	1.3746	1.57205	1.95187	12.4516
Gohir.A01G087300	Gohir.D01G073600	5.1231	1.28022	0.0101459	0.357292	0.279285	0.601243	2.65865	0.257438	0.0157058	0	0	0	1.65705	0.684784	0.522493	6.17442	1.23661	0.197582	0.608775	0.295664	0.150265	7.5709	6.36493	1.25348	0.127221	0.307095	0.244789	0.623698	13.892	1.86113	0.0203844	0.0316469	0.0702275	0.49339	2.36872	1.23777	0.0977947	13.4307	1.44349	0.256205	0.29162	0.301147	0.460663	14.9778
Gohir.A01G087400	Gohir.D01G073700	16.7725	4.01294	10.8107	6.53475	6.04691	6.35933	11.6082	4.53673	4.20992	3.94467	3.2296	0.844768	3.93543	5.21346	2.13508	6.4613	7.00399	10.1772	6.76562	5.82717	6.37086	4.63886	6.72746	4.1077	4.517	3.55166	3.80369	2.77929	11.767	7.31143	5.84934	2.9172	3.38958	2.29854	8.88284	12.2889	3.97971	9.13145	7.14392	7.16518	5.12737	3.86036	12.4667	11.1817
Gohir.A01G087700	Gohir.D01G074100	3.04208	1.72698	0.443909	0.604774	0.56627	0	3.82345	2.64786	0.565406	0.159257	0.230906	0.0801363	8.57505	3.60086	0.234637	3.98505	3.81614	0.841989	0.220661	0.430067	0.929931	2.61957	11.5586	10.194	1.59507	1.40466	0.993786	0.953608	5.86567	6.10998	0.785778	0.714491	0.524373	0.502355	4.79602	17.1801	0.586595	0.678028	0.0391081	0	0	0.052569	0.100447	7.28926
Gohir.A01G087900	Gohir.D01G074300	11.1566	4.63401	0.171839	0.171661	0.00270958	0.0068784	0.415155	1.04641	0.701065	0.0419017	0.0030968	0	3.23735	0.512542	1.14751	0.186958	4.8628	4.32534	0.394587	0.0075934	0.202109	2.12191	0.124502	0.0380755	0	0	0	0	0.217049	0.276499	0	0.00301282	0	0	0.186599	0.0250133	0.007119	0	0	0	0	0	0	0.472903
Gohir.A01G088300	Gohir.D01G074500	0	0	0	0	0	0	0	0	0	0	0	0	0	0.070771	0	0	0	0	0	0	0	0	0.532641	0.00860241	0	0.00335044	0.015166	0.100723	3.77634	0	0.00607793	0	0.00700173	0.0296132	1.4814	0	0	0.164391	0	0	0	0	0.0158968	0.0380857
Gohir.A01G088500	Gohir.D01G074700	3.19655	0.448559	0.680757	0.586404	0.663726	0.248724	4.15547	1.4473	1.02562	0.508558	0.741052	0.216805	1.72076	1.39972	0.0912774	0.0141336	0.28036	0.101019	0	0.0835357	0	1.8686	4.94911	1.48131	0.0540618	0.191692	0.117046	0.0052678	2.61127	1.88688	0.00662203	0.0160162	0.0151045	0	17.3138	7.19779	0.0450882	3.98303	0.359781	0.0998124	0.0157822	0	0.0341978	3.76319
Gohir.A01G090200	Gohir.D01G075500	7.82667	12.5992	5.82918	5.90625	7.61052	4.63307	8.75254	7.50993	7.85114	5.60242	5.67586	3.63156	5.31692	6.01428	5.80111	8.39402	22.5842	6.22668	3.73286	2.62675	2.73958	8.35381	5.37367	8.26191	3.78916	3.7955	3.96735	2.68821	6.79471	6.48092	4.7816	3.38704	3.40841	2.34717	5.36345	5.83437	3.22598	7.48467	15.7859	2.98733	2.15247	1.56096	1.84013	5.04043
Gohir.A01G090300	Gohir.D01G075600	9.64031	11.4307	5.82771	4.61158	3.57802	2.30735	8.81035	6.95203	5.86937	5.56985	3.68206	1.56944	3.02468	1.25666	4.61396	3.84496	9.65889	6.9301	6.92663	3.22977	5.52299	0.678426	11.1083	8.53672	7.09032	5.93273	5.03501	3.81932	12.9584	9.70445	9.86495	11.0889	8.90994	4.88419	8.17599	1.37018	18.5136	0.0403089	0.0955083	0.0182113	0.189445	0.0592817	0.487022	3.56463
Gohir.A01G090400	Gohir.D01G075700	20.8877	33.3563	3.18954	14.1086	25.9302	40.9937	24.6882	23.7316	9.01669	19.9906	36.1032	46.316	18.4395	105.251	58.7995	20.7741	44.1546	16.4816	26.2697	71.0569	105.811	23.1145	18.3539	39.3319	3.24579	4.41667	3.25515	9.92632	18.2845	27.5213	5.92147	4.72867	4.64184	9.29716	25.4072	203.066	33.5927	44.3248	68.9649	21.6282	13.2853	11.0316	87.0896	25.5927
Gohir.A01G090800	Gohir.D01G076100	7.79985	12.218	4.22722	2.71962	2.6003	0.548947	5.70018	27.5282	3.74981	1.55929	1.976	0.982591	18.679	27.0243	5.3404	22.5045	12.5722	6.49903	7.0775	5.03527	2.91331	9.36854	7.77106	9.99972	2.2123	1.74464	2.3483	0.783921	2.94412	8.64644	0.571966	0.315117	0.509843	0.635097	11.6754	12.1874	11.3058	16.8003	7.17348	3.53555	2.56858	2.74432	3.04862	12.9849
Gohir.A01G090900	Gohir.D01G076200	28.589	8.01984	0.130223	0.171562	0.218175	0.047929	1.20355	25.4617	0.544599	0.156381	0.221277	0.14486	48.1439	16.3458	0.0204659	9.78463	10.4221	4.11294	0.889993	0.144657	0.98239	75.362	25.2353	8.16949	0.855657	4.39248	1.32399	0.357378	1.18846	36.2979	2.19632	1.67506	1.82371	0.362827	40.4217	22.2397	0.0419392	11.343	14.2729	5.79551	1.56986	0.542657	0.780395	81.4637
Gohir.A01G091400	Gohir.D01G061700	83.8536	154.584	178.118	95.0574	50.1996	7.79273	49.5353	78.2562	219.842	142.662	52.9858	10.2706	32.5495	25.2441	3.56016	38.5959	153.306	244.005	102.148	37.0764	3.31229	56.1682	52.285	127.124	5.17305	6.69726	3.58378	0.829608	28.2184	82.3042	4.44364	3.07568	1.08336	0.616775	33.5277	42.2221	1.51442	18.6298	184.418	30.5813	23.1931	79.6821	3.18761	36.7438
Gohir.A01G091600	Gohir.D01G061800	2.0661	3.75303	12.956	17.1862	21.1877	13.4629	2.47607	1.52323	6.81497	11.7204	17.3848	10.8156	2.12182	4.32385	11.9749	1.53162	4.47732	6.66711	5.66793	6.88578	9.47618	0.945789	2.47909	2.45605	2.18081	2.01773	1.96721	1.64892	2.0056	3.35024	0.801807	0.648361	0.600429	1.42577	3.32453	11.0299	11.0763	5.59254	6.90679	23.7058	12.0495	10.1483	12.2703	2.55443
Gohir.A01G091700	Gohir.D01G061900	0.540597	2.39613	0.372933	0.202867	0.0639741	0.0485991	0.543412	1.96137	0.47712	0.231672	0.10364	0.0731746	2.54194	2.3559	0.0234954	1.62945	2.32305	0.506114	0.10918	0.0314959	0	0.804919	0.421055	1.98016	0.0905992	0.0979775	0.0479724	0.0189933	0.495765	1.6805	0.176211	0.0425305	0.0310443	0.0187826	2.44291	1.98724	0.021786	1.52021	2.50181	0.533445	0.116859	0.0261381	0.0297203	0.607762
Gohir.A01G091900	Gohir.D01G062100	2.46997	2.62263	1.517	1.30008	1.15676	1.03575	2.26525	2.10051	1.75084	1.55774	1.15769	0.823827	1.9656	1.59527	1.77404	3.2186	3.24867	1.47959	1.52326	1.03286	1.36799	1.65984	1.94714	1.94358	1.54174	1.21923	1.04335	0.722031	1.1546	1.39674	1.72806	1.37156	0.940718	0.600271	1.85003	1.42	0.861064	2.48419	2.82347	1.19962	1.22952	0.694922	0.979639	0.839953
Gohir.A01G092900	Gohir.D01G077400	11.1772	17.3609	1.44521	1.50179	1.33259	0.456957	9.82991	25.4058	2.66271	1.16393	0.688302	0.186333	19.2373	24.2646	4.2732	16.2395	14.9867	6.19775	4.8081	2.80763	4.89981	13.2846	8.85101	11.5077	0.542997	0.886546	0.723742	0.321497	4.39861	13.6717	0.993955	0.494098	0.402261	0.186529	14.959	14.9963	3.84121	14.4555	9.59051	2.77653	3.21298	1.62089	2.02681	10.4522
Gohir.A01G093000	Gohir.D01G077500	13.2948	18.0882	20.8736	20.289	18.9217	13.5573	23.5941	18.4503	34.0658	32.7095	32.4545	9.61997	8.4089	9.97992	12.1447	11.0802	27.2179	35.4188	43.9617	43.491	34.5237	14.6213	9.59471	5.51124	9.14098	17.0205	16.2983	6.75751	14.3519	2.65729	7.70285	13.8847	14.684	4.45933	11.3873	4.36456	12.357	8.67606	7.90231	11.4961	19.9422	17.1738	7.82496	8.7008
Gohir.A01G093100	Gohir.D01G077600	5.03726	7.8643	6.66553	6.05281	5.31389	2.6201	5.32745	6.19627	9.90193	10.7373	8.54303	3.34666	6.78586	5.20983	0.962397	9.60885	10.7639	10.7915	10.0714	6.27396	5.19681	3.91671	6.15819	8.81176	10.3642	8.13754	7.76378	3.89537	7.43917	7.03569	12.239	13.3729	11.6286	5.32435	7.48629	5.37419	1.88137	10.7846	12.4122	13.5409	13.4845	8.87224	7.58649	6.29395
Gohir.A01G093500	Gohir.D01G078000	10.8388	3.40195	0.0572934	0.0658552	0.321587	7.76063	4.25376	0.4621	0.104691	0.068926	0.116775	3.45971	6.82823	0.324992	2.1351	2.59336	12.3327	0.146963	1.49502	21.0323	20.7393	6.39423	14.2992	1.50782	0.0935037	0.0670855	0.427262	5.28402	3.59252	0.316908	0.0941006	0.0765088	0.153037	0.554585	5.51166	0.426356	19.5518	1.91286	4.4747	0.0975233	0.838538	5.0664	19.0497	2.37062
Gohir.A01G093600	Gohir.D01G078100	5.00798	11.8392	2.64651	2.48633	2.40069	0.96627	5.47778	69.0219	2.62049	2.42048	1.6972	0.686408	45.1346	66.7618	9.94811	49.5732	14.8959	5.93294	5.61083	3.38063	3.47958	7.71982	4.20404	8.34624	0.969176	1.10863	1.36052	0.521224	7.5391	16.7098	1.57095	1.31992	1.00183	0.456112	25.2703	41.3817	5.77132	26.1232	11.93	4.59544	4.44028	2.65693	4.47452	13.2653
Gohir.A01G093700	Gohir.D01G078200	0.0550045	0.0959912	0	0	0.0100673	0	0.027105	0.154619	0.0253257	0	0.0103324	0	0	0	0	0.185982	2.28166	0	4.45611	0.865709	0	0	0.0235528	0.828807	0	0.0381384	0.0375806	0.0326486	0.0855203	0.751538	0.0257127	0.0843063	0.025814	0	0.115745	0.334865	0	0.054245	2.77548	0	4.25773	1.10613	0	0.150675
Gohir.A01G093900	Gohir.D01G078400	30.3028	95.4548	33.7469	38.9387	29.8201	20.7901	26.1345	137.146	55.2901	82.8006	39.4113	20.2966	26.3424	18.191	8.38111	83.1579	62.3852	53.7136	44.3875	32.4054	76.9146	88.7059	43.9654	115.99	67.6193	82.0973	70.7635	37.1535	60.4481	191.023	111.363	166.204	91.7533	41.3362	42.702	21.3025	20.7473	117.698	85.4222	87.8675	86.0688	52.4622	83.4597	118.983
Gohir.A01G094000	Gohir.D01G078500	1.12343	0.656428	0.0884908	0.131249	0.105106	0	1.27577	1.08831	1.09038	1.01851	0.417942	0.210562	0.627575	2.77788	0.079958	3.91653	0.805851	1.48068	0.448841	0.806703	1.77117	2.78191	1.98506	0.286958	1.0777	1.40818	1.01046	0.365549	2.12674	0.652661	2.3824	2.54603	1.22925	0.102875	1.35488	1.22715	0.291604	5.10385	1.14786	1.55972	1.16316	0.602729	0.762615	0.954044
Gohir.A01G094400	Gohir.D01G078900	3.65535	0.831093	0.228935	0.302869	0.30284	0.00840874	8.87028	1.28418	0.148727	0.0646448	0.0739574	0.030246	2.61211	0.695948	0	2.24886	0.501267	0.13431	0.305453	0.0991536	0.0348853	5.15934	2.25566	1.00683	0.2786	0.371052	0.313347	0.0110194	5.67386	0.902749	0.135761	0.0666878	0.157147	0.113225	2.96948	0.957359	0.0162747	2.71486	0.756755	0.339898	0.276511	0.275233	0.148053	3.42807
Gohir.A01G094500	Gohir.D01G079000	4.25003	4.81051	3.14859	2.45173	2.71322	2.55282	4.04922	5.53952	3.51303	2.69176	2.5665	4.33505	4.47288	6.06553	8.98394	6.57253	9.72977	6.48545	4.19668	4.48455	9.51597	3.7953	4.65637	4.7697	5.87317	4.28403	4.05724	2.22208	4.07408	6.20726	7.61292	5.47818	4.81473	2.53417	2.6742	7.22625	5.76435	4.00883	6.25738	4.55539	3.62028	2.7816	6.90043	3.18089
Gohir.A01G094600	Gohir.D01G079100	8.33775	2.86568	0.330828	0.510819	0.661491	0.608682	10.8198	4.31785	1.03565	0.938903	1.15309	0.558375	4.51693	11.8034	9.40874	9.86261	7.17668	2.33488	4.19307	2.04846	1.67875	11.7109	7.39358	1.47959	0.263122	0.331161	0.624786	1.26886	7.63021	2.11215	0.285998	0.136963	0.206567	0.283427	6.12062	16.6287	17.8642	15.2026	6.56683	0.860505	5.3529	3.39241	5.47875	8.42595
Gohir.A01G095300	Gohir.D01G079500	18.9003	3.7899	2.81984	3.05483	3.29479	3.59294	18.5853	3.42921	2.89389	3.24236	2.75216	3.13514	3.73054	3.60176	4.31053	7.78991	5.49681	1.60675	1.86041	1.4008	1.61158	8.72608	22.4366	3.62337	3.02803	3.14265	3.14701	2.94159	17.0598	2.56747	3.44111	3.28808	2.77283	2.31507	3.26084	2.99472	4.09706	7.13093	6.90204	1.63885	1.89742	1.47986	1.95972	6.82397
Gohir.A01G095500	Gohir.D01G079700	7.4219	0.145723	0	0.00521352	0.00362523	0.0103484	13.1068	0.121932	0	0.0117424	0.0262762	0	4.35764	0.248972	0	4.05891	0.110582	0	0.0242524	0.0217478	0	24.1403	4.72234	0.0998625	0.00801354	0	0.00464025	0	7.37179	0.0695338	0	0	0	0	2.48168	0	0.0277346	1.48599	0.124333	0	0.237411	0.0106815	0	3.03559
Gohir.A01G095600	Gohir.D01G079800	0.28733	0.0142597	0	0	0.0199482	0.00844562	0.267057	0.0826231	0.0134339	0	0.0204374	0	0.419521	0.13398	0	0	0	0	0	0	0	0.327733	0.14367	0.0154755	0	0	0	0	0.157165	0.0703121	0	0	0	0	0.206646	0.29821	0.164982	1.03557	0.108851	0	0.105247	0	0	0.245428
Gohir.A01G095800	Gohir.D01G080100	2.52125	1.80597	3.88073	4.24752	3.83648	1.92299	3.50376	1.27176	4.38991	3.87308	3.8264	2.9554	2.88173	2.4794	3.39876	4.25111	3.94697	3.21728	4.68965	4.60505	3.35836	2.70708	1.95937	1.87685	2.91016	3.38662	2.98032	2.39662	3.58451	1.39361	3.05691	2.84879	2.49488	1.48629	2.11848	2.88515	2.95345	4.12843	5.20321	3.21861	4.034	3.43942	2.58395	2.6482
Gohir.A01G095900	Gohir.D01G080200	0.257171	0.061576	0	0	0.013714	0	2.935	0.49263	0.0159186	0.0564043	0.0104959	0	4.09711	0.505554	0	4.57935	0.0516593	0	0	0.135327	0	3.73272	0.316163	0.142885	0	0	0	0.0129111	1.33617	0.260781	0	0.0234202	0.00650415	0	3.53319	0.216031	0	1.02297	0.166169	0.145614	0	0	0	1.62851
Gohir.A01G096100	Gohir.D01G080400	5.14171	0.734733	0.0965072	0	0.0250478	0.0206418	9.34789	2.81816	0	0.0385985	0	0	17.7904	3.29375	0	16.8664	0.207447	1.25217	0.055191	0.0238087	0	8.3654	6.12471	0.838982	0.0412842	0.0187141	0.0104504	0.0129876	19.5013	5.51129	0	0.0847184	0.0182386	0	16.7354	2.8336	0	7.85311	0.0553341	0.665928	0.0460563	0.066495	0	11.5121
Gohir.A01G096300	Gohir.D01G080600	5.71266	14.2816	0.179006	0.485238	0.20357	0.0422648	3.17192	3.58422	0.803027	0.0620509	0.0959427	0.096311	1.68797	0.733863	0	1.34344	17.9407	5.55498	1.65387	0.963752	0.406392	1.94509	4.92296	16.983	0.476962	0.645077	0.31561	0.0724283	2.30153	5.01536	0.538165	0.139254	0.121359	0.0358202	4.00093	3.09935	0	1.87081	21.2899	6.83432	2.10694	1.00348	0.112916	2.28159
Gohir.A01G096400	Gohir.D01G080700	0.0307732	0.107417	0	0	0	0	0	0	0	0	0	0	0.400605	0.0256329	1.35437	0	0	0.140736	0	0	0	0	0.0276602	0.0699	0	0	0	0.0452668	0	0	0	0	0	0	0.316967	0	0.0422301	0.887393	0.0667355	0.120389	0.147494	0	0	0.0752183
Gohir.A01G096600	Gohir.D01G080900	0.835672	0.0253916	0.0146773	0.0232645	0.0121824	0.0317345	1.2552	0.00904308	0.0469385	0.0143181	0.0138152	0.00566917	0.0558914	0.0486883	0	0.116336	0.0780647	0.0208057	0	0.0258333	0.0715843	0.101916	0.923231	0.0294716	0.0953016	0.14201	0.155926	0.00846292	4.66349	0.0369876	0.118602	0.140984	0.148012	0.00411577	0.470236	0.78404	0.00354701	0.188782	0.0900035	0.0534245	0.0412188	0.0121168	0.0111297	0.335782
Gohir.A01G096800	Gohir.D01G081100	4.22403	4.43448	0.290847	0.57226	0.569845	0.702768	7.0736	3.73964	0.234962	0.132662	0.231266	0.533791	2.95353	1.90796	13.8534	3.73052	18.1763	6.98835	8.04942	19.0356	23.1232	7.50969	7.76441	8.71731	0.245667	1.00854	2.20297	2.90108	3.24951	3.08758	0.13789	0.172028	0.426012	0.650509	2.5995	0.200997	4.71372	1.51887	9.40336	3.37924	6.18856	11.2582	22.5779	2.9777
Gohir.A01G096900	Gohir.D01G081200	0.860831	9.7094	9.24206	10.0851	5.62497	0.2086	0.746397	2.11663	8.94027	10.5849	6.25272	0.0184575	3.72294	4.47218	1.20443	0.669135	5.14637	6.47257	9.36879	1.01091	0	2.10751	2.10806	13.3682	19.347	24.6493	18.8963	6.14045	3.02142	4.17293	15.3991	19.3806	12.7255	4.98888	4.72366	12.5526	2.12265	4.52161	12.6262	29.4028	23.17	9.80346	11.4974	5.98054
Gohir.A01G097000	Gohir.D01G081400	0.304509	1.19986	0.345961	0.0814413	0.120595	1.2102	0.212976	0.0860029	1.33657	0.256889	0.115077	2.19129	2.45249	1.06757	1.37854	2.7357	1.39551	1.1106	0.47554	1.69827	2.00667	2.96119	0.184942	0.171432	0.043683	0.0292691	0.0517272	0.251802	0.333505	0.338089	0.21476	0.0151231	0.0148177	0.0880298	4.01036	0.238674	0.18488	4.57905	0.50349	0.274274	0.0317903	0.708432	0.345301	2.1606
Gohir.A01G097200	Gohir.D01G081800	13.3692	15.3022	6.5554	6.54549	6.59787	4.90983	17.1502	28.498	8.91806	9.44897	7.14607	4.44425	23.4144	25.3215	12.4652	29.9014	34.8723	10.7273	8.57995	7.20924	8.16678	24.057	29.151	22.1823	15.6716	15.0212	12.5155	10.0621	28.4485	43.2323	14.0802	16.1511	10.2762	5.91643	42.7951	30.4085	14.8119	41.688	31.2654	8.77986	8.58402	7.63	8.83365	63.9011
Gohir.A01G097300	Gohir.D01G081900	0	0	0	0	0	0	0	0	0.286079	0.148626	0.351979	0.225086	0	0.151464	0	0	0	0	0	0	0	0	0.016327	0.00413654	0	0	0	0	0	0.0694123	0.0356971	0.00956786	0.0680888	0	0.0126736	0.277582	0.0413364	0	0.025892	0	0	0	0	0
Gohir.A01G097400	Gohir.D01G082100	121.601	232.305	221.903	190.083	155.402	135.751	103.463	324.179	170.458	200.401	150.984	108.623	169.164	89.1496	33.9992	165.483	217.662	238.248	154.124	125.102	155.696	163.477	282.6	501.525	423.768	363.368	289.363	286.032	217.341	586.063	372.611	433.545	350.143	243.382	222.499	201.069	79.2424	248.248	335.184	458.311	277.753	239.233	274.597	330.104
Gohir.A01G097500	Gohir.D01G082200	355.783	30.0178	13.7809	7.77205	5.96094	6.85152	285.827	30.6087	14.6147	12.0919	8.19527	7.65064	15.8675	7.66154	6.88555	40.1499	25.744	11.6894	7.55255	4.79369	4.78569	58.8715	342.104	35.3517	23.0294	14.3043	9.76946	6.54522	445.063	49.6868	14.4536	12.6948	8.66234	4.74604	28.5146	23.2384	7.54232	76.1799	29.1737	17.0922	10.0321	6.92523	7.85002	200.279
Gohir.A01G098100	Gohir.D01G082800	10.6963	4.85969	0.0870304	0.229979	0.217087	4.54879	2.56533	2.33637	0.0315088	0.059754	0.0576343	2.41112	1.98912	0.982292	1.65793	1.30838	2.80852	0.0415495	0.593716	0.859994	6.55558	2.25924	3.34691	0.417107	0	0	0.00687786	0.0664363	2.80631	0.392798	0.0133879	0.00753672	0.0205476	0.0515901	1.26803	0.665543	0	0.270918	0.990951	0.0251106	0.661057	0.551742	1.38533	0.721071
Gohir.A01G098500	Gohir.D01G083100	1.98603	2.26509	2.94153	3.232	2.30957	2.93398	1.55649	2.85822	2.92236	3.43315	2.27267	2.48999	1.57173	0.584032	0.176011	4.26582	2.97914	1.38677	1.44444	1.28624	1.85777	2.66778	4.51329	6.19744	3.81048	2.86678	2.5688	2.33107	3.92068	7.32049	2.13003	1.55132	1.34035	1.77685	5.07984	2.28586	4.59958	5.3684	7.02343	4.24034	3.8556	3.70958	4.54051	4.1141
Gohir.A01G099000	Gohir.D01G083500	5.53823	4.66131	9.78569	12.062	10.5938	7.15309	4.25062	3.59028	10.8019	10.469	11.0851	7.22252	5.45202	5.70245	8.16875	2.22667	4.73909	8.62981	8.49769	8.07518	9.09982	2.43192	3.59265	3.44242	8.7702	8.0186	6.70199	4.77975	6.1074	5.79556	14.2723	10.6431	10.755	4.9446	5.55946	4.81111	8.02905	2.92518	6.74333	11.4076	5.921	6.79945	4.87106	4.12038
Gohir.A01G099200	Gohir.D01G083800	1.17907	2.10419	1.02647	0.611423	0.672745	0.34689	1.75544	1.19705	2.08604	1.29006	0.878074	0.460785	1.11351	1.59419	0.340272	2.44012	3.90555	1.40617	1.07337	0.500423	0.586099	1.12142	1.41732	1.86089	1.58401	1.20135	1.46807	0.99788	2.30508	2.09431	2.43082	1.66309	1.00176	0.846516	1.74612	1.65159	0.459599	2.04433	3.75326	1.1262	1.12617	0.997148	1.06048	1.03703
Gohir.A01G099300	Gohir.D01G083900	0.847273	2.13896	0.962839	1.22041	1.06714	0.626585	0.885069	0.811849	1.16486	1.01216	0.946415	0.396557	3.20588	2.77659	0.84031	0.350497	1.1473	0.241043	0.253968	0.30171	0.562009	0.927039	2.67826	5.96989	3.00783	3.41977	3.13818	2.50443	3.08801	6.7303	4.13719	4.39273	3.69795	3.03299	5.49742	8.53673	1.42546	8.43358	8.22591	2.62158	3.01532	2.05412	1.85615	5.41769
Gohir.A01G100000	Gohir.D01G084500	6.6375	8.15439	1.3923	1.53279	1.24849	0.554805	5.23511	6.28686	1.5988	1.2787	0.801161	0.606019	4.34909	3.2203	18.2519	4.74846	13.8408	7.17869	4.60868	3.18811	4.39373	6.9132	5.63451	10.7699	0.763939	1.49422	1.56569	0.930442	8.18664	8.25817	2.07096	1.58855	1.27165	1.16201	5.6517	2.22646	46.5523	1.14375	7.35741	3.59726	1.87557	1.52836	3.28058	6.53335
Gohir.A01G100200	Gohir.D01G084900	10.702	12.982	19.1123	19.301	19.0399	20.8325	5.81604	9.46229	19.155	22.3798	19.2504	15.7776	12.7314	5.09367	13.3233	12.5267	18.6986	16.2854	16.4118	20.2984	15.268	7.54665	14.8011	14.2496	37.9956	38.7595	35.4698	28.9356	11.4908	14.374	42.0992	46.1623	37.893	26.1262	16.2497	7.69685	16.9673	14.2224	20.5052	25.744	26.1911	28.9869	22.2149	11.0994
Gohir.A01G100300	Gohir.D01G085000	2.03995	1.23952	0.881247	0.508513	0.334508	0.0916656	1.8096	1.66755	0.563498	0.388677	0.199276	0.0522987	1.85602	1.87032	0.0125606	2.91193	1.74878	0.137004	0.63085	0.356669	0.252235	1.90022	0.937989	0.529633	0.124295	0.116281	0.117524	0.0662534	1.25036	0.47517	0.542392	0.288382	0.200929	0.0188715	1.11754	0.498056	0.024934	1.68464	1.21261	0.125438	0.165191	0.102082	0.127811	1.1412
Gohir.A01G100600	Gohir.D01G085100	8.42904	1.31345	0.153485	0.768974	0.39579	0.3127	41.8659	6.42782	0.189708	0.167665	0.160085	0.210082	6.02621	2.51809	2.8438	7.49958	4.19302	0.509976	0.472372	0.826894	0.197528	8.06052	9.44963	1.05422	0.0950825	0.348271	0.19125	0.32886	44.3804	1.92554	0.0083639	0.0157708	0.031418	0.0956344	3.3668	1.194	0.0596142	6.3486	3.30089	0.077117	0.33587	0.467808	0.481236	13.7307
Gohir.A01G100800	Gohir.D01G085300	5.41734	6.89131	5.52655	4.12351	4.37035	2.93342	9.17038	11.9106	9.09009	7.80677	5.46147	3.9147	7.25445	12.4669	4.1125	10.7878	13.2167	3.4051	2.11301	1.42412	1.02511	7.79238	4.14597	5.60488	5.16671	3.23108	3.22003	1.81567	6.54583	9.09743	7.29045	5.17162	3.58907	3.16605	8.08758	12.2723	3.63934	9.89596	12.5841	2.88586	2.08692	1.52022	1.13011	6.97549
Gohir.A01G100900	Gohir.D01G085400	2.12565	3.44673	2.58513	2.02497	1.66351	2.28104	1.1006	4.10137	2.50326	2.98364	2.15788	2.10599	1.52437	0	4.29209	1.15997	2.67912	1.46773	2.90498	3.11677	2.52907	1.32391	2.42588	2.66722	3.45639	2.71564	2.01707	2.1527	0.986661	3.08872	2.73156	3.80281	2.63672	1.8295	1.51135	0.0445343	1.97376	1.24357	2.82409	1.8756	4.17057	3.42727	2.9725	0.437558
Gohir.A01G101100	Gohir.D01G086000	19.5681	31.295	16.6147	18.5913	17.9814	14.7277	40.4335	52.1678	20.4941	26.6725	23.7845	25.6985	55.0905	115.81	38.7052	63.2477	48.9631	47.4786	42.1747	48.1387	33.4269	84.9003	13.092	15.4384	10.243	8.99997	8.71566	6.7659	14.6401	12.7543	10.7431	12.3185	9.42692	8.21219	10.9672	1.7626	21.5508	11.6366	23.743	21.6415	22.0446	20.2239	15.8446	17.127
Gohir.A01G101200	Gohir.D01G086100	16.3026	22.3694	12.347	12.0637	11.0669	13.196	12.7792	12.7562	16.4491	11.4476	10.3779	12.4817	10.4607	3.72791	3.90647	6.33456	24.2831	12.8421	14.9897	11.4613	16.8688	6.34099	17.5548	20.6255	13.6008	11.2464	10.1708	7.03045	18.0149	13.7614	14.2838	10.4704	11.207	6.1576	12.4704	2.47977	5.0487	8.75327	24.4911	14.7761	15.3303	14.3538	13.683	10.5944
Gohir.A01G101300	Gohir.D01G086200	9.6211	2.70904	3.17066	2.5101	2.92259	4.13953	6.26863	2.5565	3.34878	3.24069	2.8014	3.81624	3.3081	2.1179	5.25098	5.07309	5.04255	1.58067	1.54809	1.74359	2.90383	3.49028	9.96105	2.69002	2.95862	2.25564	2.97787	2.91562	5.9931	2.2285	3.78291	3.49076	3.33685	2.88601	2.9879	2.16249	6.1787	5.31935	5.96912	1.56821	1.9048	1.86973	2.20171	2.75868
Gohir.A01G101400	Gohir.D01G086500	0.848722	0.337322	0.262111	0.871796	0.972787	0.0508225	2.53343	0.445954	0.155592	0.417208	1.05492	0.0077537	2.57185	1.99731	0.178665	7.24695	0.935796	0.707498	2.4966	2.95406	0.199786	0.486126	1.92213	1.0601	0.252168	0.974855	1.62893	0.236727	4.06351	1.53095	0.392623	1.62926	2.30123	0	2.93789	3.84164	0.671062	9.45286	1.29919	0.848943	3.09477	1.87542	0.731452	3.05962
Gohir.A01G101500	Gohir.D01G086600	8.86071	5.01786	6.28578	4.21492	4.91239	4.66551	9.62175	9.14591	4.7434	3.52132	3.54534	4.36769	9.6069	9.18946	6.07262	6.73124	7.23022	2.5749	2.22175	2.32729	3.94781	8.55595	12.5935	9.15469	6.41003	4.77418	5.44777	7.21163	15.4621	14.389	6.17552	4.80228	4.70813	5.96433	26.581	26.5898	12.0149	15.4854	13.9595	4.52334	3.67272	5.15361	5.9927	20.5816
Gohir.A01G101600	Gohir.D01G086700	5.51071	27.0651	0.864578	1.01324	0.463325	0.0573555	4.57964	6.28249	2.01255	0.184525	0.113757	0.106009	7.8282	5.9048	0.0196304	4.84876	52.0686	15.5669	4.44984	1.0261	0.442425	4.42609	8.30859	35.2509	0.857663	1.25523	0.547014	0.117997	5.04338	6.04545	1.96405	0.316259	0.385166	0.21811	9.98553	7.56463	0.0662815	6.61338	51.0216	15.2275	4.89058	0.863997	0.473346	4.54214
Gohir.A01G102100	Gohir.D01G087200	25.425	42.7322	9.94525	9.50235	8.88369	5.95345	15.4567	45.1626	8.41503	7.08506	4.97115	3.23191	43.4841	126.102	34.6782	39.1473	39.5039	30.1623	18.2222	17.3511	12.8901	47.9295	7.52404	28.3482	7.2944	6.52734	5.45591	2.64605	7.67749	30.561	7.42652	6.34597	4.7979	2.67338	32.6214	68.3944	20.1073	37.1726	49.8054	45.487	29.4755	22.5689	18.8182	22.8806
Gohir.A01G102400	Gohir.D01G087500	11.9355	13.3589	95.7762	62.9102	43.2482	22.8508	3.48597	6.04591	139.356	131.147	90.5404	18.5919	2.6537	0.858404	1.82582	1.24974	13.1232	40.9506	32.7167	21.6301	11.6404	1.6514	13.1	15.3511	98.045	56.4488	32.6938	15.3705	7.00445	8.09616	82.3798	71.077	49.3051	17.2694	3.91063	5.97175	1.65205	3.4473	8.90197	51.6674	26.0865	18.4575	14.2636	6.51228
Gohir.A01G102900	Gohir.D01G088200	37.6063	72.6082	46.8938	51.7426	46.9954	46.6469	35.0691	103.277	42.6366	48.8958	52.4813	40.5613	53.3963	75.4701	19.6778	39.6276	87.619	80.928	68.9082	51.7507	72.2389	50.6696	46.2152	81.9162	49.8028	63.0719	57.2642	53.4039	27.7736	72.8022	29.0393	33.6209	35.1246	27.9719	38.1377	54.3746	29.9162	32.3489	83.8681	71.6553	62.6492	43.3775	62.3345	31.2106
Gohir.A01G103000	Gohir.D01G088300	83.1304	3.20214	0.00378592	0.00921704	0.00214366	0.0536543	119.709	0.933828	0.00630707	0.0455394	0.00333655	0.0173741	0.733591	0.00600125	0	4.84764	5.45365	0.022476	0.12997	0.0669664	0.029589	20.6026	187.786	5.62901	0.00370222	0.0136158	0.0110079	0.525528	361.528	2.47554	0.0079115	0.113806	0.00849305	0.0709756	1.18744	0.00594075	0	6.86702	6.21553	0.0688367	0.076247	0.0783418	0.0455727	39.7921
Gohir.A01G103200	Gohir.D01G088500	6.36984	50.0807	1.53948	3.14276	0.398295	0.0252585	0.187443	0.147013	0.377534	0.0241987	0.0148497	0	30.2196	20.2752	0.0175271	8.54215	33.1595	24.9228	4.60332	0.570788	0.148061	7.53204	5.54912	92.6559	2.27431	4.3571	1.03124	0.109587	7.12548	11.9453	4.77978	1.24366	0.321747	0.0426599	15.7826	11.7159	0.0866554	7.59554	38.7841	34.3445	9.72012	1.17248	1.77834	5.20229
Gohir.A01G103300	Gohir.D01G088600	8.45606	4.34357	2.59597	2.46802	2.55325	3.00427	7.84655	7.38848	3.48008	2.38079	2.61253	1.73573	6.51776	6.74909	6.87921	6.87639	7.15118	2.7551	2.25451	2.56387	3.38238	7.21957	14.5805	4.60094	4.39512	3.00496	3.62695	2.86958	15.4918	9.26751	5.99061	2.70784	2.70953	1.90016	10.0243	11.8175	10.5336	9.41561	11.1303	3.85318	2.26451	2.57312	2.78473	8.19076
Gohir.A01G103400	Gohir.D01G088700	7.66172	12.3174	28.0121	20.4578	17.1459	10.4315	7.19244	11.8471	21.8794	28.5445	26.1453	12.0257	11.2902	0.574117	0.173698	11.885	18.8465	32.2035	21.9322	17.0917	12.0904	7.93049	8.39435	13.4675	32.8241	23.9367	19.8224	15.5707	11.0912	15.8602	23.7761	28.9344	26.5001	11.3162	11.0278	12.0622	2.14611	18.3758	19.9807	31.9273	21.1198	17.8612	12.685	14.4383
Gohir.A01G103500	Gohir.D01G088800	9.4967	8.1903	6.75947	5.4131	4.63747	6.25845	7.17915	5.004	5.69694	5.01246	4.50498	5.84734	5.89893	1.50723	8.02181	4.7395	13.2631	6.27486	7.58307	9.12099	10.2992	4.94118	9.73347	9.7886	9.04342	7.47671	6.21897	5.69921	9.13491	6.0315	6.97403	7.2487	6.46091	6.35854	9.74989	3.90006	5.8443	5.19486	13.9175	8.39871	8.87512	9.98303	10.2338	8.8611
Gohir.A01G103600	Gohir.D01G088900	8.9524	3.92983	8.83511	7.63191	7.74704	5.03198	10.3946	1.9483	8.02098	7.92248	7.95404	5.22662	5.41738	0.380456	7.204	4.03764	5.14876	3.84937	4.45231	3.74408	3.77989	4.11843	7.79875	3.53977	5.40787	6.79405	9.01125	7.29389	8.53427	2.38622	5.64612	9.75857	12.3952	10.2088	4.05878	0.372276	8.0808	3.70771	4.8254	3.57439	5.05353	5.36075	4.64787	2.63334
Gohir.A01G104400	Gohir.D01G089600	0.200006	1.43369	0.0344513	0.0477235	0.132027	0.0636058	0.192525	7.26365	0.0206367	0.125191	0.0784211	0.0680597	13.5055	7.19379	0.434346	20.674	6.96482	0.40257	0.451394	0.395278	0.219891	1.01203	0.339872	1.32146	0	0.0192006	0.0827369	0.0882952	1.13532	16.6272	0	0.0441224	0.0279888	0	3.24985	4.02469	0.00879285	20.9068	1.05151	0.0943208	0.299452	0.190314	0.0114421	3.79762
Gohir.A01G104500	Gohir.D01G089700	0.0121352	0.210898	0	0.0105497	0.010393	0	0	0.0553135	0.01283	0	0.0104326	0.0157818	0.0929123	0.0121954	0.0328668	2.46833	0.679504	0	0	0.0907185	0	0.0238685	0.0401928	0.364946	0	0	0.00888421	0.00731404	0	0.117784	0.0121505	0.0234631	0.00987823	0	0.0144012	0.0182346	0.014416	14.1936	0.522897	0.026856	0.0352429	0.0631335	0.0203335	0.066819
Gohir.A01G104700	Gohir.D01G089900	7.67835	9.50512	21.9482	23.1065	13.2143	0.582105	10.936	13.8493	17.2873	15.3382	8.03065	0.117927	24.935	19.7553	8.12117	14.4742	10.1698	12.0338	7.7696	2.07275	0.824123	12.3179	6.82237	11.5924	18.569	21.3931	16.7317	1.47835	9.0076	8.39813	15.1715	18.9998	16.4734	0.503439	8.96734	8.00678	2.10315	16.9232	12.271	13.4181	13.1383	7.24272	5.55872	15.9195
Gohir.A01G104900	Gohir.D01G090100	3.83069	1.64113	0.203209	0.402398	0.3276	0.156749	6.15357	1.26827	0.200765	0.186371	0.184989	0.0340642	6.99312	0.949276	2.32575	5.35532	2.19202	1.04434	0.478556	0.440659	0.133596	2.24843	1.99564	2.918	0.120483	0.282969	0.315601	0.159715	7.59691	1.68871	0.194265	0.113872	0.0710661	0.038773	7.99041	0.962271	1.40536	2.31561	2.77005	0.895704	0.533835	0.752251	0.340812	2.68736
Gohir.A01G105000	Gohir.D01G090200	63.6698	50.0988	72.6887	76.8319	76.3708	71.817	101.487	73.1079	77.9989	103.464	97.1189	57.414	57.9645	72.4274	389.108	124.856	62.5981	56.8242	56.8055	52.3486	57.3453	53.8579	88.3196	57.2136	49.189	86.1482	94.2997	141.386	84.2742	54.2564	47.5673	76.2542	83.4114	89.1906	41.5461	108.536	827.215	121.348	58.0975	41.7818	54.0675	87.2214	88.1008	51.3027
Gohir.A01G105500	Gohir.D01G091800	3.26514	5.72617	8.59994	6.91957	5.70024	4.41932	2.89902	3.08289	9.1105	7.36713	7.09879	4.90674	3.37551	0.901504	2.41499	3.80617	11.3541	7.77967	9.02166	7.36904	7.21733	2.57687	6.61681	10.9804	19.1657	17.8942	16.5125	11.5782	7.28387	8.76388	23.9732	21.7491	23.9151	17.1011	9.56273	6.57169	6.8182	8.47765	18.5341	19.403	23.1755	23.8576	22.2414	6.70678
Gohir.A01G105600	Gohir.D01G091900	6.71478	5.75274	8.40363	5.73611	5.22194	4.29176	5.38543	4.65673	7.23554	5.73912	5.25989	5.29247	4.36573	3.7362	3.28132	6.08184	9.81968	11.4284	12.1861	11.0207	10.5408	3.97092	6.94112	5.20344	7.1876	5.36205	4.85441	4.25595	7.36785	8.19383	6.06761	5.84803	5.11175	5.95377	5.14427	2.41752	2.37002	4.95632	6.94028	6.48922	6.54309	5.88254	6.00694	8.39583
Gohir.A01G106000	Gohir.D01G092400	0	0	0	0	0	0	0	0.0504996	0	0	0	0	0	0	0	0	0.00223535	0	0	0	0	0	0.00861025	0	0	0	0	0	0	0	0	0	0	0	0	0	0	0	0	0	0	0	0	0
Gohir.A01G106200	Gohir.D01G092700	0.809056	0.603346	1.53322	1.11971	1.27236	0.653416	1.56779	1.4909	3.50101	2.494	2.51276	0.987155	0.428496	0.172639	0.353137	0.749964	2.40378	0.999661	1.33722	0.528043	0.67066	0.160693	0.683323	0.301615	0.792078	0.719893	0.80659	0.362339	0.785362	0.233414	1.57987	1.24878	1.23539	0.730215	0.377929	0.0244616	0	0.775043	1.21298	0.508257	0.709217	0.191796	0.320073	0.249056
Gohir.A01G106400	Gohir.D01G092900	2.80357	3.02027	9.86463	8.10742	7.92311	4.50548	1.79817	2.41801	10.0729	9.56761	8.78627	4.56977	3.19191	2.27865	1.57553	3.61087	4.17618	3.73458	4.48258	5.62318	5.92883	1.94806	2.97778	3.28202	9.84278	6.89867	6.04633	2.37079	2.48454	2.44928	11.589	8.78622	7.08935	3.94094	1.78755	3.57811	1.89581	2.329	6.45108	5.81602	5.54503	4.10331	3.05127	2.25203
Gohir.A01G106500	Gohir.D01G093000	3.44138	0.837296	0.244716	0.163252	0.150744	0.447073	3.17504	1.72639	0.394315	0.155197	0.190882	0.230334	0.54822	0.897861	0.0902086	0.255974	3.03301	0.581843	0.531144	0.361535	0.85207	2.47082	2.75161	2.3974	2.1362	0.745996	0.479163	0.441476	3.23761	2.69173	2.13979	1.49609	0.783973	0.70151	1.87804	1.5163	0.039387	1.96411	7.44035	3.2377	1.3992	0.716193	0.888992	3.97423
Gohir.A01G106600	Gohir.D01G093100	1.61676	0.588275	0.0237829	0.0288664	0.089682	0.107454	2.52059	1.1617	0.0228498	0.0354213	0.0176961	0.0839326	3.05588	0.611009	19.7436	1.49572	1.48895	0.386826	0.154932	0.117849	0.0439428	0.641384	1.49172	1.12243	0.444604	0.333156	0.331548	0.211947	2.79068	0.703687	0.18918	0.510218	0.153718	0.137583	1.6805	0.577688	1.18256	2.94858	1.31646	0.377122	0.129822	0.236206	0.050136	1.39379
Gohir.A01G106900	Gohir.D01G093300	1.12249	0.516564	0.281391	0.52369	0.442773	0.00652882	0.112735	12.4917	0.124454	0.671017	0.582583	0.0107551	0.695779	0.327119	0	0.0244003	8.29062	0.0761443	7.98342	0.398091	0.067172	0.0809313	1.56222	0.394259	7.35522	17.7815	12.3493	0.287219	0.0684074	0.506071	3.21412	10.5939	10.0936	1.09167	0.868365	0.0408899	3.82664	0.316383	2.99445	13.3943	36.1473	5.29428	0.0354526	0.0318618
Gohir.A01G107000	Gohir.D01G093400	2.98034	7.68183	0.642166	3.87665	10.4892	0.279889	3.85777	5.58213	1.26532	1.14095	5.33501	0.208498	1.63354	6.12901	0.114935	2.40199	10.114	4.53422	2.47753	1.23022	0.658881	3.13274	1.23834	8.8403	0.436941	0.593846	0.418454	0.187579	1.69656	4.3075	0.718911	0.198195	0.116982	0.25725	2.77856	6.75864	0.35716	1.28267	7.42296	2.45125	1.19645	0.124458	0.304089	4.90334
Gohir.A01G107100	Gohir.D01G093500	55.1788	12.9928	5.64905	4.51486	4.13067	3.94966	135.914	33.9479	5.31604	5.88381	4.54066	4.96312	19.1064	27.6908	14.9199	89.7168	16.734	7.38085	4.774	3.94725	5.45654	108.595	79.3755	19.2362	5.45419	4.25626	4.17913	8.36991	114.211	27.1464	4.65541	3.58745	3.19307	4.55048	25.3756	33.8755	38.2728	101.132	26.3652	6.2331	4.67722	4.77574	6.6909	73.3672
Gohir.A01G107600	Gohir.D01G094000	76.1537	89.4677	122.92	119.571	108.95	82.3332	60.2166	137.423	103.95	97.9636	95.6536	55.8752	61.2508	140.467	46.9402	130.019	139.944	304.37	227.953	253.456	244.764	103.365	36.7627	45.4604	89.8362	95.9005	92.4529	74.4771	25.7634	52.7114	97.3204	105.307	106.687	80.1874	33.9602	21.069	42.3037	24.1775	79.4768	196.881	219.066	232.493	168.897	20.6159
Gohir.A01G107700	Gohir.D01G094100	6.11731	1.36417	0.0575323	0.189272	0.467597	0.700885	8.23722	3.98537	0.136823	0.151895	0.536751	3.07682	6.88565	2.80065	3.65456	5.70947	1.86316	1.06504	0.701355	0.873225	0.392723	3.64789	1.63226	0.10359	0.0679114	0.0803654	0.0967553	0.0857924	4.49946	0.41777	0.0799322	0.0264386	0.0598377	0.0199076	4.18696	0.0691327	0.044637	0.421599	0.194449	0.131471	0.509295	0.517329	0.33965	0.777073
Gohir.A01G108200	Gohir.D01G094600	19.5019	4.61727	0.190019	0.386972	0.405177	0.402102	5.33457	5.61236	0.131435	0.170096	0.390693	0.223163	17.589	1.17295	0.0637908	2.94936	2.19092	0.368062	1.57386	0.138912	1.24684	5.62093	9.55179	2.57734	0.0914827	0.610263	0.304926	0.0394579	5.56761	2.40796	0.0959831	0.0718965	0.0337262	0	8.59188	1.25078	0.11966	5.10788	2.57393	0.541595	0.467427	0.267612	0.242082	4.76652
Gohir.A01G108600	Gohir.D01G095400	34.1208	41.2771	7.04403	21.9123	25.8256	26.8423	8.35523	26.7798	11.3439	8.04123	18.3089	13.701	19.8174	82.9435	77.4927	107.823	37.0174	23.0022	58.0135	87.0769	54.6035	34.594	16.5414	31.2028	2.60075	9.68676	9.51531	12.8793	5.25874	12.5675	3.92502	5.13673	14.6164	18.7933	6.10922	65.0143	64.928	0.0357735	0.00990975	0.0528095	0	0.0305938	0	7.04726
Gohir.A01G108700	Gohir.D01G095300	21.6074	14.4515	5.37697	4.93133	5.97594	7.36697	32.8124	14.5929	5.83512	5.20812	5.60175	2.40797	14.0108	5.28088	24.5868	28.6158	14.4025	6.16881	8.08092	14.7324	17.707	23.8917	19.1318	11.6107	3.3587	5.3736	6.51921	7.06051	35.7754	10.9997	4.43235	5.59164	6.29124	6.16313	10.3238	4.26641	21.8974	5.28894	1.99111	1.85339	1.8684	4.04783	4.20601	19.441
Gohir.A01G108800	Gohir.D01G095200	0.7032	1.60572	0.246418	0.111354	0.193165	0.359533	0.818228	0.964671	0.251259	0.114298	0.0899635	0.151603	1.05582	0.493355	1.05894	1.6401	4.08725	0.405445	2.11221	1.15893	0.373547	0.877234	0.481826	0.945167	0.383022	0.153349	0.173575	0.147122	4.4094	2.90654	2.23928	1.71025	1.39203	2.18122	2.31198	1.47745	3.14051	0.205456	0.469483	0.0676222	0.112652	0.263706	0.0357139	0.867743
Gohir.A01G108900	Gohir.D01G095600	1.24637	0.557471	1.25838	0.70795	0.693231	0.718146	4.91078	0.214957	1.97109	1.00155	0.963709	0.727256	1.84208	0.445844	16.774	1.20159	2.34712	1.16193	1.86318	0.790807	1.11224	2.3496	2.03341	1.56365	1.28986	0.831817	0.880008	2.28164	7.92293	0.522456	2.57821	1.47908	1.66629	2.40406	1.11	0.0990117	3.41744	1.64514	4.07975	2.53048	2.74508	2.08536	3.20904	2.04962
Gohir.A01G109400	Gohir.D01G096200	3.57177	5.8138	7.76774	5.8044	5.057	2.89535	3.25929	4.10991	9.46264	8.81038	7.16491	3.13869	3.62371	2.81763	2.18879	8.74126	6.57687	5.07871	7.02951	3.84253	2.09452	2.49852	3.8106	5.13094	3.62903	2.65728	2.18457	1.3595	3.60819	6.46612	3.68257	3.74586	2.78422	1.3736	5.92197	6.52943	1.81837	12.0319	9.54009	6.53376	6.12198	3.58812	2.65924	3.74753
Gohir.A01G109600	Gohir.D01G096400	4.07793	3.59325	5.71847	4.27004	4.42513	5.30113	3.48493	2.8919	7.65434	5.99191	4.93356	3.73302	3.72442	3.50928	5.54283	4.24563	5.43592	2.93963	2.42745	1.85574	2.54866	2.40775	3.29299	2.39448	2.7356	2.15464	2.29169	3.4062	3.3386	2.44928	3.70384	2.65598	2.12829	2.64221	2.5209	1.32235	5.19988	3.52748	3.07522	0.890572	0.905306	0.589206	0.742849	1.753
Gohir.A01G109700	Gohir.D01G096500	0.163221	0.162008	0.365339	0.12425	0.0132718	0	0.26962	0.13221	0	0	0	0	2.28488	1.42253	0	1.4111	0.109583	0	0	0	0	0.853937	0.399819	0.0708014	0.0268741	0.00540492	0.0169586	0	1.71099	0.0883494	0.021674	0.0111797	0	0	1.13473	0.163001	0	0.727152	0.0509849	0.0757955	0	0.0246504	0	1.5604
Gohir.A01G110100	Gohir.D01G096700	3.25335	5.13446	4.87175	6.60494	4.12377	2.46694	8.71557	13.7209	9.73818	12.1419	7.42855	3.57615	13.6545	8.38775	6.47252	18.2709	4.95131	2.66523	3.25155	2.599	2.87259	14.0266	5.64851	5.84957	3.42676	3.75552	3.07353	1.07345	10.6895	10.0019	3.49389	2.7401	2.50096	0.812323	22.1378	11.9818	8.74015	33.3188	9.61703	5.80747	5.65975	3.89331	4.35124	16.7288
Gohir.A01G110500	Gohir.D01G097100	0.838874	2.65376	11.0616	8.16184	6.0715	4.44107	0.200977	5.56476	12.5875	16.9947	14.6947	6.69171	2.1222	7.57813	0.207439	0.403916	10.1412	4.03389	3.93426	3.32223	3.20356	0.150272	1.38978	3.6601	11.1806	8.34429	6.37255	4.26875	0.446786	7.31188	10.1606	12.929	10.8919	5.55337	0.902108	3.32355	0.015716	0.849464	7.79701	3.89664	3.53262	1.7439	1.00729	0.502938
Gohir.A01G110700	Gohir.D01G097300	3.53943	5.92649	0.791436	1.11178	1.80633	3.23798	5.05198	7.62289	0.900457	1.03121	0.812554	7.54855	6.79991	1.70431	2.07502	11.3475	10.6574	1.35611	1.96125	4.05859	23.1547	6.76987	8.47195	2.72564	0.42453	0.309054	0.194353	0.269841	10.6723	1.5712	0.146996	0.100225	0.0297185	0.0677731	3.07092	1.28695	0.131113	2.19384	2.4644	0.261078	0.666657	0.258273	0.35576	3.88917
Gohir.A01G110800	Gohir.D01G097400	1.14006	0.875243	0.595123	0.29252	0.291264	0.17957	0.842681	0.714244	1.06601	0.463803	0.370082	0.123024	1.49955	0.934372	1.41169	1.99697	1.7149	0.779077	0.56201	0.263754	0.594352	0.439073	2.73182	1.97257	1.35113	0.654391	0.503092	0.373961	1.87999	1.62556	1.85599	0.87282	0.522688	0.294666	1.80563	1.29512	0.235573	0.102023	0.0370767	0.0166399	0	0.00957625	0	0.893036
Gohir.A01G110900	Gohir.D01G097600	22.5342	6.05523	1.29166	0.817121	0.82019	1.39879	18.7579	9.9574	2.29389	0.994774	0.839878	2.60359	23.1513	40.2344	52.1245	25.057	7.34086	3.801	2.87014	5.18431	4.90416	5.31782	9.20155	9.1658	4.27881	2.09752	1.21991	0.29551	3.38057	17.7507	3.55979	1.26403	0.628381	0.273458	16.6835	53.3552	31.0112	5.98804	7.80861	8.7081	3.67015	2.03213	2.6588	2.47001
Gohir.A01G111000	Gohir.D01G097700	4.9118	13.2803	10.0408	8.87637	8.06528	5.15293	5.85496	13.3919	10.7149	8.59365	8.99572	4.27018	10.8073	17.4241	11.5853	10.4734	15.6737	10.517	10.3313	6.80169	7.23388	8.82575	6.34783	14.2032	9.72479	8.94688	7.70553	5.42332	5.7292	11.2144	10.498	8.64365	8.39207	4.65875	8.80888	22.1473	9.51357	12.3409	15.365	11.1678	7.88165	5.40334	6.83855	8.67423
Gohir.A01G111100	Gohir.D01G097800	28.3389	38.0298	21.1386	16.2444	18.9545	25.6429	7.15834	12.0486	16.4706	11.9032	19.9178	55.812	17.0925	10.6297	0.927646	6.27799	28.3358	22.705	13.4516	32.7313	38.3531	23.3184	29.5839	21.0305	17.0071	18.718	21.4965	12.2892	4.86386	6.52799	9.81965	9.64294	15.4986	24.9835	3.36374	0.307153	0.138012	1.71399	8.84215	6.55132	3.94684	9.12793	10.4492	20.3548
Gohir.A01G111900	Gohir.D01G098800	5.74037	3.82141	0.208823	0.22103	0.440849	0.231797	3.61326	4.14561	0.3809	0.195669	0.151256	0.445855	12.4776	3.55157	0.709234	6.72014	9.75758	0.462814	1.58485	0.232177	0.191122	11.6112	7.41448	6.03691	0.532785	0.765235	0.902227	0.354658	4.97511	5.23938	1.96161	1.50175	3.2092	0.677626	11.8999	3.55872	0.264797	11.8754	9.79554	0.761288	2.56804	1.5721	0.405171	16.6855
Gohir.A01G112400	Gohir.D01G099200	28.6872	29.3154	99.2808	59.7959	29.4572	7.21728	20.3344	13.7676	72.7099	56.4289	26.7935	4.99302	17.71	3.15951	8.86964	12.9103	19.6393	49.7254	30.916	8.54558	11.9365	17.4405	21.403	20.0216	27.1652	16.0021	11.394	8.84421	12.5579	14.8608	24.3121	18.6189	13.5041	9.97083	16.2159	11.1142	4.6783	13.7052	17.7557	15.4908	9.54104	6.32306	10.6421	13.7562
Gohir.A01G112500	Gohir.D01G099300	10.684	9.90822	4.67033	4.6862	4.52662	3.18622	8.534	15.1061	6.05544	5.19116	5.38907	2.98279	13.6632	8.64239	9.07193	12.3216	11.2472	3.88907	4.16277	3.54046	6.12859	3.70978	12.0685	9.06131	3.66848	3.57129	3.73803	5.18405	8.59596	9.91664	4.99028	3.52929	3.8476	4.53581	7.46897	10.0842	5.68994	15.7006	18.8839	6.52525	7.29773	6.66843	11.8162	6.31368
Gohir.A01G112600	Gohir.D01G099400	5.18777	3.58702	4.86909	4.39451	4.66613	5.0612	4.92301	3.08195	6.39535	5.32251	5.28316	3.0305	3.67153	5.09539	10.3431	4.45874	6.51151	3.59757	3.71306	2.64377	3.50535	3.23554	6.31529	5.1064	8.37123	7.99301	7.84511	4.76075	6.87297	3.4966	10.6526	10.8386	12.706	4.01471	4.60655	3.3073	7.13417	4.94452	7.89378	6.55458	7.98354	4.03489	4.54854	4.57121
Gohir.A01G112700	Gohir.D01G099500	9.53435	12.5685	4.67155	6.72763	24.0297	45.5125	8.05623	11.5493	6.67398	9.75299	36.5007	100.057	11.7733	9.19407	2.88206	7.94662	13.9654	12.0509	14.637	35.3151	31.168	12.5299	6.51288	7.69046	9.81034	12.1052	29.1639	19.4266	5.66123	4.64649	11.6627	14.2298	29.6212	35.814	6.05735	3.36968	1.56231	5.20586	9.45798	11.1791	17.5562	44.8909	20.6003	5.88001
Gohir.A01G113200	Gohir.D01G100700	2.58204	3.68877	1.22266	0.709101	0.811819	2.40946	3.39334	2.21357	1.47274	1.08809	0.984747	2.01648	2.97599	1.56997	4.00575	2.53817	5.37829	1.10655	0.874109	1.08804	1.78911	1.55684	2.14547	3.31574	2.11338	0.562714	0.565842	1.60313	3.16331	2.78951	1.76738	0.955083	0.918307	1.47044	2.26154	1.71564	3.03333	1.8815	4.53571	1.46723	0.989444	0.86985	1.83283	1.3897
Gohir.A01G113300	Gohir.D01G100500	0.0344908	0.406209	0.0502638	0.090036	0.0444822	0.0224196	0.020457	1.66964	0.124888	0.118447	0.0691046	0.039114	2.58742	0	0.0307517	0.209097	0.191757	0.0356509	0.100218	0	0.180008	0.0123704	0.080995	6.10259	2.26322	0.936679	0.282661	0.0212146	0.0536313	10.4917	6.17966	1.88618	0.506308	0.0526805	0.783097	0.0406711	0.0368974	0.335104	4.89805	13.4655	9.10532	0.675062	2.16655	0
Gohir.A01G113600	Gohir.D01G101400	24.9961	25.5877	1.1453	4.11631	2.72932	3.52225	31.9294	33.3185	1.98927	0.961194	0.72576	0.442234	24.5754	0.562027	0	8.67382	16.9823	6.25604	39.3222	5.96599	16.0831	15.4387	24.4131	8.66237	0.574764	1.38192	0.854043	0.680404	25.2692	7.20223	0.919424	0.235039	0.213756	0.123817	26.796	1.76078	0.147155	7.54055	5.88775	2.13538	4.91703	1.00991	2.27257	17.7171
Gohir.A01G113700	Gohir.D01G101500	5.13577	4.86724	7.68277	15.3051	15.6663	9.9683	5.06703	5.23671	8.95576	14.0456	15.2421	9.32757	6.19042	4.13873	14.187	10.4023	8.08371	8.69703	18.7825	19.0103	11.2331	7.50558	7.51927	7.17327	14.3985	24.9754	26.0411	13.0877	6.36668	4.78046	15.7858	25.0778	24.2131	15.5064	8.17024	1.97228	13.6593	17.7692	15.0668	16.9461	42.4728	40.5435	17.9409	8.72914
Gohir.A01G114500	Gohir.D01G102900	0.991506	0.842228	0.139536	0.181703	0.191676	0.0151923	0.910516	0.995312	0.0778063	0.103942	0.0139411	0	1.67808	0.860021	7.6104	3.72502	2.09841	2.06894	0.463951	0.252124	0.217397	2.88134	1.54257	0.588159	0.105548	0.0601032	0.0974501	0	1.71898	4.17135	0.140655	0.148082	0.0625547	0	12.0107	5.9187	7.8053	11.6688	1.46047	1.77963	0.460163	0.35501	0.273351	10.3314
Gohir.A01G114900	Gohir.D01G103300	43.6604	16.7409	7.25926	29.05	48.6924	19.289	26.1693	40.4367	52.5722	64.1785	86.4287	68.8114	58.1955	29.7571	156.981	470.513	46.7442	102.341	183.257	202.222	44.0015	194.752	96.9069	52.2216	7.59707	27.0137	46.6973	77.9903	15.0869	27.6904	8.65873	25.7426	22.8259	30.1654	109.062	146.129	159.209	1383.25	161.548	57.2256	73.5729	191.598	105.073	196.675
Gohir.A01G115000	Gohir.D01G103400	0.967281	0.255131	0.05812	0.0792619	0.0676908	0.0785653	1.84195	0.455589	0.0540829	0.0208243	0.0278572	0.0485667	0.787549	0.406937	0.0246186	0.989885	0.534394	0.257997	0.07902	0.127906	0.110219	1.53362	1.76203	0.39772	0.209974	0.141683	0.1865	0.0293181	1.59623	0.121514	0.0337481	0.0123603	0.0079888	0.0106189	0.525448	0.0463958	0.0704067	1.3021	0.461285	0.177942	0.172466	0.303142	0.145448	1.4919
Gohir.A01G115800	Gohir.D01G104100	6.59538	9.17909	6.36268	5.49031	4.43344	4.23662	6.44424	6.49512	7.56011	9.35541	5.63113	4.93115	5.46756	2.20654	2.61852	8.44602	9.83339	5.60224	5.13527	4.25211	4.10495	5.50472	5.93531	6.83515	6.54793	5.48656	4.64086	4.06392	5.76938	6.32312	7.09225	9.15065	6.64215	5.15435	6.44792	2.53407	2.5639	9.90736	8.96417	4.45648	4.73048	3.51112	4.45161	4.60849
Gohir.A01G116400	Gohir.D01G104800	0.344393	0.234778	0.147812	0.0918749	0.163765	0.0169871	1.48101	3.45668	1.31565	1.06219	1.2727	0.348952	3.7577	1.63243	0.262042	1.58079	4.17412	1.45826	0.413135	0.212212	0.0514242	1.19303	1.93504	7.71865	0.906159	0.918006	0.677816	0.0632365	1.99392	4.17297	1.56168	0.930167	1.00815	0.097184	6.6769	5.20128	0.31688	2.90499	7.40059	3.76322	1.42133	0.570432	0.281361	1.55689
Gohir.A01G116500	Gohir.D01G104900	0.458473	1.23199	2.39138	1.66945	1.97464	1.91103	0.852569	1.19417	4.60654	3.55829	3.51449	2.24622	5.34126	1.37108	0.0407682	2.14394	2.58898	2.73341	2.36933	1.53838	1.49413	0.75512	0.758247	2.25114	6.06797	4.24831	4.34919	2.97211	0.942855	1.92311	8.34994	6.5233	7.50396	3.74533	3.21995	3.43409	0.876657	2.18313	4.63981	4.3386	3.51568	2.54095	2.93261	0.977966
Gohir.A01G116900	Gohir.D01G105600	11.6935	6.80244	4.95838	4.57027	3.86256	3.32924	12.6681	5.6206	4.03549	4.18956	3.4826	2.98317	12.1845	7.86459	14.1084	9.49366	9.67351	5.18955	3.49075	4.02443	4.20532	9.02052	8.55768	5.9464	3.56255	3.15698	3.04995	3.03035	9.84982	6.08292	4.10775	3.63185	3.39278	2.65129	7.76977	8.06262	8.04481	7.10016	8.88391	5.52236	3.52844	3.72786	5.18225	8.30386
Gohir.A01G117000	Gohir.D01G105500	5.45503	0.718376	0.0425887	0.0145716	0.0231264	0.481239	10.7474	1.64233	0.0162922	0.0028134	0	0.21716	2.25806	0.616842	0	6.60986	0.624561	0.119023	0.123208	0.0804981	0.0933838	7.35489	2.93192	0.503528	0.0803785	0.0452619	0.0835194	0.973921	10.0416	1.5267	0.0556159	0.0375039	0.0134532	1.3726	3.37817	2.6713	0.122274	5.48125	0.938005	0.210143	0.240537	0.133677	0.175648	9.51927
Gohir.A01G117100	Gohir.D01G105400	8.32516	6.25999	12.7563	11.3159	7.89096	6.96797	4.09643	5.16787	2.72441	3.02327	1.808	4.35017	4.51478	1.45829	3.98428	4.13524	14.8076	2.93462	13.8001	7.20569	6.54005	3.52305	7.2828	12.5348	19.4979	16.3707	12.7542	19.8478	3.72191	7.95366	14.0708	11.764	9.57213	12.8016	5.90686	2.64712	10.8357	4.84707	25.6965	14.4859	33.6559	23.7448	25.3163	3.66886
Gohir.A01G117200	Gohir.D01G105300	0.871307	0.913627	3.54878	2.84624	2.05809	2.71905	0.647795	0.756901	3.63786	2.99437	2.90843	2.3644	0.621796	0.909287	1.8082	1.29331	2.63405	1.52058	2.30449	1.90005	1.6281	0.733874	0.718288	1.13085	4.40859	3.80565	2.97487	4.46209	2.36061	1.17461	8.47943	8.20439	7.71184	8.23334	1.39236	0.333487	5.85505	1.31596	4.37314	3.34844	7.29156	3.16343	3.82969	1.20712
Gohir.A01G117700	Gohir.D01G106000	3.63496	1.34211	0.753474	0.349874	0.601102	0.770099	6.69793	1.11951	0.664187	0.242502	0.27777	0.26831	3.45624	0.636917	0.0296491	1.10658	11.7329	0.927326	0.94589	0.397484	0.359725	1.86459	5.95771	4.80342	5.0777	2.06261	1.73047	3.26941	4.07993	4.35702	1.58994	1.25584	0.496828	1.89681	4.46277	0.117157	0	3.07023	18.9499	3.9641	2.36357	1.16037	3.67848	3.03788
Gohir.A01G117900	Gohir.D01G106300	2.22153	11.5028	0.841458	1.49843	1.23331	1.68415	3.31192	13.2477	3.39808	2.31458	2.60849	2.26321	9.2968	8.6037	0.544376	4.08327	8.45705	4.00072	2.64661	1.90621	1.94163	8.6719	3.95505	11.7499	0.769975	0.974283	0.678085	0.889956	3.70405	14.9212	3.15961	1.20648	1.13139	0.746506	13.2995	17.6044	2.1522	9.93657	15.0172	5.55849	3.45847	2.21377	2.12324	18.0132
Gohir.A01G118100	Gohir.D01G106400	2.73874	4.48666	5.30556	3.4855	2.68467	2.42766	4.88217	5.14837	3.33617	2.7711	2.71145	3.06995	3.45145	2.51185	2.32419	5.85176	6.58667	4.74812	4.35678	3.67025	4.58046	5.33367	6.33552	9.79244	11.6223	11.0509	9.97791	8.24396	7.7217	10.9768	8.20099	6.46367	5.82436	6.80554	6.67621	11.0808	10.2506	9.92111	8.85076	9.95458	10.6961	9.01964	11.3146	10.6338
Gohir.A01G118200	Gohir.D01G106500	2.91832	4.20124	1.11973	1.41236	1.60571	0.273377	6.53092	5.0697	1.32672	0.963784	1.16788	0.267439	11.0207	5.6598	11.4166	8.98412	6.03838	3.65844	2.41788	2.29972	1.0419	5.80102	5.62166	4.32121	3.43997	3.30215	3.86509	0.812241	9.16321	5.07835	3.34596	2.98755	2.90798	0.727663	10.4302	3.9474	10.4401	9.53293	6.56434	4.42388	4.66765	3.50741	2.95199	5.89084
Gohir.A01G118900	Gohir.D01G107100	8.16681	9.16903	8.13228	7.2319	6.51719	5.226	6.33768	6.54007	7.80306	6.39174	5.28187	3.59153	8.43756	9.2305	13.6812	8.65781	13.6969	9.50741	6.54478	4.97103	5.10487	6.51539	8.11141	7.77798	4.19269	4.05829	3.94966	2.97984	7.0274	6.30709	4.82862	4.91892	4.27134	3.09732	8.33265	10.3721	13.0171	9.78125	11.3555	6.95901	4.65436	4.20439	5.08663	9.28913
Gohir.A01G119000	Gohir.D01G107200	0.617815	1.42693	1.44815	0.668141	0.263394	0.0796676	3.59293	3.39409	3.89112	1.8323	0.779124	0.464189	2.83342	3.43167	1.5549	4.49095	8.21475	8.73466	3.89451	1.17862	0.878766	4.03739	1.42903	7.51613	0.767215	0.92315	0.777246	0.203461	2.40999	1.836	0.782816	0.238324	0.379456	0.138389	3.23196	0.766359	0.477731	1.29092	22.3792	5.78308	3.51963	1.70198	0.521211	0.86876
Gohir.A01G119300	Gohir.D01G107500	9.14835	8.75175	4.75735	3.81662	3.82683	3.65097	8.36786	7.51172	4.67161	4.67836	4.04608	3.45297	7.50204	7.34946	3.36678	10.804	12.0876	6.93201	5.26247	3.42485	5.00115	5.39978	11.8101	9.68509	6.27479	5.95134	5.24548	2.46788	8.14209	8.251	4.9587	4.09487	3.58798	1.66086	8.66001	8.90195	5.32238	12.5195	10.1823	6.07098	5.87209	3.73723	4.45861	3.666
Gohir.A01G120000	Gohir.D01G108300	0.107587	0.456257	0.0440914	0.0471982	0.101537	0.0786064	0	0.352146	0.0649648	0.0195091	0.0201488	0	12.1331	9.72126	2.33193	11.3293	1.25121	0.370726	0.190217	0.119771	0.114842	0.105954	0.0449114	0.591	0.0237385	0.465043	0.496228	0.0348178	0	0.138572	0.0581196	0.0806909	0.0270974	0	4.80323	8.69504	2.00665	6.18945	0.513179	0.259041	0.187799	0.0335424	0.0180068	0.0042591
Gohir.A01G121100	Gohir.D01G108600	2.00133	6.72295	0.839856	0.447738	1.30736	11.5204	2.73658	7.25602	0.773068	0.483477	0.900643	13.5448	3.59466	4.5396	1.64436	2.5128	9.10973	2.28966	1.88867	8.28414	24.5257	4.30372	1.99626	7.5066	0.933356	0.67099	1.01895	2.7598	2.3227	8.58479	0.8863	0.438677	0.658181	2.20761	3.67169	3.95139	1.97613	2.64363	8.04183	2.54851	1.82704	3.82107	5.43501	3.10016
Gohir.A01G121500	Gohir.D01G109000	32.7716	75.9417	94.4441	110.201	100.573	59.8104	30.0042	58.4986	62.2246	86.5465	65.8305	45.3726	36.1097	62.8716	23.084	49.8508	53.4165	87.7531	117.848	70.0576	53.9169	36.5756	34.1601	69.8911	47.238	48.2203	33.9554	15.0724	32.6221	51.9395	38.0914	46.3079	29.0174	22.2119	38.3226	57.3081	34.6405	49.7516	57.2477	59.4419	72.3081	35.8932	23.8046	35.8335
Gohir.A01G121800	Gohir.D01G109200	9.25067	10.058	5.55327	4.75438	4.19825	2.99636	11.5304	7.24406	5.18162	5.21587	3.50066	2.3317	8.0077	2.05794	9.28739	7.37279	12.1691	8.01087	6.66351	4.48677	6.50076	8.68742	10.5342	11.954	8.40051	7.15245	6.13457	3.92973	11.5507	7.59128	5.4551	5.80931	4.13972	2.96604	9.71987	2.73894	13.8305	9.71821	16.6361	10.5634	9.43255	7.69921	7.6593	7.46794
Gohir.A01G121900	Gohir.D01G109300	112.576	55.0923	19.9162	23.0985	22.7622	87.2885	181.689	88.8867	16.963	24.4988	11.0973	17.8602	168.43	407.831	265.169	6.67886	2.31122	0.996377	1.08347	0.891809	1.68619	23.6148	207.349	98.0605	22.3152	28.8017	37.2386	114.79	143.303	74.2954	12.6375	27.4987	21.4422	28.1795	216.103	509.004	854.01	287.141	89.4528	62.8851	56.4835	62.7105	257.957	123.2
Gohir.A01G122000	Gohir.D01G109400	71.3937	19.2033	0.68138	2.16836	0.726151	0.0361844	17.4626	3.67786	0.155412	0.130655	0.0662314	0	40.7942	2.00191	1.11523	7.86965	7.15726	1.771	2.29075	0.361328	0.481441	26.2615	26.7687	7.77441	0.222939	0.832456	0.120358	0.0128103	16.3766	9.21457	0.376271	0.0592745	0.0284975	0	19.6656	5.73355	0.23283	7.46826	1.47577	0.654759	0.652191	0.124445	0.0139176	42.2627
Gohir.A01G122300	Gohir.D01G109700	1.84866	1.34012	2.63161	5.95675	12.8391	53.7393	2.22056	0.764836	4.51359	7.36513	17.6309	69.2913	0.98404	0.543719	0.706025	0.577899	1.41526	0.387198	0.39277	0.955989	1.97738	1.47549	2.06851	1.76879	6.46732	7.64329	14.7303	114.338	3.21789	1.67327	6.28034	7.30633	13.279	184.117	1.34214	1.29057	1.2873	1.97098	4.23855	1.72766	3.92123	29.4131	53.8436	2.25467
Gohir.A01G122900	Gohir.D01G110700	4.30001	2.1124	5.75472	4.94372	4.81099	3.38547	5.99223	1.79193	6.60949	6.92047	6.30588	4.62449	2.94025	0.254348	4.53909	2.36839	4.7942	2.52158	3.81872	2.9152	4.24352	1.8756	4.12478	2.7311	9.81951	9.25349	9.49765	3.38596	4.0211	2.27456	9.77941	11.1703	9.70182	2.38716	2.68498	0.485392	3.50494	2.04498	5.51624	3.06782	4.87333	3.10445	2.09777	2.3332
Gohir.A01G123500	Gohir.D01G111300	0.226638	0.148464	0	0.0183409	0.155864	0	0.106872	1.91822	0.011459	0.0338279	0.618833	0	0.272136	5.7083	0	0.741205	0.392244	0	0.986066	1.26765	0.363689	0.332766	0.107458	0.0464688	0.00695554	0	0.0276691	0	0.588423	1.95371	1.32523	2.48796	3.76796	0.0514907	0.487902	1.06154	0	3.08411	1.09946	0.70962	2.39201	2.24964	0.0547995	3.08215
Gohir.A01G124000	Gohir.D01G111800	9.22054	7.76396	6.30903	3.18398	2.63219	4.26647	6.23216	4.68125	6.10727	5.07765	3.59718	3.06767	4.07003	1.15542	2.30354	3.85408	10.8111	4.58958	3.16123	2.64254	3.96804	2.21213	8.87843	7.47602	9.10991	3.04075	2.83034	4.62953	6.59101	3.24893	6.88679	5.1664	4.06485	3.73495	4.28515	0.414632	3.02695	3.14919	7.7786	4.19921	2.93293	2.88411	2.55085	2.12402
Gohir.A01G124300	Gohir.D01G112000	0	0	0	0	0	0	0	0	0	0	0	0	0	0	0	0	0	0	0	0	0	0	0	0	0	0	0	0	0	0	0	0	0	0	0	0	0	0	0	0	0	0	0	0
Gohir.A01G124500	Gohir.D01G112200	4.68357	8.35267	0.409316	0.760992	0.340556	0.150879	4.10177	5.45421	0.804956	0.403302	0.229115	0.082104	8.38803	5.34019	1.95343	0	0	0	0	0	0.119635	4.18174	6.40295	7.20731	1.67537	1.07745	0.930413	0.103911	3.46653	5.25239	2.23761	1.27265	0.568941	0.0794807	2.73982	2.6522	1.41293	7.30809	7.22169	5.87659	4.08735	1.32051	0.752458	4.12441
Gohir.A01G124900	Gohir.D01G112400	1.20364	1.73562	0.102214	0.539929	0.820806	0.777329	0.0344923	0	0	0	0	0	0.389239	0.876793	0.180005	0	0	0	0	0	0	0	4.05356	0.836603	0.0409454	0.301545	0.235064	0.362856	0.277209	1.1968	0.0198067	0.0567482	0.0297976	0.0419808	1.85152	1.3016	5.88009	0.943313	0.473669	0.0898564	0.422573	0.312718	0.819966	4.93762
Gohir.A01G125200	Gohir.D01G112800	4.07732	2.39103	4.18019	1.70054	1.3468	1.4348	2.73664	0.828049	3.57322	2.77098	1.87393	0.485411	1.52544	0.0804498	1.64864	1.43136	2.31593	0.905243	1.24715	0.618846	0.779907	0.918092	4.43218	3.6883	5.12103	3.03462	3.19116	7.61323	3.94635	2.59665	4.63729	4.17281	4.08007	7.43284	3.57676	1.68781	3.09753	2.77354	4.37171	2.07946	3.3012	4.45001	9.28447	1.90717
Gohir.A01G125900	Gohir.D01G113600	0.43344	0.855339	1.0046	2.59272	2.64619	0.143686	0.37961	1.03716	2.68701	9.37795	6.16587	0.562509	0.765053	1.26585	0.0971836	1.88501	7.50691	1.36421	5.31348	0.544595	0.484175	0.279888	0.332413	2.32173	0.92671	0.856479	0.565121	0.0259248	0.541181	0.840756	0.628795	0.235034	0.106349	0.00703863	0.629238	0.19796	0	0.404393	3.16286	0.185249	0.370159	0.0623357	0.133876	0.0173126
Gohir.A01G126000	Gohir.D01G113500	2.05312	0.226765	0.808066	0.475468	0.380661	0.074577	0.389982	0.0159059	0.703076	0.687464	0.506203	0.108142	0.119454	0.205088	0.725339	0.44663	0.363131	0.090108	0.110148	0.0558846	0.077997	0.165621	2.38884	0.282758	0.00981126	0	0.0155936	0	1.25699	0.194735	0.027893	0.00671474	0	0	0.621132	0.107988	0.0231827	0.941743	0.43115	0.0537733	0.113881	0.086614	0.273442	0.72931
Gohir.A01G126300	Gohir.D01G113900	0.79239	6.33184	1.593	1.95939	2.32911	0.944234	0.14996	0.351892	0.692246	0.211412	0.434675	0.139066	5.36155	10.0725	1.70621	0.40602	18.8073	1.96261	2.20021	1.22672	1.07531	0.0643199	1.36566	7.53858	1.07992	0.995471	0.871678	0.416476	1.46504	5.47243	1.78986	1.01373	0.707063	0.703795	3.78484	9.54622	1.25368	3.04276	14.7715	1.48914	2.02943	0.634391	1.29183	1.33563
Gohir.A01G126500	Gohir.D01G114100	3.65559	3.79337	1.34878	1.19558	1.92123	1.79449	3.71903	2.04534	1.02396	1.00023	1.12321	1.24926	2.37272	1.29144	4.49559	3.21863	5.31792	2.00885	1.46404	1.9955	5.48449	2.79481	3.17009	3.59046	1.38579	1.22668	1.65477	1.41098	5.36138	2.83582	1.60386	1.45669	1.41645	1.56947	2.87598	1.53551	4.85897	4.78972	6.61787	3.47062	1.62217	2.16213	2.82551	2.62786
Gohir.A01G126900	Gohir.D01G114300	7.7408	14.4128	10.1293	5.93538	4.88257	1.99047	6.05909	14.8801	9.99134	8.47647	6.15036	1.86142	14.1898	25.5602	2.01321	18.0058	14.7913	11.2631	6.70906	3.12369	3.56735	8.24801	7.67652	16.1398	8.52416	5.38896	4.5284	3.1451	7.33506	18.5168	8.95028	9.07487	6.38989	2.91377	15.9157	34.1688	1.8647	20.138	16.9999	11.8319	7.5012	3.39426	4.43766	12.2702
Gohir.A01G127100	Gohir.D01G115000	11.16	8.16983	8.8526	7.78815	8.84233	8.65358	6.69959	6.63846	10.0563	10.4701	11.4663	12.175	5.47185	1.19681	12.3617	3.85216	8.97818	7.16366	11.2595	11.751	15.6264	3.55355	8.96634	8.70723	8.29337	8.37198	10.4013	11.4595	6.39998	9.99934	7.48219	7.15759	8.00738	11.4935	2.69036	0.0321334	1.42813	7.3917	14.3052	12.9444	19.1457	25.8748	24.9916	6.2896
Gohir.A01G127300	Gohir.D01G114800	18.496	41.6656	22.8604	15.5236	10.6205	4.72877	9.264	13.4273	16.7687	11.3974	10.4888	4.96874	16.3784	8.78514	5.01753	6.59198	34.1212	32.2662	16.9613	10.8362	11.1367	8.64651	15.5341	32.0789	21.5323	17.9651	16.0702	9.43432	7.01795	14.1049	19.4101	14.1351	15.9295	8.8683	18.7831	14.8575	14.1742	11.3708	33.1262	30.8772	20.8092	19.5903	14.7843	11.148
Gohir.A01G127900	Gohir.D01G114600	1.8115	0.156943	0.0108497	0.0702507	0.104893	0.137284	1.93267	0.304552	0.0118543	0.00315626	0.0188184	0.0157123	1.44466	0.226114	0.0218396	0.948406	0.148235	0.0095188	0.050719	0.0295792	0.0143946	1.09436	3.59943	0.329493	0.0926856	0.397809	0.233754	0.170735	2.26816	0.350659	0.0243046	0.0341984	0.024561	0.00778363	3.6629	0.667472	0.098106	2.12317	0.397981	0.105807	0.0295092	0.0578112	0.0325454	2.44689
Gohir.A01G128000	Gohir.D01G115900	1.16207	0.226659	0.213527	0.0999663	0.141546	0.2904	2.79241	3.3652	2.09938	1.5423	1.44115	4.45383	3.89764	0.728715	0.0749359	1.00099	0.706707	0.0331036	0.275516	0.0350856	0.076733	4.00593	19.062	6.08221	1.08051	0.951021	0.961102	0.630956	11.6078	5.92292	1.35104	1.06395	0.599826	0.72547	2.7679	15.8109	2.97501	23.692	8.52236	3.2806	2.0857	1.94901	1.78205	9.31216
Gohir.A01G128200	Gohir.D01G116500	6.12501	12.0581	13.6449	15.0843	15.5414	13.7525	3.92631	8.04632	17.8456	19.9167	18.8558	13.9787	11.9752	9.7829	3.769	5.51932	15.7257	14.0585	19.5718	13.8652	15.5966	0.69955	6.80133	13.311	14.5123	9.41886	8.00189	4.826	7.65758	10.9791	16.3967	12.0846	9.46365	7.07487	9.99373	5.76741	1.34843	6.04321	13.0366	10.6959	7.38372	4.09145	7.67982	9.10662
Gohir.A01G128800	Gohir.D01G118400	4.04305	6.73515	45.6658	72.4956	63.9763	8.59371	2.3952	2.85544	88.6335	104.287	127.817	12.7227	19.4657	14.9896	11.4453	9.47465	12.2093	224.817	389.77	269.905	44.5285	1.3833	12.4174	12.8384	59.671	143.579	164.956	26.4565	8.147	4.79647	121.849	140.755	211.877	26.1405	14.9053	8.47066	16.0043	6.30673	14.773	177.04	437.852	303.986	7.83479	3.27048
Gohir.A01G128900	Gohir.D01G118500	5.17454	12.7841	5.43482	4.60033	4.1163	1.32183	7.44361	9.99742	6.76422	6.50695	4.14119	1.61687	15.964	8.35939	1.10897	17.7121	14.0203	11.306	10.0081	5.98792	4.81855	8.97142	6.91826	13.8002	5.94243	5.23735	5.07051	2.08285	8.37946	10.7993	6.41428	6.41889	4.65795	1.69276	15.4275	19.6293	2.83306	13.9716	13.2964	9.05215	7.49388	4.63043	3.31579	8.76045
Gohir.A01G129000	Gohir.D01G118600	7.80233	5.46612	6.48657	5.92439	6.69497	5.43927	8.77148	3.25775	5.68725	4.88986	6.39727	7.74013	7.01745	5.93683	35.7328	7.15821	8.55332	7.49032	7.51781	10.9429	12.3028	4.58757	10.5044	8.3257	5.84099	5.64576	6.08561	8.60528	11.0148	4.1585	4.73794	4.22225	4.94422	6.71969	9.92582	5.08314	16.9932	7.53656	10.9704	6.8773	7.31586	13.5306	14.9799	8.77027
Gohir.A01G129200	Gohir.D01G118800	1.56564	0.944849	1.4893	1.43532	1.55207	0.777799	2.1115	1.22633	1.59725	1.29865	1.42622	0.942839	0.988979	1.00966	2.42856	0.686532	2.23516	0.604788	0.822258	0.746507	0.706928	0.701884	1.45123	1.42912	2.01323	1.78143	2.35132	1.06465	2.14078	1.67328	2.54135	2.70709	2.89958	2.0021	1.26073	0.397761	1.32604	1.00081	2.2425	1.18707	1.12111	1.0195	1.61298	1.19771
Gohir.A01G129300	Gohir.D01G118900	8.29303	9.30284	12.9348	12.5347	12.9187	13.1578	8.4809	6.90473	9.54732	10.4983	10.2852	12.0838	9.01947	4.2085	8.81051	5.84221	9.65433	8.51295	12.6472	17.1386	17.9079	7.46917	6.27865	8.21266	8.86028	8.90176	9.27021	16.0862	5.74337	3.99071	7.91745	7.3716	6.81293	8.99024	7.77925	4.78183	9.46676	6.22873	10.4421	8.01819	10.8412	11.9351	11.8346	5.01832
Gohir.A01G129400	Gohir.D01G118200	4.98264	4.78762	4.08976	5.24164	5.63311	9.09801	5.01245	5.42248	3.77305	4.76642	5.65178	6.69211	3.60468	3.98576	3.09711	3.83105	7.66316	2.0395	3.30381	3.65144	5.85531	4.81465	3.34054	2.68674	2.99232	2.81527	2.3183	3.50486	2.87142	2.91776	2.58152	3.07199	2.68868	2.57973	3.76295	3.50235	2.13913	3.77502	4.93234	1.39277	1.23254	1.33574	3.00385	3.82389
Gohir.A01G130500	Gohir.D01G119400	11.0162	4.48717	0.395758	3.2745	4.55127	0.10314	0	0	0	0	0	0	23.2548	16.3148	1.49409	13.3046	2.16654	0.835145	0.802097	0.177948	0.0477811	0	2.31511	0.476926	0.0123528	0	0.0158835	0.0413038	2.07133	1.15307	0.00849897	0.0550844	0.00839345	0	5.44618	1.07249	1.58159	2.19832	0.845663	0.505878	0.11921	0.0871952	0.0546525	2.17755
Gohir.A01G130700	Gohir.D01G119800	2.98643	5.03011	7.00333	3.58546	2.82876	1.59566	1.22472	2.09066	5.5493	1.98301	1.33935	0.642576	3.67344	1.86032	0.964107	2.11958	5.09032	6.45327	4.30476	2.05146	1.93014	2.43299	4.91105	8.39989	11.4125	7.62043	8.99391	7.98659	1.26474	3.53468	6.57786	3.7125	4.91481	3.6414	6.65133	6.83634	0.924315	3.81055	7.99276	7.71114	7.83395	11.9439	12.4464	2.8993
Gohir.A01G131000	Gohir.D01G120400	3.80742	3.16871	0.0637348	0.294796	0.180544	0.108912	5.16975	3.70197	0.304175	0.224797	0.119326	0.0999129	3.02716	3.21186	1.5012	3.17396	3.60889	0.717456	0.982358	0.501436	0.462215	5.07887	7.00828	5.29458	0.162265	0.339561	0.151876	0.0598598	6.50912	3.47319	0.0945929	0.149483	0.0712817	0.0397989	4.81652	1.32434	1.31713	3.2786	2.84139	0.418147	0.472683	0.312602	0.421403	4.81146
Gohir.A01G131200	Gohir.D01G120500	0.0299588	0.0443256	0.366662	0.299768	0.349086	0.361463	0.0181511	0.283096	1.15262	2.21634	1.8098	2.88856	0.00142731	0.0091462	0	0.0898858	2.80335	0.0386689	0.555888	0.178011	0.0788931	0.00334606	0.186211	0.259239	0.794015	1.08706	1.02961	2.96877	0.189988	0.390432	1.55143	2.15825	2.30337	4.16256	0.205166	0.0339216	0.224521	0.108355	2.87206	0.217225	0.989158	0.338464	0.248231	0.0694507
Gohir.A01G131900	Gohir.D01G121000	65.5644	155.316	77.4337	70.0032	65.167	30.1182	25.0405	125.336	71.9334	73.6253	57.0245	38.7798	67.1847	32.9833	266.029	164.178	182.589	148.032	267.733	172.958	73.1802	67.4149	41.0898	126.292	70.1925	60.8644	51.7353	33.2042	12.4815	52.7856	42.7634	33.5692	28.422	23.4425	59.5117	74.7134	139.379	97.9657	105.796	99.6793	135.191	104.105	48.0065	34.822
Gohir.A01G132000	Gohir.D01G121100	50.2026	47.8476	2.19743	2.9026	2.58894	2.84185	27.9241	29.0269	3.3165	3.68622	0.721614	1.01951	179.897	292.231	494.107	147.949	34.2158	11.5069	4.77335	4.64068	2.40403	90.0747	87.6572	176.132	4.4482	5.63577	7.12156	9.62601	41.3613	90.5959	5.60836	4.26801	1.23968	0.883119	181.737	579.964	942.497	194.885	149.46	29.5738	14.224	14.3844	4.8989	158.215
Gohir.A01G132300	Gohir.D01G115200	4.7112	2.13807	2.98063	5.06476	5.97837	4.78126	7.57283	1.68123	4.65302	5.61278	7.83538	5.52681	2.98811	1.69502	5.02413	0.00714512	0.0136228	0.00455883	0	0.0410525	0.0193664	2.94635	4.43174	2.74228	3.36499	4.55852	4.80093	7.74455	5.4182	2.16908	4.69151	4.93081	5.19747	7.77586	3.58621	1.95765	4.82997	4.06254	5.22351	1.61165	2.63477	3.63288	4.29567	3.63592
Gohir.A01G133300	Gohir.D01G117900	125.913	121.165	164.423	101.115	81.1016	57.8091	84.2066	169.626	121.523	104.029	102.105	38.0614	113.729	167.987	71.6465	186.685	176.994	267.733	161.399	130.727	107.31	108.687	139.049	131.306	155.056	103.706	89.2871	61.6321	88.6978	166.969	113.266	112.702	105.279	39.1876	118.494	168.534	88.722	130.366	115.51	209.356	129.031	110	75.3949	73.3152
Gohir.A01G133400	Gohir.D01G117800	6.67916	3.73767	2.55364	2.37257	2.1831	3.51278	5.27085	2.56921	2.71108	3.06203	2.36834	3.91414	2.47902	1.28582	3.23783	3.00503	4.77471	0.990904	1.70471	1.67167	1.93587	2.76317	5.48464	3.76356	2.81381	3.04872	2.91014	4.0788	4.78029	2.60357	6.14361	5.95977	4.88386	5.0926	2.16623	0.791549	7.10564	2.51571	4.8714	2.19993	2.38615	2.08114	1.9846	1.9873
Gohir.A01G134100	Gohir.D01G121400	7.20561	7.78819	4.97126	4.0373	3.95203	4.59747	7.09206	5.52157	4.76206	3.88681	3.83686	4.36025	5.97031	3.55111	10.4831	4.23286	8.25591	4.4673	4.24588	2.98838	3.74772	5.13837	7.31921	9.39687	4.36889	4.7743	4.94977	8.07647	6.48552	8.65401	5.3657	5.36504	5.88959	9.41208	5.95605	1.49851	8.31948	5.10959	11.2054	5.22682	5.87769	6.3717	11.6399	5.71686
Gohir.A01G134300	Gohir.D01G121600	0.0154707	0.17985	0.117026	0.162576	0.0295618	0	0	0.271502	0	0.00503198	0	0	0.0885254	0.651779	0	0.0336231	0.224013	0.0320979	0	0	0	0.0269155	0.0242007	0.385114	0.161879	0.704188	0.180943	0	0	1.34924	0.396622	0.118469	0.0302708	0	0.034097	1.56168	0.039148	0.0447085	0.113626	0.099035	0	0.0095342	0	0.0416862
Gohir.A01G134700	Gohir.D01G122100	20.3643	1.87547	0.262663	0.54873	0.524343	1.06898	3.97447	2.50633	0.154163	0.285228	0.440665	7.42075	9.55044	0.383493	0.169801	2.7514	0.690952	0.173879	0.628531	2.26237	19.7392	8.37504	35.3338	2.10376	0.0207006	0.0340578	0.438071	0.845661	19.1565	6.50766	0.658536	1.34691	6.85566	30.6883	102.107	2.04454	0	21.0618	6.71472	1.02644	10.3489	26.0684	257.749	28.0415
Gohir.A01G135100	Gohir.D01G122300	8.12032	15.2398	9.82615	10.082	9.52658	8.95065	8.04305	14.1421	10.345	10.9016	9.50583	7.1508	13.2199	31.3596	16.6704	12.3101	21.1254	16.1769	16.4133	11.5514	11.8803	10.2037	3.53975	8.27806	3.47336	3.17277	3.2971	2.86447	4.9387	14.2247	3.3492	2.70524	2.9746	2.55986	11.6224	19.4389	4.81015	10.6001	12.2334	8.68769	6.33315	4.67533	5.13231	8.6806
Gohir.A01G135200	Gohir.D01G122400	3.26071	0.084229	0	0.00392396	0.0254779	0.0180422	5.65218	0.183026	0	0.0189718	0	0	3.7449	0.451188	0.16835	3.7557	0.176903	0.0629217	0	0.0334827	0.326945	2.44356	4.0854	0.0677098	0	0	0.0155735	0	6.61125	0.179052	0	0.00406696	0	0	9.40639	0.104668	0	0	0	0	0	0	0.0212928	3.13096
Gohir.A01G135300	Gohir.D01G122500	10.2555	16.2112	18.299	14.8311	10.5752	6.03637	11.7148	15.7162	14.2249	16.5398	11.0083	4.11485	21.8844	24.6278	13.5495	0	0	0	0.0279549	0.0125291	0.551743	7.35267	3.9289	1.00682	0.837937	0.354	0.636015	0.33589	1.25383	0.931925	0.116296	0.135129	0.0781615	0.0337264	2.68084	5.62781	0.434756	0.255268	0.231988	0.1982	0.0370763	0.0464833	0.10567	1.55906
Gohir.A01G135500	Gohir.D01G122700	0.00340255	0.66178	8.8681	6.3531	3.98392	1.43792	0.0454506	0.060026	8.37571	6.76136	4.74563	3.18528	0.163679	0.0459702	0.0357543	0.0517737	0.412571	1.76482	2.09042	0.804725	0.807562	0.0164106	0	0.0271851	0.479128	0.766103	0.522824	0.974908	0.0050508	0.0237093	0.820596	0.984642	1.10981	1.19719	0	0	0	0.0170186	0.0626254	0.0876658	0.327491	0.374493	0.304464	0
Gohir.A01G135800	Gohir.D01G122900	1.09319	0.142973	0.929216	0.753026	1.0154	0.637323	0.614124	0.0737413	1.46586	0.869311	1.06662	0.683448	2.83576	0.235788	0.0920114	0.515441	0.651013	0.137138	0.114925	0.0608978	0.0813286	5.12303	9.99761	5.67827	3.05852	4.0517	4.27593	2.35754	9.92306	5.80276	5.28867	6.95775	7.22014	2.95498	4.62856	6.15254	3.95628	5.96247	8.24206	3.50134	4.25593	3.61601	6.10866	5.51832
Gohir.A01G135900	Gohir.D01G123000	5.08262	0.197243	0.00332666	0.00438252	0.00780634	0.0122855	2.29854	0.118855	0.004495	0.00975744	0.00469733	0	0.0959025	0.230368	0	0.133228	0.0942761	0.495613	0.340187	0.056296	0	1.31289	3.1063	0.516011	0.00267816	0.00481586	0	0	2.73316	1.41416	0.0196302	0.0171216	0.0355188	0.0060934	0.534665	1.50794	1.13898	0.924192	0.585345	0.0582943	0.0587903	0	0	4.24278
Gohir.A01G136200	Gohir.D01G123300	97.4375	167.617	147.038	113.244	90.2581	60.1202	106.548	136.201	132.601	155.789	118.033	70.0815	123.832	120.467	76.3968	140.588	144.407	287.945	199.5	156.947	89.1241	104.172	124.649	204.553	203.446	134.121	107.904	76.4319	115.501	183.871	183.659	217.589	156.269	95.3364	106.86	140.971	95.1097	153.845	152.677	362.38	228.604	162.765	102.525	121.603
Gohir.A01G136800	Gohir.D01G125200	3.82699	1.80657	0.125275	0.207846	0.198706	0.219625	2.05342	0.837829	0.0702444	0.0843773	0.06955	0.120532	2.69896	1.46151	6.60699	1.90802	1.81774	0.0318219	0.133113	0.0916438	0.0866403	1.58606	6.91435	2.02856	3.54362	2.47255	1.06604	0.385763	3.14585	1.16708	8.17747	6.22625	5.31665	0.053876	6.8493	0.98029	1.17393	4.53003	2.49709	7.86903	3.2245	0.691787	0.292168	2.5533
Gohir.A01G137000	Gohir.D01G125000	0.0848751	1.24594	0.293634	0.618424	0.233297	0.0614356	0.157583	0.511272	1.65835	1.28907	0.60187	0.0168743	0.246643	0.557417	0.0098082	0.319211	2.3963	0.744413	1.97676	0.466668	0.187585	0.0930859	0.38169	0.770701	4.37829	3.36676	2.6017	1.12123	0.191375	0.385533	2.88176	2.77204	4.15163	8.34778	0.4357	0.144692	0.317893	0.0135093	0.213772	0.0466027	0.360177	0.310691	0.303486	0.15492
Gohir.A01G137100	Gohir.D01G124900	5.36672	6.6062	6.18389	6.3122	6.29843	7.61979	4.96702	10.9191	5.52301	6.99261	6.1844	6.73815	6.24389	4.49466	3.11988	6.30682	4.27736	2.32561	2.43989	2.43315	3.5213	7.39637	3.99062	5.30031	5.01152	4.92727	4.8436	5.75877	2.48071	2.9381	3.34768	4.44307	3.73367	3.63428	4.49554	4.05489	2.86996	6.18147	4.43235	2.59259	2.32792	2.34248	2.83303	7.43169
Gohir.A01G137200	Gohir.D01G124800	8.74719	7.67184	1.7457	1.50231	0.989451	0.725671	6.78215	4.23012	1.45212	1.74594	0.873131	0.643344	6.14673	0.91212	8.53607	5.04496	6.41347	3.14529	1.57596	0.935625	1.12083	3.63392	5.04976	2.25031	1.29721	1.09975	0.665898	0.671176	2.74128	1.111	0.912063	1.15051	0.421426	0.628351	4.52109	0.308825	2.34961	2.11343	2.65078	1.52499	0.960126	0.487112	0.632473	1.37515
Gohir.A01G137300	Gohir.D01G124700	10.8361	10.7493	17.4101	17.2944	18.1946	16.526	10.781	7.19316	20.655	19.7939	18.4216	18.3411	6.16543	2.09219	6.7433	8.21726	14.7988	11.619	10.1787	9.07055	13.787	8.03729	5.97652	8.49331	14.1133	15.2074	16.5938	18.7128	7.72142	5.91278	18.4859	19.1628	20.9478	22.8216	7.61345	5.02888	16.0205	8.69457	15.5781	10.2905	12.8178	16.7512	22.9362	3.98224
Gohir.A01G137400	Gohir.D01G124600	54.0662	25.2281	12.0758	16.1827	14.7848	116.743	14.7688	6.2643	35.983	37.9292	23.8287	21.3445	1.7141	0	46.1829	0	57.6806	11.609	18.415	19.9329	34.2148	62.6917	147.214	2.33518	12.7255	23.7648	58.7139	94.6857	9.40027	4.92505	30.5634	49.1189	26.781	24.5907	9.43943	0	0	0	53.6643	11.609	18.415	52.7786	171.915	10.9489
Gohir.A01G137500	Gohir.D01G124300	3.12743	2.99638	0	0.0292723	0.0752299	0.327069	4.44737	1.30104	0	0	0.010616	0.107732	3.60223	0.647578	0.0246054	4.17755	11.9409	0.0790755	0.72238	7.42229	1.2546	6.99381	2.37331	4.92039	0.0181132	0.0696654	0.0498356	0.268606	0.826478	0.625656	0.00868033	0.0124397	0.00459292	0.0491014	2.23879	1.08355	0.0085232	1.29207	11.3408	0.212949	0.856285	7.09221	1.22423	3.85079
Gohir.A01G138100	Gohir.D01G127800	9.85466	6.41936	5.423	3.75885	2.30159	2.19038	5.1986	5.86165	3.48449	3.029	2.30749	0.906963	6.67878	11.2107	12.8518	9.57989	7.93209	8.21069	6.32171	5.30027	6.96622	11.0117	16.0754	12.8687	9.76222	6.75659	5.51638	6.23953	7.9266	12.5222	6.27127	4.01329	3.57276	2.93955	9.95946	22.3115	13.6517	23.4729	14.7132	13.2703	13.1667	9.13622	14.7108	16.1469
Gohir.A01G138300	Gohir.D01G128000	14.7637	18.89	11.5223	10.9958	12.2223	11.6659	9.09993	17.5411	10.9485	11.5928	11.912	13.5307	14.4053	5.75323	10.956	5.77934	23.962	13.5836	13.5714	13.3752	12.6524	4.11928	17.7625	23.4945	9.77833	9.36167	10.6629	11.5288	9.74151	27.4803	7.69189	8.53098	8.54633	11.1047	10.6295	0.376564	8.96785	5.63563	24.7188	12.0459	14.6674	14.8415	14.5354	5.26255
Gohir.A01G138500	Gohir.D01G128200	8.29432	13.3496	7.95472	6.9952	8.00113	9.22982	8.06548	14.4942	5.48681	6.74322	7.20503	10.2561	26.2986	13.1284	16.2677	9.84407	9.39852	17.1164	11.5873	16.0674	14.3021	8.13512	14.3909	16.2307	19.1183	14.4806	13.9487	24.9652	3.51392	4.31232	7.84169	6.80475	8.43323	13.1312	13.8326	2.15191	10.912	4.4632	6.77199	10.2016	9.35663	17.4846	19.2686	5.03411
Gohir.A01G138700	Gohir.D01G128400	2.73882	3.58519	2.42205	2.64734	2.75913	0.737252	1.19647	3.21096	2.96946	2.56264	2.97852	0.65458	1.69388	2.55182	3.11648	1.63222	4.95784	3.28873	2.88283	3.99124	1.47989	3.12259	3.28553	1.82376	0.636007	0.410901	0.0976602	0.108178	0.802648	0.922325	0.531049	0.051382	0.0594048	0.308342	1.35256	1.48795	0.705327	1.10166	1.53563	0.328001	0.210659	0.250399	0.673972	2.36887
Gohir.A01G139000	Gohir.D01G128900	1.85136	0.899861	0.289864	0.511038	0.752241	1.94834	1.79127	0.607423	0.219442	0.285068	0.538287	2.96956	2.47227	1.29197	0.032908	5.15696	0.734886	0.181376	0.0668093	0.18695	0.988177	4.86155	6.5874	1.50732	0.242178	0.672929	0.871106	2.30151	4.03289	2.40233	0.0683322	0.0942363	0.121001	0.505175	2.78325	2.75295	0.358075	18.3209	2.18097	0.348265	0.302174	0.234551	1.20845	8.07432
Gohir.A01G139400	Gohir.D01G131100	5.55815	8.48924	5.82338	4.22267	4.57801	2.9226	5.53936	5.19241	7.75289	4.94872	4.87604	4.84759	6.54675	2.33052	5.46174	4.03812	14.007	3.05854	3.20264	3.06042	4.57364	3.17921	8.13272	9.53566	8.52665	5.17109	5.52924	2.92759	6.26729	4.9653	11.0035	7.37425	6.18425	4.9458	4.70004	3.27344	7.97645	4.7209	17.0423	3.79279	3.65893	3.13442	4.92162	2.11105
Gohir.A01G139800	Gohir.D01G129000	0.209106	1.74793	0.521237	0.543462	0.653744	0	0.120186	3.02825	0.0530833	0.188258	0.234135	0	0.15504	0.11337	0.0655248	0.154271	4.51097	0.0488162	6.87763	0.0143797	0.291557	0.227231	0.415416	1.68607	0.051692	0.271673	0.559574	0.150825	0.411761	0.44691	0.042787	0.108342	0.0832925	0.0861712	0.173695	0.0174914	0.217394	0.101877	1.25685	0.176035	0.989307	0.102104	0.0327832	0.129028
Gohir.A01G139900	Gohir.D01G129100	3.38465	2.26254	2.57122	1.79533	1.65757	1.27395	4.02989	1.69965	2.9097	2.34814	1.66598	1.43922	2.62309	1.82987	2.3018	1.80025	2.52643	0.858369	0.885085	0.653734	0.882401	2.17432	3.05616	2.14866	2.28749	1.75735	1.67958	1.55936	3.59025	1.3009	2.75696	2.28224	2.02695	1.60841	2.10388	1.41115	2.05416	2.30094	3.17442	1.30287	1.22854	0.849364	0.713182	1.56871
Gohir.A01G140100	Gohir.D01G129300	3.96334	16.385	0.679269	0.926157	0.759613	0.0712762	3.35451	7.08932	1.44153	0.550377	0.273563	0.0673556	6.40598	0.907988	2.54476	1.19209	7.22332	7.33466	3.42642	0.885864	0.370606	2.81294	4.6661	14.0212	0.67262	1.21338	0.777335	0.301148	4.20624	7.73082	1.45359	0.657966	0.291604	0.360433	5.27117	1.11246	1.71769	1.19012	8.37773	6.47189	4.12034	1.56278	1.78666	3.06225
Gohir.A01G140200	Gohir.D01G129500	17.8915	6.48199	0.203313	0.402888	0.362091	0.114426	7.24039	11.6859	0.322776	0.345366	0.0758685	0.136159	17.4934	4.55107	12.8851	8.66166	7.12428	1.79717	1.80616	0.754504	0.558445	20.2431	13.6691	6.34937	1.6928	0.524484	0.290387	0.11288	13.5743	9.39772	0.609727	0.356931	0.128642	0.127121	21.3669	5.27128	45.2237	3.26467	2.52899	0.48711	0.412133	0.314201	0.444615	22.4997
Gohir.A01G140400	Gohir.D01G130900	1.90294	3.34615	7.90786	6.25936	5.4251	3.49051	2.31795	3.08882	10.3382	11.5264	7.84884	5.55962	1.67712	0.118836	5.46617	1.00643	6.69025	3.39207	4.92248	3.57967	5.81483	0.677298	1.62531	3.56271	7.52158	5.35039	3.96666	2.14375	1.43033	3.17569	8.2849	8.63367	4.75319	3.02685	3.81066	0.0659999	1.72622	0.996344	6.19957	3.04145	5.06982	3.14078	5.34113	0.780075
Gohir.A01G140900	Gohir.D01G131900	5.52943	9.83792	10.881	6.92609	5.10649	0.860052	3.8739	7.4317	11.729	6.7523	4.2213	1.52369	6.178	6.37275	6.61686	4.21499	14.9033	15.0031	10.4366	7.59487	5.81753	0.236328	8.4003	15.9234	13.9154	12.8569	10.908	3.65849	7.01523	12.8444	16.185	14.631	10.7913	4.98439	11.0823	17.2728	5.9973	8.26286	17.0133	15.611	11.5524	7.81854	6.94117	15.7148
Gohir.A01G141000	Gohir.D01G132000	4.27208	6.30673	4.87442	3.68691	2.7173	2.3474	4.63867	5.87263	4.39882	4.22709	2.96448	2.48117	9.97519	7.88971	5.9991	10.5096	8.3355	11.1924	7.35104	3.74186	5.11876	9.40161	4.52199	9.38582	3.676	3.1894	2.48661	1.7365	5.04397	6.47266	3.10807	2.68212	1.56447	1.12524	9.484	15.2928	8.12856	9.77766	8.76081	7.28962	5.09192	2.93594	3.94676	7.22122
Gohir.A01G141400	Gohir.D01G132800	12.4639	9.11648	19.2391	18.7066	20.5187	18.3656	11.5737	6.59431	21.4035	22.7267	25.0775	20.6672	9.79478	7.14997	6.76707	9.13727	14.0561	9.6578	10.5115	10.1748	11.283	8.65463	14.6568	11.103	24.0725	25.1142	26.9689	27.6959	14.203	7.44312	25.7176	28.7073	30.5728	30.5223	9.32067	5.81973	9.19563	10.9482	16.4437	11.3734	13.7744	13.0967	16.1556	9.43387
Gohir.A01G141700	Gohir.D01G130500	9.70908	3.72116	4.24319	2.88317	2.25163	2.29837	5.79676	4.02794	5.12282	3.42199	2.89257	2.7155	3.56811	4.55348	2.34717	6.5601	7.01968	4.36655	3.24708	2.58107	2.96438	4.25636	8.60711	3.38588	3.78896	2.51184	2.69112	2.80696	5.25981	3.12154	4.63811	4.06693	3.44103	2.95022	4.17678	2.64669	2.75164	4.99121	5.67923	2.88059	2.99462	1.95443	1.72241	3.55429
Gohir.A01G143100	Gohir.D01G135000	9.93913	12.581	6.41589	6.0563	5.73658	3.18251	6.56931	6.70946	4.37869	3.44497	3.82807	2.27519	9.838	11.3854	19.7559	9.64874	17.4217	10.2794	10.3794	7.18531	6.30616	6.12835	11.831	14.9325	4.9057	4.09191	4.61663	3.64294	8.78192	7.01401	6.95946	5.23767	5.68624	2.63497	14.2923	13.4025	24.1939	7.86982	20.4642	7.63675	5.64727	5.77779	7.35316	7.20346
Gohir.A01G143700	Gohir.D01G137000	0.145681	4.34176	0.102554	0.13558	0.0466617	0.00820136	2.37427	2.34973	0.22568	0.0180703	0.005289	0	2.18235	1.56993	0.0991267	0.600224	4.00991	0.839582	0.109691	0.0914587	0.177403	1.60785	0.0930706	3.92691	0.115835	0.196078	0.0647669	0.065073	0.275808	1.26383	0.201157	0.0472115	0	0.0135021	1.12767	1.19576	0.369314	1.12601	3.46744	1.03053	0.425147	0.140607	0.0598634	1.2944
Gohir.A01G143900	Gohir.D01G136800	2.28046	8.32187	0.310097	0.27446	0.705523	0.553522	2.3095	6.51681	1.46631	0.534708	0.32981	0.447026	1.12921	7.49507	2.5134	2.32924	16.9482	8.18735	4.07742	1.37155	1.87022	2.14042	2.49902	9.07464	0.307631	0.330785	0.740454	0.446759	3.06351	6.42743	1.17493	0.616674	0.268542	0.327764	1.40287	4.20495	2.66368	2.24845	10.9475	6.03951	3.45631	1.2834	1.41269	2.36662
Gohir.A01G144100	Gohir.D01G136600	0.745867	3.13721	0.0237112	0.060483	0.00772718	0.0276442	0.743542	0.368159	0.027695	0.00313766	0	0.0367	2.29923	0.599213	1.55821	1.77072	6.2097	0.361561	0.193768	0.0891313	0	1.48014	0.279663	1.73233	0.0302259	0.0175145	0.013272	0	0.752765	0.295014	0.0928633	0.00851396	0.00320308	0.0229039	1.97332	0.268416	0.967685	1.49288	2.26148	0.124959	0.175249	0.0398909	0	2.22285
Gohir.A01G144300	Gohir.D01G136300	14.0379	11.501	4.96077	7.09461	10.7703	19.8909	13.6232	10.76	4.07845	5.19131	8.01598	21.7865	12.3293	15.3381	52.69	11.9557	16.0603	7.22767	7.30837	15.1353	19.5176	13.1908	13.2121	10.4944	3.43643	5.56274	7.631	21.6686	19.9827	13.5736	4.19114	5.83134	7.41161	41.2612	16.1644	30.0201	60.6119	3.20453	7.54876	2.41156	3.60131	7.31076	11.0196	13.1811
Gohir.A01G144600	Gohir.D01G135900	4.80312	2.61569	0.271965	0.765751	0.290922	0.025399	5.4356	2.73802	0.200255	0.0389721	0.0741112	0.0104641	3.58352	5.08736	0.0494401	4.73592	1.9791	1.11843	1.24623	0.406097	0.206898	7.42329	3.78678	2.78063	0.195676	0.467288	0.207722	0.042732	4.40577	1.61881	0.244964	0.0806201	0.0509576	0.0276251	4.24436	4.12857	0.169543	4.44213	2.30952	2.07705	1.38001	0.489778	0.23528	7.60354
Gohir.A01G144800	Gohir.D01G135600	31.6819	46.9207	55.9946	49.3319	52.1433	38.4198	20.6168	46.9149	56.7424	59.7359	56.1655	48.9101	23.7983	30.5367	25.0851	25.8258	68.8568	51.788	46.8295	54.2257	52.0244	20.2478	37.962	54.5214	80.6807	69.1392	77.6012	71.0309	21.2615	47.8438	89.7191	90.267	93.2278	104.37	29.7963	7.34234	66.2434	9.21804	51.7297	43.0797	45.3229	48.3924	54.9626	16.9554
Gohir.A01G145000	Gohir.D01G135400	0.570292	0	0	0	0	0	0.419755	0	0	0	0	0	0.00931357	0	0	0.0309371	0.0215457	0.017229	0	0	0	0.0241277	2.741	0.0406074	0	0	0	0	0.840888	0	0	0	0	0.0116711	1.70095	0	0	0.5376	0.0778735	0	0	0	0	0.192881
Gohir.A01G145200	Gohir.D01G135100	4.73702	8.2962	0.656813	1.29996	0.651676	0.183074	2.82222	10.4013	0.791994	0.639496	0.5099	0.0493377	5.44542	14.5511	1.33269	12.8113	7.66596	1.80402	0.745315	0.321882	0.225617	12.1134	6.50697	12.7877	1.54353	2.39213	1.87795	0.984558	2.76957	5.70348	0.448425	0.494447	0.526309	0.159391	9.99503	27.805	1.84473	12.3117	3.19809	1.28351	0.510164	0.167655	0.0930115	8.14681
Gohir.A01G145400	Gohir.D01G142700	0	0.00576715	0	0	0	1.79683	6.35583	0.0151475	0	0	0	0.359892	1.1212	0.0318374	0	1.85245	0.0349311	0	0.123794	1.6429	0.548123	0.0271737	0.00657992	0	0	0	0	0.0884346	0.0493315	0	0	0	0	0	0.321542	0	0	0.0213336	0.0070702	0	0	0	0	0.0572737
Gohir.A01G146100	Gohir.D01G138600	4.24093	5.08578	5.35396	6.64128	7.71757	9.1188	4.99663	4.76462	6.21299	8.79076	9.07057	8.39489	0.221983	0	0.444171	6.13549	13.1024	4.82324	6.08113	6.4104	7.06721	3.8584	6.68326	7.7087	7.67381	9.43686	10.8657	13.4306	8.11006	9.25639	9.42371	11.6007	12.0637	11.2829	7.64769	4.85893	9.32547	7.14789	14.5658	5.04513	7.06115	10.2555	13.6323	5.10654
Gohir.A01G146300	Gohir.D01G138800	2.23091	2.70136	2.30402	1.97943	1.82759	0.863325	3.5096	3.92458	2.8269	2.74088	2.08611	1.26465	5.33099	6.63468	1.9086	6.75271	8.16274	3.3498	1.95083	2.04334	1.79431	4.14744	3.3863	4.34788	2.11412	2.06678	1.91894	1.36025	4.21083	4.70626	3.27582	3.38382	2.50158	1.76323	7.01943	6.27608	2.54628	10.7073	8.6135	3.55468	3.14738	2.36585	1.86852	5.32075
Gohir.A01G146700	Gohir.D01G139900	0.804253	0.392176	1.47043	1.18208	1.48796	0.580588	0.518309	0.146519	2.4686	1.64232	1.8021	0.75987	0.198197	0.0370143	0.30582	0.385762	1.1812	1.28616	1.65343	1.32431	1.04333	0.824098	1.70883	1.44194	2.53856	2.34807	2.35157	1.4111	1.83577	1.28934	3.29981	2.95753	2.87046	1.66475	1.12682	1.03695	1.62836	3.25474	2.26195	0.95126	1.63713	0.958753	1.17216	1.06631
Gohir.A01G146800	Gohir.D01G140000	13.6544	17.4497	31.329	28.3305	26.9111	18.8078	23.0375	15.9629	31.8081	26.9342	22.0525	19.673	15.3896	20.7228	29.1782	15.0347	19.7936	58.0646	33.4085	24.1209	31.4949	15.0953	9.53353	9.22926	16.9382	16.9912	18.8775	14.5374	16.3277	7.70661	16.9367	12.4459	13.0374	12.7257	10.4224	13.7588	17.1505	10.5357	13.5164	31.8639	21.185	19.1428	20.8938	11.5344
Gohir.A01G147000	Gohir.D01G140100	8.52393	4.60755	6.42327	7.10637	7.75455	17.0012	8.06323	4.05309	6.15725	6.45316	7.84198	15.8941	4.86045	7.97802	7.59809	5.03433	6.30906	2.72058	3.03952	3.40303	5.06719	5.36811	7.47942	5.78436	5.16902	5.62401	6.00719	5.48203	5.69052	4.78893	4.75703	4.83224	5.23103	5.30949	3.31769	6.99656	7.1675	4.63175	8.78686	3.23422	3.99834	3.33409	4.80347	4.58011
Gohir.A01G147600	Gohir.D01G140800	3.20756	2.06746	3.69676	3.11295	1.87326	0.235943	5.0729	9.67378	2.58618	1.58679	1.3308	0.15278	19.7327	26.8	0.294959	35.2646	10.5054	11.603	15.6355	13.5549	7.89803	23.0524	10.387	11.4925	8.38987	11.2747	10.1047	7.55077	17.0118	36.752	8.01959	11.3113	11.2691	4.08289	19.052	39.3537	8.57552	71.8359	21.8345	15.992	22.177	21.0552	16.0233	40.2101
Gohir.A01G147900	Gohir.D01G141100	3.76585	1.46056	4.53594	4.77289	5.26366	9.10359	2.40058	1.54439	3.96893	3.92328	5.09515	8.37884	1.04456	0.609107	1.14798	3.44155	4.82197	7.74219	7.03615	9.95954	9.75666	0.498294	1.63371	1.23554	3.42924	2.86496	2.41662	2.66483	1.60224	1.07155	2.70047	2.96408	3.14855	2.3202	0.578755	0.622476	0.677843	1.2958	2.87891	2.8146	3.53253	2.8198	1.98524	0.602692
Gohir.A01G148700	Gohir.D01G141300	5.56851	5.44137	0.662294	0.408307	0.440618	0.432332	46.074	9.08808	1.4694	2.07211	1.32558	0.491212	8.38091	4.12034	3.22914	10.7512	7.67829	1.97194	1.90014	1.04364	1.3453	26.0067	8.05611	4.80277	3.40204	2.80468	3.25009	1.21295	54.2214	8.58808	6.61588	5.71414	4.85075	2.52837	13.7146	3.10149	6.21341	5.61844	7.27207	6.81418	5.72655	3.6561	4.15235	11.2872
Gohir.A01G149200	Gohir.D01G141500	2.54082	1.07387	0.0487203	0.0667478	0.0852802	0.070855	4.28012	1.16628	0.0557213	0.0878599	0.0211621	0.0193899	3.07591	0.473674	0.30281	3.35523	1.57664	0.50967	0.107447	0.219252	0.263124	5.60841	2.12045	0.789119	0.134926	0.0896777	0.018645	0.112422	4.14448	1.20047	0.0697358	0.0660326	0.0286435	0	3.97774	0.742711	0.0588863	5.4043	1.35291	0.541399	0.0766555	0.21263	0.191096	2.92106
Gohir.A01G149300	Gohir.D01G141600	0.213233	0.0927708	0	0	0.0205042	0	0.626704	0.540588	0.0285039	0	0	0	4.85515	0.278327	0.207051	1.3487	0.189627	0.0358415	0	0.0208784	0	0.014019	4.70077	0.493484	0.0260025	0.0514829	0.141133	0.119642	0.0446395	0	0	0	0	0	8.53525	4.26866	0.528695	26.7868	1.08272	1.32079	0.0647162	0.116212	0.387833	1.32744
Gohir.A01G149400	Gohir.D01G141700	0.0448855	0.101756	0.00741442	0.0220804	0.098697	0.11119	0	0.0313232	0.0136533	0.0336982	0.02149	0	0.275627	0.0219334	0.111355	0.345046	1.25554	1.00377	9.641	2.80651	0	0.0428809	0.246346	0.762954	16.9181	26.5609	23.2043	5.01729	0.0390082	0.0263397	1.65261	2.99869	3.16462	0.729211	0.566115	0.0113588	0.93902	0.345752	0.672421	9.33479	22.756	9.7281	0.940425	0.0525175
Gohir.A01G150000	Gohir.D01G143100	3.52692	11.5682	17.658	45.3841	69.2455	73.3015	3.44364	10.859	29.9891	58.0751	73.7235	105.668	5.72888	3.44473	3.75789	4.01564	13.7459	10.5371	41.1026	54.0473	40.2483	3.73332	4.41027	7.97986	19.2	41.1069	56.2103	97.5421	2.82163	7.35911	24.3712	60.563	79.1683	143.534	6.06107	4.982	0.730097	4.80066	12.5824	9.88126	28.8177	53.4733	51.7711	5.44161
Gohir.A01G150100	Gohir.D01G143400	13.4458	27.2415	17.2685	14.4103	13.9033	7.74895	10.5762	16.9079	13.342	12.133	11.1582	5.58817	17.0154	7.99281	19.4839	13.0965	22.2353	12.6615	11.0003	9.2746	8.19162	7.70633	13.8344	26.8598	27.4594	21.3642	22.1188	14.01	11.9716	18.0966	21.0274	18.863	18.7093	13.1434	15.4358	8.19187	13.441	9.55313	25.1298	15.3696	12.442	9.15554	9.02617	7.78724
Gohir.A01G150200	Gohir.D01G143500	44.2024	43.5427	25.9004	16.5868	15.1967	16.987	20.878	38.0111	25.5419	19.9721	11.4086	16.2087	29.6015	16.2088	7.60116	12.2261	32.4012	28.1689	28.2418	23.6958	46.1797	11.3744	37.8381	42.0286	17.6267	16.0872	16.4933	18.5405	29.3266	51.6318	19.1897	17.9254	13.0313	23.4662	35.652	20.4299	9.75924	9.80018	23.8577	26.8522	29.5026	25.5792	40.2473	10.802
Gohir.A01G150300	Gohir.D01G143600	46.0199	35.6808	7.77766	5.53448	11.5741	16.0877	44.3303	46.3239	5.94021	7.23252	10.0385	6.91286	61.955	16.8209	82.1248	52.1726	42.5509	31.4973	18.7365	35.7148	54.0301	13.1216	22.0788	20.6142	2.7327	1.48104	1.72627	13.614	46.2247	65.5008	2.84279	2.27788	2.79592	10.8272	51.4573	33.7331	32.2078	68.1793	38.3096	42.8995	11.3508	30.8372	76.8746	17.3106
Gohir.A01G150400	Gohir.D01G143700	23723.3	7142.43	5.9744	3.86964	11.0935	20.6532	251.977	0	12.5099	6.06901	11.9664	9.70448	807.017	0	2070.37	0	0	0	0	0	0	660.632	58039.3	14532.4	1165.02	0	3.69007	29.9767	482.861	650.115	5.88801	2.42146	3.90292	9.70448	120.614	0	0	1859.22	428.665	3037.02	0	1214.24	2986.55	4300.55
Gohir.A01G150600	Gohir.D01G143800	15.6008	1.71377	0	0	0	0	8.95387	1.89162	0	0	0	0	1.93537	0.320427	0.00600345	16.6852	1.06455	0.154591	0.0240573	0.00481692	0	6.15162	17.5844	1.77725	0	0	0	0	9.27388	0.94923	0	0.00263664	0	0	0.888132	0.231842	0.0057909	12.4887	1.34245	0.0251984	0.0439229	0.0055627	0	6.06757
Gohir.A01G150900	Gohir.D01G144300	1.7079	1.63139	5.59657	3.30665	2.93539	1.30537	1.84852	1.21755	8.15559	5.93661	5.02811	3.00078	0.552125	0.885704	1.3172	0.414851	3.55604	1.52288	1.06308	0.663575	1.1438	0.145757	0.952559	0.536341	2.25346	1.48398	1.16924	1.15516	0.903657	0.343741	3.56043	2.35261	1.86487	1.00234	0.631642	0.191652	0.451845	0.401122	2.39074	0.677921	1.33754	0.360267	0.0459664	0.14815
Gohir.A01G151200	Gohir.D01G144400	10.6469	7.20607	9.15236	6.27268	5.08022	2.40072	9.81394	9.47458	8.58885	6.33216	5.72615	2.5988	7.03911	19.0056	12.9256	16.1853	8.40582	14.3447	6.83941	4.76024	7.24658	14.7974	17.8666	17.5234	8.26688	6.61887	7.11967	9.56604	16.293	19.6777	8.15994	6.77212	6.94627	7.72236	11.7989	31.0301	23.4262	31.6592	22.6231	20.2222	12.4999	14.316	22.9063	17.9078
Gohir.A01G151300	Gohir.D01G144500	0.020856	0.455548	1.25789	1.02364	0.066465	0.0153283	0.0337909	1.19665	0.425168	0.064596	0.0131551	0	0.134317	0.962895	0	0.0910299	0.592603	0.23434	0.0465956	0	0	0.220461	0.0746625	0.291678	0	0.162426	0	0	0.00818165	0.51736	0.147372	0.0064232	0.0105228	0	0.218033	1.23797	0	0.273274	0.930352	0.414306	0.0987076	0.0646587	0.127019	0.0750225
Gohir.A01G151400	Gohir.D01G144600	0.0774561	1.51234	8.88698	12.4962	11.74	4.78311	1.07734	1.45018	7.91734	8.07742	9.32245	6.89859	0.0482269	0.712846	2.7549	0.289058	1.02483	2.49525	4.49344	3.41369	0.77756	0.107621	0.136489	2.1804	20.9422	20.4419	10.1685	0.221238	0.791603	0.682088	10.1066	7.48908	5.00263	0.323047	0.781421	4.76488	8.62078	0.965677	1.96793	15.8042	20.7379	4.98962	0.971192	0.0194878
Gohir.A01G152400	Gohir.D01G145300	1.55373	2.66541	30.8556	60.6908	49.805	0.365802	0.80853	7.59056	51.5511	106.022	100.059	0.766038	8.59774	8.64181	1.02403	3.12454	5.03929	34.7957	50.9908	9.01017	0.513101	0.508841	0.953286	37.6863	0.824319	3.27123	3.30203	3.28638	0.311423	26.7955	1.00934	1.35356	1.01881	0.643545	2.79161	3.01162	0.024454	0.969331	10.2702	4.3026	12.0621	7.18427	20.6816	1.10545
Gohir.A01G152600	Gohir.D01G145500	23.4919	27.0236	11.2408	8.2191	7.51375	13.0281	27.8711	23.2502	10.018	10.3507	6.76555	13.7743	19.3608	8.63245	27.1799	17.2022	17.4734	16.8909	12.6754	12.0966	29.3494	20.0552	14.5405	22.184	7.74085	4.91085	3.49745	1.56081	21.6234	20.5266	5.97701	5.12854	2.59829	2.16	16.4414	10.5479	8.22091	15.6173	14.5854	12.7104	8.93069	6.14258	12.1053	12.8
Gohir.A01G153200	Gohir.D01G146000	0.457624	1.20557	6.34503	4.55496	2.04062	0	8.43373	1.52283	9.62884	4.54292	3.85215	0.031103	4.94639	0.0779899	0.076636	1.51608	3.44859	47.8931	16.9295	4.45128	0.290333	5.4144	0.203519	0.49463	0.145584	0.12556	0.0862142	0	3.15053	0.407566	0.0213016	0.0445839	0.00962702	0	2.40948	0.611703	0.0192589	0.0651282	0.20013	4.77908	0.934009	0.160914	0	3.61845
Gohir.A01G153600	Gohir.D01G100000	0.885244	0.239978	0	0	0.072416	0	3.30599	0.140167	0	0	0.143611	0.0274237	1.71798	0	1.11395	5.32872	3.0174	0.100332	0.0858705	0.561438	0.0412727	0.5685	2.05548	0.121009	0	0	0.0249709	0	12.0954	0.795726	0.0200697	0.0102886	0.0108157	0	5.91325	0.056866	0.447692	5.96281	0.108516	0	0.261811	0.0196551	0	2.43053
Gohir.A01G153700	Gohir.D01G100100	34.352	8.3141	0.764823	1.26528	0.890128	0.957192	23.0365	3.44223	0.712591	0.324585	0.224807	0.461987	8.26838	0.810208	79.156	12.2231	8.03953	2.86004	3.84131	2.84195	1.8324	8.95901	11.1971	2.16534	1.50001	0.589955	0.540703	0.506045	7.67262	0.682398	1.18759	0.586721	0.289045	0.539957	6.46919	0.309922	18.309	5.416	2.88768	1.02445	1.56105	0.779042	0.970701	1.93866
Gohir.A01G153800	Gohir.D01G100200	1.16669	0.598819	0.0292156	0.0110003	0.0742379	0.0203895	0.848766	0.824597	0.168794	0.0441732	0.10979	0.0554071	1.98624	1.39392	0.969718	1.28354	1.72089	0.408006	0.354693	0.351558	0.108763	0.62461	1.75356	0.71753	0.143933	0.200716	0.267554	0.10128	2.25105	1.14931	0.399959	0.221939	0.26324	0.0432231	1.40637	0.554832	2.1268	1.03737	1.72879	0.328064	0.480587	0.358533	0.371156	0.678189
Gohir.A01G153900	Gohir.D01G100300	4.91623	3.09365	0.23713	0.516956	1.2946	7.85619	9.08959	6.01714	0.91506	0.872235	1.17195	7.15	13.5978	13.5966	133.32	5.13515	8.98529	1.52994	1.81437	2.9162	4.10894	3.91237	7.36551	2.90899	0.538721	1.83429	5.52101	12.9761	8.30394	5.83194	1.00114	0.662352	0.950166	9.36656	9.23648	13.6558	88.8116	11.6955	11.7696	2.09204	3.21952	4.73384	6.34051	6.06968
Gohir.A01G154000	Gohir.D01G100400	0.390701	0.938472	0.0815941	0.223652	0.408658	1.01423	0.159895	2.35164	0.16678	0.268875	0.184668	0.214593	0.998536	62.9948	69.5577	3.29699	4.45422	5.83468	2.12961	6.07811	3.82391	0.77619	1.22966	1.9779	0.132282	0.267889	1.26986	0.364701	1.11928	5.79912	0.152254	0.335318	0.187033	0.158433	4.27825	77.0402	81.56	11.8676	18.9261	20.2364	14.3523	36.1434	15.7548	1.98649
Gohir.A01G154100	Gohir.D01G146100	2.07333	3.55769	0.689264	0.43455	0.324394	0.0529148	2.78185	1.65912	0.250461	0.104682	0.0531095	0.0326269	5.08029	3.42453	3.79498	2.96733	1.72215	0.92583	0.32502	0.225511	0.615591	3.96036	1.22184	2.04433	2.42877	0.828903	0.155126	0.0470285	1.59684	0.940885	2.37908	0.826023	0.17162	0.00951217	6.09216	0.49146	0.289424	3.08172	0.952386	0.688331	0.263633	0.12237	0.262626	3.10033
Gohir.A01G154500	Gohir.D01G146700	5.3085	2.99913	2.31357	3.53429	3.50779	5.41233	5.28611	1.89472	2.55588	3.36821	3.33647	6.29148	3.44326	2.05815	26.4486	4.92144	4.22695	3.56556	4.511	4.84824	7.19354	2.9572	5.34523	3.27977	3.01313	3.49587	3.3849	5.19608	7.16864	3.24416	4.21236	4.90155	4.26781	6.49155	3.44797	4.2717	20.1473	7.41014	7.26501	6.15456	5.82522	5.81329	7.94367	6.68651
Gohir.A01G154600	Gohir.D01G146800	4.24547	3.32218	2.68273	2.35576	2.64326	1.36101	1.61729	2.32771	4.44031	1.67041	2.67066	0.74682	4.84212	13.9138	6.64704	2.64131	5.57679	3.19206	2.29097	1.4365	1.05163	2.86826	5.25622	4.53694	3.73745	2.87329	4.41993	0.614526	4.03747	5.11293	6.78509	3.44155	4.20615	0.170617	3.98946	9.38097	5.34148	2.1565	5.18157	1.93291	2.3703	2.32512	0.903978	5.41696
Gohir.A01G154700	Gohir.D01G146900	1.04311	2.41782	3.95953	3.43529	3.10989	1.27714	1.09578	3.00261	5.40767	5.36289	4.09264	2.53039	4.70418	3.21501	8.06898	2.19804	4.21194	1.94817	2.45556	2.02396	2.63399	1.6139	1.04235	2.08201	3.64787	2.81541	2.19484	0.853326	1.07543	1.80765	6.21027	4.88461	3.56375	1.60672	3.99903	0.900813	7.48211	2.96787	5.8676	2.76443	3.148	1.74108	1.43676	1.45168
Gohir.A01G155400	Gohir.D01G154700	18.5291	40.3414	16.2594	12.4747	10.6257	6.38313	13.0345	47.3683	15.491	11.069	10.2702	4.71847	40.1451	69.5952	35.9026	45.7031	51.2331	61.5282	29.9974	22.4848	21.2833	29.1312	13.8868	27.1804	11.6115	8.31112	7.254	4.58033	8.88071	36.0869	11.1334	8.31788	7.46647	2.99303	38.4867	83.9097	26.0887	41.8508	37.1415	37.1244	21.3891	15.766	19.2795	26.0648
Gohir.A01G155500	Gohir.D01G154600	99.3673	167.522	182.031	205.956	185.393	134.348	138.846	200.327	188.11	260.517	227.685	221.783	174.884	160.688	49.066	161.947	205.907	445.671	430.605	379.637	186.342	96.9913	54.2766	76.748	98.868	81.6013	72.1499	38.2297	57.2204	67.2998	91.6945	109.078	85.7298	60.8422	34.3617	22.6359	8.69814	68.4807	92.6196	170.539	130.052	83.6985	44.8328	32.7809
Gohir.A01G155600	Gohir.D01G154500	11.229	9.01831	2.10264	0.77958	0.393024	0.64659	6.13605	7.00066	5.28272	1.46015	1.86441	1.15691	18.6492	4.43634	1.61381	7.36737	6.98171	6.98269	2.6597	1.22882	2.25012	7.7975	15.4349	7.46298	8.77628	3.23701	0.646825	0.252726	5.73224	2.75249	5.54423	1.3785	0.644714	0.157011	13.5976	1.22043	2.0074	0.0197868	0.0610976	0.0421979	0.11813	0.105292	0.570997	2.31356
Gohir.A01G157200	Gohir.D01G153200	28.4848	49.5647	60.1729	44.9438	40.2767	23.0257	23.6586	29.9747	41.3765	54.2325	39.2789	19.0599	34.7693	28.4159	20.9104	60.6911	133.721	158.36	115.41	88.4044	70.7557	19.2155	51.6624	83.2846	93.8519	64.2672	51.4284	41.1341	47.3096	42.9207	77.0935	85.6923	62.5383	46.2152	36.1385	12.1245	31.7403	29.1639	78.7609	84.8157	73.4496	55.2815	47.672	29.8033
Gohir.A01G158000	Gohir.D01G152500	2.62675	0.141484	0	0	0.00426409	0.0228433	9.97933	0.247771	0	0.00341036	0	0	16.8153	0.195769	0.072557	97.2629	0.322196	0.0925922	0.032898	0.0338741	0	5.34443	2.27244	0.45283	0.00849586	0.0363521	0.0773319	0.15293	2.46745	0.190304	0.0128091	0.0057995	0	0.0282929	10.2733	3.35381	0.163677	13.8178	0.373652	0.069631	0.019282	0.0724028	0.288407	1.80529
Gohir.A01G158200	Gohir.D01G147700	7.90487	34.0914	7.87266	8.8398	16.2724	53.9217	6.54403	42.4052	10.1758	13.9439	13.3493	30.4106	3.10002	12.1201	76.712	1.84799	48.7797	4.33657	8.93782	39.8238	59.4424	3.63659	16.3494	52.1601	47.3021	31.9435	29.7418	33.9706	14.7908	55.5572	42.2126	31.2368	33.2175	43.3517	14.0972	40.9193	33.7289	11.2548	67.8177	26.7459	25.7224	42.3796	36.1246	18.0952
Gohir.A01G158300	Gohir.D01G147600	2.66961	10.3907	0.658575	0.942158	1.60664	0.299154	2.7598	10.2454	0.815405	0.840986	0.380118	0.18526	3.94602	1.97276	3.6274	1.3553	6.77009	1.68286	2.43438	2.94531	1.17692	1.76997	2.5332	7.91692	0.827024	0.78026	0.591903	0.197	3.23907	8.07486	0.892314	0.516335	0.184801	0.127053	3.68168	2.69216	1.81456	1.77952	7.38175	3.1588	2.88836	1.16687	1.61774	2.40878
Gohir.A01G158400	Gohir.D01G152300	3.11345	3.26359	0.0938319	0.406152	0.418654	0.406531	3.54652	6.90052	0.130753	0.151199	0.145454	0.239918	4.30381	4.03155	0.250242	9.2187	3.64569	0.537329	2.55089	1.6386	0.709354	6.41219	0.748677	1.55073	0.0807236	0.15938	0.132444	0.12828	1.2219	3.87507	0.0515172	0.0568603	0.0401635	0.0739325	1.4688	1.48282	2.8862	4.81703	1.22392	0.453585	0.557134	0.148619	0.0131499	1.24398
Gohir.A01G158500	Gohir.D01G152200	0	0	0	0	0	0	0	0	0	0	0	0	0.00665028	0	0	0	0	0	0	0	0	0	0	0	0.0226744	0	0	0	0	0	0	0	0	0	0	0	0	0	0	0	0	0	0	0
Gohir.A01G158700	Gohir.D01G152000	2.47639	3.41755	3.00644	2.48594	2.30321	1.51162	3.27717	2.88383	3.6788	3.55537	2.44535	1.15681	2.89579	2.29561	1.22007	3.5202	5.88523	2.59141	2.6961	1.18618	1.02187	3.27949	2.96838	3.91535	4.12176	3.49621	3.37755	1.63397	2.5098	2.97544	4.70968	3.03534	2.86136	1.24431	4.50508	5.00402	1.69576	5.17813	9.42341	3.52106	3.64802	1.80482	1.10082	2.81197
Gohir.A01G158800	Gohir.D01G151600	4.99734	2.22578	1.22972	0.994238	1.55041	2.63722	3.16414	1.66211	0.459969	0.815341	0.898322	1.6882	2.9897	4.83497	7.7047	1.62104	0.829119	0.527915	0.602704	0.683331	0.987718	7.19264	5.08124	1.65869	0.0613395	0.0757195	0.259969	0.317359	6.09942	2.23851	0.0372315	0.0671887	0.0188039	0.0803607	5.65673	1.94221	3.61953	23.4843	3.06832	0.622745	0.248344	0.731233	0.0729413	7.20423
Gohir.A01G158900	Gohir.D01G151500	4.85517	6.40554	3.3469	2.44279	2.68105	2.91687	2.1093	3.47173	7.47599	3.94064	4.56882	3.54135	5.51193	1.00467	2.30165	2.94431	6.67414	3.59042	3.82818	5.54544	9.73953	2.73756	5.33679	5.4745	4.07278	4.26455	3.22249	2.19293	1.68687	3.01784	2.79509	2.54222	2.11695	1.58837	4.71047	1.57567	3.42861	2.01482	4.72241	3.01547	3.74281	3.27142	5.43604	2.23142
Gohir.A01G159200	Gohir.D01G151100	8.46148	0.779995	0.0156216	0.0786621	0.317661	0.576061	2.29397	0.200137	0.018234	0.0148497	0.0104749	0.227613	0.193731	1.18882	1.4432	0.409765	0.290396	0.077801	0.42055	0.11692	0	0.042248	2.58758	0.194868	0.020124	0.00714674	0.0461372	0.0580995	0.333873	0.0100994	0.012907	0.00686122	0	0.0551056	0.183137	0.0242054	1.45845	0.231538	0.446928	0.0962934	0.583586	0.241331	0.068114	0.0301435
Gohir.A01G159700	Gohir.D01G150400	6.17473	1.28167	2.8262	3.10588	2.94349	1.01013	4.92269	2.18487	3.8555	2.50887	3.14827	0.951819	1.80351	2.92366	2.44233	7.98042	3.25909	1.26823	1.29402	0.99989	0.648279	3.07203	3.00072	0.667453	4.67019	4.34554	2.87316	0.687636	4.19194	1.4037	11.9159	5.52731	4.91774	1.23445	2.39425	4.06414	1.09387	3.33044	1.37499	0.790736	0.570584	0.32481	0.459996	1.5628
Gohir.A01G159800	Gohir.D01G150300	0.504865	0.239683	0.0275801	0.0302591	0.0261511	0.00671898	0.726106	0.208041	0.0222468	0.0766303	0.0136849	0	0.606223	0.202421	0	0.425271	0.361185	0.0410964	0.109354	0.0225108	0	0.470941	0.912853	0.370257	0.0436144	0.118446	0.084801	0	1.49713	0.398977	0.0333444	0.0594059	0.0409123	0.0349531	0.703469	0.115183	0.0148395	0.569826	0.500385	0.0650296	0.180517	0.0831858	0.045168	0.929374
Gohir.A01G160000	Gohir.D01G150000	3.70951	3.26089	1.94746	1.29886	0.705266	0.138895	1.43289	2.74754	1.08459	0.958488	0.78606	0.130054	1.51342	4.37732	2.94848	2.56584	2.62936	1.74564	1.2162	0.305406	0.401101	2.27507	1.68917	1.47483	1.07344	0.450872	0.238547	0.142657	0.930317	2.16465	1.511	0.914168	0.514104	0.0984384	0.488011	0.615385	0.33891	1.32479	3.92461	1.35608	1.25606	0.204447	0.146407	0.800562
Gohir.A01G160300	Gohir.D01G147100	11.7952	6.20773	3.20315	3.02066	2.88461	2.31933	15.6225	6.29438	2.76104	2.86074	1.97194	1.07778	8.15632	6.70271	7.81464	13.6415	9.36814	7.1747	6.77523	5.81594	6.03296	8.82543	9.01386	6.69425	2.75186	2.77863	2.41794	1.81701	12.6682	5.03431	1.80837	2.01191	1.54434	0.725962	6.19922	6.8275	8.96557	14.6624	8.66094	5.9334	4.95869	4.70295	2.83772	6.59002
Gohir.A01G160500	Gohir.D01G155200	34.6	44.6526	52.2271	47.903	45.9789	37.913	30.7713	49.8203	48.073	51.5342	48.3124	30.0246	34.1267	38.6345	29.883	36.9715	54.3228	55.6085	40.1467	36.3489	40.4741	36.1829	62.3895	80.2971	103.025	87.2555	78.1664	59.3105	50.4733	87.5741	82.5363	84.8229	75.1901	50.8435	44.3855	10.1515	53.0727	28.5708	68.8427	91.6423	56.4068	51.9448	58.0292	64.5113
Gohir.A01G160600	Gohir.D01G148200	4.19591	4.36493	8.34412	5.43595	4.05993	7.10293	3.05417	3.69017	6.78975	5.67412	4.25604	6.85433	7.41897	4.90686	4.08918	4.91445	4.55672	5.25823	5.35647	5.10705	5.90918	2.84758	2.56241	2.55792	8.3927	5.56146	4.01663	4.00645	2.25761	2.42013	7.03868	5.75037	4.98863	4.31862	2.79688	0.510234	2.75359	1.50907	4.85224	2.73098	4.18073	4.66092	4.26326	1.04689
Gohir.A01G161100	Gohir.D01G148600	3.55061	3.72813	6.64589	4.66565	4.03739	2.70839	0.804127	0.104525	5.63053	2.01871	2.07221	0.71296	3.1068	4.36526	0.472382	2.54769	4.4491	3.60131	3.47358	1.71379	2.79611	0.435814	3.99869	4.46563	4.76542	2.99138	2.32505	0.709193	3.42519	2.54202	4.86551	2.63332	1.94294	1.97125	3.60466	2.55037	0.472792	4.40151	4.25549	3.52402	3.37083	1.74108	1.61449	5.04277
Gohir.A01G161200	Gohir.D01G148700	2.10154	1.45308	1.34656	2.43352	2.28471	0.37852	3.56423	2.79159	0.763338	1.17847	1.12212	0.350757	1.82611	3.66844	0.324528	4.19543	1.72507	0.42064	2.04429	1.31781	1.03213	4.21807	1.46989	0.939168	0.113889	0.439082	0.385427	0.0963915	3.04811	2.58302	0.174457	0.183167	0.192688	0.179873	1.50693	3.17006	0.0785495	8.10102	1.37764	0.389493	0.549929	0.359132	0.263072	6.12004
Gohir.A01G161600	Gohir.D01G149000	4.54443	2.04374	3.45786	3.20204	3.30814	1.73677	3.43736	1.97563	4.61794	2.62391	3.3269	1.0725	2.88303	4.03898	2.40125	5.09175	4.53187	2.39453	2.51119	1.33621	1.57907	3.1346	2.98096	1.94268	3.31095	2.4455	2.23643	1.62689	3.39045	3.36022	3.91397	2.67543	3.23225	2.09154	3.27558	4.4009	2.95318	5.04633	4.77353	2.76812	2.68901	2.78005	3.628	4.43219
Gohir.A01G161700	Gohir.D01G149100	62.135	76.645	194.093	259.607	248.218	187.05	49.2495	49.0338	150.498	181.183	184.064	132.954	36.4673	29.1959	42.8003	34.3549	76.3529	234.56	284.122	294.48	234.049	54.4982	73.4382	69.5185	175.984	253.824	261.935	209.597	85.405	60.2989	216.325	235.74	297.574	248.474	40.3563	21.2296	28.8026	40.2217	85.3213	176.683	274.79	388.308	281.297	65.3652
Gohir.A01G162300	Gohir.D01G149600	5.81441	4.43263	8.14348	16.3171	17.5229	9.65417	4.4505	6.92925	12.9914	16.2663	20.7485	7.59795	0	9.28779	3.91935	7.73508	4.01831	7.21919	11.1687	12.7913	10.765	12.5083	9.75158	9.89996	12.3436	20.0588	19.1453	9.48343	8.41065	8.33839	14.8416	17.8794	18.8375	5.73387	8.11421	10.3028	7.54038	11.1856	14.0375	9.572	12.7892	13.0371	13.2895	12.6057
Gohir.A01G162700	Gohir.D01G147300	639.71	65.9894	1.72595	2.57784	1.35793	0.587989	893.133	245.725	0.742821	0.791898	0.162454	0.27206	179.736	105.303	0.382867	679.953	24.236	6.01171	1.47587	0.608229	0.700099	641.265	809.755	84.32	2.62129	4.4004	4.37055	1.08053	930.99	239.248	2.36297	3.31055	2.81466	0.468693	228.751	113.719	0.28753	736.932	27.8121	9.62268	8.11939	2.76382	1.09728	683.559
Gohir.A01G162800	Gohir.D01G147800	6.83037	7.2538	2.29663	2.77199	3.90021	4.1265	5.91885	5.83203	2.06047	2.24761	2.81657	2.33581	6.85566	7.52522	12.5757	4.55203	11.0433	5.4194	4.74137	6.40516	6.32113	5.77428	5.81108	7.49716	2.59857	2.81751	3.64627	2.72723	5.28029	4.40353	3.67408	3.34892	3.92435	3.23619	7.7852	5.95184	9.73152	3.91391	8.29013	3.393	3.47581	3.0924	3.34004	3.91266
Gohir.A01G163000	Gohir.D01G151800	6.91415	8.13925	6.52032	5.39892	5.17497	4.57284	10.1801	8.23183	5.65791	6.62933	5.75857	4.73807	7.82762	2.13678	11.7619	6.47455	13.1895	7.87866	7.90059	7.54961	6.25903	6.18416	6.31698	7.98391	3.54842	2.65239	2.5807	2.354	9.81484	8.89669	3.16552	3.03872	2.84906	3.11626	7.42863	6.73474	9.39039	5.81176	13.804	8.12801	5.68999	6.66639	5.48837	11.6459
Gohir.A01G163100	Gohir.D01G155300	1.06944	0.00490389	0	0	0	0	0	0	0	0	0	0	0.107447	0	0	0.0288961	0.00306937	0	0	0	0	0.112269	3.90532	0.0258429	0	0	0	0	0	0	0	0	0	0	0	0	0	0	0	0	0	0	0	0
Gohir.A01G165000	Gohir.D01G156600	0	0.0442997	0.0350898	0	0	0	0	0	0.087316	0.0421827	0.0460212	0	0	0	0.410314	0.0295573	0.72925	0.345583	0.139461	0	0	0	0	0.0288086	0	0	0	0	0	0	0.0291053	0	0.0176853	0	0	0	0.0407229	0	0.622835	0.108744	0	0	0	0
Gohir.A01G165100	Gohir.D01G156700	0	80.953	0	0	0	0.0111842	0.101423	1808.89	0	0.43947	0	0	0.0106599	939.752	0	2.42289	87.8856	0.118404	0.0426266	0.952931	0	0.055442	0	18.4601	0	0	0	0	0.0138855	747.158	0	0.167723	0	0	0	860.228	0	0.0368913	0.651479	0	0	0.0462648	0	0
Gohir.A01G165900	Gohir.D01G157100	7.23764	4.78803	0.122144	0.259173	0.0618641	0.0326689	4.05444	6.56981	0.0963804	0.0211544	0.0109802	0.0780467	12.3438	9.32433	0.0102202	4.6928	4.66181	0.681182	0.555538	0.0750235	0.119738	3.47697	7.80009	6.20289	0.187679	0.461111	0.0543656	0.10639	3.77929	7.02949	0.170275	0.0447937	0.0145236	0.0528993	19.4051	9.0169	0	3.59997	5.74842	1.53377	0.677476	0.0495093	0.285663	5.60187
Gohir.A01G166100	Gohir.D01G157300	2.09727	0.56504	0.0502562	0.284077	0.323393	0.0308729	2.09917	0.956761	0.181803	0.198745	0.300576	0.125059	3.0996	0.64909	0.0192036	1.66767	0.809366	0.510488	0.601555	0.632361	0.414831	3.67743	0.986909	0.489817	0.184374	0.728948	1.67018	0.502172	1.41546	0.714262	0.257404	0.442929	0.567468	0.281858	2.33383	0.413328	0.0119566	1.26198	0.461523	0.555627	1.35203	2.34589	0.589986	1.86449
Gohir.A01G166200	Gohir.D01G157400	9.12976	2.36706	0.0287289	0.176297	0.0565528	0	17.672	1.34472	0.0980013	0.0462034	0.0237516	0	8.39554	0.840733	0.275866	9.37157	1.9236	1.43054	0.374146	0.049822	0.102698	10.4074	9.64596	7.48629	0.327404	0.996605	0.237531	0.03132	17.8804	2.29885	0.278998	0.0724291	0.0281107	0.0085784	16.2488	3.63038	0.299272	8.51804	4.49323	2.88467	0.43507	0.0579862	0.159512	13.0694
Gohir.A01G166300	Gohir.D01G157500	0.568466	2.49417	8.96394	3.18836	0.805145	0.0278684	0.610908	1.33836	9.72182	2.42908	0.725288	0.188783	2.70313	0.543778	0.265853	1.24811	4.2868	11.3877	2.50208	0.133969	0.966973	0.4768	0.533874	3.13736	1.85811	0.440019	0.0764042	0.183386	0.534459	1.70839	2.56645	0.762717	0.611087	0.311844	3.53674	1.2921	2.96162	1.44918	7.36995	6.48923	1.7878	0.394656	7.77171	1.17683
Gohir.A01G166400	Gohir.D01G157600	15.5706	5.35048	0.13195	0.234485	0.109683	0.0261718	4.60918	2.15984	0.303244	0.169234	0.0413837	0	9.66381	7.10504	44.769	1.76495	3.71426	3.05308	2.38724	0.511186	0.571902	1.7201	12.8655	5.95806	0.219375	0.170448	0.0671	0.0413423	13.5466	3.02991	0.449965	0.112568	0.0112885	0.0489937	17.173	6.59799	9.21884	3.80082	4.26698	1.03323	0.498782	0.0715762	0.398682	4.67262
Gohir.A01G166700	Gohir.D01G157700	20.8913	11.4096	29.4637	27.3934	23.9156	26.7633	13.1735	8.01517	28.4851	25.0888	21.4339	26.0713	9.96389	6.09943	34.3412	9.6478	10.2968	20.9653	17.5888	16.6705	26.328	9.65818	10.9996	8.93966	34.8938	31.487	27.7062	33.7731	8.21725	4.56224	24.8525	21.1237	16.5534	28.9091	6.75783	4.36629	27.9912	5.09897	8.35554	21.8337	22.2115	21.8464	28.6209	5.77178
Gohir.A01G167100	Gohir.D01G158200	0.222418	0.0393169	0	0.0104552	0.00318723	0	0.728751	0.148173	0	0.00763234	0	0	7.16654	0.0476903	0	17.3517	0.0668514	0.0217585	0	0	0	8.01201	1.69517	0.380142	0.016196	0.148658	0.0270871	0.0652072	2.08214	1.0764	0.113642	0.0412609	0.0740731	0.0213423	8.79975	0.0124737	0	23.1914	0.498151	0.43724	0.808387	0.289832	0.590855	13.7952
Gohir.A01G167300	Gohir.D01G158500	12.3922	19.7561	12.1431	13.3719	10.6646	1.47805	19.1099	20.5941	15.197	14.8152	10.7474	0.940222	31.1011	11.4938	4.28309	16.0936	7.89814	15.0477	28.3108	12.6718	3.28094	23.1164	6.27475	11.8856	1.93226	1.45384	0.647024	0.684407	7.72662	4.07613	0.980718	0.56249	0.21931	0.0403207	14.8149	5.51879	0.774877	15.8455	11.1411	7.38325	9.87497	4.31913	2.77508	12.6965
Gohir.A01G167400	Gohir.D01G158600	1.6353	0.289556	0.0646413	0.154029	0.164901	0.0187882	4.79648	0.832573	0.275638	0.198337	0.279873	0.0151176	0.194831	0.793194	0.0112083	1.0916	0.437154	0.174173	0.112837	0.128069	0	1.59765	10.5739	1.28782	0.111418	0.111601	0.0427316	0.0095133	19.8032	2.02033	0.100786	0.0761355	0.0426753	0	0.404381	2.31678	0.066235	7.41869	0.694321	0.220604	0.079281	0.0219322	0	7.94917
Gohir.A01G168100	Gohir.D01G159100	0.8605	2.80401	0.996503	1.4354	2.21558	0.473225	0.503522	3.87899	1.42583	1.52263	2.36765	0.541334	3.04075	7.85792	6.50635	2.26942	3.99866	2.91782	6.03176	2.55736	0.590267	1.67882	0.948023	3.58734	0.172498	0.790436	1.37203	0.029874	0.623244	4.0837	0.484511	0.439435	0.64123	0.068931	4.01877	2.89309	0.482275	2.25523	6.65234	2.04385	3.07914	1.08703	0.197455	2.45347
Gohir.A01G168400	Gohir.D01G159400	6.53147	1.14417	0.43953	0.93778	3.24242	19.0678	4.87977	0.580579	0.612478	0.554555	3.27235	44.0919	1.17929	0.17595	0.212645	0.313544	3.22606	0.404825	0.77802	6.67035	9.6787	0.901344	2.78854	0.530211	0.0575351	0.201182	0.62585	25.036	2.60141	0.398944	0.243408	0.18214	0.459139	42.3456	0.743325	0.169252	0.418325	0.316249	0.988341	0.114281	0.554247	10.6488	17.868	0.878524
Gohir.A01G169000	Gohir.D01G159800	18.2675	17.2154	3.92857	1.72638	1.27672	1.54083	17.3137	9.52899	2.13565	1.26574	0.734737	1.88133	18.1047	3.30425	13.5498	9.42552	15.1856	8.15655	5.08205	3.4831	6.08055	5.89416	16.5798	22.5892	2.28771	1.50994	1.1357	4.33829	21.094	19.4815	2.89906	2.08321	1.48284	8.0311	12.7488	6.00009	11.371	5.45964	10.0148	5.02108	3.68553	3.18722	5.87139	10.8161
Gohir.A01G169100	Gohir.D01G160100	65.6861	3.48957	0.519	0.552751	0.290975	0.310221	81.4202	8.93136	0.938321	0.747996	0.461781	0.297991	1.46665	1.0336	0.924073	7.2435	3.32162	0.52031	0.251565	0.330004	0.312221	52.2653	79.629	5.58941	0.0139279	0.0365169	0.0201523	0.181392	97.885	15.3883	0.289735	0.377011	0.324865	0.740759	1.68885	1.18528	0.0069509	13.3962	4.99116	0.52325	0.270313	0.466812	2.58859	74.3849
Gohir.A01G169200	Gohir.D01G160200	137.842	388.536	81.7487	82.7923	65.3975	44.9426	128.487	291.309	58.839	89.689	56.8897	34.678	165.96	82.3846	295.861	313.611	389.883	276.292	244.335	203.647	210.917	218.474	101.596	284.469	51.9621	50.6538	40.1795	27.723	112.732	195.757	36.908	55.1081	41.4324	26.8221	198.494	61.0258	227.074	134.05	219.526	143.446	125.114	101.337	103.991	93.19
Gohir.A01G169300	Gohir.D01G160300	2.38584	0.811075	0.0275931	0.0708876	0.26398	0.0399698	3.08102	4.00565	0.0510207	0.0458631	0.0434337	0.0217559	1.64421	5.83378	5.75092	1.22515	0.274807	0.227832	0.033264	0.118896	0	1.70788	2.16141	0.513425	0.0128545	0.0749606	0.0738165	0.0214348	2.0661	1.39815	0.0396031	0.0155925	0.0189648	0	1.72438	4.22987	0	5.50471	1.0554	0.0772063	0.204361	0.334052	0.580656	2.43898
Gohir.A01G169500	Gohir.D01G160600	12.3345	19.2479	5.69961	5.74134	5.58949	7.03337	12.5164	22.3379	4.94257	5.01271	4.75801	3.70325	19.9876	44.6416	18.3574	31.6863	17.4592	11.0935	10.1127	8.67442	8.19984	36.257	1.85972	0.281037	1.12763	1.04491	1.2224	1.0519	10.2818	13.3009	6.08748	5.71888	4.9911	4.96776	10.9506	26.565	8.74123	23.1591	12.7698	7.45459	7.51768	10.4674	8.04841	16.1543
Gohir.A01G169700	Gohir.D01G160800	35.0575	36.5478	28.6733	23.878	24.5002	22.6143	26.4559	24.1147	24.3011	25.3024	22.1104	17.6754	28.9569	33.673	38.1225	25.901	34.1984	31.2876	25.0415	20.3821	21.4555	25.619	34.839	39.2228	31.5932	25.5403	24.7689	22.8877	29.312	22.8711	24.4311	24.5977	22.541	17.8512	24.4983	24.1747	39.7885	15.8504	33.386	27.6274	25.0795	19.09	22.0028	15.0762
Gohir.A01G169800	Gohir.D01G160900	2.31335	0.0291726	0	0	0.00301146	0	2.26258	0	0.0076065	0.0195205	0	0	6.69478	0.0116086	0.0209109	0.196983	0	0	0	0	0	0.595966	1.20611	0.0104181	0	0	0	0	3.21862	0.0364272	0	0	0	0	1.0001	0.00739675	0	5.77541	0.0504696	0.0320635	0	0	0	0.721268
Gohir.A01G169900	Gohir.D01G161000	0.0292055	0.0379769	0	0	0	0.0233362	0.0198528	0.554514	0	0	0	0	0.305738	0.0344917	0	0.178581	0.0144348	0	0	0.0113934	0	0.160309	0	0.00359723	0	0	0.00419968	0	0	0	0	0	0	0	0.0512987	0	0.0210984	0.247636	0	0	0.0212353	0.0209176	0	0
Gohir.A01G170000	Gohir.D01G161100	11.5602	7.65752	4.4708	4.54903	4.28864	2.91401	14.0804	8.03932	3.71892	4.0696	3.156	2.77358	16.753	5.81701	7.58303	11.5331	6.85267	3.56892	4.19808	4.60297	4.85321	6.29466	8.58833	3.45825	1.56747	1.32391	1.17198	0.708896	20.1753	5.76455	3.0344	2.7176	2.45007	1.5551	14.4155	3.35345	4.55633	6.19678	6.68046	3.19281	3.74126	2.81525	4.55855	3.35703
Gohir.A01G170200	Gohir.D01G161300	4.25581	1.93773	1.05068	0.670986	0.605826	0.664079	6.24141	2.20683	0.961034	0.734489	0.546887	0.519287	2.87862	2.88208	4.0095	3.74159	1.3777	0.909849	0.720985	1.04354	1.38853	2.57658	3.20064	1.72186	0.85496	0.488202	0.408454	0.655611	6.10994	2.14791	0.412228	0.45742	0.296449	0.384906	3.89515	4.59964	2.48434	7.12674	0.92716	0.326547	0.425175	0.287368	0.457943	2.56758
Gohir.A01G170600	Gohir.D01G161600	7.73815	6.10008	15.6888	13.9796	13.3917	14.6054	8.42672	3.56052	16.5742	18.5704	15.5399	18.6438	4.96423	0.4009	7.37003	3.53023	8.27553	5.64394	8.86981	9.04247	10.5204	3.65929	8.73098	6.72672	21.1343	16.0835	14.9823	15.3373	10.3256	3.73252	23.0672	23.4111	18.3754	26.4859	4.25607	0.450848	5.90481	3.85229	9.54727	7.15618	10.4905	9.91149	12.8602	3.44407
Gohir.A01G170900	Gohir.D01G161900	0.167315	0.0860153	0.117688	0	0.0262324	0	0.170426	0	0.111969	0.240991	0	0.0304948	0.16204	0.464322	13.0085	9.25659	1.64388	4.76979	0.168132	0	0	10.9846	0.134629	0.0191324	0.0243602	0	0	0	0.223812	0.0398625	0.0233079	0.19481	0.0095038	0	0.140099	0	2.67917	1.93652	0.233549	0	0	0	0	3.56745
Gohir.A01G171000	Gohir.D01G162000	3.38547	0.998927	0.327809	0.55097	1.34511	2.86495	4.34826	1.37529	0.261249	0.154466	0.858349	0.848901	1.64935	2.8228	7.47342	0.347339	0.153438	0.0407101	0.017526	0.0424023	0.0722531	1.62026	6.17809	3.28638	1.13413	0.638638	0.747214	0.382676	8.48047	4.46762	0.523119	0.188493	0.396055	0.0683023	2.91938	4.50372	10.9498	7.15685	4.16747	4.84493	2.8588	1.04416	1.1895	6.07809
Gohir.A01G171300	Gohir.D01G162300	11.1512	1.49712	1.27502	3.32051	4.67648	3.71556	4.8366	1.85072	1.45125	2.84269	3.93608	2.27844	2.0245	1.30264	8.70627	7.06313	3.97694	0.83558	1.24952	1.72495	3.341	1.96787	8.71162	1.77874	1.74467	2.27005	2.68937	4.03524	5.32293	2.44975	1.29764	1.01797	1.48985	3.2728	2.82792	2.09785	7.8467	3.82988	5.22155	1.40996	1.59699	1.86051	4.6732	3.51283
Gohir.A01G171400	Gohir.D01G162400	30.7175	14.0773	8.56538	7.47539	7.10739	3.72424	31.2922	12.2721	8.55009	7.08325	7.1766	3.06675	16.7817	14.8997	20.4826	20.3827	13.3553	15.4291	11.8757	10.6672	10.3141	27.3818	15.7529	14.7639	13.5054	10.2534	9.24983	4.32606	15.9879	12.9961	11.6082	9.83712	9.56412	2.86911	13.437	12.5174	15.0724	26.6749	18.4914	22.2219	16.5444	11.6243	8.96861	15.933
Gohir.A01G172000	Gohir.D01G163000	0	0.00640858	0	0	0	0	0	0	0.023672	0	0.0120955	0	0	0	0	0.0591522	0.0528753	0	0	0	0	0.00521108	0.015226	0.39462	1.27447	0.153566	0.0880804	0.016295	0.00753943	0.0390968	0.0501647	0.0314914	0.0537332	0	0	0	0.0411334	0	0.0850865	0.05817	0	0	0	0.43215
Gohir.A01G172100	Gohir.D01G163100	1.70547	0.296049	0.0205768	0.0298423	0.170533	0.0185997	3.02964	0.33172	0.0604096	0.0524447	0.182825	0.00917483	0.702419	0.252326	0.239525	0.276102	0.147438	0.113753	0.0264893	0	0.0948275	0.332131	3.00775	0.519894	0.764886	1.13293	2.62105	0.134997	3.01752	0.520644	0.824736	0.957672	4.27027	0.030021	4.46287	0.230063	0.190039	1.39896	0.156785	0.0857302	0.204481	0.00478636	0	0.45596
Gohir.A01G172300	Gohir.D01G163300	0.716222	0.134065	0.00822188	0.167426	0.166215	0.0118867	3.86457	0.755856	0.0751587	0.0645843	0.0461191	0	21.9967	0.0668325	0.0443153	3.29458	0.454842	0.287344	0.77886	0.124824	0.0442699	5.63811	4.06124	2.57702	0.66724	1.11441	2.05498	14.2692	7.16589	1.9957	0.24237	0.21007	0.239427	1.93847	9.91981	0.534933	0.753912	3.43401	2.21681	1.67688	1.94888	1.90593	8.74603	7.48373
Gohir.A01G172400	Gohir.D01G163400	4.24432	0.212231	0.00829958	0.00573892	0.0300415	0.0100681	3.73578	0.581711	0.0063257	0.0297197	0.00280377	0	3.10341	0.477014	0	2.9148	0.0806792	0.115482	0.0262178	0	0	0.78737	4.66858	0.189027	0	0.0066521	0.0188394	0.0034928	4.60858	0.231304	0.0120259	0.0175605	0.00566553	0	2.3614	0.282764	0	2.41821	0.0740805	0.0550037	0	0.006086	0	0.374555
Gohir.A01G172600	Gohir.D01G163700	7.67805	11.4992	0.649973	2.08765	3.13301	0.64435	10.4411	27.0393	1.54669	1.78399	1.69238	0.346752	90.788	11.0151	2.7835	19.9986	12.8193	5.95941	7.84754	5.1948	10.7059	10.7389	14.096	6.68576	0.564771	1.20089	1.58434	1.01427	19.7859	14.1196	0.981869	1.29553	0.889054	0.226912	118.174	12.231	2.10436	22.6406	16.6289	2.3853	4.00051	2.98045	4.12952	29.872
Gohir.A01G172800	Gohir.D01G164000	11.7688	0.389203	0.0225802	0.00690932	0.616347	0.0132361	7.81106	0.118918	0.0308938	0.0309249	0.0042807	0	57.1481	3.12268	3.87883	111.86	0.383878	0.750191	0.212984	0.643554	0	0.88469	11.8496	0.290401	0.0293637	0	0.224205	0.00638644	4.92969	0.300089	0.00790613	0.0752447	0.00476083	0.0253617	14.5927	4.06991	15.8586	96.9505	0.452692	0.733446	0.326666	0.259807	0.0310299	0.414326
Gohir.A01G173300	Gohir.D01G164900	7.24721	6.25755	6.2228	7.95868	8.03746	11.539	11.3059	4.67783	6.21145	7.03756	6.18539	10.2145	8.87909	5.38586	5.58768	7.15805	5.74676	5.12976	6.66949	4.62935	7.8163	7.64697	4.09481	3.41776	12.9112	14.2749	14.9608	11.4455	6.8882	3.2371	10.2891	11.1262	9.19981	10.1098	8.92611	3.11017	4.19937	2.59598	4.23536	7.51136	8.16791	6.92628	6.81242	5.30299
Gohir.A01G173400	Gohir.D01G165000	4.82214	2.91163	0.71032	0.373549	0.494939	0.333932	4.44177	3.22593	0.601238	0.283159	0.243566	0.0899385	4.4929	3.25905	2.40164	4.73187	4.14659	1.02251	0.978922	1.20923	0.772629	4.1181	3.5402	2.07703	0.722683	0.494272	0.611322	0.671897	4.00309	2.54813	0.771715	0.454808	0.361652	0.246928	3.25025	1.62664	4.3383	4.89237	4.33227	1.43075	1.26009	1.57517	0.86745	3.16517
Gohir.A01G173700	Gohir.D01G165100	0.716252	0.76357	0.0158207	0.0438019	0.275508	11.0316	0.696413	0.398128	0.124153	0.293913	0.395182	14.0074	0.865394	0.249587	1.71622	0.919247	5.0271	0.110121	1.1562	9.28662	22.4293	0.829403	0.793206	0.662339	0.69251	0.914994	1.18346	6.49417	1.16702	0.485988	0.4436	0.479158	0.737888	5.68545	0.529173	0.16553	0.161865	0.846233	2.87901	0.325191	1.23462	3.31598	7.05636	0.800916
Gohir.A01G173800	Gohir.D01G165200	2.53894	0.747659	0.15896	0.160357	0.28192	0.00866236	11.9028	2.21469	0.186533	0.165007	0.0453496	0.0419494	12.0087	1.14807	11.7564	5.67522	3.02832	1.38269	0.713146	2.22457	0.105883	2.83154	10.8974	5.8409	17.768	3.37371	0.74276	0.109094	40.5305	5.2215	12.9957	1.09919	0.677971	0.162571	10.4831	4.13921	31.169	11.3331	3.49191	11.5112	2.71168	2.90404	0.435295	13.3826
Gohir.A01G174200	Gohir.D01G165400	0.210537	0.163718	0.0115679	0.0150451	0.0642723	0.069041	0	0.00521235	0.132634	0.056282	0.0872945	0.124868	0.00412345	0.0555995	0.0126589	0.166183	0.832487	0.0138007	0.15857	0.140399	0.232825	0.0558145	2.27413	1.50493	3.01766	3.59158	3.65798	2.67996	0	0	0.0359336	0.0322229	0.0473803	0.0238726	0.0033182	0	0.0165741	3.38133	2.8219	1.44474	3.24498	1.69038	2.82856	0.00610573
Gohir.A01G174300	Gohir.D01G165500	6.77056	3.41582	10.031	7.05079	7.87731	6.7012	5.53342	1.8906	11.6783	9.70243	9.01297	4.93513	2.94857	0.613656	7.90661	2.08043	5.58723	5.69517	6.26141	5.92122	7.43745	2.41994	6.47991	2.55337	8.16454	6.28834	7.23652	1.93433	3.22568	1.57195	5.87567	5.3078	6.49426	2.28231	1.64295	0.112671	1.91794	1.3312	2.89968	3.27507	3.91579	3.17862	2.65133	1.12256
Gohir.A01G174800	Gohir.D01G165900	12.587	15.1167	10.9117	9.56255	8.76644	6.24269	12.3312	23.9689	11.5501	12.3792	10.529	4.96985	16.5236	43.4822	22.519	17.1044	13.8916	12.551	9.23298	7.38919	7.83397	16.003	10.9043	14.9635	7.92173	6.84078	6.50258	6.69378	11.5883	21.1301	10.4946	9.27915	9.01621	7.66243	16.0159	22.5984	23.5212	16.224	20.3762	16.0195	10.9007	8.05252	10.2742	14.3609
Gohir.A01G174900	Gohir.D01G166000	1.00018	1.32502	0.855734	0.821956	0.824864	0.575902	1.04213	0.660229	1.20875	0.85257	0.918023	0.683025	0.934165	0	0.0159388	0.449583	2.17347	1.1361	0.926254	0.629624	1.14361	0.44249	6.07832	11.8207	5.24677	4.58837	4.16596	2.49855	2.24335	6.2281	4.87424	3.65671	3.91784	1.85616	5.53984	5.58084	2.06255	3.30854	14.2391	7.81329	6.84201	4.28617	4.24994	4.15144
Gohir.A01G175100	Gohir.D01G166200	3.63999	2.42766	0.13565	0.177712	0.488408	1.15722	9.25428	3.23571	0.273339	0.221706	0.366916	1.12745	6.73866	5.13026	3.24755	6.0299	5.46027	0.735266	0.696147	1.20414	3.72226	4.59968	2.34096	1.18892	0.12215	0.202198	0.52953	2.96736	13.9993	2.21958	0.361323	0.224404	0.75388	8.30031	8.05606	3.04417	0.49117	5.00958	4.18361	0.442259	0.581943	1.89885	2.67987	4.12875
Gohir.A01G175700	Gohir.D01G166600	6.20066	6.44854	1.95776	1.35823	1.40742	1.22508	7.02483	7.70901	1.48073	0.829344	1.34288	1.46069	15.9171	6.3385	6.78926	10.3376	6.96808	3.84775	3.08703	2.80762	4.47829	6.88772	5.84709	5.4065	0.856431	0.898151	1.24673	1.39062	6.12316	5.61814	0.430141	0.282289	0.442797	0.996848	14.38	7.27655	7.00943	11.6687	6.45704	3.39311	2.0864	3.63103	4.47931	8.54178
Gohir.A01G175800	Gohir.D01G166700	0.0591168	3.93416	0.218326	0.795351	0.691656	0.188257	0.00516288	2.33518	0.449088	0.197847	0.351214	0.392617	0.13378	0.112952	0.409232	0.0408638	5.16182	1.50527	6.29683	9.40259	27.9082	0	0.0849376	2.54937	0.0837516	0.489877	0.840301	0.608846	0	0.745912	0.00957167	0.00645888	0.133402	0.28953	0.915047	0.0440741	0.070186	0	1.30137	0.181845	1.62759	2.11025	6.16031	0
Gohir.A01G176100	Gohir.D01G166900	0	0.0346431	0	0	0	0	0	0	0.100062	0	0	0	0	0	0	0	2.88552	0	0	0	0	0	0	0.0827234	0	0	0	0	0	0	0	0	0	0	0	0	0	0.0640298	0.648825	1.44082	0	0	0	0
Gohir.A01G176300	Gohir.D01G167100	0.657962	0	0	0	0	0	0.520472	0	0	0	0	0	0.104307	0	0.137851	0.188396	0	0	0	0	0	0.125769	1.20799	0.00778005	0	0	0.00202651	0	0.296624	0	0	0.00720462	0	0	0.0829545	0	1.26341	0.0804442	0	0	0	0	0	0.0329113
Gohir.A01G176400	Gohir.D01G167200	2.74824	2.94987	3.58866	2.8376	2.56248	2.5838	3.1268	2.14399	4.00975	3.89918	3.20689	2.9764	2.17027	1.27686	2.74376	1.61385	2.52976	1.25479	1.13095	0.973716	1.21181	1.87386	3.17054	2.89156	4.22503	3.28601	3.03287	2.63836	4.20546	2.03642	5.65445	4.78554	4.36996	2.60751	3.05529	1.11342	5.14066	2.42543	3.2978	1.6484	1.35444	1.30724	1.67916	1.92399
Gohir.A01G176700	Gohir.D01G167500	4.07929	3.61392	1.10968	0.917064	1.44413	0.766716	3.92848	4.19648	1.72127	1.0461	1.30281	0.646728	6.8199	3.38198	2.42664	5.3419	5.24248	1.57014	1.30645	1.69234	2.02107	5.094	7.69381	6.8268	2.56109	2.6308	2.8966	1.9308	8.11009	8.8637	4.02814	2.2607	2.69474	1.46714	8.01976	9.60674	10.9665	0.242191	1.34054	0.715834	0.802737	0.648162	1.17117	7.96821
Gohir.A01G176800	Gohir.D01G167600	18.3819	21.375	23.8374	18.0963	18.2797	12.7919	19.001	21.7899	20.9125	21.8504	19.5133	13.4966	9.43247	24.1854	5.15597	7.14077	4.59585	2.29452	2.10653	2.42143	2.24578	17.227	14.5354	22.7659	22.2297	18.8266	17.4674	11.9581	14.6868	14.4679	20.6547	21.749	18.6523	9.11007	18.3183	29.8523	12.5793	19.1444	24.6804	38.7071	34.7502	30.565	18.7591	12.6957
Gohir.A01G176900	Gohir.D01G167700	10.3772	11.4182	9.60003	6.03526	5.53755	3.13317	8.89344	5.35958	9.8452	8.95612	7.10174	2.27975	12.6173	1.72646	7.89701	10.2373	15.3995	15.0411	13.9747	8.80292	7.75868	3.57306	17.1215	19.8803	13.6668	11.3359	9.85617	6.19204	11.5469	10.5719	14.3311	14.7795	12.6526	5.52118	19.3595	2.9293	6.8984	15.4849	24.1572	20.9923	21.2948	13.485	11.2275	9.73404
Gohir.A01G177000	Gohir.D01G167800	2.27152	6.16806	2.54866	1.42681	0.750193	0.105879	2.01792	4.86856	2.80698	1.8729	0.984495	0.0707519	4.1557	5.92141	1.32077	5.24643	5.87263	4.46468	3.10597	0.624158	0.66763	2.74783	1.7838	5.57619	3.55216	3.37651	2.49989	0.636981	3.73434	7.21241	4.35663	3.561	3.2567	0.952308	9.37366	9.28951	2.7414	8.48256	6.25261	5.62477	4.11024	2.56979	1.55896	4.62666
Gohir.A01G177100	Gohir.D01G168000	11.2299	7.76709	5.66984	4.69503	10.9657	51.5028	7.93909	3.94692	4.60852	3.57879	8.48948	39.9447	7.10174	0.943256	6.63367	1.8855	11.1612	3.39855	4.24297	26.0813	40.3139	3.12505	8.85371	7.07753	3.87082	6.08489	16.7945	45.6492	6.79355	2.56795	2.3828	3.14178	9.1723	36.2374	5.84415	0.97872	2.85204	0.326364	1.17969	0.300963	0.677529	4.26993	6.72975	4.44409
Gohir.A01G177300	Gohir.D01G168300	1.20023	0.807499	0.205169	0.134268	0.0835202	0.00515496	0.452013	1.35212	0.0543335	0.0913436	0.0511736	0.013196	0.182806	0.24823	0.214167	0.162981	1.83444	0.180236	0.200486	0.108144	0	0.355811	1.39847	4.15743	0.0321343	0.0509835	0.145761	0.00629498	0.515415	7.87637	0.114053	0.339733	0.0801524	0.00958633	0.268419	0.110819	0.635482	0.0859111	4.38738	0.738047	0.488942	0.174333	0.0262652	0.129252
Gohir.A01G177500	Gohir.D01G168400	1.2078	2.98322	0.911212	0.431877	0.403338	0.259353	1.83644	5.17643	1.38952	1.18675	0.693356	0.138412	4.2334	3.18042	0.0698071	2.28256	6.19415	2.01491	1.42019	0.730894	1.01563	2.07899	4.75383	6.61134	4.06846	2.2859	2.18572	0.797729	8.45421	8.93618	5.82831	4.46049	2.62654	0.559283	0.567474	8.75126	1.19678	8.18315	11.5746	7.6001	3.72363	1.61494	2.14806	10.1675
Gohir.A01G178100	Gohir.D01G168900	4.64143	4.64789	2.78305	2.1757	1.77963	0.978258	5.13267	4.97345	3.00184	1.99271	1.68969	0.816106	2.96933	4.83191	5.79131	4.08958	5.18972	3.20028	3.02663	1.82786	1.43373	3.95693	3.69177	5.77964	2.68837	2.3029	1.62176	1.21848	4.89954	6.47717	3.12223	2.22395	1.62134	0.811645	3.86804	5.73601	4.75653	3.38888	3.92294	2.56279	1.99418	1.26412	1.68306	3.45354
Gohir.A01G178400	Gohir.D01G169300	1.12537	3.76776	0.217091	0.218535	0.0997965	0.0398573	0.836005	1.28563	0.329711	0.205015	0.0900535	0.0454776	1.16543	1.0263	0.0433449	0.610759	4.47234	1.44411	0.408694	0.150129	0.0817852	0.353915	1.2364	5.15291	0.229904	0.234971	0.143138	0.0506217	0.664047	1.40476	0.374451	0.13129	0.0590274	0.049368	1.46874	1.25315	0.00976645	0.785248	3.42996	1.19933	0.333283	0.144026	0.130083	0.618943
Gohir.A01G178500	Gohir.D01G169400	27.2327	1.85132	0.0661782	0.670947	0.371289	0.159423	6.32419	4.34194	0.129764	0.194028	0.714496	0.179158	22.7888	2.04578	0	24.7518	8.14756	4.28247	6.17479	3.24977	4.24779	13.328	21.9058	5.90337	0.0693257	1.34694	1.22876	0.407702	4.85622	12.1384	0.337489	0.433113	2.91084	2.7688	34.1191	11.9795	0	32.1101	9.3686	2.96818	8.98577	33.485	23.3158	4.8421
Gohir.A01G178700	Gohir.D01G169500	1.14181	1.04633	6.98068	4.72886	3.74436	1.73269	0.612732	0.74371	10.8558	8.75995	6.71786	3.701	0.724939	0.259852	0.376213	0.745109	1.81251	2.23231	3.26456	2.27884	1.40348	0.435345	1.35832	1.85749	7.88718	4.66651	4.26059	3.88299	0.804293	1.11213	9.89101	6.79454	6.05337	4.11554	0.95372	0.337659	0.513719	1.13034	2.76119	2.60436	3.8215	3.96985	3.12624	0.455437
Gohir.A01G178800	Gohir.D01G169600	3.21581	6.37522	11.2644	8.52499	8.35787	5.80572	3.98709	4.3882	12.2652	10.2389	9.19033	6.2425	2.32534	3.3621	9.87445	3.24818	6.83841	12.2489	6.59151	5.32638	10.2691	3.49738	1.23973	0.854333	5.26005	5.39491	5.82636	4.6179	5.05141	5.10153	9.63439	7.4541	5.77976	7.39311	2.59085	4.10811	7.51905	4.06513	6.60484	9.11663	6.36418	5.63894	9.3708	3.03813
Gohir.A01G178900	Gohir.D01G169700	1.29052	3.48201	1.29104	0.920414	1.0969	0.600534	1.12796	4.78234	2.01415	1.08146	1.30824	0.698238	0.30804	5.35844	0.406681	1.17742	4.71734	0.862558	0.56572	0.117423	0.678949	0.839638	10.2104	7.17025	0.32474	0.588831	0.288617	0.146056	6.47427	20.4255	0.700267	0.47409	0.149823	0.0458071	11.4337	25.1834	0.666549	11.5022	10.7543	2.05342	0.699328	0.316597	0.21412	12.7774
Gohir.A01G179000	Gohir.D01G169800	1.8195	1.20072	2.814	3.86519	3.21878	0.726529	3.0874	1.5216	4.33769	4.55023	4.4021	1.87119	2.04252	0.804687	3.15796	1.99736	2.80511	1.27161	2.80109	1.55065	1.32847	1.88172	2.87684	2.23094	4.38045	3.4181	2.70472	1.21614	3.86909	1.92168	5.39829	4.8109	3.58179	1.85916	3.8385	2.64868	5.60274	3.54903	4.44032	2.65829	3.12712	1.80696	1.68638	2.43309
Gohir.A01G179200	Gohir.D01G170000	29.551	42.1476	58.113	81.4535	72.6725	110.823	55.4164	44.8389	38.5997	68.6179	57.7099	98.5232	49.2344	32.7948	64.6133	50.7264	57.6382	44.7251	51.5798	83.5827	114.658	49.6292	16.4007	28.2316	22.0284	30.457	31.6933	62.1917	20.9052	29.5572	18.297	29.8211	27.681	37.2666	28.3507	22.7042	31.2753	27.98	39.9766	34.5574	46.1647	54.9047	89.7178	36.7025
Gohir.A01G179400	Gohir.D01G170200	12.0981	15.8458	20.3057	14.3458	14.5486	9.36778	18.9171	16.0403	12.6449	15.3341	11.3046	9.07851	11.8737	18.5331	23.995	15.3619	18.3918	22.0109	14.0612	9.08522	7.7982	0.737376	16.4634	16.5048	19.6736	15.3327	13.815	8.67254	22.8233	15.8752	21.1485	20.2676	18.7425	8.9181	16.5027	13.7621	21.7743	20.9378	21.3764	22.8647	16.3634	11.5551	9.63399	19.583
Gohir.A01G179500	Gohir.D01G170300	0.85638	0.56865	0.0780242	0.257149	1.06465	1.59424	1.5388	0.876031	0.898486	1.76092	5.01197	1.50247	4.8554	3.44956	0.996133	5.35925	3.01005	1.06856	0.479509	5.1485	3.49605	3.76876	1.16463	0.349028	0.0185384	0.0540149	0.211464	1.67958	1.10186	0.770571	0.00971327	0.0548073	0.0218287	1.16585	3.70158	1.71391	0.21909	4.35103	1.48943	0.179598	0.151549	1.636	2.04901	2.11903
Gohir.A01G179800	Gohir.D01G170600	14.43	10.0899	5.67415	5.92153	6.78825	5.49146	7.24859	3.92001	3.15214	3.70372	5.05873	2.73033	4.58723	3.41779	1.99476	7.45041	9.58056	6.80566	6.86757	12.051	11.472	9.58703	9.05654	9.15892	5.27447	4.66586	4.42054	3.55032	10.6791	6.93074	3.27759	3.2641	4.14149	6.03487	4.74041	4.73652	3.76229	4.34136	3.8176	2.34011	2.5707	2.62525	2.84722	8.05739
Gohir.A01G180000	Gohir.D01G170800	0.924984	28.155	130.671	74.2955	30.9435	16.2549	4.60078	10.0313	56.3569	38.9294	8.17703	0.504757	10.4962	4.22568	15.4818	3.21511	92.3902	112.681	17.6273	19.5332	11.7236	1.72942	0.765756	29.1927	10.1259	16.5787	4.57874	1.48918	0.0910431	6.74572	34.5379	18.8843	3.49599	2.72658	15.6056	3.15353	6.14532	1.79529	112.511	17.5996	8.2712	6.90555	1.11245	0.575399
Gohir.A01G180200	Gohir.D01G171000	4.63872	1.27439	0	0.0246542	0.217275	0.0198757	3.89249	2.69661	0.121935	0.0634819	0.0160054	0	1.15729	5.78769	0.103084	12.2006	0.377954	0.881271	0.283373	7.56259	0.676636	5.3149	2.69069	2.23615	0	0.0865708	0.26221	0	0.830097	7.27849	0.0187559	0.0560467	0	0.0266785	4.04451	0.115121	0.0160073	10.529	3.73146	1.82466	0.501399	0.0915418	0	10.2612
Gohir.A01G180700	Gohir.D01G171800	1.66973	0.175615	0	0	0.00398964	0	1.03488	0.345381	0	0	0	0	0.459401	0.534693	0.221453	1.43758	0.148282	0.0163821	0.0486275	0.0291865	0	1.75291	0.675626	0.14269	0.00746072	0	0.00948028	0	0.767103	0.758015	0.0099668	0.0205608	0.0161149	0	1.16514	0.829666	0.285473	1.2939	0.101077	0.0201997	0.159959	0	0	1.08148
Gohir.A01G180800	Gohir.D01G171900	4.95137	5.82362	13.6375	4.43002	2.00721	0.382204	4.30856	5.36886	8.17701	3.66615	1.63127	0.246552	9.01364	1.72267	2.90435	12.6409	6.44269	5.70377	9.85771	1.83101	1.60416	4.46146	6.86539	11.8161	11.9908	5.26162	3.33956	0.641926	6.18768	16.4553	13.3802	5.80947	2.60996	0.302387	13.5903	7.82633	7.71603	34.4169	12.5408	15.444	20.1477	4.70232	2.36652	14.2318
Gohir.A01G180900	Gohir.D01G172000	6.10208	2.26087	1.43946	1.33802	1.63497	1.29257	2.81942	1.59653	1.6122	1.24166	1.59713	1.42849	2.00718	1.29189	2.66926	2.79184	3.86974	1.30171	0.852943	0.585294	0.957737	1.33845	4.76599	1.11545	0.714269	0.541271	0.658305	0.530059	1.86545	0.846755	1.64019	0.927283	1.11768	0.888865	1.28723	0.611949	0.967361	1.59489	3.23881	0.8687	1.00095	0.43606	0.664781	0.955158
Gohir.A01G181100	Gohir.D01G172200	15.9652	11.1915	4.40453	2.6513	2.44242	1.18158	22.9909	12.3891	5.3225	3.19634	3.78477	2.09895	17.9347	17.1473	4.31332	21.1974	11.4222	7.85408	7.18745	8.44105	5.54578	30.1188	14.0972	12.5699	3.75813	2.98633	3.53394	2.82064	18.3374	10.867	3.61793	3.00392	3.12877	3.23694	15.0581	22.016	13.3368	38.8441	12.198	9.0175	7.67377	7.24657	5.67864	23.9878
Gohir.A01G181500	Gohir.D01G172600	10.957	6.29865	15.7873	26.3282	20.2544	1.7404	27.086	11.456	1.72783	7.02319	4.52339	4.32661	15.8196	0.54748	0.0236424	22.8399	9.64072	3.8367	2.7618	1.0201	39.0173	21.0444	7.1343	10.2492	29.7393	20.1344	9.86364	8.80296	12.5748	12.0584	33.4251	19.5483	9.05963	7.51446	15.4071	10.3008	1.43564	20.9502	16.8434	13.5324	10.3779	4.3381	54.9777	25.3233
Gohir.A01G181700	Gohir.D01G172800	37.5574	82.8872	1.50437	6.01162	0.605366	0.36257	4.90226	62.608	3.27014	0.410356	0.980032	1.46399	102.005	34.3599	18.1702	208.966	48.3991	32.1818	20.3415	13.0074	23.7156	23.5019	88.4632	89.5943	0.620101	0.568336	0.852649	0.355091	8.22591	21.0426	1.18352	0.554655	0.440187	0.496262	42.2404	20.849	6.44848	51.4605	18.7288	4.16882	6.02456	4.92038	10.8385	93.2159
Gohir.A01G181900	Gohir.D01G173000	87.479	5.49533	0.0129147	0	0.0053533	0	214.87	11.1571	0	0.0842698	0	0.072988	1.19762	0.766795	0	76.1966	1.94799	0.539656	0.290449	0	0	98.3372	48.2557	2.2537	0	0.0101208	0.00412188	0.020026	150.429	7.22868	0.054144	0.0611798	0.103231	0.0710787	0.260616	0	0	79.4519	1.57233	0.602297	0.168243	0.0733321	0	56.1568
Gohir.A01G182000	Gohir.D01G173100	10.0135	7.0732	9.01712	9.25746	8.39417	8.5816	8.00415	5.10563	8.46934	9.52246	8.97694	4.03101	6.49911	0.318553	14.324	5.68032	11.9386	5.05787	7.3885	5.80632	5.8459	4.6299	13.1969	13.2115	6.52054	6.12072	5.67731	6.77695	13.1788	13.6377	8.41101	7.78439	6.54338	8.25466	17.7172	11.672	14.7583	13.9334	15.974	5.57243	6.24466	3.79993	5.85728	14.7574
Gohir.A01G182100	Gohir.D01G173200	2.90965	1.47894	0.0387056	0.269753	0.0972483	0.968452	2.14646	1.61026	0.0244272	0.0316867	0.0367086	0.278178	1.65557	1.06463	4.28332	0.773216	0.963023	0.244798	0.592242	0.499829	4.8709	1.71277	1.5523	1.51818	0.0134745	0.131267	0.022697	0.0631203	1.07991	0.441155	0.0762277	0.116598	0.0521838	11.0601	1.39664	0.509422	13.6563	2.16116	0.684713	0.377868	0.758458	0.480828	2.22067	0.932858
Gohir.A01G182200	Gohir.D01G173300	7.56632	9.59388	8.51869	14.1987	14.8179	0.39872	4.82595	4.00509	20.4784	26.7383	19.7361	0.360691	4.81523	4.46197	3.60676	3.3318	8.30409	10.8244	13.2299	3.01626	0.356968	3.79755	6.04147	7.62448	23.7449	43.0077	49.1554	2.25754	4.6914	5.21134	37.1786	57.9062	51.9247	1.75902	4.24918	1.74175	1.13109	3.52836	6.43183	12.1465	23.2978	4.8541	0.24644	2.15771
Gohir.A01G182900	Gohir.D01G174000	21.3179	33.0073	25.8258	22.6055	23.6538	24.4501	29.9616	45.0315	23.0714	32.2205	24.3922	23.7472	21.4268	35.3252	17.0563	33.5508	33.2295	27.9694	21.7157	21.6612	28.9501	19.0523	22.0429	33.9599	37.394	35.6033	27.0349	17.4788	28.4832	46.9674	41.1172	46.884	39.5176	23.5142	25.4389	44.7465	14.5625	33.8167	38.3448	29.5319	19.7677	15.891	22.9225	41.3669
Gohir.A01G183600	Gohir.D01G174600	3.39485	4.32457	2.64767	3.07694	3.0211	1.25927	3.23298	3.8645	5.1603	3.51328	4.48578	1.77184	5.18879	4.87366	2.34526	3.81917	7.04021	2.17325	1.29174	0.884637	1.13712	2.55205	2.47652	2.8095	3.19026	2.72341	2.91341	1.75453	2.1235	2.76805	5.36557	3.05456	3.85846	2.43082	3.07393	2.65015	1.86815	3.01786	6.05069	1.68511	1.47129	0.673716	0.840354	1.60974
Gohir.A01G183800	Gohir.D01G174800	1.30048	1.5496	1.62005	1.52544	1.53678	0.579655	2.10216	1.63003	3.31341	2.28245	2.41553	0.744803	3.24902	4.19231	0.829318	1.94513	2.81497	2.00908	1.74566	1.02612	1.02284	2.08529	1.50211	1.80638	1.64783	1.44293	1.47244	0.420126	2.43303	2.44112	2.74617	2.22886	2.23438	0.564604	2.1031	2.7074	1.1342	1.94773	3.51588	2.51327	2.22812	1.15642	0.861632	2.17745
Gohir.A01G184200	Gohir.D01G175200	6.37417	4.07303	1.09211	1.09269	0.872095	0.481258	4.80304	2.46358	1.21938	0.823358	0.487147	0.227069	3.04324	2.9839	2.32708	3.11746	4.89722	1.50399	1.3078	0.544657	1.43042	1.07574	3.72921	4.21579	1.31755	1.30482	1.27705	0.207612	3.77393	2.73419	2.12576	1.22625	0.985448	0.359178	4.08095	6.35779	6.29411	3.84456	5.21782	2.99719	2.00738	0.96047	1.39812	3.63809
Gohir.A01G184300	Gohir.D01G175300	0.706613	0.0589435	0.0353552	0.0383491	0.0878716	0.0688376	0.925941	0.0552678	0.0490641	0.0842532	0.0685853	0.029259	0.510119	0.0570919	0.0120998	1.32718	0.220711	0.0771807	0.160009	0.399575	0.30096	0.203871	1.78305	0.154199	0.0340391	0.0328446	0.0532352	0.0267067	1.78776	0.172829	0.0863217	0.119021	0.0352804	0	1.10061	0.109768	0.104154	1.12279	0.35355	0.11264	0.0403047	0.0456239	0.0925009	0.558718
Gohir.A01G184400	Gohir.D01G175400	6.4119	2.3845	0.0204604	0.115541	0.10163	0	2.23878	1.13737	0	0	0	0	2.4438	3.45151	0	1.68517	1.67107	0.292814	0.150176	0.0662589	0.0231706	1.76799	4.92525	2.53554	0.0477752	0.08945	0.0378465	0	0.392476	2.77941	0	0	0	0	5.91851	8.55481	0	2.28828	1.249	0.0829205	0.0448071	0.0200466	0.260333	4.11969
Gohir.A01G184500	Gohir.D01G175500	0.0987418	1.94333	0.00848984	0.00557406	0.0673094	0.181114	0.0213908	1.01862	0.108481	0.0533041	0.0486196	0.230672	0.0898972	0.0542702	0	0.0083466	3.56146	0.126675	0.187255	0.0796478	0	0	0.0181534	1.42491	0	0.0114215	0.0299204	0.0540561	0	0.0994343	0	0	0.0112194	0.119102	0	0.0903415	0	0	1.9955	0.182312	0.195636	0.0467515	0.0271635	0
Gohir.A01G184800	Gohir.D01G175700	7.17128	1.06896	3.15784	2.02159	1.89981	2.90636	7.45399	0.732956	3.08513	2.71627	1.77305	1.64854	0.387856	0.683659	0.323433	1.86929	1.31929	1.02439	0.653965	0.478001	0.989914	3.56722	5.48779	1.69855	3.90535	1.98892	1.87679	6.30534	5.09349	1.02117	2.95028	2.03695	1.58027	3.88895	1.57255	0.623188	0.576655	2.34186	1.82593	1.11152	0.931579	1.98627	4.3032	2.42552
Gohir.A01G185100	Gohir.D01G176100	0.900286	0.458356	1.40432	0.991009	0.937295	0.637644	0.367023	0.443304	0.840894	0.568088	0.39701	0.144684	0.240603	0.422621	2.36763	0.642909	0.719687	0.661518	1.16039	0.92588	0.695315	0.12278	0.871982	1.26982	1.30285	1.01208	1.26245	1.32814	0.604891	1.11297	1.14283	0.888068	0.833236	0.828319	0.562524	1.24957	4.00166	0.783817	1.70356	1.02146	1.9377	2.11977	2.37831	0.334771
Gohir.A01G185500	Gohir.D01G176300	0.397651	0.242509	0.0280549	0.00461632	0.0209356	0	0.0396999	0.276889	0.0943535	0.0197306	0.00911143	0.0134376	1.76953	3.08844	5.93751	5.0267	0.275795	2.05764	0.0255441	0.0366005	0	4.78336	0.157079	0.198519	0	0	0.00365168	0	0.0166422	0.567232	0.19299	0.0435815	0.00745842	0	0.295938	4.06338	2.07454	2.70772	0.300658	2.91972	0.117357	0.057745	0	0.699006
Gohir.A01G185900	Gohir.D01G176500	3.56807	4.59169	3.20289	3.06502	3.78943	1.85537	0.765363	5.68478	3.47281	2.16173	3.27791	0.516718	1.57172	0.793798	0.886968	0.859329	3.66575	2.77572	3.65904	5.19425	3.47025	0.748972	2.37536	1.94646	0.520501	1.12766	0.562507	0.107984	0.412256	1.7517	1.25957	0.956762	1.45556	0.0570264	1.24228	0.417231	1.23229	0.347598	2.33686	2.00041	1.76344	1.35841	0.796408	0.709657
Gohir.A01G186400	Gohir.D01G176900	6.54021	9.35803	4.83733	3.40456	3.33602	3.30822	6.25775	7.22461	4.82322	3.27968	2.74641	2.84451	10.3749	6.20188	6.39862	4.2663	8.78205	8.10286	7.82882	6.02475	10.5885	4.8285	3.29885	7.06082	4.28311	3.32596	2.44705	1.35823	2.69904	6.35126	3.73599	4.69702	3.05915	1.65107	4.49781	2.37888	0.817911	4.87152	6.16356	7.95666	5.36342	3.73245	4.15455	4.1189
Gohir.A01G187100	Gohir.D01G182600	7.84004	2.06006	0.171555	0.247216	0.271415	0.15242	12.3648	1.9753	0.238069	0.143901	0.0906125	0.0540394	6.66676	6.10211	5.34026	7.0066	2.93295	1.04174	0.37367	0.300759	0.77197	13.6079	9.50799	1.7536	0.150695	0.398305	0.625756	0.69946	12.1585	1.10409	0.170662	0.141542	0.32181	0.324184	5.83237	5.11719	3.80987	6.01604	1.86829	0.347999	0.496335	0.933117	1.1928	11.808
Gohir.A01G187200	Gohir.D01G182500	5.32773	1.61487	1.21081	1.25873	1.18976	1.43698	6.71363	1.58733	1.52158	1.08269	1.41499	1.35198	2.02974	1.66637	21.1403	4.66476	4.49005	2.30948	1.68029	2.32509	2.34217	3.69826	7.44226	2.3303	1.44566	1.07933	1.13426	1.33052	8.91832	1.00284	1.4879	1.12643	1.11353	0.664505	2.2765	1.58557	11.3719	4.1084	5.379	2.13719	1.74482	1.82891	2.66012	4.88748
Gohir.A01G187600	Gohir.D01G182100	5.9457	3.27725	2.75258	2.73249	3.22267	2.92325	5.66175	2.53578	3.66091	2.96444	2.94608	3.4559	0.77621	1.51614	1.22546	6.75421	7.15154	1.30883	1.14311	0.933471	1.14041	3.57996	7.20091	5.23202	3.15334	3.12612	3.29692	2.83323	6.06931	3.64129	3.44997	2.86776	2.72062	2.61645	4.23127	5.41675	4.04039	7.46821	7.45133	1.51063	1.1495	0.96325	0.950814	5.53347
Gohir.A01G188000	Gohir.D01G181600	0.833775	0.204598	0	0.0162272	0.0266716	0	0.706305	0.702799	0	0.00930876	0.00917903	0	0.548847	4.19569	0.0989017	0.516697	0.146012	0.0893667	0.0718395	0.0362997	0	0.763885	0.444297	0.131363	0.00391604	0.0107418	0.0107781	0	0.455322	0.159831	0.0225938	0.00405348	0.0155122	0	0.466313	0.587742	0.0433337	0.269044	0.100887	0.0157319	0.07561	0.0302649	0	0.442064
Gohir.A01G188200	Gohir.D01G181400	12.4993	19.8635	31.5556	27.7314	19.6655	7.66429	9.5456	14.5446	22.5692	29.0509	17.57	8.55231	7.31802	6.88038	20.956	13.0703	33.113	53.9986	23.8201	16.8008	19.7798	7.81274	25.7009	27.9724	22.5105	17.5321	17.4829	13.9916	12.8241	19.9549	16.5489	18.2204	16.3394	14.5941	27.1158	3.24739	13.8217	12.0354	21.8217	18.8473	9.62285	7.6997	11.5151	6.25179
Gohir.A01G188300	Gohir.D01G181200	4.96585	1.02725	0.0612031	0.333284	0.0796557	0.059995	9.85574	0.659669	0.0175816	0.00281114	0	0	0.0396596	0.0643518	0	1.31299	1.12153	0.36394	1.74894	0.36727	1.66607	7.45311	14.318	3.25563	0.0790481	0.781923	0.100575	0.0373544	36.9095	5.31549	0.316982	0.18301	0.0764926	0	0.969895	0.0305241	0.0076616	0.175339	0.997808	0.51721	2.1583	0.368711	0.0914825	6.97753
Gohir.A01G188500	Gohir.D01G181000	6.08141	4.84904	3.79354	7.47814	8.76268	10.1038	11.206	5.49996	1.50762	1.94879	4.30994	6.71484	4.98865	10.6144	10.7056	3.91173	1.87746	0.719007	2.52387	4.07288	4.0657	9.51082	10.7597	9.43851	4.4311	7.41651	9.70911	10.6592	16.3186	9.17563	3.81723	4.04174	5.65142	8.75953	10.4493	16.5809	30.7931	18.6111	17.8327	5.45865	6.93885	10.0214	12.8703	15.876
Gohir.A01G188600	Gohir.D01G180900	22.704	1.24862	0.226304	0.330394	0.310411	0.0356569	12.6072	0.887011	0.138285	0.198124	0.203981	0.0160012	0.986632	0.507495	0.0470369	4.17678	0.930325	0.206499	0.504397	0.0617895	0.0954155	3.03282	11.4172	0.806374	0.0399381	0.00817326	0.00836023	0.0186892	7.93593	1.53694	0.0172406	0.0270117	0.0180631	0	1.00373	1.50077	0.0644708	27.7027	1.04119	0.279787	0.0319118	0.10824	0	4.73123
Gohir.A01G188700	Gohir.D01G180800	5.50938	9.44506	5.75473	4.38637	3.86903	0.414741	3.06647	4.69798	5.9964	6.77022	6.05305	1.86254	3.00929	0.717182	0.158918	1.50626	8.58903	3.90623	4.81054	1.48406	0.964409	2.27061	6.86429	15.0808	11.8221	6.10872	4.24894	0.310845	3.83442	7.22592	7.25174	6.3507	4.09826	0.612601	5.55036	1.38573	0.430101	2.2126	8.83318	9.78564	6.18509	1.03087	0.697479	2.81068
Gohir.A01G188800	Gohir.D01G180700	0.23746	0.50019	0.197402	0.154342	0.218996	0.192519	0.369651	0.130177	0.407161	0.295331	0.276956	0.23424	0.147151	0.0399605	0.0395683	0.151454	1.48284	0.188162	0.141086	0.107328	0.130253	0.102648	0.433783	1.57189	0.784069	0.752176	0.782042	0.166273	0.597664	1.02479	1.07928	0.858443	0.768214	0.259186	1.28462	0.824496	0.307438	0.790602	2.67226	0.519171	0.344538	0.180705	0.267488	0.490763
Gohir.A01G188900	Gohir.D01G180600	6.0811	2.53307	0.0962954	0.177305	0.192382	1.3039	5.1712	3.13028	0.073353	0.0362371	0.215335	1.16463	6.97242	7.38548	0.360495	5.24722	2.29242	0.797616	0.730646	0.732023	0.202794	7.6574	7.02223	2.44531	0.0849814	0.359796	0.221345	0.14033	4.58641	4.19774	0.0600443	0.0700966	0.0501725	0.0261324	7.63358	21.1936	0.22294	6.61876	1.54688	0.637508	0.647383	0.441221	0.248448	8.62048
Gohir.A01G189000	Gohir.D01G180500	3.01815	2.13236	1.20535	2.52414	3.45344	6.62671	3.22691	1.16153	2.08619	2.60949	3.53565	7.50582	2.4985	2.37587	1.69696	4.44315	4.56912	2.7349	4.52805	5.62535	6.0121	2.47829	2.80909	2.21153	1.72664	2.64584	3.65348	3.7912	3.3947	1.86359	2.24897	2.09352	3.62869	2.80528	2.20662	2.79475	2.47147	4.27136	4.11817	1.64413	2.71174	3.54743	5.25023	2.16369
Gohir.A01G189100	Gohir.D01G180400	248.501	16.5754	0.177762	0.497658	0.0643468	0.0801952	217.395	17.6491	0.050382	0.0766909	0.0618662	0	9.03729	4.80902	0.0828255	68.691	11.0166	1.46842	0.744145	0.354285	0.49057	128.579	149.038	20.488	1.33198	1.5012	0.664083	0.343264	108.843	29.634	1.53719	0.872579	0.663346	0.315919	12.3982	11.3116	0.743176	61.4638	17.4889	4.20178	2.12363	1.32247	2.29763	67.3269
Gohir.A01G189400	Gohir.D01G180200	19.6889	11.7352	25.9199	27.8429	26.3249	34.5457	12.7702	10.5677	22.2487	32.77	27.2405	34.1247	12.6276	4.25992	22.208	13.5027	11.6688	21.0769	30.1661	27.1475	36.9317	5.47834	16.9514	15.7816	30.3037	24.389	20.6016	19.7906	11.6895	7.45956	25.1965	25.7039	22.2274	22.5062	19.9042	4.08822	29.832	14.5372	18.2374	33.4206	43.643	35.8549	42.8486	6.88074
Gohir.A01G189600	Gohir.D01G180000	8.47231	53.8279	1.74837	1.50211	1.35029	1.15514	6.9575	21.0563	4.39396	2.86729	1.20723	1.44788	12.5766	24.0906	6.95468	15.438	114.7	48.065	13.8582	2.96275	1.86731	8.0239	39.2488	171.995	22.7039	12.3838	11.1313	7.69296	38.3662	77.7333	19.6214	20.2205	9.60651	7.17104	24.6097	75.7139	59.097	41.5706	236.075	94.7276	39.2035	17.375	32.721	39.0942
Gohir.A01G189700	Gohir.D01G179900	6.61576	6.95248	9.01704	11.151	10.0747	7.21166	7.75687	10.2626	10.812	12.4816	11.0323	6.47502	7.51361	6.51473	10.7611	5.43439	10.4871	8.50381	10.7384	10.336	10.4957	9.19673	2.75097	3.36693	3.75721	3.52909	3.06289	2.73728	2.96103	3.13828	3.83014	4.11373	3.69655	1.99252	3.47295	1.37289	3.19504	3.55178	3.8538	3.41686	3.36773	2.92306	3.16416	2.173
Gohir.A01G189800	Gohir.D01G179800	5.04902	0.822313	0.416189	0.423364	0.318714	0.0989778	8.28995	2.5613	1.3699	0.703106	0.706761	0.182632	1.15141	2.71855	1.11031	8.45059	1.59689	0.776486	0.520624	0.289752	0.152753	4.17115	0.868173	0.379993	0.228943	0.175856	0.247121	0.0476355	1.37027	0.8005	0.26323	0.15904	0.183312	0.0144751	1.1908	0.8696	0.217019	3.02761	0.378606	0.391716	0.106151	0.121254	0.0110407	0.708395
Gohir.A01G190200	Gohir.D01G181300	6.82536	5.05193	0.0315048	0.0106041	0.0925414	0.0131029	7.15087	2.76842	0.0317957	0.0332132	0	0	1.37877	4.3227	0.701284	49.647	3.98278	2.61249	0.184406	0.161389	0	21.1472	12.6407	15.07	0.402603	0.166705	0.459604	0.0165069	9.37874	14.1736	0.506875	1.28099	0.0718795	0.0192992	1.92858	17.5709	5.77281	2.48766	12.1377	11.3635	1.17657	1.03029	0.12584	16.0224
Gohir.A01G190400	Gohir.D01G179400	0.899048	13.8153	0.480153	0.262773	0.645117	0.605383	1.6909	6.13962	0.925971	0.334735	0.299655	0.0472481	1.24764	0.466824	0.060004	0.914477	16.4569	0.1988	0.874678	1.53987	0.10784	3.1359	0.302625	6.04484	0.603385	0.235161	0.488333	0.177619	0.349967	6.28574	0.782663	0.408837	0.374536	0.0435673	1.60694	0.214715	0.26299	0.580452	7.1783	0.0485352	0.677055	0.887449	0.0349755	1.93785
Gohir.A01G190700	Gohir.D01G179000	5.44764	4.05894	8.91276	8.16905	5.28069	0.357859	5.32045	3.50506	5.80897	6.99973	3.85495	0.760901	2.82095	1.61122	0.616519	3.68999	5.39792	3.11943	2.31586	1.03033	0.594644	7.08018	6.94084	5.11911	0.793841	0.646818	0.717607	0.451243	4.96532	7.63515	1.22144	0.570657	0.475326	0.315766	5.75014	9.16007	1.23776	8.97728	9.97119	2.08943	1.35011	1.04473	0.665428	8.98807
Gohir.A01G191200	Gohir.D01G178700	2.4254	1.44395	1.82513	2.22418	2.50459	2.48575	3.95602	1.98441	1.79997	1.99452	3.28995	4.62933	3.05548	1.58333	1.40629	4.28946	3.08633	1.86597	3.04416	2.16494	2.35961	2.18433	2.51779	1.12924	2.64892	2.89582	2.86084	1.44217	2.5741	0.872975	2.11866	2.02701	2.50681	2.21405	2.30292	0.875914	1.13671	2.96721	2.5698	1.53818	2.18335	1.76039	1.58138	1.56231
Gohir.A01G191300	Gohir.D01G178600	2.58876	8.06104	0.262971	0.28596	0.256592	0	1.59349	3.53502	0.45186	0.0417074	0.0233956	0.0206789	1.8712	0.628771	0	1.26768	12.1873	3.5248	1.14601	0.961278	0.526581	1.35405	5.06326	12.9865	0.273884	0.426636	0.0565108	0.0137885	6.68672	19.65	0.597485	0.122767	0.0884448	0.0555168	8.42932	11.3075	0	9.89543	24.1837	8.1839	2.94033	1.20983	0.250903	6.11935
Gohir.A01G191400	Gohir.D01G178500	5.5822	0.333232	0.0275542	0	0.0247174	0	3.42647	0.141104	0	0	0	0	2.63234	0.221662	0.900941	6.79398	0.349648	0.136347	0.0983625	0.0219936	0.057334	5.00088	2.78329	0.0386667	0.252182	0.0764808	0.0346748	0	3.10821	0.178719	0.0326627	0.062835	0.0145015	0.0448843	3.03636	0.0429506	0.092915	3.91091	0.943122	0.0837484	0.0683335	1.42367	0.496018	3.85403
Gohir.A01G191500	Gohir.D01G178400	0	0.181073	0	0	0	0	0	0.0232238	0	0.0187632	0	0	0	0.155767	0	0.371725	12.3157	0.132561	4.30726	3.27385	0.0428227	0	0	0.34237	0	0	0	0	0	0.049194	0	0	0	0	0	0	0	0.48161	13.1659	0	6.66505	2.92216	0.619335	0
Gohir.A01G191700	Gohir.D01G178300	0.137388	0.811752	0.0883742	0.0322715	0.192977	0.066724	0.14683	0.50001	0.306675	0.101895	0.135006	0.122452	0.0429074	0.696967	0	1.03118	1.11316	0.0687926	0.10412	0	0.0284863	0.417393	0.236912	0.674642	0.00650392	0.00923326	0	0.0198411	0.0592848	2.15023	0.0217483	0	0	0	1.18109	3.69814	0.0888755	1.632	8.13495	0.686093	0.522509	0.0854299	0.0454915	0.954445
Gohir.A01G191900	Gohir.D01G178100	55.9579	5.78648	1.52409	1.73808	1.58775	0.791945	38.6845	6.64597	1.9319	1.69487	1.93532	0.231829	6.71018	2.9999	0.0194744	22.5705	3.98591	1.95587	1.63109	0.501585	0.889907	24.9627	42.2741	5.07752	1.34807	1.68236	2.0926	0.644205	34.7305	5.60931	1.74393	1.25465	1.69699	0.321121	5.16401	3.58973	1.30742	16.4355	4.87266	2.49585	1.78331	0.864124	0.445555	17.8752
Gohir.A01G192000	Gohir.D01G178000	104.906	132.264	154.409	165.204	150.098	90.3162	52.5325	106.854	102.571	114.53	119.173	60.8898	82.4853	40.3444	81.9945	76.0143	140.616	207.967	205.03	213.349	154.858	69.8562	131.339	139.041	187.048	220.478	202.536	116.205	66.8691	121.422	164.314	185.76	218.575	85.4399	107.356	16.6761	129.557	79.7161	155.352	226.796	318.918	338.191	217.58	67.1808
Gohir.A01G192500	Gohir.D01G177400	34.8345	11.6424	5.97985	10.8924	12.3384	84.0919	29.0084	17.3235	12.0973	20.4638	26.4537	134.61	18.8984	60.7591	304.936	25.3432	24.6965	18.4912	16.9246	16.091	66.2042	18.377	30.2185	20.3352	20.2394	42.2606	42.5994	166.827	19.1299	20.6756	18.6511	30.4436	37.8658	197.816	23.4867	78.1362	311.598	18.4335	16.2697	12.606	10.9843	9.52409	27.8519	33.7331
Gohir.A01G192700	Gohir.D01G177100	2.65087	4.38701	0.714898	0.865617	0.431693	0.731811	2.21487	4.49936	2.83421	3.47864	3.98159	1.23962	3.9479	7.4318	2.52935	3.97755	5.99882	3.66329	2.61311	1.84391	2.4623	3.16039	2.77125	3.69589	0.898001	0.78571	0.360568	0.544103	3.27295	5.02034	2.41965	1.42893	0.980875	0.759018	6.18138	4.03224	1.56353	4.62628	4.9564	3.71336	2.62924	1.4863	1.29758	3.74817
Gohir.A01G192800	Gohir.D01G177000	74.8086	20.0995	4.14054	2.8713	2.20136	2.89089	26.1561	21.7093	2.90166	2.34279	1.53521	0.783458	19.9234	10.3826	5.5873	41.9307	25.2078	12.7662	9.04052	6.03914	6.61508	19.4415	80.147	23.8825	7.25751	6.35871	4.50664	2.81133	53.7953	37.2258	7.20076	5.84843	4.19858	2.15353	14.4127	23.1129	7.74066	112.13	19.877	15.7082	9.96205	8.06417	5.64808	53.2459
Gohir.A01G192900	Gohir.D01G183200	4.1741	15.3903	9.58295	6.96648	4.65086	5.85523	10.3644	8.28871	8.38541	5.79325	3.05737	5.21828	51.2987	21.1764	25.998	13.2533	12.9714	13.7278	6.43785	2.89248	14.1195	11.2268	2.31257	13.6108	5.30518	3.38314	3.7296	0.84046	8.21768	6.05039	3.07446	1.42553	1.53064	0.528947	33.354	12.5762	7.44543	14.7827	13.7209	18.216	10.7881	6.9601	8.98086	9.16799
Gohir.A01G193400	Gohir.D01G183700	22.3802	10.2969	19.541	22.9432	23.0834	22.0701	23.1349	10.8466	27.4534	25.0632	28.782	17.5985	18.6995	15.8334	15.3752	9.89678	13.5868	13.7397	26.4538	28.2201	27.0855	9.39239	15.7958	10.6738	16.6151	22.5073	20.5568	15.9142	13.7068	12.121	21.803	22.5018	26.9883	19.5367	14.9075	19.8593	7.29198	23.9526	14.8507	19.4162	28.7019	26.6089	36.9183	25.2119
Gohir.A01G193800	Gohir.D01G184100	34.8829	64.822	44.0691	38.2987	36.9026	32.3983	26.8499	49.2227	46.6112	46.7272	40.2752	30.9286	58.4624	41.9114	47.551	54.193	56.0145	71.8137	45.1716	45.3579	40.2416	19.6381	30.644	66.3111	38.7089	53.5716	72.6707	21.9603	22.8287	49.0903	41.1329	49.1051	56.7597	17.7922	53.3094	42.6671	102.779	68.2965	74.9051	87.3733	75.1528	91.0699	43.5445	39.7852
Gohir.A01G193900	Gohir.D01G184200	0	0.0328323	0	0	0	0	0	0.172059	0	0.0245052	0.027588	0	0.0127491	0.611307	1.70677	0.186016	0.382373	0	0	0	0	0	0	0.0318987	0	0	0	0	0	0	0	0	0	0	0	0	1.94415	0.0912392	0.532	0	0	0	0	0
Gohir.A01G194000	Gohir.D01G184300	2.83259	2.07892	2.55044	2.2883	2.04652	0.906965	2.95236	1.08786	3.13348	2.42793	2.17142	1.29624	1.45376	1.11474	5.06947	1.85696	3.76084	2.06251	2.69573	2.60446	1.41546	0.713717	2.24828	1.88779	1.51935	1.31246	1.16373	0.635283	3.1202	1.88199	3.07195	2.17225	1.75178	0.900515	2.21995	1.07068	3.51794	4.6599	6.10707	3.35996	3.33517	2.17371	2.1852	1.71787
Gohir.A01G194100	Gohir.D01G184400	0.65364	8.6049	6.6516	7.03621	3.99983	0.762894	1.08714	10.187	11.945	13.5347	12.952	23.8118	1.29226	3.30896	57.7655	1.14314	7.68722	18.3864	28.2718	19.6454	0.0889624	1.07773	0.328355	9.48148	20.5687	8.92143	3.77411	0.0861109	0.39493	2.63342	17.5057	6.7187	3.27317	0.0662564	1.0605	2.86698	2.97403	1.44195	8.73924	7.80401	3.61519	0.602881	0.0462757	0.683553
Gohir.A01G194200	Gohir.D01G184600	1.2007	1.62371	12.5731	39.2737	50.8727	44.6673	3.23002	1.06875	10.1983	27.1693	32.2516	12.8153	0.207543	0	4.44558	5.68859	0.931985	2.16305	13.6016	33.1002	5.68735	7.25649	1.99479	6.16979	38.4859	194.803	237.59	138.467	4.85354	2.00341	144.04	271.95	267.522	72.4046	0.457631	0.0498848	31.7294	0.170283	0.220316	1.627	4.71958	2.89692	0.682298	0.660066
Gohir.A01G195000	Gohir.D01G185200	15.5008	0.343193	0.532459	0.0221266	0.00251738	0	3.31861	1.84809	0.0264626	0	0	0	0.941455	3.6915	0	0.164855	0.134863	0.606115	0	0	0.0733845	0.221284	17.084	0.115967	0	0	0	0	6.93619	0.546674	0	0	0	0	0.429998	0.0121928	0	0.581475	0.0561651	0	0	0.0150498	0	2.40427
Gohir.A01G195100	Gohir.D01G185400	22.4452	0.0926503	0	0	0	0	7.53981	0.0716082	0	0	0	0	4.57561	0.0632863	0	0.457077	0.048551	0	0.0262349	0	0	3.31998	5.80339	5.97311	0.236855	0.634881	0.196948	0	1.95996	4.62393	0.2513	0.291846	0.0206803	0	0.424439	2.22091	0	0.692926	2.97253	1.69209	1.06634	0.481282	0.583819	1.00364
Gohir.A01G195200	Gohir.D01G185500	3.25334	0.191564	0.0047106	0.00467916	0.0100729	0.0107441	3.32119	0.3455	0.006526	0.0332241	0.00688435	0.0082275	1.63521	0.0585795	0.0932829	1.8449	0.31208	0.0221744	0.0785558	0.0448353	0	2.14505	2.72268	0.837889	0.138496	0.222532	0.223488	0.0356723	3.42026	0.807486	0.480701	0.270366	0.20408	0.0270959	1.08198	0.23015	0.0932268	1.69282	0.745626	0.209076	0.313628	0.230283	0.259664	1.17069
Gohir.A01G195300	Gohir.D01G185700	2.73123	5.23708	1.06482	3.81556	8.36977	1.32362	5.35739	3.39248	3.21817	5.24555	10.0824	1.54972	3.0988	4.21982	14.5077	0.560166	8.41087	3.82389	6.16287	4.68735	2.35253	1.05509	2.95685	3.88929	0.617903	1.69027	2.90578	1.46257	2.2084	3.2302	3.45125	3.33275	4.75277	1.37029	1.83477	3.33072	1.96176	1.401	7.36472	2.58029	4.27257	3.69046	2.41045	1.3162
Gohir.A01G195400	Gohir.D01G185800	33.8279	48.7012	36.0238	45.1423	49.243	94.4609	37.1496	32.4731	27.1334	40.0043	42.3997	108.601	30.11	12.5776	82.0183	23.2164	34.5321	52.5414	54.9018	72.1979	75.6792	22.2	44.7369	56.0358	44.4575	45.5858	45.7379	57.8938	42.8065	44.6606	35.0834	40.2555	33.3613	24.6803	33.1556	13.5899	47.5938	37.984	54.2153	61.8265	75.6124	92.8193	83.3332	57.9822
Gohir.A01G196000	Gohir.D01G186400	2.94285	1.97867	4.47805	3.16628	2.35021	0.895816	13.4935	2.46973	5.22789	3.81763	1.80104	0.515037	2.9427	5.55566	11.6031	11.2315	3.72974	1.2661	1.45021	1.34749	2.08812	10.4791	5.31347	2.16166	1.83015	2.99027	3.55061	2.56492	13.0469	2.39023	1.60877	1.61473	2.15782	2.4426	2.29827	10.5984	22.1609	6.15483	5.22212	1.3919	1.85494	3.65627	1.36565	8.88979
Gohir.A01G196300	Gohir.D01G186600	2.31572	4.19783	18.7905	13.5835	11.8746	5.8337	6.56697	7.37929	34.0844	29.6181	30.1476	16.2098	3.08062	0.431416	0.285179	2.40206	10.682	21.5317	21.9657	9.73846	15.322	4.89436	2.126	6.35816	23.0854	24.3742	19.9753	8.03618	1.99287	3.46375	15.5558	17.1237	14.2209	6.57437	1.42243	1.14283	1.38886	1.07141	5.9475	7.6195	6.10566	1.89323	3.44456	4.51935
Gohir.A01G196700	Gohir.D01G186900	0.787278	0.115141	0.0135077	0	0	0	0.521552	0.139481	0.0416805	0.0445718	0.0104301	0	1.45407	0.0256092	0	0.36762	8.4343	0.0268698	11.2714	3.74882	0.0906975	0.58247	0.393214	0.13906	0.23652	0.816036	0.702915	0.0140119	0.158471	0.151866	1.00587	0.916455	0.463858	0.0085996	1.04235	0.0479864	0	0.364088	15.3077	0.0966348	30.9196	9.34054	0.12852	0.0655759
Gohir.A01G197100	Gohir.D01G187300	10.7368	10.3865	53.0032	49.6536	43.014	47.5828	8.52183	6.96566	62.4406	75.8296	52.779	54.6367	6.89576	6.28858	14.2637	5.58873	11.728	22.1901	20.2122	16.2073	18.1602	4.79785	8.89464	7.37095	43.5486	30.6963	24.0031	20.3324	5.68096	3.08424	39.6817	40.4711	25.6429	25.2119	5.94236	4.84858	8.90136	4.9313	8.97201	17.0394	12.5594	8.29744	8.52598	3.22242
Gohir.A01G197400	Gohir.D01G187600	7.0245	1.24814	0.00536618	0.0102441	0.319975	10.1697	9.79632	1.45166	0	0	0.133788	2.93184	1.31687	0.543773	0.0332343	17.236	0.994085	0.0992763	0.131842	0.901306	4.66324	5.47018	10.1923	2.90279	0.0449279	0.102282	0.611236	7.43976	24.5778	7.50782	0.0617579	0.0416541	0.263013	10.6543	1.97777	9.69417	0.0443552	29.2746	2.22864	0.369586	0.468456	1.96117	7.38605	16.8683
Gohir.A01G197600	Gohir.D01G187800	10.3664	53.0372	39.3288	30.0374	18.4085	2.4706	41.1835	73.4328	53.9906	41.9263	24.9916	3.4663	31.6869	14.616	17.9953	36.4957	60.3408	246.718	111.647	3.66524	1.96274	88.3603	11.6474	53.5729	114.756	88.0823	48.7622	2.72551	34.6764	46.5824	101.787	63.7827	40.484	0.241257	28.868	7.04442	2.2956	17.3687	41.0781	221.157	89.1778	14.9749	13.8323	55.8132
Gohir.A01G197700	Gohir.D01G187900	202.328	52.7916	93.1413	45.4824	27.1474	29.531	52.2302	47.7181	145.658	62.8569	25.0435	18.0814	164.001	28.9946	75.7606	40.5056	43.1229	95.7476	54.237	37.4759	52.2722	124.099	48.5069	19.7904	27.3027	14.605	10.9103	3.06265	140.783	38.1518	31.9979	24.8941	19.0683	10.5234	70.317	22.5431	295.902	41.5851	46.9161	56.7634	52.3381	112.312	46.8805	235.552
Gohir.A01G197800	Gohir.D01G188000	3.38916	5.30996	1.1579	1.0613	0.841767	0.450802	6.12928	6.70945	1.70293	1.49314	0.864202	0.850423	4.69884	9.01148	4.68089	7.96354	5.5095	2.59016	1.64489	1.03377	1.32118	13.1044	4.39418	7.07893	3.30715	3.51329	2.56989	1.35311	7.39502	5.31396	4.41359	5.0669	2.82574	1.74014	7.81422	12.946	12.0771	7.03897	5.98403	3.32042	2.72649	1.9895	2.32434	6.91068
Gohir.A01G197900	Gohir.D01G188100	2.8708	0.995826	0.144412	0.128584	0.054653	0.0268984	3.44091	0.336542	0.098738	0.0142852	0.00752557	0.0197701	1.46189	0.00962485	0.0173026	1.05257	0.685206	0.100009	0.0906805	0.0499268	0	0.90389	5.48195	2.52714	0.12685	0.184529	0.373049	0.200664	7.84549	2.95441	0.292072	0.17921	0.141633	0.0380765	4.901	2.15973	6.37012	8.60729	3.32505	0.70732	1.16112	1.01874	0.359798	5.07043
Gohir.A01G198200	Gohir.D01G188400	6.31801	6.27438	7.7476	3.7537	3.51537	1.58168	5.17477	2.77973	7.59896	6.48553	4.491	1.39121	4.50099	1.96117	0.600618	3.22784	6.0879	5.57329	4.01876	2.32913	2.02517	1.42465	5.05055	5.92356	8.09507	4.17673	2.93685	1.20026	5.14145	2.96364	9.18843	8.23117	5.40659	1.03909	7.2943	3.90657	0.598046	6.91787	9.05505	11.1248	9.78358	3.52409	4.3091	2.9807
Gohir.A01G199100	Gohir.D01G189200	0	0.00676938	0	0	0	0	0	0	0	0	0	0	0	0	0	0	0.429557	0	0.073488	0.0647115	0.0060561	0.00490178	0	0	0	0	0	0	0	0	0	0	0	0	0	0	0	0	0.0108707	0	0	0	0	0.00838523
Gohir.A01G199300	Gohir.D01G189400	4.18299	1.03543	0.276704	0.267561	0.334947	0.278453	1.46829	3.13376	0.221302	0.487026	0.098474	0.0848103	1.11991	0.987053	9.66232	1.0893	1.66442	0.946075	0.737492	0.485761	0.639343	1.86711	0.080527	0.26469	0.067735	0.0982272	0.0562288	0.00677646	2.22551	6.70221	1.9264	1.83138	1.07835	6.25642	1.04111	2.52574	2.94181	1.01797	0.370785	0.105118	0.211027	0.0272936	0.0192981	3.31903
Gohir.A01G199400	Gohir.D01G189500	3.47357	3.70608	5.00597	4.27498	4.37446	10.431	1.78096	2.466	4.46073	4.16266	4.37287	8.9417	1.67291	1.44496	10.1224	1.11625	6.71945	3.29767	6.83574	7.5732	10.8051	1.55454	4.50769	2.90736	5.05981	7.22663	7.02024	4.89017	3.11356	2.57146	6.58393	8.74583	7.92612	5.65602	1.92723	2.56287	13.2921	1.82363	5.97958	3.0754	7.30558	5.65505	4.19206	2.60394
Gohir.A01G199800	Gohir.D01G189800	0.587026	0.142388	0.706914	4.21704	6.02042	1.3311	0.786893	0.0579241	0.206779	0.376405	0.611418	0.141136	0.221698	1.70119	1.24405	0.126074	0.442063	0.273866	0.663126	1.32465	0.835351	0.27001	2.05827	0.458394	1.0108	4.33616	7.13416	2.25527	3.31787	0.485998	2.28072	4.32454	12.7252	3.07792	0.229969	0.984493	0.984251	0.604269	0.717381	0.836268	2.64305	5.61896	3.30077	0.155514
Gohir.A01G200600	Gohir.D01G190600	4.03597	3.43125	0.0438669	0.236808	0.689474	2.86284	12.5799	1.61351	0.143772	0.085142	0.253551	0.969367	28.5116	0.777399	0.644642	25.3963	23.5583	0.510175	3.52058	24.9818	0.252846	30.1787	5.86208	2.59294	0.0470171	0.0782231	0.266346	0.149035	4.40737	0.0956437	0.03864	0.0297545	0.0126234	0.104243	19.4729	0.166217	0.291275	19.7293	9.54588	0.327337	0.591192	4.39195	0.43609	23.6007
Gohir.A01G200800	Gohir.D01G190800	3.16348	0.03268	0.0141767	0	0.0681728	0	0.951167	0.00991428	0	0	0	0	9.48306	0.0485622	0	3.35812	0.0156883	0	0.0236894	0	0	0.0816172	2.27785	0.0584462	0	0.00690886	0.349656	0	2.48853	0.051742	0	0.00323248	0	0	1.1648	0.051041	0	27.331	0.0118993	0.0952421	0.0236477	0	0	0.627589
Gohir.A01G201000	Gohir.D01G190900	0.446989	0.165526	0	0.0246893	0.011462	0	0.547086	0.657798	0	0	0.00550077	0.0172203	0.393126	0.118634	0	0.28134	0.0476124	0	0	0	0	1.09826	0.260768	0.175275	0	0	0	0	0.501624	0.574225	0	0	0	0	0.30651	0.052108	0	1.09256	0.237252	0.160215	0	0.0193609	0	0.899981
Gohir.A01G201300	Gohir.D01G191200	20.9263	17.4497	5.82446	8.91739	9.80468	11.8564	45.7086	29.0956	7.94119	11.6147	9.99576	20.164	17.9614	45.4067	27.1919	58.935	15.2462	6.49758	7.17606	10.1842	12.7181	73.2114	19.6223	19.7654	6.19107	9.37782	9.13911	13.2725	36.4954	25.9271	7.35401	9.60187	7.40042	12.9675	22.4551	49.854	25.6259	74.4357	20.5137	8.98665	8.88765	11.0965	14.8753	77.2747
Gohir.A01G201500	Gohir.D01G191400	5.78722	8.84543	22.2515	9.28398	2.31608	0.155334	5.82404	5.71239	25.655	17.1554	4.80336	0.157456	4.87385	8.1958	0.352198	3.72853	9.86486	8.39864	2.69344	0.300471	0.38182	5.83341	6.27574	7.78733	18.3501	7.54248	2.9738	0.20291	5.41939	2.95141	19.3178	14.4524	4.46569	0.138903	4.16568	5.89299	0.23916	1.84953	7.30771	5.50019	3.21981	0.647445	0.787398	4.64196
Gohir.A01G201600	Gohir.D01G191500	5.6997	8.2346	6.72331	5.35411	4.82895	2.76347	3.84951	4.08855	4.70676	4.27243	3.8586	1.90189	6.22649	8.53334	4.49987	6.55542	6.8244	4.85792	3.75218	3.61798	2.20562	4.91677	4.41872	6.0015	6.48523	5.84128	5.51177	3.67793	5.67134	4.14372	8.44071	7.63692	7.02678	4.57769	6.91357	5.35608	6.03269	7.15458	9.05993	8.3987	6.3399	5.5977	6.16897	5.20666
Gohir.A01G201700	Gohir.D01G191600	5.19935	4.2644	3.26911	3.34462	3.13979	3.01039	3.57298	5.62781	2.63736	2.77587	2.41226	2.84199	3.10674	8.38153	0.994578	13.8855	5.59466	3.66556	4.43094	2.37982	5.29248	3.46854	7.34566	7.45966	4.85394	4.81994	3.74215	3.59328	6.43633	9.2296	5.11179	5.43906	4.51992	3.70041	5.44552	14.5539	2.39943	34.0044	11.4763	6.37635	7.1425	4.55431	5.86939	8.05709
Gohir.A01G202400	Gohir.D01G192400	10.8711	4.83831	5.50396	3.43479	2.03241	2.34159	19.309	4.50609	1.62092	2.21445	1.63411	5.58081	9.97323	6.94473	15.2398	7.31389	1.65677	1.61071	2.3839	0.872186	2.72066	7.50018	5.78956	6.2721	9.9873	6.95653	5.70034	9.82597	7.77718	5.55042	3.64528	5.10692	2.57721	10.0872	9.81887	3.72998	7.05534	3.68294	1.73495	3.22235	3.32284	3.14391	8.79577	4.91243
Gohir.A01G203100	Gohir.D01G193200	179.522	7.0746	0.335656	0.0264472	0.153697	0.27924	61.9562	12.6708	0.0119397	0.0346656	0	0	90.056	35.1883	0.0113277	19.4666	0.937355	2.33169	0.109148	0.133929	0.331731	43.3143	97.044	5.52323	0.280711	0.0989814	0.23808	0.0660153	170.004	82.0525	0.293821	0.538331	0.0858751	0.0666	101.812	87.4263	0.394243	116.435	3.45317	12.4688	0.31782	0.757781	0.445628	76.0861
Gohir.A01G203600	Gohir.D01G193300	6.55596	0.130229	0.0151453	0.0254324	0.108656	0	15.6426	15.569	0.0104658	0.093779	0	0.0142376	41.4853	0.971562	0.0839955	0.0214532	0	0	0	0	0	6.74924	10.5824	1.48861	0.0572629	0.0687432	0.174692	0.0223632	14.208	13.077	0.0524234	0.131887	0.0218723	0	11.2279	0.0137593	0	56.5917	1.35359	3.07496	0.146382	0.86754	0.178111	15.4478
Gohir.A01G204100	Gohir.D01G193600	1.17057	2.64787	1.22843	1.04373	0.767639	0.367511	0.760478	1.20041	1.2804	1.13002	0.542065	0.161603	0	0	0	1.24519	2.36625	1.62023	1.14017	0.608319	0.843642	0.591044	1.04474	2.27309	0.696185	0.560521	0.40286	0.128011	0.581852	0.953524	0.644011	0.654599	0.359759	0.162377	1.28154	0.59384	0.327386	1.24163	1.71878	1.21387	0.779656	0.504895	0.826864	0.454049
Gohir.A01G204200	Gohir.D01G193700	5.69012	1.74805	0.086038	0.0598274	0.0528765	0.020763	3.97528	1.38971	0.0645662	0.0513882	0.0542267	0.0325595	0.504608	0.0703875	1.30428	2.40118	2.5485	0.114815	0.277965	0.0796578	0.133823	1.52399	10.6388	1.51081	0.164405	0.225424	0.196384	0.128741	3.52266	0.895119	0.0631241	0.0509327	0.0533371	0.11705	0.69399	0.732794	0.714631	2.30738	4.02634	0.124699	0.527014	0.395986	0.903161	1.02653
Gohir.A01G204300	Gohir.D01G193800	2.35588	0.201109	0.00497818	0	0.00281996	0	0.368923	0.310605	0	0.0101866	0.15833	0.0130189	2.07406	0	5.08671	0.747398	0.310677	0.49674	0.0462862	0.353397	0	1.61945	1.04304	0.0775267	0	0	0	0	0.0800814	0.104433	0	0	0	0	1.22325	0.0369714	0.0464094	0.356928	0.0107099	0	0	0	0	1.23126
Gohir.A01G204400	Gohir.D01G193900	0	0.00374197	0	0	0.00336268	0	0	0	0	0	0	0	0	0	0	0.0583223	1.1596	0	0	0.0158001	0	0.0146113	0	0.0016329	0	0	0	0	0	0	0.0117362	0	0	0	0	0	0	0.0382517	1.9525	0	0.927432	0.152341	0	0
Gohir.A01G204600	Gohir.D01G194000	10.1972	17.9512	2.67382	3.01548	2.70169	2.05617	8.81599	18.937	2.94385	1.6784	1.19475	0.663454	19.5663	28.5036	4.9429	24.7984	20.3633	14.0971	7.341	5.1765	6.84128	12.8439	17.4655	29.1916	7.99414	10.2951	11.5148	8.85895	23.4196	48.8616	7.40909	9.07951	7.78403	7.50545	39.9441	72.3616	9.53841	57.1313	40.8787	36.6538	34.7176	23.858	26.3067	42.0118
Gohir.A01G204700	Gohir.D01G194100	3.51249	4.42034	2.71309	2.34687	2.19636	1.84675	5.22593	4.06981	2.72012	2.52957	1.75424	1.87947	5.0962	5.26666	5.64984	5.26382	6.00257	2.12818	1.2858	0.998664	1.3281	3.47602	3.28245	4.50162	3.72091	3.11451	2.69507	2.22773	5.2679	2.98042	3.39626	3.40354	2.65208	3.37422	5.16153	3.31309	7.03041	5.44639	6.05318	1.87553	1.34397	1.01048	1.66001	2.8457
Gohir.A01G204800	Gohir.D01G194200	0.277278	0.0928936	0.0173659	0.028722	0.074489	0	0.306603	0.264544	0.0109634	0.00567426	0	0	1.60265	0.42753	0.0133276	7.21682	0.0817315	0.100256	0.0296853	0	0	26.0068	0.166229	0.0347205	0	0	0.0076134	0	1.56567	0.274271	0	0.0190357	0.00669852	0	1.46892	0.200911	0	12.6319	3.69438	0.158754	0.232545	0.866762	2.80714	20.9799
Gohir.A01G205200	Gohir.D01G194700	2.02863	4.65808	0.454336	0.702243	0.695067	0.250323	1.4162	3.07492	0.855346	0.7471	1.00978	0.223507	4.56596	3.66782	0.210857	4.32145	5.90347	1.41388	0.601868	0.517932	0.183094	2.19408	0.900542	2.23197	0.244109	0.464387	0.519567	0.205098	1.27178	2.36368	0.66008	0.63153	0.962218	0.201385	2.1618	1.84603	0.0303124	1.47969	2.9471	0.662844	0.283213	0.269149	0.0689504	1.03274
Gohir.A01G205400	Gohir.D01G194900	2.80433	5.13574	17.4529	13.452	17.2413	25.9073	1.8671	2.63524	13.5611	12.3489	14.399	14.5998	5.21121	2.57439	1.97701	2.7138	10.0429	4.65697	6.47659	22.5038	13.1957	1.7704	1.50479	3.43738	13.1929	9.59695	14.8872	34.2778	1.78276	1.71624	11.3366	6.77615	14.5361	32.1485	3.44676	0.83069	0.198208	2.67108	15.8857	7.0798	8.12126	37.3072	24.6946	2.5
Gohir.A01G205500	Gohir.D01G195000	1.5246	0.875443	1.22122	0.927759	0.927755	0.460546	1.11335	0.33037	1.27982	0.8348	0.875197	0.354622	0.670737	0.280733	0.524357	0.930261	1.55117	1.08381	0.745263	0.388162	0.645947	0.531833	0.811708	0.444734	0.577798	0.6781	0.734321	0.568976	0.564531	0.228844	0.918678	0.646044	0.687646	0.359215	0.3199	0.062466	0.0981169	0.434778	0.825297	0.594365	0.469837	0.174198	0.268452	0.252399
Gohir.A01G205600	Gohir.D01G195100	9.64157	9.24071	3.87602	3.52396	2.83736	2.17237	9.24467	5.71164	4.70627	3.93705	3.04918	1.54239	6.67541	9.27341	11.3726	11.5977	16.9281	6.41414	6.04259	4.31054	4.69731	6.59282	9.65788	12.4136	6.0859	3.88948	2.89371	2.24655	6.26218	5.2023	4.36168	2.541	2.07374	1.28324	6.43416	9.34561	10.2177	14.8499	19.7259	7.21645	5.43288	3.71476	3.55064	7.04293
Gohir.A01G205800	Gohir.D01G195200	7.41383	11.7936	5.62246	5.24878	4.46049	2.29533	7.03864	11.2084	5.37297	6.06479	5.41294	2.46861	7.64575	14.2852	9.6577	9.59795	8.25129	7.62847	6.70184	5.14842	4.6935	8.78182	7.96673	13.1914	9.27579	8.67475	5.87716	2.84857	5.05082	6.96224	5.56149	7.68518	4.93621	2.17631	6.31731	11.499	7.04278	7.22526	9.76764	9.66904	9.70676	5.06759	5.30931	7.07744
Gohir.A01G206000	Gohir.D01G195400	9.10862	12.0452	1.57499	1.3175	1.17346	3.01222	12.3318	17.563	1.92941	1.65748	1.4272	5.77907	5.19771	27.9333	45.4242	8.39094	24.9134	21.6247	13.4258	15.3117	13.6409	21.5821	8.95619	4.71235	0.657018	0.520477	0.64679	5.0659	15.9777	12.933	1.7094	1.86126	0.749159	8.53457	11.6687	32.4441	32.9819	12.2228	12.911	8.18107	4.5822	8.45143	9.84818	19.494
Gohir.A01G206100	Gohir.D01G195500	42.9264	11.3243	1.73767	1.21409	0.982421	0.405247	49.6109	18.5101	3.66469	2.71481	2.30927	0.377873	14.8386	30.1276	6.28517	31.7548	21.3962	5.25283	4.60172	2.72729	3.28424	26.6676	22.2453	8.00342	3.81603	2.65435	2.5004	0.845561	46.0103	10.762	3.46424	2.65647	2.1267	0.417154	9.02844	9.60827	4.26807	22.3556	14.5817	3.84191	3.26778	1.89506	3.64256	19.9235
Gohir.A01G206200	Gohir.D01G195600	1.32669	0.261564	0	0	0.0207816	0	3.76596	0.196708	0	0	0	0	34.5769	0.909434	0.884891	15.0796	1.66481	0.933804	0.600432	0.377746	5.57226	23.4776	2.32326	0.467462	0	0.0368576	0.0501191	0	4.76787	0.485897	0	0	0	0.0237722	20.5049	1.77944	0.666873	0	0	0	0	0	0	17.5364
Gohir.A01G206600	Gohir.D01G196000	6.59519	2.29016	0	0.041937	0.135026	0.394254	9.47622	6.32804	0.18363	0.329039	0.1674	5.52487	1.96945	0.284347	0	2.35207	5.7295	2.49386	3.19875	1.87745	2.48482	18.2733	6.92414	3.28257	0.0984958	0.179323	0.2457	0.527672	28.2429	11.9797	0.190211	0.182305	0.118358	0.207114	6.59865	59.8816	4.61663	22.5214	5.02537	0.55454	0.342914	1.30801	0.901723	15.5972
Gohir.A01G206800	Gohir.D01G196200	6.63619	3.19003	1.82371	1.32852	1.54419	0.569421	4.08629	1.69374	2.62587	1.87793	1.40261	0.567147	3.67004	1.2519	0.146594	2.77587	5.61585	1.92575	1.64056	1.27893	1.28262	2.03513	5.89649	2.29564	1.16687	0.7534	0.636466	0.57189	2.25916	1.6888	1.61294	1.08246	0.697106	0.699717	1.54841	2.86072	0.0708004	1.97819	7.37106	2.27802	2.55402	2.09207	4.10012	1.27039
Gohir.A01G207000	Gohir.D01G196400	0.35834	0.0931176	0.133723	0.413357	0.640142	0.0382885	0.790522	0.0942133	0.0639087	0.199251	0.337397	0	0.931111	0.30791	0.120597	5.33787	0.141335	0.141709	0	0.079915	0.136444	2.01307	2.88884	0.226955	0	0	0	0	1.27692	0.662308	0	0	0.0480532	0	2.90907	0.432856	0	5.64813	0.132258	0	0.11217	0.238602	0.057272	7.93043
Gohir.A01G207100	Gohir.D01G196500	22.8279	28.3541	20.6818	21.8634	19.981	15.2856	16.4486	11.8529	14.975	17.5064	14.2924	9.81181	15.632	4.69604	70.4588	13.3969	18.4946	17.926	24.6001	17.8805	18.5971	12.9706	24.2845	39.9043	14.0797	13.8366	12.2139	12.038	15.7481	16.654	10.2594	11.2792	11.1292	9.73277	20.9601	2.79542	31.8807	18.8752	21.1362	19.0742	17.3874	13.8897	19.0509	17.2829
Gohir.A01G207300	Gohir.D01G196600	59.353	13.3759	3.80577	6.19692	7.00947	2.03842	32.7567	15.4346	3.41898	5.15309	6.17055	1.8019	68.3236	34.641	107.471	57.2748	21.9897	19.0491	19.9904	14.5175	7.9301	27.6355	60.0934	21.4774	6.13468	10.2916	13.6541	11.2496	33.7078	19.6803	10.2757	14.5551	18.135	9.87293	89.9272	93.5518	126.331	98.5718	35.1322	28.5345	34.331	39.6214	36.0952	41.5291
Gohir.A01G207400	Gohir.D01G196900	14.6153	3.43679	0.0049702	0.0579462	0.0476015	0.018309	0.29285	1.0668	0.0165442	0	0	0	4.71041	0.0174828	0	2.50838	2.20949	0.0806191	0.0981685	0.577149	0	0.553656	4.8835	2.06542	0.0372504	0	0	0	4.742	0.289752	0	0	0	0.0131358	0.288669	0	0	1.69154	1.19151	0	0.0402632	0.0469237	0	0.96165
Gohir.A01G207800	Gohir.D01G197200	116.258	75.8805	105.493	122.776	110.225	67.23	113.148	64.6439	92.7284	107.136	91.1978	53.443	75.9098	41.8154	126.816	103.021	104.564	146.572	146.532	113.108	102.039	93.5942	74.9152	60.4612	72.7957	76.5932	77.7438	58.0674	88.1938	46.7806	79.7927	85.3386	83.7927	55.8957	52.2087	26.3069	64.5889	78.1197	78.1053	92.314	81.8464	70.8842	70.5854	67.532
Gohir.A01G207900	Gohir.D01G197300	22.304	20.3711	2.44739	3.55018	4.53815	2.28118	10.3205	31.1429	2.98368	2.32557	1.5266	0.780774	15.4656	57.0273	1.55503	42.774	39.6741	1.79567	4.42395	2.9345	2.88014	18.8577	14.6756	10.2782	5.0322	4.35235	3.96307	2.19509	12.798	14.6089	6.68987	5.2143	3.21791	2.47167	12.1933	20.7213	3.77442	31.1478	21.9662	3.18028	3.89468	2.42385	3.70092	17.6432
Gohir.A01G208100	Gohir.D01G197500	3.31342	2.36923	0.0676296	0.202382	0.0864668	0.0396591	3.93348	9.73696	0.164822	0.106862	0.0682056	0.092299	7.00955	3.15034	0.0251881	2.49272	1.80518	1.04159	0.72514	0.378166	0.192887	7.15636	2.64359	2.10921	0.131724	0.139665	0.105988	0.0496649	0.88911	2.16894	0.0461403	0.0160958	0.0241079	0.0157546	3.56182	3.94794	0.0112935	0.921403	1.84369	0.261207	0.174197	0.0575511	0.00627975	1.02004
Gohir.A01G208500	Gohir.D01G197600	0	0.0102707	0	0	0	0	0.0165365	0	0	0	0	0	0	0	0	0.262423	0	0	0	0	0	0	0	0	0	0	0	0	0	0	0	0	0	0	0	0	0	0.400785	0	0	0	0	0	0
Gohir.A01G208600	Gohir.D01G197700	0	0	0	0	0	0	0	0	0	0	0	0	0	0	0	0	0	0	0	0	0	0	0	0	0	0	0	0	0.261045	0	0	0	0	0	0	0	0	0.0401163	0	0	0	0	0	0
Gohir.A01G208900	Gohir.D01G197900	0.530926	1.37375	0.177768	0.308473	0.233905	0.0586075	0.5247	0.087746	1.72519	1.41895	2.07742	0.840537	0.0195087	0.076942	0.165593	0.188759	6.34288	0.0910022	0.242017	0.233799	0.0561524	0.00482785	0.364328	10.0666	131.188	193.778	177.941	115.488	0.0352536	2.68672	125.473	158.879	156.445	70.4497	0.00427662	0.162921	1.62245	0.150758	8.24102	6.82621	24.9693	47.0765	8.74664	0
Gohir.A01G209100	Gohir.D01G198200	5.42844	16.4893	1.06617	2.96974	3.73464	3.06543	17.8003	15.6102	0.884013	1.08915	1.40784	1.55503	7.92897	24.7394	64.0867	182.168	10.2064	3.18613	6.00343	3.46126	1.40631	67.3619	4.18817	8.03358	0.428762	1.22417	1.33093	0.462757	19.1708	33.7921	1.0351	1.44617	2.25651	0.666303	41.2804	152.907	94.2957	146.878	62.442	14.0689	32.4446	18.2713	38.1316	82.7488
Gohir.A01G209200	Gohir.D01G198300	124.131	0.619289	0	0	0.00748826	0.0242622	21.2334	0.266209	0	0	0	0	6.70343	0.876824	5.57814	0.891715	0.0173551	0	0.0472223	0	0	0.450694	108.731	1.01163	0	0	0.0466024	0.673482	30.5432	0.373644	0	0	0.023106	0.0631848	62.7094	0.486218	2.09131	24.5984	0.317267	0	0.062484	0.585024	0.988226	13.9455
Gohir.A01G209300	Gohir.D01G198400	17.2428	9.5943	10.8271	7.70343	8.31061	5.19764	6.89027	3.30314	9.88356	10.4288	8.69039	3.29261	5.69637	0.501989	2.81045	7.55638	17.6808	9.97679	11.0841	6.17545	5.622	4.13812	18.1029	10.6393	10.7486	7.23803	7.28227	4.27845	9.9179	5.72209	12.0698	11.4704	9.97015	4.07058	8.77025	2.37387	4.6247	11.683	18.566	10.6593	11.8953	6.82097	5.92564	4.69213
Gohir.A01G209600	Gohir.D01G198700	210.838	316.469	366.801	275.322	209.188	217.745	121.477	264.584	279.567	207.535	188.229	145.941	146.347	93.0825	51.4108	238.144	361.951	455.651	274.992	261.756	241.497	202.279	211.794	262.839	216.823	130.83	97.7519	96.6777	112.452	225.629	168.087	121.314	103.006	85.1026	101.547	64.5515	46.4305	106.258	243.055	179.546	122.923	94.0657	109.442	117.216
Gohir.A01G209900	Gohir.D01G198800	120.691	155.388	40.3012	26.1354	15.4881	29.2693	78.7632	122.515	41.7375	33.1315	24.049	27.6417	35.3056	29.545	38.9102	44.2795	120.166	72.6908	56.0535	27.8739	44.0569	49.055	88.5662	116.176	58.2828	45.9574	22.4365	22.5962	67.2782	131.176	54.1346	47.7193	32.7525	22.7151	26.0854	27.4757	33.5911	36.8895	102.55	69.086	56.3672	25.4549	27.6606	44.6907
Gohir.A01G210100	Gohir.D01G199000	18.2226	3.83905	0.443926	0.420842	0.542734	0.0264977	4.74099	2.90685	0.206659	0.281609	0.182645	0.0136093	8.13479	0.0052904	0.0363915	0.00725405	0.0152289	0	0.0109795	0	0	2.11485	18.4165	13.5274	25.2495	10.3744	2.53417	0.131118	8.52535	4.38145	10.8557	5.78916	1.21601	0.0199456	4.64299	0.177574	0.00491759	2.02055	7.57176	7.9783	3.83636	0.155865	0.0647178	5.03147
Gohir.A01G210200	Gohir.D01G199100	3.60075	1.9197	1.3874	1.30198	1.23478	1.15071	3.80078	1.47336	1.32174	1.32724	1.09068	1.29008	3.11965	2.64754	1.25358	0.530746	0.666449	0.423224	0.886804	1.44579	1.34754	3.76757	4.34699	2.36777	2.09764	2.04278	1.92464	1.16036	4.91902	1.8508	1.81931	1.2672	0.878963	0.834351	3.41015	2.21335	2.11051	2.95564	3.3142	2.25044	3.15878	1.93271	1.88678	7.53426
Gohir.A01G210300	Gohir.D01G199200	20.4415	5.50315	0.76087	1.91937	0.919973	0.0786923	22.1963	1.53385	0.880704	0.465974	0.414526	0.101524	10.8592	0.407098	0.023141	4.00968	6.86283	2.38577	3.00907	3.01839	1.07091	11.1529	28.3856	10.4165	1.36306	3.31721	1.59103	0.0577906	30.0654	2.19666	0.897017	0.548901	0.536691	0.052482	14.9022	0.617451	0	5.68902	6.08059	2.11583	2.02281	0.788247	0.659439	10.9854
Gohir.A01G210400	Gohir.D01G199300	42.4314	44.0996	78.4812	65.1384	51.2477	34.2346	27.6525	36.5503	53.7431	53.5583	44.7647	26.2926	20.1994	7.44475	13.365	15.1391	50.3585	62.903	38.068	34.8591	32.2971	17.7693	34.0848	34.2964	51.9582	47.2443	42.0391	28.054	29.6551	42.7769	50.1662	46.6144	37.5946	20.5992	18.481	8.15787	14.0617	14.1494	37.6248	31.3603	31.9087	27.0938	23.2823	14.6417
Gohir.A01G210500	Gohir.D01G199400	25.8194	30.272	36.0462	32.8322	29.6614	21.711	25.1106	24.2353	33.6032	34.2981	33.5514	21.1613	22.3157	7.56194	22.9832	18.2103	31.8932	40.7026	24.1743	26.6873	27.969	19.3093	26.4646	32.4841	44.4725	40.9039	38.8228	32.042	30.3408	27.6167	37.8048	41.4364	41.3972	38.8245	17.1873	19.0219	38.0679	26.0286	32.2947	41.4084	29.011	28.5968	30.8664	23.4572
Gohir.A01G211300	Gohir.D01G200100	15.4168	17.2137	6.41538	3.51597	2.49387	2.56875	17.0519	24.0264	5.82581	4.07547	2.31289	2.77715	20.6568	14.9972	7.59488	17.7988	16.2319	13.5607	6.53611	4.27065	6.01631	14.2635	19.6973	30.2187	11.8322	6.62901	4.65805	4.32766	17.0419	18.1068	9.59159	9.43762	5.54595	4.01517	18.5657	10.1715	15.7006	13.7801	22.86	18.4127	8.95586	6.19276	8.66967	10.3338
Gohir.A01G211500	Gohir.D01G200300	1.98917	2.17669	1.70635	1.92224	2.14134	1.81494	1.88925	0.941425	1.4076	1.34556	1.39851	1.49785	1.08035	0.921758	2.23031	1.17178	1.29598	0.498276	0.540773	0.998765	0.867116	1.31857	1.38529	0.744484	0.956795	0.889455	1.07639	1.8907	1.55984	0.520154	1.1571	1.07098	1.00849	1.93605	0.674778	0.540768	2.34948	1.36451	1.85966	0.480592	0.914504	1.31424	1.71445	0.793816
Gohir.A01G211700	Gohir.D01G200500	31.7839	1.69702	1.11031	0.680864	0.235124	0.194244	25.5803	1.75986	3.53611	1.30586	0.667735	0.0784634	0.568259	0.948629	0	2.95848	0.491844	2.57394	2.56732	0.295015	0.0737395	2.94036	30.5062	2.61393	4.92391	19.6527	27.4545	15.4618	26.8664	4.50865	9.56452	22.6312	42.3124	4.18907	1.0595	1.47509	2.81768	8.69184	2.27726	1.53123	6.15626	8.63366	0.095369	18.592
Gohir.A01G211800	Gohir.D01G200600	3.91041	3.2566	8.32585	5.33771	3.42668	11.68	2.55109	1.60612	5.95784	4.80093	3.00681	5.68627	1.81914	0.550184	6.25687	2.65753	4.55273	3.9545	5.51787	2.93658	10.464	1.16946	6.44498	3.16636	4.94543	2.68594	1.66856	2.86895	3.56035	2.07702	3.28681	2.33189	1.09072	1.81147	2.57869	0.478315	2.14481	1.5521	3.25323	1.09308	2.24938	0.89676	1.4272	1.59876
Gohir.A01G212000	Gohir.D01G200700	3.04555	3.19797	2.82064	2.15316	2.24384	1.45569	2.70842	1.14376	3.26122	2.35468	2.27124	1.37523	1.91125	0.919683	2.58875	3.1882	5.25338	1.31476	1.39641	1.08584	0.802343	2.03087	3.51725	3.80312	2.92832	2.29033	2.27223	1.63744	3.8086	1.88769	4.05697	3.34047	2.68725	1.41697	1.6328	0.926686	2.25696	3.09724	5.56511	1.42023	1.3928	1.00583	1.11926	2.56091
Gohir.A01G212100	Gohir.D01G200800	5.17536	5.74576	4.53437	4.32116	3.915	2.50506	6.05748	3.77916	5.66543	5.25036	4.15458	2.41721	5.11791	3.42655	4.75567	5.76844	7.23914	2.5093	2.5872	1.75159	1.82546	4.56861	3.81564	3.70377	3.12353	2.86027	2.74068	2.19158	4.23596	2.61045	4.6051	4.11738	3.27651	2.12398	3.02113	1.34673	2.6403	3.41775	6.77602	1.96184	2.12742	1.50502	1.43856	2.97672
Gohir.A01G212200	Gohir.D01G200900	23.1153	2.95194	2.34062	1.26141	1.20327	0.394724	18.0241	1.4925	3.00843	1.61303	1.29966	0.380091	4.1625	3.61252	2.21641	1.61443	1.7043	0.624683	0.67829	0.570124	0.423562	5.16637	18.8634	4.144	2.24508	0.871663	0.728635	0.451626	17.9834	3.26943	4.54891	1.4015	0.548846	0.455986	5.41855	5.75629	2.15417	4.17775	4.79473	1.8955	1.81675	1.83894	3.10315	4.54898
Gohir.A01G212400	Gohir.D01G201200	399.465	375.741	1295.16	1809.02	1405.74	257.64	274.394	517.254	903.227	1440.54	763.593	82.4388	176.879	4.58309	3.17073	296.69	245.149	471.963	1675.12	280.692	6.69738	154.241	161.301	170.176	7.07659	12.6613	4.57897	2.06929	67.4408	471.74	41.2953	40.4331	17.4146	2.94773	68.3209	12.0511	8.15904	198.835	135.836	19.0728	69.2835	9.27691	3.64111	41.9591
Gohir.A01G212700	Gohir.D01G201400	0	0.0478648	0	0	0	0	0	0	0	0	0	0	0.00543065	0	0	0.107182	2.7826	0	1.49376	0.340426	0	0.00404507	0	0.0214278	0	0	0	0	0	0.147449	0	0	0	0	0	0.057096	0	0.0994858	6.05466	0	3.68718	0.840123	0	0
Gohir.A01G212800	Gohir.D01G201500	2.56456	1.71611	0.178965	0.19533	0.0255254	0	7.30589	1.35158	0.162313	0.0188944	0.0153757	0.00868187	1.59324	0.522928	0	2.97558	1.62484	0.518742	0.300355	0.0174493	0.0505451	2.30691	2.79056	2.16224	0.0934449	0.209375	0.0528599	0.00410496	10.1557	2.25229	0.176184	0.0389577	0.0204992	0.0266888	1.94774	1.05046	0	4.0275	4.45172	1.01444	0.670528	0.0407533	0.0198529	3.92715
Gohir.A01G212900	Gohir.D01G201600	0.876678	1.98654	1.2302	0.762957	0.441885	0.573943	1.30186	1.89888	1.14519	1.01603	0.698203	0.729494	1.70396	0.962554	2.68154	1.78582	1.93675	1.48422	1.16203	0.736059	1.36512	1.09486	1.67376	1.8734	0.673465	0.538675	0.485452	0.48426	0.572577	0.719942	0.628358	0.632345	0.396725	0.422017	0.659499	0.114248	0.694575	0.975669	1.13036	0.138167	0.43967	0.260702	0.338392	0.170743
Gohir.A01G213000	Gohir.D01G201700	1.38378	2.1263	2.77607	1.69779	1.36548	0.167399	0.626388	1.90419	3.94005	2.23974	1.53309	0.135063	2.70253	5.35791	0.297986	2.97942	2.59518	1.52063	1.43091	0.567383	0.458132	0.24912	1.60926	1.26118	1.09562	1.42273	1.44502	0.774065	1.15133	0.846085	1.50039	1.30977	1.37626	0.681159	1.22491	2.41116	0.0926857	9.00245	3.08004	0.699178	1.07754	1.25577	1.69169	0.697001
Gohir.A01G213100	Gohir.D01G204300	13.8211	1.88707	1.53004	1.23687	0.964314	0.289053	1.86925	1.1897	1.30448	0.854357	0.628936	0.191181	1.88144	0.817509	0.29577	2.13159	3.43882	1.08738	1.69883	1.05082	1.22734	1.55909	16.014	2.38969	1.23277	0.976496	0.589364	0.289205	4.22762	2.33698	1.28584	1.17928	0.788491	0.247187	2.87622	0.911434	0.120376	2.03606	2.36846	0.828417	1.04551	0.486826	0.829583	5.80498
Gohir.A01G213200	Gohir.D01G204200	4.91549	4.37084	2.78391	1.76292	1.23377	0.688308	4.22114	3.30594	3.80471	2.10984	1.55615	1.15531	3.74941	3.89056	1.92586	11.3565	6.81822	2.80722	3.27823	1.38861	0.915567	4.26454	3.39357	2.79371	1.89751	1.36401	1.18175	0.490997	2.83027	4.18825	3.83033	2.31633	1.50599	1.19373	4.53923	4.9118	0.695578	4.39516	2.07174	0.842642	0.712038	0.333407	0.524218	2.71793
Gohir.A01G213400	Gohir.D01G202100	11.3991	3.42113	7.18629	7.64206	6.86838	0.133559	17.3729	3.32027	6.19881	4.93644	2.99285	0.141748	10.8379	4.88561	0.0316939	10.1581	7.68502	3.77984	2.60447	1.02288	0.241389	12.7463	14.4862	6.67653	0.956723	1.21738	1.27783	0.262109	16.5328	7.42528	1.28972	1.27691	0.548585	0.122502	19.841	8.24308	0.0660986	11.6359	7.85774	0.882201	2.02476	0.64046	0.673945	21.9387
Gohir.A01G213500	Gohir.D01G202200	24.1455	36.4312	20.6037	27.5715	30.5401	28.5742	18.363	30.4913	18.1683	20.3308	22.6838	26.8002	29.3574	27.2784	31.6801	28.7173	32.9542	49.7287	59.2879	66.0121	31.8906	20.1674	29.6113	42.5579	25.4692	29.8238	29.6545	20.9472	20.5527	34.5732	17.9417	19.0144	17.0543	14.671	53.1987	28.3909	33.0995	60.5315	43.4234	58.2112	69.1678	62.225	34.9745	41.9154
Gohir.A01G213600	Gohir.D01G202300	4.29979	3.98756	8.61116	4.62263	3.25244	1.06704	6.03391	3.55785	8.49864	7.00489	3.93226	0.783011	4.123	3.88123	4.23426	2.30075	4.89173	4.33877	3.44488	1.77089	2.45477	4.7673	5.33764	4.65044	4.40523	2.5318	1.9182	1.1987	5.1094	3.42917	4.18877	3.17675	1.91429	0.675747	4.53673	2.97469	5.68118	4.80929	6.19167	5.15514	3.93856	2.69383	3.4714	5.58051
Gohir.A01G214100	Gohir.D01G201000	33.82	59.7361	42.8932	31.3033	18.4166	11.5399	25.7542	38.3401	26.1869	26.667	18.5573	6.99467	64.2039	83.2545	53.0981	13.2828	13.3076	12.4905	7.9088	4.39707	3.7652	46.1078	15.6023	33.8138	24.3393	15.5588	9.58273	8.19768	12.5303	27.7968	8.73795	5.76188	3.84195	2.84405	21.995	31.5635	16.5397	31.4828	25.0399	21.7913	11.9911	7.09038	7.48005	15.7973
Gohir.A01G214500	Gohir.D01G203000	1.95779	1.55176	1.55509	1.4643	1.469	1.43191	2.57234	1.02084	1.11563	1.14557	1.25653	1.06505	1.80735	1.64579	2.31356	2.46618	2.78265	0.907327	1.15718	0.875369	1.17622	1.87005	2.60506	2.22162	1.62232	1.61151	1.47627	1.48454	3.2776	1.39477	1.32597	1.41676	1.37748	1.27884	2.76912	0.897975	4.06721	2.28718	3.76711	1.21565	1.24696	1.16392	1.28281	1.96888
Gohir.A01G214600	Gohir.D01G203100	17.7614	19.7979	6.36905	7.53984	7.91835	5.63615	17.0159	12.8426	6.99959	6.6874	6.36433	4.70912	11.2422	20.7648	13.6299	17.0889	32.3966	11.9233	12.6854	11.8162	10.004	19.8113	18.0163	25.4518	5.08728	5.47514	5.16942	3.09049	15.2391	18.066	5.80518	5.06749	4.71251	2.37362	18.496	38.1842	10.3431	18.5619	28.0161	10.7429	7.55209	5.26452	4.32908	18.4006
Gohir.A01G215200	Gohir.D01G203900	50.1939	4.32315	17.551	9.04462	5.26724	0.679509	34.0322	1.57935	61.0268	90.5348	31.5296	1.92715	4.29463	0.809504	0.273356	5.89014	1.48367	11.4374	10.4022	1.54628	6.51278	47.7744	18.8061	2.35512	13.0991	18.0103	11.4213	0.140897	8.5983	0.619201	2.05864	3.76571	1.09104	0.0398683	2.55988	0.787169	0.0233282	1.04489	0.606098	0.461738	1.17406	0.0891074	0.257857	12.2859
Gohir.A01G215700	Gohir.D01G204500	5.35442	5.67003	9.53677	6.68471	5.5972	3.4759	4.03856	2.69705	9.31004	8.36586	6.77159	2.94493	2.83874	1.46408	4.05967	3.69803	7.92546	10.1775	5.87824	2.52682	3.11032	2.41975	6.09058	8.01745	11.2781	8.90671	7.72967	3.82151	7.22295	6.26412	14.528	13.2504	11.386	5.25227	4.53624	2.79066	3.8101	7.30806	11.6117	11.663	8.13998	3.3607	3.87344	5.03504
Gohir.A01G216200	Gohir.D01G205000	67.2552	108.344	128.203	115.933	99.5772	76.4016	58.4575	103.72	118.129	110.557	111.135	56.8174	97.8545	83.1288	65.4396	81.712	102.922	247.63	200.606	174.338	169.264	74.7578	42.6125	57.222	64.381	59.4289	55.5397	47.7642	50.1195	66.2565	47.1664	47.6446	46.8553	31.3424	55.537	18.5269	35.6363	20.6922	49.662	89.1636	86.0045	82.0544	72.4694	59.4451
Gohir.A01G216300	Gohir.D01G205100	106.58	49.9343	100.75	117.422	131.347	126.128	77.1824	29.1717	102.741	129.968	129.081	138.453	45.0345	1.09504	138.916	38.7222	60.157	80.8427	173.545	217.014	164.759	44.1968	99.6548	64.6968	102.564	127.149	145.478	122.137	73.9208	42.7298	98.8946	131.456	139.47	145.864	61.2486	6.55568	188.736	48.4209	66.7447	82.9714	133.059	161.707	120.93	54.5317
Gohir.A01G216400	Gohir.D01G205200	12.7962	9.41635	90.0391	84.0253	66.9567	3.4025	16.4025	2.54192	55.7721	39.0771	24.2779	1.75197	3.76768	1.64439	5.24737	7.97031	4.24701	56.3421	49.9834	7.12364	0.171384	15.0904	8.66681	3.59531	25.386	62.2192	73.6122	17.6371	7.55943	3.16705	11.207	29.8996	54.7928	11.4155	3.79128	9.43467	15.7432	4.22801	5.42072	18.6785	61.0736	43.9366	3.32808	9.44117
Gohir.A01G216800	Gohir.D01G205600	1.88081	2.32483	1.1597	1.01922	0.689262	0.376217	3.53655	2.62753	1.73471	1.38933	0.856669	0.546895	3.44645	3.50814	4.65662	1.95046	1.36031	0.241944	0.489546	0.28272	0.25172	1.8557	2.54417	3.053	1.65626	1.53994	1.31438	1.69884	1.94721	1.43241	1.08151	1.10416	0.775361	0.746556	4.23986	1.77978	3.89999	3.3773	3.65991	1.81466	2.63373	1.6069	1.9522	1.87868
Gohir.A01G217000	Gohir.D01G205700	1.37767	3.05672	0.258356	0.217916	0.198603	0.123082	1.05519	2.83026	0.144167	0.0921641	0.0912161	0.160338	4.51372	6.74635	0.241313	5.49652	3.12589	0.185221	0.382973	0.318355	0.059842	3.27907	0.829746	1.45144	0.0796977	0.169782	0.283956	0.138901	1.51296	0.669869	0.21331	0.170383	0.546035	8.87557	1.60531	0.658697	0.398093	2.09416	4.35143	0.224885	0.895245	1.25936	1.02127	0.832751
Gohir.A01G217200	Gohir.D01G205900	1.33026	3.33837	2.1611	1.32369	0.957164	0.0903254	0.919955	0.461615	1.58868	1.06051	0.695176	0.202551	0.807265	0.661444	0.428979	0.437229	2.57322	1.44889	1.16758	0.345484	0.175323	0.47237	1.45675	2.81546	1.03036	0.871948	0.797501	0.508271	1.36946	1.0457	1.22164	0.859638	0.887856	0.393935	0.819312	0.594214	0.47004	0.59062	3.61053	1.29707	0.759173	0.431483	0.59985	0.603279
Gohir.A01G217300	Gohir.D01G206000	3.22576	8.48593	1.41366	0.981754	0.935627	0.810243	0.949998	2.30587	0.201303	0.17748	0.114686	0.141549	9.99808	8.51193	13.2137	10.3954	11.3663	4.80376	3.33945	2.72967	2.63386	7.93297	5.09913	10.3114	2.32593	3.04989	2.77339	1.97144	6.74343	6.7167	2.5235	3.00292	2.13579	2.30071	8.67488	5.13899	7.36105	9.75699	10.4743	4.19242	3.30851	3.01362	3.35798	5.7025
Gohir.A01G217400	Gohir.D01G206100	7.50468	2.26224	0.0383165	0.0231579	0.0121867	0.0388567	14.3174	1.45907	0.250957	0.123797	0.0198718	0.0148346	1.90034	11.79	5.89386	21.7355	2.52264	0.46827	0.916285	0.205419	0	9.54568	1.22693	3.13414	0	0.0337914	0.0547288	0.031737	23.7965	1.07385	0	0.00968172	0	0	2.03059	12.22	0.19863	16.1932	3.33383	0.130244	0.0804074	0.10129	0.131237	6.3278
Gohir.A01G217500	Gohir.D01G206200	8.91575	17.1162	9.27411	9.35117	12.5685	30.1364	5.12531	15.4739	6.59776	5.68823	8.13748	13.144	4.09836	23.3838	31.9348	10.8688	30.3498	22.0645	17.2771	38.1954	28.7842	19.0605	6.03426	15.7408	12.4543	12.6046	13.7159	21.2262	7.31224	20.0022	11.3272	11.1941	13.5475	24.4097	5.71682	14.4199	20.9408	7.74872	24.3306	18.9403	14.9103	36.9639	35.0813	10.2014
Gohir.A01G217600	Gohir.D01G206500	0.177967	0.0229226	0.0176597	0	0	0	0	0.0375875	0	0	0	0	0	0	0	0.0193263	0.00462008	0	0	0	0	0	0	0	0	0	0	0	0.083205	0	0	0	0	0	0	0	0	0	0.00942517	0	0	0	0	0
Gohir.A01G217700	Gohir.D01G206600	0.760227	1.9677	1.26752	0.728435	0.980566	1.337	1.78493	0.503264	1.28169	0.539962	1.02494	0.737377	0.49433	1.74685	8.99037	0.617854	2.2618	2.93856	0.722581	0.746764	0.752104	0.851732	0.60617	1.16088	1.91984	1.06496	1.27898	0.880613	1.52338	1.29102	3.20346	2.13342	2.7926	0.364367	0.665368	0.499919	8.56575	0.925742	3.01731	2.40411	1.97365	1.55293	1.84015	1.01482
Gohir.A01G218100	Gohir.D01G207000	7.91591	1.30016	1.93885	1.23022	1.10703	1.52176	6.30772	1.20818	2.17771	1.39912	0.945115	0.892381	1.22925	1.00204	1.95646	3.17608	3.28609	3.33469	2.69288	2.29478	2.93538	2.72756	6.20237	1.34189	2.29519	2.03866	1.62317	0.814086	6.24854	1.46591	3.01673	2.07516	1.64373	1.10536	1.68218	1.62684	1.36337	2.12782	3.26953	1.98697	1.83367	1.58624	1.33879	2.62815
Gohir.A01G218600	Gohir.D01G207400	4.70996	2.565	1.91769	1.75162	2.37205	1.30066	5.13261	4.64315	3.36065	2.05805	2.4748	1.1156	14.0089	17.2407	4.39526	0.579271	10.6069	2.7452	2.41753	0.870882	0.604936	3.43937	5.2628	3.89398	2.04035	2.16899	2.90784	1.79581	13.5954	18.6984	6.67488	6.09999	5.57572	3.39608	37.3895	38.6086	6.65157	139.767	42.8154	21.1973	16.988	16.9671	17.351	14.2381
Gohir.A01G218800	Gohir.D01G207800	30.3425	32.1851	25.0532	20.755	21.0725	32.0989	30.0822	19.6441	19.9349	23.4305	21.9825	32.773	27.6241	28.5997	91.9648	12.1311	30.8461	14.1438	13.7346	17.6817	23.2383	18.6978	32.1655	27.9215	39.5412	25.5232	21.4217	19.4636	22.326	13.4428	28.63	28.418	21.7628	26.8599	20.8707	13.4089	35.2693	14.2446	24.7735	20.2546	15.9205	13.8136	17.3641	8.26475
Gohir.A01G218900	Gohir.D01G207900	1.22653	0.368316	0.00964078	0.0079006	0	0	1.18721	0.0962452	0	0.0084706	0	0	1.4383	0.188719	0.167118	2.99493	0.145169	0	0.164719	0.0173901	0.157296	3.90326	0.155446	0.0834575	0	0	0.0290441	0	0.573406	0	0.0207827	0.0214602	0.0315297	0	0.937363	0.191677	0	0.38	0.106595	0.100166	0.110382	0.147207	0	2.72482
Gohir.A01G219200	Gohir.D01G208300	0.545524	0.891572	0	0.0429482	0.369045	1.1653	0.0626835	0.0412202	0	0.0162217	0.0213266	0.0704775	0.191958	0.078082	0	0.0978933	2.57382	0.136481	0.0367877	0.44729	2.54654	0.0729767	1.09516	1.9244	0.318016	0.342539	0.385511	0.824339	0.495545	0.61801	0.28302	0.0234079	0.236974	0.0868386	0.580774	1.24012	0.10329	0.608065	5.05527	0.786581	0.496316	0.454495	0.0699163	0.799016
Gohir.A01G219300	Gohir.D01G208400	2.37822	2.33027	3.68248	4.19469	5.01331	10.0243	5.61492	2.3587	2.71265	4.69496	3.8706	4.60354	4.97888	4.78677	4.86857	4.08886	9.05015	2.68939	2.7104	9.57556	9.24487	3.46231	2.14762	2.32177	1.4576	3.15363	5.58924	3.8147	4.13937	0.922891	1.17706	3.57796	4.46478	1.15673	5.22865	3.40599	3.39294	10.7109	5.46142	1.66551	1.64905	4.40586	5.00899	2.98935
Gohir.A01G221000	Gohir.D01G209900	11.3643	10.6324	15.7242	15.2	17.0001	13.0144	12.154	7.81234	15.2032	15.0954	15.8851	9.98486	4.5541	3.06488	8.88164	13.3123	13.1331	14.009	14.0216	14.6013	21.6419	10.2967	19.9437	21.9109	23.8437	22.777	22.6931	15.501	12.6177	10.7008	22.0433	25.2063	22.7549	13.3108	19.2992	4.45213	21.0903	15.4402	19.9727	20.0476	18.51	17.5927	22.9325	11.7864
Gohir.A01G221200	Gohir.D01G210100	2.49441	3.25293	0.120901	0.479084	0.229554	0.176679	4.17439	3.46946	0.118386	0.0663591	0.0642444	0.0290822	3.45223	8.44391	17.6125	12.5104	0.927506	0.516266	0.294393	0.130284	0.367113	8.9135	3.19003	3.66248	0.142115	0.303074	0.207414	0.0727225	3.27528	2.59573	0.198657	0.0914925	0.0557525	0.077466	6.23002	1.38999	7.95552	7.41771	1.34626	0.829916	0.652761	0.263949	0.62217	5.06968
Gohir.A01G221300	Gohir.D01G210200	0.544734	0.294712	0	0	0	0	3.71635	0.0640162	0	0	0	0	0.164522	0.0213845	0	4.87464	0.870595	0	0	0	0	5.63641	0.586454	1.37434	0	0	0	0	6.06036	2.36191	0	0	0	0	3.26302	0.0389337	0	20.6375	3.1116	0.271887	0	0	0	15.386
Gohir.A01G221400	Gohir.D01G210400	12.1374	17.2812	2.75146	1.67795	1.0967	0.484754	13.7084	9.94418	4.16066	1.41769	0.775627	0.397214	12.0023	0.641519	3.55283	11.4789	23.6325	10.236	6.82448	3.25235	3.62846	5.02122	9.87859	14.5408	3.51615	1.30612	1.09026	0.491373	14.7902	9.0927	2.33231	0.827228	0.556395	0.25109	7.10592	5.99488	2.56466	12.418	18.9837	8.25836	5.33273	2.28341	2.79424	3.32856
Gohir.A01G221600	Gohir.D01G210600	97.403	1.57221	0.0634743	0.204037	0.226749	94.2256	29.6192	1.25828	0.175834	1.10017	0.102276	238.257	16.2725	2.59512	116.233	42.0118	1.31217	0.967143	2.69401	45.045	85.0497	30.3002	45.3972	1.56916	0.0352683	0.0890526	0.160135	106.825	11.9506	0.793624	0.0138965	0.201803	0.106638	40.2914	11.0938	2.56715	124.459	14.4704	3.43921	1.66157	1.17992	14.8515	36.3078	10.0965
Gohir.A01G221800	Gohir.D01G211400	5.01723	7.95292	6.0756	4.77123	4.22792	4.20196	8.38732	7.11858	6.56041	7.0775	4.18725	4.94939	5.83974	2.32232	5.47249	8.08274	19.9045	6.89099	4.7466	4.5898	5.93646	7.63502	6.84658	10.916	8.9044	7.08928	6.39971	7.19407	10.1054	12.5374	9.51989	11.0575	6.97699	6.9491	8.75818	5.35883	8.41536	7.74919	14.2932	5.74385	5.44072	4.87595	5.7703	7.64637
Gohir.A01G222300	Gohir.D01G211800	1.39368	1.45203	3.33095	3.05711	3.37406	2.22682	1.5585	2.06773	4.72601	4.27735	4.09648	2.9762	2.30241	2.36756	1.96471	1.67355	1.69611	0.452238	0.360991	0.33373	0.339672	1.33827	2.1183	2.52907	3.64318	3.2613	3.71156	3.4791	0.648767	0.110469	1.28422	0.800726	0.882799	0.844823	2.80748	2.21607	3.03346	2.86284	4.17707	1.3394	1.31439	1.25926	1.9411	1.94155
Gohir.A01G222600	Gohir.D01G212100	3.80182	30.3937	189.907	101.556	60.2712	11.6999	1.84168	1.59474	61.2712	43.677	36.2529	8.89359	1.26385	1.02195	2.7692	0.864507	11.8147	60.557	41.305	24.4786	13.2318	0.890044	2.17478	19.2169	93.8115	63.1811	33.0208	16.1928	1.87044	1.90467	25.8725	23.07	18.4053	9.74341	1.49924	1.2019	2.81577	1.29049	19.8943	68.7698	36.3027	18.3573	27.1855	1.34947
Gohir.A01G223100	Gohir.D01G212400	8.53295	3.81004	1.51441	1.74789	1.47765	1.03352	12.6978	3.89782	1.50176	1.43728	1.05257	1.2004	10.1638	7.76673	18.3656	13.2091	3.26091	1.68012	1.58935	1.40376	1.18705	8.41381	6.7379	2.36148	0.67732	0.853608	0.838783	0.940615	8.94031	3.86924	0.727725	0.886325	0.731765	1.18396	4.59321	3.43785	6.26023	7.93436	2.52327	0.944736	0.846564	0.72433	1.2121	5.35277
Gohir.A01G223200	Gohir.D01G212500	17.8994	5.194	2.4582	2.28328	2.54702	2.28011	20.0404	5.49142	3.18094	1.96841	1.70799	2.79398	17.3035	16.1482	81.4949	20.9356	6.30826	2.50209	1.58698	1.16274	0.873527	9.91787	18.7556	3.80463	1.18417	1.08643	1.08295	1.05253	21.1881	3.86818	1.53354	0.976934	0.730262	1.11225	15.9058	8.93602	17.2566	18.5628	5.87786	1.52586	1.17474	1.07223	0.471263	5.40998
Gohir.A01G223600	Gohir.D01G212800	0	0	0	0	7.42555	0	0	0	23.2032	0	0	0	0	0	0	0	0	0	0	0	0	0	0	0	76.7927	140.767	46.8665	0	0	0	90.6983	60.9436	16.563	0	0	0	0	10.9212	14.1722	25.4385	21.605	15	17.943	0
Gohir.A01G224100	Gohir.D01G213200	5.53751	0.884448	0.150106	0.774361	1.55152	0.181388	5.32362	2.12554	0.565067	0.12079	0.150112	0.406682	11.3205	1.34278	9.51143	28.7607	0.865194	0.842623	0.924071	0.51548	0.698369	10.7492	7.01997	1.81788	0.478297	0.646437	1.52341	0.280426	9.25426	1.82046	0.977901	0.334868	0.283784	0.527086	13.6319	3.60761	7.02372	22.1023	0.719782	1.81181	0.944726	0.198061	0.224407	4.24726
Gohir.A01G224200	Gohir.D01G213500	26.5364	9.0832	0.710986	0.127026	0.100131	0.105211	36.2718	100.514	0.110101	5.20088	0.131869	0.282895	41.0338	42.0628	0.200032	15.0075	4.97694	6.92386	0.382219	1.42527	0.459188	20.4784	10.982	7.69304	0.457281	0.0406061	0.0057827	0.0903852	23.3222	128.656	0.100282	3.94516	0.0425755	0.145392	21.6223	31.3586	0.0214785	5.19927	3.21102	1.56622	0.093785	0.326928	0.0818605	17.6452
Gohir.A01G224700	Gohir.D01G214300	16.0823	11.6097	17.2225	12.5067	8.3442	2.75492	11.3308	19.5665	16.1252	16.1068	10.4646	1.78729	15.3774	12.8458	4.48846	20.7567	22.5715	10.8223	9.04059	6.42002	3.87597	29.7672	13.0984	13.1908	17.6705	15.0325	11.2398	7.23679	11.0882	21.1367	18.7911	21.1917	13.1275	5.76958	8.62147	12.4214	6.73877	7.79053	11.7299	8.95229	7.30026	4.57187	5.37789	16.9499
Gohir.A01G224900	Gohir.D01G214500	6.40651	9.77402	9.87966	7.24143	6.02736	4.21397	7.74304	13.885	10.5756	8.76599	6.73927	4.26088	10.494	12.9432	7.3314	9.18512	10.1785	14.8625	10.4854	6.81495	9.01503	8.60968	6.98126	9.63479	16.4442	12.5789	10.7063	4.97964	8.61439	13.916	17.9428	16.9569	13.5818	5.96372	6.43546	14.9448	5.73143	13.6556	10.7069	18.5906	15.7693	9.59158	10.121	11.0772
Gohir.A01G225000	Gohir.D01G214600	12.137	8.39067	7.33368	4.73678	3.69965	2.77038	7.21878	8.58663	6.35778	5.42011	3.42171	2.59302	5.78073	7.27633	5.26698	5.96306	9.15388	9.53443	8.10531	4.84559	3.36153	5.76549	14.3535	5.6072	6.20945	3.94128	3.28593	1.73626	4.53025	5.56442	7.7217	5.38101	3.78747	1.44962	3.00031	0.915614	3.01718	3.78037	5.8866	4.82541	5.15123	2.13985	1.86828	1.58723
Gohir.A01G225100	Gohir.D01G214700	2.21058	4.56947	1.66768	1.58485	1.08278	0.649621	3.66446	2.99884	1.58769	1.35638	1.01323	0.584957	3.30208	3.38061	4.84173	3.64963	6.24124	1.75088	1.35082	1.15043	1.23535	3.37395	2.50843	3.96682	0.74562	0.59401	0.539419	0.644021	4.55023	2.35575	1.44933	0.787195	0.455577	0.577745	2.37845	1.18551	4.00394	3.98258	5.30138	1.8031	1.02381	0.845272	0.952939	4.33532
Gohir.A01G225200	Gohir.D01G214800	5.00537	1.77613	0.372676	0.436588	0.313448	0.0485136	4.73998	1.58274	0.251915	0.0705052	0.0695724	0.0272759	4.3593	2.86033	1.29995	3.04536	1.41516	1.53697	0.804202	0.181188	0.577144	2.80687	7.16783	2.53701	1.04346	0.646517	0.315535	0.134078	5.56997	3.81545	0.893409	0.404202	0.215799	0.0587411	6.9856	2.91668	0.232059	1.60707	1.03807	1.54413	0.863282	0.0544364	0.102249	3.91373
Gohir.A01G225600	Gohir.D01G215300	0.137228	4.83755	0	0.00609138	0.067771	0.294336	0	0	0	0	0.00349312	0.0188149	0	0	0	0	34.6945	0.0184747	1.58919	15.3705	2.03642	0	0.00576135	0.0449765	0	0	0.00268969	0	0	0	0	0	0.00757018	0	0	0	0.0079162	0	30.0791	0	1.76333	13.3016	1.29381	0
Gohir.A01G225700	Gohir.D01G215400	6.07173	23.0312	7.52465	6.34334	2.69664	0.67232	4.22767	28.2847	7.55517	6.469	2.24104	0.36273	4.91033	32.4876	2.43074	7.95037	14.7126	11.8335	9.09447	3.77244	6.88743	4.51146	7.83745	82.2202	16.925	22.4186	21.1749	2.83748	6.24227	77.4016	18.052	21.8718	17.2976	0.986767	4.47622	47.4677	27.9463	10.5623	56.5157	55.061	46.2728	18.952	23.1578	8.42323
Gohir.A01G225800	Gohir.D01G215500	9.11995	3.7136	1.00892	1.25501	1.01709	1.23914	13.9953	5.56843	1.41792	1.05631	0.976406	2.56756	6.3303	8.0461	5.14899	7.70649	4.81126	1.49621	1.58618	0.943597	2.17471	6.12325	14.727	6.99574	3.65185	3.36065	3.00468	2.60162	11.0388	6.64403	2.86955	2.96276	3.12731	1.84376	6.43962	14.7686	5.36508	18.5842	6.53993	4.19452	2.97207	1.79141	1.84857	4.10682
Gohir.A01G226100	Gohir.D01G215800	62.1323	62.3942	58.515	53.3118	55.6395	53.8382	45.3154	38.6881	69.1628	61.9348	71.7732	61.5387	38.8283	39.1037	76.9406	47.1522	79.0449	96.8838	73.3774	71.0357	85.8159	59.0856	57.229	69.9484	76.5338	56.8278	49.5487	38.5354	54.2445	79.8797	79.3948	59.404	60.1377	49.3382	59.5426	129.442	78.4512	122.124	104.663	228.837	103.926	70.8493	84.3255	81.3106
Gohir.A01G226300	Gohir.D01G215900	40.5694	3.91648	0.177572	0.270731	0.229983	0.86018	23.2235	6.47082	0.0815955	0.0526333	0.0361984	0.0344282	34.7351	18.0601	1.91167	16.8113	3.89416	0.425788	0.889082	0.390443	0.232715	20.6715	28.5027	2.26574	0.111089	0.223571	0.209151	0.433169	23.3451	9.25818	0.083151	0.0683569	0.0452339	0.0612307	25.1587	12.8151	0.928514	13.4077	3.16863	0.0793558	0.381141	0.108262	0.124523	18.0874
Gohir.A01G226400	Gohir.D01G216000	66.9871	20.122	6.78055	4.53226	5.02622	6.00242	26.1763	21.438	0	1.20824	0	0.0212499	39.8623	96.7042	11.0083	90.9036	17.6749	16.7897	14.0875	7.36194	4.4179	97.8757	73.7599	19.4384	6.85607	4.92733	4.7754	4.75951	67.347	28.7293	6.59924	5.1675	4.3519	3.89062	23.2948	64.6558	8.23272	159.42	30.0743	24.9927	15.1244	9.10067	7.32644	83.0567
Gohir.A01G226800	Gohir.D01G216600	0.243999	0.0294617	0	0	0	0	0.655119	0.106364	0	0	0.00367543	0	0.397687	0.563087	1.44609	2.43984	0.243664	0	0.0313132	0	0	0.54895	0.168435	0.0136106	0	0	0	0.0118643	1.03062	0	0	0	0	0	0.0652472	0.071638	0.568238	0.741184	0.00564899	0	0	0	0	0.765016
Gohir.A01G226900	Gohir.D01G216700	9.31931	10.6565	27.5393	23.6717	19.4727	10.9559	7.05506	6.21455	31.6926	29.2692	24.9279	16.2775	3.50718	1.17625	4.40685	3.17237	11.2559	10.1128	17.9589	12.3385	9.59006	3.05289	6.52896	7.81113	8.67249	6.48508	5.96346	2.08789	3.80565	6.43766	9.28728	8.93945	7.8057	4.08056	8.48679	8.14118	2.1745	5.36269	10.3144	8.29668	7.50797	4.93322	5.29613	4.30563
Gohir.A01G227000	Gohir.D01G216800	0.0339485	0.0117262	0.0139137	0	0.0119221	0.00843774	0.547161	0.0170806	0	0.00468038	0	0	3.31763	0.024484	0	18.2222	0.12125	0.643302	0.0240389	0.0606268	0.0287796	2.21873	0.0592402	0.260432	0.00915098	0	0	0	3.0322	0.671161	0	0.0102237	0	0	2.7197	2.24274	0	9.6068	0.153422	0.0514375	0.0412193	0.0164973	0	1.63045
Gohir.A01G227400	Gohir.D01G217200	3.13591	6.56627	14.0394	14.4281	13.7913	10.9694	5.72062	5.25946	16.1117	19.5605	17.1854	11.939	4.94778	2.77176	7.34283	5.06374	7.87334	17.0134	18.0753	12.0419	18.6713	6.02022	3.56551	7.33361	26.7045	25.4643	24.3003	12.5402	5.54307	6.11643	16.8232	17.7679	13.8683	10.3934	2.54084	0.315184	3.66374	3.06076	4.62915	9.27053	8.14321	5.96135	11.4487	2.65685
Gohir.A01G227600	Gohir.D01G217400	2.80064	1.19713	0.269379	0.165204	0.131341	0.290284	0.914999	1.33534	0.562506	0.360329	0.263224	0.228082	1.4537	1.54371	0.541238	1.78771	2.66269	1.21307	0.722759	0.56545	0.137162	1.19342	2.56702	0.694053	0.297299	0.272765	0.275083	0.111581	0.905209	0.822511	0.198847	0.0431424	0.0550053	0.0249173	1.13286	0.793052	0.100096	0.314816	1.30879	0.29707	0.158517	0.08095	0.174419	0.380416
Gohir.A01G227800	Gohir.D01G217600	1506.31	111.594	0.995318	1.3851	0.770744	1.76696	1187.91	89.1778	0.484463	0.627469	0.13514	0.381916	190.432	72.4502	4.34319	229.544	43.0297	5.30238	1.99302	2.46987	2.09201	356.448	1311.25	161.395	1.48871	2.84088	2.06366	3.50681	1237.2	117.437	2.02135	2.08028	0.705762	1.13874	186.906	151.774	5.24961	251.147	49.1205	6.0739	3.02462	3.65858	3.04564	397.198
Gohir.A01G227900	Gohir.D01G217700	1.98457	1.6562	2.5165	1.93119	1.2208	0.582161	1.67989	1.30497	2.20951	1.56025	1.14871	0.257735	3.85093	0.888304	0.552049	2.08562	2.71403	1.95676	1.35707	0.986944	0.813701	0.814454	3.11581	3.95579	7.11399	3.9339	2.0153	0.633382	3.15638	2.95767	7.91405	4.76095	3.26903	0.374136	5.36596	2.40697	0.788168	2.51552	2.47244	2.76615	2.04115	0.926969	1.11773	1.7475
Gohir.A01G228600	Gohir.D01G218500	3.21908	1.2202	0.0764616	0.20315	0.198576	0.05324	4.46997	0.775025	0.276357	0.0688519	0.123569	0.0185654	12.9248	1.11725	2.71244	4.62696	1.20492	1.08684	0.639908	0.48747	0.0533124	3.32582	1.58208	0.731424	0.0597074	0.0781049	0.0888765	0	1.30991	0.277512	0.0323658	0.00973462	0.0168577	0.0110139	11.6949	0.0230687	0.132753	2.74042	0.708795	0.906641	0.363824	0.279902	0.177905	1.12692
Gohir.A01G228800	Gohir.D01G218700	2.15785	0.0555628	0	0	0	0.00509844	4.84622	0.197829	0	0.00542574	0.00419967	0.0166486	0.376595	0.223647	0.377256	0.498742	0.140385	0.0475363	0	0.0282456	0.0359603	0.266761	2.26805	0.0813582	0	0.0098537	0	0.00511252	3.82978	0.107341	0	0	0	0.00835497	0.0956846	0.0392125	0.107403	0.683084	0.124813	0.0543859	0.0722897	0.052098	0.0183595	0.403394
Gohir.A01G228900	Gohir.D01G218800	4.8238	2.99958	4.14243	4.38535	5.36206	6.13128	6.54573	3.574	6.55417	5.40576	6.20832	7.94842	4.3059	8.73791	5.4157	4.30119	4.88895	4.01326	4.79977	5.2606	4.79418	4.31853	3.69856	3.63516	6.41237	5.7652	5.61823	4.39665	4.63377	3.56364	7.64568	6.85184	6.04496	4.63666	2.98735	3.7595	1.57827	2.36177	5.68912	4.53184	7.90978	4.60965	3.18637	3.0785
Gohir.A01G229100	Gohir.D01G219000	1.5106	3.75213	0.946383	1.13066	0.947506	0.232561	1.07598	1.39347	1.16278	1.10218	1.29844	0.301093	2.33809	2.60435	0.678881	1.64541	4.42154	2.1381	1.36247	0.885895	0.689155	1.54998	0.811698	3.7425	0.483315	0.658077	0.431178	0.130599	1.06968	1.80138	0.988674	0.663337	0.73844	0.223211	2.10607	1.54149	0.369021	0.651316	2.71183	1.11708	0.161021	0.318663	0.29432	1.48961
Gohir.A01G229200	Gohir.D01G219100	1.17305	2.41178	0.550385	0.77266	0.814377	0.416454	1.07288	2.83983	1.46426	1.07557	1.02673	0.204472	2.14589	5.08617	0.603025	3.42183	3.1709	1.0754	1.23348	0.889176	0.905954	2.14866	1.88229	2.98544	0.566664	0.953052	1.06087	0.458761	1.99165	2.66328	0.651148	0.497284	0.293638	0.0519422	2.32002	6.11708	0.547881	5.22155	3.97966	1.32008	1.1712	0.602388	0.863701	2.23598
Gohir.A01G229800	Gohir.D01G219700	12.2578	6.6589	10.0415	10.8149	14.6978	18.1189	6.74003	4.709	9.80423	8.58087	9.32503	19.0357	5.44279	0.496487	8.94838	3.75633	10.1653	7.4781	8.45417	8.11841	12.1621	3.59242	9.84694	6.96491	11.5954	12.1195	15.8115	25.41	8.23295	5.17143	7.81908	8.42031	7.53326	13.9898	5.88021	1.53291	9.34436	2.07424	6.6433	3.98843	4.54032	5.30626	8.37014	2.47703
Gohir.A02G000400	Gohir.D02G000700	9.8846	7.05035	10.9999	10.8342	11.9849	11.4892	9.65505	8.12729	12.4517	11.5369	13.4347	11.4395	7.89122	9.04955	16.382	5.27752	10.5302	6.45591	9.06718	8.90594	7.82084	5.17522	9.23831	6.37494	13.9635	13.484	12.7679	10.8546	4.79206	4.61552	8.56492	7.77657	8.01899	5.18545	8.07596	2.57539	10.0341	4.27226	9.75249	6.69689	9.54899	7.76105	8.02941	6.10214
Gohir.A02G000800	Gohir.D02G001100	8.59623	2.54154	4.55999	2.82699	0.795137	0.0920886	14.4679	2.18781	3.17516	1.09616	0.455632	0.0231824	4.34378	2.41281	0.0319129	9.5245	1.05407	3.94011	1.35369	0.0222898	0	26.2254	3.85929	1.06632	1.43189	1.87465	0.332066	0	8.27035	2.45328	0.53048	0.651807	0.184839	0	1.82079	0.106038	0.298648	4.19954	0.697439	0.408392	0.52363	0.125285	0	3.32862
Gohir.A02G001100	Gohir.D02G001400	0	0.00135926	0.0203774	0.0403068	0.0524413	0	0.00299053	0	0.0460285	0.0296655	0.0299438	0.0156894	0.00359785	0	0	0	0.0304867	0	0	0	0	0	0	0.00932432	0.00477856	0	0	0	0.290355	0	0	0	0	0	0.00388817	0	0.053773	0.0047344	0.0179376	0.0286622	0.0236084	0	0	0.00536663
Gohir.A02G001200	Gohir.D02G001500	6.94321	8.27746	3.20319	2.56716	2.61327	2.90916	6.67377	7.56859	3.11197	3.20135	2.46377	2.80749	6.7467	2.396	13.1693	5.35824	7.53298	4.66433	4.05479	4.82423	5.27183	5.5923	17.324	16.5123	10.0965	10.3101	9.23428	10.7706	8.05294	7.75858	9.20521	10.1171	7.853	7.44005	9.55483	5.0076	28.0352	5.60689	8.30548	10.0394	11.2625	10.1833	8.80778	5.19982
Gohir.A02G001400	Gohir.D02G001700	3.03576	5.75727	4.43755	1.48915	0.887367	0.93004	2.77125	3.34631	4.14831	3.25349	1.32633	1.30106	2.59459	0.213317	0.502495	3.70952	5.98756	3.83623	2.92225	1.70087	1.80565	1.56769	3.15038	6.39769	4.6782	1.78804	0.878587	1.024	3.5115	3.1488	5.09125	3.69004	1.5746	1.40844	3.08097	0.439135	0.521013	3.08289	6.18537	3.88531	3.13874	1.50129	2.20662	1.51669
Gohir.A02G001600	Gohir.D02G001900	26.0794	43.592	55.4326	40.1825	40.9117	44.8267	9.19308	15.9414	45.6539	42.5516	37.0641	27.0539	17.9867	1.26682	22.665	4.93294	32.1815	56.029	43.0542	52.0946	55.1583	7.18116	21.7768	53.3933	40.386	24.9439	21.9586	31.6782	3.56182	4.41513	24.1217	19.9626	18.8186	14.7387	16.0513	1.22844	13.1747	0.792916	14.2135	18.8195	15.219	25.099	26.2688	2.72578
Gohir.A02G001700	Gohir.D02G002000	7.30686	27.0505	13.1191	5.04632	2.58745	0.627329	6.99551	19.2356	14.6826	9.59969	4.81833	0.491534	10.0987	2.97483	6.75048	9.35728	19.7847	21.7668	11.2107	6.69175	6.65502	9.19964	12.6933	25.8363	8.75681	5.44382	3.34144	1.50211	4.69736	13.4045	7.9883	5.73583	3.67962	0.935642	11.1707	1.84522	17.7159	3.53746	5.46193	5.8342	2.94956	2.03235	1.98751	8.16846
Gohir.A02G001800	Gohir.D02G002100	4.94196	5.80536	6.32674	5.14238	4.44092	5.77093	3.34155	3.71421	4.97511	4.47635	3.83758	4.9056	3.42219	2.76196	7.03321	4.23064	8.54314	3.19198	5.0442	4.26077	4.23153	2.83171	3.36014	2.95533	4.23025	3.07581	2.98137	4.84855	1.19583	1.35322	3.56092	3.16832	2.67808	4.27057	1.17406	0.263034	2.11822	1.11077	5.53682	1.36942	4.63997	4.34058	3.91757	0.599635
Gohir.A02G002000	Gohir.D02G002300	0.724416	4.11872	0.207154	0.868494	1.28637	0.212857	1.37336	3.1369	0.993509	0.139407	0.107193	0.150096	1.1434	7.44352	1.68545	1.22959	10.98	1.64845	0.816906	0.245856	0.200679	1.14723	0.772178	4.92457	0.23147	0.652732	0.598216	0.264044	0.961248	1.699	0.693208	0.25255	0.419177	0.215264	1.64973	5.49476	1.94462	0.680993	5.72018	0.890779	0.908651	0.356528	0.113557	0.648713
Gohir.A02G002300	Gohir.D02G002600	3.44549	1.97406	2.04595	1.07069	0.766205	1.36019	2.7425	2.45167	2.25574	1.1647	0.833473	1.00854	2.87599	0.464142	7.87864	1.87078	2.40312	1.75854	1.55962	1.63215	1.23125	2.21549	4.7448	3.15441	4.12885	3.86075	3.59795	3.64865	3.41062	2.86862	3.92083	2.51308	1.92042	1.74534	2.95299	1.3037	3.30634	1.98215	3.68776	2.73722	3.33736	2.32185	2.9064	2.87793
Gohir.A02G002600	Gohir.D02G002900	2.75748	0.540875	0.0926609	0.0916746	0.0893808	0.0643985	4.43698	0.335702	0.0832482	0.104036	0.100674	0.130412	0.442392	0.653368	0.583478	0.711108	0.610308	0.232156	0.156714	0.120516	0.0994674	1.52757	2.58724	0.347738	0	0.00457974	0	0.0111012	5.13231	0.133279	0.0126358	0.00317756	0	0.00883933	0.398428	0.114965	0.0287941	0.937025	0.32422	0.0214473	0	0.0268776	0	2.13595
Gohir.A02G002700	Gohir.D02G003000	4.85775	5.77991	3.18941	3.10907	2.54538	1.00028	7.71474	6.77019	3.46267	2.92762	2.37748	0.870368	4.30306	2.18881	6.79619	6.4269	7.6271	3.61329	3.45986	2.95012	3.20514	5.00975	7.07323	4.69499	2.60702	2.84509	2.33801	1.25506	7.04216	4.95664	2.29413	1.75169	1.35506	0.802321	4.03153	7.64947	4.89778	7.28886	8.35572	2.2665	3.58076	2.75637	1.8927	6.17586
Gohir.A02G002900	Gohir.D02G003300	3.53675	3.67691	5.92711	5.74701	5.3777	3.54967	4.11641	3.6018	7.08062	8.58907	7.23832	6.00915	5.63753	4.31183	5.35006	4.25918	6.9936	2.63236	2.4567	1.81355	2.21855	4.38073	2.61432	3.44332	4.9254	4.48956	4.02485	2.82011	3.20798	2.82133	5.68643	6.5297	5.03468	4.57284	4.77843	2.14532	2.80478	3.10149	5.11404	1.62334	1.39493	1.03954	1.17579	2.60884
Gohir.A02G003000	Gohir.D02G003400	1.79563	0.806452	0.0252562	0.173928	0.201416	0.288031	1.62763	0.327223	0.0178234	0	0.00403917	0.0312446	20.9029	0.442428	0.0378374	4.01172	0.234591	0.0454244	0.325335	0.0575543	0.041301	19.7621	0.217348	0.683542	0.0192362	0.307889	0.669946	8.54191	4.46275	1.46575	0.140214	0.184423	6.85394	27.4087	19.2117	0.673056	0.0663176	8.98498	0.465036	0.199582	0.902226	12.2649	18.3851	6.45195
Gohir.A02G003100	Gohir.D02G003500	16.4647	23.9777	18.0063	18.0217	16.908	22.1958	13.5091	19.5374	21.2626	21.1924	15.441	17.331	14.7502	19.1341	13.0419	31.3937	28.2147	27.3641	24.2677	17.94	18.6432	15.1051	18.7354	28.2774	26.2833	28.0775	25.3702	28.2294	18.8862	32.1459	32.6782	36.7061	29.7525	31.5873	24.9361	42.0383	31.4903	45.2321	42.9117	46.367	42.0961	29.2933	27.9317	27.1513
Gohir.A02G003500	Gohir.D02G003900	1.01058	0.625948	1.00729	0.99103	0.942412	1.04523	1.16152	0.459848	1.44419	1.14296	1.31892	1.45901	1.09004	0.312764	1.06272	1.8665	1.21173	0.991186	1.73767	1.5828	1.45643	0.709592	0.556188	0.250927	0.0786587	0.0663884	0.0555944	0.0117947	0.785645	0.293245	0.0809161	0.0176832	0.0187374	0.0235545	0.455635	0.158194	0.358232	0.435395	0.804578	0.101773	0.985691	0.392758	0.242124	0.267612
Gohir.A02G003700	Gohir.D02G004100	1.53296	0.148228	0	0	0	0	0.187037	0.402697	0	0	0	0	0.70438	0.183745	0.206796	0.522837	0.0457995	0	0	0	0	0.0491634	1.39041	0.250358	0	0	0	0	1.33195	0.65204	0	0	0	0	0.827317	0	0	1.87206	0.131112	0.0230571	0.0303563	0	0	0.764045
Gohir.A02G003800	Gohir.D02G004200	5.35901	6.23543	4.92856	4.04283	3.52083	2.46389	4.56325	5.04742	5.84201	5.239	4.26893	2.64646	5.10423	3.64672	3.46141	5.26302	6.53587	4.66563	3.29813	2.93868	3.44806	5.32933	5.68455	5.34526	6.39094	5.46308	5.49788	4.24906	4.429	4.66744	5.30106	5.2391	4.54213	3.25568	3.92674	3.58662	3.88628	4.22036	7.01338	4.66639	4.56675	3.65559	4.09327	4.98222
Gohir.A02G004000	Gohir.D02G004400	4.19519	3.01204	2.3704	2.38062	2.11111	1.66222	5.27184	2.31601	3.71225	3.88409	2.49598	2.45768	3.24374	0.481662	7.67216	4.35487	4.32159	1.87499	2.02548	2.01646	2.13604	2.9328	5.66594	3.30789	3.90213	4.53319	3.9248	2.68887	8.52863	4.95789	6.65141	8.31627	6.31614	6.65721	4.60071	0.596453	9.88453	9.72312	5.28576	1.94767	4.33413	3.31111	2.38952	5.19397
Gohir.A02G004100	Gohir.D02G004500	3.52979	3.10164	2.34848	2.30895	2.27919	1.95386	5.63658	2.7743	2.64433	3.19648	2.43878	2.19855	3.57086	2.15612	6.32178	5.51571	4.53505	2.02817	1.96037	2.22783	1.97285	4.27766	2.60249	1.9407	1.65057	1.44765	1.4821	1.35361	3.65671	1.44073	1.85515	1.89372	1.50161	1.83553	3.06335	2.09702	5.75728	3.3246	3.34953	1.0868	1.12254	1.47935	1.40466	2.12587
Gohir.A02G004200	Gohir.D02G004600	7.86027	5.44849	1.61873	0.981731	1.27026	1.41981	16.2144	6.29188	0.582016	0.427971	0.272435	2.28367	6.54194	4.28956	0.505078	24.4171	4.58616	2.91807	2.58703	4.08654	6.41111	19.9494	4.11133	3.68354	1.80466	1.02163	1.0261	0.809289	6.28505	1.49042	1.0385	0.721586	1.06634	2.75564	4.29739	0.928093	0.937435	11.815	4.69532	2.49274	2.59011	4.47291	4.25257	7.22616
Gohir.A02G004300	Gohir.D02G004700	6.7943	0.671985	0.0798186	0.132158	0.207026	0.406566	9.46678	0.89511	0.0841455	0.239397	0.0880717	0.264614	3.27088	0.819987	13.5783	4.36056	1.05607	0.286625	0.431599	0.585917	0.556331	2.82858	6.92939	0.907233	0.0657811	0.204689	0.262015	0.510295	8.36639	2.08146	0.168116	0.69826	0.0982642	1.10971	4.95929	2.36711	69.6608	5.71959	3.65414	1.50453	1.00427	1.46307	1.24529	3.94631
Gohir.A02G004400	Gohir.D02G004800	1.52409	0.209098	0.00767974	0.0546241	0.066086	0.598518	1.83073	0.59959	0	0.00376254	0	0	0.450033	0.115388	0.319132	0.0906813	0.627083	0	2.11019	0.875126	0.0071778	0.915318	0.0484652	0.0538861	0	0	0.00187289	0	0.115816	0.161251	0	0.00403242	0	0	0.0469209	0	0.0286577	0.232485	8.30715	0.036797	14.9633	2.1763	0	0.0527052
Gohir.A02G004600	Gohir.D02G004900	22.5874	22.6178	11.9292	7.50542	7.94659	10.5581	34.1005	27.6853	3.01838	2.0883	0.96468	4.00864	40.7379	13.5308	9.13829	31.5268	45.9066	19.3665	22.1853	30.4749	23.7481	56.1968	27.9438	26.0568	28.5822	21.374	20.0181	15.6994	30.7039	30.3432	16.0099	20.0187	12.9554	10.1211	46.4182	20.6515	21.8658	30.917	32.0563	39.3024	31.5763	26.9064	22.3487	48.2168
Gohir.A02G004800	Gohir.D02G005100	71.7496	44.769	39.909	75.9893	88.0751	96.0016	67.0983	30.1728	22.0802	27.4629	33.1522	54.0674	34.6439	90.4509	137.519	80.7759	56.6559	42.8814	55.7441	81.7135	86.6591	71.6159	69.7775	38.1839	26.4977	52.7311	63.9273	84.7711	64.7586	25.7501	19.5944	27.4916	33.4588	62.826	50.665	93.0149	148.966	43.4151	28.7178	19.4015	25.0746	38.8685	38.4616	33.3741
Gohir.A02G005300	Gohir.D02G005800	34.0946	13.9987	0.956943	2.42908	2.39307	1.43935	39.9754	5.86039	0.731293	0.669578	0.684371	0.474876	1.76454	52.0175	293.515	4.41307	11.0909	6.15888	3.25972	3.06843	14.91	6.79603	16.3961	8.98157	0.702878	0.589953	0.376806	1.87292	31.6337	7.49477	0.729509	0.689401	0.155204	0.290168	0.906553	56.1342	530.948	4.67394	10.1777	6.61807	3.17861	2.53186	14.5424	8.62199
Gohir.A02G005500	Gohir.D02G006000	52.5121	25.9875	2.28105	2.06502	2.07148	2.02239	38.5807	23.7176	2.40932	2.21099	1.10466	1.89632	30.3142	40.7873	41.4496	37.6754	22.8793	6.49749	4.84381	6.47863	4.49969	47.3233	31.9162	15.5932	1.12383	1.1597	1.47496	1.31693	33.717	14.5957	1.43321	0.787155	0.436836	0.603655	22.4924	41.5025	61.1388	22.2026	19.9828	7.19592	4.09576	4.09667	3.87241	32.609
Gohir.A02G006800	Gohir.D02G006400	57.3868	123.254	109.668	95.8006	71.5783	30.9467	15.8701	60.2429	137.374	146.897	153.651	73.5538	105.667	78.6359	64.8155	81.6962	67.3835	98.1103	73.661	46.7473	14.0109	52.2424	65.1399	85.9881	54.329	81.48	82.1795	35.1512	21.0105	35.2157	115.557	121.767	103.053	50.8035	113.941	20.2514	89.8441	90.2317	77.7985	76.3787	100.773	70.6657	53.5125	15.9613
Gohir.A02G006900	Gohir.D02G006500	14.3879	14.1877	5.13174	3.28309	2.60633	1.22362	19.3649	13.8367	5.92273	3.91033	2.63851	0.58557	15.4058	3.30492	9.36792	31.8773	14.9986	13.4614	6.52638	5.50585	4.22973	22.3373	26.6886	23.8819	17.1677	14.4578	11.8772	6.22057	23.7907	26.9648	16.2136	10.8407	7.75089	1.6253	18.5373	40.0538	16.5538	77.5582	53.2825	50.8461	38.4858	26.1104	14.1917	20.0497
Gohir.A02G007000	Gohir.D02G006600	4.35282	1.19766	0.57836	0.465561	0.80137	0.963824	3.61248	1.95308	0.548107	0.404615	0.413524	0.777811	1.82097	4.4134	3.51518	4.37798	3.41582	0.810616	3.6055	1.36254	0.925844	4.75055	4.05851	1.7152	0.429185	0.653716	1.11258	1.54956	3.59902	1.83562	0.917913	0.686277	0.787775	0.923811	2.25746	2.33603	3.33885	3.86587	5.89326	0.602443	4.97403	3.23154	3.3862	2.04932
Gohir.A02G007100	Gohir.D02G006700	1.02423	0.0967032	0.0203548	0.0131654	0.0203428	0.0930277	1.90208	0.152786	0.0162402	0.0277371	0.0118672	0.0608721	0.536246	2.04386	42.521	1.80551	0.395406	0.566475	0.184559	0.131548	0.15427	1.55991	1.93841	0.563859	0.128116	0.0213271	0.0986584	0.164323	3.81033	0.586192	0.0141829	0.0520996	0.011131	0.0239047	0.655476	7.62368	24.6938	1.17353	2.34833	0.537147	0.268388	0.35206	0.26074	3.86604
Gohir.A02G007300	Gohir.D02G007100	7.85509	6.17199	3.45699	3.32079	2.95151	8.99852	9.2199	10.4308	2.91408	2.43857	2.01557	7.03349	3.1232	7.3211	10.7973	2.55398	8.79806	3.42375	2.86901	7.51671	24.9003	7.17688	7.60517	5.0287	4.80835	3.17604	2.70761	1.81895	8.68712	6.32656	1.33365	0.606668	0.948922	1.36088	3.47269	7.72548	5.32644	5.56982	6.6039	7.18387	4.97605	2.95483	6.99935	9.24517
Gohir.A02G007500	Gohir.D02G007300	12.6395	35.975	1.20683	2.01814	0.934563	0.452666	13.3683	22.2893	3.50289	2.66714	0.547152	0.425945	22.2681	17.0292	1.94408	15.8547	28.5551	6.62859	4.2134	1.26248	0.640729	20.717	10.4733	34.6838	6.46652	5.39583	2.40645	0.310165	9.1047	17.3466	5.48247	2.58207	0.789325	0.259981	20.3113	7.82474	0.0899304	8.83812	25.9	8.18295	11.0043	4.11183	0.721404	6.20457
Gohir.A02G007800	Gohir.D02G007600	62.0094	54.027	36.284	28.287	23.0129	16.0126	52.7759	56.5699	37.2924	52.2927	32.0983	21.6129	21.8288	3.92634	12.6973	50.936	46.9948	32.7833	31.0939	26.1099	22.813	31.1827	59.4924	44.8394	36.9675	33.7155	27.3601	20.047	58.8062	43.1616	33.4749	49.8725	31.5375	25.2039	23.8871	0.921822	5.92065	52.0279	44.0002	30.9647	27.3159	22.8066	23.3364	31.1261
Gohir.A02G007900	Gohir.D02G007700	0.807474	1.50246	1.22624	1.04028	0.778363	0.49185	0.726444	0.763919	1.16313	1.26592	0.776661	0.422074	0.667641	0.04185	0.535126	0.697696	1.72075	1.0036	0.8926	0.604121	0.77144	0.365544	0.739362	1.06769	0.267124	0.138709	0.102266	0.0950471	0.416123	0.625609	0.238747	0.142789	0.0345017	0.0647537	0.643716	0.0588169	0.301642	0.574871	0.973991	0.455184	0.325477	0.230921	0.208185	0.246975
Gohir.A02G008400	Gohir.D02G008600	54.4721	99.4599	65.7108	51.2554	45.4121	18.7361	45.3407	98.0028	89.8345	89.7817	77.8683	33.3228	37.5201	80.0916	24.01	64.605	99.1482	129.103	143.818	93.0537	32.0185	44.6246	33.1754	46.1589	58.7627	38.1779	30.7898	14.3045	34.8906	39.0747	74.5464	75.4532	56.7189	19.7402	26.9281	27.5828	11.4724	16.5062	57.5121	85.6856	69.0894	47.7502	21.1566	0.657689
Gohir.A02G008600	Gohir.D02G008800	1.67689	1.32207	1.14171	1.36709	1.38072	0.981268	1.83235	1.79336	2.26151	1.596	1.4035	1.03479	2.11289	1.2159	3.1107	3.90344	2.21288	1.58775	2.34698	1.63127	2.03764	2.19535	0.990267	0.813205	2.08685	2.31456	1.25123	0.787363	0.938628	0.684355	0.603401	1.6873	0.629015	0.375622	1.49457	0.758086	0.60792	6.60049	1.7558	1.7747	1.9892	1.64746	1.57632	3.21983
Gohir.A02G009100	Gohir.D02G009300	8.04331	5.72984	14.1799	12.2655	10.2939	13.171	7.31289	3.56736	17.2297	16.7454	16.8335	17.2352	5.28795	3.09564	7.56385	4.06875	6.97453	8.43791	7.42926	7.29151	9.54715	3.21397	10.9888	8.21694	26.412	17.8741	13.443	11.1713	10.4218	4.59195	27.7357	20.2595	16.9072	14.4608	6.62978	5.94775	7.57258	6.09814	8.52703	15.8171	13.6337	9.77954	10.2254	6.05645
Gohir.A02G009400	Gohir.D02G009700	1.20982	0.00494855	0	0	0.0287653	0	2.30387	0.00471788	0	0	0	0	7.94877	0.0132427	0	0	0	0	0	0	0	0.829091	3.2963	0.89648	0.0183152	0.0136246	0.0131578	0	7.48561	2.13173	0.006165	0.00280076	0	0.0075063	15.6376	5.75477	0.196799	9.00785	0.282483	0.136083	0.121852	0.00626735	0	17.5413
Gohir.A02G009700	Gohir.D02G009900	8.25009	5.32906	0.303387	1.82953	4.14641	84.8649	15.6784	8.4511	1.85083	4.98416	6.14226	83.1714	30.1333	2.1695	0.85296	14.7065	21.0625	1.89985	4.2147	18.7018	20.3183	22.863	14.7578	4.34061	0.854272	2.41119	36.8855	296.134	18.3006	4.3219	0.382277	0.67847	3.51795	225.607	32.4876	2.51967	1.28355	26.9791	25.255	0.311402	4.25342	40.9136	111.675	83.9197
Gohir.A02G009800	Gohir.D02G010000	2.51143	1.48809	1.37743	1.22339	1.24875	0.572961	4.33393	1.76794	1.76548	1.50996	1.67034	1.19964	1.40867	0.643372	1.64786	4.0655	2.62436	1.68746	1.13793	1.52671	1.28293	3.08402	2.60911	1.44585	0.977238	0.912904	0.941926	0.531182	3.94768	1.04846	0.88324	0.773155	0.690237	0.525173	1.81838	1.07493	1.02181	3.40013	2.03816	1.28385	0.95721	0.895897	1.34492	2.1611
Gohir.A02G009900	Gohir.D02G010100	1.92764	28.0961	1.32688	2.06592	1.37141	1.66308	2.70926	10.117	5.92052	2.04467	1.63908	8.75563	12.4877	3.75424	0.0497285	7.95218	15.2616	11.2689	4.08434	2.08761	6.7875	11.6115	2.84509	8.86924	0.949348	1.28262	0.857517	0.572687	2.40332	2.59697	1.9781	0.446261	0.303139	0.34109	7.59383	3.11393	0.161164	9.24816	7.94993	9.03047	3.29768	0.985206	1.80122	5.29887
Gohir.A02G010300	Gohir.D02G010600	29.0342	28.0439	52.6352	42.6328	41.8487	22.1653	37.8196	24.6643	56.5637	70.3027	67.4027	20.6635	21.2095	3.81146	8.90892	14.6933	36.4084	46.66	33.8256	31.076	23.0873	19.1495	39.7191	47.338	43.8683	37.5513	41.8733	24.4119	43.0783	29.9232	27.4083	29.6096	22.69	14.379	30.7325	10.658	11.0255	21.781	46.0125	28.0796	25.9763	31.5514	23.5172	22.4195
Gohir.A02G010600	Gohir.D02G011100	2.87921	1.87648	0.536194	0.636146	0.597406	1.15688	2.86519	1.36181	0.396259	0.467132	0.33031	0.836364	1.94019	1.92163	3.29561	2.04909	2.17618	0.479342	0.567683	0.75976	0.698276	2.15662	2.08777	0.865717	0.376154	0.595988	0.601927	0.804996	3.56062	1.06113	0.308494	0.278298	0.291587	0.714082	1.3219	0.304121	0.933013	1.80456	1.37575	0.268038	0.452361	0.580321	0.947696	2.15153
Gohir.A02G011400	Gohir.D02G012200	3.08705	3.27033	2.43037	2.28715	4.24376	3.05166	3.40549	4.7411	4.99915	3.53823	5.54246	3.49222	1.65146	0.457899	1.47384	4.24707	9.6375	2.48627	4.56435	5.31443	7.92842	3.19629	2.72378	3.1266	0.935119	1.73007	3.98027	3.43249	2.93167	3.49149	1.86592	1.72142	3.42487	2.62779	3.68707	0.418419	1.0812	3.81044	6.09944	1.1539	2.71828	3.43546	4.15151	2.74694
Gohir.A02G011600	Gohir.D02G012400	12.0963	7.54759	9.49752	7.51552	8.9564	10.8017	10.6613	5.65719	10.368	11.2484	10.8313	8.77634	6.65085	2.80911	14.6837	7.58858	9.34218	7.57078	6.96251	8.1454	9.30783	4.9863	7.43571	8.94816	6.75766	4.86398	5.6918	5.37941	8.03436	5.65772	6.48424	5.47161	5.4088	4.49856	5.88154	1.88797	7.86407	5.72334	9.04211	7.88112	6.41681	6.98715	9.22324	4.88176
Gohir.A02G011700	Gohir.D02G012500	10.9777	16.1538	2.25126	1.97726	1.43812	0.495299	9.93976	12.1775	2.35923	1.67955	1.11395	0.327256	12.2257	13.991	14.325	8.4809	15.7567	7.84979	4.26459	1.91573	2.14671	7.93897	10.7112	14.8307	1.56989	1.33676	1.3648	0.868467	9.16469	9.52494	2.13412	2.09161	1.20408	0.660149	9.36932	3.55338	17.5147	5.17364	16.3482	7.86018	4.7343	2.14444	2.34508	7.49734
Gohir.A02G011800	Gohir.D02G012600	5.46901	4.08527	5.77434	3.62125	2.97667	6.7507	3.4305	1.99494	0.699948	0.567469	0.565466	3.07422	1.90456	0.421971	3.30521	4.34287	4.81626	3.99558	3.83387	4.27653	6.9074	1.61316	6.46546	4.50546	2.22188	1.39067	1.56645	4.00027	5.37849	2.42394	0.65408	0.569534	0.648778	2.99414	3.91777	1.88791	7.98321	5.15354	4.89731	2.0958	2.10384	3.54364	8.17692	4.68594
Gohir.A02G012100	Gohir.D02G012800	4.06572	5.02567	1.97744	1.86865	1.45408	1.14137	3.44364	3.33628	1.94187	1.67904	1.34162	0.77203	4.41788	2.65645	5.91316	4.87904	6.07616	2.96812	2.54044	1.69267	2.34272	2.79038	3.53917	4.1675	1.37073	1.46128	1.1117	0.679501	4.01918	2.61525	1.53043	1.4957	1.09329	0.57239	3.32322	1.86512	3.99046	4.53237	4.94545	2.31212	1.82016	1.19574	1.63779	2.91352
Gohir.A02G012200	Gohir.D02G012900	8.54407	8.7607	10.2205	9.87844	8.92308	4.99659	7.35541	6.01555	9.00947	10.2674	9.12597	4.90445	7.98207	0.816231	10.6325	5.08676	9.13086	7.09246	8.78977	6.94596	7.18316	3.24152	10.4695	8.12719	13.764	13.8343	13.4252	8.06133	8.80067	6.54042	13.5526	14.4322	15.0382	7.52203	9.84896	0.454718	12.7374	5.14567	11.4999	10.8202	14.464	11.5831	10.3498	3.9883
Gohir.A02G012300	Gohir.D02G013100	15.316	13.2899	19.6196	18.035	17.3437	10.0955	17.8311	7.39967	16.3105	21.221	16.2006	9.90884	13.2346	3.6077	44.4158	13.224	14.2906	19.6023	16.7934	15.1712	19.6119	11.148	16.4136	11.708	18.0433	13.1357	11.5594	7.5359	21.34	6.91757	1.59837	7.13189	1.02002	0.263938	10.8784	2.23357	30.8218	14.5974	17.8325	21.1077	16.6611	17.694	16.6698	17.2272
Gohir.A02G012400	Gohir.D02G013200	1.75528	1.48874	1.81864	1.84004	1.88958	0.955989	2.11432	1.43794	2.17427	1.60441	1.62579	0.800075	1.31363	1.36571	1.56831	3.33909	2.68948	1.09373	0.797527	0.758263	0.671704	2.09439	3.1408	1.80998	1.77342	1.61603	1.34514	1.12716	3.52713	1.97474	1.90839	2.24694	2.11776	0.968931	1.27439	0.284921	2.22478	1.33165	2.32068	1.37208	1.47528	1.92374	3.64188	1.81952
Gohir.A02G012500	Gohir.D02G013300	19.7508	22.9411	9.39343	7.40153	7.87713	5.8026	20.1395	15.8131	6.65586	7.48392	6.93771	6.26962	15.8227	22.5349	22.3491	16.1156	2.28626	0.855453	0.836613	0.689601	0.790351	14.0826	20.8388	28.6285	16.4456	11.5744	12.4588	10.6816	23.6575	19.1796	9.45361	10.318	9.00449	8.41633	18.5846	30.8233	16.6702	23.345	20.0961	19.379	12.0175	11.4199	11.8118	17.7169
Gohir.A02G012800	Gohir.D02G013500	4.89501	7.52744	8.91869	7.40043	6.64765	2.861	16.1889	26.7376	10.3677	10.8347	13.1012	2.65291	12.9304	7.01343	1.77479	13.6495	12.2436	11.7165	10.2724	6.4916	6.45043	39.0387	4.52926	10.2644	15.7885	8.63988	8.26611	7.50322	6.28915	9.57223	8.08984	7.07554	5.45128	5.43376	8.33632	4.12517	3.2985	5.19395	13.2771	11.81	8.84109	12.6517	31.418	5.42557
Gohir.A02G013000	Gohir.D02G018800	0.883861	1.78373	0.00777166	0.0824916	0.0085526	0.226202	0.359373	0.659193	0.0465402	0.042363	0.0197505	0.0674015	0.0102125	0	0	0.00331805	0.00350265	0	0	0	0.0109037	0.0961361	0.652168	1.74343	10.1504	7.33121	3.30939	0.0119379	0.703151	0.53432	8.70126	5.95052	2.46197	0.0399199	1.37674	0.88753	0	1.08949	3.10904	8.40778	5.8961	0.957369	0	0.544897
Gohir.A02G013400	Gohir.D02G014200	0	0	0	0	0	0	0	0	0	0	0	0	0	0	0	0	0	0	0	0	0	0	0.0159981	0	0	0	0	0	0	0	0	0	0	0	0	0.0160414	0.0264408	0.00453858	0.00291989	0.102715	0	0	0	0
Gohir.A02G013600	Gohir.D02G014700	19.0922	19.2932	36.5262	40.7254	48.4136	67.5697	16.5932	13.9314	27.3787	33.9608	36.6521	37.4292	21.3642	17.6547	22.3548	18.7528	22.9894	18.5879	23.083	29.2847	25.9443	18.851	18.1016	20.682	40.4919	43.6208	54.5175	79.6676	25.6413	22.1326	36.8663	45.905	51.7997	67.9789	20.0282	13.8005	12.1045	16.1634	22.4058	17.5985	25.0827	40.7314	41.0778	30.7
Gohir.A02G014600	Gohir.D02G016200	10.0686	11.8317	14.7783	15.225	13.9527	12.1612	18.4052	26.9882	22.5626	26.204	22.0996	16.2971	20.5351	38.7479	41.2657	22.827	27.2315	21.7707	23.5363	21.3585	26.4722	16.4586	10.1526	14.2022	11.2261	12.2504	12.4185	18.0825	13.7595	14.2234	15.9529	19.1816	15.693	16.8218	23.4832	27.6813	53.7892	8.9694	23.9894	15.5207	15.6308	19.8668	24.6654	13.0024
Gohir.A02G015100	Gohir.D02G016600	9.28689	3.6833	5.09767	3.92165	2.89683	2.74364	5.59623	6.17953	3.97769	3.77815	3.23817	2.72812	4.90848	5.75263	3.03189	8.4277	5.24922	5.59571	4.86678	3.69297	4.22404	8.94861	5.06853	5.11389	8.58606	6.64785	4.82225	3.44768	6.43554	5.53354	6.89057	6.57464	5.71909	3.08783	4.04146	4.88165	4.83186	8.33753	8.12401	8.55764	6.62318	4.87257	5.5473	1.09585
Gohir.A02G015200	Gohir.D02G016700	10.4663	11.9007	13.0999	10.3406	8.33191	7.74011	6.86974	8.1689	10.5416	10.9552	8.80375	7.75852	10.1748	10.1019	9.77409	9.59406	14.0849	15.1961	11.9181	10.2028	9.97699	8.14059	9.64886	11.2282	11.7313	10.3718	9.13691	7.96814	7.68464	6.97649	8.54642	9.63582	8.52707	5.98882	10.0651	6.97409	9.35033	7.55143	14.8718	17.4195	14.0455	13.1568	13.7765	7.84447
Gohir.A02G015600	Gohir.D02G017000	0.753509	0.94475	0.174507	0.22312	0.254719	0.119309	0.879923	1.19813	0.283505	0.358126	0.218605	0.17596	2.07833	1.55066	0.199502	2.76768	1.31187	0.552997	0.437324	0.349783	0.681103	0.848669	0.902127	1.15891	0.221391	0.29329	0.277932	0.218761	0.994145	1.33055	0.238841	0.398098	0.165718	0.277143	1.8189	2.20356	0.245608	3.07287	1.44433	0.618884	0.417727	0.494261	0.623943	0.936203
Gohir.A02G015700	Gohir.D02G017100	14.7046	10.9359	66.9416	102.391	64.5541	1.7919	7.42029	9.65625	64.7555	57.1621	56.5448	1.5085	21.8316	2.92963	0.0366402	14.729	9.42265	38.3035	80.2512	48.9544	4.85731	16.0875	8.60247	1.6466	10.0396	16.094	12.422	4.34103	9.87003	10.8873	72.884	70.967	94.5399	41.0123	17.4866	1.55576	0.295497	8.14984	4.48242	23.408	35.0252	58.3966	51.6939	8.66857
Gohir.A02G015800	Gohir.D02G017200	2.63427	1.20613	5.0799	4.52476	3.89344	0.848799	2.81621	0.949216	4.4267	3.95635	3.45505	1.02358	2.20782	0.798932	13.8352	2.33563	0.902543	3.60494	3.8839	2.16827	1.92969	0.912639	1.76424	0.734569	2.32947	3.7587	3.57302	0.628148	3.8051	0.65075	2.5053	2.84188	3.34588	1.46294	1.99887	0.84718	16.6893	3.26097	1.05491	3.06542	3.95083	3.01108	2.04902	1.12554
Gohir.A02G016000	Gohir.D02G017400	0.39066	6.55268	0.376138	0.672113	0.46692	0.177476	0.899673	7.41225	0.909296	0.612543	0.391739	0.312286	0.527346	30.8106	74.2558	0.84871	30.0306	21.942	7.44411	6.94684	7.00716	0.345729	0.10304	9.80493	0.259462	0.291111	0.11907	0.0839732	0.460001	3.04432	0.232939	0.161247	0.0684232	0.0627491	0.775891	13.2603	6.7932	3.75194	48.9313	21.0645	7.81587	7.78805	6.70443	3.6437
Gohir.A02G016100	Gohir.D02G017500	0.545637	19.6096	0.174814	0.223124	0.226728	0	0.157051	13.4231	0	0.371762	0	0	0.477103	0	0	0.175333	23.3324	1.69572	1.74059	0.594646	0.0390148	0.320314	0.793397	54.0638	0.541828	0.831215	0.394355	0.0428197	0.1461	7.05145	0.248606	0.413206	0.18229	0	0.309758	0.118952	0.515247	0.556424	64.1145	6.20627	3.93254	1.95592	0.119883	0.325475
Gohir.A02G016300	Gohir.D02G018000	8.02335	0.929097	2.06843	1.39279	0.962823	0.196664	13.5908	1.15306	5.23056	2.69798	1.69854	0.137278	0.879454	1.42647	0.0691176	3.8448	3.74331	2.5084	2.0493	0.705052	0.738578	3.42645	16.2601	1.41593	3.00347	2.1899	1.5604	0.0505791	18.1075	1.58951	3.10116	2.64546	1.76117	0.0702489	0.714717	2.76632	0.37377	5.90517	2.69655	2.34081	2.06685	0.823438	0.304049	12.6566
Gohir.A02G016400	Gohir.D02G018100	0.745022	3.3023	6.78476	3.72582	1.3832	0.0843558	4.00932	3.95693	27.6187	19.6465	4.70724	0.171165	3.63915	3.11943	0.773978	4.06572	13.4997	47.9707	18.1797	2.39566	0.273887	3.68649	4.24277	8.95064	54.0439	38.9304	15.2229	0.181685	8.25495	1.96006	51.7572	56.7763	17.0538	0.195368	0.757973	3.46687	0.141182	3.53889	11.8438	80.7122	66.4803	10.834	0.205914	7.78908
Gohir.A02G016500	Gohir.D02G018200	16.6688	8.891	18.6372	23.6695	17.954	1.70844	9.44196	5.41928	23.5638	26.8771	19.9854	0.325185	7.63617	0.240319	4.50536	7.48891	7.82735	14.6512	31.7622	11.74	1.40221	6.64565	11.7679	8.37171	18.6863	22.084	15.8946	0.470725	8.53915	7.13375	14.0104	14.9728	10.496	0.128748	10.7443	0.961436	0.230629	6.88948	8.65986	15.1983	26.3741	9.90725	1.05419	6.27305
Gohir.A02G016800	Gohir.D02G018400	3.90589	3.31728	13.0061	11.0419	9.17921	7.40711	2.41177	2.29598	9.97626	11.2462	7.85703	5.71739	2.98268	0.721223	6.48853	1.91773	9.9242	2.94127	5.5733	3.71387	3.00999	1.52853	1.90247	2.71954	13.1825	11.1334	8.63393	5.31087	1.07404	1.23509	9.68563	11.2501	10.0692	6.08896	1.5173	0.874457	1.55766	1.02189	8.29776	3.42323	4.01114	2.09634	1.89212	0.852547
Gohir.A02G017600	Gohir.D02G019800	94.2129	36.2257	20.846	13.6787	9.58692	1.71293	88.6334	20.0682	12.866	11.0495	5.33069	1.32225	147.997	100.801	86.0228	181.359	40.994	162.761	39.6249	4.83811	0.807129	114.796	38.3478	44.6378	78.29	7.54104	2.74	1.1733	55.804	13.8396	125.55	14.1539	2.31642	6.38754	276.367	66.7135	157.523	51.7458	45.3568	210.771	33.3632	3.82104	0.967403	54.4942
Gohir.A02G017800	Gohir.D02G020000	0.387596	0.0330959	0	0	0.00897218	0.0228804	1.01096	0.0788135	0	0	0	0	0.0879365	0.093611	0.121585	1.63108	0.520592	0.289357	0	0	0	0.0937427	0.182262	0.0263854	0	0	0	0	0.146111	0	0	0	0	0	0.18795	0	0.128634	1.66353	0.298509	0	0	0	0	0
Gohir.A02G017900	Gohir.D02G020100	2.39482	0.405361	0.0388394	0.0447614	0.12799	0.748969	1.72753	0.457814	0	0	0.0730865	0.470416	10.7101	0.38673	0.122851	1.86965	1.76913	0.214426	0.74118	0.347267	0.02796	7.44816	3.61747	1.14376	0.066911	0.193344	0.874417	1.77928	2.44597	0.993129	0	0.0203531	0.624901	2.11007	14.4446	0.878039	0.633661	3.37587	0.977834	0.0730445	0.989586	9.68555	15.4516	23.6106
Gohir.A02G018100	Gohir.D02G021300	0.0112284	43.6964	0.0071574	0.0072333	0	0.0419387	0	0.141146	0	0	0	0	0.0281747	0	0	0.010949	0.00588407	0	0	0	0	0.013985	0.216718	39.1469	0	0	0	0.169358	0.0582242	0.404427	0.0392302	0.0571121	0.0405857	0.05943	0.0729958	0.00636405	0.0348557	0.0981892	0	0	0	0.0131826	0	0.58207
Gohir.A02G018200	Gohir.D02G021400	1.42632	2.56564	1.9471	1.26884	1.10569	0.602061	1.03372	1.32988	1.43894	1.37206	0.728606	0.451987	1.81545	0.865055	0.371631	1.31805	2.02489	1.49934	1.69258	1.2377	1.05719	0.694904	0.969107	1.56699	1.39914	1.31855	1.30625	0.700769	0.656351	0.783875	1.26376	1.5691	0.984367	0.484775	1.13825	0.0854275	0.231909	0.549786	1.34947	1.147	1.48715	1.05097	0.986465	1.1747
Gohir.A02G018600	Gohir.D02G022000	6.43627	4.13002	1.73108	1.6638	1.6189	1.3231	5.80037	3.3548	2.16234	1.43852	1.45354	1.11623	6.57408	4.4327	10.9886	10.4084	7.87075	3.53319	4.11054	3.5354	4.41613	4.87994	4.00606	4.55836	1.41938	1.19221	0.918202	0.903027	4.65601	5.74884	1.34258	1.17547	1.07094	1.20601	5.09475	5.79124	11.2946	11.0679	5.81455	3.54873	3.22481	2.82999	3.35873	6.05674
Gohir.A02G019100	Gohir.D02G022400	2.48829	5.08196	6.27856	8.15749	4.42002	0.963061	3.28291	3.36424	7.43968	8.46821	5.05856	1.2299	4.27349	3.43546	2.21376	1.70661	3.54971	1.02485	1.15534	0.311682	0.368956	1.54533	1.487	3.83361	2.68661	5.38174	2.97144	0.596328	2.18805	2.92319	2.79756	3.52208	1.87201	0.568865	4.74442	3.5156	2.06616	3.27562	4.56369	1.2371	1.4521	0.41308	0.408325	1.42387
Gohir.A02G019300	Gohir.D02G022600	108.68	57.0762	140.411	76.3797	29.5251	3.11336	39.6549	42.7486	33.5152	36.9869	10.1807	0.758884	51.6702	51.6822	143.793	41.2408	45.8145	31.65	38.1935	10.2932	4.42548	59.8995	98.9042	57.7323	157.679	90.2934	62.059	1.40963	49.9199	23.0409	54.8277	34.5661	12.6408	0.364706	65.7783	43.6776	103.029	45.6458	28.3484	69.5332	107.474	28.3247	6.25821	17.7241
Gohir.A02G019400	Gohir.D02G022700	13.541	17.9585	16.4557	10.1979	9.60736	2.9067	14.3406	11.6104	14.6114	14.3655	12.1049	4.02026	12.6558	16.8444	3.16623	24.779	42.9226	62.8054	36.2695	28.63	15.9273	11.5796	21.1745	33.2001	20.8161	12.6245	11.4067	2.19475	27.0288	25.2592	44.0896	34.8216	32.145	6.89744	46.4562	51.7111	5.54602	45.188	62.0241	65.3819	45.9801	27.9945	15.6036	13.7524
Gohir.A02G019600	Gohir.D02G022900	12.3319	13.351	2.6963	5.09117	6.02764	5.2487	20.3215	19.5926	2.95724	5.94797	6.1874	3.57424	20.1732	50.9196	45.1044	30.4118	17.7133	7.53829	9.51622	24.0164	23.5696	26.1971	15.9253	15.1799	3.16081	5.4302	6.87515	6.11983	27.1128	21.5769	3.23637	4.60413	4.5771	3.37527	12.2263	68.3868	47.7835	34.0341	26.6159	12.9221	11.7251	21.9607	22.7291	37.5654
Gohir.A02G019700	Gohir.D02G023000	7.71851	7.73641	6.51842	5.0272	4.7972	3.14448	5.25009	3.65485	7.24527	5.65385	4.06345	2.97887	4.25845	1.47743	7.50385	8.06232	10.561	2.56062	3.35899	2.2439	2.07309	4.56679	4.29176	3.76	4.15532	2.87497	3.33875	2.13104	6.9489	4.55958	6.91389	5.44498	4.67467	3.41586	4.77495	0.310602	3.24151	8.12752	12.0447	2.99163	3.13456	2.52585	3.20316	4.31922
Gohir.A02G019800	Gohir.D02G023100	0.408562	0.165904	1.32212	1.50883	1.29208	0.474925	0.436589	0.759523	2.53316	2.8371	2.13226	0.883726	0.25263	1.44893	0.058274	0.343884	0.592201	0.198639	0.413397	0.336739	0.573196	0.236081	2.24444	2.50368	3.66119	3.14151	3.36283	1.77936	0.15315	1.24568	0.471548	0.408763	0.631021	0.226351	0.290197	1.85505	1.21365	0.110919	1.11177	0.214038	0.753073	0.528204	0.197266	0.573951
Gohir.A02G020200	Gohir.D02G023600	1.97821	63.1916	0	0.0825508	4.65373	2.85125	0	0.52042	0.278815	0	0.855658	1.89795	0	0	1.43366	0	188.658	2.81083	13.8375	18.8196	0.881893	0	1.39405	55.4912	0.0303952	0.078496	4.62605	2.99492	0	3.12443	0.14207	0.0162593	1.89212	2.96917	0	0	0	0.053821	236.485	3.45033	13.8391	39.3548	2.05588	0
Gohir.A02G020300	Gohir.D02G023700	0	0	0	0	0	0	0	0.0061633	0	0.00411378	0	0.00998653	0	0	0	0	0.105206	0	0	0	0	0	0	0	0	0	0	0	0	0	0	0	0	0	0	0	0	0	0	0	0	0	0	0
Gohir.A02G020700	Gohir.D02G024700	1.0277	0.102476	0.00594826	0.00797862	0.01798	0	0.472619	0.118616	0.0203466	0.034906	0.0195414	0	0.370585	0	0.066335	0.0335917	0.236345	0	0.200999	0.148442	0	0.0609876	1.33486	0.305266	0.0135019	0.0549507	0.0389374	0	0.644067	0.462473	0.0397657	0.0195633	0.00450653	0	0.56305	0.0610718	0.0419954	10.3644	0.257888	0.0500735	0.334536	0.108964	0.0749113	0.0594959
Gohir.A02G020800	Gohir.D02G024800	8.28184	10.5873	7.9364	4.99985	4.22347	2.67549	7.51766	9.32181	11.3344	7.76283	6.07833	3.38484	10.4038	6.83696	2.39618	5.43752	9.64124	8.62358	6.46803	4.32253	4.44855	5.91643	10.1541	15.0013	9.58677	5.61268	4.63858	3.1869	9.89992	9.6446	5.05776	6.20764	2.96741	2.33978	13.7045	6.69036	2.60491	7.56897	12.0212	10.6391	5.88551	4.76687	5.58587	6.23535
Gohir.A02G021600	Gohir.D02G028100	0.307242	0.724883	0.0227143	0.0581165	0.00369791	0.00739992	0.139624	0	0	0	0.0116825	0	0.184319	0.0438575	0.0277989	0.051755	0.535858	0.0187593	0.0803537	0.0265885	0	0.13265	0.192186	0.528429	0.0158022	0.0530555	0.115191	0.092169	0.0968679	0.342438	0.0541721	0.0940651	0.0886273	0.0395945	0.21383	0.0110053	0	0.14439	1.36131	0.0728715	0.221456	0.0514029	0.0927574	0.338429
Gohir.A02G022300	Gohir.D02G029000	10.106	2.43806	0.179055	0.139104	0.23341	0.13967	17.5744	5.43035	0.10391	0.222769	0.0395221	0.067147	25.6067	15.9644	11.0562	15.6461	4.56882	4.01296	0.8266	0.542916	0.476614	0.603372	9.46766	3.12974	0.193582	0.0727121	0.0242906	0.051571	22.4481	37.4196	0.0273877	0.547398	0.0525211	0.100365	55.7277	2.10884	2.54356	83.1534	7.96119	5.98744	0.283984	0.650574	0.153003	23.6404
Gohir.A02G022500	Gohir.D02G029500	17.1385	0.157971	0.0174035	0.0130347	0.0410583	0.0135902	19.8014	0.597537	0	0	0.00384585	0	3.69575	0.341227	0.0361407	1.80865	0.235286	0.0441731	0.0760008	0.0981888	0	14.3281	2.32413	0.293176	0.00474058	0	0.00255453	0.00433628	2.28898	0.253683	0.00698153	0.00469754	0.00345438	0	9.66717	0.123339	0.822302	6.15986	0.0882217	0.0133708	0.017789	0.0282359	0	2.48635
Gohir.A02G023100	Gohir.D02G030400	11.239	12.8121	46.9326	38.2086	34.0991	20.4346	17.8992	12.2457	36.3867	24.8644	22.8527	7.1677	9.0327	10.1446	6.59575	12.5191	21.1868	32.0141	26.3081	11.472	9.31915	12.789	2.08147	1.84978	0.178553	0.200466	0.271863	0.0200856	9.63365	7.04312	0.0485999	0.0407386	0.00297182	0	2.5873	4.59792	0.0650035	1.48318	0.717606	0.114958	0.0406262	0.0056249	0.0417533	1.34161
Gohir.A02G023500	Gohir.D02G030900	1.17859	0.429755	0.0215002	0.0983875	0.0726424	0	0.670349	0.48293	0.0431656	0.0106244	0.00873543	0	1.18025	0.65021	1.11279	0.792553	0.289785	0.117119	0.304111	0.103027	0	1.3658	0.710618	0.305126	0.0120275	0.0453769	0.0293608	0	0.505524	0.552299	0.0216111	0.0144282	0	0	0.690054	0.318031	0.291822	0.786359	0.161547	0.166748	0.316672	0.0262663	0.0121556	0.389414
Gohir.A02G024000	Gohir.D02G031400	1.0316	0.413834	0.032259	0.311242	0.156494	0.0119002	2.38512	1.22965	0.0765773	0.356712	0.193837	0	4.04874	0.449746	0	2.9205	0.438001	0.169724	0.225422	0.089105	0.138068	2.54395	0.941524	0.403971	0.0211901	0.15548	0.135562	0.0436521	2.84512	0.593785	0.0780881	0.171156	0.0683427	0	4.81357	1.06219	0	3.09805	1.20943	1.2514	1.79456	0.818307	1.52518	2.08712
Gohir.A02G024600	Gohir.D02G031900	2.04468	2.66342	2.70654	2.52815	2.50035	1.86154	3.19332	2.79603	3.95032	3.90935	3.34407	2.00812	4.09752	4.41455	2.46347	0.0155882	0.0251295	0.0088192	0	0.0135395	0	3.51382	2.34855	3.19855	4.17891	3.34006	2.8342	2.58783	3.3652	3.60606	4.77213	4.59731	3.92664	2.421	3.06515	5.44508	4.11105	3.53587	4.9489	3.48599	3.05347	1.6626	2.64336	3.30568
Gohir.A02G025000	Gohir.D02G032200	7.1492	3.81711	3.30572	3.05369	4.04095	3.34383	5.81087	5.81821	3.72044	2.33578	3.51913	4.5817	6.03586	6.2336	10.5067	8.11359	8.55316	3.29623	1.88099	2.55231	2.48174	5.4157	7.34469	5.0292	3.76174	3.71371	6.09408	5.89384	6.53893	8.33138	3.69908	3.58475	4.71823	3.85822	10.0297	8.98688	15.1545	9.16713	11.6692	5.68285	3.03629	7.84995	5.41523	7.84077
Gohir.A02G025100	Gohir.D02G032300	216.022	33.994	1.60165	2.19563	0.840593	1.0111	195.229	27.2845	1.99109	0.955672	0.187695	2.07612	15.3148	3.13606	2.0057	13.6968	20.7948	7.66386	5.08102	2.30194	2.17197	34.3912	263.482	28.3748	1.09971	1.36103	0.589304	0.79945	200.38	20.1168	1.41138	0.81214	0.252399	0.197309	23.7531	1.88955	0.41502	24.2036	12.161	3.13568	1.53632	0.727336	1.26221	35.8464
Gohir.A02G025200	Gohir.D02G032400	3.80357	5.78218	2.59134	2.09083	1.77848	2.82019	3.32764	5.85126	3.11496	2.01359	2.12855	2.97115	7.5297	13.0801	5.32096	6.93264	7.69643	3.81225	3.81495	4.37927	5.12176	6.96864	2.96652	4.05768	0.383346	0.795031	1.23722	1.1935	2.09385	5.65622	0.456168	0.370374	0.635417	0.633142	7.32434	14.6763	4.79804	13.2553	7.39997	2.23589	2.65584	3.39075	5.21435	4.60805
Gohir.A02G025300	Gohir.D02G032500	0	0.274873	0	0.00702386	0	0	0.0088734	10.4624	0	0.00860564	0	0	0.0284979	22.5779	0	1.22503	43.485	0.0359382	24.1663	6.37312	0.0224264	0.00893963	0.0157362	14.167	0.011688	0.113134	0.0628171	0.27666	0	3.49026	0	0.00996568	0	0	0.638105	0.747679	0	1.55646	54.5535	0.112525	32.3729	13.154	0.0468948	0.053508
Gohir.A02G025400	Gohir.D02G032600	3.24917	3.26676	5.98316	6.90898	6.56968	6.17347	3.46405	2.48134	7.27964	8.52664	8.35595	6.41752	2.1524	1.40507	3.03078	3.34259	5.24958	3.25706	3.45731	2.87934	3.39483	2.99672	2.65877	2.98738	6.64574	7.07502	7.87641	7.96023	2.89843	3.06838	7.21496	7.94022	8.07428	7.00255	3.48444	2.67859	3.36804	3.58217	6.17955	2.85381	2.7047	2.9094	3.5906	2.64998
Gohir.A02G026500	Gohir.D02G034100	168.295	25.6151	3.49845	4.58041	4.84238	5.87757	8.7019	3.0397	0.465838	0.487256	0.406909	0.106905	416.626	91.0359	0.293486	246.962	50.6415	20.9443	11.3094	36.4883	5.89797	12.0085	11.7726	0.419808	0.14636	0.288498	0.18858	0.061117	0.0784712	0.429738	0.211542	0.164476	0.456796	0.265965	40.3589	0.887656	0	11.0098	0.655181	1.00994	0.710324	0.714383	0.361128	28.5671
Gohir.A02G026600	Gohir.D02G034200	3.33701	0.299133	0.0581647	0.253876	0.14383	0.0494006	2.32863	0.528631	0.028161	0.447266	0.0710375	0.0173535	53.6184	0.967062	0.0530339	80.0224	2.63574	3.89608	0.821905	2.52332	0.0373548	1.04124	1.60614	0.0772573	0.0051606	0.0702793	0.0651868	0	3.52678	0.0741633	0.0768983	0.070555	0.0677132	0	21.0457	0.402675	0.17146	11.0043	0.335445	0.39937	0.307387	1.21269	0.333529	2.48247
Gohir.A02G027200	Gohir.D02G035100	0.813871	0.129028	0.00600494	0	0.0125649	0.00763946	5.64401	1.28418	0	0	0	0	10.6154	4.54724	1.1877	4.03071	0.074483	0.0279997	0.0301293	0.0135006	0	1.76626	0.598957	0.0915891	0	0	0.00392308	0	0.00886825	0	0	0	0	0	0.604026	0.776299	0.104813	0.0536387	0.00512937	0	0	0	0	0
Gohir.A02G027300	Gohir.D02G035200	7.36625	228.986	1.82004	2.73493	2.43584	14.5946	872.603	31.9729	9.02428	3.81743	4.43327	3.70452	79.2007	217.391	312.966	4.06837	235.279	81.4914	71.0923	22.8354	52.0688	4.08589	19.6123	132.611	131.498	104.236	63.1504	25.4645	627.867	387.603	116.642	84.5667	54.0744	24.7247	12.2292	710.092	1358.52	157.207	354.228	644.172	406.874	115.784	52.7791	11.3211
Gohir.A02G027500	Gohir.D02G035400	6.12665	7.41819	7.33548	5.70863	5.49655	7.54439	4.83856	5.20023	3.73709	4.21299	3.58632	5.38678	11.0803	8.9153	9.26031	10.1973	8.66499	5.88065	5.7665	6.77154	9.34759	6.947	3.51806	6.46937	4.37337	2.59814	2.15923	2.97845	4.87306	8.09673	2.73952	3.40411	1.86928	2.1109	7.82784	10.1094	4.06068	5.7165	5.644	3.34184	3.28673	3.29771	4.10442	6.09181
Gohir.A02G027600	Gohir.D02G035500	9.28269	4.6096	5.33265	4.37857	3.9207	2.27101	4.47198	3.41898	4.09244	3.52613	2.87591	1.70058	2.90847	0.523965	8.26027	0.346625	0.379405	0.10977	0.0652991	0.0082652	0.33882	1.6285	11.698	6.71518	6.07097	5.95618	6.08879	3.46491	6.00211	4.15087	5.55188	4.76562	4.2245	2.60449	3.39457	0.964004	12.2874	5.70728	6.3454	4.27263	5.88098	3.28716	2.17194	3.40326
Gohir.A02G028300	Gohir.D02G036000	11.2449	3.08814	1.20459	1.7977	4.97412	4.75642	10.5454	7.91524	1.54095	1.19115	3.31978	6.86668	3.25145	12.8721	0.888813	3.88727	9.01922	1.77242	1.39237	4.9593	3.56203	6.85869	5.35678	4.50519	13.4671	16.1881	24.2537	42.7496	5.74889	6.5134	6.04944	13.9136	14.415	41.0076	1.61381	12.9882	5.42558	2.75214	2.16916	0.342636	0.876901	1.55081	1.60564	1.09309
Gohir.A02G028600	Gohir.D02G036300	3.26056	0.94783	0.454364	1.89879	5.05814	2.03677	2.5518	0.951347	0.550898	0.99102	3.86423	1.80036	1.08602	0.667941	0.418718	0.932142	3.50571	0.278359	0.932598	2.16165	1.37348	2.04576	5.1463	1.97555	0.575375	0.928975	1.7705	1.44284	3.64482	0.945509	0.317955	0.411326	0.433436	0.529242	3.0908	0.548909	0.587637	2.30506	5.92522	0.546113	1.49194	3.04823	2.46346	3.32427
Gohir.A02G028900	Gohir.D02G036700	1.15429	3.64439	11.597	10.8796	8.31025	0.979233	3.15649	1.81011	8.12481	5.44366	4.95311	0.144533	0.798252	1.10495	1.5342	0.543745	7.22165	4.73411	4.02009	3.1497	0.416201	2.46433	0.158021	0.319238	1.37252	1.28033	0.766674	0.00395058	1.89104	2.435	0.930275	5.73039	0.611982	0	1.91835	1.065	0.949367	1.83399	1.8369	3.2879	3.01715	0.777184	0.928802	5.79128
Gohir.A02G029000	Gohir.D02G036800	2.39945	3.34415	1.30842	1.0579	0.819583	0.801661	3.65559	2.35821	1.69556	1.50774	0.836437	1.08475	3.24145	1.36259	0.593868	2.49634	2.55707	0.993717	1.49769	0.785033	1.2111	2.12216	2.2335	3.34343	0.969012	0.895634	0.84307	0.23061	1.75693	2.34392	0.804001	0.619388	0.645516	0.280349	1.70904	6.30924	1.1431	5.40057	3.42407	1.39598	1.86399	1.0597	0.992296	0.784965
Gohir.A02G029100	Gohir.D02G036900	78.1688	16.4642	0.0787606	0.378093	0.836717	7.25855	81.2821	19.9445	0.0248884	0.239158	0.120993	0.846354	39.972	57.9108	39.8147	62.7143	28.0181	1.69946	3.07234	13.5472	33.2971	70.0526	99.5682	16.5911	0.849816	6.4219	8.80823	8.17949	88.6388	19.11	0.649821	3.39945	5.9164	3.13159	35.0303	22.2486	7.86315	19.9779	13.5079	1.85018	9.5095	14.1293	9.25521	38.1466
Gohir.A02G029300	Gohir.D02G037100	7.7268	12.4596	6.97868	8.83892	10.5755	11.9594	7.36213	16.0928	8.34369	8.2945	9.37716	10.3338	10.7121	21.4661	4.87839	16.3837	17.0661	8.93982	9.10497	9.39037	12.2993	14.8951	6.40729	12.9209	5.47211	7.28676	8.33548	7.13334	4.16568	12.0194	6.6229	7.58922	7.42732	7.63009	14.4154	29.1872	5.63638	16.0568	17.3673	9.22966	9.60198	10.0168	12.7944	7.55581
Gohir.A02G029400	Gohir.D02G037200	4.69128	8.02622	6.34429	6.64089	6.59892	0.739013	7.29694	8.68208	7.30049	10.0692	7.80997	0.277622	5.41098	5.17259	1.64263	4.07801	8.23468	3.219	5.19142	3.0387	1.49673	4.35035	5.7522	9.527	9.74215	10.2482	11.3046	1.15662	7.06886	10.806	10.8193	13.5889	10.8525	0.558096	5.91073	11.8304	1.74694	9.70313	14.3878	5.03841	6.2789	3.71472	2.65648	3.59202
Gohir.A02G029500	Gohir.D02G037300	6.13726	18.9937	41.685	20.1811	8.94185	0.453404	1.67949	14.5132	7.49189	7.64266	4.82758	0.488098	3.42284	0.296723	0.0847942	2.70074	16.9299	11.9994	10.4215	1.82375	0.460792	1.94204	5.74102	17.7341	51.1088	29.9473	14.8949	2.15554	1.81485	4.58256	34.9128	26.7278	22.9588	7.53855	2.21476	0.179649	0.152444	3.23537	12.1576	34.7278	27.1215	15.6374	9.73641	0.952529
Gohir.A02G029600	Gohir.D02G037400	10.7648	6.42389	3.54976	2.72684	2.70432	1.0663	6.31941	4.75885	4.07565	2.46716	2.47939	0.98858	4.76124	4.91607	5.5309	3.45801	5.45911	4.07339	2.86606	2.09865	1.97783	4.10641	5.1848	5.29966	2.31484	2.26859	2.265	1.51917	4.09477	4.19252	1.54973	1.8205	1.10471	0.881237	3.06888	1.96764	9.39056	1.73619	5.1346	2.51686	3.04766	2.07528	2.84543	2.37808
Gohir.A02G029700	Gohir.D02G037500	5.29809	3.04887	2.94265	4.08703	4.27743	2.96575	4.61414	3.52081	4.96171	5.58468	5.24487	2.80386	4.29222	4.6312	1.70736	5.4702	7.32293	2.1411	5.76121	3.29834	2.96716	4.51841	3.78484	2.9341	4.42838	8.04254	7.95056	4.42005	3.28442	3.31312	4.61555	7.76027	5.68504	2.91199	3.20733	3.30013	2.38295	3.53594	9.17474	1.52772	7.23756	5.33718	3.26545	2.15571
Gohir.A02G030900	Gohir.D02G037800	2.12791	1.832	0.433493	0.393782	0.502174	1.1972	2.10544	1.12608	0.716968	0.37809	0.419618	1.50828	2.13238	3.29634	11.6913	1.96766	3.48864	1.23417	0.862388	1.31387	1.53118	2.17594	2.83393	1.63141	1.3701	0.978078	0.789186	1.4401	2.46539	2.61701	1.00518	0.962593	0.552446	1.19806	2.23973	5.80406	4.57909	2.10338	3.19695	1.13176	0.971698	0.813196	1.08716	3.65455
Gohir.A02G031000	Gohir.D02G037900	9.6256	12.2203	0.508998	23.1007	59.4792	48.7929	9.41105	6.71651	0.478212	16.595	41.6294	41.1047	7.8122	0.881045	9.47275	12.3407	8.01698	2.2277	28.6559	127.467	117.112	26.9549	4.90531	5.27108	0.255518	3.30622	6.68882	0.476034	7.81301	8.16765	1.22696	7.19339	13.847	1.58895	10.1811	0.334911	1.22118	8.53045	8.07473	10.4464	23.4963	23.9013	5.14767	8.41722
Gohir.A02G031300	Gohir.D02G038000	0.767264	0.129825	0.14592	0.356034	0.720907	0.0577176	9.75139	0.325857	0.364859	0.899577	1.54824	0.943144	2.20189	0.051375	0.636731	0	0	0	0	0	0	1.5498	0.459991	0.950093	0.223777	0.278791	0.491265	0.111938	3.55257	0.517543	0.372138	0.594435	0.295373	0.0815773	1.53562	0.282116	4.28766	1.39276	1.12989	0.584709	0.583027	0.488303	0.622947	1.9936
Gohir.A02G031600	Gohir.D02G038300	1.95729	1.65824	0.0739356	0.170965	0.0989332	0.0044473	2.18577	1.33658	0.0655476	0.031772	0.0391445	0	2.71563	1.4453	0.047843	0.895624	1.53963	0.234746	0.163452	0.00654365	0.124305	2.63514	2.60229	1.17872	0.00754	0.0395613	0.0174594	0	2.18659	1.78418	0.0566235	0.0107322	0	0.0117105	1.66618	1.68178	0.094272	1.55944	1.22106	0.0786006	0.192927	0.0375897	0.0478822	2.79101
Gohir.A02G031700	Gohir.D02G038400	1.35486	8.71613	0.0156859	0.273551	4.2307	86.0077	1.43597	0.437797	0	0.0174438	0.557288	43.9661	12.5473	0.682866	0	4.3285	69.6335	0.171877	20.0483	515.761	376.122	8.45904	0.783076	3.52359	0	0.0637352	3.75342	61.1017	0.708984	0.489531	0	0	2.68436	39.2476	7.8657	1.33684	0	4.23578	20.6312	0.132658	4.93758	141.997	117.273	3.77255
Gohir.A02G031800	Gohir.D02G038500	10.6372	8.3634	1.92212	1.79219	1.69309	1.16771	14.3034	7.46794	2.41061	0.930521	0.68715	1.62024	11.0283	18.008	8.55639	10.1746	10.3546	5.80754	5.30468	2.43592	5.23903	15.2371	7.65011	8.24422	3.1467	1.5017	1.22844	1.45446	8.45512	4.06666	1.44156	0.724881	0.274119	0.475059	5.02965	1.13788	1.97881	1.05024	3.5517	1.27763	1.04016	0.888504	2.95772	1.34919
Gohir.A02G031900	Gohir.D02G038600	1.52158	25.1212	0.467406	1.4689	1.01485	0.571808	2.32661	25.5786	6.75886	3.6621	1.43771	0.160083	5.90265	36.2475	61.6374	1.16895	2.64795	1.63125	2.17469	0.749152	1.35348	10.1063	2.63532	9.42328	19.3306	21.7499	13.4303	1.4508	0.0680588	1.60219	11.9105	6.13635	6.14967	0.356473	0.0923901	13.9115	3.91224	0.518091	1.57943	0.292721	0.168402	0.0524826	0.124443	0.201001
Gohir.A02G032000	Gohir.D02G038700	0	0.0415041	0	0.0372091	0.0188613	0	3.15986	4.96792	11.8712	11.1332	10.6999	6.57249	9.18964	9.94286	4.45694	12.7707	8.02779	11.3435	10.1944	6.93578	8.51366	12.5434	3.65394	5.43709	24.393	18.6093	18.1756	7.32135	1.78391	1.81601	6.23477	7.94471	7.61093	2.36046	7.79392	6.36788	2.76355	2.84507	1.5083	3.0048	2.70015	2.14386	2.19672	2.34608
Gohir.A02G032500	Gohir.D02G039200	1.64642	0.578608	0.00627886	0.0225105	0.0693114	0.012538	2.93958	1.07089	0.0496414	0.0446757	0.0494666	0	6.34825	0.725179	0.160715	0.391586	0.0225206	0	0	0.0191274	0.011073	2.75567	1.99261	0.248834	0.0828387	0.101109	0.0718987	0.0180577	4.06315	0.434437	0.266763	0.0790064	0.0501295	0.15529	3.14564	0.706934	0.237209	9.54035	0.221673	0.0626889	0	0.026657	0	5.48534
Gohir.A02G032600	Gohir.D02G039300	25.5425	30.0612	22.5573	20.5773	22.694	9.56521	20.5707	25.8457	27.2941	23.4316	29.3559	13.2745	22.7287	10.8291	10.4357	25.6587	37.12	17.9908	19.5648	13.6965	12.7667	17.4123	26.3155	35.4473	32.853	26.2541	26.5455	13.8117	17.5055	24.1936	30.3119	22.3867	24.2166	12.5794	21.3414	14.5462	15.426	24.8394	43.7029	22.9412	23.8276	19.248	19.4668	18.857
Gohir.A02G032700	Gohir.D02G039400	29.7379	39.3746	78.7519	63.8947	57.0187	38.3521	46.747	41.1656	95.102	91.3123	90.2174	53.3904	41.2744	42.9334	61.3426	28.3954	49.1284	141.5	92.6722	85.0666	81.1178	29.551	35.2211	60.5026	86.1825	70.4472	64.7704	38.7901	43.1194	59.1247	90.318	93.7612	80.9419	48.3901	58.8219	69.5167	55.4381	44.8411	70.4305	163.256	105.433	82.0917	70.6149	39.0227
Gohir.A02G032800	Gohir.D02G039500	0.250418	0.48837	0.284056	56.4352	1.75788	35.0131	0.910516	26.6553	6.96496	71.555	22.3388	203.403	192.438	86.152	2.44745	206.771	38.6067	1.57878	15.2412	2.11534	0.104096	2.51083	0.12623	0.234118	0.300356	30.1333	0.821602	23.1135	0.742815	11.4146	2.64342	64.5596	3.33694	108.51	77.3897	129.97	3.29269	460.778	101.104	1.98078	3.33066	1.83103	0	10.4832
Gohir.A02G033200	Gohir.D02G039700	1.85101	43.1246	2.87193	1.89932	18.8285	245.239	0.00991818	8.18203	4.19194	11.4987	5.22174	48.8589	0.00581698	23.6664	1956.63	0.574384	104.103	11.9492	5.42206	21.2219	9.07517	0	1.74603	71.1214	0.68638	0.0389345	1.06782	9.51762	0	3.8005	1.40604	7.51319	1.67943	2.24938	0.0413647	159.295	1219.88	1.12839	155.259	1.70231	4.8636	6.13771	0.600129	0
Gohir.A02G033300	Gohir.D02G039800	8.81498	22.6883	1.27123	163.207	694.807	2398.19	2.16232	3.11851	1.94352	6.53	368.62	2087.17	19.9998	27.7363	108.272	10.0668	129.616	4.00595	105.604	1986.54	1701.39	19.4	4.87812	21.0402	0.77545	50.4707	241.658	1041.22	1.36352	2.40473	0.526256	1.71163	49.3107	190.111	15.8944	1.06734	5.80257	3.45164	54.1208	0.141252	23.7694	446.648	471.337	3.56084
Gohir.A02G033400	Gohir.D02G039900	6.13859	11.36	8.40361	9.99985	8.28945	16.7744	6.58984	8.22211	6.34366	6.15124	6.86698	3.82876	6.45455	8.11272	18.7418	6.12923	13.6795	9.11608	6.47603	10.4707	12.4155	6.66526	5.98377	10.85	5.96918	6.24053	8.25179	9.09048	7.85253	7.76587	2.85124	4.24515	3.32861	5.13686	7.66539	0.35363	7.45954	3.30761	10.3068	5.61582	5.33548	5.37106	9.44249	3.39531
Gohir.A02G033700	Gohir.D02G040300	0.533935	0.310641	0.162289	0.218897	0.39045	2.14994	0.18405	0.664395	0.0748589	0.1293	0.162908	0.346709	0.37456	0.69495	0.079962	0.746704	2.93525	0.182116	6.20473	2.44121	0.111731	0.937284	0.128326	0.10914	0	0.0350898	0.00571869	0.0215528	0.147308	0.589239	0.00637847	0.00631498	0.0073658	0	0.0243629	0.182155	0	0.0676682	1.55572	0	4.05677	1.08304	0.038956	0.0970257
Gohir.A02G033800	Gohir.D02G040400	3.74105	9.63848	8.23279	3.40379	2.35587	0.59914	5.96297	3.62813	7.9758	3.8534	1.85066	0.196997	7.43391	2.94298	0.419708	2.09847	16.1214	9.09854	3.43194	1.16217	0.304576	3.12193	3.89044	10.0337	8.98158	5.38473	4.25698	0.92324	4.50166	6.67259	7.61047	6.45349	4.17245	0.555779	9.47033	7.94899	1.3132	5.77553	16.3614	11.2793	6.15124	2.12287	1.46754	4.05973
Gohir.A02G034000	Gohir.D02G040800	8.07173	31.2884	1.00892	1.60393	1.40438	0.374185	44.9995	21.0602	2.10292	1.49129	0.729518	0.24408	13.7255	16.8335	27.7109	6.95436	26.6062	15.1248	14.9081	2.86153	0.708212	32.6962	5.49939	30.2571	15.8422	21.1285	17.3041	0.432143	17.976	27.9814	5.81005	16.3362	11.994	0.280533	11.4293	16.489	10.523	16.2196	38.9493	24.5009	24.8123	8.21237	1.70785	26.1819
Gohir.A02G034100	Gohir.D02G040900	5.10758	11.2014	8.30713	4.88277	3.60754	1.57661	5.31895	15.4401	7.85715	6.32196	5.11363	2.12879	8.51162	19.4623	3.49457	17.8746	12.543	15.0741	11.1757	6.97263	3.41809	9.19125	4.86806	7.8905	6.30503	5.47705	4.55275	2.60251	4.76075	6.01736	7.48442	6.85693	5.86712	2.33583	6.43235	1.25867	5.37072	10.4372	14.3701	10.7853	13.5873	8.9175	7.56664	3.05568
Gohir.A02G034200	Gohir.D02G041000	88.0896	83.745	74.0116	101.026	95.2558	70.5821	84.5544	85.9674	71.2533	89.6344	82.613	67.1373	263.639	243.351	297.874	242.974	67.8869	112.551	89.6148	78.496	100.205	59.1967	92.98	98.4556	121.963	182.51	164.846	97.6537	113.463	182.82	105.514	125.202	138.181	130.393	258.047	170.613	132.608	291.221	142.247	213.582	288.073	336.427	273.268	244.869
Gohir.A02G034600	Gohir.D02G041400	8.11243	6.37086	0.949103	0.882421	0.83953	1.08613	33.4384	2.42482	0.518222	0.378751	0.395465	0.56805	17.2026	0.957437	7.36098	12.5648	6.02393	1.92405	1.6187	1.39426	3.36069	14.1671	13.2165	5.31825	1.11616	0.75873	0.656871	1.1923	27.3929	1.64542	0.459266	0.517107	0.492141	0.617127	7.65658	0.332362	8.16371	6.06951	3.08703	1.05692	1.08785	0.984536	1.19389	13.0473
Gohir.A02G034700	Gohir.D02G041500	8.99445	0.403651	0.605709	0.484813	0.769332	0.0796625	11.3406	0.247346	0.69958	0.571459	0.85537	0.0180057	2.7847	0.213396	0.00290667	1.15	0.362507	0.11575	0.197951	0.211821	0.0433431	4.92407	8.33731	0.343823	0.502075	0.319839	0.279468	0.0531511	6.23277	0.382908	0.480896	0.401644	0.439669	0.0932479	2.66137	0.145702	0.00679765	1.47914	0.289474	0.0684247	0.205403	0.687929	0.269291	5.63066
Gohir.A02G034800	Gohir.D02G041600	1.57642	0.258626	0.257451	0.0210564	0.0164176	0	1.10131	0.0314695	0.0348716	0	0.0115869	0	0.899914	0	0	0.714022	0.275955	0.115038	0.0828	0	0.26393	0.729511	5.01222	0.840714	2.07701	0.0191431	0.0424094	0	2.6517	0.19809	0.0140907	0.00765636	0	0	4.84198	0.698153	0	1.98375	0.492282	0.226987	0.0510305	0.0184159	0.357632	1.30643
Gohir.A02G035200	Gohir.D02G042000	9.51624	2.37381	3.78138	2.92061	1.05914	0.064426	45.1372	5.97762	5.67522	4.38832	2.55802	0	22.1877	3.78065	0.366645	16.7523	3.89513	0.849749	1.69494	0.220969	0.0941305	18.7031	13.11	2.22125	1.39927	1.76595	1.01432	0.0681316	53.7892	3.42071	1.70448	3.29662	2.51708	0.0377465	17.172	1.83259	2.84316	12.4369	4.17241	2.45586	2.71031	0.449249	0.116562	18.0966
Gohir.A02G035700	Gohir.D02G042200	0.0742676	0.126473	0.0173148	0.00641894	0.0112849	0	0.0331282	0.119077	0.0932969	0	0.0293658	0	0.350423	0.0768968	0.0972585	0.376145	0.239189	0.472368	0.103555	0.0678958	0.0515675	0.08335	0.213671	0.249306	0.030569	0.0319554	0.0391112	0.04437	0.0907595	0.221061	0.0478578	0.0693758	0.0600025	0	0.365297	0.55694	0.223526	0.78847	0.373879	0.423971	0.194922	0.143017	0.147481	0.378572
Gohir.A02G036400	Gohir.D02G043000	4.09493	2.13987	2.97669	2.55212	2.4158	1.10668	3.54161	1.78666	4.60843	3.80032	3.55853	1.47568	1.56157	0.229919	3.8184	1.73684	3.02188	0.865478	1.24885	0.802295	1.28016	1.46285	1.21998	1.24598	1.90341	2.30438	2.52666	1.62712	1.4438	1.76383	2.96367	3.07574	2.8022	1.40958	0.666769	2.31746	2.96965	0.800817	3.21328	0.555719	1.72087	2.07758	2.32458	0.67734
Gohir.A02G036900	Gohir.D02G043400	0.00532803	0.270298	0.0486657	0.18144	0.102307	0.276877	0	0.382689	0.12123	0.0367616	0.037174	0	0.0155452	2.13281	0.931587	0.0102984	0.87612	0.209117	0.056222	0.206273	0.0977895	0	0.0268576	0.300684	0.0513414	0.109237	0.189515	0.181423	0.0021153	1.43828	0.201584	0.181917	0.118412	0.0744592	0	6.75839	0.577733	0.0216052	1.69539	1.05753	0	0.51374	0.0417102	0
Gohir.A02G037000	Gohir.D02G043500	3.97354	10.7146	7.79486	17.8189	19.2292	22.6329	8.85279	11.0204	8.17841	26.6031	27.2872	31.0913	4.35459	5.74416	84.4822	3.26998	3.03668	0.648947	1.22667	0.907541	1.15421	4.57481	3.27475	5.91391	2.54101	5.8109	7.45694	13.6736	5.29592	4.75438	2.47143	13.0903	14.5028	29.0751	4.97783	4.20035	71.1296	7.45784	9.23959	3.78878	5.15646	7.47503	9.88793	3.4721
Gohir.A02G037100	Gohir.D02G043800	0.240444	0.590843	3.67687	1.98502	0.706677	0	1.54014	0.82222	1.32077	0.389206	0.188092	0	9.36126	0.268253	14.2847	14.5849	1.62948	3.20876	1.83767	0.294702	0.137695	0.134804	0.711446	0.567285	1.05139	0.601553	0.377704	0.0438556	1.26917	0.374235	0.220237	0.093046	0.0968305	0	3.01743	0.55943	6.69858	6.44759	2.47517	0.319114	0.694833	0.263114	0.301113	0.335822
Gohir.A02G038000	Gohir.D02G044100	3.81187	1.63237	0.4813	0.900516	1.35837	1.87827	6.31795	1.61358	0.391454	0.384531	0.477159	0.538942	2.3796	2.17489	2.40485	2.36132	2.07336	1.07209	0.944712	0.817706	1.29945	8.81779	6.25289	5.88188	0.73584	1.8006	2.93437	1.72253	13.245	3.25317	1.19144	1.18562	1.389	0.483482	3.45332	0.511482	3.76954	2.51685	5.37987	1.47933	3.11001	3.157	4.06946	8.28219
Gohir.A02G038100	Gohir.D02G044200	1.64282	0.422691	0.426805	0.506763	0.525487	0.610328	3.80512	0.432386	0.308874	0.149632	0.190517	0.12054	2.38721	0.708262	3.77103	1.66648	0.709757	0.554832	0.536616	0.657939	0.883015	4.03445	2.12493	0.563409	1.60014	1.4183	1.42522	3.5967	2.0601	0.29016	1.08206	0.455329	0.424725	1.11622	2.04484	0.639508	0.549345	2.66873	0.941596	0.877324	0.837906	1.32436	2.0606	3.40831
Gohir.A02G038200	Gohir.D02G044300	1.44512	1.60769	0.0360772	0.313856	0.320097	0.447034	3.63075	1.1849	0.018528	0.00428654	0.00376258	0.117804	2.44374	3.797	0.598359	8.57113	0.921002	0.0684539	0.111325	0.244947	1.78879	3.1962	1.55085	5.34574	0.321538	1.02226	1.02127	1.54242	3.94576	6.58901	0.237186	0.152716	0.421732	0.662658	1.61105	4.85384	5.20727	8.64458	2.45796	0.174204	0.454916	1.13927	5.14865	4.45979
Gohir.A02G038300	Gohir.D02G044400	1.77082	2.04718	0.0302928	0.0916647	0.0154315	0.0114328	1.63267	0.306748	0.070667	0.0457943	0	0.0112166	2.43846	0	0.631289	1.05982	3.1336	1.21997	0.495611	0.09858	9.31711	1.63621	1.5953	1.0804	0.0299779	0.058963	0.016038	0.036209	2.7488	0.191435	0.0455087	0.0715602	0.00375998	0.0265972	2.60189	0.0585667	0.0821533	0.984711	1.02143	0.256751	0.138052	0.0709427	0.0958094	0.829359
Gohir.A02G039100	Gohir.D02G045200	7.96475	4.25327	0.23408	0.538639	0.385287	0.208712	12.4717	7.64902	0.122364	0.248063	0.124942	0.133493	3.69117	6.49611	9.51995	12.2043	2.95896	0.668741	1.50488	0.835681	0.889559	24.2911	7.04662	1.19212	0.0104542	0.0286484	0.0919526	0.123972	16.6107	5.97978	0.114669	0.126169	0.093056	0.107329	2.39578	2.93757	0.694825	7.49868	1.86149	0.148224	1.155	0.205457	0.571006	21.5952
Gohir.A02G039300	Gohir.D02G045400	6.15341	5.62055	1.71715	1.63171	1.46364	1.19155	6.88318	3.94055	1.59005	1.2355	1.12142	0.507926	8.26636	9.4473	8.13468	10.4193	8.2477	5.5114	4.64724	4.49744	4.52553	10.052	4.92516	8.5665	0.764943	1.03728	0.929079	0.734203	8.40456	9.48181	1.41867	0.939561	0.779071	0.484289	11.1639	20.5793	17.4198	21.8949	10.1106	7.11013	3.17996	3.94092	3.57572	19.3368
Gohir.A02G039500	Gohir.D02G045600	13.7748	18.2548	6.53807	7.1449	7.14503	6.4586	20.7548	31.8664	7.36057	8.33196	7.25558	5.54966	24.7138	44.2237	35.6043	38.2382	24.9245	14.2309	9.38427	8.54546	8.85227	41.0961	16.8148	18.2236	5.9426	6.61583	6.73828	7.16517	24.8189	34.8856	6.38141	7.14696	6.0394	5.8112	31.7214	58.3109	37.3243	42.6541	26.4016	13.5797	7.31757	9.21192	9.6189	58.2986
Gohir.A02G039600	Gohir.D02G045800	19.6818	19.6983	44.5419	24.9961	15.4357	31.0515	12.5337	9.7491	32.3224	23.7905	18.4733	67.346	19.6997	11.3629	5.96181	7.81608	11.3096	12.7695	12.4058	20.7409	75.7493	10.0762	21.7591	10.7598	9.38532	14.0363	14.0856	12.7442	13.5548	10.0423	18.304	20.9084	20.6222	15.3567	19.9334	7.19665	5.79229	12.0331	11.3915	3.74156	7.67295	10.589	14.7598	10.1208
Gohir.A02G040000	Gohir.D02G046100	2.4814	2.24227	1.81402	2.0434	1.90503	0.859977	2.87212	1.42406	3.30328	3.68976	3.45403	1.83782	2.05854	0.777681	0.452145	1.2664	4.82082	0.882404	1.32749	0.711191	0.686037	0.883632	3.18525	2.24701	1.76575	1.5874	1.64161	1.07545	2.78981	1.27314	0.443722	0.628026	0.387984	0.546727	1.70523	0.477018	0.460417	0.350018	2.66337	0.546595	0.552061	0.219606	0.168013	0.282471
Gohir.A02G040500	Gohir.D02G046500	2.51481	8.23659	0.547768	0.563407	0.599762	0.290524	1.90588	1.90081	1.00507	0.572329	0.680568	0.219993	2.24825	2.49832	0.377038	1.32644	9.21456	3.41421	1.0211	0.70106	0.431434	1.40702	2.02946	7.51681	0.288227	0.371792	0.274181	0.0512055	1.55559	1.22464	0.671008	0.26434	0.276277	0.06999	1.39711	2.10888	0.233324	1.00441	6.97826	2.51062	0.733553	0.326881	0.164217	0.821112
Gohir.A02G040600	Gohir.D02G046600	4.41146	0.395486	0.111249	0.214708	0.413459	1.29651	4.79434	0.263891	0.109996	0.0793479	0.240472	0.454588	1.54216	0.0215375	0	1.60161	0.469403	0.0210314	0.318289	0.237006	1.43379	0.801354	7.06385	0.931863	1.89565	1.06918	0.768711	6.19703	3.44937	0.475163	0.247196	0.269763	0.0993786	7.58757	2.23682	0.0987381	0.0265292	1.95004	1.39481	0.479444	1.2524	0.823567	3.9827	1.12418
Gohir.A02G040800	Gohir.D02G046400	1.95946	6.66573	0.511136	0.611117	0.457489	0.152473	1.77461	5.56013	0.913332	0.572423	0.457214	0.130408	5.22194	4.7482	0.135253	0.949683	1.23408	0.30568	0.0995022	0.0933043	0.073414	1.79505	1.43554	6.77384	0.228579	0.305487	0.230492	0.052748	1.59598	4.7935	0.914931	0.463607	0.460477	0.151789	4.87165	3.08369	0.0357911	2.68234	8.03882	2.35651	1.06396	0.472569	0.158445	2.95485
Gohir.A02G041100	Gohir.D02G046900	3.22817	2.0854	0.22447	0.327168	0.48972	0.90771	9.68005	2.8893	0.55893	0.261899	0.396281	1.4013	3.28686	3.75313	1.10496	5.8421	5.58019	1.06286	1.03256	1.89243	2.04276	10.5566	7.00197	8.74702	0.868106	2.2081	2.64351	2.75548	10.2416	8.49939	0.846606	0.77575	0.894634	0.80675	7.46991	14.1784	2.82482	13.126	10.1387	2.3638	2.11953	1.5607	2.62082	10.6066
Gohir.A02G041300	Gohir.D02G047100	91.8286	127.23	84.5819	73.976	62.1418	45.5175	80.9526	94.3559	51.9241	67.7271	43.5819	33.9254	74.0812	131.578	53.0959	134.112	86.6748	94.5465	73.795	47.8844	38.3063	69.0237	72.702	116.406	50.5044	40.7617	32.8616	17.9663	96.3117	152.121	27.366	56.4336	23.6596	14.9871	107.135	176.66	34.1516	69.0447	49.8141	46.046	35.9917	25.8796	16.2706	32.9143
Gohir.A02G041500	Gohir.D02G047200	0.101226	0.163027	0.0793513	0.107414	0.201753	0.586761	0.0929334	0.268069	0.0984138	0.211511	0.35001	0.450352	0.460823	0.562103	0.232576	0	2.11307	0	2.56137	2.18308	0	0.419759	3.75805	1.25506	0.123193	0.325245	0.606325	1.26552	0.757846	1.12202	0.108485	0.237868	0.249229	0.295323	1.40011	0.983978	0.073294	0.575758	0.306094	0.198418	0.149917	0.3491	0.0997106	4.56208
Gohir.A02G042200	Gohir.D02G047800	3.31241	2.1511	0.879188	0.977927	0.913642	1.47751	3.52791	3.30371	1.0913	1.06032	1.27021	1.75646	2.70688	5.39244	1.29525	8.42596	3.74011	2.47252	2.50304	3.78199	6.70306	4.49422	4.60963	3.22726	2.68632	2.52657	1.52507	0.917076	4.85742	3.16466	1.33262	1.23934	0.867145	0.711073	3.73477	3.74591	1.75912	3.64831	2.48953	2.4453	1.66338	0.812979	1.32533	3.6922
Gohir.A02G042300	Gohir.D02G047900	23.5358	27.524	36.2092	39.9942	38.6321	44.6135	27.3779	42.7349	31.4745	42.1925	41.8654	46.4325	36.142	51.5835	16.1577	81.912	43.6758	79.3868	75.0748	87.2038	70.2389	61.7101	19.1388	24.5096	37.098	43.3465	39.209	23.8967	32.9035	44.3744	39.2476	59.7132	49.9371	31.4697	29.64	35.8687	18.7569	32.2606	21.3192	46.8131	46.7597	39.5033	31.7631	36.2185
Gohir.A02G042500	Gohir.D02G048100	6.83701	3.14889	0.151917	0.383053	0.408069	0.548718	10.2552	2.59252	0.363326	0.190598	0.152178	0.200743	5.05181	1.94151	12.9382	6.56895	4.77662	1.09631	1.2509	1.3899	2.59945	5.05942	6.49073	3.43864	0.206351	0.378123	0.409569	0.484375	8.90478	2.45849	0.293706	0.264493	0.184241	0.182796	7.5685	2.67193	61.2806	7.22691	4.49126	1.6034	1.65055	1.54729	2.39773	7.92987
Gohir.A02G042700	Gohir.D02G048300	5.41341	6.75046	3.08228	2.78087	2.58794	1.49177	5.6695	6.81745	4.35649	3.37225	2.9273	1.99503	6.66235	10.2536	5.65686	7.02035	8.80572	3.72186	3.48905	2.37147	2.26486	6.4766	5.43955	4.37144	2.71655	2.33075	2.17651	2.16269	4.76291	3.20527	3.00248	2.63231	2.32509	1.61834	3.58299	0.637388	3.62604	4.15882	6.98843	3.80341	3.13213	2.21167	3.26666	2.66996
Gohir.A02G042800	Gohir.D02G048400	1.44683	1.67062	2.45991	3.1234	2.55054	2.37034	2.19534	1.77767	2.61681	2.27843	2.34721	1.93368	2.28105	2.04778	1.91922	2.20301	3.01844	1.50971	1.65464	1.14736	1.67246	1.37856	1.89464	1.50211	3.13079	3.88908	2.4964	0.80172	2.53308	1.21058	3.57369	3.43163	2.96518	1.71121	2.26012	1.43483	1.15421	2.34099	3.18257	1.91638	2.92085	1.13393	0.759726	2.76899
Gohir.A02G042900	Gohir.D02G048600	1.41498	2.81173	1.95751	1.32346	1.13669	0.681826	1.01142	2.27256	1.10588	1.58743	0.944806	0.287253	3.09232	5.68677	0.46498	1.13247	1.16046	0.260194	0.333118	0.25253	0.3372	1.28246	1.28605	3.10548	1.18079	0.794001	0.556699	0.389347	1.38695	3.39018	0.888134	1.15608	0.513174	0.228945	3.79689	6.21913	0.477393	3.14334	3.20074	1.9359	1.16285	0.997673	1.53157	1.63712
Gohir.A02G043100	Gohir.D02G048800	28.4655	2.36511	0.0580559	0.171542	0.191354	0.293953	24.3951	5.69183	0.061801	0.0916574	0.0301546	0.0387282	5.81954	3.6322	0.266112	24.1101	2.53324	0.891801	0.0807773	0.358908	0.32123	11.2129	55.9782	5.37571	0.105561	0.163218	0.126143	0.346085	47.8594	11.563	0.144607	0.0785639	0.0572775	0.0618528	11.0434	14.7481	0.617822	51.9903	3.63875	0.873796	0.0971369	0.289173	0.20702	27.4953
Gohir.A02G043200	Gohir.D02G048900	1.76245	2.31416	2.8705	2.80031	2.74807	1.16411	1.59598	1.82527	4.48947	3.46252	3.5775	1.61686	3.33467	1.28868	1.82549	1.14643	4.16193	2.61029	2.39916	1.35746	1.28934	0.961198	2.73426	3.03305	0.924976	0.534836	0.397932	0.107947	3.11355	2.81633	0.808264	0.308363	0.180931	0.0308557	3.07302	1.63732	1.05507	2.79408	4.35859	2.42268	2.35844	0.656455	0.721	1.54832
Gohir.A02G043300	Gohir.D02G049000	0	0.130173	0	0.00554882	0	0.0128932	0	0.0401047	0	0.0110679	0.00502368	0	0	0	0	0.185114	11.9375	0	28.2364	7.37319	0	0.0137651	0.125233	0.336804	0.162098	0.0922068	0.0628782	0.00855418	0.0738535	0.0518539	0.0833648	0.0416705	0.0472945	0.0453038	0.344571	0	0	0.585773	10.982	0.312071	19.8786	6.26453	0.157198	0.169468
Gohir.A02G043800	Gohir.D02G049700	1.77572	0.450954	0.00607658	0.0117923	0.0157433	0.0195454	0.785467	0.210339	0.0434354	0.0060506	0.0098153	0	17.7753	0.0849011	1.50928	1.81898	0.836963	0.749857	0.522466	0.390412	0	0.736479	0.402145	0.0290833	0	0	0	0	0.788881	0.0586233	0	0.0117021	0	0	13.7821	0.269138	0.185448	1.86324	0.558989	0.522123	0.121558	0.130913	0	0.668203
Gohir.A02G044200	Gohir.D02G050100	0.492323	0.0749257	0.017558	0.0126848	0.014373	0.027232	0.277665	0.154856	0	0	0	0	0.241595	0.0594266	0	0.49499	0.07532	0	0.0129822	0	0	0.364765	0.187159	0.00829092	0	0	0	0.0051379	0.132382	0.0204257	0	0	0	0	0.188362	0	0	0.0964488	0.011378	0	0	0	0	0.0203844
Gohir.A02G044400	Gohir.D02G050300	1.87398	1.26664	0.623165	0.554943	0.503096	0.259366	1.9296	0.151703	0.691558	0.24892	0.337953	0.127112	0.624196	0.996511	0.262173	2.03763	3.81062	0.183507	6.30312	2.60391	0.131161	0.883154	1.41436	0.303046	0.0637205	0.0227524	0.0903131	0.122066	1.27587	0.103329	0.130653	0.0482854	0.0538761	0	0.462379	1.19019	0.220468	0.909669	10.5485	0.0877413	22.3981	4.60913	0.168486	0.484753
Gohir.A02G044600	Gohir.D02G050500	0.257878	0.339115	0.0235425	0.141665	0.0105424	0.00824474	0.0785549	0.246675	0.0522695	0	0.016696	0.034851	1.71543	0.276569	0	0.308246	0.337533	0.0458533	0.0337164	0.0145626	0	0.100706	0.447878	1.53455	0.198736	0.220302	0.0736368	0.00692846	0.21381	0.583881	0.500429	0.184171	0.0717804	0.0106958	0.890521	0.871177	0	0.78986	0.77738	0.927695	0.840137	0.164525	0.104238	0.358405
Gohir.A02G044700	Gohir.D02G050600	1.43499	1.11625	0.565864	0.514599	0.382134	0.254622	0.881771	0.96136	1.52747	1.0258	1.04501	0.411511	1.63312	1.74445	0.15026	0.553583	0.649019	0.431013	0.215423	0.137927	0.311981	0.722593	2.42841	1.88504	0.948586	1.24789	1.36349	1.12045	1.79977	2.73991	1.29088	1.19077	1.59915	0.94769	3.47645	4.96799	0.780012	4.23104	3.44496	1.58073	1.63943	1.17537	1.90942	1.23485
Gohir.A02G045200	Gohir.D02G051200	5.03661	2.14942	1.22823	1.30451	1.3868	0.741214	3.84923	1.6455	2.66368	1.80715	2.18971	0.997672	1.86817	1.33169	2.71378	2.28356	3.5746	1.49015	1.35084	1.59402	1.27772	2.92908	3.99361	2.33123	2.94098	2.71373	2.88134	2.4019	4.1849	1.71742	2.66262	2.34226	1.93162	1.28255	2.66092	1.39636	1.49431	1.81425	3.23158	1.44115	1.67653	1.57608	1.11837	2.45408
Gohir.A02G045300	Gohir.D02G051300	1.92748	0.0801863	0	0	0	0.023468	6.53027	0	0	0	0	0	1.44493	0	0	4.95321	0.0217483	0	0	0	0	1.89559	0.634793	0.0776217	0	0.0619154	0	0	6.58069	0.041215	0	0	0	0	1.42077	0	0	0.627181	0.0483698	0	0	0	0	1.33559
Gohir.A02G045600	Gohir.D02G051600	12.1461	20.8105	4.55783	3.99154	3.39015	3.81032	14.2822	10.344	4.99235	5.04232	3.29691	4.73276	12.4026	1.98965	15.8423	11.6963	17.081	8.17453	5.22987	3.68248	5.08353	8.91837	11.7783	18.9661	4.16007	3.94226	3.21936	3.74428	12.9593	9.44724	3.72724	3.99523	2.75591	3.63834	9.86969	6.96372	19.4073	8.54899	17.7214	7.77706	4.72638	3.98727	5.24207	8.33268
Gohir.A02G045800	Gohir.D02G051800	27.4368	8.52246	9.18426	4.59353	3.2953	0.713436	11.0458	5.52346	5.90084	4.43249	3.15208	1.8856	12.1766	2.71224	0.270769	1.60121	8.01358	3.85631	4.00727	2.28186	1.73715	8.8463	22.3376	10.1462	0.669775	0.89142	1.04895	0.382576	8.40733	7.6911	1.57512	0.894829	0.996425	0.197964	16.1754	22.652	0.290715	10.0204	11.9671	2.76178	3.63256	2.04904	1.55466	12.5292
Gohir.A02G046300	Gohir.D02G052000	0.772073	2.44195	0.0961516	0.0522647	0.0776229	0.385793	0.835128	7.09572	0.0552021	0.240331	0.0826327	0.865928	1.6294	12.0388	1.80688	1.92016	48.6049	0.304942	40.7645	23.1537	0.340655	1.22553	0.908916	2.24587	0.336765	0.248073	0.218902	10.4793	1.1786	4.34865	0.275653	0.32043	0.117957	2.06508	2.22222	8.58473	1.39261	3.45322	51.5875	0.60555	68.083	25.3628	1.94013	1.44314
Gohir.A02G046400	Gohir.D02G052100	12.6425	25.0716	0.58322	30.9412	177.822	3273.16	10.8007	2.84892	0.861102	3.23249	58.9734	2883.27	1.85473	12.4915	70.5478	16.2604	6.60462	3.69965	71.5498	1102.81	4009.53	25.0038	22.1055	14.3933	0.327086	5.12638	21.558	1874.85	8.90207	2.6822	1.67913	3.75403	12.4921	1885	8.9837	29.9554	388.608	49.6237	7.54212	4.89639	23.1118	254.112	1479.68	36.6159
Gohir.A02G047300	Gohir.D02G052600	3.42148	5.78283	2.14525	2.26821	2.55856	1.60795	6.62849	6.02036	3.23971	3.24858	2.69643	1.59582	7.23844	7.97918	6.58002	13.6438	9.35644	2.43215	2.55782	1.61254	1.42785	7.01933	3.34314	6.36683	1.88773	1.90006	2.02088	1.58975	7.01404	2.93791	2.28151	2.43945	1.5452	1.39678	6.56545	3.39376	7.85814	10.084	8.91126	1.83492	1.94824	1.18109	0.856603	10.0579
Gohir.A02G047600	Gohir.D02G052800	0.178672	0	0	0	0	0	0.00720015	0	0	0	0	0	0.0124238	0	0	0	0	0.0274702	0	0	0	0.00604408	0.269422	0.0175939	0	0	0	0	0.0156739	0	0	0	0	0	0	0	0	0	0.00371708	0	0	0	0	0.00604408
Gohir.A02G047900	Gohir.D02G053000	6.35685	6.14507	2.50196	2.1605	2.20029	1.97416	7.81867	7.09026	3.15683	2.28992	1.78699	1.76	5.84324	10.8154	8.19755	6.06202	8.47305	2.28214	2.2031	1.38644	2.11195	7.10284	8.54657	6.75096	2.77329	2.58563	2.49152	2.46223	8.14634	4.54306	2.50482	2.03467	1.5079	1.69018	4.20475	5.78403	6.01972	5.79034	8.76937	2.10588	2.01552	1.59197	2.03999	5.88076
Gohir.A02G048100	Gohir.D02G053200	2.4111	4.90103	3.56262	2.49216	1.61529	0.944066	1.55126	3.39548	4.03505	3.04464	2.2929	1.23941	3.84733	1.48241	0.841769	2.23548	4.94207	4.63918	3.61118	1.98037	2.44446	2.6249	2.98618	4.87983	4.71996	3.76678	2.6481	1.9411	1.32479	3.25226	4.31177	4.03223	2.93262	1.38368	2.28125	1.7382	2.2501	1.10461	2.9605	3.77499	3.28277	2.0082	2.55203	1.83698
Gohir.A02G048200	Gohir.D02G053300	5.20905	5.33737	2.35886	2.13332	1.63511	1.77273	4.74507	6.90543	1.05012	0.878242	0.935381	0.990138	38.4008	49.1312	18.3235	28.2178	3.36962	1.61215	1.58224	0.973133	1.00603	12.1891	7.17109	6.84288	2.42325	1.71572	1.44439	2.221	12.105	12.3851	1.33229	1.20973	0.9659	1.09421	32.1615	24.0036	14.4116	11.9692	2.72569	1.25361	1.14545	0.775367	1.33101	10.8174
Gohir.A02G048300	Gohir.D02G053400	2.9174	2.37432	1.12784	1.0616	1.272	2.14801	3.55862	2.00291	1.34142	1.23068	1.18108	2.21547	2.21698	1.18135	5.0743	1.7902	3.57926	1.36593	1.05659	1.56723	2.71346	1.44902	2.6887	2.77702	1.80685	1.50125	1.40547	3.42176	3.46195	2.82863	2.07475	1.90691	1.71421	3.43151	2.5909	1.53878	4.94485	2.60678	5.34194	2.10467	2.46228	2.65136	4.92608	2.32266
Gohir.A02G048500	Gohir.D02G053800	1.64473	0.781257	0.681718	0.414011	0.566148	0.373983	0.924447	1.45977	0.447085	0.359379	0.423637	0.324634	1.53745	1.65188	1.57523	0.810717	0.501783	0.53532	0.262632	0.37362	0.200281	0.571575	0.733537	0.636704	0.647581	0.466217	0.45711	0.262391	0.748267	0.112124	0.230271	0.176981	0.110451	0.0187187	1.20752	0.998107	0.534269	1.17761	0.182309	0.106787	0.0258391	0.0740437	0	0.458528
Gohir.A02G048700	Gohir.D02G054000	1.55516	0.19147	0.0262153	0	0.0155839	0.012524	0.171566	0.202049	0.146029	0.0848707	0.070314	0	3.08243	2.05023	0	1.2281	0.144517	0.095438	0.144682	0.170679	0	0.87414	1.11943	0.056132	0.0187888	0	0.030161	0.0191972	0.518164	0.430804	0	0	0	0	1.42705	0.285639	0	1.90302	0.157608	0.157049	0	0	0	2.83479
Gohir.A02G048800	Gohir.D02G054100	5.47036	5.9238	4.3236	2.9608	3.06904	2.44421	6.73071	5.8755	3.02891	2.95884	3.00327	1.75445	5.67165	2.10393	1.71002	2.05463	4.88353	2.36392	1.85308	2.26701	2.2208	6.09642	8.69861	12.685	9.65495	7.4505	6.41429	3.41966	6.08862	7.15861	6.8359	7.21248	5.70652	1.62196	6.90205	2.37214	1.33596	7.56724	13.7175	12.9188	10.7758	8.19994	5.3708	8.30489
Gohir.A02G049200	Gohir.D02G054300	101.1	97.0184	408.468	468.851	303.151	55.0151	131.83	60.4447	244.655	156.191	136.607	29.2065	62.4541	8.41564	1.40641	68.1596	12.8929	53.835	44.8585	13.917	7.29513	59.9048	13.8397	10.7523	6.56521	6.27527	3.21188	3.45414	42.7907	24.5059	33.9282	24.9771	12.0944	7.47504	85.298	10.7183	0.458501	45.629	31.5448	59.4165	45.7641	11.5716	8.96466	47.7731
Gohir.A02G049400	Gohir.D02G054500	0.700339	0.186866	0.696987	1.05588	0.275442	0.10011	1.46889	0.279841	1.28564	1.31007	0.727306	0.559292	2.11915	0.0058119	0.468572	1.14522	0.432604	0.43315	0.677802	0.315461	0.407639	0.327416	0.686857	1.64238	9.24201	7.3783	2.66196	0.467012	0.727216	0.159443	11.8072	17.6736	6.82088	0.283637	2.57093	0	0.258811	0.838282	0.476658	6.18773	9.09344	0.834344	0.971917	0.0789876
Gohir.A02G049500	Gohir.D02G054600	3.76666	8.95073	0.373196	0.422673	0.364968	0.148559	3.34927	4.89772	1.04229	0.33608	0.295112	0.139104	3.69324	4.13077	0.0202696	0.916131	13.6156	4.14475	1.53259	0.364953	0.204271	2.48661	4.5959	12.4094	0.521249	0.8406	0.387057	0.226992	2.9109	6.74815	0.914483	0.43401	0.443074	0.251603	2.37489	7.83044	0.12981	3.55296	17.9269	5.59372	2.38031	0.655239	0.114987	2.68552
Gohir.A02G049600	Gohir.D02G054700	4.17023	6.6104	4.05696	3.5046	2.55432	2.0952	4.23584	7.8216	3.45109	3.9972	2.91495	2.60455	7.58189	14.0701	4.79724	9.82493	5.33029	2.55888	2.40619	1.79277	2.07151	5.42255	4.17313	4.62732	3.42391	3.42517	3.05906	2.83536	4.00485	3.65374	3.99565	4.7219	3.49934	3.18469	3.03373	2.67208	4.22511	5.12805	5.13086	2.47864	3.83518	3.4132	3.36052	4.16355
Gohir.A02G049700	Gohir.D02G054800	941.664	857.092	913.807	1044.98	979.827	669.973	1193.39	938.476	1154.4	1172.22	1574.4	1223.98	817.467	408.858	638.223	1155.94	1108.05	1421.64	1666.47	1856.15	1647.39	725.929	670.937	896.555	598.76	717.355	692.577	500.343	629.33	766.439	636.074	698.42	876.914	678.38	728.031	325.91	729.64	1383.9	1234.66	1843.38	2439.66	2635.27	1923.09	675.394
Gohir.A02G049800	Gohir.D02G054900	2.23667	2.58165	3.95246	4.04094	3.93476	3.70163	3.89169	3.35263	3.94466	4.63291	3.86916	4.62266	4.33021	4.99058	6.2972	5.24943	5.39595	8.16784	7.81767	5.59143	5.91057	4.99355	3.53985	3.97815	5.32542	5.41732	5.25537	6.63448	4.6981	4.07505	6.26185	7.44438	6.63981	6.99182	4.86109	5.4417	4.03012	5.2764	6.96248	9.79739	8.72925	6.77501	8.91961	6.48913
Gohir.A02G049900	Gohir.D02G055000	18.0223	26.4187	11.7141	13.6807	13.1305	5.95741	11.7544	19.7371	11.9789	15.1214	14.0607	5.25198	20.3331	18.0759	20.975	21.3394	26.7754	15.4489	17.3005	15.0759	11.5226	11.4286	15.9938	25.1272	7.70726	7.78709	7.5238	4.8021	13.9466	25.7385	9.43244	9.68078	7.58689	4.3278	21.5319	24.1178	15.0396	16.615	19.3316	10.7015	9.58285	7.1841	6.89529	19.7438
Gohir.A02G050100	Gohir.D02G055200	6.64733	0.0486386	0	0	0.0050185	0	1.01667	0	0	0.00703096	0	0	0	0	0	0	0	0	0	0	0	0.525261	15.2509	11.7899	0.233079	0.585985	0.747425	0.695699	8.03254	3.09122	0.0439426	0.115613	0.217561	0.0573099	13.411	6.74076	0.0373055	2.78072	1.01959	0.315904	0.685396	0.273527	0	7.93488
Gohir.A02G050200	Gohir.D02G055300	11.1327	19.1331	92.0831	97.9424	92.4723	46.2979	10.3491	14.3108	43.9446	33.5402	46.1018	20.2085	17.1338	3.90696	14.7022	11.0078	21.6825	53.2438	76.7617	60.2697	35.5228	7.86211	12.7656	11.782	27.9988	26.3741	19.3501	11.8665	8.82234	16.0182	33.1358	23.0257	22.5228	18.8801	13.1378	7.22605	7.19933	8.19399	16.4765	14.214	24.5495	17.1828	21.6424	6.72671
Gohir.A02G050900	Gohir.D02G055800	0.00449272	0.0173313	0	0	0	0	0.00355298	0	0	0	0	0	0	0	0	0.094214	3.91157	0	1.82704	0.144195	0	0	0.0167004	0.01672	0	0	0	0	0	0.00418995	0	0	0	0	0.00547828	0	0	0.106643	2.85944	0	0.273012	0.0601608	0	0
Gohir.A02G051000	Gohir.D02G055900	13.972	13.1001	9.67245	10.8493	12.1299	20.2056	11.7085	23.3597	15.0372	16.8279	15.1827	20.121	16.62	44.3696	67.3779	21.4699	20.3895	10.8197	10.4349	10.9087	13.6517	10.9674	5.75494	3.75674	3.47942	3.84433	5.78424	18.1125	12.6732	19.9185	16.1924	22.6877	22.1757	57.0878	8.75281	30.1602	41.0369	12.4556	13.2196	4.69238	3.9911	5.70534	7.43589	8.28487
Gohir.A02G051100	Gohir.D02G056000	0.00645103	2.4543	0	0	0	0	0	0.0632255	0	0	0	0	0	0	0	0	0	0	0	0	0	0	0	1.68932	0	0	0	0	0	0	0	0	0	0	0	0	0	0	0	0	0	0	0	0
Gohir.A02G051200	Gohir.D02G056100	60.1775	88.3067	53.1701	32.851	28.8472	20.3586	91.2142	88.8782	59.5465	76.2111	46.5526	28.7107	92.3658	73.1046	45.1146	83.331	100.35	111.833	93.0495	88.1661	57.5892	52.1997	55.2545	98.1388	59.222	40.8547	37.2388	24.2228	88.9758	102.099	70.3601	100.413	69.4487	47.0108	67.94	71.3812	40.0667	81.9451	92.735	97.8806	83.5672	77.04	59.1362	68.7104
Gohir.A02G051400	Gohir.D02G056300	49.2487	4.98257	0.118699	0.613436	1.4489	78.4063	55.1634	3.5839	0.035218	0.0643796	1.5294	43.7287	14.2582	6.36962	0.00816095	19.3453	5.85244	0.512125	0.465723	5.46768	2.49911	24.3998	57.3325	12.2006	0.20907	0.692428	0.442934	0.328104	50.4248	15.582	0.0297805	0.0602618	0.171652	1.69555	18.3147	11.1058	0.084929	31.4196	13.3684	1.48708	0.869153	0.595971	0.815819	14.5079
Gohir.A02G051700	Gohir.D02G056600	0	0.0179605	0	0	0	0	0	0	0	0	0	0	0.067464	0	0	0.0980512	0.0582189	1.32337	0	0	0	4.11809	0.63562	0.189913	0	0	0	0	0.214289	0.17533	0	0	0	0	0.329837	2.71594	0	3.97061	0.418775	0	0	0	0	3.59611
Gohir.A02G052700	Gohir.D02G057000	0	0	0	0	0	0	0.156105	0	0.0427353	0.0114263	0	0	0.32736	0	0	0.484002	0	0	0	0	0	0.37133	0	0	0	0	0	0	0	0	0.0688553	0	0	0	0	0	0	0	0	0	0	0	0	0
Gohir.A02G053200	Gohir.D02G058000	0.00470877	0.0231907	0.00615756	0	0	0.00713556	0.0298417	0.673925	0.0435116	0.0565103	0.0176385	0.0167987	0	0	0	0.00612032	0.332398	0	0.486074	0.13878	0	0	0	0.00366989	0	0	0	0	0	0.0239068	0	0	0	0	0	0.0619895	0	0	0.00772816	0.0235563	0.0126084	0.0316376	0	0
Gohir.A02G053300	Gohir.D02G058100	2.07839	3.88396	12.496	4.64399	3.87209	9.93716	3.57807	1.35452	1.17152	0.803661	0.114818	0.145631	1.47159	0.438323	2.80393	0.332311	1.77735	2.00073	0.909127	0.263085	0.709917	0.473684	7.18226	4.86186	16.5245	10.665	8.65089	12.2288	9.26513	3.13837	8.27639	9.02537	7.3201	8.95956	3.58949	1.16028	3.28901	4.33708	4.16248	5.31281	4.10804	4.35458	4.66583	1.49782
Gohir.A02G053600	Gohir.D02G058300	8.90781	12.3766	6.56911	5.3578	5.8947	2.7848	10.3848	11.0065	4.93076	3.32171	2.94091	0.942592	11.7768	21.4469	14.3694	46.715	28.9834	29.3455	15.5878	10.6868	13.7731	18.6223	10.3184	11.5691	6.9719	5.40986	6.11731	6.93543	9.26827	9.04005	7.40734	6.18098	5.53276	6.05231	8.95049	6.67336	24.6232	26.886	24.9346	25.5981	18.1897	16.6227	31.5633	14.9377
Gohir.A02G053700	Gohir.D02G058400	75.4825	161.705	135.82	102.516	87.6922	43.0716	70.7321	138.205	114.856	85.9702	91.2551	44.8157	201.813	466.222	88.0852	364.579	225.054	379.763	315.063	173.771	94.2438	118.562	84.3893	150.743	213.914	156.669	139.505	76.6035	134.84	242.756	213.841	188.526	185.226	69.7908	181.733	477.96	83.9865	471.247	222.897	422.968	359.025	217.142	115.533	165.39
Gohir.A02G054000	Gohir.D02G058700	2.64508	8.52108	0.53319	0.650049	0.545638	0.155993	3.84448	9.76411	1.08303	0.699534	0.312321	0.23133	5.71886	15.8461	0.821613	8.21265	9.96994	4.30234	1.98441	0.876565	0.477216	4.88592	2.51933	6.63983	1.17404	1.21862	1.05149	0.41601	2.25884	5.36084	1.25965	0.85619	0.700001	0.382024	4.0181	4.91468	0.752765	4.10607	7.14418	3.51474	1.72406	0.992796	0.571553	2.97817
Gohir.A02G054100	Gohir.D02G059100	7.24484	12.2493	5.55128	5.44837	5.68474	5.41848	6.01959	15.7975	8.34965	8.44176	8.44376	10.634	3.42997	2.60185	2.82374	8.02513	16.9366	7.38071	7.90663	5.62883	7.65605	4.69783	5.88185	11.605	6.50053	5.55169	4.78708	3.64806	5.28314	10.6084	8.31355	7.64568	7.18397	8.90018	7.72844	6.47962	1.57392	6.00879	15.0208	7.55542	6.99322	3.92551	5.65935	5.44681
Gohir.A02G054200	Gohir.D02G059200	3.55288	6.76915	19.7643	15.4043	13.9178	5.18332	1.96174	2.29086	15.9201	10.6663	11.6924	3.46308	8.37558	5.84338	2.61577	2.89136	5.69774	11.4981	18.7097	14.2676	6.6614	4.58528	2.41083	3.90418	8.45407	7.91831	7.65897	5.16639	0.152933	0.0910483	1.67283	0.583338	1.42971	0.376191	8.5088	1.59405	1.6764	0.0705158	0.496635	0.336865	0.22339	0.185708	0.127159	0.293521
Gohir.A02G054300	Gohir.D02G059300	0	0.102848	0	0	0	0	0	0.0346893	0	0	0	0	0.209793	0	0	0	0.172442	0	0.0163555	0	0	0.00718557	0	0.129322	0	0	0	0.00690364	0.0179218	0	0	0	0	0	0.0648044	0.0720007	0.0188406	0.00604945	0.10222	0	0	0.00928495	0	0
Gohir.A02G054400	Gohir.D02G059400	0.00580307	0.055923	0	0	0	0	0	0.850999	0.0497502	0.0745016	0.0148515	0	0.00617628	0	0	0	0.45217	0.167272	0	0	0.0464048	0	0	0.116099	0.00422472	0.167971	0.0441771	0	0	0.203237	0.0744213	0.0256612	0.0131722	0	0.00272482	0	0.00909955	0	0.181041	0.121427	0	0	0	0.0022781
Gohir.A02G054500	Gohir.D02G059500	0	0.00639513	0	0	0	0	0	0.0212939	0	0	0	0	0	0	0	0.00523897	0.215286	0.0082926	0.178971	0.0564672	0	0	0.00581908	0.00481385	0	0.00751393	0.00362403	0	0.0358358	0	0	0	0.00237587	0	0.00296557	0	0	0	0.24631	0	0.361815	0.0293641	0	0.00928817
Gohir.A02G054700	Gohir.D02G059600	0.0554369	0.0379518	0	0	0	0	0.0702964	0.0318098	0	0	0	0	5.87312	0.0591985	0.297194	2.91522	0.320942	0	0	0.0781803	0.331251	0.0481901	0	0.0256895	0	0	0	0.00913564	0.0557785	0.0839588	0	0.0186116	0	0	12.2388	0.649785	0.104127	8.91557	0.522498	0.0293485	0.197178	0	0	0.190409
Gohir.A02G054800	Gohir.D02G059800	1.50874	0.850109	0.259998	0.204992	0.408505	0.238951	1.61046	0.620774	1.1298	0.539686	0.515778	0.346959	1.23271	0.176028	0.184524	0.722191	2.74489	0.372871	0.395688	0.312332	0.463711	0.800164	0.019946	0.0427829	0.139797	0.0808839	0.140891	0.0162038	0.133098	0.278141	0.486148	0.234198	0.25108	0.195968	0.0134224	0	0.0501004	0.0712963	0.285088	0.156245	0.141071	0.0540784	0.0497767	0.123401
Gohir.A02G055000	Gohir.D02G060000	7.18846	3.41644	4.35505	3.37479	3.81535	2.11685	4.68658	3.04145	4.09811	3.28082	3.53013	1.70075	8.24634	5.29016	4.6233	5.03422	4.68405	2.84044	2.73763	2.25762	3.20674	6.99611	5.15957	2.4273	2.53867	1.83901	2.14833	2.05517	2.41405	1.10103	2.02486	1.52383	1.66899	0.931547	3.47274	0.679382	3.41779	1.8002	2.95422	1.59114	1.39721	1.97908	1.95085	1.84499
Gohir.A02G055200	Gohir.D02G060200	0.581369	1.70511	0.093285	0.0361658	0.0305762	0	0.10889	0.266998	0.107411	0.0580941	0.0320525	0.0305723	0.333002	0.761203	0.139855	0.580179	2.87839	0.620584	0.196417	0.170972	0.132801	0.208241	0.47059	1.36316	0.0488068	0.0292496	0.024311	0	0.406704	0.268778	0.163997	0.0242155	0.00820813	0	0.371951	0.571854	0.05589	0.258303	2.07861	0.697483	0.247546	0.0380802	0.0615525	0.168031
Gohir.A02G055400	Gohir.D02G060400	2.47894	0.226996	0.151388	0.243747	0.314829	0.523398	5.27009	0.18873	0.06026	0.0179553	0.0277701	0.0115354	4.08659	0.585467	6.48961	4.95418	0.251651	0.0175264	0.0427438	0.0856444	0.0535835	3.05929	1.67425	0.325877	0.149249	0.211643	0.454739	0.450982	4.50791	0.0996621	0.0387197	0.0110316	0.0314931	0.00945153	6.64798	0.669782	1.8838	3.86808	0.340315	0.0381729	0.050861	0.128433	0.211349	2.36748
Gohir.A02G055500	Gohir.D02G060500	0.03299	2.21929	0	0	0	0.00842224	0	0	0	0	0	0	0.0200467	11.6831	0.0463235	0.197786	0.393022	0	0	0	0	0	0	4.61522	0	0	0.00573643	0	0.0131128	41.3241	0	0.00522898	0	0	0	24.6558	0	0.208987	0.0140178	0	0	0	0	0.0067036
Gohir.A02G056100	Gohir.D02G061300	1.16203	0.511617	0.0627192	0.164347	0.120441	0.0688587	0.643721	1.1967	0.184803	0.458313	0.0335653	0.0363318	8.11649	6.00428	111.394	3.33703	1.19311	0.435116	0.268481	0.341446	0.169677	1.51497	0.953315	0.196893	0.0134128	0	0.016086	0.0264422	1.06012	0.507253	0.0166563	0.0267504	0	0	7.57457	0.544309	18.4685	2.3348	0.299841	0.0883144	0.07561	0.0620158	0.0584485	1.24937
Gohir.A02G056200	Gohir.D02G061400	1.60923	2.9975	2.73548	2.56659	2.5561	2.37462	2.83481	2.73264	2.96051	3.24731	2.19081	2.00266	3.98594	2.36068	1.93655	5.08699	4.59564	2.24612	1.9251	1.52636	1.46269	2.88016	2.09439	3.21875	2.96835	2.65611	2.52282	2.66086	3.37523	3.38018	3.29337	3.55336	2.29698	2.08525	3.91081	4.09182	2.53659	7.57387	5.73068	2.12046	2.08901	1.99033	2.02929	3.88939
Gohir.A02G056300	Gohir.D02G061500	71.9277	33.9717	10.0596	9.59481	8.30918	7.95106	47.7645	32.8186	10.0781	9.33609	7.49724	5.40479	13.2389	33.5206	37.6562	25.6101	36.4407	22.9841	19.6513	15.0978	15.4127	23.6476	60.6551	26.5388	6.23941	5.83223	5.29966	6.20982	36.1993	25.3912	6.01404	7.06779	4.25666	4.54747	13.4794	7.22496	31.0225	27.588	28.4517	15.8676	11.1168	8.66525	8.2708	23.6147
Gohir.A02G056400	Gohir.D02G061600	12.2782	17.4772	7.96329	10.1373	10.0514	6.35399	10.7753	20.3771	7.82988	7.51344	8.34887	6.38371	14.3661	52.174	15.3517	17.2753	23.5585	14.0261	12.5868	14.5185	9.86904	14.7994	7.82623	10.5456	7.22702	8.15986	7.70154	2.84347	7.97175	11.8487	6.64848	7.14105	7.61459	4.49224	12.5098	12.4976	9.94798	11.1337	17.3449	12.6241	11.9682	10.9655	8.07664	11.399
Gohir.A02G056500	Gohir.D02G061700	128.814	95.8296	102.047	76.2317	58.8811	67.0374	136.684	116.957	77.388	88.9102	69.8704	48.3763	60.3254	52.7012	76.0093	47.7038	80.6695	108.063	63.4297	66.0985	70.2812	97.9824	115.518	87.8402	57.6597	44.8083	48.1122	90.0394	95.3322	89.3434	44.1975	49.7854	57.4247	68.6925	54.4373	62.729	96.7646	42.6989	79.9931	54.3238	37.3767	64.0978	76.3984	75.1658
Gohir.A02G056600	Gohir.D02G061800	12.8582	4.90556	2.63369	2.61	1.99717	1.83707	6.78886	2.77952	1.93591	2.6642	1.73681	0.59794	7.85445	0.403193	12.3439	5.01392	5.56643	2.33525	2.59723	1.96922	2.39491	2.4889	17.0265	4.20126	1.89324	1.79126	1.50755	1.03194	6.93101	2.30397	1.8872	2.62334	2.33884	1.21394	6.20682	0.407585	6.73615	5.58334	7.48474	1.80656	2.85538	3.03239	2.40099	3.48253
Gohir.A02G057000	Gohir.D02G062800	0.653807	0.152427	0.0181671	0.236974	0.0276021	0	0.0978243	0	0	0	0	0	0.5422	0.0530145	0	4.23827	0.0578373	0	0.0887255	0	0	8.48398	0.162433	0.0743455	0.0610456	0.380599	0.368496	0.119505	0.11891	0.769067	0.0233741	0.0711103	0.247255	0	0.196964	1.24566	0.0867725	4.06566	0.441076	0.05769	0	0.275406	0	4.52572
Gohir.A02G057600	Gohir.D02G063400	48.3048	51.3943	2.88404	5.72806	11.7472	268.841	98.5589	93.122	12.3867	8.0907	31.9627	1566.95	385.181	70.2032	80.547	143.72	178.333	31.0942	57.3209	981.574	1121.16	132.078	99.2369	95.5347	7.59707	12.8263	13.0064	231.637	112.364	89.1252	10.751	8.009	11.5013	301.416	523.665	134.075	200.731	246.103	104.888	24.6399	30.1398	281.613	777.721	286.001
Gohir.A02G057700	Gohir.D02G063500	1.9956	2.75999	3.76584	2.94436	2.47135	0.714016	2.50897	6.07341	3.34413	2.78666	2.13468	0.498218	3.72717	5.76642	1.37182	2.22508	4.46575	1.4021	1.22494	1.25831	0.8672	3.96864	2.95932	3.91819	3.41736	3.04575	2.98188	0.970397	2.97656	5.69298	3.36851	2.53225	2.72515	0.903509	3.48669	4.49152	2.04636	0.617118	0.0528851	0.0145507	0.0111083	0	0.0384041	4.80429
Gohir.A02G058100	Gohir.D02G063900	8.75555	7.51551	14.6924	16.8443	19.3684	31.3683	9.28218	7.38157	13.4156	15.3379	19.0519	35.9675	12.6873	9.88405	13.4557	11.33	10.9287	12.3901	13.3976	20.4737	22.0999	12.2197	9.11779	8.95704	17.6068	17.3955	18.2857	22.0952	7.68291	7.55082	17.8936	17.5413	21.0463	19.1101	11.1853	4.25713	4.51771	7.66114	11.3467	20.2653	16.6627	21.9185	20.2177	7.78487
Gohir.A02G058200	Gohir.D02G064000	4.62493	5.93489	7.22108	5.82837	5.35034	2.59067	5.992	6.95701	9.96048	8.92663	7.19141	3.18651	5.51757	6.53523	4.11799	11.3533	10.8444	10.5538	9.66668	5.29913	5.33532	5.99956	7.91875	7.46888	6.07255	4.82096	4.01612	2.92313	7.92203	6.90849	6.35121	5.2054	3.94121	1.92849	10.9141	7.01004	4.30926	12.8875	8.39916	7.50711	5.72932	3.19638	2.6862	5.68161
Gohir.A02G058400	Gohir.D02G064200	7.22661	13.0024	3.64363	2.06573	1.90762	1.16438	6.98193	8.05108	3.32626	2.46597	1.86313	1.83906	2.80753	3.21015	3.30295	1.85622	6.86419	4.11826	2.44395	1.3489	0.992013	4.02888	5.5044	12.1088	3.76846	2.22858	2.06875	0.880066	4.95316	5.36487	3.85842	2.40686	1.84853	1.17141	4.24825	3.78824	8.31396	2.22548	6.73748	4.43213	2.24379	1.19189	1.20176	3.64362
Gohir.A02G058500	Gohir.D02G064300	11.6397	14.9684	14.1858	7.3055	6.13356	3.67419	9.78365	11.1953	18.8054	18.1758	13.6085	6.81311	14.733	7.63773	0.62802	13.4996	15.9719	15.5963	10.3813	8.25505	6.78502	6.92963	13.3675	19.6965	19.9374	10.5312	8.42338	4.64292	10.0355	13.6442	14.6826	14.0003	11.4776	7.9263	14.4547	7.65315	0.832222	16.0481	18.6484	19.4348	13.2741	10.7732	7.11027	8.05852
Gohir.A02G059100	Gohir.D02G064800	3.4517	8.37266	0.633679	0.811277	0.895577	0.894502	3.45479	4.53073	1.37656	1.06818	1.26587	0.593439	4.7711	8.21909	24.6994	2.10029	21.6149	3.84449	2.19513	13.3655	0.680859	4.4268	3.13481	6.00741	0.396633	0.665557	0.712154	0.569484	3.3103	1.89363	0.835353	0.731799	0.493724	0.221154	2.81193	2.08988	8.89331	3.03519	36.7308	2.28649	2.99979	17.6794	2.55347	3.51807
Gohir.A02G059600	Gohir.D02G065300	19.1952	20.8163	3.18292	2.16937	1.51328	0.508946	14.546	9.71951	2.59719	0.773227	0.601972	0.226903	37.1474	16.6239	7.6339	36.3821	19.6905	18.5698	10.116	5.7914	3.54786	18.38	12.9773	13.8064	3.55725	3.35686	3.84123	6.43571	9.92945	11.8306	3.11457	1.3564	1.74882	1.13295	12.8435	20.8825	6.92536	15.9302	11.2416	12.8154	5.76451	4.59327	3.19749	19.8582
Gohir.A02G059900	Gohir.D02G065500	2.93658	1.66086	3.2152	2.88054	2.88416	2.6135	2.42927	0.844046	2.80824	1.8436	1.86771	1.96542	2.05243	0.271444	0.10237	1.95702	3.09578	1.84493	1.84341	1.72109	1.4221	1.60456	1.93962	1.49279	2.21513	1.5613	1.64658	1.13311	2.5219	0.929549	2.47544	1.85589	1.72821	2.01698	1.74399	0.653163	5.03507	1.63581	3.22835	1.24951	1.72561	1.03655	1.20992	1.57229
Gohir.A02G060100	Gohir.D02G065600	0.399252	0.067113	0.273157	0.559646	0.618703	1.5292	0.312405	0.12281	0.128369	0.116409	0.12695	0.756305	0.48047	0.110678	0.837434	0.131034	0.8958	0.0973903	0.236767	0.0885277	0.14077	0.287691	0.243339	0.0231865	0.0296752	0.0662629	0.04747	0.0629803	0.0730669	0.0163642	0.00745293	0.00374598	0	0	0.279888	0.0247509	0.327124	0.0844556	0.821946	0.017732	0.374196	0.172713	0	0.159073
Gohir.A02G060500	Gohir.D02G065900	5.70223	3.5169	5.60366	4.07789	3.46654	2.4423	6.12853	2.90981	4.57906	3.62127	2.99604	4.53088	3.5071	1.5745	2.3667	4.16618	5.77346	3.16427	4.06943	2.30598	2.74813	3.91446	4.89196	3.38847	6.87257	3.51395	2.34527	1.6226	4.71165	1.45713	5.21101	3.31064	2.17667	2.30906	3.39609	0.683339	3.08977	2.08299	4.21004	3.30774	2.74251	1.56471	2.67887	2.90888
Gohir.A02G060600	Gohir.D02G066000	0.939109	2.25285	0.085712	0.0810496	0.169745	0.0102118	1.16682	0.701139	0.183402	0.046309	0.0174481	0.0087	2.07801	0.490845	0.509786	1.25771	2.36496	0.144404	0.165551	0.0391918	0.00746965	0.391768	0.739416	0.328565	0.713538	0.521286	0.462197	0.0107598	0.860224	0.300088	0.019079	0.0329269	0.0355351	0	0.315174	0.038856	0.547512	0.467422	0.213859	0.649398	0.466684	0.0590878	0	0.692375
Gohir.A02G060700	Gohir.D02G066100	28.4814	17.5062	3.56576	4.61187	3.87313	2.17011	51.4788	28.392	2.8337	3.12063	3.08024	2.44184	70.0104	29.0644	35.8811	100.34	20.0329	9.85632	11.7294	10.7163	9.48895	80.9493	12.3836	12.9649	1.42681	1.70541	1.7534	1.00875	29.5338	16.516	1.65897	1.30372	1.02702	1.2171	35.6578	20.2289	33.0755	42.8005	13.336	6.19054	4.56662	4.5665	4.32566	26.2583
Gohir.A02G061000	Gohir.D02G066500	4.30452	6.33362	2.60256	2.07992	2.2309	0.871926	9.49516	15.1032	4.8505	4.72423	3.91699	0.999503	6.02794	2.9999	3.71018	0	0	0	0	0	0	6.68407	23.5903	27.2297	8.6666	7.63543	7.57755	4.06895	12.2772	11.9693	3.1363	2.33264	1.93975	0.853552	39.5706	40.8385	24.5846	10.4316	19.7501	14.1725	14.7289	12.1159	8.70084	13.0002
Gohir.A02G061200	Gohir.D02G066600	8.18759	7.58688	9.26465	10.6921	10.118	6.20278	11.2582	7.40238	12.8676	15.6094	14.702	10.0816	9.35473	9.61726	18.7411	12.1089	14.5535	7.78426	8.34608	6.42637	8.52492	12.026	6.84647	6.32511	7.16529	10.5931	10.7132	7.40229	9.58695	6.87718	13.0134	14.294	14.0544	10.802	8.18718	6.863	11.3743	12.9601	12.0652	6.59762	6.79828	6.06406	7.29373	6.98376
Gohir.A02G061400	Gohir.D02G067000	2.94824	2.65034	6.17831	4.59349	3.91012	3.74221	2.68331	2.16607	4.64136	4.84232	5.04176	4.24382	2.81039	0.928525	1.1757	1.54451	5.46689	3.06262	3.40039	3.9751	4.38067	1.62893	2.10501	2.25183	7.55685	6.52166	5.98992	3.9222	2.06551	1.41211	4.42545	4.92358	4.27615	2.18902	2.21523	2.33256	3.18336	1.58275	3.05992	3.32736	2.16992	2.07392	1.92914	1.75425
Gohir.A02G061500	Gohir.D02G067100	1.57685	0.720805	0	0.0455966	0.0206716	0	1.14695	1.29906	0	0.0238371	0.0097581	0	1.34327	0.596524	0.191659	2.07567	0.301016	0.198028	0.452445	0.104923	0	2.05477	1.42853	0.760978	0.00869394	0.0610162	0.0487877	0	0.8359	2.14756	0.043291	0	0	0	1.08178	1.59076	0.119314	0	0.0843525	0.0315024	0.0339365	0	0	0.921189
Gohir.A02G062200	Gohir.D02G067900	0.312497	1.22658	0.100861	0.0988524	0.101891	0.0136838	0.138011	0.96423	0.287663	0.119765	0.128285	0.0167092	0.417918	0.875396	0.219678	0.614138	2.4338	0.562222	0.171893	0.0850113	0	0.157162	0.771457	1.24592	0.709735	0.717297	0.687827	0.121306	0.324422	1.6798	0.689413	0.658926	0.970072	0.100928	0.517008	1.60119	0.748237	1.00473	1.78109	1.05954	0.508269	0.231043	0	0.305339
Gohir.A02G062600	Gohir.D02G068200	17.5002	7.78963	3.66836	4.02784	4.41648	3.36269	10.1739	8.99599	5.08823	3.75907	3.79071	3.03944	12.9144	24.0813	17.0868	17.4023	12.3785	2.2856	1.83781	2.13877	2.7338	11.859	19.299	6.84873	5.68996	4.36225	5.02663	3.84662	18.6724	14.3266	6.37244	5.60523	3.80589	3.63976	14.6711	10.3312	13.6965	20.7346	16.2006	3.00138	3.36247	3.59567	5.06882	22.9061
Gohir.A02G062800	Gohir.D02G068400	12.3766	10.7413	8.81722	10.5973	11.4079	12.667	9.71466	19.2168	10.5433	12.2736	15.4157	16.6355	22.1444	20.8176	20.9549	10.7298	9.02846	8.57605	10.8451	14.3187	12.3043	22.8946	5.33506	5.85988	6.84239	10.1355	11.3402	8.04257	5.94442	11.6608	10.9537	11.9418	14.9785	12.5269	22.7935	9.06085	6.91145	16.9248	6.9393	1.82719	1.83157	1.84733	0.954373	11.3772
Gohir.A02G063200	Gohir.D02G068900	3.67019	5.86664	3.74074	3.0663	2.5339	1.33013	7.51227	9.10274	5.91603	5.40833	3.37607	3.04443	5.94038	6.23544	5.04722	5.72857	9.1286	7.26796	5.61257	3.89944	4.75917	8.1595	5.77149	8.2271	10.0117	11.3034	9.57501	3.79305	3.9828	3.7984	12.0435	11.4329	9.41741	3.58145	2.7519	0.620847	5.1719	3.27694	8.32122	9.40689	11.9608	7.13773	6.90572	3.72563
Gohir.A02G063300	Gohir.D02G069000	0.56761	0.671917	0.0151448	0.0188294	0	0	1.09844	0.285919	0.00924847	0.0132182	0	0	0.291303	0.495702	0.398511	0.977061	0.816568	0.119427	0.303777	0.159558	0.356026	0.065874	0.565654	0.265272	0	0.026639	0	0	0.519465	0.235377	0	0.0184447	0	0	0.444777	0	0.320255	0.569516	0.376872	0.0954461	0.0891631	0.0557733	0.0430304	0.101294
Gohir.A02G063500	Gohir.D02G069100	16.2412	14.3046	9.26503	7.99594	7.50044	7.08388	16.016	11.8678	10.4533	9.08095	10.0336	8.50416	12.835	8.07217	11.2587	11.2114	23.2223	12.3118	12.5827	8.77621	10.4464	8.95793	19.0868	16.6979	9.61458	9.13319	9.01076	8.39167	15.087	11.6443	9.39948	8.66567	10.0192	9.5274	14.2317	10.0003	17.6857	17.3249	21.249	13.9417	13.4869	10.877	11.2	10.5942
Gohir.A02G063700	Gohir.D02G069300	1.19163	2.53231	1.76942	1.29663	1.03465	0.620533	2.10948	4.99049	2.48856	2.10619	1.33908	0.798736	3.79582	6.41816	3.17369	5.56571	5.24802	2.73106	1.91501	1.60068	1.56853	2.77973	1.27254	6.11104	2.44485	1.874	1.13858	0.632263	2.43944	7.02133	2.67235	2.33957	1.48845	0.621275	6.17135	11.0522	4.46841	9.28314	8.33019	5.30382	3.47329	2.75535	1.86132	3.90342
Gohir.A02G063900	Gohir.D02G069500	20.7884	24.9178	27.7499	32.0179	32.3598	17.2923	23.2831	25.6938	17.1581	32.0952	35.2141	22.1227	22.2965	8.4414	41.0593	17.4919	22.2628	25.3328	28.0569	27.7105	24.7053	44.3289	7.10632	10.4991	11.9798	13.7662	13.9805	7.67955	28.2446	19.4978	24.4202	35.2014	31.7427	15.2414	19.9498	12.5653	20.5755	19.2745	23.4966	27.3782	29.8081	29.0553	26.6841	13.453
Gohir.A02G064000	Gohir.D02G069700	4.7186	7.35753	0.944729	1.35427	0.597246	0.37462	2.77261	5.63137	0.778532	0.823382	0.322792	0	9.25921	15.947	4.76632	11.8714	8.84297	4.27833	5.8378	3.94522	4.20675	7.96521	2.68818	4.67352	0.442955	0.332823	0.286892	0.119749	3.09841	5.42319	0.468468	0.196089	0.226344	0.0890149	6.20625	13.7174	2.48516	11.0023	8.0727	2.2871	2.89936	2.8797	2.77766	5.03317
Gohir.A02G064100	Gohir.D02G069900	0	1.85759	0.359382	0.244534	0	0	0	1.84331	1.69066	0.266067	0.20179	0.295257	1.99679	0.859735	0.864614	0.539585	1.27105	0.556103	0.513555	0.507369	0.189106	2.50453	0	7.44307	0.96584	0.255448	0.0901006	0.358184	1.46176	0.744713	1.85464	0.73509	1.07178	0	0	0	0	0	8.06155	0	0	0	0	0
Gohir.A02G064200	Gohir.D02G070100	5.20573	5.86085	5.2158	5.6273	6.89335	7.84828	9.56777	10.3826	7.3088	8.2165	10.6246	8.25103	9.23646	18.1661	6.8463	12.0617	7.86465	5.23053	5.57197	7.37709	6.61346	10.5347	4.86172	3.55688	5.04301	5.0844	5.88973	5.01645	6.61271	2.64385	5.48269	5.79092	6.57833	4.33037	3.76606	3.25166	9.32391	4.11323	5.53289	2.99652	3.1209	4.15708	4.17634	4.14423
Gohir.A02G064300	Gohir.D02G070200	7.65089	7.28973	15.104	14.1031	13.4776	11.072	8.75742	5.0869	18.6016	18.2762	16.4241	13.7753	6.30928	6.61942	6.74713	5.21863	13.6993	6.59164	8.36572	5.43811	5.89089	5.97544	7.13827	7.62457	16.2228	15.2486	13.9702	9.21203	8.03899	3.50931	16.641	18.1789	16.5859	10.5364	5.5874	3.01418	2.84267	4.23977	9.81277	4.64591	6.87214	4.63877	4.6719	4.24787
Gohir.A02G064500	Gohir.D02G070600	9.9631	6.05154	2.80979	2.47466	2.82233	2.51502	7.6916	4.16824	4.05583	3.64201	4.39474	5.72754	6.94384	0.730539	20.0152	9.48682	9.59327	6.65483	7.34468	9.38219	10.4772	6.90134	6.54754	7.55065	4.35215	3.66173	3.6127	2.75321	8.50586	6.2394	5.68854	5.03809	4.7766	2.81406	5.92501	0.566357	14.5883	4.57274	5.27155	4.73811	4.79065	4.22059	5.35754	5.64855
Gohir.A02G064900	Gohir.D02G070800	4.46662	2.05409	3.22155	2.40249	1.79038	0.974376	3.23143	1.56953	3.5839	2.73988	2.96902	0.956875	2.73043	2.89983	3.3988	2.59855	4.18027	1.89573	1.96835	1.34988	0.89404	2.63365	3.53875	1.68372	3.20105	2.84748	2.51449	1.23915	4.15896	1.71791	5.48339	5.00377	4.97266	1.96097	2.41993	2.77205	3.07242	2.62247	3.31049	1.63062	1.3991	1.24	1.2899	2.37535
Gohir.A02G065600	Gohir.D02G071400	2.15202	1.08687	1.35228	0.427378	0.383315	0.0515127	5.65932	0.37926	0.660853	0.167706	0.105038	0.0587357	6.40423	1.69479	13.199	22.4208	1.88965	3.1183	1.82148	0.960944	0.444146	2.57273	0.726064	0.141115	0.0667331	0.0155211	0.0414014	0	3.25409	0.0939302	0.0157106	0.00893666	0.00391672	0	0.764472	0.006034	1.00545	9.53096	0.356742	0.771505	0.206023	0.078417	0.112717	1.8546
Gohir.A02G065800	Gohir.D02G071700	14.3483	5.55564	3.13409	3.39961	3.93298	3.79612	11.2597	6.7938	4.22213	3.67029	3.93901	4.5623	4.96007	5.34962	9.51059	8.74927	8.55273	2.87761	3.52401	3.37783	5.45992	6.14725	22.4718	10.0879	2.99488	2.93136	4.18948	5.46833	16.4615	9.8544	2.29352	1.77924	2.40408	4.51966	6.66662	11.8635	13.97	12.3056	11.12	3.25824	3.61952	3.78941	4.26813	11.5844
Gohir.A02G066000	Gohir.D02G071800	0.251252	0.110369	0.00797976	0.0503242	0.12408	0	0.28501	0.499532	0.0106134	0	0	0.0144416	1.36069	6.17913	1.56335	1.83224	0.490832	0.0809668	0.0835649	0	0	0.722818	0.0970309	0.258033	0.0308294	0.030352	0.0396961	0.0097602	0.0701047	0.31905	0.010532	0.0208755	0.00427927	0	0.102134	4.92735	18.4241	0.167701	0.3741	0.0213763	0	0.0657965	0.0113882	0.00294032
Gohir.A02G066100	Gohir.D02G072000	2.46922	1.12152	0.0291755	0.0713485	0.107951	4.84624	3.77991	1.68497	0.153791	0.0610457	0.170861	11.175	1.94725	0.916756	0.0504142	2.21992	1.52489	0.0729228	0.260869	1.94883	5.30771	1.51261	7.55632	2.04578	0.0928883	0.390816	1.10557	2.79377	6.04193	2.67417	0.158717	0.861747	2.19829	16.3621	2.38208	0.697877	0.344971	2.97344	2.61951	0.154188	0.538566	1.46773	4.33996	6.24897
Gohir.A02G066600	Gohir.D02G072500	0.500386	0.256452	0	0.00852786	0.0325839	0.0140731	1.84732	0.334921	0.0146887	0.0105545	0.0214018	0.00975333	2.29179	0.038629	0.0767271	12.4569	0.19808	0.0137105	0	0.0144776	0	0.781364	1.05055	1.44678	0.00375608	0.0462188	0.18455	0.130462	2.97535	0.647661	0	0.0077913	0.0188886	0.0187275	7.0518	0.0250949	0.167082	13.8963	0.699121	0.0523137	0.0327908	0.0455882	0.016235	0.95512
Gohir.A02G067000	Gohir.D02G073200	3.1496	3.65023	4.10709	3.47276	3.2754	2.06646	4.95501	3.33357	6.29463	4.93912	4.11174	2.40019	0.425088	3.09797	4.51166	4.22516	7.40729	2.38627	1.75917	1.30275	1.5503	2.49872	3.20223	2.4735	3.73766	2.68935	2.68159	1.87201	5.0975	2.69868	5.02054	3.68753	3.42746	2.16014	4.15747	5.4922	4.1643	5.29469	9.5426	3.12227	2.89517	1.60313	1.90864	3.9031
Gohir.A02G067100	Gohir.D02G073300	5.60375	5.95206	15.1211	14.2467	12.1993	8.49897	5.55655	4.74672	14.6787	12.8994	13.11	7.90771	5.32794	4.65659	4.73589	4.25839	7.92541	6.31329	7.61427	4.7338	5.34602	5.52236	6.84519	9.66245	21.5026	18.1802	14.1951	7.64916	6.62791	5.82182	31.8016	29.9456	25.9601	16.2988	5.28601	4.87577	2.10947	3.74977	6.82859	7.65133	7.53384	4.2237	5.28732	3.74888
Gohir.A02G067200	Gohir.D02G073400	6.87676	0.325266	0	0.0301844	0.0207924	0.00651042	9.03527	0.365237	0.0145759	0.0155239	0.00689528	0	1.22221	0.0226549	0	9.73085	0.620156	0.0863866	0.0209264	0.0524563	0	7.03216	17.7271	1.18379	0.130293	0.152735	0.165516	0.0940826	18.9474	0.924447	0.151631	0.189747	0.126959	0.125252	1.70884	0.253877	0.0227058	4.89717	1.56061	0.238555	0.0231646	0.273556	0	5.23714
Gohir.A02G067400	Gohir.D02G073500	0.846722	6.48405	0.0316747	4.18295	30.919	104.759	0.50454	1.07185	0.0450601	0.0386874	4.41354	21.8649	2.89769	1.75973	0.572174	2.03125	163.87	20.0396	42.1721	237.208	12.8436	0.398948	11.9077	8.45181	8.42591	18.2378	24.1371	145.915	9.60253	22.5237	8.68934	7.22021	3.47386	34.449	1.86869	70.1423	312.95	7.0634	56.4002	17.1557	9.64603	71.4629	9.39132	4.59536
Gohir.A02G067800	Gohir.D02G073800	10.541	10.5057	4.82342	4.28439	4.33639	2.1264	11.9006	7.92855	4.17165	4.13298	3.20919	2.23069	7.47835	0.93028	7.87901	7.47976	13.488	3.04977	3.17798	1.94701	2.58654	7.73136	9.45235	8.85342	4.15433	4.01324	3.85554	1.82137	10.5933	7.0627	4.44021	4.54643	4.12379	1.99633	5.34358	0.786559	3.75706	6.69781	14.3719	3.03149	2.68706	1.79739	2.06087	4.15534
Gohir.A02G068000	Gohir.D02G074000	3.21187	0.106207	0.0105311	0.0288736	0.00853554	0	8.21603	0.929603	0.0131866	0.0070654	0.0072541	0	6.60729	0.645472	0	2.63314	0.437589	0.111556	0.044991	0.0199096	0	4.23678	2.50657	0.10511	0.006486	0.0609452	0.22367	0.0461923	1.84008	0.216629	0	0.00302982	0.0111122	0.0190734	0.95645	0.401453	0.0394271	1.30535	0.4129	0.0294214	0.30205	0.118755	0.163992	3.89985
Gohir.A02G068100	Gohir.D02G074100	8.21732	9.82172	12.4041	11.5721	11.1506	10.1891	9.17968	10.1204	14.743	17.5898	14.6339	10.4597	14.4732	1.51026	0.392697	19.5216	17.5505	22.6123	19.8525	18.6461	17.7318	10.8839	10.9008	15.1313	23.5048	21.7374	23.3266	24.1597	14.0811	13.1963	29.0555	40.091	31.1061	24.8399	21.1702	13.624	12.8181	24.7147	20.1075	34.6244	32.8104	33.6154	29.1351	18.5849
Gohir.A02G068200	Gohir.D02G074200	1.80183	1.22559	1.63594	1.34318	1.19245	0.861132	1.82998	2.07243	1.9895	1.84852	1.75831	0.909733	2.15343	2.21315	0.971882	1.96556	2.21413	1.20511	1.48378	0.684811	0.913174	2.10491	1.52112	1.8011	1.45326	1.21191	1.07954	0.827608	1.50781	2.47348	1.84951	1.67694	1.55911	0.667499	2.7437	2.95846	1.71797	1.95307	2.45645	1.36213	1.72874	1.08195	0.665507	2.48001
Gohir.A02G068400	Gohir.D02G074900	12.0119	10.7518	15.0593	19.6589	19.6127	7.63796	17.389	15.3908	18.6089	17.8948	18.1572	9.57498	14.5575	18.5033	15.9962	24.3004	18.227	28.0354	23.1683	24.5188	26.4108	23.7947	13.0672	10.7082	16.0493	16.9783	15.6561	12.9677	17.6614	27.8984	20.3178	20.7147	22.0948	14.4054	19.3171	26.485	19.4776	40.637	20.3642	24.8916	19.2697	23.9955	31.2721	42.2233
[truncated: 9,908 more rows]
