# Supplementary material for: Genomic diversifications of five Gossypium allopolyploid species and their impact on cotton improvement
Source: Nat Genet. 2020 Apr 20;52(5):525–33. doi: 10.1038/s41588-020-0614-5 (PMC7203012; doi:10.1038/s41588-020-0614-5)
Supplement: Source Data Extended Data Fig. 7 — RNA-seq expression data for homoeologs in five species. [file 41588_2020_614_MOESM14_ESM.xlsx]

## Sheet: EDFig. 7a
Source Data Extended Data Fig. 7. Gene expression of homeologs in five species of cotton in different tissues
Source Data Extended Data Fig. 7a | Number of expressed homeologs in G.hirsutum
	A_highlyExpressed	D_highlyExpressed
Cotyledon	2363	2472
Exocarp	2678	2816
Fiber	2725	2864
Hypocotyl	2356	2478
Square	2376	2546
Leaf	2169	2307
Meristem	2380	2458
Ovule	2679	2871
Petal	3267	3368
Pistil	967	1000
Root	2252	2377
Stamen	3291	3336
Stem	2189	2319

## Sheet: EDFig. 7b
Source Data Extended Data Fig. 7. Gene expression of homeologs in five species of cotton in different tissues
Source Data Extended Data Fig. 7b | Expression differences of homeologs in G.hirsutum
	Asymmetrically expressed-A	Asymmetrically expressed-D	Sub/Neo-functionalized-A	Sub/Neo-functionalized-D	Moderate difference	No difference	Unmappable/Not expressed
Cotyledon	349	399	470	501	3116	12207	4813
Exocarp	462	565	533	595	3339	12160	4201
Fiber	380	459	698	747	3305	12422	3844
Hypocotyl	372	469	427	426	3140	12819	4202
Square	484	550	328	429	3131	14585	2348
Leaf	356	415	340	394	2971	12713	4666
Meristem	438	528	330	396	3146	13680	3337
Ovule	451	533	492	527	3547	14122	2183
Petal	429	491	822	877	4016	10250	4970
Pistil	228	273	504	480	482	13574	6314
Root	333	380	375	387	3154	14132	3094
Stamen	347	391	952	983	3954	11069	4159
Stem	444	510	280	321	2953	13705	3642

## Sheet: EDFig. 7c
Source Data Extended Data Fig. 7. Gene expression of homeologs in five species of cotton in different tissues
Source Data Extended Data Fig. 7c | G.hirsutum
	Asymmetrically expressed-A	Asymmetrically expressed-D	Sub/Neo-functionalized-A	Sub/Neo-functionalized-D
Cotyledon	349	399	470	501
Exocarp	462	565	533	595
Fiber	380	459	698	747
Hypocotyl	372	469	427	426
Square	484	550	328	429
Leaf	356	415	340	394
Meristem	438	528	330	396
Ovule	451	533	492	527
Petal	429	491	822	877
Pistil	228	273	504	480
Root	333	380	375	387
Stamen	347	391	952	983
Stem	444	510	280	321

## Sheet: EDFig. 7d
Source Data Extended Data Fig. 7. Gene expression of homeologs in five species of cotton in different tissues
Source Data Extended Data Fig. 7d | G.tomentosum
	Asymmetrically expressed-A	Asymmetrically expressed-D	Sub/Neo-functionalized-A	Sub/Neo-functionalized-D
Fiber	667	734	575	610
Flower	713	722	386	379
Leaf	542	556	503	474
Ovule	632	637	353	393
Root	416	442	318	361
Square	617	662	324	408
Stem	594	637	218	221

## Sheet: EDFig. 7e
Source Data Extended Data Fig. 7. Gene expression of homeologs in five species of cotton in different tissues
Source Data Extended Data Fig. 7e | G.barbadense
	Asymmetrically expressed-A	Asymmetrically expressed-D	Sub/Neo-functionalized-A	Sub/Neo-functionalized-D
Cotyledon	369	415	576	565
Fiber	411	462	820	853
Flower	484	553	511	555
Square	473	568	615	730
Leaf	447	534	448	474
Ovule	438	519	567	623
Root	385	442	522	461
Stem	403	490	418	485

## Sheet: EDFig. 7f
Source Data Extended Data Fig. 7. Gene expression of homeologs in five species of cotton in different tissues
Source Data Extended Data Fig. 7f | G.mustelinum
	Asymmetrically expressed-A	Asymmetrically expressed-D	Sub/Neo-functionalized-A	Sub/Neo-functionalized-D
Cotyledon	438	470	545	561
Fiber	513	641	882	963
Square	606	707	615	696
Leaf	594	640	522	488
Meristem	588	695	433	554
Root	464	546	434	447
Stem	564	635	375	394
