# Supplementary material for: Genomic diversifications of five Gossypium allopolyploid species and their impact on cotton improvement
Source: Nat Genet. 2020 Apr 20;52(5):525–33. doi: 10.1038/s41588-020-0614-5 (PMC7203012; doi:10.1038/s41588-020-0614-5)
Supplement: Source Data Extended Data Fig. 8 — GO analysis of the differentially expressed genes among five species and in the fiber and leaf with m6A RNA modifications in upland cotton. [file 41588_2020_614_MOESM15_ESM.xlsx]

## Sheet: EDFig. 8a
Source Data Extended Data Fig. 8. GO analysis in five species of cotton and m6A RNA-seq peaks
Source Data Extended Data Fig. 8a | GO analysis among cultivated and wild species, and m6A pealks (-log10(p-value))
	leaf_cultivated	stem_cultivated	square_cultivated	root_cultivated	fiber_e_cultivated	fiber_c_cultivated	leaf_wild	stem_wild	square_wild	root_wild	fiber_e_wild	fiber_c_wild	m6A_leaf	m6A_fiber
photosynthesis	-30	-19.9208	-26.0555	0	0	0	0	0	0	0	0	0	-8.95861	0
oxidation-reduction_process	0	0	-7.88606	-5.3279	0	0	0	0	0	0	0	0	0	0
transport	0	0	0	-5.52288	-7.74473	-7.58503	0	0	0	0	0	0	0	0
localization	0	0	0	-5.30103	-7.4318	-7.3279	0	0	0	0	0	0	0	0
intracellular_transport	0	0	0	0	-21.8539	-9.72125	0	0	0	0	0	0	0	0
response_to_biotic_stimulus	0	0	0	-4.45593	0	0	0	0	0	0	0	0	0	0
metal_ion_transport	0	0	0	0	0	0	-7.3098	-5.4318	-7.95861	0	0	0	0	0
vitamin_B6_biosynthetic_process	0	0	0	0	0	0	0	0	0	-6.76955	0	0	0	0
translation	0	0	0	0	0	0	0	0	0	0	-28.0223	-24.2676	0	-30
gene_expression	0	0	0	0	0	0	0	0	0	0	-12.2291	-12.2596	0	-5.25964
heme_binding	0	0	-11.3468	-8.3279	0	0	0	0	0	0	0	0	0	0
hydrolase_activity	0	0	0	0	-7	-8.56864	0	0	0	0	0	0	0	-5.08092
GTPase_binding	0	0	0	0	-10.1612	-6.74473	0	0	0	0	0	0	0	-9.04576
ribosome	0	0	0	0	0	0	0	0	0	0	-28.284	-23.4089	0	-29.699

## Sheet: EDFig. 8b
Source Data Extended Data Fig. 8. GO analysis in five species of cotton and m6A RNA-seq peaks
Source Data Extended Data Fig. 8b | GO analysis between Gh and Gb (-log10(p-value))
	leaf_Gh	stem_Gh	square_Gh	ovule_Gh	root_Gh	fiber_e_Gh	fiber_c_Gh	leaf_Gb	stem_Gb	square_Gb	ovule_Gb	root_Gb	fiber_e_Gb	fiber_c_Gb
DNA_replication	0	0	0	-16.8539	0	0	0	0	0	0	0	0	0	0
gene_expression	0	0	0	0	0	0	0	0	0	-3.61979	0	0	0	-26.4685
ncRNA_metabolic_process	-14.6198	0	0	0	0	0	0	0	0	0	0	0	0	0
translation	-14.7696	0	-10.9208	0	0	-30	0	0	0	0	-4.49485	0	0	-30
ATP_metabolic_process	0	-8.46852	-7.82391	0	0	0	0	0	0	0	0	0	0	0
oxidation-reduction_process	0	0	0	0	-7.58503	0	0	-7.95861	-5.76955	0	-4.29243	-5.52288	0	0
transport	0	0	0	0	-5.55284	-4.95861	-18.0458	0	0	0	0	0	0	0
localization	0	0	0	0	-5.39794	-4.88606	-17.7447	0	0	0	0	0	0	0
photosynthesis	0	0	-8.14267	0	-23.4089	0	0	0	-7.95861	0	-23.585	0	0	0
response_to_biotic_stimulus	0	0	0	0	0	0	0	0	-6.60206	-5.63827	0	0	0	0
xylan_biosynthetic_process	0	0	0	0	0	0	-5	0	0	0	0	0	-5.49485	0
GTPase_activity	-10.6198	-6.72125	-5.95861	-9.50864	0	0	-9.08619	0	0	0	0	0	0	0
hydrolase_activity	0	-14.5086	-8.76955	-6.61979	0	0	-5.34679	0	0	0	0	0	0	0
sucrose_synthase_activity	0	-7	0	0	0	0	0	0	0	0	0	0	-4.3098	0
oxidoreductase_activity	0	0	0	0	-14.4559	0	0	-5.19382	-5.40894	-4.19382	-4.92082	-4.29243	-4.3098	-4.42022
heme_binding	0	0	0	0	-12.9586	0	0	-4.34679	-4.76955	0	0	0	0	0
ribosome	-5.60206	0	0	0	0	-30	0	0	0	0	-4.00436	0	0	-30

## Sheet: EDFig. 8c
Source Data Extended Data Fig. 8. GO analysis in five species of cotton and m6A RNA-seq peaks
Source Data Extended Data Fig. 8c | m6A peak location summary in fiber and leaf
location_in_gene	fiber_read_count	leaf_read_count
0	5	1
0.01	37	37
0.02	90	82
0.03	92	70
0.04	105	82
0.05	109	82
0.06	112	65
0.07	128	83
0.08	115	75
0.09	110	77
0.1	116	89
0.11	107	68
0.12	125	72
0.13	149	70
0.14	133	93
0.15	120	82
0.16	145	65
0.17	153	85
0.18	180	62
0.19	140	90
0.2	135	87
0.21	166	72
0.22	153	75
0.23	160	91
0.24	162	85
0.25	145	86
0.26	164	96
0.27	197	103
0.28	145	88
0.29	164	81
0.3	163	87
0.31	153	80
0.32	123	81
0.33	204	89
0.34	158	120
0.35	226	137
0.36	230	142
0.37	269	155
0.38	270	154
0.39	266	141
0.4	254	155
0.41	264	133
0.42	250	145
0.43	252	134
0.44	229	135
0.45	238	131
0.46	263	141
0.47	250	133
0.48	236	156
0.49	248	143
0.5	266	147
0.51	240	124
0.52	272	142
0.53	244	119
0.54	257	151
0.55	242	123
0.56	242	123
0.57	270	137
0.58	259	130
0.59	259	141
0.6	248	131
0.61	274	142
0.62	276	131
0.63	265	126
0.64	259	138
0.65	224	111
0.66	146	62
0.67	127	66
0.68	142	66
0.69	146	57
0.7	125	71
0.71	105	46
0.72	108	62
0.73	110	69
0.74	134	63
0.75	132	68
0.76	138	74
0.77	152	69
0.78	133	69
0.79	133	72
0.8	133	75
0.81	157	67
0.82	130	71
0.83	147	37
0.84	180	82
0.85	159	84
0.86	201	100
0.87	184	89
0.88	194	93
0.89	177	87
0.9	209	85
0.91	184	82
0.92	190	75
0.93	202	83
0.94	176	75
0.95	180	91
0.96	179	64
0.97	173	81
0.98	134	50
0.99	111	29
1	17	3
*location_in_gene 0-0.33 is 5'UTR, 0.34-0.66 is gene, and 0.67-1.0 is 3'UTR

## Sheet: EDFig. 8d (fiber)
Source Data Extended Data Fig. 8. GO analysis in five species of cotton and m6A RNA-seq peaks
Source Data Extended Data Fig. 8d |gene expression in m6A peak genes
fiber peak genes
	leaf	fiber
Gohir.A01G001400	13.5982	48.7113
Gohir.A01G071400	14.2288	544.568
Gohir.A01G101100	8.90561	20.085
Gohir.A01G102400	24.9272	97.872
Gohir.A01G116000	17.4141	39.0463
Gohir.A01G174800	10.1884	13.3584
Gohir.A01G197100	10.1026	45.7916
Gohir.A01G210400	20.7415	78.2707
Gohir.A01G210500	18.4737	40.6625
Gohir.A01G212400	183.306	960.094
Gohir.A01G002300	138.446	1070.36
Gohir.A01G009000	2.03511	11.98
Gohir.A01G010800	83.9451	122.311
Gohir.A01G019500	18.1991	53.8906
Gohir.A01G024700	6.30071	64.9245
Gohir.A01G040800	34.9673	77.8502
Gohir.A01G057700	23.3833	210.596
Gohir.A01G097400	66.694	288.325
Gohir.A01G100200	6.0781	20.3741
Gohir.A01G103800	5.15637	13.7049
Gohir.A01G105000	51.297	71.8847
Gohir.A01G155500	71.8379	192.312
Gohir.A01G161700	45.4898	179.809
Gohir.A01G163600	33.4181	75.4011
Gohir.A01G179400	12.2574	26.7355
Gohir.A01G209600	108.632	461.084
Gohir.A01G215700	4.85752	9.79224
Gohir.A01G222400	380.482	3508.07
Gohir.A02G000400	5.83509	10.3181
Gohir.A02G049200	150.983	584.355
Gohir.A02G051200	42.5802	82.7738
Gohir.A02G072200	28.7883	157.805
Gohir.A02G075700	243.895	947.167
Gohir.A02G079300	143.962	362.61
Gohir.A02G086100	7.21866	45.995
Gohir.A02G087400	29.3142	94.4985
Gohir.A02G094200	7.91007	7.61414
Gohir.A02G096000	15.5859	159.142
Gohir.A02G103900	4.54084	29.6221
Gohir.A02G107500	10.6021	61.6694
Gohir.A02G114900	5.92446	19.8393
Gohir.A02G004800	22.5462	30.8563
Gohir.A02G039400	106.911	442.854
Gohir.A02G049700	336.068	918.913
Gohir.A02G056500	152.982	138.04
Gohir.A02G063900	6.27233	40.0089
Gohir.A02G064300	7.54521	11.9027
Gohir.A02G077500	2.51158	2.04451
Gohir.A02G085400	65.4535	97.8582
Gohir.A02G096500	8.93498	4.45893
Gohir.A02G097700	1.49178	17.0259
Gohir.A02G106100	8.48518	23.4015
Gohir.A02G112400	18.5602	70.5901
Gohir.A02G126500	8.97713	29.5277
Gohir.A02G132300	201.476	807.204
Gohir.A03G019900	12.9912	57.916
Gohir.A03G023500	6.52595	144.9
Gohir.A03G034100	23.1887	120.928
Gohir.A03G048000	8.38833	22.8424
Gohir.A03G079100	24.841	1.292
Gohir.A03G088700	8.38262	8.74682
Gohir.A03G093500	14.9358	41.6223
Gohir.A03G094800	18.1424	33.4668
Gohir.A03G125300	19.4863	241.621
Gohir.A03G131300	0.0463511	312.68
Gohir.A03G164100	42.9131	41.6583
Gohir.A03G188100	75.2342	198.602
Gohir.A03G199300	13.8706	68.1643
Gohir.A03G210500	1.36601	3.21488
Gohir.A03G216200	33.1908	146.5
Gohir.A03G020700	40.2792	183.686
Gohir.A03G021600	14.407	34.2581
Gohir.A03G026200	6.91297	8.89916
Gohir.A03G034400	2.97339	4.47593
Gohir.A03G045300	7.24614	46.9333
Gohir.A03G046500	80.8413	43.1625
Gohir.A03G063500	1.60738	374.06
Gohir.A03G091500	9.40245	116.317
Gohir.A03G093400	9.04495	2.17833
Gohir.A03G112000	26.5287	34.3363
Gohir.A03G126300	65.6368	95.4233
Gohir.A03G147500	1.38489	42.8342
Gohir.A03G147800	4.63841	3.73204
Gohir.A03G162600	0.104486	78.6231
Gohir.A03G204900	82.1823	18.4413
Gohir.A04G065600	41.1467	349.399
Gohir.A04G070500	820.387	1301.7
Gohir.A04G097800	7.45525	0.953747
Gohir.A04G099300	32.1646	129.708
Gohir.A04G101700	22.2481	231.928
Gohir.A04G119100	2.06076	2664.34
Gohir.A04G123100	144.57	107.352
Gohir.A04G123300	147.282	247.96
Gohir.A04G123800	1.65259	9.47405
Gohir.A04G140000	121.849	2958.43
Gohir.A04G142200	14.8973	121.276
Gohir.A04G006100	47.6106	19.914
Gohir.A04G035700	5.50274	6.06872
Gohir.A04G051900	16.5045	36.9146
Gohir.A04G066300	2.7559	3.06824
Gohir.A04G092000	2.01846	8.28244
Gohir.A04G099400	73.9123	278.15
Gohir.A04G107500	51.9276	493.87
Gohir.A04G111700	5.25769	11.0785
Gohir.A04G114400	26.5683	57.6046
Gohir.A04G117900	41.4454	1114.79
Gohir.A05G028300	22.5319	34.0032
Gohir.A05G040000	2.09616	33.1106
Gohir.A05G100600	165.428	786.442
Gohir.A05G140700	7.76814	12.9304
Gohir.A05G157300	33.5067	929.243
Gohir.A05G164700	7.84274	126.981
Gohir.A05G174400	9.21073	294.742
Gohir.A05G178400	51.7231	38.5115
Gohir.A05G192500	10.0885	476.567
Gohir.A05G205800	5.86144	5.24348
Gohir.A05G207600	16.2015	170.71
Gohir.A05G219300	17.8982	30.6194
Gohir.A05G227300	18.3271	840.398
Gohir.A05G250900	14.2874	30.2477
Gohir.A05G255000	13.3204	218.205
Gohir.A05G293600	23.3419	220.329
Gohir.A05G344100	3.51867	3.49728
Gohir.A05G355900	6.29282	98.0575
Gohir.A05G382400	1.7013	34.3606
Gohir.A05G392700	25.9617	61.9735
Gohir.A05G407900	15.3395	322.726
Gohir.A05G005300	31.7868	587.436
Gohir.A05G021600	37.4459	279.418
Gohir.A05G030400	15.7085	97.7298
Gohir.A05G035300	47.6808	989.536
Gohir.A05G036000	14.5821	183.177
Gohir.A05G059500	4.35702	5.79728
Gohir.A05G071900	119.31	292.724
Gohir.A05G119900	11.4377	14.4618
Gohir.A05G122900	2.57328	36.912
Gohir.A05G130500	1.00335	16.6865
Gohir.A05G133500	135.232	251.295
Gohir.A05G135400	1.04449	301.172
Gohir.A05G167300	10.718	300.82
Gohir.A05G224800	23.8813	130.62
Gohir.A05G234600	5.50884	7.08223
Gohir.A05G235700	18.4736	29.748
Gohir.A05G237800	13.1341	112.346
Gohir.A05G247300	14.1826	64.841
Gohir.A05G278100	27.9757	83.883
Gohir.A05G286400	58.4053	144.224
Gohir.A05G297600	4.82442	18.9683
Gohir.A05G304900	36.205	159.972
Gohir.A05G355400	22.9016	111.501
Gohir.A05G392500	55.6646	127.85
Gohir.A06G009000	9.91721	30.0511
Gohir.A06G123900	9.9208	178.403
Gohir.A06G177000	170.121	275.943
Gohir.A06G182300	13.1674	52.841
Gohir.A06G197200	6.71579	11.3046
Gohir.A06G055900	68.376	3.71669
Gohir.A06G058100	54.1262	336.581
Gohir.A06G070300	82.981	331.617
Gohir.A06G077500	26.7642	66.1988
Gohir.A06G095600	14.7237	75.5091
Gohir.A06G108000	3.15937	30.2114
Gohir.A06G115100	36.3254	5.53912
Gohir.A06G116500	35.6775	67.9602
Gohir.A06G149800	6.14062	178.746
Gohir.A06G168900	7.15972	11.8955
Gohir.A06G182400	3.96353	9.35584
Gohir.A06G183700	7.56353	22.3138
Gohir.A06G190300	63.1193	478.217
Gohir.A06G194900	31.1765	115.298
Gohir.A07G032400	27.7279	42.8956
Gohir.A07G039000	57.3939	227.378
Gohir.A07G040500	75.389	258.853
Gohir.A07G066600	10.69	62.0583
Gohir.A07G070000	117.711	242.754
Gohir.A07G071500	10.5715	27.8312
Gohir.A07G092000	64.7621	23.9702
Gohir.A07G105500	4.24939	23.4317
Gohir.A07G110800	0.492706	0.692323
Gohir.A07G116800	121.827	498.256
Gohir.A07G147400	12.6104	21.2569
Gohir.A07G161200	0.0285665	166.679
Gohir.A07G161400	138.779	256.031
Gohir.A07G203300	45.7709	67.1717
Gohir.A07G014300	159.668	348.279
Gohir.A07G059500	13.7961	35.88
Gohir.A07G064900	26.2584	7.50176
Gohir.A07G067600	55.8624	109.048
Gohir.A07G149800	12.3217	84.316
Gohir.A07G155200	13.9146	10.2786
Gohir.A07G184500	10.7485	61.1301
Gohir.A07G190600	4.04493	15.0072
Gohir.A07G225300	35.5138	116.855
Gohir.A08G027900	73.3773	451.932
Gohir.A08G037600	8.52754	17.9418
Gohir.A08G056100	32.9343	100.856
Gohir.A08G085600	1.94989	18.3351
Gohir.A08G093300	17.9266	67.7429
Gohir.A08G098500	15.3283	243.441
Gohir.A08G143800	1554.94	1.27544
Gohir.A08G145500	24.6334	40.9632
Gohir.A08G161400	1.55781	6.12024
Gohir.A08G181100	8.33581	787.912
Gohir.A08G201300	23.7704	318.54
Gohir.A08G017500	32.8768	127.72
Gohir.A08G023700	88.0189	62.7441
Gohir.A08G025400	185.079	336.303
Gohir.A08G025500	61.1927	196.155
Gohir.A08G028500	15.3381	62.7443
Gohir.A08G029400	2.43981	6.29715
Gohir.A08G075800	13.7829	47.3319
Gohir.A08G107900	55.3692	251.25
Gohir.A08G115700	3.09748	14.1961
Gohir.A08G118600	15.836	162.161
Gohir.A08G193300	30.6045	63.9006
Gohir.A08G219500	24.9971	346.604
Gohir.A08G231700	9.82558	41.3142
Gohir.A08G243600	110.355	694.246
Gohir.A09G016800	69.8095	408.582
Gohir.A09G020600	16.5973	10.3348
Gohir.A09G048500	38.4105	156.052
Gohir.A09G079700	27.9018	15.0211
Gohir.A09G105800	1.82736	144.782
Gohir.A09G121200	5.10353	22.1028
Gohir.A09G137900	21.3634	126.442
Gohir.A09G174400	16.081	57.8351
Gohir.A09G175200	11.8517	36.3488
Gohir.A09G206600	94.5217	812.565
Gohir.A09G246800	42.4062	82.2043
Gohir.A09G248200	46.654	298.323
Gohir.A09G033000	3.43271	7.85644
Gohir.A09G033900	43.8824	149.271
Gohir.A09G035500	20.9513	24.4032
Gohir.A09G047600	38.9668	235.102
Gohir.A09G082600	143.997	404.434
Gohir.A09G088400	6.65991	5.54237
Gohir.A09G092100	3.45547	3.11788
Gohir.A09G106800	16.7449	1367.76
Gohir.A09G117900	0.994063	7.50971
Gohir.A09G135400	24.9062	646.427
Gohir.A09G142700	41.8559	93.7364
Gohir.A09G148700	140.249	578.78
Gohir.A09G168100	0.726178	5.94495
Gohir.A09G176900	88.6178	218.531
Gohir.A09G202300	89.1838	223.165
Gohir.A09G223000	100.415	369.334
Gohir.A09G232800	12.0584	38.4644
Gohir.A09G242900	112.461	251.189
Gohir.A09G243200	26.6495	127.311
Gohir.A10G012100	4.95767	73.6198
Gohir.A10G014000	0	23.5145
Gohir.A10G058300	10.8521	364.964
Gohir.A10G062300	38.6945	84.2859
Gohir.A10G081900	8.22447	13.438
Gohir.A10G084700	16.5526	85.6289
Gohir.A10G090200	13.1535	17.0331
Gohir.A10G111200	52.1436	111.897
Gohir.A10G127300	56.8894	386.469
Gohir.A10G133400	10.3669	14.5129
Gohir.A10G150100	3099.93	4285.91
Gohir.A10G163900	67.5792	466.884
Gohir.A10G167200	35.0024	67.8551
Gohir.A10G170900	53.1523	276.909
Gohir.A10G186800	7.0056	16.2891
Gohir.A10G195000	6.85407	11.7131
Gohir.A10G199200	5.03827	2.09496
Gohir.A10G207000	8.08913	23.4642
Gohir.A10G212800	0	315.551
Gohir.A10G219700	396.762	162.738
Gohir.A10G004700	202.822	352.015
Gohir.A10G008400	5.99714	58.2578
Gohir.A10G015000	206.193	552.024
Gohir.A10G033000	13.7656	44.9774
Gohir.A10G074400	44.5146	248.237
Gohir.A10G076700	7.16216	49.4341
Gohir.A10G097900	29.0417	96.5457
Gohir.A10G126100	4.37936	16.1771
Gohir.A10G154800	9.1896	17.584
Gohir.A10G196700	6.82146	7.05298
Gohir.A11G019300	16.8953	71.7584
Gohir.A11G023700	52.4126	129.435
Gohir.A11G052300	5.59914	66.5579
Gohir.A11G121600	0	0.11075
Gohir.A11G143200	9.97899	84.4868
Gohir.A11G154800	21.73	54.0902
Gohir.A11G169500	24.8519	159.374
Gohir.A11G186500	6.8846	551.883
Gohir.A11G231900	24.89	121.708
Gohir.A11G273900	21.7458	88.1637
Gohir.A11G306300	61.94	150.704
Gohir.A11G326300	41.7151	393.455
Gohir.A11G328600	4.64149	6.2347
Gohir.A11G001800	0.132502	16.5836
Gohir.A11G010500	8.49688	16.8762
Gohir.A11G015900	27.443	135.818
Gohir.A11G016300	4.85819	29.5119
Gohir.A11G017600	44.2583	103.603
Gohir.A11G027400	7.25359	5.33063
Gohir.A11G033400	4.49328	18.7779
Gohir.A11G072100	15.4522	181.077
Gohir.A11G091500	24.6685	76.4354
Gohir.A11G152400	10.6556	74.3131
Gohir.A11G169600	41.7788	228.335
Gohir.A11G173400	1.70656	7.08089
Gohir.A11G185200	7.55422	6.60091
Gohir.A11G195400	73.9074	192.478
Gohir.A11G206600	15.1213	14.5509
Gohir.A11G207200	1.3398	5.18287
Gohir.A11G235500	44.3642	380.611
Gohir.A11G240800	5.20027	72.6845
Gohir.A11G272800	35.2519	163.755
Gohir.A11G274300	37.0027	1288.36
Gohir.A11G280300	37.9778	99.9407
Gohir.A11G304400	198.317	467.293
Gohir.A11G321500	3.87692	49.4207
Gohir.A12G001300	9.5115	45.5277
Gohir.A12G002300	5.24253	14.7749
Gohir.A12G036100	1.57688	3.16833
Gohir.A12G048400	6.78897	16.2368
Gohir.A12G086000	1.61149	11.6725
Gohir.A12G097500	117.135	959.378
Gohir.A12G139600	59.7361	189.763
Gohir.A12G145600	22.5142	64.0762
Gohir.A12G161900	10.0447	141.77
Gohir.A12G182500	63.7473	113.326
Gohir.A12G190200	11.9552	52.3574
Gohir.A12G193200	4.37202	1.8546
Gohir.A12G199100	4.16116	1025.15
Gohir.A12G211600	68.3279	205.423
Gohir.A12G221800	5.92274	13.6368
Gohir.A12G243400	52.2193	197.797
Gohir.A12G264900	17.7416	1196.63
Gohir.A12G006600	11.7165	36.6864
Gohir.A12G009700	12.7731	17.1756
Gohir.A12G058700	13.2095	38.4111
Gohir.A12G059400	9.14344	636.807
Gohir.A12G079000	11.4819	49.7412
Gohir.A12G114500	59.7057	70.909
Gohir.A12G137500	7.02949	2.7216
Gohir.A12G185500	1.17674	2.53123
Gohir.A12G192700	16.144	21.1299
Gohir.A12G219800	32.3992	108.58
Gohir.A12G225400	5.33218	6.90917
Gohir.A12G249600	41.6088	194.781
Gohir.A12G265600	11.515	3.51328
Gohir.A12G276300	11.4494	23.7565
Gohir.A13G005100	36.4661	113.567
Gohir.A13G006900	59.3627	163.969
Gohir.A13G020100	22.9962	63.005
Gohir.A13G031500	26.7487	56.3875
Gohir.A13G034600	20.4124	74.5808
Gohir.A13G064800	0.968108	156.454
Gohir.A13G099100	0.314753	184.7
Gohir.A13G131100	17.4727	34.7452
Gohir.A13G164600	504.051	252.318
Gohir.A13G176200	90.9343	1589.72
Gohir.A13G180900	4.17075	64.1547
Gohir.A13G182800	31.6359	1398.65
Gohir.A13G189800	30.0326	129.947
Gohir.A13G195000	25.9742	291.858
Gohir.A13G197300	0	78.6779
Gohir.A13G198300	15.8052	36.9215
Gohir.A13G207500	9.16065	148.671
Gohir.A13G221300	33.0419	444.325
Gohir.A13G221700	2.22066	1.62119
Gohir.A13G233200	26.0007	298.867
Gohir.A13G012200	24.7665	195.434
Gohir.A13G026100	23.3965	224.779
Gohir.A13G031600	9.33892	146.531
Gohir.A13G065000	4.44623	11.4248
Gohir.A13G100600	22.0759	91.2514
Gohir.A13G102900	4.44151	6.68344
Gohir.A13G122400	3.5451	6.06731
Gohir.A13G123400	39.1615	34.8085
Gohir.A13G157300	12.4935	49.2837
Gohir.A13G166100	9.61667	102.945
Gohir.A13G175700	28.2271	111.322
Gohir.A13G208400	80.305	235.752
Gohir.A13G210300	126.168	404.142
Gohir.A13G211000	14.7837	38.6661
Gohir.A13G217900	16.9192	28.2283
Gohir.A13G218200	20.1422	29.4014
Gohir.A13G229000	35.5981	376.869
Gohir.A13G230500	23.0816	139.445
Gohir.D01G020500	115.008	23.8922
Gohir.D01G029200	7.54468	23.7108
Gohir.D01G066900	3.71399	17.6856
Gohir.D01G087500	21.2972	140.642
Gohir.D01G089300	179.808	54.8713
Gohir.D01G144400	10.7324	9.2212
Gohir.D01G160500	345.892	24.7204
Gohir.D01G162000	11.3964	1.63607
Gohir.D01G199400	22.946	48.9263
Gohir.D01G205300	431.612	811.746
Gohir.D01G001900	214.989	1508.92
Gohir.D01G003200	74.5293	75.4819
Gohir.D01G007400	13.8529	330.279
Gohir.D01G008000	15.9227	43.5832
Gohir.D01G028100	72.2635	720.147
Gohir.D01G067200	6.88591	24.0658
Gohir.D01G082100	144.859	545.537
Gohir.D01G084900	10.0924	39.4389
Gohir.D01G090200	124.332	37.8505
Gohir.D01G117900	76.8311	227.435
Gohir.D01G123300	93.1229	311.63
Gohir.D01G137800	10.99	15.2783
Gohir.D01G139600	5.69465	24.8299
Gohir.D01G141200	29.9809	486.623
Gohir.D01G142900	33.3651	63.461
Gohir.D01G144600	0.262429	13.8742
Gohir.D01G149100	75.3543	144.886
Gohir.D01G206700	44.1949	60.219
Gohir.D01G216300	17.3841	87.4286
Gohir.D01G216400	32.9032	59.0505
Gohir.D02G018100	12.3744	59.8929
Gohir.D02G039400	16.8578	116.802
Gohir.D02G041000	36.4646	113.978
Gohir.D02G055300	11.8949	18.3869
Gohir.D02G059100	2.78489	4.45579
Gohir.D02G082800	245.344	799.569
Gohir.D02G108700	33.0309	172.748
Gohir.D02G115600	0.570661	22.9022
Gohir.D02G132200	45.2897	14.3811
Gohir.D02G206100	22.1445	3291.46
Gohir.D02G224600	15.6484	66.5532
Gohir.D02G054800	159.88	612.809
Gohir.D02G063900	5.5067	17.1908
Gohir.D02G094800	1.0341	24.6048
Gohir.D02G101100	114.305	71.0361
Gohir.D02G113800	1.15852	100.545
Gohir.D02G114200	13.0745	16.5115
Gohir.D02G153000	2.30252	585.31
Gohir.D02G208000	0.196882	22.4665
Gohir.D03G095000	146.004	752.005
Gohir.D03G102800	9.28378	899.524
Gohir.D03G133100	37.983	121.186
Gohir.D03G150200	68.6678	58.689
Gohir.D03G171600	13.5833	27.7424
Gohir.D03G177300	8.86132	39.1328
Gohir.D03G043600	129.03	389.197
Gohir.D03G048300	62.4273	230.072
Gohir.D03G087500	25.2042	178.804
Gohir.D03G096800	25.1992	162.577
Gohir.D03G103400	5.66007	18.3494
Gohir.D03G138800	79.3041	294.089
Gohir.D03G142800	23.652	48.6823
Gohir.D03G148700	159.52	208.375
Gohir.D03G149000	0	0
Gohir.D03G151000	8.61631	19.4997
Gohir.D03G155500	48.6816	455.79
Gohir.D04G011000	28.8489	172.993
Gohir.D04G019200	3.23758	8.50254
Gohir.D04G037100	40.5153	6700.34
Gohir.D04G040600	11.3801	36.3361
Gohir.D04G057800	20.7714	95.6069
Gohir.D04G090100	15.7484	431.714
Gohir.D04G092600	17.6015	104.037
Gohir.D04G119400	4.54702	53.2355
Gohir.D04G137100	9.1094	450.839
Gohir.D04G138700	61.7	279.062
Gohir.D04G140800	47.5771	54.6557
Gohir.D04G151100	11.3483	10.041
Gohir.D04G160800	1.49148	2158.44
Gohir.D04G179200	33.8171	138.193
Gohir.D04G183200	174.866	3736.93
Gohir.D04G007600	28.0422	356.723
Gohir.D04G012300	16.4837	189.108
Gohir.D04G017200	27.7603	58.3398
Gohir.D04G024400	25.0077	34.6795
Gohir.D04G027900	31.3295	127.454
Gohir.D04G033600	10.2606	11.1029
Gohir.D04G037900	5.79856	5.84293
Gohir.D04G048900	6.73073	398.57
Gohir.D04G057300	7.66036	215.889
Gohir.D04G088800	4.23714	7.5816
Gohir.D04G098600	5.51579	1121.92
Gohir.D04G104000	50.4958	495.752
Gohir.D04G141100	5.4547	3.22547
Gohir.D04G144300	0.300805	27.0532
Gohir.D04G185300	0.226362	155.196
Gohir.D05G000400	6.85353	22.5312
Gohir.D05G005600	18.5891	53.0653
Gohir.D05G050700	2.45279	2289.51
Gohir.D05G065300	6.02303	47.7627
Gohir.D05G079800	2.88157	11.0194
Gohir.D05G092100	156.928	565.146
Gohir.D05G100400	158.204	416.539
Gohir.D05G101500	10.0747	18.8489
Gohir.D05G136200	0	0
Gohir.D05G138800	17.331	67.9297
Gohir.D05G162000	12.9292	7706.23
Gohir.D05G184000	121.101	583.026
Gohir.D05G206400	10.2896	16.2369
Gohir.D05G223800	46.8237	173.138
Gohir.D05G228500	32.218	87.5007
Gohir.D05G229800	43.9183	765.579
Gohir.D05G266500	23.5639	28.2344
Gohir.D05G269400	3.94647	30.6257
Gohir.D05G272800	74.4553	176.966
Gohir.D05G294300	15.875	216.915
Gohir.D05G331400	9.17358	20.6322
Gohir.D05G344600	135.469	285.586
Gohir.D05G346500	6.68063	8.0346
Gohir.D05G363500	18.5493	178.646
Gohir.D05G386000	0.192805	16.9545
Gohir.D05G028400	46.1388	300.42
Gohir.D05G031600	6.3915	14.874
Gohir.D05G037500	29.6532	517.054
Gohir.D05G072800	32.6972	309.851
Gohir.D05G074700	102.558	262.591
Gohir.D05G103400	5.85817	12.1888
Gohir.D05G120900	14.9741	11.0866
Gohir.D05G131400	0.879483	39.0088
Gohir.D05G134600	168.35	2936
Gohir.D05G137400	1.36004	316.075
Gohir.D05G149400	3.52145	12.6389
Gohir.D05G152300	26.3299	48.5395
Gohir.D05G158200	1.60044	84.6038
Gohir.D05G159800	0.540134	37.194
Gohir.D05G195600	8.97569	252.639
Gohir.D05G218000	57.1611	2145.47
Gohir.D05G226700	48.9014	97.1984
Gohir.D05G238200	10.1699	71.9141
Gohir.D05G248500	6.04026	19.0118
Gohir.D05G255500	3.34759	5.35253
Gohir.D05G265100	3.03219	38.2996
Gohir.D05G271000	7.95282	26.7313
Gohir.D05G279600	66.1947	288.547
Gohir.D05G282400	2.32475	3.89422
Gohir.D05G288400	9.29063	62.9878
Gohir.D05G304000	34.2777	144.071
Gohir.D05G312600	9.36304	33.0316
Gohir.D05G327800	14.2428	365.683
Gohir.D06G004300	12.0099	396.06
Gohir.D06G004500	14.5046	44.4413
Gohir.D06G041900	6.45303	10.7703
Gohir.D06G087600	77.9905	14.1445
Gohir.D06G089200	26.2564	17.8141
Gohir.D06G098300	35.8917	79.4385
Gohir.D06G105700	5.89359	0.171164
Gohir.D06G110600	4.84723	47.7321
Gohir.D06G137300	20.4509	1553.53
Gohir.D06G148600	9.63276	27.7425
Gohir.D06G158600	1.03602	191.736
Gohir.D06G171700	1879.84	0.714257
Gohir.D06G173000	170.303	273.517
Gohir.D06G183300	48.4307	124.792
Gohir.D06G187000	52.3937	198.338
Gohir.D06G201600	10.389	75.6937
Gohir.D06G016900	5.65458	810.957
Gohir.D06G028600	20.363	53.0027
Gohir.D06G032400	10.3299	70.095
Gohir.D06G042900	20.6458	143.659
Gohir.D06G055600	14.3397	58.594
Gohir.D06G064800	4.56745	8.9705
Gohir.D06G068900	105.615	408.908
Gohir.D06G072100	26.677	215.451
Gohir.D06G102400	35.9288	21.9727
Gohir.D06G110500	62.4291	158.678
Gohir.D06G111700	20.484	500.834
Gohir.D06G149300	104.897	157.917
Gohir.D06G156000	9.6851	160.199
Gohir.D06G171300	23.2538	6.18455
Gohir.D06G198700	48.6831	287.522
Gohir.D06G202500	16.6797	38.2568
Gohir.D07G043200	79.1226	198.712
Gohir.D07G051600	97.7576	9.5402
Gohir.D07G087700	110.526	233.312
Gohir.D07G110700	46.5816	92.9158
Gohir.D07G121200	109.034	390.318
Gohir.D07G122700	16.8514	362.188
Gohir.D07G125100	3.32055	13.7115
Gohir.D07G129800	13.3742	67.0794
Gohir.D07G135100	67.2634	282.636
Gohir.D07G137600	1.12774	6.79155
Gohir.D07G148400	43.5044	180.899
Gohir.D07G162100	11.3253	8.20003
Gohir.D07G164000	18.6876	35.2239
Gohir.D07G166500	0.068071	111.864
Gohir.D07G204900	2.77801	1.37837
Gohir.D07G205600	3.71668	13.0807
Gohir.D07G208800	502.948	0.0961944
Gohir.D07G214900	31.5238	33.5707
Gohir.D07G234200	1.9293	8.16722
Gohir.D07G239700	28.4216	52.3712
Gohir.D07G018100	5.21274	8.31186
Gohir.D07G032200	11.251	24.7271
Gohir.D07G050300	48.9566	176.778
Gohir.D07G076500	5.0218	31.6233
Gohir.D07G096100	23.5203	53.5503
Gohir.D07G138500	6.86714	23.6262
Gohir.D07G156100	14.0788	121.338
Gohir.D07G166000	28.3727	77.978
Gohir.D07G168400	137.152	216.248
Gohir.D07G180100	74.1258	361.077
Gohir.D07G204300	32.5513	167.185
Gohir.D07G205000	8.6801	2.62263
Gohir.D08G042300	38.7402	134.656
Gohir.D08G052300	9.81104	21.8274
Gohir.D08G054200	2.76277	17.7732
Gohir.D08G064900	5.19493	13.4131
Gohir.D08G065400	32.1524	111.729
Gohir.D08G083000	2.57896	1.01332
Gohir.D08G091400	6.81057	22.9435
Gohir.D08G101200	5.33507	8.41973
Gohir.D08G110100	6.11902	568.256
Gohir.D08G115300	6.67094	28.4184
Gohir.D08G122200	4.43822	28.1188
Gohir.D08G135200	82.6719	201.798
Gohir.D08G201700	360.493	1597.89
Gohir.D08G203800	5.84471	28.323
Gohir.D08G218500	25.3059	253.227
Gohir.D08G256600	12.5726	24.04
Gohir.D08G014400	47.3745	177.035
Gohir.D08G022100	0.838569	283.919
Gohir.D08G024800	5.06484	14.1463
Gohir.D08G025600	7.9589	13.8361
Gohir.D08G034200	79.0867	47.1455
Gohir.D08G063800	16.0613	18.9586
Gohir.D08G065300	9.62736	52.7528
Gohir.D08G065700	34.5101	161.246
Gohir.D08G094500	16.1265	39.7545
Gohir.D08G097300	10.1872	161.942
Gohir.D08G102500	24.3833	85.8741
Gohir.D08G109200	10.477	43.8653
Gohir.D08G121000	3.23126	11.6249
Gohir.D08G184700	14.4385	264.675
Gohir.D08G215500	46.9496	181.421
Gohir.D08G231100	33.4727	91.5851
Gohir.D08G236300	27.3414	401.075
Gohir.D08G252100	12.3435	48.0258
Gohir.D08G264500	117.958	584.845
Gohir.D08G265000	9.88865	30.4219
Gohir.D09G015400	28.6662	152.085
Gohir.D09G019500	4.9007	10.4598
Gohir.D09G023800	82.8087	11.4707
Gohir.D09G049600	74.448	227.111
Gohir.D09G089900	0.483077	242.251
Gohir.D09G090300	10.4808	58.3822
Gohir.D09G095600	1.29079	11.6923
Gohir.D09G116000	4.10082	27.0756
Gohir.D09G171300	14.9939	51.4745
Gohir.D09G191400	53.0731	70.0332
Gohir.D09G198600	72.9077	134.683
Gohir.D09G199900	24.1328	101.298
Gohir.D09G214700	284.17	76.5669
Gohir.D09G216000	5.12162	14.2244
Gohir.D09G228100	13.293	16.3571
Gohir.D09G247300	52.0091	118.273
Gohir.D09G247800	43.5465	19.2959
Gohir.D09G036700	29.9712	45.4419
Gohir.D09G043800	22.5613	6.82279
Gohir.D09G044700	17.9897	401.353
Gohir.D09G054300	12.1103	70.8156
Gohir.D09G056100	23.5374	115.165
Gohir.D09G095900	54.5906	147.418
Gohir.D09G096800	6.22273	19.5602
Gohir.D09G101400	46.7565	210.947
Gohir.D09G103500	11.4794	855.731
Gohir.D09G118600	1.0299	203.725
Gohir.D09G136700	36.2116	163.571
Gohir.D09G138900	73.8037	167.975
Gohir.D09G143100	31.9112	74.5068
Gohir.D09G150800	45.8751	100.118
Gohir.D09G165100	10.7175	3.54104
Gohir.D09G201500	8.0456	27.0998
Gohir.D09G228600	20.2674	16.8559
Gohir.D09G243600	80.6119	300.794
Gohir.D09G243900	19.367	113.251
Gohir.D09G246900	20.6048	92.6959
Gohir.D10G002200	24.6095	93.7794
Gohir.D10G011000	19.0389	14.4431
Gohir.D10G024700	25.4781	142.118
Gohir.D10G033600	29.9179	1445.67
Gohir.D10G046400	21.6578	45.0329
Gohir.D10G060100	7.91353	267.947
Gohir.D10G071500	10.5661	25.5098
Gohir.D10G072100	2.46505	16.0933
Gohir.D10G076900	60.9844	273.759
Gohir.D10G090200	20.1495	88.582
Gohir.D10G090300	25.3493	91.5639
Gohir.D10G115100	6.97286	9.75028
Gohir.D10G116700	0.712225	4885.1
Gohir.D10G135900	3.88243	29.0306
Gohir.D10G138700	91.594	743.299
Gohir.D10G143200	26.1566	249.75
Gohir.D10G146200	18.3051	42.5815
Gohir.D10G148000	0.194761	72.5254
Gohir.D10G184600	25.2123	467.336
Gohir.D10G202000	6.17783	11.4854
Gohir.D10G229200	547.294	140.489
Gohir.D10G004700	203.21	374.756
Gohir.D10G028200	69.8251	142.93
Gohir.D10G100600	0.551578	12.7668
Gohir.D10G106900	18.5855	122.45
Gohir.D10G110600	5.11362	10.8819
Gohir.D10G116200	55.6923	8049.16
Gohir.D10G128800	2.59508	343.02
Gohir.D10G142400	34.921	88.1338
Gohir.D10G154200	11.1705	75.6316
Gohir.D10G208400	27.3665	37.5169
Gohir.D10G218600	55.2814	131.871
Gohir.D10G235300	21.7508	68.6932
Gohir.D11G003500	6.78386	36.8302
Gohir.D11G019800	12.273	182.571
Gohir.D11G036100	60.3901	231.51
Gohir.D11G057500	34.7792	107.344
Gohir.D11G062900	21.5346	51.079
Gohir.D11G063600	19.7274	1415.38
Gohir.D11G064500	7.96323	163.168
Gohir.D11G068700	20.7112	79.8416
Gohir.D11G076300	13.7199	42.1897
Gohir.D11G076800	8.0602	55.0438
Gohir.D11G097200	4.9791	11.5061
Gohir.D11G119800	14.106	9.9738
Gohir.D11G162900	5.91586	95.5481
Gohir.D11G184400	9.0221	78.1677
Gohir.D11G221800	17.0266	435.123
Gohir.D11G231100	43.9565	344.902
Gohir.D11G232100	37.7212	327.389
Gohir.D11G246600	11.0518	15.2816
Gohir.D11G277800	31.0096	582.842
Gohir.D11G285500	10.6479	90.4811
Gohir.D11G345200	21.5664	348.305
Gohir.D11G004600	56.6512	203.892
Gohir.D11G009700	5.87291	21.8406
Gohir.D11G026300	33.0022	104.232
Gohir.D11G036800	4.48761	8.81001
Gohir.D11G052800	14.3806	825.373
Gohir.D11G080600	107.239	617.82
Gohir.D11G102600	36.7792	179.601
Gohir.D11G114000	3.35777	112.002
Gohir.D11G141700	25.4213	69.4288
Gohir.D11G143700	12.8245	21.3804
Gohir.D11G144300	27.9108	61.0108
Gohir.D11G155200	1.71917	33.6135
Gohir.D11G155300	17.5251	56.736
Gohir.D11G239500	30.0997	94.0638
Gohir.D11G247200	6.58648	36.2398
Gohir.D11G279600	15.5799	63.0107
Gohir.D11G280800	1.09828	4.17526
Gohir.D11G319800	286.968	743.924
Gohir.D11G324900	8.96363	45.1664
Gohir.D11G327200	41.8107	101.838
Gohir.D12G044400	2.52164	5.21666
Gohir.D12G069800	3.09478	8.47931
Gohir.D12G071300	22.0103	322.702
Gohir.D12G075900	5.62699	108.123
Gohir.D12G077900	1.84657	0.273027
Gohir.D12G082700	34.9159	110.995
Gohir.D12G120200	21.508	36.8422
Gohir.D12G133400	0.153024	59.4701
Gohir.D12G134600	11.7247	71.1402
Gohir.D12G156600	3.02314	592.389
Gohir.D12G201400	9.36594	10.0872
Gohir.D12G201800	1.45687	712.888
Gohir.D12G214100	31.6867	139.736
Gohir.D12G244400	83.4659	216.707
Gohir.D12G259700	75.0404	369.86
Gohir.D12G265100	26.1032	1357.24
Gohir.D12G268600	67.9004	221.913
Gohir.D12G273700	24.3908	59.1594
Gohir.D12G005100	4.84916	13.6168
Gohir.D12G005900	16.6224	44.3796
Gohir.D12G032700	8.30916	46.7207
Gohir.D12G049000	37.6707	177.166
Gohir.D12G058700	21.5002	52.9372
Gohir.D12G147600	22.3891	67.2942
Gohir.D12G182600	65.9438	34.0245
Gohir.D12G187800	9.97978	84.7201
Gohir.D12G218700	4.72936	17.7723
Gohir.D12G244600	6.2189	13.632
Gohir.D12G250400	33.8692	114.32
Gohir.D12G253100	8.98827	27.9847
Gohir.D12G266200	202.88	1022.98
Gohir.D12G269400	9.43637	0.990716
Gohir.D13G012000	3.30357	8.70096
Gohir.D13G022900	1.8642	0.0152692
Gohir.D13G031100	15.0318	47.6089
Gohir.D13G067800	6.35541	15.8825
Gohir.D13G078100	1.00827	93.3645
Gohir.D13G167400	467.926	97.2634
Gohir.D13G176400	52.5258	170.863
Gohir.D13G199900	34.0552	73.3947
Gohir.D13G200700	20.6313	189.486
Gohir.D13G203800	14.8751	43.4102
Gohir.D13G225300	35.7656	502.222
Gohir.D13G238800	29.3164	208.292
Gohir.D13G015800	3.72258	22.3654
Gohir.D13G016800	3.06741	12.6743
Gohir.D13G040500	85.0895	155.831
Gohir.D13G062200	19.7082	84.674
Gohir.D13G067900	45.4566	4.40843
Gohir.D13G104400	48.0556	261.899
Gohir.D13G111400	5.79518	3.35492
Gohir.D13G122900	13.6604	33.8631
Gohir.D13G127300	24.4975	53.057
Gohir.D13G130500	12.2812	138.359
Gohir.D13G131400	6.97534	30.5389
Gohir.D13G191000	50.418	120.703
Gohir.D13G212800	24.0055	65.2584
Gohir.D13G221900	20.614	53.4215

## Sheet: EDFig. 8d (leaf)
Source Data Extended Data Fig. 8. GO analysis in five species of cotton and m6A RNA-seq peaks
Source Data Extended Data Fig. 8d |gene expression in m6A peak genes
leaf peak genes
	leaf	fiber
Gohir.A01G209100	1.56623	0.771057
Gohir.A01G225700	1.55131	7.34234
Gohir.A01G229900	43.3599	164.247
Gohir.A03G019900	12.9912	57.916
Gohir.A03G180400	0.292803	0.149543
Gohir.A03G174900	2.62085	2.30831
Gohir.A03G192900	4728.19	1.01728
Gohir.A04G138300	3.11898	3.26072
Gohir.A04G031200	0.188686	0
Gohir.A04G104700	198.911	4.32435
Gohir.A05G171400	4.75191	8.6872
Gohir.A05G181500	16.2527	43.4586
Gohir.A05G182400	4868.09	1.49883
Gohir.A05G380700	2248.7	0.352344
Gohir.A05G037100	143.808	13.421
Gohir.A05G043900	3.83568	10.7648
Gohir.A05G171500	195.024	7.65266
Gohir.A05G378400	6.52147	1481.72
Gohir.A06G121600	612.601	0.76076
Gohir.A06G148700	92.6368	6.98367
Gohir.A06G008800	2.00698	4.78055
Gohir.A06G162900	6.84452	8.51947
Gohir.A07G160500	2260.09	0.290161
Gohir.A07G186200	4.08002	7.44304
Gohir.A08G143800	1554.94	1.27544
Gohir.A08G025400	185.079	336.303
Gohir.A08G133200	11.882	22.9468
Gohir.A08G141300	6.84255	18.5169
Gohir.A08G165500	0.237543	0.181357
Gohir.A08G176400	9.85092	8.15375
Gohir.A09G001400	26.5667	24.2512
Gohir.A09G196800	54.7696	70.1886
Gohir.A10G021000	5.09342	0.109729
Gohir.A10G028200	11.9764	11.6329
Gohir.A10G038600	12639.8	3.93021
Gohir.A10G150100	3099.93	4285.91
Gohir.A10G154900	5.00209	9.48978
Gohir.A10G174400	10.1201	27.3796
Gohir.A11G326300	41.7151	393.455
Gohir.A12G183900	39.7572	141.661
Gohir.A12G275200	14.777	2.08573
Gohir.A12G009700	12.7731	17.1756
Gohir.A12G059400	9.14344	636.807
Gohir.A12G157500	0.331026	1.89983
Gohir.A13G119000	53.2169	0.381588
Gohir.A13G128200	7.07109	7.59248
Gohir.D01G048000	3.1632	0.874046
Gohir.D01G089300	179.808	54.8713
Gohir.D01G097700	3.49166	8.09345
Gohir.D01G110500	0	0.0393224
Gohir.D01G143500	12.7586	23.5917
Gohir.D01G197400	42.9516	10.3745
Gohir.D01G027300	47.8563	166.595
Gohir.D01G147300	2146.41	1.56681
Gohir.D01G198700	96.3337	315.245
Gohir.D02G121000	13.6255	48.6462
Gohir.D02G162600	4.89405	4.69742
Gohir.D02G017300	8.77229	9.96321
Gohir.D02G148500	4.88263	2.43528
Gohir.D02G213900	7787.11	1.27724
Gohir.D03G071100	0.586353	0.388938
Gohir.D03G039900	11.7086	7.29253
Gohir.D03G149000	0	0
Gohir.D04G011200	96.7709	131.495
Gohir.D04G019200	3.23758	8.50254
Gohir.D04G058200	1.30482	2.85415
Gohir.D04G022500	6.72932	4.30417
Gohir.D05G007300	4.26159	1.42108
Gohir.D05G150100	25.0123	12.2539
Gohir.D05G199500	0.537223	0
Gohir.D05G250600	3398.76	0.795511
Gohir.D05G262200	1.59449	2.84921
Gohir.D05G384300	19.0598	42.3736
Gohir.D05G152200	0.190846	0.143097
Gohir.D05G152800	11554	2.40289
Gohir.D06G064900	11.1239	9.31585
Gohir.D06G132600	1.67884	4.03648
Gohir.D06G141500	3110.43	9.8793
Gohir.D07G083800	73.2954	19.5719
Gohir.D07G143000	44.3885	10.3493
Gohir.D07G180900	17029.7	4.86516
Gohir.D07G126200	2.32665	0
Gohir.D07G171900	3571.43	1.34416
Gohir.D08G010600	48.1033	99.1166
Gohir.D08G168900	216.23	1.06001
Gohir.D08G010700	26.0637	23.746
Gohir.D09G066700	0.13757	0.407436
Gohir.D09G214700	284.17	76.5669
Gohir.D09G218300	42.6752	37.0393
Gohir.D09G243600	80.6119	300.794
Gohir.D10G039500	15889.2	6.98569
Gohir.D10G202000	6.17783	11.4854
Gohir.D10G002800	4.15719	4.27503
Gohir.D11G022800	9.35775	4.43574
Gohir.D11G226600	9.49305	5.50413
Gohir.D11G287000	155.577	12.9341
Gohir.D11G345700	273.177	4.43576
Gohir.D11G107200	2.72296	19.7462
Gohir.D11G344300	42.8296	163.734
Gohir.D12G033600	8.70412	24.8941
Gohir.D12G111900	1.30902	1.44386
Gohir.D12G173800	21.4169	8.01154
Gohir.D12G218400	102.082	196.86
Gohir.D12G220700	9.22035	0.0562815
Gohir.D12G230300	7.3164	10.6055
Gohir.D12G277000	31.563	29.6407
Gohir.D12G068400	9.2773	56.151
Gohir.D12G265900	0.16765	1.02689
Gohir.D13G173400	8.05277	8.52687
Gohir.D13G200900	6.64228	33.7261

## Sheet: EDFig. 8d (all)
Source Data Extended Data Fig. 8. GO analysis in five species of cotton and m6A RNA-seq peaks
Source Data Extended Data Fig. 8d |gene expression in m6A peak genes
all genes
	leaf	fiber
Gohir.A01G000800	30.482	82.1304
Gohir.A01G000900	0.0751515	80.5905
Gohir.A01G001000	5.5953	4.39375
Gohir.A01G001100	7.24249	3.6247
Gohir.A01G001200	0.507664	2.27834
Gohir.A01G001400	13.5982	48.7113
Gohir.A01G001500	2.71807	0.661809
Gohir.A01G001600	0	0
Gohir.A01G001700	1.19663	0.0561326
Gohir.A01G001800	0	0.0251111
Gohir.A01G002000	1.60017	3.62276
Gohir.A01G002200	2.78005	5.96169
Gohir.A01G002300	138.446	1070.36
Gohir.A01G002400	0	0.059272
Gohir.A01G002500	18.3637	18.2503
Gohir.A01G002600	2.10448	1.86562
Gohir.A01G003000	7.1794	34.1418
Gohir.A01G003200	0	0
Gohir.A01G003700	4.50731	4.43956
Gohir.A01G003800	0	0
Gohir.A01G003900	0.0078514	12.9909
Gohir.A01G004000	2.52526	3.54692
Gohir.A01G004100	0.537523	0.357994
Gohir.A01G004200	0	0
Gohir.A01G004300	0.467355	4.93729
Gohir.A01G004500	2.48602	6.55092
Gohir.A01G004700	0.0392409	0.0230586
Gohir.A01G004800	0	0.323543
Gohir.A01G005200	4.47124	41.8513
Gohir.A01G005300	0	0
Gohir.A01G005400	0	0
Gohir.A01G005500	5.53433	7.95527
Gohir.A01G005600	0	0
Gohir.A01G005700	0.0373106	1.88302
Gohir.A01G005800	0.298324	0
Gohir.A01G005900	4.82569	1.08501
Gohir.A01G006000	2.39994	12.2391
Gohir.A01G006400	6.17502	2.27901
Gohir.A01G006500	0.0682389	0.129944
Gohir.A01G006800	0	0
Gohir.A01G006900	22.1349	17.0115
Gohir.A01G007000	5.18375	16.2243
Gohir.A01G007100	0	0.17309
Gohir.A01G007200	0.0215011	1.30748
Gohir.A01G007400	67.5533	0.576481
Gohir.A01G007500	2.28693	0.250454
Gohir.A01G007700	27.8669	15.3527
Gohir.A01G007800	2.11199	24.9966
Gohir.A01G007900	23.1441	16.087
Gohir.A01G008100	1.79192	1.50432
Gohir.A01G008300	7.92172	10.5929
Gohir.A01G008400	0.115866	0.064323
Gohir.A01G008500	0.427636	1.69611
Gohir.A01G008600	2.17866	2.55847
Gohir.A01G008700	20.8209	58.5144
Gohir.A01G008800	11.5249	24.0896
Gohir.A01G008900	8.66119	14.1228
Gohir.A01G009000	2.03511	11.98
Gohir.A01G009100	0	0.0137362
Gohir.A01G009300	0	0
Gohir.A01G009600	0.0229628	0
Gohir.A01G010200	4.39314	7.96072
Gohir.A01G010500	8.85736	10.3224
Gohir.A01G010600	3.30937	7.11156
Gohir.A01G010800	83.9451	122.311
Gohir.A01G010900	0	0.628902
Gohir.A01G011000	6.25427	0.036227
Gohir.A01G011100	0	0
Gohir.A01G011300	0	0
Gohir.A01G011400	0.450726	5.55016
Gohir.A01G011500	19.9975	0.361297
Gohir.A01G011700	11.1006	27.5015
Gohir.A01G011800	14.8748	10.8636
Gohir.A01G011900	1.27374	1.75455
Gohir.A01G012400	6.0009	16.98
Gohir.A01G012500	6.10325	12.8453
Gohir.A01G012600	2.02934	0.100447
Gohir.A01G012900	0	0
Gohir.A01G013000	2.07888	1.94195
Gohir.A01G013300	3.67208	3.37733
Gohir.A01G013400	1.78354	2.90201
Gohir.A01G013700	0.0308115	0.0186506
Gohir.A01G013800	0	0
Gohir.A01G013900	0.0714515	0.131059
Gohir.A01G014400	0	0
Gohir.A01G014600	0	0
Gohir.A01G015000	0.236172	15.8473
Gohir.A01G015100	0	0
Gohir.A01G015300	5.29003	1.84831
Gohir.A01G015400	2.24555	8.3743
Gohir.A01G015700	0.0515151	1.22055
Gohir.A01G015900	347.711	0.10476
Gohir.A01G016000	6.54858	8.43794
Gohir.A01G016100	0	0
Gohir.A01G016200	1.05112	0
Gohir.A01G016300	1.62538	0.0294108
Gohir.A01G016400	0.126972	0
Gohir.A01G016500	0.0696709	0
Gohir.A01G016600	0.0709684	0.0247769
Gohir.A01G017700	0.0759341	0
Gohir.A01G018000	0.820893	0
Gohir.A01G018300	1.47457	0.0381355
Gohir.A01G018800	1.55405	2.82557
Gohir.A01G018900	0.251333	0.0610995
Gohir.A01G019000	0.411307	0.336147
Gohir.A01G019100	0	0
Gohir.A01G019200	0.180195	0
Gohir.A01G019300	0.0499313	0
Gohir.A01G019500	18.1991	53.8906
Gohir.A01G019600	60.4413	0.291005
Gohir.A01G019700	0.497738	0.241051
Gohir.A01G019900	0.0115166	0
Gohir.A01G020100	0.61707	1.06714
Gohir.A01G020200	2.50249	10.3052
Gohir.A01G020300	5.29084	11.3643
Gohir.A01G020400	15.399	47.0143
Gohir.A01G020500	10.8359	56.6099
Gohir.A01G020600	38.6791	3.94063
Gohir.A01G020700	1.38536	2.29354
Gohir.A01G020800	2.91552	0.706901
Gohir.A01G020900	1.34903	6.65658
Gohir.A01G021100	1.34114	0.0255519
Gohir.A01G021200	0.233662	0
Gohir.A01G021300	0	0
Gohir.A01G021400	0.874966	1.88696
Gohir.A01G021500	20.5917	0.0357968
Gohir.A01G021600	9.48778	22.2188
Gohir.A01G021700	1.86219	4.52148
Gohir.A01G021800	2.20571	6.25178
Gohir.A01G021900	1.7504	3.49269
Gohir.A01G022000	106.219	29.2792
Gohir.A01G022900	212.028	3.63842
Gohir.A01G023000	9.88465	1.15647
Gohir.A01G023100	0.654304	61.3577
Gohir.A01G023400	4.71859	3.93659
Gohir.A01G023500	3.80552	7.62899
Gohir.A01G023600	2.65675	1.70212
Gohir.A01G023900	5.00589	17.401
Gohir.A01G024000	0	0
Gohir.A01G024100	2.35427	39.2085
Gohir.A01G024200	4.23945	5.12782
Gohir.A01G024400	3.19429	3.81307
Gohir.A01G024700	6.30071	64.9245
Gohir.A01G024800	0	0.123911
Gohir.A01G024900	34.9611	0.0798027
Gohir.A01G025100	48.3916	103.172
Gohir.A01G025300	0.0105054	0
Gohir.A01G025600	0.273185	0.010708
Gohir.A01G025700	1.14653	9.80822
Gohir.A01G026100	0.0125921	0
Gohir.A01G026200	14.835	2.00463
Gohir.A01G026600	1.52499	3.27254
Gohir.A01G032800	42.1204	203.373
Gohir.A01G032900	2.01227	0.820766
Gohir.A01G033200	1.04854	2.6435
Gohir.A01G033800	0.295992	0.22972
Gohir.A01G033900	0	0
Gohir.A01G034200	0.0597315	0.288069
Gohir.A01G034300	1.15233	6.09146
Gohir.A01G034400	0.915501	0.172125
Gohir.A01G034700	0.0471232	0
Gohir.A01G034800	0.441797	0
Gohir.A01G034900	7.44656	13.027
Gohir.A01G035000	4.22591	0.581255
Gohir.A01G035100	8.49195	4.60271
Gohir.A01G035200	0.958079	1.92056
Gohir.A01G035300	0	0
Gohir.A01G035600	0.110335	0
Gohir.A01G035700	0	7.64817
Gohir.A01G035900	0.380608	0
Gohir.A01G036000	6.11379	7.30516
Gohir.A01G036100	2.79734	2.00179
Gohir.A01G036200	9.68928	7.59166
Gohir.A01G036300	19.7013	6.34836
Gohir.A01G036500	0.365093	0.802616
Gohir.A01G036600	1.43328	1.07442
Gohir.A01G036700	0.151276	0.501245
Gohir.A01G036800	0.401895	0.0221123
Gohir.A01G036900	2.2254	1.20619
Gohir.A01G037000	5.3463	4.17875
Gohir.A01G037100	0	0.0405606
Gohir.A01G037200	3.70046	0.47123
Gohir.A01G037300	0.577114	0
Gohir.A01G037400	1.07954	2.09942
Gohir.A01G037500	1.20633	0.442771
Gohir.A01G038100	0.0363658	0
Gohir.A01G038600	11.2771	4.07822
Gohir.A01G038700	38.9415	10.317
Gohir.A01G038900	0.0884541	0.230219
Gohir.A01G039200	2.63261	3.11205
Gohir.A01G039300	2.09054	2.93629
Gohir.A01G039400	11.8888	34.6243
Gohir.A01G039500	36.8274	122.319
Gohir.A01G039600	0.0966663	0.0212934
Gohir.A01G039700	0.679856	0.399686
Gohir.A01G040400	0	0
Gohir.A01G040600	951.135	53.5842
Gohir.A01G040700	80.179	0
Gohir.A01G040800	34.9673	77.8502
Gohir.A01G040900	482.961	0.0398922
Gohir.A01G041100	293.174	8.19117
Gohir.A01G041300	1.71184	0.0937075
Gohir.A01G041400	0.166496	0.335767
Gohir.A01G041700	0	0
Gohir.A01G041800	4.61303	2.06295
Gohir.A01G042000	1.58843	0.336319
Gohir.A01G042100	1.02176	0.697215
Gohir.A01G042200	50.0153	0.162558
Gohir.A01G042700	2.01168	0
Gohir.A01G042900	0.468163	1.70947
Gohir.A01G043000	0	22.5791
Gohir.A01G043100	0.253082	24.9813
Gohir.A01G043200	0.444144	2.28057
Gohir.A01G043500	1.37393	3.45103
Gohir.A01G043900	0.237061	0.423262
Gohir.A01G044100	11.196	15.214
Gohir.A01G044200	0.157733	3.37939
Gohir.A01G044400	0	0
Gohir.A01G044500	4.65426	0.0143208
Gohir.A01G044700	0.80204	1.00285
Gohir.A01G044800	0	0
Gohir.A01G044900	0	0
Gohir.A01G045300	0	0
Gohir.A01G045400	0.867038	0.0963386
Gohir.A01G045500	0.354007	0.0247193
Gohir.A01G045800	0	0
Gohir.A01G046300	1.06612	1.27529
Gohir.A01G046400	0.770048	0
Gohir.A01G046500	23.176	0.999487
Gohir.A01G046600	4.26917	0.944489
Gohir.A01G046800	0	0.0249258
Gohir.A01G047000	2.77641	12.8499
Gohir.A01G047100	14.1609	48.5923
Gohir.A01G047200	6.24259	6.85084
Gohir.A01G047600	0.511344	0.524798
Gohir.A01G047800	1.36189	1.06045
Gohir.A01G047900	0.0731197	0
Gohir.A01G048100	28.6719	1.0712
Gohir.A01G048300	0.153999	0
Gohir.A01G048600	0.245483	0
Gohir.A01G048800	1.20975	0
Gohir.A01G048900	2.93291	0.317653
Gohir.A01G049100	0	0
Gohir.A01G049200	0	0
Gohir.A01G049300	0	0
Gohir.A01G049400	0	0
Gohir.A01G049500	0	0
Gohir.A01G049600	0	0
Gohir.A01G049700	0	0
Gohir.A01G049800	0	0
Gohir.A01G050300	0.465515	3.35133
Gohir.A01G050700	0.0671765	0
Gohir.A01G050800	0.10533	17.2447
Gohir.A01G050900	1.83414	4.50671
Gohir.A01G051300	0	0
Gohir.A01G051400	1.00822	0.346072
Gohir.A01G052100	1.22471	3.96944
Gohir.A01G052200	0.962534	0.268684
Gohir.A01G052500	2.81047	6.32282
Gohir.A01G052800	5.82714	5.6453
Gohir.A01G052900	13.9369	2.06974
Gohir.A01G053000	11.4775	1.17582
Gohir.A01G053300	4.49102	6.31916
Gohir.A01G053400	0.517018	1.89668
Gohir.A01G053500	2.27442	0.0323548
Gohir.A01G053600	0.318702	0.070223
Gohir.A01G053700	1.76473	0.386456
Gohir.A01G053800	0.875342	1.40942
Gohir.A01G053900	13.0669	0.401016
Gohir.A01G054000	6.38497	18.3297
Gohir.A01G054300	2.97816	3.88075
Gohir.A01G054400	1.18361	3.70797
Gohir.A01G055000	0.970375	6.83453
Gohir.A01G055200	0.024585	0.305293
Gohir.A01G055300	1.21579	0
Gohir.A01G055400	57.5951	0.0523989
Gohir.A01G055800	25.3077	46.6934
Gohir.A01G055900	0	0
Gohir.A01G056100	14.2394	31.0679
Gohir.A01G056200	3.99805	4.15841
Gohir.A01G056500	0.133834	2.35563
Gohir.A01G056700	11.7358	19.9502
Gohir.A01G056900	12.0294	0
Gohir.A01G057000	0	0.0144169
Gohir.A01G057200	0.391317	0
Gohir.A01G057400	3.61548	3.22079
Gohir.A01G057500	0.614368	1.21547
Gohir.A01G057600	1.75382	1.2695
Gohir.A01G057700	23.3833	210.596
Gohir.A01G057800	5.16361	10.4272
Gohir.A01G057900	0.646925	0.84754
Gohir.A01G058200	0	0
Gohir.A01G058300	0	0
Gohir.A01G058600	3.93346	0.717488
Gohir.A01G058700	0	0.218627
Gohir.A01G058900	1.95775	0.314345
Gohir.A01G059100	59.3424	0.0759429
Gohir.A01G059200	0.544103	0.078207
Gohir.A01G059400	3.53566	1.92548
Gohir.A01G059800	3.52371	3.21457
Gohir.A01G059900	8.82221	0
Gohir.A01G060000	1.69287	1.29771
Gohir.A01G060300	7.49574	8.77535
Gohir.A01G060400	20.4384	1.95654
Gohir.A01G060500	0.146337	0.0197509
Gohir.A01G060700	9.16909	5.9016
Gohir.A01G060800	1.69346	2.45996
Gohir.A01G061000	0.901998	5.98888
Gohir.A01G061100	1.1127	0
Gohir.A01G061200	0.230742	0.0392751
Gohir.A01G061300	6.32635	7.32665
Gohir.A01G061500	2.93663	3.06508
Gohir.A01G061600	5.29335	14.611
Gohir.A01G061900	1.44311	0.351856
Gohir.A01G062500	1.60561	1.12142
Gohir.A01G063000	5.02732	1.70644
Gohir.A01G063100	4.72605	13.324
Gohir.A01G063900	5.10365	9.00533
Gohir.A01G064100	0	0
Gohir.A01G064500	1.4433	1.75713
Gohir.A01G064600	0.183202	0
Gohir.A01G065000	0.888268	2.39772
Gohir.A01G065200	1.37461	8.39293
Gohir.A01G065300	0	0.100635
Gohir.A01G065400	6.37656	0.593371
Gohir.A01G065500	20.1497	8.05217
Gohir.A01G065600	4.46734	11.1105
Gohir.A01G065700	0.398878	1.57276
Gohir.A01G065800	0.134668	0
Gohir.A01G065900	0	0
Gohir.A01G066000	1.23432	0.360635
Gohir.A01G066200	6.34654	62.3758
Gohir.A01G066300	4.44321	43.2031
Gohir.A01G066400	0	0
Gohir.A01G066500	0.106902	0.207462
Gohir.A01G066700	0.503075	0.110756
Gohir.A01G066900	1.28311	0
Gohir.A01G067500	13.1916	18.925
Gohir.A01G067600	0.0740377	0
Gohir.A01G067700	0.853166	1.94369
Gohir.A01G067900	0.0737205	0
Gohir.A01G068100	1.43097	0
Gohir.A01G068300	23.2401	1.37331
Gohir.A01G068400	1.52303	0.0745149
Gohir.A01G068600	13.3627	12.0192
Gohir.A01G068800	4.42432	1.11789
Gohir.A01G068900	26.5523	0
Gohir.A01G069000	32.6666	0.283481
Gohir.A01G069100	12.454	0
Gohir.A01G069200	10.7975	28.1176
Gohir.A01G069300	0.0359998	0.439391
Gohir.A01G069400	0.971454	27.5984
Gohir.A01G069500	0.315376	0.522247
Gohir.A01G069600	0	0
Gohir.A01G070000	1.62039	5.46722
Gohir.A01G070100	2.49505	2.88059
Gohir.A01G070200	0.763331	0.172668
Gohir.A01G070400	9.84081	0.133659
Gohir.A01G070500	0.0844774	0
Gohir.A01G070900	0.75886	2.71689
Gohir.A01G071300	0.694356	0.0976074
Gohir.A01G071400	14.2288	544.568
Gohir.A01G071500	1.23996	0.0225801
Gohir.A01G071700	0.859571	0.0248095
Gohir.A01G071800	0.0595111	0.357031
Gohir.A01G072000	0.0113469	0.0230218
Gohir.A01G072100	0.236714	0
Gohir.A01G072200	1.43759	2.35878
Gohir.A01G072300	6.57914	0.0488949
Gohir.A01G072400	0.0101328	0
Gohir.A01G072600	125.434	137.032
Gohir.A01G072700	8.3208	1.3291
Gohir.A01G072800	0.263254	0.41494
Gohir.A01G072900	3.71023	15.4996
Gohir.A01G073000	138.133	6.34997
Gohir.A01G073200	18.1203	95.0356
Gohir.A01G073300	0.40196	0.256447
Gohir.A01G073600	0.0489792	0
Gohir.A01G073800	2.86476	4.09699
Gohir.A01G073900	0.189654	0
Gohir.A01G074000	21.7872	15.0307
Gohir.A01G074100	17.0638	0.0201913
Gohir.A01G074200	3.05018	0
Gohir.A01G074300	0.953584	0.561406
Gohir.A01G074400	3.43294	4.05934
Gohir.A01G074600	1.28694	1.23052
Gohir.A01G074700	10.6455	0.332128
Gohir.A01G074800	4.94646	2.21994
Gohir.A01G075000	5.19986	5.50483
Gohir.A01G075100	33.8957	146.678
Gohir.A01G075200	0	0
Gohir.A01G075300	29.0224	38.8024
Gohir.A01G075400	1.6617	1.64013
Gohir.A01G075500	3.89093	7.97528
Gohir.A01G075600	4.82944	2.68275
Gohir.A01G075700	26.9609	1.17934
Gohir.A01G075800	0.0468976	0
Gohir.A01G076000	0	0
Gohir.A01G076100	0	0
Gohir.A01G076300	0	0.173636
Gohir.A01G076700	0	0
Gohir.A01G076800	3.75534	4.38318
Gohir.A01G076900	6.43602	0.551855
Gohir.A01G077200	4.7088	1.12026
Gohir.A01G077300	51.2782	2.33302
Gohir.A01G077400	0	0.19144
Gohir.A01G077500	0.298091	0.64828
Gohir.A01G077700	0.425727	0.124064
Gohir.A01G077900	8.93356	1.75543
Gohir.A01G078000	2.27919	3.48075
Gohir.A01G078300	0.0143217	0
Gohir.A01G078400	0.0243421	0.630084
Gohir.A01G078500	8.03073	20.0367
Gohir.A01G078600	5.73109	6.23487
Gohir.A01G078700	2.90755	0.0441771
Gohir.A01G078800	4.83265	6.75913
Gohir.A01G079100	20.9901	70.8047
Gohir.A01G079200	0.0439742	0.439132
Gohir.A01G079300	0	0
Gohir.A01G079400	2.84846	0.576959
Gohir.A01G079600	0.04917	4.16451
Gohir.A01G079700	1.99239	7.56349
Gohir.A01G079900	5.33834	5.28807
Gohir.A01G080000	5.98346	33.8679
Gohir.A01G080400	0.140672	0.28326
Gohir.A01G080500	0.325565	0.11377
Gohir.A01G080600	4.33808	0.28632
Gohir.A01G080700	0	0
Gohir.A01G080800	0.59175	0
Gohir.A01G080900	0.620461	0.536759
Gohir.A01G081100	1.42892	0.218063
Gohir.A01G081200	1.20764	1.23359
Gohir.A01G081800	0	0
Gohir.A01G082100	5.49188	0
Gohir.A01G082200	0.107268	0
Gohir.A01G082300	22.4412	46.6403
Gohir.A01G082400	0.242058	0
Gohir.A01G082500	2.73628	4.60752
Gohir.A01G083300	77.8811	28.1769
Gohir.A01G083400	0.0438413	0
Gohir.A01G083800	11.482	7.1091
Gohir.A01G084000	4.89389	13.2069
Gohir.A01G084100	6.54566	0
Gohir.A01G084200	7.02984	0.0216065
Gohir.A01G084300	3.14126	10.014
Gohir.A01G084500	45.7833	1.4849
Gohir.A01G084600	5.82672	2.29852
Gohir.A01G084700	13.6674	20.6679
Gohir.A01G084800	2.7351	7.83702
Gohir.A01G084900	0.111377	0.0449841
Gohir.A01G085200	5.03968	9.95948
Gohir.A01G085300	2.30389	2.10224
Gohir.A01G085500	0	0
Gohir.A01G085700	18.9924	94.0563
Gohir.A01G085800	0.679994	0
Gohir.A01G086200	7.22054	2.47297
Gohir.A01G086400	18.0337	21.3325
Gohir.A01G086600	0.63007	5.55713
Gohir.A01G086700	4.33118	52.7986
Gohir.A01G086900	0.780972	11.2267
Gohir.A01G087000	6.36302	0.602629
Gohir.A01G087100	12.6877	0.477876
Gohir.A01G087300	13.7459	0
Gohir.A01G087400	41.2077	7.16552
Gohir.A01G087500	0.783179	0.216726
Gohir.A01G087700	3.95301	0.274582
Gohir.A01G087900	0.0492837	0.091529
Gohir.A01G088000	1.24902	3.87715
Gohir.A01G088300	0	0
Gohir.A01G088500	3.57997	0.166453
Gohir.A01G089900	70.514	2.84885
Gohir.A01G090000	82.9558	2.66242
Gohir.A01G090100	0	0
Gohir.A01G090200	4.65235	3.07508
Gohir.A01G090300	7.4999	7.98
Gohir.A01G090400	25.3758	2.38936
Gohir.A01G090800	3.74557	4.54253
Gohir.A01G090900	7.94183	0.0418339
Gohir.A01G091000	4.09795	3.12687
Gohir.A01G091400	71.2568	226.317
Gohir.A01G091600	3.92758	11.8682
Gohir.A01G091700	0.0626561	0.320769
Gohir.A01G091900	2.09515	1.64173
Gohir.A01G092100	2.88018	5.53763
Gohir.A01G092300	21.7783	65.8646
Gohir.A01G092400	17.9321	55.4656
Gohir.A01G092500	3.50817	0.0131664
Gohir.A01G092600	0.211154	0
Gohir.A01G092900	6.46373	1.20171
Gohir.A01G093000	12.2441	27.4839
Gohir.A01G093100	4.62223	9.74725
Gohir.A01G093200	4.14988	6.07936
Gohir.A01G093500	1.22032	0.0624273
Gohir.A01G093600	3.12176	2.41282
Gohir.A01G093700	0	0
Gohir.A01G093900	20.0294	46.6501
Gohir.A01G094000	2.84574	0.042654
Gohir.A01G094400	1.06071	0.0212608
Gohir.A01G094500	4.31966	2.03902
Gohir.A01G094600	3.31238	0.265622
Gohir.A01G094700	9.91479	5.29901
Gohir.A01G095000	0	0
Gohir.A01G095300	45.1401	2.68154
Gohir.A01G095500	0.613158	0
Gohir.A01G095600	0	0
Gohir.A01G095700	0.0487123	0.201096
Gohir.A01G095800	2.5918	3.71874
Gohir.A01G095900	0.128035	0
Gohir.A01G096000	0.287901	0
Gohir.A01G096100	1.18755	0.21102
Gohir.A01G096300	0.597908	0.167954
Gohir.A01G096400	0	0
Gohir.A01G096600	0.0404771	0.00990525
Gohir.A01G096800	4.52345	0.49347
Gohir.A01G096900	2.22552	10.076
Gohir.A01G097000	0.036901	0.740453
Gohir.A01G097100	0.0141852	0
Gohir.A01G097200	8.52351	6.74519
Gohir.A01G097300	0	0
Gohir.A01G097400	66.694	288.325
Gohir.A01G097500	956.769	19.9781
Gohir.A01G098100	9.31382	0.019561
Gohir.A01G098300	1.24336	0.0424137
Gohir.A01G098500	0.916772	2.21989
Gohir.A01G098600	1.14123	47.2707
Gohir.A01G098900	0.019324	0.0614625
Gohir.A01G099000	2.28458	8.50386
Gohir.A01G099100	0.262692	0.209544
Gohir.A01G099200	0.916262	1.09718
Gohir.A01G099300	0.63463	0.990565
Gohir.A01G099700	0.801821	2.52004
Gohir.A01G099800	4.94099	3.47403
Gohir.A01G100000	5.19418	1.87713
Gohir.A01G100100	0	0
Gohir.A01G100200	6.0781	20.3741
Gohir.A01G100300	0.305564	0.457097
Gohir.A01G100600	1.11726	0.0778008
Gohir.A01G100800	5.33517	5.08103
Gohir.A01G100900	1.45844	3.59655
Gohir.A01G101000	14.3628	27.3062
Gohir.A01G101100	8.90561	20.085
Gohir.A01G101200	13.0153	13.6922
Gohir.A01G101300	19.0484	3.16275
Gohir.A01G101400	0.320468	0.321196
Gohir.A01G101500	5.04351	6.01711
Gohir.A01G101600	0.880662	0.922754
Gohir.A01G101700	9.5984	7.0218
Gohir.A01G101800	3.70378	8.00405
Gohir.A01G102000	2.39183	6.01436
Gohir.A01G102100	7.14593	11.1778
Gohir.A01G102400	24.9272	97.872
Gohir.A01G102700	20.7309	0.279882
Gohir.A01G102800	0	0
Gohir.A01G102900	23.0773	53.2223
Gohir.A01G103000	244.883	0
Gohir.A01G103200	0.438365	1.17322
Gohir.A01G103300	2.65217	2.50212
Gohir.A01G103400	5.67845	36.4065
Gohir.A01G103500	4.47744	7.73726
Gohir.A01G103600	5.44187	9.05789
Gohir.A01G103700	7.24435	4.72572
Gohir.A01G103800	5.15637	13.7049
Gohir.A01G104000	0	0
Gohir.A01G104400	0.253681	0
Gohir.A01G104500	0	0
Gohir.A01G104600	0.139026	0
Gohir.A01G104700	6.58794	21.0608
Gohir.A01G104800	2.20235	1.06605
Gohir.A01G104900	0.838618	0.13737
Gohir.A01G105000	51.297	71.8847
Gohir.A01G105300	0.278884	0.535417
Gohir.A01G105400	22.5523	15.7924
Gohir.A01G105500	2.61174	9.81088
Gohir.A01G105600	3.5953	9.87173
Gohir.A01G105800	2.73792	3.54791
Gohir.A01G105900	3.88218	5.46941
Gohir.A01G106000	0	0
Gohir.A01G106100	0	0
Gohir.A01G106200	1.16118	0.670151
Gohir.A01G106300	24.4221	6.12321
Gohir.A01G106400	2.53157	5.96436
Gohir.A01G106500	9.01607	0.164612
Gohir.A01G106600	0.241557	0.018569
Gohir.A01G106900	0	0.147233
Gohir.A01G107000	0.627067	0.289355
Gohir.A01G107100	132.851	6.47116
Gohir.A01G107300	0	0
Gohir.A01G107500	0.113807	0
Gohir.A01G107600	41.5702	140.075
Gohir.A01G107700	0.480138	0
Gohir.A01G108000	13.9721	9.56044
Gohir.A01G108200	3.0223	0.213336
Gohir.A01G108300	7.84734	18.6255
Gohir.A01G108400	0.0707611	0
Gohir.A01G108600	6.8503	2.17938
Gohir.A01G108700	21.422	5.98616
Gohir.A01G108800	0.519185	0.466328
Gohir.A01G108900	0.64266	1.13238
Gohir.A01G109100	3.0892	0.0452917
Gohir.A01G109200	131.325	888.7
Gohir.A01G109400	2.31262	7.59722
Gohir.A01G109600	3.47535	5.22501
Gohir.A01G109700	0.171204	0.461796
Gohir.A01G110100	2.00291	4.16372
Gohir.A01G110200	0.114642	0.354913
Gohir.A01G110500	0.690665	11.3949
Gohir.A01G110700	2.4383	0.928383
Gohir.A01G110800	2.00282	0.582217
Gohir.A01G110900	41.6401	1.463
Gohir.A01G111000	3.05218	8.74888
Gohir.A01G111100	18.7496	26.8955
Gohir.A01G111600	0.227544	0
Gohir.A01G111800	2.05527	0.569249
Gohir.A01G111900	0.836674	0.270213
Gohir.A01G112400	17.126	127.362
Gohir.A01G112500	7.25432	2.86537
Gohir.A01G112600	3.65713	4.62176
Gohir.A01G112700	8.87803	5.56525
Gohir.A01G112800	7.01371	4.61262
Gohir.A01G112900	3.31841	5.26698
Gohir.A01G113200	2.18329	1.67267
Gohir.A01G113300	0.0396944	0.0427935
Gohir.A01G113400	0.701211	6.64992
Gohir.A01G113600	4.03148	0.193582
Gohir.A01G113700	3.87961	6.44018
Gohir.A01G113800	1.64074	0.70934
Gohir.A01G113900	0	0
Gohir.A01G114000	2.45094	2.57233
Gohir.A01G114500	2.02524	0.0347971
Gohir.A01G114700	22.5848	58.5269
Gohir.A01G114900	4.39215	0.797241
Gohir.A01G115000	0.997606	0.0299772
Gohir.A01G115100	1.4236	0
Gohir.A01G115300	0.79684	2.48762
Gohir.A01G115600	6.84696	12.5405
Gohir.A01G115700	23.1395	4.05952
Gohir.A01G115800	4.47495	9.59213
Gohir.A01G116000	17.4141	39.0463
Gohir.A01G116400	0.0961405	0.0144617
Gohir.A01G116500	0.209159	2.03023
Gohir.A01G116900	7.76998	5.93422
Gohir.A01G117000	14.9251	0.0998051
Gohir.A01G117100	5.25727	9.98231
Gohir.A01G117200	0.597849	3.7218
Gohir.A01G117400	22.3558	8.59163
Gohir.A01G117500	31.3516	0.762591
Gohir.A01G117600	0.713541	0.042195
Gohir.A01G117700	2.24083	1.11691
Gohir.A01G117800	0	0
Gohir.A01G117900	1.55384	0.691845
Gohir.A01G118100	2.0679	6.65726
Gohir.A01G118200	1.52437	1.09642
Gohir.A01G118300	18.7059	2.37776
Gohir.A01G118900	7.65961	9.98354
Gohir.A01G119000	0.813479	0.628103
Gohir.A01G119300	15.1764	5.62259
Gohir.A01G120000	0	0.0486474
Gohir.A01G121100	0.767018	1.26727
Gohir.A01G121500	17.1075	110.41
Gohir.A01G121600	0.0409397	0.0397081
Gohir.A01G121700	2.19991	10.0155
Gohir.A01G121800	4.60376	6.44784
Gohir.A01G121900	117.111	17.714
Gohir.A01G122000	13.0927	0.531981
Gohir.A01G122300	1.96818	0.436068
Gohir.A01G122400	0.0611558	0
Gohir.A01G122500	0.928076	0
Gohir.A01G122800	3.73494	0
Gohir.A01G122900	3.88003	5.18235
Gohir.A01G123100	1.95176	0.280532
Gohir.A01G123500	0.0199882	0
Gohir.A01G123600	0	0
Gohir.A01G123800	1.25928	0.647896
Gohir.A01G123900	1.27503	7.32545
Gohir.A01G124000	11.0095	10.0669
Gohir.A01G124100	0.791144	0.996853
Gohir.A01G124300	0	0
Gohir.A01G124400	2.2687	1.99678
Gohir.A01G124500	7.54384	0.507398
Gohir.A01G124800	3.44188	2.13774
Gohir.A01G124900	0.0441452	0.0289656
Gohir.A01G125200	2.48916	5.98867
Gohir.A01G125600	7.41606	2.8661
Gohir.A01G125700	11.5026	6.17973
Gohir.A01G125800	3.08656	3.3897
Gohir.A01G125900	0.0736988	0.066714
Gohir.A01G126000	5.22626	0.51356
Gohir.A01G126100	4.79892	6.02161
Gohir.A01G126300	0.357781	1.31622
Gohir.A01G126500	2.75237	1.63178
Gohir.A01G126800	6.20639	30.1394
Gohir.A01G126900	4.33517	15.2248
Gohir.A01G127000	3.34146	2.28488
Gohir.A01G127100	6.17575	10.6038
Gohir.A01G127200	4.39477	4.66559
Gohir.A01G127300	7.43656	30.5752
Gohir.A01G127400	2.43727	0.426704
Gohir.A01G127500	3.2258	0.924362
Gohir.A01G127700	0	0.0164469
Gohir.A01G127900	0.295909	0
Gohir.A01G128000	2.92185	0.343766
Gohir.A01G128100	0.953964	2.96724
Gohir.A01G128200	2.26331	12.7751
Gohir.A01G128800	0.423173	39.2949
Gohir.A01G128900	3.767	6.29248
Gohir.A01G129000	5.35438	8.96278
Gohir.A01G129100	1.84614	5.66725
Gohir.A01G129200	1.47323	0.979703
Gohir.A01G129300	4.54474	15.0935
Gohir.A01G129400	1.68416	3.16995
Gohir.A01G130500	19.8361	0.14403
Gohir.A01G130700	1.28431	6.20535
Gohir.A01G131000	3.31421	0.0501258
Gohir.A01G131200	0.0307402	0.29489
Gohir.A01G131900	22.4245	93.3078
Gohir.A01G132000	11.8159	2.09087
Gohir.A01G132300	3.83744	2.7316
Gohir.A01G132500	0.424349	8.81295
Gohir.A01G132600	0	0
Gohir.A01G132700	1.32988	2.17027
Gohir.A01G133000	7.41061	4.60661
Gohir.A01G133100	0.102393	0.116608
Gohir.A01G133200	1.53714	10.1618
Gohir.A01G133300	74.4341	230.992
Gohir.A01G133400	8.19435	2.80425
Gohir.A01G133800	5.89317	10.3528
Gohir.A01G134000	0	0
Gohir.A01G134100	3.8889	6.25519
Gohir.A01G134300	0	0.275181
Gohir.A01G134400	2.61341	0.422058
Gohir.A01G134500	172.191	0
Gohir.A01G134700	1.82615	0.417048
Gohir.A01G135100	5.3697	9.59993
Gohir.A01G135200	0.106312	0
Gohir.A01G135300	6.98414	24.5718
Gohir.A01G135400	6.24414	0.997397
Gohir.A01G135500	0	7.30817
Gohir.A01G135800	2.22511	0.1098
Gohir.A01G135900	14.5753	0
Gohir.A01G136200	67.0619	209.099
Gohir.A01G136800	1.98843	0.119778
Gohir.A01G136900	0	0
Gohir.A01G137000	0.0256104	0.315574
Gohir.A01G137100	3.72147	9.07306
Gohir.A01G137200	14.1268	2.32793
Gohir.A01G137300	8.57042	16.8571
Gohir.A01G137400	0	0
Gohir.A01G137500	8.15783	0
Gohir.A01G137900	2.55509	1.6212
Gohir.A01G138000	3.053	7.85573
Gohir.A01G138100	6.13499	9.14124
Gohir.A01G138200	6.41907	24.3508
Gohir.A01G138300	11.6924	13.4489
Gohir.A01G138400	1.85581	3.2342
Gohir.A01G138500	2.24472	12.0064
Gohir.A01G138700	0.633239	2.5559
Gohir.A01G138800	0	0
Gohir.A01G139000	0.443167	0.138202
Gohir.A01G139200	21.1914	21.9466
Gohir.A01G139300	0.396888	0.0308508
Gohir.A01G139400	5.13617	2.93045
Gohir.A01G139800	0.114568	0
Gohir.A01G139900	2.89016	2.17149
Gohir.A01G140100	0.26513	0.449929
Gohir.A01G140200	30.1579	0.3279
Gohir.A01G140300	0	0
Gohir.A01G140400	0.391203	7.30091
Gohir.A01G140700	0.432121	0
Gohir.A01G140800	1.26107	0.232693
Gohir.A01G140900	3.39672	10.3385
Gohir.A01G141000	3.0902	4.95326
Gohir.A01G141100	0.0490136	0.071817
Gohir.A01G141200	3.3345	1.80699
Gohir.A01G141300	1.46016	0
Gohir.A01G141400	7.64294	18.5716
Gohir.A01G141500	0	0
Gohir.A01G141700	20.5555	4.46075
Gohir.A01G142900	0	0
Gohir.A01G143100	4.51158	7.07288
Gohir.A01G143600	0	0
Gohir.A01G143700	0.157064	0.0814565
Gohir.A01G143900	3.85303	0.192984
Gohir.A01G144100	0.238389	0.059278
Gohir.A01G144300	10.3027	4.18009
Gohir.A01G144400	5.47749	0.721955
Gohir.A01G144600	2.07816	0.0964527
Gohir.A01G144700	0.850358	4.68666
Gohir.A01G144800	21.6646	60.5046
Gohir.A01G145000	0	0
Gohir.A01G145200	0.662354	0.478218
Gohir.A01G145400	0	0
Gohir.A01G146100	3.64515	4.00955
Gohir.A01G146300	2.23296	2.12639
Gohir.A01G146400	7.11974	31.4768
Gohir.A01G146700	1.54371	0.80229
Gohir.A01G146800	6.81586	32.4397
Gohir.A01G147000	6.49935	6.15275
Gohir.A01G147600	2.54651	3.56203
Gohir.A01G147800	0.437289	0
Gohir.A01G147900	6.67397	4.90799
Gohir.A01G148600	0	0
Gohir.A01G148700	2.21019	0.958081
Gohir.A01G148900	2.2269	0.213434
Gohir.A01G149200	0.960411	0
Gohir.A01G149300	0.466105	0
Gohir.A01G149400	0	0
Gohir.A01G149500	0.939456	2.88853
Gohir.A01G150000	1.0653	13.3016
Gohir.A01G150100	8.90749	22.4814
Gohir.A01G150200	16.1141	36.3216
Gohir.A01G150300	18.0656	14.8772
Gohir.A01G150400	71169.9	0
Gohir.A01G150600	45.9043	0
Gohir.A01G150900	1.77618	4.78941
Gohir.A01G151200	7.19986	11.3829
Gohir.A01G151300	0	0.801728
Gohir.A01G151400	0.149916	4.9909
Gohir.A01G152400	0.154711	13.2214
Gohir.A01G152600	11.521	17.0567
Gohir.A01G152700	3.8213	16.1613
Gohir.A01G152800	13.6717	12.0955
Gohir.A01G153100	3.32593	13.1215
Gohir.A01G153200	0.815102	4.20999
Gohir.A01G153300	0.0596225	0.465745
Gohir.A01G153600	0.0607586	0
Gohir.A01G153700	30.2829	1.31201
Gohir.A01G153800	0.280098	0.0205445
Gohir.A01G153900	1.56174	0.082726
Gohir.A01G154000	0.128105	0
Gohir.A01G154100	2.93334	1.14038
Gohir.A01G154500	3.86475	1.58838
Gohir.A01G154600	2.96118	2.39432
Gohir.A01G154700	0.120929	3.17814
Gohir.A01G154800	32.9689	82.6453
Gohir.A01G155200	9.6652	4.29622
Gohir.A01G155400	7.37558	21.5205
Gohir.A01G155500	71.8379	192.312
Gohir.A01G155600	3.36612	3.65883
Gohir.A01G155800	0.0623143	2.29193
Gohir.A01G155900	17.5183	3.85431
Gohir.A01G156000	22.9173	3.98974
Gohir.A01G156200	0.0895752	0.712851
Gohir.A01G156300	0.427831	0.127033
Gohir.A01G156400	1.37725	1.52153
Gohir.A01G156500	1.24032	2.42418
Gohir.A01G157000	0	0
Gohir.A01G157200	16.2316	79.9712
Gohir.A01G157300	0.180854	0.078126
Gohir.A01G157900	0.0067649	0
Gohir.A01G158000	0.634138	0
Gohir.A01G158200	2.01163	10.762
Gohir.A01G158300	0.42699	0.756095
Gohir.A01G158400	4.86106	0.0143813
Gohir.A01G158500	0	0
Gohir.A01G158700	2.26289	2.98389
Gohir.A01G158800	6.92944	2.11958
Gohir.A01G158900	2.42535	5.41003
Gohir.A01G159200	0.231515	0
Gohir.A01G159300	0.317327	1.19554
Gohir.A01G159600	34.2929	3.81806
Gohir.A01G159700	15.3739	1.54749
Gohir.A01G159800	0.212972	0
Gohir.A01G160000	6.13521	2.72669
Gohir.A01G160300	20.3956	2.95774
Gohir.A01G160400	0	0
Gohir.A01G160500	20.2218	65.2069
Gohir.A01G160600	3.93	9.41198
Gohir.A01G161000	0	0
Gohir.A01G161100	2.76426	5.66064
Gohir.A01G161200	2.49639	0.0539775
Gohir.A01G161500	1.14298	0.282402
Gohir.A01G161600	6.0999	2.76374
Gohir.A01G161700	45.4898	179.809
Gohir.A01G161800	2.96839	2.85577
Gohir.A01G162200	3.60979	2.39378
Gohir.A01G162300	2.75033	4.13066
Gohir.A01G162400	27.1657	0
Gohir.A01G162500	0.890729	0
Gohir.A01G162700	1703.71	0.534922
Gohir.A01G162800	5.34932	2.52548
Gohir.A01G163000	4.0038	7.27552
Gohir.A01G163100	0	0
Gohir.A01G163400	1.15808	1.16711
Gohir.A01G163600	33.4181	75.4011
Gohir.A01G163700	1.50984	3.43743
Gohir.A01G164000	0.291461	0
Gohir.A01G164200	1180.89	580.263
Gohir.A01G164300	14.9467	175.934
Gohir.A01G165000	0	0
Gohir.A01G165100	0	0
Gohir.A01G165200	13.0486	8.20264
Gohir.A01G165300	1.4108	1.59308
Gohir.A01G165900	1.07351	0.0428777
Gohir.A01G166000	0.192572	0
Gohir.A01G166100	0.311596	0.055566
Gohir.A01G166200	0.304627	0.0176406
Gohir.A01G166300	0.932954	11.9314
Gohir.A01G166400	11.5012	0.0606237
Gohir.A01G166500	15.8346	3.76858
Gohir.A01G166700	8.67483	31.636
Gohir.A01G167100	0	0
Gohir.A01G167300	14.1883	11.2555
Gohir.A01G167400	4.35542	0
Gohir.A01G167500	2.74209	0.483911
Gohir.A01G167900	0	6.98245
Gohir.A01G168100	0.137095	0.758059
Gohir.A01G168200	13.3803	63.2956
Gohir.A01G168300	1.04972	0
Gohir.A01G168400	2.49714	0.233579
Gohir.A01G168500	1.07568	0.598301
Gohir.A01G168800	0.630632	0.0573468
Gohir.A01G168900	5.96973	10.1763
Gohir.A01G169000	20.277	6.20928
Gohir.A01G169100	184.163	0.473637
Gohir.A01G169200	63.1562	112.155
Gohir.A01G169300	0.75131	0.0477252
Gohir.A01G169500	7.35794	7.48412
Gohir.A01G169600	0.38613	44.5904
Gohir.A01G169700	22.2644	39.6584
Gohir.A01G169800	0.199672	0
Gohir.A01G169900	0.0663155	0
Gohir.A01G170000	6.68741	5.19173
Gohir.A01G170100	0.0488775	0.0424025
Gohir.A01G170200	8.40487	1.28275
Gohir.A01G170500	0.176406	3.50242
Gohir.A01G170600	5.05013	14.3986
Gohir.A01G170900	0	0
Gohir.A01G171000	5.09901	0.183514
Gohir.A01G171100	2.14098	5.38509
Gohir.A01G171300	14.4294	0.965934
Gohir.A01G171400	38.8663	9.32611
Gohir.A01G171800	1.61163	3.61658
Gohir.A01G171900	0.621349	0.196765
Gohir.A01G172000	0	0
Gohir.A01G172100	3.82698	0.0285454
Gohir.A01G172200	0.22815	17.777
Gohir.A01G172300	0.0481144	0
Gohir.A01G172400	0.131766	0
Gohir.A01G172600	1.35873	0.583465
Gohir.A01G172800	18.5628	0.019561
Gohir.A01G172900	0	0.400094
Gohir.A01G173300	3.99139	6.61661
Gohir.A01G173400	5.0267	1.09438
Gohir.A01G173500	0	0
Gohir.A01G173700	0.0449787	0.012227
Gohir.A01G173800	0.775407	0.0205248
Gohir.A01G173900	0	0
Gohir.A01G174100	0.0809515	0
Gohir.A01G174200	0.366644	0
Gohir.A01G174300	6.92776	12.0983
Gohir.A01G174400	0.535903	1.16421
Gohir.A01G174500	0.332717	0.126533
Gohir.A01G174600	0.679899	18.3006
Gohir.A01G174800	10.1884	13.3584
Gohir.A01G174900	1.19456	0.956804
Gohir.A01G175000	0.0881778	0
Gohir.A01G175100	2.42936	0.0933373
Gohir.A01G175400	4.99432	3.99581
Gohir.A01G175500	0.509248	2.06521
Gohir.A01G175600	4.54651	2.48923
Gohir.A01G175700	2.52048	2.43531
Gohir.A01G175800	0	0.0255943
Gohir.A01G176000	0	0
Gohir.A01G176100	0	0
Gohir.A01G176300	0	0
Gohir.A01G176400	1.73707	4.34845
Gohir.A01G176700	7.2626	0.968859
Gohir.A01G176800	15.7337	34.6561
Gohir.A01G176900	9.56942	16.3739
Gohir.A01G177000	0.899356	2.98871
Gohir.A01G177100	9.0741	6.91843
Gohir.A01G177300	2.19725	0.084426
Gohir.A01G177500	0.52818	1.11119
Gohir.A01G178000	7.87285	0.34159
Gohir.A01G178100	6.16627	3.02884
Gohir.A01G178400	0.287766	0.295597
Gohir.A01G178500	3.62846	0
Gohir.A01G178700	1.26589	6.22762
Gohir.A01G178800	2.60665	12.3577
Gohir.A01G178900	1.07467	0.914168
Gohir.A01G179000	1.5251	0.804214
Gohir.A01G179100	0.178829	0
Gohir.A01G179200	29.3303	51.3386
Gohir.A01G179300	237.33	0
Gohir.A01G179400	12.2574	26.7355
Gohir.A01G179500	0.13726	0.0359857
Gohir.A01G179700	0	0.0408286
Gohir.A01G179800	9.15732	5.89121
Gohir.A01G180000	0.696555	114.538
Gohir.A01G180200	0.122172	0
Gohir.A01G180300	0	0
Gohir.A01G180700	0.750321	0
Gohir.A01G180800	1.46593	22.206
Gohir.A01G180900	13.7666	1.19633
Gohir.A01G181100	22.22	6.60759
Gohir.A01G181400	3.12263	1.45725
Gohir.A01G181500	28.3018	6.81153
Gohir.A01G181700	0	2.85832
Gohir.A01G181900	253.901	0
Gohir.A01G182000	12.2005	10.4944
Gohir.A01G182100	0.350727	0
Gohir.A01G182200	5.25385	6.01934
Gohir.A01G182400	0	0
Gohir.A01G182500	0	0
Gohir.A01G182700	1.04042	0
Gohir.A01G182900	11.8059	33.0134
Gohir.A01G183100	0.138339	0.279282
Gohir.A01G183500	0.21128	0.0760795
Gohir.A01G183600	4.32837	0.869966
Gohir.A01G183700	4.74308	2.2146
Gohir.A01G183800	1.2912	0.957949
Gohir.A01G184100	0.874467	0
Gohir.A01G184200	5.34085	1.19232
Gohir.A01G184300	0.148866	0.0592366
Gohir.A01G184400	9.86078	0.051151
Gohir.A01G184500	0	0
Gohir.A01G184800	18.4045	3.59248
Gohir.A01G185000	0.123087	0.390821
Gohir.A01G185100	0	1.66759
Gohir.A01G185300	6.82831	0.0806277
Gohir.A01G185500	0	0
Gohir.A01G185900	2.01674	3.27265
Gohir.A01G186400	1.8304	6.58899
Gohir.A01G186700	0.0879965	0
Gohir.A01G186900	0.0188734	0.0666617
Gohir.A01G187100	4.16831	0.0922101
Gohir.A01G187200	9.07195	1.13061
Gohir.A01G187600	6.15923	1.79194
Gohir.A01G187700	1.28758	4.98665
Gohir.A01G187800	0.607841	0
Gohir.A01G187900	44.2002	0.0190953
Gohir.A01G188000	0.645169	0
Gohir.A01G188100	0	0
Gohir.A01G188200	7.60629	25.6637
Gohir.A01G188300	0.11491	0
Gohir.A01G188400	0	0
Gohir.A01G188500	4.00474	2.51951
Gohir.A01G188600	64.8957	0.1837
Gohir.A01G188700	4.48674	6.23918
Gohir.A01G188800	0.145869	0.111339
Gohir.A01G188900	10.4314	0.0604385
Gohir.A01G189000	1.94909	1.14622
Gohir.A01G189100	688.445	0.294285
Gohir.A01G189200	6.63728	8.57729
Gohir.A01G189400	20.2209	28.7068
Gohir.A01G189600	1.43607	1.72829
Gohir.A01G189700	3.27186	8.04363
Gohir.A01G189800	13.1474	0.334597
Gohir.A01G190000	9.16613	7.64184
Gohir.A01G190100	20.2585	0
Gohir.A01G190200	17.2986	0
Gohir.A01G190300	0.135673	0
Gohir.A01G190400	0.272037	0.0435133
Gohir.A01G190500	0	0
Gohir.A01G190700	6.01398	9.99493
Gohir.A01G191000	0.0291729	0
Gohir.A01G191100	0.770926	0.0142405
Gohir.A01G191200	2.2245	1.57692
Gohir.A01G191300	0.464386	0.224815
Gohir.A01G191400	0.303101	0
Gohir.A01G191500	0	0
Gohir.A01G191700	0.039041	0
Gohir.A01G191800	33.0812	18.8484
Gohir.A01G191900	150.397	1.66877
Gohir.A01G192000	59.5107	148.105
Gohir.A01G192300	0.0289656	0.0281942
Gohir.A01G192400	864.4	2.55549
Gohir.A01G192500	12.7567	4.06675
Gohir.A01G192700	2.0459	0.895308
Gohir.A01G192800	185.239	4.63315
Gohir.A01G192900	2.5863	13.5717
Gohir.A01G193000	0	0
Gohir.A01G193200	77.8065	3.05401
Gohir.A01G193400	6.64705	13.9495
Gohir.A01G193500	0.251692	27.0033
Gohir.A01G193600	6.97649	0
Gohir.A01G193700	0	0
Gohir.A01G193800	27.9498	52.8453
Gohir.A01G193900	0	0
Gohir.A01G194000	2.45175	2.45826
Gohir.A01G194100	1.37338	6.50281
Gohir.A01G194200	1.4284	1.08627
Gohir.A01G194500	5.7731	10.1329
Gohir.A01G194800	1.87288	12.3728
Gohir.A01G195000	0.0884365	0.0748655
Gohir.A01G195100	0.0838781	0
Gohir.A01G195200	4.52028	0
Gohir.A01G195300	4.46742	0.468233
Gohir.A01G195400	9.84825	44.6343
Gohir.A01G195500	0.907089	1.69043
Gohir.A01G196000	7.01179	1.25676
Gohir.A01G196200	12.8489	9.08178
Gohir.A01G196300	3.01269	15.981
Gohir.A01G196400	45.1305	1329.69
Gohir.A01G196700	0	0.0137565
Gohir.A01G196900	0.131935	0.230963
Gohir.A01G197100	10.1026	45.7916
Gohir.A01G197300	0.265888	0
Gohir.A01G197400	20.3066	0
Gohir.A01G197600	4.97305	50.0027
Gohir.A01G197700	35.8909	132.144
Gohir.A01G197800	1.92094	1.45157
Gohir.A01G197900	5.26379	0.280922
Gohir.A01G198000	0.12473	0
Gohir.A01G198200	4.70866	12.4435
Gohir.A01G198400	5.46694	5.20939
Gohir.A01G198600	14.4152	61.4778
Gohir.A01G198800	0.0119829	0
Gohir.A01G199000	2.73268	3.32027
Gohir.A01G199100	0	0
Gohir.A01G199300	2.90515	0.546879
Gohir.A01G199400	2.40068	5.80791
Gohir.A01G199800	0.581233	0.11705
Gohir.A01G199900	8.69284	34.3351
Gohir.A01G200100	1.50728	4.80905
Gohir.A01G200200	5.30525	10.2624
Gohir.A01G200300	1.96458	5.9361
Gohir.A01G200500	0	0
Gohir.A01G200600	0.23914	0
Gohir.A01G200700	0.115264	0.144785
Gohir.A01G200800	0.0583887	0.0150053
Gohir.A01G201000	0.467517	0
Gohir.A01G201200	12.2696	0.167959
Gohir.A01G201300	21.1474	4.8389
Gohir.A01G201500	4.87615	28.6162
Gohir.A01G201600	3.74414	7.1177
Gohir.A01G201700	10.2229	2.8369
Gohir.A01G201800	0	0.155349
Gohir.A01G202100	1.19367	0.097978
Gohir.A01G202200	2.55945	0.0642808
Gohir.A01G202400	6.18099	8.84489
Gohir.A01G202600	0.297367	16.9394
Gohir.A01G202800	35.4836	86.4728
Gohir.A01G202900	1.7751	1.04769
Gohir.A01G203100	7.10503	0.627199
Gohir.A01G203500	0.581852	0
Gohir.A01G203600	0	0
Gohir.A01G203900	0	0
Gohir.A01G204000	0.0227609	0.0271521
Gohir.A01G204100	1.0387	1.48219
Gohir.A01G204200	10.5361	0.0482858
Gohir.A01G204300	0.0907034	0
Gohir.A01G204400	0	0
Gohir.A01G204600	6.56391	3.92289
Gohir.A01G204700	2.20194	2.59135
Gohir.A01G204800	0.334182	0
Gohir.A01G204900	0	0
Gohir.A01G205100	0.127279	0.393713
Gohir.A01G205200	0.290894	0.365025
Gohir.A01G205400	1.31446	19.4254
Gohir.A01G205500	1.52951	1.45151
Gohir.A01G205600	8.76278	3.78889
Gohir.A01G205800	4.89174	7.20761
Gohir.A01G206000	1.9606	1.99314
Gohir.A01G206100	110.409	1.36489
Gohir.A01G206200	0.0671795	0
Gohir.A01G206300	2.38548	2.20105
Gohir.A01G206400	24.9767	172.904
Gohir.A01G206600	2.39477	0
Gohir.A01G206800	15.0801	1.41951
Gohir.A01G207000	0	0.106204
Gohir.A01G207100	11.9225	28.2242
Gohir.A01G207300	36.8379	4.4589
Gohir.A01G207400	9.81357	0
Gohir.A01G207600	7.53555	25.6523
Gohir.A01G207800	139.211	90.4894
Gohir.A01G207900	33.2182	1.36478
Gohir.A01G208100	1.59904	0
Gohir.A01G208500	0	0
Gohir.A01G208600	0	0
Gohir.A01G208700	0.202023	0.212269
Gohir.A01G208900	0.0210616	0.212793
Gohir.A01G209100	1.56623	0.771057
Gohir.A01G209200	0.730751	0
Gohir.A01G209300	11.0076	17.5326
Gohir.A01G209400	3.99077	16.7119
Gohir.A01G209500	8.7528	21.7869
Gohir.A01G209600	108.632	461.084
Gohir.A01G209900	235.583	63.8185
Gohir.A01G210100	7.68293	0.0378667
Gohir.A01G210200	3.68544	1.4832
Gohir.A01G210300	1.37905	0.17928
Gohir.A01G210400	20.7415	78.2707
Gohir.A01G210500	18.4737	40.6625
Gohir.A01G210800	0	0
Gohir.A01G211300	17.2617	10.83
Gohir.A01G211500	1.79837	0.798971
Gohir.A01G211700	86.1435	0.596159
Gohir.A01G211800	3.96091	7.18154
Gohir.A01G212000	3.38569	1.88175
Gohir.A01G212100	4.92884	3.75721
Gohir.A01G212200	4.38756	1.814
Gohir.A01G212400	183.306	960.094
Gohir.A01G212700	0	0
Gohir.A01G212800	0.347946	0.149134
Gohir.A01G212900	0.290342	1.63385
Gohir.A01G213000	1.02561	1.52185
Gohir.A01G213100	35.2137	2.09597
Gohir.A01G213200	8.21507	2.14551
Gohir.A01G213400	5.79294	9.73297
Gohir.A01G213500	18.4654	23.3079
Gohir.A01G213600	3.33881	7.1071
Gohir.A01G214100	30.2989	56.8119
Gohir.A01G214300	0	0
Gohir.A01G214500	2.03175	1.51958
Gohir.A01G214600	13.7509	6.35823
Gohir.A01G214700	0	0
Gohir.A01G215200	36.362	29.4025
Gohir.A01G215700	4.85752	9.79224
Gohir.A01G216200	31.7944	174.307
Gohir.A01G216300	82.413	101.202
Gohir.A01G216400	23.72	82.5019
Gohir.A01G216600	6.99266	2.63902
Gohir.A01G216800	1.51464	1.20035
Gohir.A01G216900	0.462556	0.489945
Gohir.A01G217000	0.777026	0.331437
Gohir.A01G217200	0.351245	2.11269
Gohir.A01G217300	1.28934	1.48972
Gohir.A01G217400	5.74721	0.0256179
Gohir.A01G217500	2.77182	10.0742
Gohir.A01G217600	0	0.0441492
Gohir.A01G217700	0.608175	1.84998
Gohir.A01G217900	2.03534	4.30476
Gohir.A01G218100	20.4234	2.15236
Gohir.A01G218200	4.12124	11.7658
Gohir.A01G218400	0.606117	0
Gohir.A01G218500	3.26001	1.47763
Gohir.A01G218600	6.43907	0.779361
Gohir.A01G218800	17.889	33.7788
Gohir.A01G218900	1.05439	0
Gohir.A01G219100	8.35445	51.1583
Gohir.A01G219200	0	0
Gohir.A01G219300	1.49758	2.7411
Gohir.A01G219400	0.176761	0.17102
Gohir.A01G219800	25.9881	16.7776
Gohir.A01G220300	48.474	230.34
Gohir.A01G220500	12.7086	39.4923
Gohir.A01G221000	5.40666	20.6551
Gohir.A01G221200	0.384754	0.0928553
Gohir.A01G221300	1.58255	0
Gohir.A01G221400	11.2737	5.34452
Gohir.A01G221600	0.938091	0.0434216
Gohir.A01G221800	3.77818	6.33593
Gohir.A01G222000	2.40314	0.337654
Gohir.A01G222100	9.71196	0.0819993
Gohir.A01G222200	1.31098	2.81229
Gohir.A01G222300	1.05941	0.942652
Gohir.A01G222400	380.482	3508.07
Gohir.A01G222600	0.0826405	290.666
Gohir.A01G222700	0	52.7366
Gohir.A01G222800	0	0.0874965
Gohir.A01G223000	0.791491	0.0728835
Gohir.A01G223100	8.01236	1.03501
Gohir.A01G223200	16.2482	1.51629
Gohir.A01G223300	50.1086	122.2
Gohir.A01G223600	0	0
Gohir.A01G223700	1.56486	0
Gohir.A01G223800	0.158567	0.05375
Gohir.A01G224100	0.761525	0.0483825
Gohir.A01G224200	12.1536	1.23382
Gohir.A01G224300	0.0282809	0
Gohir.A01G224400	28.2876	52.5502
Gohir.A01G224500	1.4498	0.0105451
Gohir.A01G224600	0	0
Gohir.A01G224700	18.7827	10.1985
Gohir.A01G224800	0	0
Gohir.A01G224900	4.42103	10.6319
Gohir.A01G225000	24.6772	8.99436
Gohir.A01G225100	1.50951	1.12624
Gohir.A01G225200	0.839665	0.507995
Gohir.A01G225600	0.0124003	0
Gohir.A01G225700	1.55131	7.34234
Gohir.A01G225800	19.1103	0.898373
Gohir.A01G226000	0.902239	0.925321
Gohir.A01G226100	43.8778	69.7399
Gohir.A01G226300	13.6757	0.0749403
Gohir.A01G226400	162.091	10.3922
Gohir.A01G226800	0.047236	0
Gohir.A01G226900	5.21755	22.86
Gohir.A01G227000	0	0
Gohir.A01G227100	9.30969	17.8177
Gohir.A01G227400	3.62448	13.6494
Gohir.A01G227600	7.21702	0.426156
Gohir.A01G227700	3.25688	1.28287
Gohir.A01G227800	3917.97	0.958995
Gohir.A01G227900	1.49711	1.46764
Gohir.A01G228100	3.08783	3.898
Gohir.A01G228300	0	0
Gohir.A01G228400	2.79428	17.6811
Gohir.A01G228600	1.72233	0
Gohir.A01G228800	0.958255	0
Gohir.A01G228900	2.52343	4.47889
Gohir.A01G229000	1.90454	0
Gohir.A01G229100	0.499246	0.532256
Gohir.A01G229200	1.03523	0.514353
Gohir.A01G229300	47.0804	136.942
Gohir.A01G229400	0	0
Gohir.A01G229800	10.212	8.40104
Gohir.A01G229900	43.3599	164.247
Gohir.A01G230500	0.0466244	0.0188098
Gohir.A02G000400	5.83509	10.3181
Gohir.A02G000800	17.8191	6.35746
Gohir.A02G001100	0	0
Gohir.A02G001200	3.83608	4.11069
Gohir.A02G001400	2.05929	7.3768
Gohir.A02G001600	2.9721	82.1064
Gohir.A02G001700	4.65773	18.8154
Gohir.A02G001800	2.63254	7.17171
Gohir.A02G001900	7.10358	0
Gohir.A02G002000	0.827837	0.109105
Gohir.A02G002100	1.86743	0.519605
Gohir.A02G002300	1.20574	2.46082
Gohir.A02G002400	147.377	84.1357
Gohir.A02G002600	7.22569	0.188601
Gohir.A02G002700	6.93384	3.41773
Gohir.A02G002800	3.14513	0.127903
Gohir.A02G002900	2.03598	5.18158
Gohir.A02G003000	0.0975598	0.0498516
Gohir.A02G003100	15.943	19.627
Gohir.A02G003500	0.639277	1.13418
Gohir.A02G003600	0.0446001	0.0487243
Gohir.A02G003700	0.180214	0
Gohir.A02G003800	4.27457	5.2676
Gohir.A02G004000	2.47899	2.35579
Gohir.A02G004100	1.69081	2.48135
Gohir.A02G004200	3.03345	2.80987
Gohir.A02G004300	0.427919	0
Gohir.A02G004400	3.86083	0
Gohir.A02G004600	7.24137	16.1169
Gohir.A02G004800	22.5462	30.8563
Gohir.A02G005200	0.914806	20.822
Gohir.A02G005300	4.96317	0.522328
Gohir.A02G005500	19.2626	3.20495
Gohir.A02G006500	0	0
Gohir.A02G006800	5.76229	135.229
Gohir.A02G006900	15.5534	7.73091
Gohir.A02G007000	3.74242	0.501103
Gohir.A02G007100	2.07895	0
Gohir.A02G007200	5.96599	5.82449
Gohir.A02G007300	5.94529	3.96086
Gohir.A02G007400	13.234	25.1084
Gohir.A02G007500	5.08868	0.880184
Gohir.A02G007600	5.35207	2.07639
Gohir.A02G007800	104.15	53.1996
Gohir.A02G007900	0.933492	1.5851
Gohir.A02G008400	36.687	97.7129
Gohir.A02G008600	0.709579	0.674295
Gohir.A02G009100	6.65542	16.0752
Gohir.A02G009200	0	0
Gohir.A02G009400	0.048773	0
Gohir.A02G009700	1.39234	0.117853
Gohir.A02G009800	1.07464	1.23747
Gohir.A02G009900	0.570235	1.7297
Gohir.A02G010200	0	0
Gohir.A02G010300	30.3263	77.8628
Gohir.A02G010600	2.26554	0.556909
Gohir.A02G010800	0.647064	1.73053
Gohir.A02G011100	2.14053	1.71155
Gohir.A02G011200	10.2183	28.7426
Gohir.A02G011400	0.546111	1.87027
Gohir.A02G011600	5.95271	12.5445
Gohir.A02G011700	6.85333	3.13537
Gohir.A02G011800	3.80236	8.47456
Gohir.A02G011900	0.118012	0.196981
Gohir.A02G012100	2.85759	2.23852
Gohir.A02G012200	5.39731	11.3782
Gohir.A02G012300	2.51885	25.234
Gohir.A02G012400	1.59269	0.874741
Gohir.A02G012500	26.7065	13.9946
Gohir.A02G012600	0.97884	0.9384
Gohir.A02G012800	8.40843	10.3971
Gohir.A02G013000	0.214092	0.0124691
Gohir.A02G013100	6.67659	58.103
Gohir.A02G013200	2.55812	6.13936
Gohir.A02G013300	12.7472	48.6459
Gohir.A02G013400	0	0
Gohir.A02G013600	7.80694	33.3661
Gohir.A02G013900	0	0
Gohir.A02G014000	27.2165	69.5282
Gohir.A02G014200	8.40312	7.27316
Gohir.A02G014400	0.613769	0.432241
Gohir.A02G014600	5.37127	11.5934
Gohir.A02G015100	3.20871	6.13245
Gohir.A02G015200	7.893	16.8505
Gohir.A02G015300	0	0
Gohir.A02G015600	0.993937	0.232582
Gohir.A02G015700	20.6905	39.4065
Gohir.A02G015800	1.10222	4.65705
Gohir.A02G016000	0.427558	0.181597
Gohir.A02G016100	0	0.204434
Gohir.A02G016300	22.4334	2.03224
Gohir.A02G016400	1.8813	9.759
Gohir.A02G016500	24.6674	19.0175
Gohir.A02G016600	5.2215	95.1707
Gohir.A02G016800	2.15252	12.0053
Gohir.A02G017500	0	0
Gohir.A02G017600	19.7749	33.5966
Gohir.A02G017800	0	0
Gohir.A02G017900	0.388655	0.0459119
Gohir.A02G018000	1.2351	56.7835
Gohir.A02G018100	0	0.0178935
Gohir.A02G018200	0.789816	2.56298
Gohir.A02G018600	2.87491	1.47695
Gohir.A02G018700	2.69644	2.84119
Gohir.A02G019100	1.72349	3.55342
Gohir.A02G019200	5.28437	9.30308
Gohir.A02G019300	119.17	179.648
Gohir.A02G019400	8.12439	27.6253
Gohir.A02G019600	12.9832	3.01946
Gohir.A02G019700	6.12674	4.05886
Gohir.A02G019800	0.313343	1.05676
Gohir.A02G020100	0.154596	0.0787015
Gohir.A02G020200	0.087002	0
Gohir.A02G020300	0	0
Gohir.A02G020700	0.194925	0
Gohir.A02G020800	8.33028	10.2339
Gohir.A02G020900	2.38589	5.17364
Gohir.A02G021300	2.23233	3.83045
Gohir.A02G021500	4.72429	45.5498
Gohir.A02G021600	0.0850371	0.0346424
Gohir.A02G021700	0	0
Gohir.A02G021800	0.107076	0
Gohir.A02G022100	0.146934	0.247892
Gohir.A02G022300	0.30504	0.0278533
Gohir.A02G022500	0.12812	0.0199461
Gohir.A02G023100	23.2411	45.2593
Gohir.A02G023500	0.237422	0.0256414
Gohir.A02G023600	6.27742	14.6167
Gohir.A02G024000	0.0299386	0
Gohir.A02G024400	3.02362	14.7791
Gohir.A02G024600	1.26815	2.86503
Gohir.A02G024800	0.0455803	0.00799005
Gohir.A02G024900	12.2112	12.5437
Gohir.A02G025000	7.76468	1.00304
Gohir.A02G025100	480.233	0.965324
Gohir.A02G025200	1.98288	2.97161
Gohir.A02G025300	0	0
Gohir.A02G025400	1.74917	6.0896
Gohir.A02G025500	1.95072	0.398933
Gohir.A02G025700	0.0381022	0
Gohir.A02G026500	3.81196	2.44777
Gohir.A02G026600	0.897505	0.057367
Gohir.A02G027200	1.2596	0
Gohir.A02G027300	4.87035	2.07788
Gohir.A02G027500	2.87929	10.0233
Gohir.A02G027600	18.1336	4.97704
Gohir.A02G028300	5.96415	1.51127
Gohir.A02G028400	104.483	40.1633
Gohir.A02G028500	4.40392	0.05851
Gohir.A02G028600	1.7963	0.208302
Gohir.A02G028700	9.26139	32.9599
Gohir.A02G028900	0.132229	7.28052
Gohir.A02G029000	3.19152	1.91755
Gohir.A02G029100	207.808	0.0701982
Gohir.A02G029300	4.85069	6.57063
Gohir.A02G029400	2.77667	6.77256
Gohir.A02G029500	7.26406	39.1891
Gohir.A02G029600	10.2258	4.69849
Gohir.A02G029700	4.22797	1.56052
Gohir.A02G030800	5.89168	10.517
Gohir.A02G030900	1.21381	0.3578
Gohir.A02G031000	2.11704	0.355639
Gohir.A02G031300	0.873918	0.0681252
Gohir.A02G031500	3.15168	6.66818
Gohir.A02G031600	0.348259	0.0766927
Gohir.A02G031700	0.116094	0
Gohir.A02G031800	22.9375	1.31815
Gohir.A02G031900	0.780849	0.317044
Gohir.A02G032000	0	0
Gohir.A02G032500	1.34597	0
Gohir.A02G032600	18.0435	18.252
Gohir.A02G032700	14.2753	99.3151
Gohir.A02G032800	0.0435897	0.264106
Gohir.A02G033000	9.54501	0.055612
Gohir.A02G033100	3.90318	1.57942
Gohir.A02G033200	0.135617	0.10476
Gohir.A02G033300	1.60058	0.722414
Gohir.A02G033400	3.59931	8.7381
Gohir.A02G033500	0.185559	0
Gohir.A02G033700	0.0640571	0.213762
Gohir.A02G033800	1.37721	8.31456
Gohir.A02G034000	4.12034	0.573733
Gohir.A02G034100	4.03136	13.0694
Gohir.A02G034200	33.9674	67.5965
Gohir.A02G034300	0.0170568	0.170137
Gohir.A02G034500	0	0
Gohir.A02G034600	6.8307	1.41021
Gohir.A02G034700	1.41434	0.512328
Gohir.A02G034800	0.193389	0.643626
Gohir.A02G035200	13.3235	3.0449
Gohir.A02G035300	50.9014	1.49192
Gohir.A02G035700	0	0.0432869
Gohir.A02G036400	4.07468	2.79722
Gohir.A02G036800	0.0120476	0
Gohir.A02G036900	0	0.0897883
Gohir.A02G037000	3.83102	9.29902
Gohir.A02G037100	0	5.11379
Gohir.A02G037200	0.0709518	0
Gohir.A02G037400	6.11267	28.3387
Gohir.A02G037500	0.456705	0.0684135
Gohir.A02G037600	1.05894	0.0437131
Gohir.A02G037800	3.01579	0.190167
Gohir.A02G037900	0.714535	0
Gohir.A02G038000	5.36081	0.33836
Gohir.A02G038100	0.842378	0.266499
Gohir.A02G038200	0.129585	0
Gohir.A02G038300	0.751719	0
Gohir.A02G039100	3.79327	0.175348
Gohir.A02G039300	7.32899	1.33557
Gohir.A02G039400	106.911	442.854
Gohir.A02G039500	8.23295	7.63899
Gohir.A02G039600	9.73308	54.3888
Gohir.A02G040000	1.09018	1.1261
Gohir.A02G040200	33.9791	101.373
Gohir.A02G040500	0.232514	0.596923
Gohir.A02G040600	0.0180184	0.0365188
Gohir.A02G040800	0.272901	0.544924
Gohir.A02G041100	5.03559	0.0574532
Gohir.A02G041200	196.296	5.13801
Gohir.A02G041300	134.695	114.334
Gohir.A02G041500	0.095782	0.0792024
Gohir.A02G042200	3.17312	0.955261
Gohir.A02G042300	15.7655	46.5024
Gohir.A02G042500	2.61744	0.0947613
Gohir.A02G042600	0	0
Gohir.A02G042700	4.18762	2.83055
Gohir.A02G042800	1.51398	1.70537
Gohir.A02G042900	1.05057	2.86539
Gohir.A02G043100	64.7681	0.027236
Gohir.A02G043200	2.49717	2.3116
Gohir.A02G043300	0	0
Gohir.A02G043800	0	0
Gohir.A02G044200	0.0869966	0.0143135
Gohir.A02G044400	2.19968	0.690193
Gohir.A02G044500	0.308659	1.03676
Gohir.A02G044600	0.0363539	0
Gohir.A02G044700	0.887343	0.917623
Gohir.A02G044900	4.86887	7.70974
Gohir.A02G045200	4.47908	1.3095
Gohir.A02G045300	0	0
Gohir.A02G045400	2.35527	7.28407
Gohir.A02G045600	8.66262	6.40092
Gohir.A02G045800	28.5873	15.1175
Gohir.A02G046300	0.639888	0.0917808
Gohir.A02G046400	12.1952	0.42796
Gohir.A02G047300	2.69846	1.24255
Gohir.A02G047400	1.33624	0
Gohir.A02G047600	0	0
Gohir.A02G047900	5.12865	2.25897
Gohir.A02G048100	1.40025	4.92256
Gohir.A02G048200	3.42938	3.16861
Gohir.A02G048300	2.47755	1.19781
Gohir.A02G048400	0.155854	0.402599
Gohir.A02G048500	0.439955	0.61341
Gohir.A02G048700	0.135369	0.0437114
Gohir.A02G048800	4.13895	6.74459
Gohir.A02G049200	150.983	584.355
Gohir.A02G049300	24.349	10.0213
Gohir.A02G049400	0.0157966	0.613859
Gohir.A02G049500	0.294316	0.277124
Gohir.A02G049600	2.12826	4.70335
Gohir.A02G049700	336.068	918.913
Gohir.A02G049800	1.34869	4.25319
Gohir.A02G049900	8.48958	12.1949
Gohir.A02G050000	0	0.120837
Gohir.A02G050100	0.0350302	0
Gohir.A02G050200	6.75467	76.6459
Gohir.A02G050400	0.0123713	0
Gohir.A02G050900	0	0
Gohir.A02G051000	13.4307	6.62158
Gohir.A02G051100	0	0
Gohir.A02G051200	42.5802	82.7738
Gohir.A02G051400	30.5771	0.138323
Gohir.A02G051500	0.560937	0.0269859
Gohir.A02G051600	13.1785	40.3761
Gohir.A02G051700	0	0
Gohir.A02G051800	1.63255	2.18616
Gohir.A02G052300	0.259763	0
Gohir.A02G052400	0.0927734	0.575864
Gohir.A02G052700	0	0
Gohir.A02G052800	9.64608	31.7181
Gohir.A02G053000	0	0
Gohir.A02G053200	0	0.0153939
Gohir.A02G053300	0.211331	19.5739
Gohir.A02G053400	0	0.129808
Gohir.A02G053500	0.0718537	1.87683
Gohir.A02G053600	2.29722	9.50629
Gohir.A02G053700	44.1517	160.332
Gohir.A02G053800	3.76146	1.66359
Gohir.A02G054000	2.23	0.499397
Gohir.A02G054100	4.60949	4.60708
Gohir.A02G054200	0.797266	29.2158
Gohir.A02G054300	0	0
Gohir.A02G054400	0	0
Gohir.A02G054500	0	0
Gohir.A02G054700	0	0
Gohir.A02G054800	1.57532	0.0985076
Gohir.A02G054900	8.03943	14.0057
Gohir.A02G055000	1.97904	4.23957
Gohir.A02G055200	0.0711515	0.0879136
Gohir.A02G055300	4.59087	0.235517
Gohir.A02G055400	0.524564	0.18247
Gohir.A02G055500	0.0255578	0
Gohir.A02G055700	0.130868	3.10797
Gohir.A02G055800	3.98155	4.1142
Gohir.A02G055900	14.5739	26.1713
Gohir.A02G056100	0.0154733	0.0187298
Gohir.A02G056200	1.11465	2.63113
Gohir.A02G056300	166.464	11.8072
Gohir.A02G056400	8.90215	8.05884
Gohir.A02G056500	152.982	138.04
Gohir.A02G056600	16.7715	3.87321
Gohir.A02G056700	1.22032	2.84328
Gohir.A02G057000	0.14954	0
Gohir.A02G057300	2.5409	6.13214
Gohir.A02G057400	0.2508	0
Gohir.A02G057500	3.57361	1.77296
Gohir.A02G057600	24.5117	3.712
Gohir.A02G057700	1.11539	2.23194
Gohir.A02G057800	9.35611	3.65145
Gohir.A02G058000	2.35369	7.91491
Gohir.A02G058100	7.22786	15.0731
Gohir.A02G058200	4.78243	9.18549
Gohir.A02G058400	6.74987	5.19695
Gohir.A02G058500	11.3478	22.1761
Gohir.A02G058800	1.30286	0.111346
Gohir.A02G058900	3.76344	13.2485
Gohir.A02G059000	7.01287	2.0177
Gohir.A02G059100	3.98989	0.314617
Gohir.A02G059600	23.4087	3.42137
Gohir.A02G059900	3.12849	2.984
Gohir.A02G060100	0.43193	0.0635279
Gohir.A02G060200	5.88734	11.2279
Gohir.A02G060400	21.9188	1.06505
Gohir.A02G060500	5.98011	6.35127
Gohir.A02G060600	0.0641178	0.03819
Gohir.A02G060700	10.4864	3.64755
Gohir.A02G061000	3.70743	3.15576
Gohir.A02G061200	5.39874	8.53421
Gohir.A02G061400	1.77225	6.59888
Gohir.A02G061500	0.604905	0
Gohir.A02G061600	1.23747	0.056627
Gohir.A02G061900	0.132065	2.0469
Gohir.A02G062000	1.99686	2.17746
Gohir.A02G062200	0.078544	0.0493541
Gohir.A02G062300	6.14507	0.932076
Gohir.A02G062600	9.14618	1.93958
Gohir.A02G062800	3.8038	11.7422
Gohir.A02G063100	8.5449	0.415214
Gohir.A02G063200	1.40631	3.30232
Gohir.A02G063300	0.0700769	0.0378619
Gohir.A02G063500	17.3376	9.12242
Gohir.A02G063700	0.709574	1.47965
Gohir.A02G063900	6.27233	40.0089
Gohir.A02G064000	5.58423	1.07476
Gohir.A02G064100	0	0
Gohir.A02G064200	3.31679	5.83482
Gohir.A02G064300	7.54521	11.9027
Gohir.A02G064400	1.16121	6.57169
Gohir.A02G064500	1.944	2.90335
Gohir.A02G064900	4.70098	2.66629
Gohir.A02G065400	1.81269	14.9193
Gohir.A02G065500	1.61572	3.14887
Gohir.A02G065600	0.573468	2.4253
Gohir.A02G065800	18.361	2.62469
Gohir.A02G066000	0.161518	0
Gohir.A02G066100	5.02342	0.0509201
Gohir.A02G066300	0.0558209	0
Gohir.A02G066500	6.77872	0
Gohir.A02G066600	0.078194	0
Gohir.A02G066900	0.154233	0.464042
Gohir.A02G067000	3.07782	3.36835
Gohir.A02G067100	4.63582	12.9588
Gohir.A02G067200	19.5132	0
Gohir.A02G067400	1.05715	0.0228577
Gohir.A02G067500	0.0535905	0.0602385
Gohir.A02G067700	0	0
Gohir.A02G067800	8.26953	4.55293
Gohir.A02G068000	9.34843	0
Gohir.A02G068100	6.45122	15.09
Gohir.A02G068200	2.05109	2.35589
Gohir.A02G068400	4.32887	13.1174
Gohir.A02G068500	20.5887	2.53801
Gohir.A02G068600	2.96159	5.37186
Gohir.A02G068700	0.406678	3.20527
Gohir.A02G068800	23.7889	0.285235
Gohir.A02G069000	0.0175262	0.0186923
Gohir.A02G069400	91.7113	0
Gohir.A02G069600	0	0
Gohir.A02G069700	5.51936	0.48259
Gohir.A02G069900	0.0706313	0
Gohir.A02G070100	0	0.0270943
Gohir.A02G070400	2.6354	6.6689
Gohir.A02G070500	0	2.05821
Gohir.A02G070700	3.48964	1.87234
Gohir.A02G071000	30.2693	3.51979
Gohir.A02G071200	1.9835	1.69855
Gohir.A02G071300	0	0
Gohir.A02G071600	1.02353	0.980282
Gohir.A02G071700	0	0.0136323
Gohir.A02G071800	29.8749	3.23169
Gohir.A02G071900	2.18588	3.30564
Gohir.A02G072200	28.7883	157.805
Gohir.A02G072500	1.39028	6.45653
Gohir.A02G072700	2.62198	0.200012
Gohir.A02G072800	3.89011	7.02813
Gohir.A02G072900	68.4221	0.209498
Gohir.A02G073000	2.58799	0
Gohir.A02G073200	4.34401	33.82
Gohir.A02G073300	0.174631	176.948
Gohir.A02G073400	0	0
Gohir.A02G074000	11.3845	32.208
Gohir.A02G074100	1.67402	0
Gohir.A02G074200	8.15415	11.8486
Gohir.A02G074300	0.928187	0.5598
Gohir.A02G074400	0.787061	0.0309562
Gohir.A02G074600	199.52	16.8783
Gohir.A02G074700	61.0287	0
Gohir.A02G074800	6.5201	7.52949
Gohir.A02G074900	2.97232	2.74158
Gohir.A02G075000	5.76388	7.30443
Gohir.A02G075200	1.2703	6.92349
Gohir.A02G075300	2.06556	0.195451
Gohir.A02G075400	5.59818	3.39788
Gohir.A02G075700	243.895	947.167
Gohir.A02G075800	0.0450265	0
Gohir.A02G076000	23.191	8.68164
Gohir.A02G076100	4.00553	111.245
Gohir.A02G076400	3.71319	0.0975654
Gohir.A02G076500	3.07277	27.3291
Gohir.A02G076700	1.42045	0.0330659
Gohir.A02G076800	0.0449429	0
Gohir.A02G076900	0	0
Gohir.A02G077000	0	0
Gohir.A02G077100	0.300406	0.141539
Gohir.A02G077400	13.8658	49.5551
Gohir.A02G077500	2.51158	2.04451
Gohir.A02G077800	1.58401	0.456027
Gohir.A02G078500	39.4505	9.70268
Gohir.A02G078600	1.80229	0.377963
Gohir.A02G078800	0.0934795	0.641284
Gohir.A02G079000	0	0
Gohir.A02G079100	0.908005	0.025452
Gohir.A02G079300	143.962	362.61
Gohir.A02G079400	5.05699	0.24513
Gohir.A02G079500	0.607653	0
Gohir.A02G079600	0	0
Gohir.A02G079700	0	0
Gohir.A02G079800	0.873666	0
Gohir.A02G079900	4.90417	2.12819
Gohir.A02G080000	1.43461	4.86479
Gohir.A02G080100	0.54606	0.359592
Gohir.A02G080200	0.492342	5.16233
Gohir.A02G080300	0.0884847	0.232382
Gohir.A02G080400	0.481127	1.62377
Gohir.A02G080500	0.146584	0.254529
Gohir.A02G080700	0.164589	0.038248
Gohir.A02G080900	0.0558858	0.0298825
Gohir.A02G081000	0.663043	0.565327
Gohir.A02G081100	0	0
Gohir.A02G081300	0.524465	0.607775
Gohir.A02G081400	0.524624	1.537
Gohir.A02G081600	0	2.60604
Gohir.A02G081800	1.68163	30.6212
Gohir.A02G082100	16.0778	24.0025
Gohir.A02G082300	1.48564	0.738124
Gohir.A02G082400	5.68518	4.97811
Gohir.A02G082500	0	0.0851617
Gohir.A02G082800	0.577234	4.38307
Gohir.A02G082900	0	0
Gohir.A02G083000	26.5986	10.8714
Gohir.A02G083300	2.89895	2.42503
Gohir.A02G083400	7.32377	16.9344
Gohir.A02G083500	0.0197828	5.20221
Gohir.A02G083600	1.28646	3.26743
Gohir.A02G083700	8.68315	16.999
Gohir.A02G083800	5.36953	23.4378
Gohir.A02G084000	2.73759	2.12616
Gohir.A02G084100	0.0904073	0.32724
Gohir.A02G084500	20.1906	6.81138
Gohir.A02G084600	5.20111	8.62503
Gohir.A02G084700	9.09342	15.4785
Gohir.A02G084800	4.1318	6.20484
Gohir.A02G084900	0	4.7713
Gohir.A02G085000	0.118949	0.0175725
Gohir.A02G085100	2.25556	2.78283
Gohir.A02G085300	0.63036	0.159101
Gohir.A02G085400	65.4535	97.8582
Gohir.A02G085500	3.18723	5.47618
Gohir.A02G085600	25.0774	5.31848
Gohir.A02G085900	0	0
Gohir.A02G086100	7.21866	45.995
Gohir.A02G086300	175.11	0
Gohir.A02G086600	7.2621	4.37582
Gohir.A02G086700	2.13093	2.95434
Gohir.A02G086800	47.7878	37.5184
Gohir.A02G087000	0	0
Gohir.A02G087100	14.5454	160.717
Gohir.A02G087400	29.3142	94.4985
Gohir.A02G087500	3.6407	1.3375
Gohir.A02G087700	2.03362	1.06246
Gohir.A02G087800	5.55093	6.61917
Gohir.A02G087900	0.770956	0.0502395
Gohir.A02G088100	0	0
Gohir.A02G088200	0.52677	6.98254
Gohir.A02G088500	0.055031	0
Gohir.A02G088600	0.257452	1.77857
Gohir.A02G088700	18.3404	81.9521
Gohir.A02G089000	1.17481	4.13066
Gohir.A02G089100	27.4278	13.0458
Gohir.A02G089200	3.32243	5.49368
Gohir.A02G089300	4.63415	2.74282
Gohir.A02G089400	0	0
Gohir.A02G089600	1.0282	1.76019
Gohir.A02G089900	12.6731	34.1576
Gohir.A02G090400	1.27869	2.6191
Gohir.A02G090500	4.50116	11.3392
Gohir.A02G090600	5.48004	18.1989
Gohir.A02G090800	0.435072	0.354136
Gohir.A02G091000	5.71385	20.5244
Gohir.A02G091200	4.01886	3.09625
Gohir.A02G091400	9.21046	31.664
Gohir.A02G091500	0	0
Gohir.A02G091600	15.7385	1.30543
Gohir.A02G091700	0	0
Gohir.A02G092000	1.46229	3.30448
Gohir.A02G092100	32.1489	208.292
Gohir.A02G092300	0.675176	2.10945
Gohir.A02G092400	47.051	0.680001
Gohir.A02G092500	2.88704	3.5703
Gohir.A02G092600	3.12247	1.93702
Gohir.A02G092900	4.11935	1.35429
Gohir.A02G093200	0.32938	0.0217478
Gohir.A02G093300	0.59385	1.32987
Gohir.A02G093500	0.602329	1.38585
Gohir.A02G093700	1.17955	4.34309
Gohir.A02G093900	9.45286	16.8565
Gohir.A02G094000	3.93248	5.24559
Gohir.A02G094100	1.27384	13.9336
Gohir.A02G094200	7.91007	7.61414
Gohir.A02G094500	1.71666	7.2407
Gohir.A02G094600	45.9967	114.349
Gohir.A02G094700	4.67884	4.83641
Gohir.A02G094800	3.30213	0
Gohir.A02G094900	3.0761	1.78663
Gohir.A02G095000	3.39955	2.17469
Gohir.A02G095100	0.263719	0
Gohir.A02G095300	0.0457776	0
Gohir.A02G095400	1.55195	4.95269
Gohir.A02G095700	5.40542	3.27982
Gohir.A02G096000	15.5859	159.142
Gohir.A02G096300	0.204737	0
Gohir.A02G096500	8.93498	4.45893
Gohir.A02G096700	0.0456906	0.105259
Gohir.A02G096900	2.16975	11.5706
Gohir.A02G097000	4.37481	0.806237
Gohir.A02G097100	2.54456	0.017291
Gohir.A02G097200	12.6775	0.0478354
Gohir.A02G097300	0.375189	2.51762
Gohir.A02G097400	7.95427	11.8909
Gohir.A02G097500	1.71681	8.26303
Gohir.A02G097700	1.49178	17.0259
Gohir.A02G097800	16.3265	58.9266
Gohir.A02G097900	4.08509	3.39308
Gohir.A02G098000	21.4001	0
Gohir.A02G098100	1.6626	15.1784
Gohir.A02G098200	12.4135	6.97115
Gohir.A02G098300	0.0423734	0
Gohir.A02G098400	50.6654	0.0294233
Gohir.A02G098500	1.03951	0.40663
Gohir.A02G098600	1.5739	0
Gohir.A02G098700	1.01818	0.306176
Gohir.A02G098800	0.184163	1.86652
Gohir.A02G098900	0.238801	0.344226
Gohir.A02G099000	0.0363778	0.0918008
Gohir.A02G099200	4.35086	2.45345
Gohir.A02G099400	11.9363	15.506
Gohir.A02G099500	2.21524	2.91967
Gohir.A02G099600	0	0.0295978
Gohir.A02G099700	1.21256	3.25276
Gohir.A02G099800	3.65175	5.74017
Gohir.A02G100000	0.434623	0
Gohir.A02G100100	0	0
Gohir.A02G100200	0	0
Gohir.A02G100300	0.355476	0.0654028
Gohir.A02G100400	0	0
Gohir.A02G100900	3.21444	1.00163
Gohir.A02G101100	0	0
Gohir.A02G101200	0.65479	3.24612
Gohir.A02G101300	15.3084	38.2275
Gohir.A02G101400	2.77204	4.71711
Gohir.A02G101500	0	0.789679
Gohir.A02G101600	9.66665	168.879
Gohir.A02G101700	0.461149	0.0878054
Gohir.A02G102000	4.03564	9.49738
Gohir.A02G102100	0.206998	0.859728
Gohir.A02G102200	4.58044	12.7544
Gohir.A02G102400	1.07099	1.57078
Gohir.A02G102500	0	0
Gohir.A02G102800	0.355395	0
Gohir.A02G102900	2.04174	0
Gohir.A02G103100	0	0
Gohir.A02G103200	0	0.0385103
Gohir.A02G103600	6.29863	0
Gohir.A02G103800	1.74008	0.792018
Gohir.A02G103900	4.54084	29.6221
Gohir.A02G104100	0.0153165	0.350402
Gohir.A02G104200	77.8401	162.043
Gohir.A02G104300	2.18847	2.83198
Gohir.A02G104400	9.80324	0.239765
Gohir.A02G104500	0	0.106109
Gohir.A02G104600	0.112002	0.0407481
Gohir.A02G104700	0.311728	114.886
Gohir.A02G104800	0.197624	0.0159128
Gohir.A02G104900	0.0791704	0
Gohir.A02G105200	0.869822	0.0283628
Gohir.A02G105500	46.496	13.9845
Gohir.A02G105700	13.3942	29.4621
Gohir.A02G105900	1.00357	7.47344
Gohir.A02G106000	0	0
Gohir.A02G106100	8.48518	23.4015
Gohir.A02G106200	12.6534	3.94279
Gohir.A02G106400	5.79004	4.24395
Gohir.A02G106500	1.34171	4.51575
Gohir.A02G106600	1.98818	2.07653
Gohir.A02G106800	0.775824	3.26785
Gohir.A02G107100	0.616105	6.87626
Gohir.A02G107200	25.3264	57.5247
Gohir.A02G107300	0.664222	0.049534
Gohir.A02G107400	54.6852	0.362291
Gohir.A02G107500	10.6021	61.6694
Gohir.A02G107600	1.69196	1.26595
Gohir.A02G107700	0.0742416	0
Gohir.A02G107800	0.0863313	0.848411
Gohir.A02G108000	0.991387	2.95877
Gohir.A02G108200	11.5312	0.647948
Gohir.A02G108500	0.431941	0.0919071
Gohir.A02G108700	6.45518	7.48257
Gohir.A02G108800	0.0209166	0.0274564
Gohir.A02G108900	0.588525	0.0425675
Gohir.A02G109500	2.10249	3.16866
Gohir.A02G109700	0.271743	0.0880395
Gohir.A02G109900	5.23504	8.14887
Gohir.A02G110200	1.1223	0.0594295
Gohir.A02G110300	17.162	0.761179
Gohir.A02G110400	1.4263	0.879371
Gohir.A02G110500	1.53883	0.996668
Gohir.A02G110700	3.97931	0.67103
Gohir.A02G110800	11.6714	0.274371
Gohir.A02G110900	45.993	0
Gohir.A02G111100	0.191804	0
Gohir.A02G111200	0.208158	0
Gohir.A02G111500	2.72757	28.6081
Gohir.A02G111700	4.58728	4.19297
Gohir.A02G112000	0.515103	1.10214
Gohir.A02G112100	0.282831	0.131767
Gohir.A02G112400	18.5602	70.5901
Gohir.A02G112500	15.0959	0.364476
Gohir.A02G112600	0.40359	0.479353
Gohir.A02G112700	13.3193	7.55898
Gohir.A02G114200	28.4479	20.4872
Gohir.A02G114500	11.9497	9.565
Gohir.A02G114600	4.39778	2.5787
Gohir.A02G114800	25.0361	0.291934
Gohir.A02G114900	5.92446	19.8393
Gohir.A02G115000	0.855992	0.197321
Gohir.A02G115100	0.498711	18.4369
Gohir.A02G115200	2.30503	6.10811
Gohir.A02G115300	0	0
Gohir.A02G115700	0.441495	0.0129767
Gohir.A02G115800	9.64026	95.9064
Gohir.A02G115900	4.99179	5.77477
Gohir.A02G116100	6.58047	11.3849
Gohir.A02G116300	0	0
Gohir.A02G116800	0	0
Gohir.A02G117100	0.166371	0
Gohir.A02G117300	7.01514	11.4179
Gohir.A02G117500	2.32512	12.4413
Gohir.A02G118100	0.63924	0.074281
Gohir.A02G118300	7.24466	0
Gohir.A02G118400	0.0268968	0.105763
Gohir.A02G118600	0.869044	3.26366
Gohir.A02G118700	0.0292777	0.141792
Gohir.A02G118800	9.24596	1.5535
Gohir.A02G119000	1.3614	0.397998
Gohir.A02G119100	6.6737	9.16676
Gohir.A02G119200	616.431	1.36999
Gohir.A02G119500	0.0645172	0
Gohir.A02G120100	0.0499382	3.2925
Gohir.A02G120800	0	0
Gohir.A02G121000	4.76887	4.29919
Gohir.A02G121400	0.0176396	4.31379
Gohir.A02G121600	0.420894	0
Gohir.A02G122200	12.6755	21.0783
Gohir.A02G122300	5.43213	10.2962
Gohir.A02G122500	2.28709	2.35365
[truncated: 37,400 more rows]
