# Supplementary material for: Genomic diversifications of five Gossypium allopolyploid species and their impact on cotton improvement
Source: Nat Genet. 2020 Apr 20;52(5):525–33. doi: 10.1038/s41588-020-0614-5 (PMC7203012; doi:10.1038/s41588-020-0614-5)
Supplement: Source Data Extended Data Fig. 9 — Genomic locations of low-recombination haplotype blocks. [file 41588_2020_614_MOESM16_ESM.xlsx]

## Sheet: EDFig.9a-1
Source Data Extended Data Fig. 9. Genomic locations of low -recombination hyplotype blocks
Source Data Extended Data Fig. 9a-1| G.hirsutum A to D synthetic blocks and sliding window of 1Mb recommbination (G.hirsutum A to D synthetic blocks)
G.hirsutum A to D synthetic blocks
block.id	genome1	genome2	id1	id2	og1	og2	chr1	start1	end1	strand1	order1	chr2	start2	end2	strand2	order2	rank1	rank2	og.id
13626_0	GhirsutumA	GhirsutumD	Gohir.A10G000200	Gohir.D10G000300	OG0016477:	OG0016477:	A10	36555	43604	-	24007	D10	43788	47693	-	25704	1	1	OG0016477:
13626_0	GhirsutumA	GhirsutumD	Gohir.A10G000400	Gohir.D10G000500	OG0016478:	OG0016478:	A10	54530	59776	-	24008	D10	55636	59464	-	25706	2	2	OG0016478:
13521_0	GhirsutumA	GhirsutumD	Gohir.A07G000600	Gohir.D07G000900	OG0011495:	OG0011495:	A07	56631	68492	-	15719	D07	67010	78599	-	17074	1	1	OG0011495:
13664_0	GhirsutumA	GhirsutumD	Gohir.A11G000500	Gohir.D11G000132	OG0018025:	OG0018025:	A11	61557	64723	+	26735	D11	37644	42872	+	28745	1	1	OG0018025:
13626_0	GhirsutumA	GhirsutumD	Gohir.A10G000600	Gohir.D10G000700	OG0016479:	OG0016479:	A10	64718	83445	-	24010	D10	66482	91769	-	25708	3	3	OG0016479:
13521_0	GhirsutumA	GhirsutumD	Gohir.A07G000700	Gohir.D07G001100	OG0011496:	OG0011496:	A07	69999	72932	-	15720	D07	133132	135739	-	17078	2	2	OG0011496:
13521_0	GhirsutumA	GhirsutumD	Gohir.A07G000800	Gohir.D07G001200	OG0011497:	OG0011497:	A07	74739	83268	-	15721	D07	137288	145682	-	17079	3	3	OG0011497:
13664_0	GhirsutumA	GhirsutumD	Gohir.A11G000600	Gohir.D11G000200	OG0001040:	OG0001040:	A11	75757	79338	+	26736	D11	76838	80484	+	28746	2	2	OG0001040:
13407_200	GhirsutumA	GhirsutumD	Gohir.A03G000010	Gohir.D03G178100	OG0004823:	OG0004823:	A03	76814	80558	+	4571	D03	54915558	54919421	-	7601	1	1141	OG0004823:
13407_200	GhirsutumA	GhirsutumD	Gohir.A03G000011	Gohir.D03G178000	OG0004824:	OG0004824:	A03	81332	89341	+	4572	D03	54911945	54914817	-	7600	2	1140	OG0004824:
13556_0	GhirsutumA	GhirsutumD	Gohir.A08G000040	Gohir.D08G007600	OG0013044:	OG0013044:	A08	83456	88036	+	18355	D08	37682	42377	+	19849	1	1	OG0013044:
13556_0	GhirsutumA	GhirsutumD	Gohir.A08G000044	Gohir.D08G007700	OG0013045:	OG0013045:	A08	90388	94423	+	18356	D08	44597	48742	+	19850	2	2	OG0013045:
13664_0	GhirsutumA	GhirsutumD	Gohir.A11G000800	Gohir.D11G000400	OG0018026:	OG0018026:	A11	92127	94218	+	26738	D11	94176	96250	+	28748	3	3	OG0018026:
13702_0	GhirsutumA	GhirsutumD	Gohir.A12G001200	Gohir.D12G000900	OG0020229:	OG0020229:	A12	92157	93565	-	30458	D12	40935	42283	+	32813	1	1	OG0020229:
13664_0	GhirsutumA	GhirsutumD	Gohir.A11G000900	Gohir.D11G000500	OG0018027:	OG0018027:	A11	97869	100539	-	26740	D11	104420	108764	-	28749	4	4	OG0018027:
13556_0	GhirsutumA	GhirsutumD	Gohir.A08G000052	Gohir.D08G007900	OG0013046:	OG0013046:	A08	101762	110522	-	18358	D08	65317	68116	-	19852	3	3	OG0013046:
13521_0	GhirsutumA	GhirsutumD	Gohir.A07G000900	Gohir.D07G001300	OG0011498:	OG0011498:	A07	106053	108132	+	15722	D07	176531	178840	+	17080	4	4	OG0011498:
13521_0	GhirsutumA	GhirsutumD	Gohir.A07G001000	Gohir.D07G001400	OG0011499:	OG0011499:	A07	108486	117244	-	15723	D07	179221	188077	-	17081	5	5	OG0011499:
13556_0	GhirsutumA	GhirsutumD	Gohir.A08G000056	Gohir.D08G008000	OG0013047:	OG0013047:	A08	112722	115195	-	18359	D08	71133	73799	-	19853	4	4	OG0013047:
13407_200	GhirsutumA	GhirsutumD	Gohir.A03G000016	Gohir.D03G177600	OG0004825:	OG0004825:	A03	114841	123991	+	4577	D03	54882072	54891421	-	7596	3	1139	OG0004825:
13288_0	GhirsutumA	GhirsutumD	Gohir.A01G001700	Gohir.D01G001300	OG0001685:	OG0001685:	A01	116901	118389	-	16	D01	57238	58577	-	11	1	1	OG0001685:
13556_0	GhirsutumA	GhirsutumD	Gohir.A08G000060	Gohir.D08G008100	OG0013048:	OG0013048:	A08	117150	117656	-	18360	D08	75006	76566	-	19854	5	5	OG0013048:
13288_0	GhirsutumA	GhirsutumD	Gohir.A01G001800	Gohir.D01G001400	OG0001686:	OG0001686:	A01	120711	122769	-	17	D01	60811	62861	-	12	2	2	OG0001686:
13664_0	GhirsutumA	GhirsutumD	Gohir.A11G001000	Gohir.D11G000600	OG0018028:	OG0018028:	A11	120756	124643	-	26741	D11	109213	113733	-	28750	5	5	OG0018028:
13556_0	GhirsutumA	GhirsutumD	Gohir.A08G000064	Gohir.D08G008200	OG0013049:	OG0013049:	A08	122069	123776	+	18361	D08	80126	82012	+	19855	6	6	OG0013049:
13702_0	GhirsutumA	GhirsutumD	Gohir.A12G001300	Gohir.D12G001100	OG0020230:	OG0020230:	A12	122273	128907	+	30459	D12	90844	97312	+	32815	2	2	OG0020230:
13521_0	GhirsutumA	GhirsutumD	Gohir.A07G001100	Gohir.D07G001500	OG0011500:	OG0011500:	A07	123478	129882	+	15725	D07	197340	203609	+	17083	6	6	OG0011500:
13556_0	GhirsutumA	GhirsutumD	Gohir.A08G000068	Gohir.D08G008300	OG0013050:	OG0013050:	A08	124351	126809	-	18362	D08	82476	85759	-	19856	7	7	OG0013050:
13556_0	GhirsutumA	GhirsutumD	Gohir.A08G000072	Gohir.D08G008400	OG0013051:	OG0013051:	A08	127349	129700	+	18363	D08	85374	87642	+	19857	8	8	OG0013051:
13407_200	GhirsutumA	GhirsutumD	Gohir.A03G000017	Gohir.D03G177532	OG0004826:	OG0004826:	A03	127545	129713	+	4578	D03	54876646	54879110	-	7595	4	1138	OG0004826:
13626_0	GhirsutumA	GhirsutumD	Gohir.A10G000800	Gohir.D10G001000	OG0016480:	OG0016480:	A10	127555	135828	+	24013	D10	116084	124000	+	25711	4	4	OG0016480:
13556_0	GhirsutumA	GhirsutumD	Gohir.A08G000076	Gohir.D08G008500	OG0013052:	OG0013052:	A08	129668	132323	-	18364	D08	87663	90293	-	19858	9	9	OG0013052:
13521_0	GhirsutumA	GhirsutumD	Gohir.A07G001200	Gohir.D07G001600	OG0011501:	OG0011501:	A07	130768	135232	-	15726	D07	204798	208984	-	17084	7	7	OG0011501:
13556_0	GhirsutumA	GhirsutumD	Gohir.A08G000080	Gohir.D08G008600	OG0013053:	OG0013053:	A08	133476	139206	+	18365	D08	91510	97221	+	19859	10	10	OG0013053:
13521_0	GhirsutumA	GhirsutumD	Gohir.A07G001300	Gohir.D07G001700	OG0011502:	OG0011502:	A07	134332	137907	+	15727	D07	208922	211663	+	17085	8	8	OG0011502:
13407_200	GhirsutumA	GhirsutumD	Gohir.A03G000019	Gohir.D03G177400	OG0004827:	OG0004827:	A03	134654	136963	-	4580	D03	54869381	54871622	+	7593	5	1137	OG0004827:
13626_0	GhirsutumA	GhirsutumD	Gohir.A10G000900	Gohir.D10G001100	OG0002119:	OG0002119:	A10	136210	146231	+	24014	D10	124567	134393	+	25712	5	5	OG0002119:
13702_0	GhirsutumA	GhirsutumD	Gohir.A12G001400	Gohir.D12G001200	OG0020231:	OG0020231:	A12	136248	141734	-	30460	D12	108708	114453	-	32817	3	3	OG0020231:
13288_0	GhirsutumA	GhirsutumD	Gohir.A01G002000	Gohir.D01G001600	OG0002359:	OG0002359:	A01	137134	147022	-	19	D01	77013	87028	-	14	3	3	OG0002359:
13664_0	GhirsutumA	GhirsutumD	Gohir.A11G001066	Gohir.D11G000700	OG0018029:	OG0018029:	A11	137404	143255	+	26742	D11	129104	141896	+	28751	6	6	OG0018029:
13521_0	GhirsutumA	GhirsutumD	Gohir.A07G001400	Gohir.D07G001800	OG0011503:	OG0011503:	A07	137965	140307	-	15728	D07	211771	214093	-	17086	9	9	OG0011503:
13407_200	GhirsutumA	GhirsutumD	Gohir.A03G000020	Gohir.D03G177300	OG0004828:	OG0004828:	A03	139409	143235	-	4581	D03	54863285	54867183	+	7592	6	1136	OG0004828:
13521_0	GhirsutumA	GhirsutumD	Gohir.A07G001500	Gohir.D07G001900	OG0011504:	OG0011504:	A07	141366	147666	+	15729	D07	215183	221515	+	17087	10	10	OG0011504:
13473_0	GhirsutumA	GhirsutumD	Gohir.A06G002200	Gohir.D06G005200	OG0010077:	OG0010077:	A06	143191	144739	-	13369	D06	3960	5689	-	14492	1	1	OG0010077:
13407_200	GhirsutumA	GhirsutumD	Gohir.A03G000021	Gohir.D03G177200	OG0004829:	OG0004829:	A03	145127	149828	+	4582	D03	54845726	54850750	-	7591	7	1135	OG0004829:
13626_0	GhirsutumA	GhirsutumD	Gohir.A10G001000	Gohir.D10G001200	OG0002120:	OG0002120:	A10	146212	152030	-	24015	D10	134379	139693	-	25713	6	6	OG0002120:
13473_0	GhirsutumA	GhirsutumD	Gohir.A06G002300	Gohir.D06G005300	OG0010078:	OG0010078:	A06	147575	149251	-	13370	D06	8523	10064	-	14493	2	2	OG0010078:
13556_0	GhirsutumA	GhirsutumD	Gohir.A08G000088	Gohir.D08G008800	OG0013054:	OG0013054:	A08	147965	154370	+	18367	D08	111617	118624	+	19861	11	11	OG0013054:
13288_0	GhirsutumA	GhirsutumD	Gohir.A01G002100	Gohir.D01G001700	OG0002360:	OG0002360:	A01	148901	156344	+	20	D01	88891	96095	+	15	4	4	OG0002360:
13473_0	GhirsutumA	GhirsutumD	Gohir.A06G002400	Gohir.D06G005400	OG0010079:	OG0010079:	A06	149557	152072	-	13371	D06	11008	13173	-	14494	3	3	OG0010079:
13603_0	GhirsutumA	GhirsutumD	Gohir.A09G000300	Gohir.D09G000101	OG0014838:	OG0014838:	A09	153372	161581	-	21233	D09	39119	46967	-	22896	1	1	OG0014838:
13473_0	GhirsutumA	GhirsutumD	Gohir.A06G002500	Gohir.D06G005500	OG0010080:	OG0010080:	A06	153516	158502	-	13372	D06	14608	19541	-	14495	4	4	OG0010080:
13626_0	GhirsutumA	GhirsutumD	Gohir.A10G001100	Gohir.D10G001300	OG0016481:	OG0016481:	A10	154276	155706	-	24016	D10	142053	143357	-	25714	7	7	OG0016481:
13556_0	GhirsutumA	GhirsutumD	Gohir.A08G000092	Gohir.D08G008900	OG0013055:	OG0013055:	A08	155362	159150	-	18368	D08	119131	122804	-	19862	12	12	OG0013055:
13521_0	GhirsutumA	GhirsutumD	Gohir.A07G001601	Gohir.D07G002000	OG0011505:	OG0011505:	A07	156133	158493	-	15730	D07	226348	228291	-	17088	11	11	OG0011505:
13288_0	GhirsutumA	GhirsutumD	Gohir.A01G002200	Gohir.D01G001800	OG0002361:	OG0002361:	A01	156801	157208	-	21	D01	96361	97285	-	16	5	5	OG0002361:
13626_0	GhirsutumA	GhirsutumD	Gohir.A10G001200	Gohir.D10G001400	OG0016482:	OG0016482:	A10	156977	163221	+	24017	D10	145089	151231	+	25715	8	8	OG0016482:
13288_0	GhirsutumA	GhirsutumD	Gohir.A01G002300	Gohir.D01G001900	OG0002362:	OG0002362:	A01	158475	159687	-	22	D01	98139	99469	-	17	6	6	OG0002362:
13473_0	GhirsutumA	GhirsutumD	Gohir.A06G002600	Gohir.D06G005600	OG0010081:	OG0010081:	A06	159515	161531	+	13373	D06	20667	22690	+	14496	5	5	OG0010081:
13473_0	GhirsutumA	GhirsutumD	Gohir.A06G002700	Gohir.D06G005700	OG0010082:	OG0010082:	A06	163608	169446	+	13374	D06	24834	30498	+	14497	6	6	OG0010082:
13626_0	GhirsutumA	GhirsutumD	Gohir.A10G001300	Gohir.D10G001500	OG0016483:	OG0016483:	A10	164093	168100	-	24018	D10	152150	156228	-	25716	9	9	OG0016483:
13664_0	GhirsutumA	GhirsutumD	Gohir.A11G001300	Gohir.D11G000900	OG0018030:	OG0018030:	A11	164206	165241	+	26745	D11	155293	156335	+	28754	7	7	OG0018030:
13664_0	GhirsutumA	GhirsutumD	Gohir.A11G001400	Gohir.D11G001000	OG0018031:	OG0018031:	A11	165828	167499	-	26746	D11	156711	158565	-	28755	8	8	OG0018031:
13556_25	GhirsutumA	GhirsutumD	Gohir.A08G000096	Gohir.D08G009000	OG0013056:	OG0013056:	A08	166821	170002	+	18369	D08	130658	135238	+	19863	13	13	OG0013056:
13664_0	GhirsutumA	GhirsutumD	Gohir.A11G001500	Gohir.D11G001100	OG0018032:	OG0018032:	A11	167996	191013	-	26747	D11	159068	173397	-	28756	9	9	OG0018032:
13556_25	GhirsutumA	GhirsutumD	Gohir.A08G000101	Gohir.D08G009100	OG0013057:	OG0013057:	A08	171259	174163	+	18370	D08	135503	138033	+	19864	14	14	OG0013057:
13626_0	GhirsutumA	GhirsutumD	Gohir.A10G001450	Gohir.D10G001550	OG0016484:	OG0016484:	A10	173626	176116	-	24020	D10	158888	161369	-	25717	10	10	OG0016484:
13288_0	GhirsutumA	GhirsutumD	Gohir.A01G002433	Gohir.D01G002100	OG0002363:	OG0002363:	A01	174335	174918	-	24	D01	109171	110175	-	19	7	7	OG0002363:
13556_25	GhirsutumA	GhirsutumD	Gohir.A08G000105	Gohir.D08G009200	OG0013058:	OG0013058:	A08	175962	181347	+	18371	D08	139580	145124	+	19865	15	15	OG0013058:
13288_0	GhirsutumA	GhirsutumD	Gohir.A01G002466	Gohir.D01G002150	OG0002364:	OG0002364:	A01	176483	177605	-	25	D01	111603	113046	-	20	8	8	OG0002364:
13521_0	GhirsutumA	GhirsutumD	Gohir.A07G001780	Gohir.D07G002100	OG0011506:	OG0011506:	A07	177371	178579	+	15733	D07	229358	232929	+	17089	12	12	OG0011506:
13626_0	GhirsutumA	GhirsutumD	Gohir.A10G001500	Gohir.D10G001600	OG0016485:	OG0016485:	A10	177616	186375	+	24021	D10	162969	172177	+	25718	11	11	OG0016485:
13288_0	GhirsutumA	GhirsutumD	Gohir.A01G002500	Gohir.D01G002200	OG0002365:	OG0002365:	A01	179209	181761	+	26	D01	114343	116868	+	21	9	9	OG0002365:
13521_25	GhirsutumA	GhirsutumD	Gohir.A07G001860	Gohir.D07G002200	OG0011507:	OG0011507:	A07	180352	183664	-	15735	D07	232261	236473	-	17090	13	13	OG0011507:
13288_0	GhirsutumA	GhirsutumD	Gohir.A01G002600	Gohir.D01G002300	OG0002366:	OG0002366:	A01	181865	185072	-	27	D01	117047	120203	-	22	10	10	OG0002366:
13702_0	GhirsutumA	GhirsutumD	Gohir.A12G001500	Gohir.D12G001300	OG0020232:	OG0020232:	A12	185092	202699	-	30461	D12	163009	190107	-	32819	4	4	OG0020232:
13407_200	GhirsutumA	GhirsutumD	Gohir.A03G000027	Gohir.D03G176700	OG0004830:	OG0004830:	A03	187006	189839	+	4588	D03	54810931	54814141	-	7586	8	1134	OG0004830:
13288_0	GhirsutumA	GhirsutumD	Gohir.A01G002700	Gohir.D01G002400	OG0002367:	OG0002367:	A01	187643	196094	-	28	D01	122412	129471	-	23	11	11	OG0002367:
13626_0	GhirsutumA	GhirsutumD	Gohir.A10G001600	Gohir.D10G001700	OG0016486:	OG0016486:	A10	187900	190879	+	24022	D10	173238	176245	+	25719	12	12	OG0016486:
13626_25	GhirsutumA	GhirsutumD	Gohir.A10G001700	Gohir.D10G001800	OG0016487:	OG0016487:	A10	191164	191850	-	24023	D10	176471	177237	-	25720	13	13	OG0016487:
13473_0	GhirsutumA	GhirsutumD	Gohir.A06G003100	Gohir.D06G006100	OG0010083:	OG0010083:	A06	194841	197291	-	13378	D06	50350	52615	-	14501	7	7	OG0010083:
13455_0	GhirsutumA	GhirsutumD	Gohir.A05G000400	Gohir.D05G000600	OG0001851:	OG0001851:	A05	195251	197119	+	8860	D05	121835	123675	-	9963	1	1	OG0001851:
13626_25	GhirsutumA	GhirsutumD	Gohir.A10G001800	Gohir.D10G001900	OG0016488:	OG0016488:	A10	195719	199294	-	24024	D10	180210	184563	-	25721	14	14	OG0016488:
13521_25	GhirsutumA	GhirsutumD	Gohir.A07G002000	Gohir.D07G000300	OG0011508:	OG0011508:	A07	197928	199538	-	15737	D07	263852	265569	-	17092	14	14	OG0011508:
13664_0	GhirsutumA	GhirsutumD	Gohir.A11G001600	Gohir.D11G001200	OG0018033:	OG0018033:	A11	197933	203630	+	26748	D11	176685	182307	+	28757	10	10	OG0018033:
13288_0	GhirsutumA	GhirsutumD	Gohir.A01G002900	Gohir.D01G002500	OG0002368:	OG0002368:	A01	200304	206638	+	30	D01	139154	145312	+	24	12	12	OG0002368:
13626_25	GhirsutumA	GhirsutumD	Gohir.A10G001900	Gohir.D10G002000	OG0016489:	OG0016489:	A10	201089	209140	-	24025	D10	186159	193781	-	25722	15	15	OG0016489:
13407_175	GhirsutumA	GhirsutumD	Gohir.A03G000030	Gohir.D03G176500	OG0004831:	OG0004831:	A03	201828	206552	+	4591	D03	54793576	54798879	-	7583	9	1133	OG0004831:
13664_0	GhirsutumA	GhirsutumD	Gohir.A11G001700	Gohir.D11G001300	OG0018034:	OG0018034:	A11	205608	207258	+	26749	D11	182711	185851	+	28758	11	11	OG0018034:
13556_25	GhirsutumA	GhirsutumD	Gohir.A08G000117	Gohir.D08G009700	OG0000068:	OG0000068:	A08	206434	207074	+	18374	D08	166179	166936	+	19869	16	16	OG0000068:
13288_25	GhirsutumA	GhirsutumD	Gohir.A01G003000	Gohir.D01G002600	OG0002369:	OG0002369:	A01	207214	210718	-	31	D01	146033	149577	-	25	13	13	OG0002369:
13473_0	GhirsutumA	GhirsutumD	Gohir.A06G003300	Gohir.D06G006300	OG0000881:	OG0000881:	A06	207451	209292	-	13381	D06	69654	71730	-	14503	8	8	OG0000881:
13407_175	GhirsutumA	GhirsutumD	Gohir.A03G000031	Gohir.D03G176400	OG0004832:	OG0004832:	A03	208242	212175	+	4592	D03	54786949	54791479	-	7582	10	1132	OG0004832:
13473_0	GhirsutumA	GhirsutumD	Gohir.A06G003400	Gohir.D06G006400	OG0010084:	OG0010084:	A06	210289	211212	-	13382	D06	72574	75635	-	14504	9	9	OG0010084:
13626_25	GhirsutumA	GhirsutumD	Gohir.A10G002000	Gohir.D10G002100	OG0016490:	OG0016490:	A10	210470	211520	-	24026	D10	198277	200554	-	25723	16	16	OG0016490:
13556_25	GhirsutumA	GhirsutumD	Gohir.A08G000129	Gohir.D08G009900	OG0013059:	OG0013059:	A08	211215	212225	+	18377	D08	170807	171793	+	19872	17	17	OG0013059:
13664_0	GhirsutumA	GhirsutumD	Gohir.A11G001800	Gohir.D11G001400	OG0018035:	OG0018035:	A11	211624	213821	-	26750	D11	187799	189958	-	28759	12	12	OG0018035:
13556_25	GhirsutumA	GhirsutumD	Gohir.A08G000133	Gohir.D08G010000	OG0013060:	OG0013060:	A08	214027	216528	-	18378	D08	173371	176496	-	19873	18	18	OG0013060:
13288_25	GhirsutumA	GhirsutumD	Gohir.A01G003200	Gohir.D01G002900	OG0002370:	OG0002370:	A01	215183	217501	-	33	D01	159564	162081	-	28	14	14	OG0002370:
13407_175	GhirsutumA	GhirsutumD	Gohir.A03G000032	Gohir.D03G176300	OG0004833:	OG0004833:	A03	215217	221661	-	4593	D03	54766670	54772867	+	7581	11	1131	OG0004833:
13626_25	GhirsutumA	GhirsutumD	Gohir.A10G002200	Gohir.D10G002200	OG0016491:	OG0016491:	A10	217464	224341	+	24027	D10	202885	209702	+	25724	17	17	OG0016491:
13521_25	GhirsutumA	GhirsutumD	Gohir.A07G002100	Gohir.D07G002400	OG0001975:	OG0001975:	A07	220152	229972	+	15738	D07	276995	286034	+	17094	15	15	OG0001975:
13664_25	GhirsutumA	GhirsutumD	Gohir.A11G002000	Gohir.D11G001600	OG0018036:	OG0018036:	A11	223525	226816	-	26753	D11	199526	202893	-	28761	13	13	OG0018036:
13473_0	GhirsutumA	GhirsutumD	Gohir.A06G003600	Gohir.D06G006500	OG0010085:	OG0010085:	A06	223757	227090	+	13384	D06	81006	84317	+	14505	10	10	OG0010085:
13338_0	GhirsutumA	GhirsutumD	Gohir.A02G003400	Gohir.D02G003800	OG0003728:	OG0003728:	A02	224314	228311	+	2594	D02	281539	287501	+	2769	1	1	OG0003728:
13626_25	GhirsutumA	GhirsutumD	Gohir.A10G002300	Gohir.D10G002300	OG0016492:	OG0016492:	A10	224862	231196	-	24028	D10	210291	216555	-	25725	18	18	OG0016492:
13288_25	GhirsutumA	GhirsutumD	Gohir.A01G003400	Gohir.D01G003100	OG0002371:	OG0002371:	A01	226091	227357	-	36	D01	169045	170004	-	30	15	15	OG0002371:
13556_25	GhirsutumA	GhirsutumD	Gohir.A08G000137	Gohir.D08G010100	OG0013061:	OG0013061:	A08	226333	231588	+	18379	D08	206216	211489	+	19874	19	19	OG0013061:
13407_175	GhirsutumA	GhirsutumD	Gohir.A03G000034	Gohir.D03G176100	OG0001774:	OG0001774:	A03	227759	232795	-	4595	D03	54756809	54761966	+	7579	12	1130	OG0001774:
13702_0	GhirsutumA	GhirsutumD	Gohir.A12G001700	Gohir.D12G001500	OG0020233:	OG0020233:	A12	228572	233539	-	30465	D12	227319	232306	-	32821	5	5	OG0020233:
13473_0	GhirsutumA	GhirsutumD	Gohir.A06G003700	Gohir.D06G006600	OG0010086:	OG0010086:	A06	229437	230927	-	13385	D06	86552	88084	-	14506	11	11	OG0010086:
13338_0	GhirsutumA	GhirsutumD	Gohir.A02G003500	Gohir.D02G003900	OG0003729:	OG0003729:	A02	229470	232954	-	2595	D02	288660	290997	-	2770	2	2	OG0003729:
13521_25	GhirsutumA	GhirsutumD	Gohir.A07G002200	Gohir.D07G002500	OG0011509:	OG0011509:	A07	230397	233429	+	15739	D07	286364	289342	+	17095	16	16	OG0011509:
13473_0	GhirsutumA	GhirsutumD	Gohir.A06G003800	Gohir.D06G006700	OG0010087:	OG0010087:	A06	231363	232794	-	13386	D06	88399	89817	-	14507	12	12	OG0010087:
13664_25	GhirsutumA	GhirsutumD	Gohir.A11G002100	Gohir.D11G001700	OG0018037:	OG0018037:	A11	231910	235484	-	26754	D11	209050	212681	-	28762	14	14	OG0018037:
13626_25	GhirsutumA	GhirsutumD	Gohir.A10G002400	Gohir.D10G002400	OG0016493:	OG0016493:	A10	232097	237929	-	24029	D10	217782	223196	-	25726	19	19	OG0016493:
13556_25	GhirsutumA	GhirsutumD	Gohir.A08G000141	Gohir.D08G010150	OG0013062:	OG0013062:	A08	233200	234929	-	18380	D08	213099	214841	-	19875	20	20	OG0013062:
13407_175	GhirsutumA	GhirsutumD	Gohir.A03G000035	Gohir.D03G175900	OG0004834:	OG0004834:	A03	233398	240642	-	4596	D03	54744963	54751937	+	7577	13	1129	OG0004834:
13521_25	GhirsutumA	GhirsutumD	Gohir.A07G002300	Gohir.D07G002600	OG0011510:	OG0011510:	A07	234126	235365	-	15740	D07	290267	291637	-	17096	17	17	OG0011510:
13473_25	GhirsutumA	GhirsutumD	Gohir.A06G003900	Gohir.D06G006800	OG0010088:	OG0010088:	A06	234305	236022	+	13387	D06	92168	93836	+	14508	13	13	OG0010088:
13288_25	GhirsutumA	GhirsutumD	Gohir.A01G003474	Gohir.D01G003200	OG0002372:	OG0002372:	A01	234678	238105	-	38	D01	171828	175659	-	32	16	16	OG0002372:
13338_0	GhirsutumA	GhirsutumD	Gohir.A02G003650	Gohir.D02G004050	OG0003730:	OG0003730:	A02	237677	238834	-	2597	D02	297317	297832	-	2772	3	3	OG0003730:
13473_25	GhirsutumA	GhirsutumD	Gohir.A06G004000	Gohir.D06G006900	OG0010089:	OG0010089:	A06	237877	238293	+	13388	D06	95495	96084	+	14509	14	14	OG0010089:
13556_25	GhirsutumA	GhirsutumD	Gohir.A08G000149	Gohir.D08G010200	OG0013063:	OG0013063:	A08	238332	241087	-	18382	D08	217961	220675	-	19876	21	21	OG0013063:
13521_25	GhirsutumA	GhirsutumD	Gohir.A07G002400	Gohir.D07G002700	OG0011511:	OG0011511:	A07	239065	241856	-	15741	D07	294996	297917	-	17097	18	18	OG0011511:
13626_25	GhirsutumA	GhirsutumD	Gohir.A10G002500	Gohir.D10G002500	OG0016494:	OG0016494:	A10	239590	242410	+	24030	D10	225827	228641	+	25727	20	20	OG0016494:
13338_0	GhirsutumA	GhirsutumD	Gohir.A02G003700	Gohir.D02G004100	OG0003731:	OG0003731:	A02	239954	241074	-	2598	D02	299429	300615	-	2773	4	4	OG0003731:
13473_25	GhirsutumA	GhirsutumD	Gohir.A06G004100	Gohir.D06G007000	OG0010090:	OG0010090:	A06	241696	245083	+	13389	D06	96349	100159	+	14510	15	15	OG0010090:
13556_25	GhirsutumA	GhirsutumD	Gohir.A08G000153	Gohir.D08G010300	OG0013064:	OG0013064:	A08	242819	246043	-	18383	D08	222327	225613	-	19877	22	22	OG0013064:
13626_25	GhirsutumA	GhirsutumD	Gohir.A10G002600	Gohir.D10G002600	OG0016495:	OG0016495:	A10	243232	249990	+	24031	D10	229399	236274	+	25728	21	21	OG0016495:
13338_0	GhirsutumA	GhirsutumD	Gohir.A02G003800	Gohir.D02G004200	OG0003732:	OG0003732:	A02	245082	250281	-	2599	D02	303524	308867	-	2774	5	5	OG0003732:
13288_25	GhirsutumA	GhirsutumD	Gohir.A01G003548	Gohir.D01G003300	OG0002373:	OG0002373:	A01	246203	250521	+	40	D01	194812	199865	+	34	17	17	OG0002373:
13603_0	GhirsutumA	GhirsutumD	Gohir.A09G000600	Gohir.D09G000500	OG0014839:	OG0014839:	A09	250034	257722	+	21236	D09	174550	182336	+	22900	2	2	OG0014839:
13626_25	GhirsutumA	GhirsutumD	Gohir.A10G002700	Gohir.D10G002700	OG0016496:	OG0016496:	A10	251467	256474	+	24032	D10	238057	242790	+	25729	22	22	OG0016496:
13556_25	GhirsutumA	GhirsutumD	Gohir.A08G000157	Gohir.D08G010400	OG0013065:	OG0013065:	A08	251701	253482	-	18384	D08	235395	237176	-	19878	23	23	OG0013065:
13338_0	GhirsutumA	GhirsutumD	Gohir.A02G003900	Gohir.D02G004300	OG0003733:	OG0003733:	A02	251735	255744	-	2600	D02	309911	314338	-	2775	6	6	OG0003733:
13288_25	GhirsutumA	GhirsutumD	Gohir.A01G003585	Gohir.D01G003400	OG0002374:	OG0002374:	A01	256758	264968	+	41	D01	203439	207069	+	35	18	18	OG0002374:
13521_25	GhirsutumA	GhirsutumD	Gohir.A07G002500	Gohir.D07G002800	OG0011512:	OG0011512:	A07	256768	261349	+	15742	D07	310618	315250	+	17098	19	19	OG0011512:
13626_25	GhirsutumA	GhirsutumD	Gohir.A10G002800	Gohir.D10G002800	OG0016497:	OG0016497:	A10	256946	261789	-	24033	D10	243253	248060	-	25730	23	23	OG0016497:
13556_25	GhirsutumA	GhirsutumD	Gohir.A08G000161	Gohir.D08G010500	OG0013066:	OG0013066:	A08	257032	258981	+	18385	D08	246662	248637	+	19879	24	24	OG0013066:
13455_0	GhirsutumA	GhirsutumD	Gohir.A05G000900	Gohir.D05G001200	OG0007151:	OG0007151:	A05	257359	260554	+	8865	D05	158887	161963	+	9969	2	2	OG0007151:
13473_25	GhirsutumA	GhirsutumD	Gohir.A06G004400	Gohir.D06G000200	OG0010091:	OG0010091:	A06	257532	260008	-	13392	D06	138083	140472	-	14513	16	16	OG0010091:
13556_25	GhirsutumA	GhirsutumD	Gohir.A08G000165	Gohir.D08G010600	OG0013067:	OG0013067:	A08	259900	261143	+	18386	D08	250666	251109	+	19880	25	25	OG0013067:
13473_25	GhirsutumA	GhirsutumD	Gohir.A06G004500	Gohir.D06G000300	OG0010092:	OG0010092:	A06	260664	263444	-	13393	D06	141174	143927	-	14514	17	17	OG0010092:
13455_0	GhirsutumA	GhirsutumD	Gohir.A05G001000	Gohir.D05G001300	OG0007152:	OG0007152:	A05	261248	264592	+	8866	D05	163044	166871	+	9970	3	3	OG0007152:
13338_0	GhirsutumA	GhirsutumD	Gohir.A02G004000	Gohir.D02G004400	OG0003734:	OG0003734:	A02	262302	269567	+	2601	D02	320022	327480	+	2776	7	7	OG0003734:
13664_25	GhirsutumA	GhirsutumD	Gohir.A11G002800	Gohir.D11G002400	OG0018038:	OG0018038:	A11	263992	267438	+	26761	D11	241537	245038	+	28769	15	15	OG0018038:
13455_0	GhirsutumA	GhirsutumD	Gohir.A05G001100	Gohir.D05G001400	OG0007153:	OG0007153:	A05	264688	267436	-	8867	D05	165884	168840	-	9971	4	4	OG0007153:
13702_0	GhirsutumA	GhirsutumD	Gohir.A12G001800	Gohir.D12G001600	OG0020234:	OG0020234:	A12	264704	280278	-	30466	D12	247069	254710	-	32822	6	6	OG0020234:
13473_25	GhirsutumA	GhirsutumD	Gohir.A06G004600	Gohir.D06G000400	OG0010093:	OG0010093:	A06	264995	266819	+	13394	D06	145482	147472	+	14515	18	18	OG0010093:
13626_25	GhirsutumA	GhirsutumD	Gohir.A10G002900	Gohir.D10G002900	OG0016498:	OG0016498:	A10	265814	270535	+	24034	D10	251426	256166	+	25731	24	24	OG0016498:
13664_25	GhirsutumA	GhirsutumD	Gohir.A11G002900	Gohir.D11G002500	OG0018039:	OG0018039:	A11	268960	273345	+	26762	D11	246526	250855	+	28770	16	16	OG0018039:
13455_0	GhirsutumA	GhirsutumD	Gohir.A05G001200	Gohir.D05G001500	OG0007154:	OG0007154:	A05	269893	271745	-	8868	D05	174278	176053	-	9972	5	5	OG0007154:
13338_0	GhirsutumA	GhirsutumD	Gohir.A02G004100	Gohir.D02G004500	OG0003735:	OG0003735:	A02	271100	277641	+	2602	D02	329839	335642	+	2777	8	8	OG0003735:
13455_0	GhirsutumA	GhirsutumD	Gohir.A05G001300	Gohir.D05G001600	OG0007155:	OG0007155:	A05	271904	276777	-	8869	D05	176281	181111	-	9973	6	6	OG0007155:
13626_25	GhirsutumA	GhirsutumD	Gohir.A10G003000	Gohir.D10G003000	OG0016499:	OG0016499:	A10	272292	278771	+	24035	D10	257308	263650	+	25732	25	25	OG0016499:
13473_25	GhirsutumA	GhirsutumD	Gohir.A06G004800	Gohir.D06G000600	OG0010094:	OG0010094:	A06	272422	274387	-	13396	D06	152257	154202	-	14517	19	19	OG0010094:
13603_0	GhirsutumA	GhirsutumD	Gohir.A09G000700	Gohir.D09G000600	OG0014840:	OG0014840:	A09	274995	279210	-	21237	D09	183245	187266	-	22901	3	3	OG0014840:
13288_25	GhirsutumA	GhirsutumD	Gohir.A01G003659	Gohir.D01G003601	OG0002375:	OG0002375:	A01	275505	277351	-	43	D01	217096	219273	-	37	19	19	OG0002375:
13473_25	GhirsutumA	GhirsutumD	Gohir.A06G004900	Gohir.D06G000700	OG0010095:	OG0010095:	A06	279156	282282	+	13397	D06	158226	161287	+	14518	20	20	OG0010095:
13664_25	GhirsutumA	GhirsutumD	Gohir.A11G003000	Gohir.D11G002600	OG0018040:	OG0018040:	A11	279512	281117	-	26764	D11	256590	258474	-	28771	17	17	OG0018040:
13745_0	GhirsutumA	GhirsutumD	Gohir.A13G002600	Gohir.D13G002500	OG0022120:	OG0022120:	A13	279894	282220	-	33527	D13	260550	262786	-	35972	1	1	OG0022120:
13745_0	GhirsutumA	GhirsutumD	Gohir.A13G002700	Gohir.D13G002600	OG0022121:	OG0022121:	A13	283310	287320	-	33528	D13	264679	267599	-	35973	2	2	OG0022121:
13473_25	GhirsutumA	GhirsutumD	Gohir.A06G005000	Gohir.D06G000800	OG0010096:	OG0010096:	A06	283674	289682	+	13398	D06	162574	168268	+	14519	21	21	OG0010096:
13664_25	GhirsutumA	GhirsutumD	Gohir.A11G003100	Gohir.D11G002700	OG0018041:	OG0018041:	A11	284226	294444	+	26765	D11	261947	272370	+	28772	18	18	OG0018041:
13338_0	GhirsutumA	GhirsutumD	Gohir.A02G004200	Gohir.D02G004600	OG0003736:	OG0003736:	A02	288206	289120	-	2603	D02	345762	346676	-	2778	9	9	OG0003736:
13702_0	GhirsutumA	GhirsutumD	Gohir.A12G001900	Gohir.D12G001700	OG0020235:	OG0020235:	A12	288582	296700	+	30467	D12	261084	269645	+	32823	7	7	OG0020235:
13407_175	GhirsutumA	GhirsutumD	Gohir.A03G000038	Gohir.D03G175650	OG0004835:	OG0004835:	A03	289351	289992	-	4599	D03	54695992	54696774	+	7573	14	1128	OG0004835:
13455_0	GhirsutumA	GhirsutumD	Gohir.A05G001400	Gohir.D05G001700	OG0007156:	OG0007156:	A05	289385	292807	-	8870	D05	197838	201255	-	9974	7	7	OG0007156:
13288_25	GhirsutumA	GhirsutumD	Gohir.A01G003700	Gohir.D01G003701	OG0002376:	OG0002376:	A01	289826	301081	+	44	D01	230967	241854	+	38	20	20	OG0002376:
13556_25	GhirsutumA	GhirsutumD	Gohir.A08G000181	Gohir.D08G010900	OG0013068:	OG0013068:	A08	290887	295374	-	18390	D08	268694	273157	-	19884	26	26	OG0013068:
13745_0	GhirsutumA	GhirsutumD	Gohir.A13G002900	Gohir.D13G002800	OG0022122:	OG0022122:	A13	294100	296468	-	33529	D13	274443	277815	-	35975	3	3	OG0022122:
13338_0	GhirsutumA	GhirsutumD	Gohir.A02G004300	Gohir.D02G004700	OG0003737:	OG0003737:	A02	294576	296875	-	2604	D02	352916	354970	-	2779	10	10	OG0003737:
13455_0	GhirsutumA	GhirsutumD	Gohir.A05G001500	Gohir.D05G001800	OG0007157:	OG0007157:	A05	297478	298406	-	8871	D05	206175	207036	-	9975	8	8	OG0007157:
13745_0	GhirsutumA	GhirsutumD	Gohir.A13G003000	Gohir.D13G002900	OG0022123:	OG0022123:	A13	298243	301168	-	33530	D13	280709	283028	-	35976	4	4	OG0022123:
13473_25	GhirsutumA	GhirsutumD	Gohir.A06G005100	Gohir.D06G000900	OG0010097:	OG0010097:	A06	298305	298637	+	13399	D06	176298	177284	+	14520	22	22	OG0010097:
13407_175	GhirsutumA	GhirsutumD	Gohir.A03G000039	Gohir.D03G175600	OG0004836:	OG0004836:	A03	299748	300509	+	4600	D03	54690376	54691132	-	7572	15	1127	OG0004836:
13455_0	GhirsutumA	GhirsutumD	Gohir.A05G001600	Gohir.D05G001900	OG0007158:	OG0007158:	A05	300349	306296	-	8872	D05	208837	214832	-	9976	9	9	OG0007158:
13407_175	GhirsutumA	GhirsutumD	Gohir.A03G000041	Gohir.D03G175500	OG0004837:	OG0004837:	A03	301864	305198	-	4602	D03	54684939	54688948	+	7570	16	1126	OG0004837:
13288_25	GhirsutumA	GhirsutumD	Gohir.A01G003800	Gohir.D01G003800	OG0002377:	OG0002377:	A01	301908	304775	-	45	D01	242842	245875	-	39	21	21	OG0002377:
13745_0	GhirsutumA	GhirsutumD	Gohir.A13G003100	Gohir.D13G003000	OG0022124:	OG0022124:	A13	303917	306565	+	33531	D13	285394	287952	+	35977	5	5	OG0022124:
13338_0	GhirsutumA	GhirsutumD	Gohir.A02G004400	Gohir.D02G004800	OG0003738:	OG0003738:	A02	305698	307471	+	2605	D02	363770	366129	+	2780	11	11	OG0003738:
13603_0	GhirsutumA	GhirsutumD	Gohir.A09G000900	Gohir.D09G000700	OG0014841:	OG0014841:	A09	307273	309794	-	21238	D09	228270	230905	-	22903	4	4	OG0014841:
13664_25	GhirsutumA	GhirsutumD	Gohir.A11G003300	Gohir.D11G002900	OG0018042:	OG0018042:	A11	307366	308642	+	26767	D11	282430	283806	+	28774	19	19	OG0018042:
13455_0	GhirsutumA	GhirsutumD	Gohir.A05G001700	Gohir.D05G002000	OG0007159:	OG0007159:	A05	308433	310626	-	8873	D05	218065	219989	-	9977	10	10	OG0007159:
13745_0	GhirsutumA	GhirsutumD	Gohir.A13G003200	Gohir.D13G003100	OG0022125:	OG0022125:	A13	309266	311099	-	33532	D13	289963	291329	-	35978	6	6	OG0022125:
13288_25	GhirsutumA	GhirsutumD	Gohir.A01G003900	Gohir.D01G003900	OG0002378:	OG0002378:	A01	309683	317178	+	46	D01	266121	273769	+	40	22	22	OG0002378:
13407_175	GhirsutumA	GhirsutumD	Gohir.A03G000042	Gohir.D03G175400	OG0004838:	OG0004838:	A03	310262	311590	+	4603	D03	54678394	54679809	-	7569	17	1125	OG0004838:
13745_0	GhirsutumA	GhirsutumD	Gohir.A13G003300	Gohir.D13G003200	OG0022126:	OG0022126:	A13	311535	315370	-	33533	D13	292019	296511	-	35979	7	7	OG0022126:
13702_0	GhirsutumA	GhirsutumD	Gohir.A12G002200	Gohir.D12G001900	OG0020236:	OG0020236:	A12	312622	321727	+	30469	D12	293254	302360	+	32825	8	8	OG0020236:
13556_25	GhirsutumA	GhirsutumD	Gohir.A08G000189	Gohir.D08G011033	OG0013069:	OG0013069:	A08	313026	314141	-	18392	D08	286420	286893	-	19886	27	27	OG0013069:
13521_25	GhirsutumA	GhirsutumD	Gohir.A07G002800	Gohir.D07G003100	OG0011514:	OG0011514:	A07	313526	320884	+	15746	D07	341466	345847	+	17102	20	20	OG0011514:
13664_25	GhirsutumA	GhirsutumD	Gohir.A11G003400	Gohir.D11G003000	OG0018043:	OG0018043:	A11	313712	314606	+	26768	D11	285657	286574	+	28775	20	20	OG0018043:
13407_175	GhirsutumA	GhirsutumD	Gohir.A03G000043	Gohir.D03G175300	OG0004839:	OG0004839:	A03	314461	318851	-	4604	D03	54671187	54673700	+	7568	18	1124	OG0004839:
13338_0	GhirsutumA	GhirsutumD	Gohir.A02G004600	Gohir.D02G004900	OG0003739:	OG0003739:	A02	316385	319182	-	2607	D02	375533	378239	-	2782	12	12	OG0003739:
13745_0	GhirsutumA	GhirsutumD	Gohir.A13G003400	Gohir.D13G003300	OG0022127:	OG0022127:	A13	317242	322029	-	33534	D13	296937	301481	-	35980	8	8	OG0022127:
13288_25	GhirsutumA	GhirsutumD	Gohir.A01G004000	Gohir.D01G004000	OG0002379:	OG0002379:	A01	318635	332179	+	47	D01	275487	280922	+	41	23	23	OG0002379:
13407_175	GhirsutumA	GhirsutumD	Gohir.A03G000044	Gohir.D03G175200	OG0004840:	OG0004840:	A03	319991	323856	-	4605	D03	54667914	54669660	+	7567	19	1123	OG0004840:
13664_25	GhirsutumA	GhirsutumD	Gohir.A11G003600	Gohir.D11G003100	OG0018044:	OG0018044:	A11	321351	323562	+	26770	D11	292059	294263	+	28776	21	21	OG0018044:
13702_0	GhirsutumA	GhirsutumD	Gohir.A12G002300	Gohir.D12G002000	OG0020237:	OG0020237:	A12	322966	329299	+	30470	D12	309072	315451	+	32826	9	9	OG0020237:
13473_25	GhirsutumA	GhirsutumD	Gohir.A06G005200	Gohir.D06G001000	OG0010098:	OG0010098:	A06	324549	329172	-	13400	D06	189797	194416	-	14521	23	23	OG0010098:
13664_25	GhirsutumA	GhirsutumD	Gohir.A11G003700	Gohir.D11G003200	OG0018045:	OG0018045:	A11	324581	329054	-	26771	D11	294949	299458	-	28777	22	22	OG0018045:
13288_25	GhirsutumA	GhirsutumD	Gohir.A01G004100	Gohir.D01G004100	OG0002380:	OG0002380:	A01	325272	329718	-	48	D01	281558	285765	-	42	24	24	OG0002380:
13745_0	GhirsutumA	GhirsutumD	Gohir.A13G003500	Gohir.D13G003400	OG0022128:	OG0022128:	A13	325749	330407	-	33535	D13	304815	309561	-	35981	9	9	OG0022128:
13407_175	GhirsutumA	GhirsutumD	Gohir.A03G000045	Gohir.D03G174675	OG0004841:	OG0004841:	A03	326579	330623	+	4606	D03	54658615	54662574	-	7566	20	1122	OG0004841:
13455_0	GhirsutumA	GhirsutumD	Gohir.A05G001900	Gohir.D05G002200	OG0007160:	OG0007160:	A05	328205	333754	+	8876	D05	239173	244617	+	9980	11	11	OG0007160:
13434_150	GhirsutumA	GhirsutumD	Gohir.A04G003750	Gohir.D05G386150	OG0006343:	OG0006343:	A04	328785	334957	-	7026	D05	66161265	66162455	+	14458	1	2622	OG0006343:
13521_25	GhirsutumA	GhirsutumD	Gohir.A07G002900	Gohir.D07G003200	OG0011515:	OG0011515:	A07	328892	331322	-	15747	D07	347303	350585	-	17103	21	21	OG0011515:
13288_25	GhirsutumA	GhirsutumD	Gohir.A01G004200	Gohir.D01G004200	OG0002381:	OG0002381:	A01	331589	332029	-	49	D01	287610	288453	-	43	25	25	OG0002381:
13407_175	GhirsutumA	GhirsutumD	Gohir.A03G000047	Gohir.D03G173625	OG0004842:	OG0004842:	A03	333580	336951	-	4608	D03	54651864	54655242	+	7564	21	1121	OG0004842:
13455_0	GhirsutumA	GhirsutumD	Gohir.A05G002000	Gohir.D05G002300	OG0007161:	OG0007161:	A05	334366	335720	+	8877	D05	245279	246672	+	9981	12	12	OG0007161:
13338_25	GhirsutumA	GhirsutumD	Gohir.A02G004700	Gohir.D02G005000	OG0003740:	OG0003740:	A02	334567	336175	+	2608	D02	386482	387849	+	2783	13	13	OG0003740:
13455_25	GhirsutumA	GhirsutumD	Gohir.A05G002100	Gohir.D05G002400	OG0007162:	OG0007162:	A05	335877	340992	+	8878	D05	246897	252019	+	9982	13	13	OG0007162:
13702_0	GhirsutumA	GhirsutumD	Gohir.A12G002400	Gohir.D12G002100	OG0020238:	OG0020238:	A12	337128	339835	-	30471	D12	330370	335827	-	32827	10	10	OG0020238:
13521_25	GhirsutumA	GhirsutumD	Gohir.A07G003000	Gohir.D07G003300	OG0011516:	OG0011516:	A07	337186	340709	-	15748	D07	361408	365003	-	17104	22	22	OG0011516:
13338_25	GhirsutumA	GhirsutumD	Gohir.A02G004800	Gohir.D02G005100	OG0003741:	OG0003741:	A02	337225	340743	-	2609	D02	388166	391509	-	2784	14	14	OG0003741:
13745_0	GhirsutumA	GhirsutumD	Gohir.A13G003700	Gohir.D13G003600	OG0022129:	OG0022129:	A13	340537	354577	-	33537	D13	324068	335113	-	35983	10	10	OG0022129:
13702_0	GhirsutumA	GhirsutumD	Gohir.A12G002500	Gohir.D12G002200	OG0020239:	OG0020239:	A12	341395	348215	-	30472	D12	354775	361458	-	32828	11	11	OG0020239:
13338_25	GhirsutumA	GhirsutumD	Gohir.A02G004850	Gohir.D02G005200	OG0003742:	OG0003742:	A02	341434	343417	+	2610	D02	395294	397336	+	2785	15	15	OG0003742:
13455_25	GhirsutumA	GhirsutumD	Gohir.A05G002200	Gohir.D05G002600	OG0007163:	OG0007163:	A05	342867	345693	+	8879	D05	253871	256786	+	9983	14	14	OG0007163:
13338_25	GhirsutumA	GhirsutumD	Gohir.A02G004900	Gohir.D02G005300	OG0003743:	OG0003743:	A02	343641	346718	-	2611	D02	397515	400464	-	2786	16	16	OG0003743:
13664_25	GhirsutumA	GhirsutumD	Gohir.A11G003900	Gohir.D11G003400	OG0018046:	OG0018046:	A11	344848	351722	+	26773	D11	307829	314603	+	28779	23	23	OG0018046:
13407_175	GhirsutumA	GhirsutumD	Gohir.A03G000048	Gohir.D03G173100	OG0004843:	OG0004843:	A03	345186	353539	+	4609	D03	54611630	54619845	-	7563	22	1120	OG0004843:
13455_25	GhirsutumA	GhirsutumD	Gohir.A05G002300	Gohir.D05G002900	OG0007164:	OG0007164:	A05	346044	351452	-	8880	D05	256976	262539	-	9984	15	15	OG0007164:
13473_25	GhirsutumA	GhirsutumD	Gohir.A06G005300	Gohir.D06G001100	OG0010099:	OG0010099:	A06	349369	350620	-	13401	D06	212214	212669	-	14522	24	24	OG0010099:
13338_25	GhirsutumA	GhirsutumD	Gohir.A02G005000	Gohir.D02G005400	OG0003744:	OG0003744:	A02	350037	350477	+	2612	D02	403876	404665	+	2787	17	17	OG0003744:
13664_25	GhirsutumA	GhirsutumD	Gohir.A11G004000	Gohir.D11G003500	OG0018047:	OG0018047:	A11	351935	358024	+	26774	D11	314609	320943	+	28780	24	24	OG0018047:
13455_25	GhirsutumA	GhirsutumD	Gohir.A05G002400	Gohir.D05G003000	OG0007165:	OG0007165:	A05	352434	355562	+	8881	D05	263516	266648	+	9985	16	16	OG0007165:
13288_25	GhirsutumA	GhirsutumD	Gohir.A01G004600	Gohir.D01G004500	OG0002382:	OG0002382:	A01	354035	355762	-	53	D01	305949	307430	-	47	26	26	OG0002382:
13338_25	GhirsutumA	GhirsutumD	Gohir.A02G005100	Gohir.D02G005500	OG0003745:	OG0003745:	A02	354788	357453	-	2613	D02	408800	411231	-	2788	18	18	OG0003745:
13745_0	GhirsutumA	GhirsutumD	Gohir.A13G003800	Gohir.D13G003700	OG0022130:	OG0022130:	A13	354855	357633	-	33538	D13	335332	338186	-	35985	11	11	OG0022130:
13702_0	GhirsutumA	GhirsutumD	Gohir.A12G002650	Gohir.D12G002350	OG0020240:	OG0020240:	A12	355788	356742	+	30474	D12	370514	371448	+	32830	12	12	OG0020240:
13702_25	GhirsutumA	GhirsutumD	Gohir.A12G002700	Gohir.D12G002400	OG0020241:	OG0020241:	A12	357719	358475	-	30475	D12	372415	373170	-	32831	13	13	OG0020241:
13745_0	GhirsutumA	GhirsutumD	Gohir.A13G003900	Gohir.D13G003800	OG0022131:	OG0022131:	A13	358342	360953	-	33539	D13	340051	342137	-	35987	12	12	OG0022131:
13664_25	GhirsutumA	GhirsutumD	Gohir.A11G004100	Gohir.D11G003600	OG0018048:	OG0018048:	A11	358704	363707	+	26775	D11	320944	326116	+	28781	25	25	OG0018048:
13407_175	GhirsutumA	GhirsutumD	Gohir.A03G000049	Gohir.D03G173000	OG0004844:	OG0004844:	A03	359521	361364	+	4610	D03	54604099	54605858	-	7562	23	1119	OG0004844:
13521_25	GhirsutumA	GhirsutumD	Gohir.A07G003100	Gohir.D07G003400	OG0011517:	OG0011517:	A07	359869	360393	-	15749	D07	378214	378711	-	17105	23	23	OG0011517:
13434_150	GhirsutumA	GhirsutumD	Gohir.A04G003800	Gohir.D05G386100	OG0006344:	OG0006344:	A04	360822	361796	+	7027	D05	66145299	66146429	-	14457	2	2621	OG0006344:
13664_25	GhirsutumA	GhirsutumD	Gohir.A11G004200	Gohir.D11G003700	OG0018049:	OG0018049:	A11	364064	372188	+	26776	D11	326721	334723	+	28782	26	26	OG0018049:
13434_150	GhirsutumA	GhirsutumD	Gohir.A04G004000	Gohir.D05G386000	OG0006345:	OG0006345:	A04	364114	369335	-	7029	D05	66134892	66139846	+	14456	3	2620	OG0006345:
13556_25	GhirsutumA	GhirsutumD	Gohir.A08G000200	Gohir.D08G011200	OG0013070:	OG0013070:	A08	367592	369488	+	18395	D08	311049	313152	+	19889	28	28	OG0013070:
13473_25	GhirsutumA	GhirsutumD	Gohir.A06G005500	Gohir.D06G001300	OG0010100:	OG0010100:	A06	369850	372201	-	13403	D06	241163	243912	-	14524	25	25	OG0010100:
13556_25	GhirsutumA	GhirsutumD	Gohir.A08G000300	Gohir.D08G011300	OG0013071:	OG0013071:	A08	372198	375236	+	18396	D08	315764	318756	+	19890	29	29	OG0013071:
13473_25	GhirsutumA	GhirsutumD	Gohir.A06G005600	Gohir.D06G001400	OG0010101:	OG0010101:	A06	372900	376536	-	13404	D06	244411	247945	-	14525	26	26	OG0010101:
13702_25	GhirsutumA	GhirsutumD	Gohir.A12G002800	Gohir.D12G002500	OG0020242:	OG0020242:	A12	377670	380670	-	30477	D12	411065	414349	-	32833	14	14	OG0020242:
13473_25	GhirsutumA	GhirsutumD	Gohir.A06G005700	Gohir.D06G001500	OG0010102:	OG0010102:	A06	379196	384337	-	13405	D06	250599	255605	-	14526	27	27	OG0010102:
13664_25	GhirsutumA	GhirsutumD	Gohir.A11G004550	Gohir.D11G003850	OG0018050:	OG0018050:	A11	381888	382244	+	26780	D11	345056	345530	+	28784	27	27	OG0018050:
13434_150	GhirsutumA	GhirsutumD	Gohir.A04G004200	Gohir.D05G385900	OG0006346:	OG0006346:	A04	384198	391024	+	7030	D05	66111617	66118706	-	14455	4	2619	OG0006346:
13473_25	GhirsutumA	GhirsutumD	Gohir.A06G005800	Gohir.D06G001600	OG0010103:	OG0010103:	A06	384461	389535	-	13406	D06	255758	261055	-	14527	28	28	OG0010103:
13521_25	GhirsutumA	GhirsutumD	Gohir.A07G003400	Gohir.D07G003800	OG0011518:	OG0011518:	A07	384471	387607	-	15751	D07	392910	396002	-	17109	24	24	OG0011518:
13338_25	GhirsutumA	GhirsutumD	Gohir.A02G005200	Gohir.D02G005700	OG0003746:	OG0003746:	A02	387736	390424	-	2614	D02	423640	425578	-	2791	19	19	OG0003746:
13626_25	GhirsutumA	GhirsutumD	Gohir.A10G004400	Gohir.D10G004400	OG0016500:	OG0016500:	A10	388465	398853	+	24049	D10	377016	387337	+	25746	26	26	OG0016500:
13556_25	GhirsutumA	GhirsutumD	Gohir.A08G000600	Gohir.D08G011500	OG0013072:	OG0013072:	A08	390056	391897	+	18399	D08	338590	340417	+	19892	30	30	OG0013072:
13473_25	GhirsutumA	GhirsutumD	Gohir.A06G005900	Gohir.D06G001700	OG0010104:	OG0010104:	A06	390237	393784	+	13407	D06	261974	265507	+	14528	29	29	OG0010104:
13521_25	GhirsutumA	GhirsutumD	Gohir.A07G003500	Gohir.D07G003900	OG0011519:	OG0011519:	A07	390509	393972	-	15752	D07	398666	402479	-	17110	25	25	OG0011519:
13556_25	GhirsutumA	GhirsutumD	Gohir.A08G000700	Gohir.D08G011600	OG0013073:	OG0013073:	A08	391970	393879	-	18400	D08	340513	342480	-	19893	31	31	OG0013073:
13434_150	GhirsutumA	GhirsutumD	Gohir.A04G004500	Gohir.D05G385400	OG0006347:	OG0006347:	A04	395695	400187	+	7033	D05	66088102	66092498	-	14449	5	2618	OG0006347:
13473_25	GhirsutumA	GhirsutumD	Gohir.A06G006000	Gohir.D06G001800	OG0010105:	OG0010105:	A06	396644	398446	-	13408	D06	268447	271803	-	14529	30	30	OG0010105:
13603_0	GhirsutumA	GhirsutumD	Gohir.A09G001100	Gohir.D09G000900	OG0014842:	OG0014842:	A09	397089	403017	+	21241	D09	332173	338032	+	22906	5	5	OG0014842:
13626_25	GhirsutumA	GhirsutumD	Gohir.A10G004500	Gohir.D10G004500	OG0016501:	OG0016501:	A10	399114	402968	-	24050	D10	387626	392475	-	25747	27	27	OG0016501:
13434_150	GhirsutumA	GhirsutumD	Gohir.A04G004600	Gohir.D05G385300	OG0006348:	OG0006348:	A04	400107	403784	-	7034	D05	66084524	66087908	+	14448	6	2617	OG0006348:
13338_25	GhirsutumA	GhirsutumD	Gohir.A02G005300	Gohir.D02G005800	OG0003747:	OG0003747:	A02	400738	406950	+	2615	D02	435052	441367	+	2792	20	20	OG0003747:
13745_25	GhirsutumA	GhirsutumD	Gohir.A13G004100	Gohir.D13G003900	OG0022132:	OG0022132:	A13	403617	407120	-	33543	D13	380983	384376	-	35989	13	13	OG0022132:
13473_25	GhirsutumA	GhirsutumD	Gohir.A06G006100	Gohir.D06G001900	OG0010106:	OG0010106:	A06	404662	410827	-	13410	D06	278142	284864	-	14530	31	31	OG0010106:
13626_25	GhirsutumA	GhirsutumD	Gohir.A10G004600	Gohir.D10G004600	OG0016502:	OG0016502:	A10	406125	412017	-	24051	D10	395007	400985	-	25748	28	28	OG0016502:
13556_25	GhirsutumA	GhirsutumD	Gohir.A08G000900	Gohir.D08G011700	OG0013074:	OG0013074:	A08	409440	416222	+	18402	D08	350237	356563	+	19894	32	32	OG0013074:
13626_25	GhirsutumA	GhirsutumD	Gohir.A10G004700	Gohir.D10G004700	OG0016503:	OG0016503:	A10	413192	415606	-	24052	D10	402221	404647	-	25749	29	29	OG0016503:
13434_150	GhirsutumA	GhirsutumD	Gohir.A04G004700	Gohir.D05G385200	OG0006349:	OG0006349:	A04	415590	419044	-	7035	D05	66069274	66072562	+	14447	7	2616	OG0006349:
13288_25	GhirsutumA	GhirsutumD	Gohir.A01G004800	Gohir.D01G004600	OG0002384:	OG0002384:	A01	416465	417761	-	55	D01	322214	323727	-	49	27	27	OG0002384:
13556_25	GhirsutumA	GhirsutumD	Gohir.A08G001000	Gohir.D08G011800	OG0013075:	OG0013075:	A08	417050	419610	+	18403	D08	357667	360414	+	19895	33	33	OG0013075:
13473_25	GhirsutumA	GhirsutumD	Gohir.A06G006200	Gohir.D06G002100	OG0010107:	OG0010107:	A06	417137	419140	-	13412	D06	297156	298918	-	14532	32	32	OG0010107:
13455_25	GhirsutumA	GhirsutumD	Gohir.A05G002601	Gohir.D05G003100	OG0007166:	OG0007166:	A05	418760	425992	-	8882	D05	267391	269604	-	9986	17	17	OG0007166:
13338_25	GhirsutumA	GhirsutumD	Gohir.A02G005500	Gohir.D02G006000	OG0003748:	OG0003748:	A02	420246	425377	-	2617	D02	454326	459493	-	2794	21	21	OG0003748:
13626_25	GhirsutumA	GhirsutumD	Gohir.A10G004800	Gohir.D10G004800	OG0016504:	OG0016504:	A10	421497	425026	+	24053	D10	410157	414489	+	25750	30	30	OG0016504:
13626_25	GhirsutumA	GhirsutumD	Gohir.A10G004900	Gohir.D10G004900	OG0016505:	OG0016505:	A10	426074	430614	+	24054	D10	415180	419847	+	25751	31	31	OG0016505:
13745_25	GhirsutumA	GhirsutumD	Gohir.A13G004200	Gohir.D13G004000	OG0022133:	OG0022133:	A13	427207	432950	-	33544	D13	401011	406724	-	35990	14	14	OG0022133:
13288_25	GhirsutumA	GhirsutumD	Gohir.A01G004900	Gohir.D01G004700	OG0002385:	OG0002385:	A01	427393	433925	-	56	D01	332418	339313	-	50	28	28	OG0002385:
13455_25	GhirsutumA	GhirsutumD	Gohir.A05G002800	Gohir.D05G003200	OG0007167:	OG0007167:	A05	427480	427941	-	8883	D05	270817	271904	-	9987	18	18	OG0007167:
13455_25	GhirsutumA	GhirsutumD	Gohir.A05G002900	Gohir.D05G003300	OG0007168:	OG0007168:	A05	429123	433161	-	8884	D05	272397	277381	-	9988	19	19	OG0007168:
13434_150	GhirsutumA	GhirsutumD	Gohir.A04G004900	Gohir.D05G385000	OG0006350:	OG0006350:	A04	431088	439086	+	7037	D05	66042540	66049687	-	14445	8	2615	OG0006350:
13556_25	GhirsutumA	GhirsutumD	Gohir.A08G001500	Gohir.D08G012200	OG0013076:	OG0013076:	A08	431611	434953	-	18409	D08	374572	377994	-	19901	34	34	OG0013076:
13626_25	GhirsutumA	GhirsutumD	Gohir.A10G005000	Gohir.D10G005000	OG0016506:	OG0016506:	A10	432759	440437	+	24055	D10	421715	429183	+	25752	32	32	OG0016506:
13473_25	GhirsutumA	GhirsutumD	Gohir.A06G006300	Gohir.D06G002200	OG0010108:	OG0010108:	A06	433017	434635	-	13413	D06	315918	317177	-	14533	33	33	OG0010108:
13702_25	GhirsutumA	GhirsutumD	Gohir.A12G003100	Gohir.D12G002800	OG0020243:	OG0020243:	A12	433394	436958	-	30481	D12	450407	452791	-	32836	15	15	OG0020243:
13407_175	GhirsutumA	GhirsutumD	Gohir.A03G000051	Gohir.D03G172800	OG0004845:	OG0004845:	A03	434726	437015	-	4612	D03	54593307	54596673	+	7560	24	1118	OG0004845:
13745_25	GhirsutumA	GhirsutumD	Gohir.A13G004300	Gohir.D13G004100	OG0022134:	OG0022134:	A13	435335	440585	-	33545	D13	408373	415533	-	35991	15	15	OG0022134:
13455_25	GhirsutumA	GhirsutumD	Gohir.A05G003000	Gohir.D05G003400	OG0007169:	OG0007169:	A05	436597	443386	-	8885	D05	279427	286080	-	9989	20	20	OG0007169:
13288_25	GhirsutumA	GhirsutumD	Gohir.A01G005001	Gohir.D01G005100	OG0002386:	OG0002386:	A01	437468	444963	+	57	D01	342741	350220	+	51	29	29	OG0002386:
13702_25	GhirsutumA	GhirsutumD	Gohir.A12G003200	Gohir.D12G002900	OG0020244:	OG0020244:	A12	437846	450434	-	30482	D12	454017	460686	-	32837	16	16	OG0020244:
13407_175	GhirsutumA	GhirsutumD	Gohir.A03G000052	Gohir.D03G172700	OG0004846:	OG0004846:	A03	440986	447355	+	4613	D03	54582037	54588309	-	7559	25	1117	OG0004846:
13434_150	GhirsutumA	GhirsutumD	Gohir.A04G005000	Gohir.D05G384900	OG0006351:	OG0006351:	A04	441099	445752	+	7038	D05	66035883	66040084	-	14444	9	2614	OG0006351:
13556_25	GhirsutumA	GhirsutumD	Gohir.A08G001700	Gohir.D08G012400	OG0013077:	OG0013077:	A08	441380	442182	-	18411	D08	386433	387456	-	19903	35	35	OG0013077:
13288_25	GhirsutumA	GhirsutumD	Gohir.A01G005101	Gohir.D01G005200	OG0002387:	OG0002387:	A01	445913	453445	-	58	D01	353058	355817	-	52	30	30	OG0002387:
13407_175	GhirsutumA	GhirsutumD	Gohir.A03G000053	Gohir.D03G172600	OG0004847:	OG0004847:	A03	447621	450318	-	4614	D03	54578646	54581519	+	7558	26	1116	OG0004847:
13556_25	GhirsutumA	GhirsutumD	Gohir.A08G001800	Gohir.D08G012500	OG0013078:	OG0013078:	A08	447964	448874	-	18412	D08	392285	393192	-	19904	36	36	OG0013078:
13455_25	GhirsutumA	GhirsutumD	Gohir.A05G003100	Gohir.D05G003500	OG0007170:	OG0007170:	A05	448713	450757	-	8886	D05	291408	293542	-	9990	21	21	OG0007170:
13664_25	GhirsutumA	GhirsutumD	Gohir.A11G005000	Gohir.D11G004300	OG0018051:	OG0018051:	A11	449997	454356	-	26783	D11	392862	396841	-	28788	28	28	OG0018051:
13455_25	GhirsutumA	GhirsutumD	Gohir.A05G003200	Gohir.D05G003600	OG0007171:	OG0007171:	A05	451168	455057	-	8887	D05	298328	305573	-	9991	22	22	OG0007171:
13407_175	GhirsutumA	GhirsutumD	Gohir.A03G000054	Gohir.D03G172500	OG0004848:	OG0004848:	A03	451486	454338	+	4615	D03	54573164	54575686	-	7557	27	1115	OG0004848:
13556_25	GhirsutumA	GhirsutumD	Gohir.A08G001900	Gohir.D08G012600	OG0013079:	OG0013079:	A08	454052	456676	+	18413	D08	395583	398428	+	19905	37	37	OG0013079:
13288_25	GhirsutumA	GhirsutumD	Gohir.A01G005200	Gohir.D01G005300	OG0002388:	OG0002388:	A01	454065	458810	+	59	D01	356554	361314	+	53	31	31	OG0002388:
13407_175	GhirsutumA	GhirsutumD	Gohir.A03G000055	Gohir.D03G172400	OG0004849:	OG0004849:	A03	455133	457086	+	4616	D03	54570432	54572276	-	7556	28	1114	OG0004849:
13455_25	GhirsutumA	GhirsutumD	Gohir.A05G003300	Gohir.D05G003701	OG0007172:	OG0007172:	A05	455189	464398	-	8888	D05	306903	314413	-	9992	23	23	OG0007172:
13473_25	GhirsutumA	GhirsutumD	Gohir.A06G006400	Gohir.D06G002300	OG0010109:	OG0010109:	A06	455414	457214	+	13414	D06	338658	340398	+	14534	34	34	OG0010109:
13288_25	GhirsutumA	GhirsutumD	Gohir.A01G005300	Gohir.D01G005400	OG0002389:	OG0002389:	A01	459528	462342	-	60	D01	361999	364843	-	54	32	32	OG0002389:
13745_25	GhirsutumA	GhirsutumD	Gohir.A13G004500	Gohir.D13G004200	OG0022135:	OG0022135:	A13	467611	468672	+	33546	D13	427128	427746	+	35992	16	16	OG0022135:
13556_50	GhirsutumA	GhirsutumD	Gohir.A08G002100	Gohir.D08G012800	OG0013080:	OG0013080:	A08	468368	471322	+	18416	D08	412923	415510	+	19908	38	38	OG0013080:
13455_25	GhirsutumA	GhirsutumD	Gohir.A05G003500	Gohir.D05G003900	OG0007173:	OG0007173:	A05	469097	479480	-	8890	D05	319197	329887	-	9994	24	24	OG0007173:
13407_175	GhirsutumA	GhirsutumD	Gohir.A03G000056	Gohir.D03G172300	OG0004850:	OG0004850:	A03	470537	472479	-	4617	D03	54557627	54559562	+	7555	29	1113	OG0004850:
13288_25	GhirsutumA	GhirsutumD	Gohir.A01G005500	Gohir.D01G005600	OG0002390:	OG0002390:	A01	471189	473797	-	62	D01	380429	382994	-	56	33	33	OG0002390:
13664_25	GhirsutumA	GhirsutumD	Gohir.A11G005100	Gohir.D11G004400	OG0018052:	OG0018052:	A11	471406	482051	+	26784	D11	410335	419340	+	28789	29	29	OG0018052:
13556_50	GhirsutumA	GhirsutumD	Gohir.A08G002200	Gohir.D08G012900	OG0013081:	OG0013081:	A08	472706	474775	-	18417	D08	416354	418915	-	19909	39	39	OG0013081:
13434_150	GhirsutumA	GhirsutumD	Gohir.A04G005100	Gohir.D05G384800	OG0006352:	OG0006352:	A04	476296	479783	+	7039	D05	66014581	66018192	-	14443	10	2613	OG0006352:
13702_25	GhirsutumA	GhirsutumD	Gohir.A12G003400	Gohir.D12G003100	OG0020245:	OG0020245:	A12	476352	483749	-	30484	D12	487438	494383	-	32840	17	17	OG0020245:
13556_50	GhirsutumA	GhirsutumD	Gohir.A08G002300	Gohir.D08G013000	OG0013082:	OG0013082:	A08	479671	484190	-	18418	D08	423864	428415	-	19910	40	40	OG0013082:
13455_25	GhirsutumA	GhirsutumD	Gohir.A05G003600	Gohir.D05G004000	OG0001853:	OG0001853:	A05	480725	482468	-	8891	D05	331147	332904	-	9995	25	25	OG0001853:
13664_25	GhirsutumA	GhirsutumD	Gohir.A11G005200	Gohir.D11G004500	OG0018053:	OG0018053:	A11	481079	487646	-	26785	D11	420006	426474	-	28790	30	30	OG0018053:
13745_25	GhirsutumA	GhirsutumD	Gohir.A13G004600	Gohir.D13G004300	OG0022136:	OG0022136:	A13	482425	483560	+	33547	D13	435741	437003	+	35993	17	17	OG0022136:
13288_25	GhirsutumA	GhirsutumD	Gohir.A01G005600	Gohir.D01G005700	OG0002391:	OG0002391:	A01	488239	490778	+	65	D01	390381	393253	+	58	34	34	OG0002391:
13556_50	GhirsutumA	GhirsutumD	Gohir.A08G002400	Gohir.D08G013100	OG0013083:	OG0013083:	A08	488431	490740	-	18419	D08	432421	434927	-	19911	41	41	OG0013083:
13664_25	GhirsutumA	GhirsutumD	Gohir.A11G005300	Gohir.D11G004600	OG0018054:	OG0018054:	A11	489021	491104	-	26786	D11	427821	429861	-	28791	31	31	OG0018054:
13434_150	GhirsutumA	GhirsutumD	Gohir.A04G005200	Gohir.D05G384700	OG0006353:	OG0006353:	A04	490777	494287	+	7040	D05	65998004	66001600	-	14442	11	2612	OG0006353:
13288_25	GhirsutumA	GhirsutumD	Gohir.A01G005700	Gohir.D01G005800	OG0002392:	OG0002392:	A01	491827	498779	+	66	D01	396776	399205	+	59	35	35	OG0002392:
13664_25	GhirsutumA	GhirsutumD	Gohir.A11G005400	Gohir.D11G004633	OG0018055:	OG0018055:	A11	496131	498209	+	26787	D11	435684	437276	+	28793	32	32	OG0018055:
13556_50	GhirsutumA	GhirsutumD	Gohir.A08G002500	Gohir.D08G013200	OG0013084:	OG0013084:	A08	496590	498590	+	18420	D08	440630	443311	+	19912	42	42	OG0013084:
13434_150	GhirsutumA	GhirsutumD	Gohir.A04G005250	Gohir.D05G384600	OG0001819:	OG0001819:	A04	496927	500224	-	7041	D05	65991454	65994634	+	14441	12	2611	OG0001819:
13288_25	GhirsutumA	GhirsutumD	Gohir.A01G005800	Gohir.D01G005900	OG0002393:	OG0002393:	A01	499544	502795	-	67	D01	399294	403425	-	60	36	36	OG0002393:
13664_25	GhirsutumA	GhirsutumD	Gohir.A11G005600	Gohir.D11G004700	OG0018056:	OG0018056:	A11	500868	506330	-	26789	D11	440168	446666	-	28794	33	33	OG0018056:
13338_25	GhirsutumA	GhirsutumD	Gohir.A02G006800	Gohir.D02G006400	OG0003749:	OG0003749:	A02	500931	503067	+	2627	D02	556049	558451	+	2800	22	22	OG0003749:
13626_25	GhirsutumA	GhirsutumD	Gohir.A10G005400	Gohir.D10G005400	OG0016507:	OG0016507:	A10	504097	507960	-	24060	D10	470901	474868	-	25759	33	33	OG0016507:
13434_150	GhirsutumA	GhirsutumD	Gohir.A04G005300	Gohir.D05G384400	OG0006354:	OG0006354:	A04	505098	507276	-	7042	D05	65980594	65983498	+	14439	13	2610	OG0006354:
13288_25	GhirsutumA	GhirsutumD	Gohir.A01G005900	Gohir.D01G006000	OG0002394:	OG0002394:	A01	505344	509123	+	68	D01	405501	408744	+	61	37	37	OG0002394:
13338_25	GhirsutumA	GhirsutumD	Gohir.A02G006900	Gohir.D02G006500	OG0003750:	OG0003750:	A02	505391	510355	-	2628	D02	560038	565608	-	2801	23	23	OG0003750:
13702_25	GhirsutumA	GhirsutumD	Gohir.A12G003500	Gohir.D12G003200	OG0020246:	OG0020246:	A12	506851	510452	+	30485	D12	513250	516670	+	32841	18	18	OG0020246:
13532_25	GhirsutumA	GhirsutumD	Gohir.A07G004300	Gohir.D07G007900	OG0011520:	OG0011520:	A07	507131	516716	-	15759	D07	798128	806151	+	17149	26	42	OG0011520:
13745_25	GhirsutumA	GhirsutumD	Gohir.A13G004900	Gohir.D13G004600	OG0022137:	OG0022137:	A13	507543	510226	+	33549	D13	452711	455542	+	35996	18	18	OG0022137:
13434_150	GhirsutumA	GhirsutumD	Gohir.A04G005400	Gohir.D05G384300	OG0006355:	OG0006355:	A04	508101	511204	-	7043	D05	65976246	65979286	+	14438	14	2609	OG0006355:
13556_50	GhirsutumA	GhirsutumD	Gohir.A08G002766	Gohir.D08G013300	OG0013085:	OG0013085:	A08	509804	512432	+	18422	D08	447089	449874	+	19913	43	43	OG0013085:
13702_25	GhirsutumA	GhirsutumD	Gohir.A12G003600	Gohir.D12G003300	OG0020247:	OG0020247:	A12	511374	513362	+	30486	D12	518135	520098	+	32842	19	19	OG0020247:
13745_25	GhirsutumA	GhirsutumD	Gohir.A13G005000	Gohir.D13G004700	OG0022138:	OG0022138:	A13	511769	514849	-	33550	D13	462702	465850	-	35997	19	19	OG0022138:
13434_150	GhirsutumA	GhirsutumD	Gohir.A04G005500	Gohir.D05G384200	OG0006356:	OG0006356:	A04	512490	518088	+	7044	D05	65965987	65971450	-	14437	15	2608	OG0006356:
13473_25	GhirsutumA	GhirsutumD	Gohir.A06G006600	Gohir.D06G002440	OG0010110:	OG0010110:	A06	513221	516166	+	13417	D06	398497	401445	+	14537	35	35	OG0010110:
13626_25	GhirsutumA	GhirsutumD	Gohir.A10G005500	Gohir.D10G005500	OG0016508:	OG0016508:	A10	514895	518168	+	24061	D10	492398	495836	+	25760	34	34	OG0016508:
13473_25	GhirsutumA	GhirsutumD	Gohir.A06G006700	Gohir.D06G002460	OG0010111:	OG0010111:	A06	516387	519447	-	13418	D06	403819	404682	-	14538	36	36	OG0010111:
13288_50	GhirsutumA	GhirsutumD	Gohir.A01G006000	Gohir.D01G006100	OG0002395:	OG0002395:	A01	518866	522530	-	70	D01	414994	417842	-	62	38	38	OG0002395:
13745_25	GhirsutumA	GhirsutumD	Gohir.A13G005100	Gohir.D13G004800	OG0022139:	OG0022139:	A13	519656	522857	+	33551	D13	471252	474524	+	35998	20	20	OG0022139:
13434_150	GhirsutumA	GhirsutumD	Gohir.A04G005600	Gohir.D05G384100	OG0006357:	OG0006357:	A04	519703	522787	-	7045	D05	65961244	65964284	+	14436	16	2607	OG0006357:
13626_25	GhirsutumA	GhirsutumD	Gohir.A10G005600	Gohir.D10G005600	OG0016509:	OG0016509:	A10	519900	522632	-	24062	D10	497291	500148	-	25761	35	35	OG0016509:
13473_25	GhirsutumA	GhirsutumD	Gohir.A06G006800	Gohir.D06G002480	OG0010112:	OG0010112:	A06	520409	524832	-	13419	D06	406333	410916	-	14539	37	37	OG0010112:
13338_25	GhirsutumA	GhirsutumD	Gohir.A02G007000	Gohir.D02G006600	OG0003751:	OG0003751:	A02	520636	525442	+	2629	D02	575980	580852	+	2802	24	24	OG0003751:
13455_25	GhirsutumA	GhirsutumD	Gohir.A05G003700	Gohir.D05G004100	OG0001854:	OG0001854:	A05	522635	523800	-	8892	D05	365975	367362	-	9996	26	26	OG0001854:
13288_50	GhirsutumA	GhirsutumD	Gohir.A01G006100	Gohir.D01G006200	OG0002396:	OG0002396:	A01	522807	527432	-	71	D01	418558	422959	-	63	39	39	OG0002396:
13626_25	GhirsutumA	GhirsutumD	Gohir.A10G005700	Gohir.D10G005700	OG0016510:	OG0016510:	A10	523744	527148	-	24063	D10	501157	504471	-	25762	36	36	OG0016510:
13745_25	GhirsutumA	GhirsutumD	Gohir.A13G005150	Gohir.D13G004900	OG0022140:	OG0022140:	A13	524606	526564	+	33552	D13	476200	478170	+	35999	21	21	OG0022140:
13338_25	GhirsutumA	GhirsutumD	Gohir.A02G007050	Gohir.D02G006650	OG0003752:	OG0003752:	A02	527039	531046	+	2630	D02	581826	586566	+	2803	25	25	OG0003752:
13434_150	GhirsutumA	GhirsutumD	Gohir.A04G005700	Gohir.D05G384000	OG0006358:	OG0006358:	A04	528785	534293	-	7046	D05	65948732	65954336	+	14435	17	2606	OG0006358:
13473_50	GhirsutumA	GhirsutumD	Gohir.A06G006900	Gohir.D06G002500	OG0010113:	OG0010113:	A06	529896	534768	+	13420	D06	445008	446831	+	14540	38	38	OG0010113:
13455_25	GhirsutumA	GhirsutumD	Gohir.A05G003900	Gohir.D05G004300	OG0007174:	OG0007174:	A05	531190	534975	+	8896	D05	391861	395970	+	9999	27	27	OG0007174:
13626_25	GhirsutumA	GhirsutumD	Gohir.A10G005750	Gohir.D10G005733	OG0016511:	OG0016511:	A10	531616	535769	+	24064	D10	513869	515636	+	25763	37	37	OG0016511:
13407_175	GhirsutumA	GhirsutumD	Gohir.A03G000100	Gohir.D03G172200	OG0004851:	OG0004851:	A03	533110	534465	+	4618	D03	54541189	54542282	-	7554	30	1112	OG0004851:
13532_25	GhirsutumA	GhirsutumD	Gohir.A07G004400	Gohir.D07G007800	OG0011521:	OG0011521:	A07	533646	537617	+	15760	D07	783761	787711	-	17148	27	41	OG0011521:
13455_25	GhirsutumA	GhirsutumD	Gohir.A05G004000	Gohir.D05G004400	OG0007175:	OG0007175:	A05	535354	542010	-	8897	D05	395959	402580	-	10000	28	28	OG0007175:
13288_50	GhirsutumA	GhirsutumD	Gohir.A01G006300	Gohir.D01G006300	OG0002397:	OG0002397:	A01	541081	542387	-	72	D01	430832	432001	-	64	40	40	OG0002397:
13626_50	GhirsutumA	GhirsutumD	Gohir.A10G005800	Gohir.D10G005800	OG0016512:	OG0016512:	A10	542215	545416	-	24065	D10	530211	533222	-	25765	38	38	OG0016512:
13702_25	GhirsutumA	GhirsutumD	Gohir.A12G003700	Gohir.D12G003400	OG0020248:	OG0020248:	A12	542380	546968	+	30487	D12	539535	543996	+	32843	20	20	OG0020248:
13338_25	GhirsutumA	GhirsutumD	Gohir.A02G007300	Gohir.D02G007100	OG0001228:	OG0001228:	A02	543662	546708	+	2633	D02	607188	610184	+	2808	26	26	OG0001228:
13556_50	GhirsutumA	GhirsutumD	Gohir.A08G003200	Gohir.D08G013600	OG0013086:	OG0013086:	A08	547092	554934	+	18427	D08	525832	533664	+	19919	44	44	OG0013086:
13626_50	GhirsutumA	GhirsutumD	Gohir.A10G005900	Gohir.D10G005900	OG0016513:	OG0016513:	A10	551122	554815	+	24066	D10	538741	542617	+	25766	39	39	OG0016513:
13434_150	GhirsutumA	GhirsutumD	Gohir.A04G005800	Gohir.D05G383700	OG0006359:	OG0006359:	A04	552082	555479	+	7048	D05	65922054	65925515	-	14430	18	2605	OG0006359:
13532_25	GhirsutumA	GhirsutumD	Gohir.A07G004600	Gohir.D07G007600	OG0011522:	OG0011522:	A07	552332	554374	-	15762	D07	762481	764688	+	17146	28	40	OG0011522:
13626_50	GhirsutumA	GhirsutumD	Gohir.A10G006000	Gohir.D10G006000	OG0016514:	OG0016514:	A10	554794	556930	-	24067	D10	542619	544433	-	25768	40	40	OG0016514:
13556_50	GhirsutumA	GhirsutumD	Gohir.A08G003300	Gohir.D08G013700	OG0013087:	OG0013087:	A08	556311	566898	+	18428	D08	535083	545683	+	19920	45	45	OG0013087:
13702_25	GhirsutumA	GhirsutumD	Gohir.A12G003800	Gohir.D12G003500	OG0020249:	OG0020249:	A12	556872	559772	-	30488	D12	562143	564533	-	32844	21	21	OG0020249:
13455_25	GhirsutumA	GhirsutumD	Gohir.A05G004100	Gohir.D05G004500	OG0007176:	OG0007176:	A05	558095	561031	+	8898	D05	423483	426518	+	10001	29	29	OG0007176:
13434_150	GhirsutumA	GhirsutumD	Gohir.A04G005900	Gohir.D05G383600	OG0006360:	OG0006360:	A04	559368	561251	+	7049	D05	65910277	65917141	-	14429	19	2604	OG0006360:
13702_25	GhirsutumA	GhirsutumD	Gohir.A12G003900	Gohir.D12G003600	OG0020250:	OG0020250:	A12	560351	562865	-	30489	D12	566057	568689	-	32845	22	22	OG0020250:
13664_25	GhirsutumA	GhirsutumD	Gohir.A11G005700	Gohir.D11G004801	OG0018057:	OG0018057:	A11	562746	564108	+	26790	D11	478838	479527	+	28795	34	34	OG0018057:
13664_25	GhirsutumA	GhirsutumD	Gohir.A11G005800	Gohir.D11G004900	OG0018058:	OG0018058:	A11	565660	573016	+	26791	D11	487238	494305	+	28796	35	35	OG0018058:
13338_25	GhirsutumA	GhirsutumD	Gohir.A02G007500	Gohir.D02G007300	OG0003753:	OG0003753:	A02	565691	569564	-	2636	D02	632171	636033	-	2811	27	27	OG0003753:
13702_25	GhirsutumA	GhirsutumD	Gohir.A12G004000	Gohir.D12G003700	OG0020251:	OG0020251:	A12	568300	570019	-	30490	D12	578273	579952	-	32847	23	23	OG0020251:
13532_25	GhirsutumA	GhirsutumD	Gohir.A07G004800	Gohir.D07G007400	OG0011523:	OG0011523:	A07	570194	574906	-	15764	D07	740879	745763	+	17144	29	39	OG0011523:
13702_25	GhirsutumA	GhirsutumD	Gohir.A12G004100	Gohir.D12G003800	OG0020252:	OG0020252:	A12	570758	571787	+	30491	D12	580850	581831	+	32848	24	24	OG0020252:
13434_150	GhirsutumA	GhirsutumD	Gohir.A04G006100	Gohir.D05G383400	OG0006361:	OG0006361:	A04	572145	578371	-	7051	D05	65897370	65903665	+	14427	20	2603	OG0006361:
13603_0	GhirsutumA	GhirsutumD	Gohir.A09G001400	Gohir.D09G001100	OG0014843:	OG0014843:	A09	574974	580917	+	21244	D09	470896	476527	+	22908	6	6	OG0014843:
13702_25	GhirsutumA	GhirsutumD	Gohir.A12G004200	Gohir.D12G003900	OG0020253:	OG0020253:	A12	576321	577347	+	30492	D12	585287	586301	+	32849	25	25	OG0020253:
13702_25	GhirsutumA	GhirsutumD	Gohir.A12G004300	Gohir.D12G004000	OG0020254:	OG0020254:	A12	578032	583122	+	30493	D12	587375	590630	+	32850	26	26	OG0020254:
13473_50	GhirsutumA	GhirsutumD	Gohir.A06G007700	Gohir.D06G002600	OG0010114:	OG0010114:	A06	581071	585898	+	13421	D06	468890	473558	+	14541	39	39	OG0010114:
13603_0	GhirsutumA	GhirsutumD	Gohir.A09G001500	Gohir.D09G001200	OG0014844:	OG0014844:	A09	581204	581804	-	21245	D09	481734	482459	-	22909	7	7	OG0014844:
13603_0	GhirsutumA	GhirsutumD	Gohir.A09G001600	Gohir.D09G001300	OG0014845:	OG0014845:	A09	584324	585098	-	21246	D09	484847	485731	-	22910	8	8	OG0014845:
13338_25	GhirsutumA	GhirsutumD	Gohir.A02G007600	Gohir.D02G007400	OG0003754:	OG0003754:	A02	585242	585763	-	2637	D02	652508	653297	-	2812	28	28	OG0003754:
13702_25	GhirsutumA	GhirsutumD	Gohir.A12G004400	Gohir.D12G004100	OG0020255:	OG0020255:	A12	585243	586839	+	30494	D12	605382	607334	+	32851	27	27	OG0020255:
13603_0	GhirsutumA	GhirsutumD	Gohir.A09G001700	Gohir.D09G001400	OG0014846:	OG0014846:	A09	586379	586792	+	21247	D09	503531	504170	+	22911	9	9	OG0014846:
13473_50	GhirsutumA	GhirsutumD	Gohir.A06G007600	Gohir.D06G002700	OG0010115:	OG0010115:	A06	586472	590878	-	13422	D06	472401	478658	-	14542	40	40	OG0010115:
13288_50	GhirsutumA	GhirsutumD	Gohir.A01G006400	Gohir.D01G006500	OG0002398:	OG0002398:	A01	586627	592220	+	74	D01	449244	454801	+	66	41	41	OG0002398:
13407_175	GhirsutumA	GhirsutumD	Gohir.A03G000400	Gohir.D03G171800	OG0004852:	OG0004852:	A03	587503	591346	-	4623	D03	54512060	54515677	+	7550	31	1111	OG0004852:
13702_25	GhirsutumA	GhirsutumD	Gohir.A12G004500	Gohir.D12G004200	OG0020256:	OG0020256:	A12	588233	591695	+	30495	D12	608917	612276	+	32852	28	28	OG0020256:
13338_25	GhirsutumA	GhirsutumD	Gohir.A02G007700	Gohir.D02G007500	OG0003755:	OG0003755:	A02	590177	597974	+	2638	D02	659041	667154	+	2813	29	29	OG0003755:
13434_150	GhirsutumA	GhirsutumD	Gohir.A04G006200	Gohir.D05G383300	OG0006362:	OG0006362:	A04	590211	593245	+	7052	D05	65884402	65887340	-	14426	21	2602	OG0006362:
13745_25	GhirsutumA	GhirsutumD	Gohir.A13G005600	Gohir.D13G005300	OG0022142:	OG0022142:	A13	590669	592193	-	33559	D13	507313	508954	-	36004	22	22	OG0022142:
13473_50	GhirsutumA	GhirsutumD	Gohir.A06G007500	Gohir.D06G002800	OG0010116:	OG0010116:	A06	592167	595274	-	13423	D06	479495	482943	-	14543	41	41	OG0010116:
13407_175	GhirsutumA	GhirsutumD	Gohir.A03G000500	Gohir.D03G171700	OG0004853:	OG0004853:	A03	592213	595139	+	4624	D03	54508286	54510877	-	7549	32	1110	OG0004853:
13434_150	GhirsutumA	GhirsutumD	Gohir.A04G006300	Gohir.D05G383200	OG0006363:	OG0006363:	A04	593299	596567	-	7053	D05	65881023	65884355	+	14425	22	2601	OG0006363:
13626_50	GhirsutumA	GhirsutumD	Gohir.A10G006800	Gohir.D10G006700	OG0016515:	OG0016515:	A10	594960	596660	+	24075	D10	595997	597700	+	25775	41	41	OG0016515:
13664_25	GhirsutumA	GhirsutumD	Gohir.A11G006300	Gohir.D11G005400	OG0018059:	OG0018059:	A11	595454	600659	-	26796	D11	518395	523542	-	28801	36	36	OG0018059:
13407_175	GhirsutumA	GhirsutumD	Gohir.A03G000600	Gohir.D03G171600	OG0004854:	OG0004854:	A03	595478	599445	-	4625	D03	54502375	54506133	+	7548	33	1109	OG0004854:
13702_25	GhirsutumA	GhirsutumD	Gohir.A12G004800	Gohir.D12G004400	OG0020257:	OG0020257:	A12	596293	600270	-	30498	D12	615136	620978	-	32854	29	29	OG0020257:
13473_50	GhirsutumA	GhirsutumD	Gohir.A06G007400	Gohir.D06G003100	OG0010117:	OG0010117:	A06	596480	599664	-	13424	D06	496711	499911	-	14545	42	42	OG0010117:
13626_50	GhirsutumA	GhirsutumD	Gohir.A10G006900	Gohir.D10G006800	OG0016516:	OG0016516:	A10	597224	601483	-	24076	D10	597974	602534	-	25776	42	42	OG0016516:
13532_25	GhirsutumA	GhirsutumD	Gohir.A07G004900	Gohir.D07G007300	OG0011524:	OG0011524:	A07	597831	603377	+	15765	D07	716428	722510	-	17143	30	38	OG0011524:
13434_125	GhirsutumA	GhirsutumD	Gohir.A04G006350	Gohir.D05G383150	OG0006364:	OG0006364:	A04	598400	599292	+	7054	D05	65878916	65879654	-	14424	23	2600	OG0006364:
13338_25	GhirsutumA	GhirsutumD	Gohir.A02G007800	Gohir.D02G007600	OG0003756:	OG0003756:	A02	599300	603401	+	2639	D02	668187	672284	+	2814	30	30	OG0003756:
13603_0	GhirsutumA	GhirsutumD	Gohir.A09G001800	Gohir.D09G001500	OG0014847:	OG0014847:	A09	599709	603457	-	21248	D09	535065	538896	-	22912	10	10	OG0014847:
13745_25	GhirsutumA	GhirsutumD	Gohir.A13G005700	Gohir.D13G005400	OG0022143:	OG0022143:	A13	601693	605103	+	33561	D13	518014	521074	+	36006	23	23	OG0022143:
13664_25	GhirsutumA	GhirsutumD	Gohir.A11G006400	Gohir.D11G005500	OG0018060:	OG0018060:	A11	602103	602763	-	26797	D11	524925	525595	-	28802	37	37	OG0018060:
13664_50	GhirsutumA	GhirsutumD	Gohir.A11G006500	Gohir.D11G005600	OG0018061:	OG0018061:	A11	603941	607985	-	26798	D11	526803	531134	-	28803	38	38	OG0018061:
13473_50	GhirsutumA	GhirsutumD	Gohir.A06G007300	Gohir.D06G003200	OG0010118:	OG0010118:	A06	604149	606323	+	13425	D06	503456	505809	+	14546	43	43	OG0010118:
13556_50	GhirsutumA	GhirsutumD	Gohir.A08G003500	Gohir.D08G013800	OG0013088:	OG0013088:	A08	604213	609179	+	18429	D08	559327	564471	+	19921	46	46	OG0013088:
13338_25	GhirsutumA	GhirsutumD	Gohir.A02G007900	Gohir.D02G007700	OG0003757:	OG0003757:	A02	604530	607331	-	2640	D02	673179	675980	-	2815	31	31	OG0003757:
13288_50	GhirsutumA	GhirsutumD	Gohir.A01G006500	Gohir.D01G006600	OG0002399:	OG0002399:	A01	606105	609492	+	75	D01	456709	460064	+	67	42	42	OG0002399:
13455_25	GhirsutumA	GhirsutumD	Gohir.A05G004200	Gohir.D05G004600	OG0007177:	OG0007177:	A05	607306	612035	+	8899	D05	440811	445470	+	10002	30	30	OG0007177:
13626_50	GhirsutumA	GhirsutumD	Gohir.A10G007100	Gohir.D10G007000	OG0016517:	OG0016517:	A10	608648	610490	+	24078	D10	609184	611065	+	25778	43	43	OG0016517:
13664_50	GhirsutumA	GhirsutumD	Gohir.A11G006600	Gohir.D11G005700	OG0018062:	OG0018062:	A11	609079	611592	-	26799	D11	531903	534293	-	28804	39	39	OG0018062:
13288_50	GhirsutumA	GhirsutumD	Gohir.A01G006600	Gohir.D01G006700	OG0002400:	OG0002400:	A01	609139	616575	-	76	D01	459707	467168	-	68	43	43	OG0002400:
13532_0	GhirsutumA	GhirsutumD	Gohir.A07G005000	Gohir.D07G007100	OG0011525:	OG0011525:	A07	612000	617278	+	15766	D07	703856	708791	-	17140	31	37	OG0011525:
13434_125	GhirsutumA	GhirsutumD	Gohir.A04G006500	Gohir.D05G382800	OG0006365:	OG0006365:	A04	612693	613040	-	7056	D05	65825594	65825941	+	14419	24	2599	OG0006365:
13455_25	GhirsutumA	GhirsutumD	Gohir.A05G004216	Gohir.D05G004700	OG0007178:	OG0007178:	A05	612987	614100	+	8900	D05	449225	450909	+	10003	31	31	OG0007178:
13664_50	GhirsutumA	GhirsutumD	Gohir.A11G006700	Gohir.D11G005800	OG0018063:	OG0018063:	A11	614905	620791	+	26800	D11	537533	543229	+	28805	40	40	OG0018063:
13473_50	GhirsutumA	GhirsutumD	Gohir.A06G007200	Gohir.D06G003300	OG0010119:	OG0010119:	A06	615361	616144	-	13426	D06	511457	512158	-	14547	44	44	OG0010119:
13407_150	GhirsutumA	GhirsutumD	Gohir.A03G000700	Gohir.D03G171500	OG0004855:	OG0004855:	A03	617519	619168	+	4626	D03	54479878	54481527	-	7547	34	1108	OG0004855:
13532_0	GhirsutumA	GhirsutumD	Gohir.A07G005100	Gohir.D07G007000	OG0011526:	OG0011526:	A07	618231	621765	+	15767	D07	699506	703079	-	17139	32	36	OG0011526:
13702_25	GhirsutumA	GhirsutumD	Gohir.A12G004900	Gohir.D12G004500	OG0020258:	OG0020258:	A12	618275	620053	+	30499	D12	636953	638875	+	32855	30	30	OG0020258:
13664_50	GhirsutumA	GhirsutumD	Gohir.A11G006800	Gohir.D11G005900	OG0018064:	OG0018064:	A11	622196	629007	+	26801	D11	544792	550354	+	28806	41	41	OG0018064:
13626_50	GhirsutumA	GhirsutumD	Gohir.A10G007300	Gohir.D10G007200	OG0016518:	OG0016518:	A10	622699	631080	-	24080	D10	622061	630980	-	25780	44	44	OG0016518:
13407_150	GhirsutumA	GhirsutumD	Gohir.A03G000800	Gohir.D03G171400	OG0004856:	OG0004856:	A03	624052	624411	-	4627	D03	54474724	54475083	+	7546	35	1107	OG0004856:
13532_0	GhirsutumA	GhirsutumD	Gohir.A07G005200	Gohir.D07G006900	OG0011527:	OG0011527:	A07	624477	631683	+	15768	D07	689548	696844	-	17138	33	35	OG0011527:
13556_50	GhirsutumA	GhirsutumD	Gohir.A08G003600	Gohir.D08G013900	OG0013089:	OG0013089:	A08	624670	626319	-	18430	D08	579375	581642	-	19922	47	47	OG0013089:
13407_150	GhirsutumA	GhirsutumD	Gohir.A03G000900	Gohir.D03G171300	OG0004857:	OG0004857:	A03	626453	629025	-	4628	D03	54470687	54473253	+	7545	36	1106	OG0004857:
13455_25	GhirsutumA	GhirsutumD	Gohir.A05G004232	Gohir.D05G004800	OG0007179:	OG0007179:	A05	630005	631345	-	8901	D05	453247	454589	-	10004	32	32	OG0007179:
13556_50	GhirsutumA	GhirsutumD	Gohir.A08G003700	Gohir.D08G014000	OG0013090:	OG0013090:	A08	630764	633921	+	18431	D08	585209	588424	+	19923	48	48	OG0013090:
13664_50	GhirsutumA	GhirsutumD	Gohir.A11G006900	Gohir.D11G006000	OG0018065:	OG0018065:	A11	631037	637204	+	26802	D11	553817	560016	+	28808	42	42	OG0018065:
13455_25	GhirsutumA	GhirsutumD	Gohir.A05G004248	Gohir.D05G004850	OG0007180:	OG0007180:	A05	632439	633556	-	8902	D05	455646	456659	-	10005	33	33	OG0007180:
13532_0	GhirsutumA	GhirsutumD	Gohir.A07G005250	Gohir.D07G006800	OG0011528:	OG0011528:	A07	632916	644060	-	15769	D07	676532	688440	+	17137	34	34	OG0011528:
13626_50	GhirsutumA	GhirsutumD	Gohir.A10G007400	Gohir.D10G007300	OG0016519:	OG0016519:	A10	633312	638968	-	24081	D10	633364	639077	-	25781	45	45	OG0016519:
13603_0	GhirsutumA	GhirsutumD	Gohir.A09G001900	Gohir.D09G001600	OG0014848:	OG0014848:	A09	635295	641286	-	21249	D09	563715	565053	-	22913	11	11	OG0014848:
13455_25	GhirsutumA	GhirsutumD	Gohir.A05G004264	Gohir.D05G004900	OG0007181:	OG0007181:	A05	635585	644079	+	8903	D05	458854	467241	+	10006	34	34	OG0007181:
13288_50	GhirsutumA	GhirsutumD	Gohir.A01G006800	Gohir.D01G006900	OG0002401:	OG0002401:	A01	636451	643013	-	78	D01	484987	506293	-	70	44	44	OG0002401:
13473_50	GhirsutumA	GhirsutumD	Gohir.A06G007000	Gohir.D06G003500	OG0010120:	OG0010120:	A06	638054	640796	+	13428	D06	542778	545487	+	14548	45	45	OG0010120:
13626_50	GhirsutumA	GhirsutumD	Gohir.A10G007500	Gohir.D10G007400	OG0016520:	OG0016520:	A10	639797	645017	+	24082	D10	641189	646697	+	25782	46	46	OG0016520:
13702_25	GhirsutumA	GhirsutumD	Gohir.A12G005100	Gohir.D12G004600	OG0020259:	OG0020259:	A12	642178	646886	+	30501	D12	665490	670122	+	32856	31	31	OG0020259:
13664_50	GhirsutumA	GhirsutumD	Gohir.A11G007000	Gohir.D11G006100	OG0018066:	OG0018066:	A11	642402	647587	-	26804	D11	565041	570272	-	28810	43	43	OG0018066:
13455_25	GhirsutumA	GhirsutumD	Gohir.A05G004280	Gohir.D05G005000	OG0007182:	OG0007182:	A05	644144	650209	-	8904	D05	468730	472761	-	10007	35	35	OG0007182:
13626_50	GhirsutumA	GhirsutumD	Gohir.A10G007600	Gohir.D10G007500	OG0016521:	OG0016521:	A10	645406	649656	-	24083	D10	647067	651191	-	25783	47	47	OG0016521:
13407_150	GhirsutumA	GhirsutumD	Gohir.A03G001100	Gohir.D03G171200	OG0004858:	OG0004858:	A03	647040	649316	+	4630	D03	54458955	54461210	-	7544	37	1105	OG0004858:
13603_0	GhirsutumA	GhirsutumD	Gohir.A09G002000	Gohir.D09G001700	OG0014849:	OG0014849:	A09	649787	651164	+	21250	D09	571558	573369	+	22914	12	12	OG0014849:
13338_25	GhirsutumA	GhirsutumD	Gohir.A02G008301	Gohir.D02G008532	OG0003759:	OG0003759:	A02	650116	655899	+	2646	D02	778046	783833	+	2827	32	32	OG0003759:
13288_50	GhirsutumA	GhirsutumD	Gohir.A01G006900	Gohir.D01G007000	OG0002402:	OG0002402:	A01	650549	653116	+	79	D01	507619	510374	+	71	45	45	OG0002402:
13556_50	GhirsutumA	GhirsutumD	Gohir.A08G003800	Gohir.D08G014150	OG0013091:	OG0013091:	A08	651527	653005	-	18433	D08	592996	594473	-	19925	49	49	OG0013091:
13626_50	GhirsutumA	GhirsutumD	Gohir.A10G007700	Gohir.D10G007600	OG0016522:	OG0016522:	A10	652078	657251	-	24084	D10	653406	658697	-	25784	48	48	OG0016522:
13603_25	GhirsutumA	GhirsutumD	Gohir.A09G002200	Gohir.D09G001900	OG0014850:	OG0014850:	A09	653593	657280	-	21251	D09	574829	580082	-	22915	13	13	OG0014850:
13556_50	GhirsutumA	GhirsutumD	Gohir.A08G003900	Gohir.D08G014200	OG0013092:	OG0013092:	A08	653744	655651	-	18434	D08	595215	597047	-	19926	50	50	OG0013092:
13288_50	GhirsutumA	GhirsutumD	Gohir.A01G007000	Gohir.D01G007100	OG0002403:	OG0002403:	A01	655302	658291	+	80	D01	512482	515491	+	72	46	46	OG0002403:
13532_0	GhirsutumA	GhirsutumD	Gohir.A07G005300	Gohir.D07G006700	OG0011529:	OG0011529:	A07	655515	657861	+	15770	D07	666471	668296	-	17136	35	33	OG0011529:
13664_50	GhirsutumA	GhirsutumD	Gohir.A11G007100	Gohir.D11G006200	OG0018067:	OG0018067:	A11	657093	658476	+	26805	D11	583903	584965	+	28811	44	44	OG0018067:
13626_50	GhirsutumA	GhirsutumD	Gohir.A10G007800	Gohir.D10G007700	OG0016523:	OG0016523:	A10	658976	662635	-	24085	D10	660441	664009	-	25785	49	49	OG0016523:
13288_50	GhirsutumA	GhirsutumD	Gohir.A01G007100	Gohir.D01G007200	OG0002404:	OG0002404:	A01	659515	668266	-	81	D01	516500	521695	-	73	47	47	OG0002404:
13407_150	GhirsutumA	GhirsutumD	Gohir.A03G001200	Gohir.D03G171000	OG0004859:	OG0004859:	A03	661831	662964	-	4631	D03	54435559	54436700	+	7541	38	1104	OG0004859:
13702_25	GhirsutumA	GhirsutumD	Gohir.A12G005200	Gohir.D12G004700	OG0020260:	OG0020260:	A12	663023	664219	+	30502	D12	677656	678810	+	32857	32	32	OG0020260:
13626_50	GhirsutumA	GhirsutumD	Gohir.A10G007900	Gohir.D10G007800	OG0016524:	OG0016524:	A10	663706	666238	-	24086	D10	665255	667767	-	25786	50	50	OG0016524:
13288_50	GhirsutumA	GhirsutumD	Gohir.A01G007200	Gohir.D01G007300	OG0002405:	OG0002405:	A01	669086	672735	-	82	D01	522451	526170	-	74	48	48	OG0002405:
13407_150	GhirsutumA	GhirsutumD	Gohir.A03G001300	Gohir.D03G170966	OG0004860:	OG0004860:	A03	671266	673895	-	4632	D03	54427119	54429776	+	7540	39	1103	OG0004860:
13664_50	GhirsutumA	GhirsutumD	Gohir.A11G007200	Gohir.D11G006300	OG0018068:	OG0018068:	A11	675118	675909	+	26806	D11	609580	610390	+	28812	45	45	OG0018068:
13407_150	GhirsutumA	GhirsutumD	Gohir.A03G001400	Gohir.D03G170933	OG0004861:	OG0004861:	A03	675145	679438	-	4633	D03	54421414	54425689	+	7539	40	1102	OG0004861:
13702_25	GhirsutumA	GhirsutumD	Gohir.A12G005300	Gohir.D12G004800	OG0020261:	OG0020261:	A12	676544	678857	+	30503	D12	693642	695905	+	32858	33	33	OG0020261:
13626_50	GhirsutumA	GhirsutumD	Gohir.A10G008200	Gohir.D10G008000	OG0016525:	OG0016525:	A10	676667	682948	-	24089	D10	674832	680863	-	25788	51	51	OG0016525:
13556_50	GhirsutumA	GhirsutumD	Gohir.A08G004400	Gohir.D08G014700	OG0013093:	OG0013093:	A08	676866	678894	+	18439	D08	639224	640777	+	19934	51	51	OG0013093:
13288_50	GhirsutumA	GhirsutumD	Gohir.A01G007350	Gohir.D01G007450	OG0002406:	OG0002406:	A01	678888	682378	-	84	D01	531095	534486	-	76	49	49	OG0002406:
13702_25	GhirsutumA	GhirsutumD	Gohir.A12G005400	Gohir.D12G004900	OG0020262:	OG0020262:	A12	679303	685529	+	30504	D12	696317	702503	+	32859	34	34	OG0020262:
13664_50	GhirsutumA	GhirsutumD	Gohir.A11G007300	Gohir.D11G006400	OG0018069:	OG0018069:	A11	681165	683004	+	26807	D11	614148	615983	+	28813	46	46	OG0018069:
13338_25	GhirsutumA	GhirsutumD	Gohir.A02G008600	Gohir.D02G008800	OG0000854:	OG0000854:	A02	681908	683885	+	2650	D02	818582	820561	+	2833	33	33	OG0000854:
13455_25	GhirsutumA	GhirsutumD	Gohir.A05G004300	Gohir.D05G005100	OG0007183:	OG0007183:	A05	682848	687701	-	8905	D05	486066	490546	-	10008	36	36	OG0007183:
13626_50	GhirsutumA	GhirsutumD	Gohir.A10G008300	Gohir.D10G008100	OG0016526:	OG0016526:	A10	684298	693364	+	24090	D10	682590	685590	+	25789	52	52	OG0016526:
13288_50	GhirsutumA	GhirsutumD	Gohir.A01G007400	Gohir.D01G007500	OG0002407:	OG0002407:	A01	684372	685862	-	85	D01	536432	538170	-	77	50	50	OG0002407:
13702_25	GhirsutumA	GhirsutumD	Gohir.A12G005600	Gohir.D12G005100	OG0020263:	OG0020263:	A12	688872	691205	-	30506	D12	706012	708232	-	32861	35	35	OG0020263:
13702_25	GhirsutumA	GhirsutumD	Gohir.A12G005700	Gohir.D12G005200	OG0020264:	OG0020264:	A12	692699	694468	-	30507	D12	709777	711434	-	32862	36	36	OG0020264:
13626_50	GhirsutumA	GhirsutumD	Gohir.A10G008400	Gohir.D10G008200	OG0016527:	OG0016527:	A10	693568	696043	-	24091	D10	685670	688082	-	25790	53	53	OG0016527:
13288_50	GhirsutumA	GhirsutumD	Gohir.A01G007500	Gohir.D01G007600	OG0002408:	OG0002408:	A01	695317	700167	+	86	D01	552654	559554	+	78	51	51	OG0002408:
13407_150	GhirsutumA	GhirsutumD	Gohir.A03G001425	Gohir.D03G170900	OG0004862:	OG0004862:	A03	696897	697916	-	4634	D03	54396589	54397257	+	7538	41	1101	OG0004862:
13702_25	GhirsutumA	GhirsutumD	Gohir.A12G005800	Gohir.D12G005300	OG0020265:	OG0020265:	A12	696986	697750	-	30508	D12	717423	718106	-	32863	37	37	OG0020265:
13288_50	GhirsutumA	GhirsutumD	Gohir.A01G007600	Gohir.D01G007700	OG0002409:	OG0002409:	A01	700192	705627	+	87	D01	561076	564380	+	79	52	52	OG0002409:
13626_50	GhirsutumA	GhirsutumD	Gohir.A10G008500	Gohir.D10G008300	OG0016528:	OG0016528:	A10	700770	704411	-	24092	D10	692691	696362	-	25791	54	54	OG0016528:
13455_25	GhirsutumA	GhirsutumD	Gohir.A05G004400	Gohir.D05G005200	OG0007184:	OG0007184:	A05	701786	703823	+	8906	D05	499786	501330	+	10009	37	37	OG0007184:
13664_50	GhirsutumA	GhirsutumD	Gohir.A11G007400	Gohir.D11G006500	OG0018070:	OG0018070:	A11	704292	704747	+	26808	D11	620214	621369	+	28814	47	47	OG0018070:
13664_50	GhirsutumA	GhirsutumD	Gohir.A11G007500	Gohir.D11G006600	OG0018071:	OG0018071:	A11	706180	706686	-	26809	D11	622175	623025	-	28815	48	48	OG0018071:
13473_50	GhirsutumA	GhirsutumD	Gohir.A06G007900	Gohir.D06G003600	OG0010121:	OG0010121:	A06	706969	711010	+	13429	D06	575477	579648	+	14549	46	46	OG0010121:
13626_50	GhirsutumA	GhirsutumD	Gohir.A10G008600	Gohir.D10G008350	OG0016529:	OG0016529:	A10	707803	712303	+	24093	D10	699573	704740	+	25792	55	55	OG0016529:
13626_50	GhirsutumA	GhirsutumD	Gohir.A10G008700	Gohir.D10G008400	OG0016530:	OG0016530:	A10	713430	716217	-	24094	D10	706038	708667	-	25793	56	56	OG0016530:
13455_50	GhirsutumA	GhirsutumD	Gohir.A05G004500	Gohir.D05G005400	OG0007185:	OG0007185:	A05	714667	717999	+	8907	D05	522083	523764	+	10011	38	38	OG0007185:
13664_50	GhirsutumA	GhirsutumD	Gohir.A11G007600	Gohir.D11G010266	OG0018072:	OG0018072:	A11	715285	721620	+	26811	D11	631208	637279	+	28817	49	49	OG0018072:
13556_50	GhirsutumA	GhirsutumD	Gohir.A08G004500	Gohir.D08G014800	OG0013094:	OG0013094:	A08	716124	722079	-	18440	D08	655757	661901	-	19935	52	52	OG0013094:
13702_50	GhirsutumA	GhirsutumD	Gohir.A12G005900	Gohir.D12G005400	OG0020266:	OG0020266:	A12	718032	722399	+	30509	D12	724272	728666	+	32864	38	38	OG0020266:
13288_50	GhirsutumA	GhirsutumD	Gohir.A01G007800	Gohir.D01G007950	OG0002410:	OG0002410:	A01	719978	722220	+	89	D01	582347	589047	+	82	53	53	OG0002410:
13473_50	GhirsutumA	GhirsutumD	Gohir.A06G008000	Gohir.D06G003700	OG0010122:	OG0010122:	A06	720904	724157	+	13430	D06	587437	590519	+	14550	47	47	OG0010122:
13455_50	GhirsutumA	GhirsutumD	Gohir.A05G004600	Gohir.D05G005500	OG0007186:	OG0007186:	A05	720995	721882	+	8908	D05	526343	527233	+	10012	39	39	OG0007186:
13664_50	GhirsutumA	GhirsutumD	Gohir.A11G007700	Gohir.D11G012100	OG0018073:	OG0018073:	A11	722618	724058	-	26812	D11	638422	639929	-	28818	50	50	OG0018073:
13455_50	GhirsutumA	GhirsutumD	Gohir.A05G004700	Gohir.D05G005600	OG0007187:	OG0007187:	A05	723464	727415	+	8909	D05	533881	537771	+	10013	40	40	OG0007187:
13288_50	GhirsutumA	GhirsutumD	Gohir.A01G007900	Gohir.D01G008000	OG0002411:	OG0002411:	A01	723732	726647	-	90	D01	590995	593968	-	83	54	54	OG0002411:
13473_50	GhirsutumA	GhirsutumD	Gohir.A06G008100	Gohir.D06G003800	OG0010123:	OG0010123:	A06	724410	730992	-	13431	D06	590819	597372	-	14551	48	48	OG0010123:
13626_50	GhirsutumA	GhirsutumD	Gohir.A10G008900	Gohir.D10G008600	OG0016531:	OG0016531:	A10	724668	729990	-	24096	D10	717035	722179	-	25795	57	57	OG0016531:
13455_50	GhirsutumA	GhirsutumD	Gohir.A05G004800	Gohir.D05G005700	OG0007188:	OG0007188:	A05	728176	730192	+	8910	D05	538520	540576	+	10014	41	41	OG0007188:
13288_50	GhirsutumA	GhirsutumD	Gohir.A01G007950	Gohir.D01G008050	OG0002412:	OG0002412:	A01	728690	730473	+	91	D01	599644	601302	+	84	55	55	OG0002412:
13664_50	GhirsutumA	GhirsutumD	Gohir.A11G007800	Gohir.D11G006900	OG0018074:	OG0018074:	A11	728690	730772	+	26813	D11	643969	646165	+	28819	51	51	OG0018074:
13288_50	GhirsutumA	GhirsutumD	Gohir.A01G008000	Gohir.D01G008100	OG0002413:	OG0002413:	A01	732352	737229	+	92	D01	603049	612508	+	85	56	56	OG0002413:
13455_50	GhirsutumA	GhirsutumD	Gohir.A05G004900	Gohir.D05G005800	OG0007189:	OG0007189:	A05	732821	738149	-	8911	D05	543661	548978	-	10015	42	42	OG0007189:
13702_50	GhirsutumA	GhirsutumD	Gohir.A12G006100	Gohir.D12G005600	OG0020267:	OG0020267:	A12	733890	737209	+	30511	D12	742347	743859	+	32866	39	39	OG0020267:
13702_50	GhirsutumA	GhirsutumD	Gohir.A12G006200	Gohir.D12G005700	OG0020268:	OG0020268:	A12	738096	742035	-	30512	D12	744106	751556	-	32867	40	40	OG0020268:
13288_50	GhirsutumA	GhirsutumD	Gohir.A01G008100	Gohir.D01G008200	OG0002414:	OG0002414:	A01	738453	741984	-	93	D01	609170	612774	-	86	57	57	OG0002414:
13473_50	GhirsutumA	GhirsutumD	Gohir.A06G008200	Gohir.D06G003900	OG0010124:	OG0010124:	A06	738461	741479	+	13432	D06	611078	614327	+	14552	49	49	OG0010124:
13745_25	GhirsutumA	GhirsutumD	Gohir.A13G006400	Gohir.D13G006600	OG0022145:	OG0022145:	A13	738473	743464	+	33569	D13	653490	658408	+	36021	24	24	OG0022145:
13556_50	GhirsutumA	GhirsutumD	Gohir.A08G004600	Gohir.D08G014900	OG0013095:	OG0013095:	A08	739388	745476	-	18441	D08	692586	697773	-	19936	53	53	OG0013095:
13473_50	GhirsutumA	GhirsutumD	Gohir.A06G008300	Gohir.D06G004000	OG0010125:	OG0010125:	A06	742701	748624	+	13433	D06	615540	621722	+	14553	50	50	OG0010125:
13626_50	GhirsutumA	GhirsutumD	Gohir.A10G009200	Gohir.D10G008900	OG0016532:	OG0016532:	A10	743846	746760	+	24099	D10	736336	739516	+	25798	58	58	OG0016532:
13745_25	GhirsutumA	GhirsutumD	Gohir.A13G006500	Gohir.D13G006700	OG0022146:	OG0022146:	A13	744917	746346	-	33570	D13	660002	661414	-	36022	25	25	OG0022146:
13556_50	GhirsutumA	GhirsutumD	Gohir.A08G004700	Gohir.D08G015000	OG0013096:	OG0013096:	A08	746708	751344	-	18442	D08	700186	704655	-	19937	54	54	OG0013096:
13626_50	GhirsutumA	GhirsutumD	Gohir.A10G009300	Gohir.D10G009000	OG0016533:	OG0016533:	A10	746722	749858	-	24100	D10	736532	742739	-	25799	59	59	OG0016533:
13455_50	GhirsutumA	GhirsutumD	Gohir.A05G005000	Gohir.D05G005900	OG0007190:	OG0007190:	A05	748392	750912	-	8913	D05	556999	560682	-	10016	43	43	OG0007190:
13603_25	GhirsutumA	GhirsutumD	Gohir.A09G002400	Gohir.D09G002200	OG0014852:	OG0014852:	A09	750120	750622	-	21253	D09	690793	691228	-	22921	14	14	OG0014852:
13532_0	GhirsutumA	GhirsutumD	Gohir.A07G006400	Gohir.D07G005600	OG0011534:	OG0011534:	A07	754545	758910	+	15781	D07	573644	578016	-	17125	36	32	OG0011534:
13745_25	GhirsutumA	GhirsutumD	Gohir.A13G006600	Gohir.D13G006800	OG0022147:	OG0022147:	A13	755542	757405	+	33571	D13	671034	672739	+	36023	26	26	OG0022147:
13626_50	GhirsutumA	GhirsutumD	Gohir.A10G009500	Gohir.D10G009200	OG0016534:	OG0016534:	A10	756749	762574	+	24102	D10	750553	756357	+	25801	60	60	OG0016534:
13702_50	GhirsutumA	GhirsutumD	Gohir.A12G006400	Gohir.D12G005800	OG0020269:	OG0020269:	A12	756964	760303	+	30515	D12	757258	760621	+	32869	41	41	OG0020269:
13664_50	GhirsutumA	GhirsutumD	Gohir.A11G008100	Gohir.D11G007200	OG0018075:	OG0018075:	A11	757342	764117	-	26817	D11	680560	682423	-	28825	52	52	OG0018075:
13603_25	GhirsutumA	GhirsutumD	Gohir.A09G002500	Gohir.D09G002300	OG0014853:	OG0014853:	A09	757811	760028	-	21254	D09	697958	699860	-	22922	15	15	OG0014853:
13455_50	GhirsutumA	GhirsutumD	Gohir.A05G005100	Gohir.D05G006000	OG0007191:	OG0007191:	A05	757997	762889	+	8914	D05	569775	574644	+	10017	44	44	OG0007191:
13745_25	GhirsutumA	GhirsutumD	Gohir.A13G006700	Gohir.D13G006900	OG0022148:	OG0022148:	A13	758274	760631	-	33572	D13	674254	676494	-	36024	27	27	OG0022148:
13556_50	GhirsutumA	GhirsutumD	Gohir.A08G004800	Gohir.D08G015066	OG0013097:	OG0013097:	A08	759007	760176	+	18444	D08	712152	713460	+	19938	55	55	OG0013097:
13702_50	GhirsutumA	GhirsutumD	Gohir.A12G006500	Gohir.D12G005900	OG0020270:	OG0020270:	A12	761188	765521	-	30516	D12	761514	765805	-	32870	42	42	OG0020270:
13745_25	GhirsutumA	GhirsutumD	Gohir.A13G006800	Gohir.D13G007000	OG0022149:	OG0022149:	A13	761344	764221	+	33573	D13	677169	679765	+	36025	28	28	OG0022149:
13455_50	GhirsutumA	GhirsutumD	Gohir.A05G005300	Gohir.D05G006100	OG0007192:	OG0007192:	A05	763805	765566	-	8916	D05	577339	579241	-	10018	45	45	OG0007192:
13626_50	GhirsutumA	GhirsutumD	Gohir.A10G009600	Gohir.D10G009300	OG0016535:	OG0016535:	A10	765517	766938	+	24103	D10	759218	760806	+	25802	61	61	OG0016535:
13288_50	GhirsutumA	GhirsutumD	Gohir.A01G008200	Gohir.D01G008300	OG0002415:	OG0002415:	A01	766701	767408	-	94	D01	622058	623205	-	87	58	58	OG0002415:
13556_50	GhirsutumA	GhirsutumD	Gohir.A08G004900	Gohir.D08G015200	OG0013098:	OG0013098:	A08	766915	774486	+	18445	D08	715053	722779	+	19940	56	56	OG0013098:
13603_25	GhirsutumA	GhirsutumD	Gohir.A09G002600	Gohir.D09G002400	OG0014854:	OG0014854:	A09	767347	767877	-	21255	D09	717186	717725	-	22923	16	16	OG0014854:
13702_50	GhirsutumA	GhirsutumD	Gohir.A12G006600	Gohir.D12G006000	OG0020271:	OG0020271:	A12	767421	769119	-	30517	D12	770871	772570	-	32871	43	43	OG0020271:
13702_50	GhirsutumA	GhirsutumD	Gohir.A12G006700	Gohir.D12G006100	OG0020272:	OG0020272:	A12	769202	771983	-	30518	D12	772658	775476	-	32872	44	44	OG0020272:
13455_50	GhirsutumA	GhirsutumD	Gohir.A05G005400	Gohir.D05G006200	OG0007193:	OG0007193:	A05	772834	773697	+	8917	D05	588410	589668	+	10019	46	46	OG0007193:
13626_50	GhirsutumA	GhirsutumD	Gohir.A10G009800	Gohir.D10G009500	OG0016536:	OG0016536:	A10	774087	777161	-	24105	D10	777382	779985	-	25805	62	62	OG0016536:
13455_50	GhirsutumA	GhirsutumD	Gohir.A05G005450	Gohir.D05G006233	OG0007194:	OG0007194:	A05	774878	777789	-	8918	D05	595610	598562	-	10020	47	47	OG0007194:
13702_50	GhirsutumA	GhirsutumD	Gohir.A12G006800	Gohir.D12G006200	OG0020273:	OG0020273:	A12	774904	779137	+	30519	D12	778108	782601	+	32873	45	45	OG0020273:
13532_0	GhirsutumA	GhirsutumD	Gohir.A07G006600	Gohir.D07G005400	OG0011535:	OG0011535:	A07	775409	775660	+	15784	D07	563662	564235	-	17123	37	31	OG0011535:
13556_50	GhirsutumA	GhirsutumD	Gohir.A08G005000	Gohir.D08G015300	OG0013099:	OG0013099:	A08	776817	784120	+	18446	D08	723747	729995	+	19941	57	57	OG0013099:
13455_50	GhirsutumA	GhirsutumD	Gohir.A05G005500	Gohir.D05G006266	OG0007195:	OG0007195:	A05	777994	779278	-	8919	D05	598810	605022	-	10021	48	48	OG0007195:
13664_50	GhirsutumA	GhirsutumD	Gohir.A11G008200	Gohir.D11G007400	OG0018076:	OG0018076:	A11	778089	779757	+	26818	D11	709432	711124	+	28827	53	53	OG0018076:
13532_0	GhirsutumA	GhirsutumD	Gohir.A07G006700	Gohir.D07G005200	OG0011536:	OG0011536:	A07	779044	783195	+	15785	D07	547730	551938	-	17122	38	30	OG0011536:
13702_50	GhirsutumA	GhirsutumD	Gohir.A12G006900	Gohir.D12G006300	OG0020274:	OG0020274:	A12	779423	783752	-	30520	D12	796787	800305	-	32874	46	46	OG0020274:
13626_75	GhirsutumA	GhirsutumD	Gohir.A10G009900	Gohir.D10G009600	OG0016537:	OG0016537:	A10	780479	783956	-	24106	D10	780441	783461	-	25806	63	63	OG0016537:
13455_50	GhirsutumA	GhirsutumD	Gohir.A05G005600	Gohir.D05G006300	OG0007196:	OG0007196:	A05	782159	783494	+	8920	D05	607880	609383	+	10022	49	49	OG0007196:
13664_50	GhirsutumA	GhirsutumD	Gohir.A11G008300	Gohir.D11G007500	OG0018077:	OG0018077:	A11	782225	788336	-	26819	D11	712956	719261	-	28828	54	54	OG0018077:
13532_0	GhirsutumA	GhirsutumD	Gohir.A07G006801	Gohir.D07G005100	OG0011537:	OG0011537:	A07	783398	783969	-	15786	D07	546736	547508	+	17121	39	29	OG0011537:
13603_25	GhirsutumA	GhirsutumD	Gohir.A09G002700	Gohir.D09G002500	OG0014855:	OG0014855:	A09	783899	790141	+	21256	D09	749445	755644	+	22925	17	17	OG0014855:
13532_0	GhirsutumA	GhirsutumD	Gohir.A07G006900	Gohir.D07G005000	OG0011538:	OG0011538:	A07	785718	786492	+	15787	D07	537332	537628	-	17120	40	28	OG0011538:
13556_50	GhirsutumA	GhirsutumD	Gohir.A08G005200	Gohir.D08G015600	OG0013100:	OG0013100:	A08	785851	789087	-	18447	D08	735217	738417	-	19943	58	58	OG0013100:
13407_150	GhirsutumA	GhirsutumD	Gohir.A03G001500	Gohir.D03G170800	OG0004863:	OG0004863:	A03	785891	787146	+	4637	D03	54364133	54365449	-	7537	42	1100	OG0004863:
13745_25	GhirsutumA	GhirsutumD	Gohir.A13G007400	Gohir.D13G007500	OG0022150:	OG0022150:	A13	787010	787777	-	33577	D13	721056	721761	-	36032	29	29	OG0022150:
13455_50	GhirsutumA	GhirsutumD	Gohir.A05G005700	Gohir.D05G006400	OG0007197:	OG0007197:	A05	787091	794963	+	8921	D05	619016	626730	+	10023	50	50	OG0007197:
13626_75	GhirsutumA	GhirsutumD	Gohir.A10G010000	Gohir.D10G009700	OG0002121:	OG0002121:	A10	787212	791809	+	24107	D10	786652	791353	+	25807	64	64	OG0002121:
13532_0	GhirsutumA	GhirsutumD	Gohir.A07G007000	Gohir.D07G004900	OG0011539:	OG0011539:	A07	787804	791558	+	15788	D07	531988	535725	-	17119	41	27	OG0011539:
13702_50	GhirsutumA	GhirsutumD	Gohir.A12G007000	Gohir.D12G006400	OG0002242:	OG0002242:	A12	788896	791526	-	30521	D12	805690	808343	-	32876	47	47	OG0002242:
13556_50	GhirsutumA	GhirsutumD	Gohir.A08G005300	Gohir.D08G015700	OG0013101:	OG0013101:	A08	790649	795846	-	18448	D08	739845	745197	-	19944	59	59	OG0013101:
13288_50	GhirsutumA	GhirsutumD	Gohir.A01G008800	Gohir.D01G008500	OG0002416:	OG0002416:	A01	791843	796984	+	100	D01	631192	636717	+	89	59	59	OG0002416:
13473_50	GhirsutumA	GhirsutumD	Gohir.A06G008500	Gohir.D06G004100	OG0010126:	OG0010126:	A06	792567	795571	+	13435	D06	633925	636886	+	14554	51	51	OG0010126:
13407_150	GhirsutumA	GhirsutumD	Gohir.A03G001600	Gohir.D03G170700	OG0004864:	OG0004864:	A03	792839	793897	-	4638	D03	54357936	54358544	+	7536	43	1099	OG0004864:
13626_75	GhirsutumA	GhirsutumD	Gohir.A10G010200	Gohir.D10G009900	OG0002123:	OG0002123:	A10	796061	798959	-	24109	D10	795739	798683	-	25809	65	65	OG0002123:
13556_50	GhirsutumA	GhirsutumD	Gohir.A08G005400	Gohir.D08G015800	OG0013102:	OG0013102:	A08	796456	801818	-	18449	D08	746216	751521	-	19945	60	60	OG0013102:
13455_50	GhirsutumA	GhirsutumD	Gohir.A05G005800	Gohir.D05G006500	OG0007198:	OG0007198:	A05	796470	804128	+	8922	D05	629323	635622	+	10024	51	51	OG0007198:
13664_50	GhirsutumA	GhirsutumD	Gohir.A11G008400	Gohir.D11G007600	OG0018078:	OG0018078:	A11	796773	797767	+	26820	D11	727675	728663	+	28829	55	55	OG0018078:
13407_150	GhirsutumA	GhirsutumD	Gohir.A03G001700	Gohir.D03G170600	OG0004865:	OG0004865:	A03	797055	802708	-	4639	D03	54348831	54354503	+	7535	44	1098	OG0004865:
13473_50	GhirsutumA	GhirsutumD	Gohir.A06G008600	Gohir.D06G004200	OG0010127:	OG0010127:	A06	797798	799073	+	13436	D06	641796	642964	+	14555	52	52	OG0010127:
13288_50	GhirsutumA	GhirsutumD	Gohir.A01G008900	Gohir.D01G008600	OG0002417:	OG0002417:	A01	798105	804963	-	101	D01	637331	644215	-	90	60	60	OG0002417:
13626_75	GhirsutumA	GhirsutumD	Gohir.A10G010300	Gohir.D10G010000	OG0016538:	OG0016538:	A10	800373	804804	-	24110	D10	799988	804406	-	25810	66	66	OG0016538:
13745_25	GhirsutumA	GhirsutumD	Gohir.A13G007500	Gohir.D13G007600	OG0022151:	OG0022151:	A13	803725	804567	+	33578	D13	742933	743650	+	36033	30	30	OG0022151:
13745_25	GhirsutumA	GhirsutumD	Gohir.A13G007600	Gohir.D13G007700	OG0022152:	OG0022152:	A13	806584	811450	+	33579	D13	745885	750738	+	36034	31	31	OG0022152:
13664_50	GhirsutumA	GhirsutumD	Gohir.A11G008500	Gohir.D11G007700	OG0018079:	OG0018079:	A11	806738	809230	+	26821	D11	737252	739608	+	28831	56	56	OG0018079:
13603_25	GhirsutumA	GhirsutumD	Gohir.A09G002800	Gohir.D09G002600	OG0014856:	OG0014856:	A09	809239	811215	-	21257	D09	762900	765248	-	22926	18	18	OG0014856:
13626_75	GhirsutumA	GhirsutumD	Gohir.A10G010400	Gohir.D10G010100	OG0016539:	OG0016539:	A10	809404	812973	-	24112	D10	825433	828643	-	25811	67	67	OG0016539:
13455_50	GhirsutumA	GhirsutumD	Gohir.A05G005900	Gohir.D05G006600	OG0007199:	OG0007199:	A05	809590	811302	+	8923	D05	640140	641821	+	10025	52	52	OG0007199:
13702_50	GhirsutumA	GhirsutumD	Gohir.A12G007100	Gohir.D12G006500	OG0020275:	OG0020275:	A12	810714	813267	+	30522	D12	819823	824903	+	32877	48	48	OG0020275:
13407_150	GhirsutumA	GhirsutumD	Gohir.A03G001800	Gohir.D03G170500	OG0001496:	OG0001496:	A03	810909	814154	-	4641	D03	54331896	54334959	+	7534	45	1097	OG0001496:
13556_50	GhirsutumA	GhirsutumD	Gohir.A08G005700	Gohir.D08G016000	OG0013103:	OG0013103:	A08	811365	811916	-	18452	D08	757349	758304	-	19947	61	61	OG0013103:
13664_50	GhirsutumA	GhirsutumD	Gohir.A11G008600	Gohir.D11G007900	OG0018080:	OG0018080:	A11	811747	816203	+	26822	D11	750932	755435	+	28835	57	57	OG0018080:
13288_50	GhirsutumA	GhirsutumD	Gohir.A01G009100	Gohir.D01G008732	OG0002418:	OG0002418:	A01	813281	815617	-	103	D01	654526	656854	-	92	61	61	OG0002418:
13556_50	GhirsutumA	GhirsutumD	Gohir.A08G005800	Gohir.D08G016100	OG0013104:	OG0013104:	A08	813580	816436	-	18453	D08	759773	762893	-	19948	62	62	OG0013104:
13702_50	GhirsutumA	GhirsutumD	Gohir.A12G007200	Gohir.D12G006600	OG0020276:	OG0020276:	A12	816343	824463	+	30523	D12	829239	836811	+	32878	49	49	OG0020276:
13664_50	GhirsutumA	GhirsutumD	Gohir.A11G008700	Gohir.D11G008000	OG0018081:	OG0018081:	A11	818529	819902	+	26823	D11	757787	759160	+	28836	58	58	OG0018081:
13407_150	GhirsutumA	GhirsutumD	Gohir.A03G001900	Gohir.D03G170400	OG0004866:	OG0004866:	A03	818639	821959	+	4642	D03	54314717	54318036	-	7533	46	1096	OG0004866:
13455_50	GhirsutumA	GhirsutumD	Gohir.A05G005950	Gohir.D05G006701	OG0007200:	OG0007200:	A05	820949	828501	+	8924	D05	646889	648121	+	10026	53	53	OG0007200:
13603_25	GhirsutumA	GhirsutumD	Gohir.A09G002900	Gohir.D09G002700	OG0014857:	OG0014857:	A09	822027	822952	+	21258	D09	774487	777008	+	22927	19	19	OG0014857:
13407_150	GhirsutumA	GhirsutumD	Gohir.A03G002000	Gohir.D03G170300	OG0004867:	OG0004867:	A03	823225	825885	-	4643	D03	54310143	54312990	+	7532	47	1095	OG0004867:
13664_50	GhirsutumA	GhirsutumD	Gohir.A11G008900	Gohir.D11G008200	OG0018082:	OG0018082:	A11	823518	830900	-	26825	D11	775057	781656	-	28838	59	59	OG0018082:
13626_75	GhirsutumA	GhirsutumD	Gohir.A10G010500	Gohir.D10G010200	OG0016540:	OG0016540:	A10	823872	829798	+	24113	D10	840000	846295	+	25812	68	68	OG0016540:
13532_0	GhirsutumA	GhirsutumD	Gohir.A07G007300	Gohir.D07G004500	OG0011540:	OG0011540:	A07	824092	827140	-	15791	D07	505381	508432	+	17116	42	26	OG0011540:
13745_25	GhirsutumA	GhirsutumD	Gohir.A13G007700	Gohir.D13G007900	OG0022153:	OG0022153:	A13	825128	827526	-	33580	D13	758838	761330	-	36036	32	32	OG0022153:
13745_25	GhirsutumA	GhirsutumD	Gohir.A13G007800	Gohir.D13G008000	OG0022154:	OG0022154:	A13	831769	834122	+	33581	D13	765378	767784	+	36037	33	33	OG0022154:
13664_50	GhirsutumA	GhirsutumD	Gohir.A11G009000	Gohir.D11G008300	OG0018083:	OG0018083:	A11	832866	835321	-	26826	D11	783424	792143	-	28839	60	60	OG0018083:
13626_75	GhirsutumA	GhirsutumD	Gohir.A10G010600	Gohir.D10G010300	OG0016541:	OG0016541:	A10	833015	835601	+	24114	D10	848485	850995	+	25813	69	69	OG0016541:
13407_150	GhirsutumA	GhirsutumD	Gohir.A03G002100	Gohir.D03G170200	OG0004868:	OG0004868:	A03	834876	837863	-	4644	D03	54299228	54302233	+	7531	48	1094	OG0004868:
13745_25	GhirsutumA	GhirsutumD	Gohir.A13G007900	Gohir.D13G008100	OG0022155:	OG0022155:	A13	835102	837055	-	33582	D13	774034	776634	-	36038	34	34	OG0022155:
13603_25	GhirsutumA	GhirsutumD	Gohir.A09G003000	Gohir.D09G002800	OG0014858:	OG0014858:	A09	835245	839362	+	21259	D09	785777	790032	+	22928	20	20	OG0014858:
13626_75	GhirsutumA	GhirsutumD	Gohir.A10G010700	Gohir.D10G010400	OG0016542:	OG0016542:	A10	838551	843085	+	24115	D10	853919	859201	+	25814	70	70	OG0016542:
13407_150	GhirsutumA	GhirsutumD	Gohir.A03G002200	Gohir.D03G170100	OG0004869:	OG0004869:	A03	839723	841521	+	4645	D03	54295762	54297424	-	7530	49	1093	OG0004869:
13603_25	GhirsutumA	GhirsutumD	Gohir.A09G003100	Gohir.D09G002900	OG0014859:	OG0014859:	A09	840606	849594	-	21260	D09	791229	800483	-	22929	21	21	OG0014859:
13626_75	GhirsutumA	GhirsutumD	Gohir.A10G010800	Gohir.D10G010500	OG0016543:	OG0016543:	A10	848008	857534	+	24117	D10	862810	867355	+	25816	71	71	OG0016543:
13603_25	GhirsutumA	GhirsutumD	Gohir.A09G003200	Gohir.D09G003000	OG0014860:	OG0014860:	A09	850568	856249	+	21261	D09	801145	806888	+	22930	22	22	OG0014860:
13455_50	GhirsutumA	GhirsutumD	Gohir.A05G006200	Gohir.D05G007000	OG0007201:	OG0007201:	A05	854153	856988	+	8927	D05	665581	668441	+	10030	54	54	OG0007201:
13455_50	GhirsutumA	GhirsutumD	Gohir.A05G006250	Gohir.D05G007100	OG0007202:	OG0007202:	A05	858303	865947	+	8928	D05	677170	680219	+	10032	55	55	OG0007202:
13473_50	GhirsutumA	GhirsutumD	Gohir.A06G009000	Gohir.D06G004500	OG0010128:	OG0010128:	A06	860426	863382	+	13442	D06	697226	700099	+	14558	53	53	OG0010128:
13407_150	GhirsutumA	GhirsutumD	Gohir.A03G002400	Gohir.D03G169900	OG0004870:	OG0004870:	A03	861623	865627	+	4648	D03	54270473	54274293	-	7528	50	1092	OG0004870:
13664_50	GhirsutumA	GhirsutumD	Gohir.A11G009100	Gohir.D11G008400	OG0018084:	OG0018084:	A11	863167	865577	+	26828	D11	793528	795920	+	28840	61	61	OG0018084:
13473_50	GhirsutumA	GhirsutumD	Gohir.A06G009100	Gohir.D06G004600	OG0010129:	OG0010129:	A06	864545	866733	+	13443	D06	701439	703357	+	14559	54	54	OG0010129:
13455_50	GhirsutumA	GhirsutumD	Gohir.A05G006300	Gohir.D05G007200	OG0007203:	OG0007203:	A05	866906	871240	-	8929	D05	680918	685318	-	10033	56	56	OG0007203:
13473_50	GhirsutumA	GhirsutumD	Gohir.A06G009200	Gohir.D06G004700	OG0010130:	OG0010130:	A06	867219	868998	+	13444	D06	704713	706770	+	14560	55	55	OG0010130:
13664_50	GhirsutumA	GhirsutumD	Gohir.A11G009200	Gohir.D11G008500	OG0018085:	OG0018085:	A11	867757	868425	-	26829	D11	796889	797909	-	28841	62	62	OG0018085:
13626_75	GhirsutumA	GhirsutumD	Gohir.A10G011000	Gohir.D10G010600	OG0016544:	OG0016544:	A10	868466	871894	+	24118	D10	872640	875961	+	25817	72	72	OG0016544:
13288_50	GhirsutumA	GhirsutumD	Gohir.A01G009380	Gohir.D01G008930	OG0002420:	OG0002420:	A01	871473	875245	-	106	D01	701067	704883	-	95	62	62	OG0002420:
13407_150	GhirsutumA	GhirsutumD	Gohir.A03G002500	Gohir.D03G169800	OG0004871:	OG0004871:	A03	872129	877336	-	4650	D03	54257088	54262517	+	7527	51	1091	OG0004871:
13626_75	GhirsutumA	GhirsutumD	Gohir.A10G011100	Gohir.D10G010700	OG0016545:	OG0016545:	A10	872637	877160	-	24119	D10	876732	881099	-	25818	73	73	OG0016545:
13473_50	GhirsutumA	GhirsutumD	Gohir.A06G009300	Gohir.D06G004800	OG0010131:	OG0010131:	A06	875957	878568	+	13445	D06	712952	715507	+	14561	56	56	OG0010131:
13288_75	GhirsutumA	GhirsutumD	Gohir.A01G009420	Gohir.D01G009000	OG0002421:	OG0002421:	A01	876133	880047	+	107	D01	705715	709486	+	96	63	63	OG0002421:
13702_50	GhirsutumA	GhirsutumD	Gohir.A12G007600	Gohir.D12G007000	OG0020277:	OG0020277:	A12	876671	879403	-	30527	D12	867644	870227	-	32882	50	50	OG0020277:
13473_50	GhirsutumA	GhirsutumD	Gohir.A06G009400	Gohir.D06G004900	OG0010132:	OG0010132:	A06	878814	880502	-	13446	D06	715753	717432	-	14562	57	57	OG0010132:
13603_25	GhirsutumA	GhirsutumD	Gohir.A09G003300	Gohir.D09G003100	OG0014861:	OG0014861:	A09	881129	904702	+	21263	D09	845960	859746	+	22931	23	23	OG0014861:
13473_50	GhirsutumA	GhirsutumD	Gohir.A06G009500	Gohir.D06G005000	OG0010133:	OG0010133:	A06	881560	885326	+	13447	D06	718820	720950	+	14563	58	58	OG0010133:
13664_75	GhirsutumA	GhirsutumD	Gohir.A11G009300	Gohir.D11G008600	OG0018086:	OG0018086:	A11	883003	883683	-	26830	D11	808295	809428	-	28842	63	63	OG0018086:
13473_50	GhirsutumA	GhirsutumD	Gohir.A06G009600	Gohir.D06G005550	OG0010134:	OG0010134:	A06	883568	887404	-	13448	D06	720291	724143	-	14564	59	59	OG0010134:
13288_75	GhirsutumA	GhirsutumD	Gohir.A01G009500	Gohir.D01G009100	OG0002422:	OG0002422:	A01	883737	899147	-	109	D01	712734	733161	-	98	64	64	OG0002422:
13338_25	GhirsutumA	GhirsutumD	Gohir.A02G009700	Gohir.D02G009900	OG0003760:	OG0003760:	A02	887188	890570	-	2669	D02	947766	950739	-	2848	34	34	OG0003760:
13745_25	GhirsutumA	GhirsutumD	Gohir.A13G008100	Gohir.D13G008700	OG0022156:	OG0022156:	A13	889809	893557	-	33584	D13	831961	835505	-	36046	35	35	OG0022156:
13702_50	GhirsutumA	GhirsutumD	Gohir.A12G007700	Gohir.D12G007100	OG0020278:	OG0020278:	A12	889895	890963	+	30528	D12	879095	880119	+	32883	51	51	OG0020278:
13473_50	GhirsutumA	GhirsutumD	Gohir.A06G009701	Gohir.D06G006101	OG0010135:	OG0010135:	A06	890142	891944	+	13449	D06	726953	728938	+	14565	60	60	OG0010135:
13702_50	GhirsutumA	GhirsutumD	Gohir.A12G007800	Gohir.D12G007200	OG0020279:	OG0020279:	A12	891004	894014	-	30529	D12	880274	883098	-	32884	52	52	OG0020279:
13626_75	GhirsutumA	GhirsutumD	Gohir.A10G011200	Gohir.D10G010800	OG0016546:	OG0016546:	A10	891514	896946	+	24120	D10	893131	898336	+	25819	74	74	OG0016546:
13664_75	GhirsutumA	GhirsutumD	Gohir.A11G009400	Gohir.D11G008700	OG0018087:	OG0018087:	A11	894607	896208	+	26831	D11	819415	821209	+	28843	64	64	OG0018087:
13407_150	GhirsutumA	GhirsutumD	Gohir.A03G002600	Gohir.D03G169701	OG0001775:	OG0001775:	A03	895153	899319	-	4651	D03	54247445	54250243	+	7526	52	1090	OG0001775:
13473_50	GhirsutumA	GhirsutumD	Gohir.A06G009800	Gohir.D06G006651	OG0010136:	OG0010136:	A06	896573	902606	+	13450	D06	733833	739970	+	14566	61	61	OG0010136:
13455_50	GhirsutumA	GhirsutumD	Gohir.A05G006400	Gohir.D05G007300	OG0007204:	OG0007204:	A05	898483	903355	+	8930	D05	714254	719190	+	10034	57	57	OG0007204:
13407_150	GhirsutumA	GhirsutumD	Gohir.A03G002700	Gohir.D03G169600	OG0004872:	OG0004872:	A03	900402	903351	+	4652	D03	54242531	54245520	-	7525	53	1089	OG0004872:
13626_75	GhirsutumA	GhirsutumD	Gohir.A10G011400	Gohir.D10G010900	OG0016547:	OG0016547:	A10	901005	907462	+	24122	D10	902257	909039	+	25820	75	75	OG0016547:
13745_25	GhirsutumA	GhirsutumD	Gohir.A13G008250	Gohir.D13G008900	OG0022157:	OG0022157:	A13	901685	904110	+	33586	D13	843881	846313	+	36048	36	36	OG0022157:
13745_25	GhirsutumA	GhirsutumD	Gohir.A13G008300	Gohir.D13G009000	OG0022158:	OG0022158:	A13	903599	904948	-	33587	D13	846170	847167	-	36049	37	37	OG0022158:
13407_150	GhirsutumA	GhirsutumD	Gohir.A03G002800	Gohir.D03G169500	OG0004873:	OG0004873:	A03	904108	905357	-	4653	D03	54240653	54241811	+	7524	54	1088	OG0004873:
13543_0	GhirsutumA	GhirsutumD	Gohir.A07G007800	Gohir.D07G008300	OG0011542:	OG0011542:	A07	904600	906151	+	15797	D07	879120	880683	+	17154	43	43	OG0011542:
13288_75	GhirsutumA	GhirsutumD	Gohir.A01G009600	Gohir.D01G009200	OG0002423:	OG0002423:	A01	905943	912679	-	112	D01	735287	742190	-	99	65	65	OG0002423:
13664_75	GhirsutumA	GhirsutumD	Gohir.A11G009500	Gohir.D11G008800	OG0018088:	OG0018088:	A11	906105	908771	-	26832	D11	830793	833416	-	28844	65	65	OG0018088:
13745_50	GhirsutumA	GhirsutumD	Gohir.A13G008400	Gohir.D13G009100	OG0022159:	OG0022159:	A13	906349	908821	-	33588	D13	848541	851012	-	36050	38	38	OG0022159:
13338_25	GhirsutumA	GhirsutumD	Gohir.A02G009800	Gohir.D02G010000	OG0003761:	OG0003761:	A02	907382	916468	+	2671	D02	967403	976414	+	2850	35	35	OG0003761:
13626_75	GhirsutumA	GhirsutumD	Gohir.A10G011500	Gohir.D10G011000	OG0016548:	OG0016548:	A10	911535	916780	+	24123	D10	913079	918427	+	25821	76	76	OG0016548:
13455_50	GhirsutumA	GhirsutumD	Gohir.A05G006500	Gohir.D05G007400	OG0007205:	OG0007205:	A05	911839	915514	+	8931	D05	727570	731212	+	10035	58	58	OG0007205:
13745_50	GhirsutumA	GhirsutumD	Gohir.A13G008600	Gohir.D13G009300	OG0022160:	OG0022160:	A13	913275	917110	+	33590	D13	854733	858718	+	36052	39	39	OG0022160:
13473_50	GhirsutumA	GhirsutumD	Gohir.A06G009900	Gohir.D06G007200	OG0010137:	OG0010137:	A06	914292	914558	-	13451	D06	773762	774028	-	14567	62	62	OG0010137:
13455_50	GhirsutumA	GhirsutumD	Gohir.A05G006600	Gohir.D05G007500	OG0007206:	OG0007206:	A05	915645	918152	-	8932	D05	731486	733977	-	10036	59	59	OG0007206:
13556_75	GhirsutumA	GhirsutumD	Gohir.A08G007000	Gohir.D08G017100	OG0013105:	OG0013105:	A08	916449	917290	+	18464	D08	905463	906685	+	19960	63	63	OG0013105:
13338_25	GhirsutumA	GhirsutumD	Gohir.A02G009900	Gohir.D02G010100	OG0003762:	OG0003762:	A02	916849	919481	-	2672	D02	976716	979692	-	2851	36	36	OG0003762:
13664_75	GhirsutumA	GhirsutumD	Gohir.A11G009600	Gohir.D11G008900	OG0018089:	OG0018089:	A11	916966	922565	+	26833	D11	872036	877546	+	28845	66	66	OG0018089:
13556_75	GhirsutumA	GhirsutumD	Gohir.A08G007100	Gohir.D08G017200	OG0013106:	OG0013106:	A08	918120	930403	-	18465	D08	907294	916753	-	19961	64	64	OG0013106:
13626_75	GhirsutumA	GhirsutumD	Gohir.A10G011600	Gohir.D10G011100	OG0016549:	OG0016549:	A10	918939	923754	+	24124	D10	920900	926400	+	25822	77	77	OG0016549:
13745_50	GhirsutumA	GhirsutumD	Gohir.A13G008700	Gohir.D13G009400	OG0022161:	OG0022161:	A13	919139	922875	+	33591	D13	859724	863295	+	36053	40	40	OG0022161:
13434_125	GhirsutumA	GhirsutumD	Gohir.A04G007400	Gohir.D05G380000	OG0006366:	OG0006366:	A04	920187	920702	+	7066	D05	65284134	65284884	-	14387	25	2598	OG0006366:
13455_50	GhirsutumA	GhirsutumD	Gohir.A05G006700	Gohir.D05G007600	OG0007207:	OG0007207:	A05	921974	924057	-	8933	D05	738480	739983	-	10037	60	60	OG0007207:
13407_150	GhirsutumA	GhirsutumD	Gohir.A03G003000	Gohir.D03G169400	OG0004874:	OG0004874:	A03	922682	932771	+	4655	D03	54213129	54223211	-	7521	55	1087	OG0004874:
13664_75	GhirsutumA	GhirsutumD	Gohir.A11G009700	Gohir.D11G009000	OG0018090:	OG0018090:	A11	923473	925302	-	26834	D11	878454	880386	-	28846	67	67	OG0018090:
13455_50	GhirsutumA	GhirsutumD	Gohir.A05G006800	Gohir.D05G007700	OG0007208:	OG0007208:	A05	927495	929955	+	8934	D05	743139	745844	+	10038	61	61	OG0007208:
13473_75	GhirsutumA	GhirsutumD	Gohir.A06G010000	Gohir.D06G007400	OG0010138:	OG0010138:	A06	928866	934433	+	13452	D06	795858	801544	+	14569	63	63	OG0010138:
13338_25	GhirsutumA	GhirsutumD	Gohir.A02G009975	Gohir.D02G010200	OG0003763:	OG0003763:	A02	929101	934647	+	2673	D02	989543	995101	+	2852	37	37	OG0003763:
13626_75	GhirsutumA	GhirsutumD	Gohir.A10G011900	Gohir.D10G011300	OG0016550:	OG0016550:	A10	931082	932402	-	24126	D10	932817	934258	-	25824	78	78	OG0016550:
13745_50	GhirsutumA	GhirsutumD	Gohir.A13G008800	Gohir.D13G009500	OG0022162:	OG0022162:	A13	932023	937897	+	33592	D13	866557	872326	+	36054	41	41	OG0022162:
13455_50	GhirsutumA	GhirsutumD	Gohir.A05G006900	Gohir.D05G007800	OG0007209:	OG0007209:	A05	933406	935220	+	8935	D05	748613	750436	+	10039	62	62	OG0007209:
13338_50	GhirsutumA	GhirsutumD	Gohir.A02G010050	Gohir.D02G010300	OG0003764:	OG0003764:	A02	934797	939523	-	2674	D02	999739	1003798	-	2853	38	38	OG0003764:
13473_75	GhirsutumA	GhirsutumD	Gohir.A06G010100	Gohir.D06G007500	OG0010139:	OG0010139:	A06	935093	941364	-	13453	D06	802126	808430	-	14570	64	64	OG0010139:
13455_75	GhirsutumA	GhirsutumD	Gohir.A05G007000	Gohir.D05G007900	OG0007210:	OG0007210:	A05	936018	938092	-	8936	D05	751023	753196	-	10040	63	63	OG0007210:
13288_75	GhirsutumA	GhirsutumD	Gohir.A01G010100	Gohir.D01G009700	OG0002424:	OG0002424:	A01	937618	941563	+	117	D01	769655	772058	+	104	66	66	OG0002424:
13556_75	GhirsutumA	GhirsutumD	Gohir.A08G007200	Gohir.D08G017300	OG0013107:	OG0013107:	A08	937776	944115	+	18466	D08	927590	933877	+	19962	65	65	OG0013107:
13745_50	GhirsutumA	GhirsutumD	Gohir.A13G008900	Gohir.D13G009600	OG0022163:	OG0022163:	A13	937929	946002	-	33593	D13	872596	880522	-	36055	42	42	OG0022163:
13626_75	GhirsutumA	GhirsutumD	Gohir.A10G012000	Gohir.D10G011400	OG0016551:	OG0016551:	A10	938017	940912	-	24127	D10	939056	942569	-	25825	79	79	OG0016551:
13543_0	GhirsutumA	GhirsutumD	Gohir.A07G007901	Gohir.D07G008333	OG0011543:	OG0011543:	A07	938983	944501	+	15798	D07	916936	923270	+	17155	44	44	OG0011543:
13603_25	GhirsutumA	GhirsutumD	Gohir.A09G003400	Gohir.D09G003120	OG0014862:	OG0014862:	A09	939098	941421	-	21264	D09	873827	875742	-	22932	24	24	OG0014862:
13702_50	GhirsutumA	GhirsutumD	Gohir.A12G008300	Gohir.D12G008000	OG0020280:	OG0020280:	A12	941725	942613	-	30534	D12	950524	951361	-	32892	53	53	OG0020280:
13288_75	GhirsutumA	GhirsutumD	Gohir.A01G010200	Gohir.D01G009800	OG0002425:	OG0002425:	A01	942351	947835	+	118	D01	773852	779319	+	105	67	67	OG0002425:
13338_50	GhirsutumA	GhirsutumD	Gohir.A02G010125	Gohir.D02G010400	OG0001486:	OG0001486:	A02	942507	946596	+	2675	D02	1004318	1014163	+	2854	39	39	OG0001486:
13455_75	GhirsutumA	GhirsutumD	Gohir.A05G007100	Gohir.D05G008000	OG0007211:	OG0007211:	A05	942634	945154	-	8937	D05	757063	759596	-	10041	64	64	OG0007211:
13455_75	GhirsutumA	GhirsutumD	Gohir.A05G007200	Gohir.D05G008100	OG0007212:	OG0007212:	A05	946120	951063	-	8938	D05	760553	767158	-	10042	65	65	OG0007212:
13556_75	GhirsutumA	GhirsutumD	Gohir.A08G007300	Gohir.D08G017400	OG0013108:	OG0013108:	A08	946224	950661	+	18467	D08	935911	940423	+	19963	66	66	OG0013108:
13745_50	GhirsutumA	GhirsutumD	Gohir.A13G009000	Gohir.D13G009700	OG0022164:	OG0022164:	A13	946570	956390	-	33594	D13	880960	891274	-	36056	43	43	OG0022164:
13338_50	GhirsutumA	GhirsutumD	Gohir.A02G010200	Gohir.D02G010500	OG0003765:	OG0003765:	A02	947710	949138	-	2676	D02	1015469	1016893	-	2855	40	40	OG0003765:
13603_25	GhirsutumA	GhirsutumD	Gohir.A09G003420	Gohir.D09G003160	OG0014863:	OG0014863:	A09	947875	957382	-	21265	D09	900687	905564	-	22934	25	25	OG0014863:
13702_50	GhirsutumA	GhirsutumD	Gohir.A12G008400	Gohir.D12G008100	OG0020281:	OG0020281:	A12	948607	954222	-	30535	D12	956983	962255	-	32893	54	54	OG0020281:
13288_75	GhirsutumA	GhirsutumD	Gohir.A01G010300	Gohir.D01G009900	OG0002426:	OG0002426:	A01	948959	950563	+	119	D01	780503	784180	+	106	68	68	OG0002426:
13556_75	GhirsutumA	GhirsutumD	Gohir.A08G007400	Gohir.D08G017500	OG0013109:	OG0013109:	A08	950805	953977	-	18468	D08	940521	943697	-	19964	67	67	OG0013109:
13338_50	GhirsutumA	GhirsutumD	Gohir.A02G010300	Gohir.D02G010600	OG0003766:	OG0003766:	A02	951192	955444	-	2677	D02	1018440	1022634	-	2856	41	41	OG0003766:
13288_75	GhirsutumA	GhirsutumD	Gohir.A01G010400	Gohir.D01G010001	OG0002427:	OG0002427:	A01	953458	955493	+	120	D01	785576	786517	+	107	69	69	OG0002427:
13455_75	GhirsutumA	GhirsutumD	Gohir.A05G007266	Gohir.D05G008150	OG0007213:	OG0007213:	A05	953877	954850	+	8940	D05	767447	767980	+	10043	66	66	OG0007213:
13455_75	GhirsutumA	GhirsutumD	Gohir.A05G007300	Gohir.D05G008200	OG0007214:	OG0007214:	A05	954851	958443	-	8941	D05	767951	771564	-	10044	67	67	OG0007214:
13288_75	GhirsutumA	GhirsutumD	Gohir.A01G010500	Gohir.D01G010100	OG0002428:	OG0002428:	A01	955997	957857	-	121	D01	787560	789403	-	108	70	70	OG0002428:
13556_75	GhirsutumA	GhirsutumD	Gohir.A08G007500	Gohir.D08G017600	OG0013110:	OG0013110:	A08	956262	959234	+	18469	D08	946245	951978	+	19965	68	68	OG0013110:
13626_75	GhirsutumA	GhirsutumD	Gohir.A10G012100	Gohir.D10G011500	OG0016552:	OG0016552:	A10	956407	960956	+	24128	D10	958770	963899	+	25826	80	80	OG0016552:
13288_75	GhirsutumA	GhirsutumD	Gohir.A01G010600	Gohir.D01G010200	OG0002429:	OG0002429:	A01	960136	962434	+	122	D01	791545	793737	+	109	71	71	OG0002429:
13745_50	GhirsutumA	GhirsutumD	Gohir.A13G009100	Gohir.D13G009800	OG0022165:	OG0022165:	A13	960496	966714	-	33595	D13	894929	901519	-	36057	44	44	OG0022165:
13338_50	GhirsutumA	GhirsutumD	Gohir.A02G010500	Gohir.D02G011000	OG0003767:	OG0003767:	A02	961876	964517	+	2679	D02	1053609	1057846	+	2860	42	42	OG0003767:
13288_75	GhirsutumA	GhirsutumD	Gohir.A01G010700	Gohir.D01G010300	OG0002430:	OG0002430:	A01	962676	966038	-	123	D01	794016	797379	-	110	72	72	OG0002430:
13556_75	GhirsutumA	GhirsutumD	Gohir.A08G007600	Gohir.D08G017700	OG0013111:	OG0013111:	A08	963212	964877	+	18470	D08	954843	956690	+	19966	69	69	OG0013111:
13626_75	GhirsutumA	GhirsutumD	Gohir.A10G012200	Gohir.D10G011600	OG0016553:	OG0016553:	A10	963872	967058	+	24129	D10	966177	969685	+	25827	81	81	OG0016553:
13407_150	GhirsutumA	GhirsutumD	Gohir.A03G003100	Gohir.D03G169300	OG0004875:	OG0004875:	A03	963921	965858	+	4657	D03	54185756	54186946	-	7520	56	1086	OG0004875:
13338_50	GhirsutumA	GhirsutumD	Gohir.A02G010600	Gohir.D02G011100	OG0003768:	OG0003768:	A02	966111	971360	-	2681	D02	1057872	1063169	-	2861	43	43	OG0003768:
13626_75	GhirsutumA	GhirsutumD	Gohir.A10G012300	Gohir.D10G011700	OG0016554:	OG0016554:	A10	967372	969931	-	24130	D10	970116	972366	-	25828	82	82	OG0016554:
13288_75	GhirsutumA	GhirsutumD	Gohir.A01G010800	Gohir.D01G010400	OG0002431:	OG0002431:	A01	967965	970266	-	124	D01	798951	801610	-	111	73	73	OG0002431:
13745_50	GhirsutumA	GhirsutumD	Gohir.A13G009200	Gohir.D13G009900	OG0022166:	OG0022166:	A13	968690	971693	+	33596	D13	902071	905161	+	36058	45	45	OG0022166:
13556_75	GhirsutumA	GhirsutumD	Gohir.A08G007700	Gohir.D08G017800	OG0013112:	OG0013112:	A08	970369	975710	+	18471	D08	961934	967732	+	19967	70	70	OG0013112:
13473_75	GhirsutumA	GhirsutumD	Gohir.A06G010500	Gohir.D06G007900	OG0010140:	OG0010140:	A06	972335	982628	+	13457	D06	846466	851509	+	14574	65	65	OG0010140:
13745_50	GhirsutumA	GhirsutumD	Gohir.A13G009300	Gohir.D13G010000	OG0022167:	OG0022167:	A13	972362	975851	+	33597	D13	906031	909884	+	36059	46	46	OG0022167:
13543_0	GhirsutumA	GhirsutumD	Gohir.A07G008001	Gohir.D07G008366	OG0011544:	OG0011544:	A07	973097	975664	+	15799	D07	935352	935979	+	17156	45	45	OG0011544:
13455_75	GhirsutumA	GhirsutumD	Gohir.A05G007600	Gohir.D05G008500	OG0007215:	OG0007215:	A05	975244	976827	+	8944	D05	788531	790203	+	10047	68	68	OG0007215:
13556_75	GhirsutumA	GhirsutumD	Gohir.A08G007800	Gohir.D08G017900	OG0013113:	OG0013113:	A08	978015	978630	+	18472	D08	969903	972069	+	19968	71	71	OG0013113:
13543_0	GhirsutumA	GhirsutumD	Gohir.A07G008100	Gohir.D07G008500	OG0011545:	OG0011545:	A07	980982	981771	-	15800	D07	946601	947107	-	17160	46	46	OG0011545:
13556_75	GhirsutumA	GhirsutumD	Gohir.A08G007900	Gohir.D08G017950	OG0013114:	OG0013114:	A08	981714	988208	+	18473	D08	973672	979839	+	19969	72	72	OG0013114:
13473_75	GhirsutumA	GhirsutumD	Gohir.A06G010600	Gohir.D06G008000	OG0010141:	OG0010141:	A06	985753	988618	-	13458	D06	854692	861017	-	14575	66	66	OG0010141:
13299_0	GhirsutumA	GhirsutumD	Gohir.A01G011000	Gohir.D01G011600	OG0002432:	OG0002432:	A01	986530	987524	+	126	D01	871996	872968	-	124	74	78	OG0002432:
13626_75	GhirsutumA	GhirsutumD	Gohir.A10G012500	Gohir.D10G012000	OG0016556:	OG0016556:	A10	986613	989257	-	24133	D10	991162	993251	-	25831	83	83	OG0016556:
13702_50	GhirsutumA	GhirsutumD	Gohir.A12G008500	Gohir.D12G008200	OG0020282:	OG0020282:	A12	986651	988327	+	30536	D12	974753	976490	+	32894	55	55	OG0020282:
13556_75	GhirsutumA	GhirsutumD	Gohir.A08G008000	Gohir.D08G018000	OG0013115:	OG0013115:	A08	986905	992139	-	18474	D08	978520	983482	-	19970	73	73	OG0013115:
13556_75	GhirsutumA	GhirsutumD	Gohir.A08G008100	Gohir.D08G018100	OG0013116:	OG0013116:	A08	993375	1002495	-	18475	D08	984586	993724	-	19971	74	74	OG0013116:
13473_75	GhirsutumA	GhirsutumD	Gohir.A06G010700	Gohir.D06G008100	OG0010142:	OG0010142:	A06	994112	999584	-	13459	D06	862594	867281	-	14576	67	67	OG0010142:
13299_0	GhirsutumA	GhirsutumD	Gohir.A01G011200	Gohir.D01G011400	OG0002433:	OG0002433:	A01	997317	999080	+	128	D01	863340	865114	-	122	75	77	OG0002433:
13543_0	GhirsutumA	GhirsutumD	Gohir.A07G008200	Gohir.D07G008600	OG0011546:	OG0011546:	A07	1000664	1001743	+	15801	D07	961609	962591	+	17161	47	47	OG0011546:
13473_75	GhirsutumA	GhirsutumD	Gohir.A06G010800	Gohir.D06G008200	OG0010143:	OG0010143:	A06	1002229	1005021	+	13460	D06	869895	872693	+	14577	68	68	OG0010143:
13702_50	GhirsutumA	GhirsutumD	Gohir.A12G008600	Gohir.D12G008301	OG0020283:	OG0020283:	A12	1004594	1021262	+	30537	D12	1023245	1037142	+	32895	56	56	OG0020283:
13745_50	GhirsutumA	GhirsutumD	Gohir.A13G009400	Gohir.D13G010100	OG0022168:	OG0022168:	A13	1004742	1007785	-	33598	D13	921247	924448	-	36060	47	47	OG0022168:
13473_75	GhirsutumA	GhirsutumD	Gohir.A06G010900	Gohir.D06G008300	OG0010144:	OG0010144:	A06	1006081	1010184	+	13461	D06	874510	877991	+	14579	69	69	OG0010144:
13626_75	GhirsutumA	GhirsutumD	Gohir.A10G012600	Gohir.D10G012100	OG0016557:	OG0016557:	A10	1008449	1012649	-	24134	D10	1015066	1019352	-	25832	84	84	OG0016557:
13543_0	GhirsutumA	GhirsutumD	Gohir.A07G008300	Gohir.D07G008700	OG0011547:	OG0011547:	A07	1009401	1019462	+	15802	D07	986912	998946	+	17162	48	48	OG0011547:
13473_75	GhirsutumA	GhirsutumD	Gohir.A06G011000	Gohir.D06G008400	OG0010145:	OG0010145:	A06	1013738	1016156	+	13462	D06	882437	884694	+	14580	70	70	OG0010145:
13626_75	GhirsutumA	GhirsutumD	Gohir.A10G012620	Gohir.D10G012200	OG0016558:	OG0016558:	A10	1016323	1017346	-	24135	D10	1022570	1023740	-	25833	85	85	OG0016558:
13603_25	GhirsutumA	GhirsutumD	Gohir.A09G003700	Gohir.D09G003300	OG0014864:	OG0014864:	A09	1018896	1025493	+	21271	D09	932735	939230	+	22937	26	26	OG0014864:
13626_75	GhirsutumA	GhirsutumD	Gohir.A10G012640	Gohir.D10G012300	OG0016559:	OG0016559:	A10	1019779	1026350	-	24136	D10	1026209	1032590	-	25834	86	86	OG0016559:
13745_50	GhirsutumA	GhirsutumD	Gohir.A13G009500	Gohir.D13G010200	OG0022169:	OG0022169:	A13	1020138	1029132	+	33599	D13	936197	945328	+	36061	48	48	OG0022169:
13455_75	GhirsutumA	GhirsutumD	Gohir.A05G007800	Gohir.D05G008650	OG0007216:	OG0007216:	A05	1020547	1023421	-	8946	D05	797866	800672	-	10049	69	69	OG0007216:
13299_0	GhirsutumA	GhirsutumD	Gohir.A01G015100	Gohir.D01G010900	OG0002434:	OG0002434:	A01	1022061	1024464	+	133	D01	831478	833808	-	116	76	76	OG0002434:
13702_50	GhirsutumA	GhirsutumD	Gohir.A12G008700	Gohir.D12G008400	OG0002243:	OG0002243:	A12	1022266	1029679	-	30538	D12	1038668	1044831	-	32896	57	57	OG0002243:
13543_0	GhirsutumA	GhirsutumD	Gohir.A07G008400	Gohir.D07G008800	OG0011548:	OG0011548:	A07	1023064	1027519	+	15803	D07	1001584	1005781	+	17163	49	49	OG0011548:
13455_75	GhirsutumA	GhirsutumD	Gohir.A05G007900	Gohir.D05G008700	OG0007217:	OG0007217:	A05	1025920	1028969	+	8947	D05	803049	806186	+	10050	70	70	OG0007217:
13664_75	GhirsutumA	GhirsutumD	Gohir.A11G010300	Gohir.D11G009600	OG0018091:	OG0018091:	A11	1026100	1027645	+	26840	D11	925860	927427	+	28851	68	68	OG0018091:
13556_75	GhirsutumA	GhirsutumD	Gohir.A08G008200	Gohir.D08G018200	OG0013117:	OG0013117:	A08	1026202	1028285	+	18476	D08	1015023	1017073	+	19972	75	75	OG0013117:
13299_0	GhirsutumA	GhirsutumD	Gohir.A01G015000	Gohir.D01G010700	OG0002435:	OG0002435:	A01	1026726	1030898	-	134	D01	820540	824410	+	114	77	75	OG0002435:
13455_75	GhirsutumA	GhirsutumD	Gohir.A05G008000	Gohir.D05G008800	OG0007218:	OG0007218:	A05	1029059	1029731	-	8948	D05	806530	806892	-	10051	71	71	OG0007218:
13626_75	GhirsutumA	GhirsutumD	Gohir.A10G012660	Gohir.D10G012400	OG0016560:	OG0016560:	A10	1029665	1036381	-	24137	D10	1035868	1041968	-	25836	87	87	OG0016560:
13664_75	GhirsutumA	GhirsutumD	Gohir.A11G010500	Gohir.D11G009700	OG0018092:	OG0018092:	A11	1030184	1045086	-	26841	D11	930551	944990	-	28852	69	69	OG0018092:
13455_75	GhirsutumA	GhirsutumD	Gohir.A05G008100	Gohir.D05G008900	OG0007219:	OG0007219:	A05	1030757	1037776	-	8949	D05	807691	814878	-	10052	72	72	OG0007219:
13473_75	GhirsutumA	GhirsutumD	Gohir.A06G011400	Gohir.D06G008800	OG0010146:	OG0010146:	A06	1035135	1042885	+	13466	D06	932756	941856	+	14585	71	71	OG0010146:
13299_0	GhirsutumA	GhirsutumD	Gohir.A01G014900	Gohir.D01G010600	OG0002436:	OG0002436:	A01	1036309	1040235	-	135	D01	811350	815211	+	113	78	74	OG0002436:
13626_100	GhirsutumA	GhirsutumD	Gohir.A10G012680	Gohir.D10G012450	OG0016561:	OG0016561:	A10	1037366	1040195	-	24138	D10	1043541	1046369	-	25837	88	88	OG0016561:
13543_0	GhirsutumA	GhirsutumD	Gohir.A07G008600	Gohir.D07G008950	OG0011549:	OG0011549:	A07	1037561	1040513	-	15805	D07	1014705	1017543	-	17165	50	50	OG0011549:
13556_75	GhirsutumA	GhirsutumD	Gohir.A08G008300	Gohir.D08G018300	OG0013118:	OG0013118:	A08	1040785	1043592	+	18477	D08	1027901	1030806	+	19973	76	76	OG0013118:
13626_100	GhirsutumA	GhirsutumD	Gohir.A10G012700	Gohir.D10G012500	OG0016562:	OG0016562:	A10	1042842	1046676	-	24139	D10	1049053	1052915	-	25838	89	89	OG0016562:
13455_75	GhirsutumA	GhirsutumD	Gohir.A05G008200	Gohir.D05G009001	OG0007220:	OG0007220:	A05	1043771	1047791	-	8950	D05	820721	824495	-	10053	73	73	OG0007220:
13603_25	GhirsutumA	GhirsutumD	Gohir.A09G003800	Gohir.D09G003400	OG0014865:	OG0014865:	A09	1045175	1052185	+	21272	D09	958449	962789	+	22938	27	27	OG0014865:
13473_75	GhirsutumA	GhirsutumD	Gohir.A06G011500	Gohir.D06G008900	OG0010147:	OG0010147:	A06	1047249	1050607	+	13467	D06	946070	949328	+	14586	72	72	OG0010147:
13556_75	GhirsutumA	GhirsutumD	Gohir.A08G008400	Gohir.D08G018400	OG0013119:	OG0013119:	A08	1048100	1051646	-	18478	D08	1037009	1038489	-	19974	77	77	OG0013119:
13455_75	GhirsutumA	GhirsutumD	Gohir.A05G008300	Gohir.D05G009100	OG0007221:	OG0007221:	A05	1048484	1056793	-	8951	D05	825720	834698	-	10054	74	74	OG0007221:
13702_50	GhirsutumA	GhirsutumD	Gohir.A12G008800	Gohir.D12G008500	OG0020284:	OG0020284:	A12	1048677	1051588	-	30539	D12	1059307	1061705	-	32897	58	58	OG0020284:
13473_75	GhirsutumA	GhirsutumD	Gohir.A06G011600	Gohir.D06G009000	OG0010148:	OG0010148:	A06	1050057	1054607	-	13468	D06	949329	953159	-	14587	73	73	OG0010148:
13626_100	GhirsutumA	GhirsutumD	Gohir.A10G012800	Gohir.D10G012700	OG0016563:	OG0016563:	A10	1051454	1053292	-	24140	D10	1059648	1061285	-	25840	90	90	OG0016563:
13556_75	GhirsutumA	GhirsutumD	Gohir.A08G008500	Gohir.D08G018500	OG0013120:	OG0013120:	A08	1052976	1053953	-	18479	D08	1039587	1040575	-	19975	78	78	OG0013120:
13702_50	GhirsutumA	GhirsutumD	Gohir.A12G008900	Gohir.D12G008600	OG0020285:	OG0020285:	A12	1054092	1057382	-	30540	D12	1064034	1067630	-	32898	59	59	OG0020285:
13556_75	GhirsutumA	GhirsutumD	Gohir.A08G008600	Gohir.D08G018600	OG0013121:	OG0013121:	A08	1056971	1057854	+	18480	D08	1042810	1043736	+	19976	79	79	OG0013121:
13603_25	GhirsutumA	GhirsutumD	Gohir.A09G003900	Gohir.D09G003500	OG0014866:	OG0014866:	A09	1057280	1061845	+	21273	D09	972932	976987	+	22939	28	28	OG0014866:
13473_75	GhirsutumA	GhirsutumD	Gohir.A06G011700	Gohir.D06G009100	OG0001543:	OG0001543:	A06	1057421	1062934	-	13469	D06	955201	961042	-	14588	74	74	OG0001543:
13702_50	GhirsutumA	GhirsutumD	Gohir.A12G009000	Gohir.D12G008700	OG0020286:	OG0020286:	A12	1061509	1062388	-	30541	D12	1072171	1072476	-	32899	60	60	OG0020286:
13556_75	GhirsutumA	GhirsutumD	Gohir.A08G008700	Gohir.D08G018700	OG0013122:	OG0013122:	A08	1064916	1071048	+	18482	D08	1049062	1056084	+	19977	80	80	OG0013122:
13745_50	GhirsutumA	GhirsutumD	Gohir.A13G009650	Gohir.D13G010450	OG0022170:	OG0022170:	A13	1065850	1066788	-	33601	D13	967268	968324	-	36064	49	49	OG0022170:
13664_75	GhirsutumA	GhirsutumD	Gohir.A11G011000	Gohir.D11G010000	OG0018093:	OG0018093:	A11	1066126	1070668	-	26844	D11	959251	962157	-	28855	70	70	OG0018093:
13473_75	GhirsutumA	GhirsutumD	Gohir.A06G011800	Gohir.D06G009200	OG0010149:	OG0010149:	A06	1067294	1074701	+	13470	D06	965310	973150	+	14589	75	75	OG0010149:
13455_75	GhirsutumA	GhirsutumD	Gohir.A05G008400	Gohir.D05G009150	OG0007222:	OG0007222:	A05	1067607	1068209	-	8952	D05	838447	839435	-	10055	75	75	OG0007222:
13626_100	GhirsutumA	GhirsutumD	Gohir.A10G012900	Gohir.D10G012800	OG0016564:	OG0016564:	A10	1068241	1071651	-	24141	D10	1078473	1081860	-	25841	91	91	OG0016564:
13543_0	GhirsutumA	GhirsutumD	Gohir.A07G008700	Gohir.D07G009000	OG0011550:	OG0011550:	A07	1069219	1070730	+	15806	D07	1038547	1040301	+	17166	51	51	OG0011550:
13556_75	GhirsutumA	GhirsutumD	Gohir.A08G008800	Gohir.D08G018800	OG0013123:	OG0013123:	A08	1072422	1074893	+	18483	D08	1057567	1059971	+	19978	81	81	OG0013123:
13556_75	GhirsutumA	GhirsutumD	Gohir.A08G008900	Gohir.D08G018900	OG0013124:	OG0013124:	A08	1075318	1079402	-	18484	D08	1060384	1064484	-	19979	82	82	OG0013124:
13745_50	GhirsutumA	GhirsutumD	Gohir.A13G009700	Gohir.D13G010600	OG0022171:	OG0022171:	A13	1077839	1080741	-	33602	D13	975341	978476	-	36065	50	50	OG0022171:
13455_75	GhirsutumA	GhirsutumD	Gohir.A05G008600	Gohir.D05G009300	OG0007223:	OG0007223:	A05	1078271	1081175	-	8954	D05	851337	854231	-	10057	76	76	OG0007223:
13556_75	GhirsutumA	GhirsutumD	Gohir.A08G009000	Gohir.D08G019000	OG0013125:	OG0013125:	A08	1080033	1083183	+	18485	D08	1065152	1068210	+	19980	83	83	OG0013125:
13455_75	GhirsutumA	GhirsutumD	Gohir.A05G008700	Gohir.D05G009400	OG0007224:	OG0007224:	A05	1082194	1086950	-	8955	D05	855295	859942	-	10058	77	77	OG0007224:
13556_75	GhirsutumA	GhirsutumD	Gohir.A08G009100	Gohir.D08G019100	OG0013126:	OG0013126:	A08	1084108	1086218	+	18486	D08	1069143	1071184	+	19981	84	84	OG0013126:
13543_0	GhirsutumA	GhirsutumD	Gohir.A07G008800	Gohir.D07G009100	OG0011551:	OG0011551:	A07	1084431	1086353	+	15807	D07	1063661	1065583	+	17167	52	52	OG0011551:
13745_50	GhirsutumA	GhirsutumD	Gohir.A13G009750	Gohir.D13G010666	OG0022172:	OG0022172:	A13	1086135	1086886	-	33603	D13	982230	983061	-	36067	51	51	OG0022172:
13626_100	GhirsutumA	GhirsutumD	Gohir.A10G013000	Gohir.D10G012900	OG0016565:	OG0016565:	A10	1088616	1089474	+	24142	D10	1089891	1090524	+	25842	92	92	OG0016565:
13556_75	GhirsutumA	GhirsutumD	Gohir.A08G009200	Gohir.D08G019200	OG0013127:	OG0013127:	A08	1089066	1094278	+	18487	D08	1072076	1077254	+	19982	85	85	OG0013127:
13702_50	GhirsutumA	GhirsutumD	Gohir.A12G009250	Gohir.D12G009100	OG0020287:	OG0020287:	A12	1090555	1091164	+	30543	D12	1104251	1104819	+	32904	61	61	OG0020287:
13626_100	GhirsutumA	GhirsutumD	Gohir.A10G013100	Gohir.D10G013000	OG0016566:	OG0016566:	A10	1090908	1095915	+	24143	D10	1091882	1096997	+	25843	93	93	OG0016566:
13603_25	GhirsutumA	GhirsutumD	Gohir.A09G004100	Gohir.D09G003600	OG0014867:	OG0014867:	A09	1091638	1105426	+	21274	D09	996590	1010029	+	22940	29	29	OG0014867:
13702_50	GhirsutumA	GhirsutumD	Gohir.A12G009300	Gohir.D12G009200	OG0020288:	OG0020288:	A12	1092450	1093269	-	30544	D12	1106119	1106943	-	32905	62	62	OG0020288:
13473_75	GhirsutumA	GhirsutumD	Gohir.A06G011900	Gohir.D06G009300	OG0010150:	OG0010150:	A06	1093164	1095957	+	13471	D06	983325	986064	+	14590	76	76	OG0010150:
13745_50	GhirsutumA	GhirsutumD	Gohir.A13G009800	Gohir.D13G010700	OG0022173:	OG0022173:	A13	1095646	1099939	-	33604	D13	986572	990841	-	36068	52	52	OG0022173:
13455_75	GhirsutumA	GhirsutumD	Gohir.A05G008800	Gohir.D05G009500	OG0007225:	OG0007225:	A05	1096013	1101545	+	8956	D05	875200	880737	+	10059	78	78	OG0007225:
13626_100	GhirsutumA	GhirsutumD	Gohir.A10G013200	Gohir.D10G013100	OG0016567:	OG0016567:	A10	1098475	1104225	+	24144	D10	1099308	1105624	+	25844	94	94	OG0016567:
13556_75	GhirsutumA	GhirsutumD	Gohir.A08G009300	Gohir.D08G019400	OG0013128:	OG0013128:	A08	1099906	1101309	+	18488	D08	1082794	1084088	+	19984	86	86	OG0013128:
13556_75	GhirsutumA	GhirsutumD	Gohir.A08G009400	Gohir.D08G019500	OG0013129:	OG0013129:	A08	1102261	1108668	-	18489	D08	1085494	1092349	-	19985	87	87	OG0013129:
13543_0	GhirsutumA	GhirsutumD	Gohir.A07G008900	Gohir.D07G009200	OG0011552:	OG0011552:	A07	1102775	1106534	-	15809	D07	1071740	1075474	-	17168	53	53	OG0011552:
13455_75	GhirsutumA	GhirsutumD	Gohir.A05G008900	Gohir.D05G009600	OG0007226:	OG0007226:	A05	1102896	1105046	+	8957	D05	882181	885424	+	10060	79	79	OG0007226:
13702_75	GhirsutumA	GhirsutumD	Gohir.A12G009400	Gohir.D12G009300	OG0020289:	OG0020289:	A12	1103373	1107282	-	30545	D12	1117775	1121572	-	32907	63	63	OG0020289:
13626_100	GhirsutumA	GhirsutumD	Gohir.A10G013300	Gohir.D10G013200	OG0016568:	OG0016568:	A10	1103611	1110236	-	24145	D10	1104774	1110908	-	25845	95	95	OG0016568:
13745_50	GhirsutumA	GhirsutumD	Gohir.A13G009900	Gohir.D13G010800	OG0022174:	OG0022174:	A13	1104088	1109255	-	33605	D13	994806	1000298	-	36069	53	53	OG0022174:
13455_75	GhirsutumA	GhirsutumD	Gohir.A05G009000	Gohir.D05G009700	OG0007227:	OG0007227:	A05	1107193	1111004	+	8958	D05	886794	890743	+	10061	80	80	OG0007227:
13455_75	GhirsutumA	GhirsutumD	Gohir.A05G009100	Gohir.D05G009800	OG0007228:	OG0007228:	A05	1110203	1112876	-	8959	D05	890775	892594	-	10062	81	81	OG0007228:
13702_75	GhirsutumA	GhirsutumD	Gohir.A12G009500	Gohir.D12G009500	OG0020290:	OG0020290:	A12	1110232	1114794	-	30546	D12	1124564	1129142	-	32908	64	64	OG0020290:
13556_100	GhirsutumA	GhirsutumD	Gohir.A08G009600	Gohir.D08G019700	OG0013130:	OG0013130:	A08	1112227	1113477	-	18491	D08	1095226	1097641	-	19987	88	88	OG0013130:
13543_0	GhirsutumA	GhirsutumD	Gohir.A07G009100	Gohir.D07G009400	OG0011553:	OG0011553:	A07	1112720	1113551	-	15811	D07	1081943	1083044	-	17170	54	54	OG0011553:
13626_100	GhirsutumA	GhirsutumD	Gohir.A10G013400	Gohir.D10G013300	OG0016569:	OG0016569:	A10	1112862	1113667	-	24146	D10	1114920	1115264	-	25846	96	96	OG0016569:
13745_50	GhirsutumA	GhirsutumD	Gohir.A13G010000	Gohir.D13G010900	OG0022175:	OG0022175:	A13	1114091	1118495	+	33606	D13	1006682	1011067	+	36070	54	54	OG0022175:
13473_75	GhirsutumA	GhirsutumD	Gohir.A06G012000	Gohir.D06G009400	OG0010151:	OG0010151:	A06	1114971	1121650	+	13472	D06	1008822	1015394	+	14591	77	77	OG0010151:
13543_25	GhirsutumA	GhirsutumD	Gohir.A07G009200	Gohir.D07G009500	OG0011554:	OG0011554:	A07	1115277	1117977	-	15812	D07	1084557	1086909	-	17171	55	55	OG0011554:
13745_50	GhirsutumA	GhirsutumD	Gohir.A13G010100	Gohir.D13G011000	OG0022176:	OG0022176:	A13	1118427	1121033	-	33607	D13	1011361	1013532	-	36071	55	55	OG0022176:
13603_25	GhirsutumA	GhirsutumD	Gohir.A09G004200	Gohir.D09G003700	OG0014868:	OG0014868:	A09	1120705	1122875	-	21275	D09	1040280	1042900	-	22941	30	30	OG0014868:
13543_25	GhirsutumA	GhirsutumD	Gohir.A07G009300	Gohir.D07G009600	OG0011555:	OG0011555:	A07	1121429	1123915	+	15813	D07	1095707	1098178	+	17172	56	56	OG0011555:
13473_75	GhirsutumA	GhirsutumD	Gohir.A06G012100	Gohir.D06G009500	OG0010152:	OG0010152:	A06	1121873	1125965	-	13473	D06	1015623	1020008	-	14592	78	78	OG0010152:
13338_50	GhirsutumA	GhirsutumD	Gohir.A02G011100	Gohir.D02G011900	OG0003769:	OG0003769:	A02	1121998	1126533	+	2693	D02	1393679	1398113	+	2877	44	44	OG0003769:
13626_100	GhirsutumA	GhirsutumD	Gohir.A10G013600	Gohir.D10G013500	OG0016571:	OG0016571:	A10	1123152	1126841	-	24148	D10	1124324	1128017	-	25848	97	97	OG0016571:
13745_50	GhirsutumA	GhirsutumD	Gohir.A13G010200	Gohir.D13G011100	OG0022177:	OG0022177:	A13	1125344	1128904	-	33608	D13	1016828	1020362	-	36072	56	56	OG0022177:
13556_100	GhirsutumA	GhirsutumD	Gohir.A08G009800	Gohir.D08G019800	OG0013131:	OG0013131:	A08	1126414	1127814	-	18493	D08	1122677	1124257	-	19989	89	89	OG0013131:
13473_75	GhirsutumA	GhirsutumD	Gohir.A06G012200	Gohir.D06G009600	OG0010153:	OG0010153:	A06	1131276	1133045	-	13474	D06	1026172	1027092	-	14593	79	79	OG0010153:
13338_50	GhirsutumA	GhirsutumD	Gohir.A02G011200	Gohir.D02G012000	OG0003770:	OG0003770:	A02	1131524	1137629	+	2694	D02	1406366	1412401	+	2878	45	45	OG0003770:
13603_25	GhirsutumA	GhirsutumD	Gohir.A09G004300	Gohir.D09G003800	OG0014869:	OG0014869:	A09	1133847	1136399	+	21276	D09	1054361	1057104	+	22942	31	31	OG0014869:
13473_75	GhirsutumA	GhirsutumD	Gohir.A06G012300	Gohir.D06G009700	OG0010154:	OG0010154:	A06	1135963	1137539	+	13475	D06	1030327	1032085	+	14594	80	80	OG0010154:
13664_75	GhirsutumA	GhirsutumD	Gohir.A11G011500	Gohir.D11G010700	OG0018094:	OG0018094:	A11	1136098	1138846	+	26851	D11	1014977	1017887	+	28862	71	71	OG0018094:
13338_50	GhirsutumA	GhirsutumD	Gohir.A02G011300	Gohir.D02G012100	OG0003771:	OG0003771:	A02	1140794	1145651	+	2695	D02	1416068	1420702	+	2879	46	46	OG0003771:
13473_75	GhirsutumA	GhirsutumD	Gohir.A06G012400	Gohir.D06G009800	OG0010155:	OG0010155:	A06	1141729	1142802	+	13476	D06	1036025	1037523	+	14596	81	81	OG0010155:
13455_75	GhirsutumA	GhirsutumD	Gohir.A05G009300	Gohir.D05G010000	OG0007229:	OG0007229:	A05	1145639	1147154	-	8961	D05	908206	909603	-	10064	82	82	OG0007229:
13473_75	GhirsutumA	GhirsutumD	Gohir.A06G012500	Gohir.D06G009900	OG0010156:	OG0010156:	A06	1146206	1147206	+	13477	D06	1040552	1041406	+	14597	82	82	OG0010156:
13556_100	GhirsutumA	GhirsutumD	Gohir.A08G009850	Gohir.D08G019900	OG0013132:	OG0013132:	A08	1146892	1149799	-	18494	D08	1125621	1126909	-	19990	90	90	OG0013132:
13603_25	GhirsutumA	GhirsutumD	Gohir.A09G004400	Gohir.D09G003900	OG0014870:	OG0014870:	A09	1148690	1153732	+	21277	D09	1064176	1069131	+	22943	32	32	OG0014870:
13338_50	GhirsutumA	GhirsutumD	Gohir.A02G011400	Gohir.D02G012200	OG0003772:	OG0003772:	A02	1148871	1156867	+	2696	D02	1423985	1432127	+	2880	47	47	OG0003772:
13434_125	GhirsutumA	GhirsutumD	Gohir.A04G009400	Gohir.D05G378500	OG0006367:	OG0006367:	A04	1149745	1151203	+	7087	D05	65102186	65103609	-	14370	26	2597	OG0006367:
13543_25	GhirsutumA	GhirsutumD	Gohir.A07G009400	Gohir.D07G009700	OG0011556:	OG0011556:	A07	1151169	1152293	+	15814	D07	1120621	1122217	+	17173	57	57	OG0011556:
13626_100	GhirsutumA	GhirsutumD	Gohir.A10G013800	Gohir.D10G013800	OG0002124:	OG0002124:	A10	1151378	1155048	-	24151	D10	1148404	1152158	-	25851	98	98	OG0002124:
13664_75	GhirsutumA	GhirsutumD	Gohir.A11G011600	Gohir.D11G010800	OG0018095:	OG0018095:	A11	1153277	1155725	+	26852	D11	1033410	1035746	+	28863	72	72	OG0018095:
13473_75	GhirsutumA	GhirsutumD	Gohir.A06G012700	Gohir.D06G010100	OG0010157:	OG0010157:	A06	1154207	1155882	+	13479	D06	1048600	1050454	+	14599	83	83	OG0010157:
13434_125	GhirsutumA	GhirsutumD	Gohir.A04G009500	Gohir.D05G378400	OG0006368:	OG0006368:	A04	1154763	1161930	-	7088	D05	65071166	65078571	+	14369	27	2596	OG0006368:
13626_100	GhirsutumA	GhirsutumD	Gohir.A10G013900	Gohir.D10G013900	OG0016573:	OG0016573:	A10	1156516	1159177	+	24152	D10	1153488	1155549	+	25852	99	99	OG0016573:
13702_75	GhirsutumA	GhirsutumD	Gohir.A12G009600	Gohir.D12G009600	OG0020291:	OG0020291:	A12	1156619	1166009	+	30547	D12	1164944	1174577	+	32910	65	65	OG0020291:
13338_50	GhirsutumA	GhirsutumD	Gohir.A02G011500	Gohir.D02G012300	OG0003773:	OG0003773:	A02	1158622	1165074	+	2697	D02	1434067	1444072	+	2881	48	48	OG0003773:
13603_25	GhirsutumA	GhirsutumD	Gohir.A09G004600	Gohir.D09G004100	OG0014871:	OG0014871:	A09	1159592	1163345	-	21279	D09	1076405	1080125	-	22945	33	33	OG0014871:
13626_100	GhirsutumA	GhirsutumD	Gohir.A10G014000	Gohir.D10G014000	OG0016574:	OG0016574:	A10	1160042	1172744	+	24153	D10	1156732	1159885	+	25853	100	100	OG0016574:
13664_75	GhirsutumA	GhirsutumD	Gohir.A11G011700	Gohir.D11G010900	OG0018096:	OG0018096:	A11	1162805	1164770	-	26853	D11	1043514	1045960	-	28864	73	73	OG0018096:
13664_75	GhirsutumA	GhirsutumD	Gohir.A11G011800	Gohir.D11G011001	OG0018097:	OG0018097:	A11	1165350	1168414	-	26854	D11	1046037	1049084	-	28865	74	74	OG0018097:
13664_75	GhirsutumA	GhirsutumD	Gohir.A11G011900	Gohir.D11G011100	OG0018098:	OG0018098:	A11	1169370	1170442	-	26855	D11	1050140	1051189	-	28866	75	75	OG0018098:
13556_100	GhirsutumA	GhirsutumD	Gohir.A08G010000	Gohir.D08G020100	OG0013133:	OG0013133:	A08	1169555	1175095	-	18496	D08	1147228	1152315	-	19993	91	91	OG0013133:
13473_75	GhirsutumA	GhirsutumD	Gohir.A06G012900	Gohir.D06G010400	OG0010158:	OG0010158:	A06	1169600	1173572	+	13484	D06	1088720	1092405	+	14607	84	84	OG0010158:
13338_50	GhirsutumA	GhirsutumD	Gohir.A02G011600	Gohir.D02G012400	OG0003774:	OG0003774:	A02	1169693	1173606	+	2698	D02	1445197	1449094	+	2882	49	49	OG0003774:
13702_75	GhirsutumA	GhirsutumD	Gohir.A12G009700	Gohir.D12G009700	OG0020292:	OG0020292:	A12	1173014	1178832	-	30548	D12	1178736	1184603	-	32911	66	66	OG0020292:
13664_75	GhirsutumA	GhirsutumD	Gohir.A11G012100	Gohir.D11G011300	OG0018099:	OG0018099:	A11	1173202	1177144	-	26857	D11	1053097	1057129	-	28868	76	76	OG0018099:
13473_75	GhirsutumA	GhirsutumD	Gohir.A06G013000	Gohir.D06G010500	OG0010159:	OG0010159:	A06	1173213	1175656	-	13485	D06	1092477	1095263	-	14608	85	85	OG0010159:
13626_100	GhirsutumA	GhirsutumD	Gohir.A10G014100	Gohir.D10G014100	OG0016575:	OG0016575:	A10	1175639	1186410	-	24154	D10	1162022	1168775	-	25854	101	101	OG0016575:
13473_75	GhirsutumA	GhirsutumD	Gohir.A06G013100	Gohir.D06G010600	OG0010160:	OG0010160:	A06	1178253	1180734	-	13486	D06	1097972	1100541	-	14609	86	86	OG0010160:
13664_75	GhirsutumA	GhirsutumD	Gohir.A11G012200	Gohir.D11G011400	OG0018100:	OG0018100:	A11	1178282	1185517	-	26858	D11	1057473	1062357	-	28869	77	77	OG0018100:
13338_50	GhirsutumA	GhirsutumD	Gohir.A02G011700	Gohir.D02G012500	OG0003775:	OG0003775:	A02	1178414	1182726	+	2699	D02	1455170	1459610	+	2883	50	50	OG0003775:
13543_25	GhirsutumA	GhirsutumD	Gohir.A07G009500	Gohir.D07G009800	OG0011557:	OG0011557:	A07	1186026	1188388	+	15816	D07	1137994	1140336	+	17175	58	58	OG0011557:
13664_75	GhirsutumA	GhirsutumD	Gohir.A11G012400	Gohir.D11G011600	OG0018101:	OG0018101:	A11	1191234	1196454	-	26860	D11	1068502	1073716	-	28871	78	78	OG0018101:
13556_100	GhirsutumA	GhirsutumD	Gohir.A08G010100	Gohir.D08G020200	OG0013134:	OG0013134:	A08	1192258	1195518	+	18497	D08	1168663	1171283	+	19994	92	92	OG0013134:
13338_50	GhirsutumA	GhirsutumD	Gohir.A02G011800	Gohir.D02G012600	OG0003776:	OG0003776:	A02	1195843	1196652	-	2700	D02	1472085	1473663	-	2885	51	51	OG0003776:
13556_100	GhirsutumA	GhirsutumD	Gohir.A08G010200	Gohir.D08G020300	OG0013135:	OG0013135:	A08	1196608	1202104	+	18498	D08	1177759	1190314	+	19995	93	93	OG0013135:
13664_75	GhirsutumA	GhirsutumD	Gohir.A11G012500	Gohir.D11G011700	OG0018102:	OG0018102:	A11	1198330	1210276	+	26861	D11	1075755	1082676	+	28872	79	79	OG0018102:
13455_75	GhirsutumA	GhirsutumD	Gohir.A05G009600	Gohir.D05G010300	OG0007231:	OG0007231:	A05	1199034	1199977	+	8964	D05	995898	996852	+	10069	83	83	OG0007231:
13338_50	GhirsutumA	GhirsutumD	Gohir.A02G011900	Gohir.D02G012700	OG0003777:	OG0003777:	A02	1200987	1206590	-	2702	D02	1477373	1481650	-	2886	52	52	OG0003777:
13455_75	GhirsutumA	GhirsutumD	Gohir.A05G009700	Gohir.D05G010400	OG0007232:	OG0007232:	A05	1201456	1204298	-	8965	D05	998051	1001350	-	10070	84	84	OG0007232:
13556_100	GhirsutumA	GhirsutumD	Gohir.A08G010300	Gohir.D08G020400	OG0013136:	OG0013136:	A08	1201579	1205817	-	18499	D08	1190123	1194554	-	19996	94	94	OG0013136:
13543_25	GhirsutumA	GhirsutumD	Gohir.A07G009600	Gohir.D07G009900	OG0011558:	OG0011558:	A07	1203638	1207218	+	15817	D07	1156458	1159947	+	17176	59	59	OG0011558:
13702_75	GhirsutumA	GhirsutumD	Gohir.A12G009800	Gohir.D12G009800	OG0020293:	OG0020293:	A12	1204763	1207233	-	30549	D12	1193672	1198511	-	32912	67	67	OG0020293:
13455_75	GhirsutumA	GhirsutumD	Gohir.A05G009800	Gohir.D05G010500	OG0007233:	OG0007233:	A05	1205692	1208662	-	8966	D05	1002171	1005125	-	10071	85	85	OG0007233:
13473_75	GhirsutumA	GhirsutumD	Gohir.A06G013400	Gohir.D06G011000	OG0001544:	OG0001544:	A06	1207316	1208572	+	13489	D06	1146624	1148345	+	14613	87	87	OG0001544:
13543_25	GhirsutumA	GhirsutumD	Gohir.A07G009700	Gohir.D07G010000	OG0011559:	OG0011559:	A07	1207646	1211336	-	15818	D07	1160455	1164194	-	17177	60	60	OG0011559:
13664_75	GhirsutumA	GhirsutumD	Gohir.A11G012600	Gohir.D11G011800	OG0018103:	OG0018103:	A11	1208724	1211792	-	26862	D11	1080901	1083791	-	28873	80	80	OG0018103:
13473_100	GhirsutumA	GhirsutumD	Gohir.A06G013500	Gohir.D06G011100	OG0010161:	OG0010161:	A06	1212330	1216543	-	13490	D06	1151080	1155437	-	14614	88	88	OG0010161:
13543_25	GhirsutumA	GhirsutumD	Gohir.A07G009800	Gohir.D07G010100	OG0011560:	OG0011560:	A07	1213816	1218304	-	15820	D07	1166815	1171609	-	17179	61	61	OG0011560:
13338_50	GhirsutumA	GhirsutumD	Gohir.A02G012100	Gohir.D02G012800	OG0003778:	OG0003778:	A02	1217969	1223881	-	2704	D02	1482569	1488593	-	2887	53	53	OG0003778:
13434_125	GhirsutumA	GhirsutumD	Gohir.A04G009800	Gohir.D05G378200	OG0006369:	OG0006369:	A04	1220062	1223369	+	7091	D05	65025449	65028844	-	14366	28	2595	OG0006369:
13473_100	GhirsutumA	GhirsutumD	Gohir.A06G013600	Gohir.D06G011200	OG0010162:	OG0010162:	A06	1220750	1221432	-	13491	D06	1159303	1160287	-	14615	89	89	OG0010162:
13626_100	GhirsutumA	GhirsutumD	Gohir.A10G014600	Gohir.D10G014600	OG0016576:	OG0016576:	A10	1222204	1226595	-	24159	D10	1199328	1203699	-	25859	102	102	OG0016576:
13702_75	GhirsutumA	GhirsutumD	Gohir.A12G009900	Gohir.D12G009900	OG0020294:	OG0020294:	A12	1223777	1228234	-	30550	D12	1213413	1217835	-	32913	68	68	OG0020294:
13434_125	GhirsutumA	GhirsutumD	Gohir.A04G009900	Gohir.D05G378100	OG0006370:	OG0006370:	A04	1225797	1228221	-	7092	D05	65020431	65022713	+	14365	29	2594	OG0006370:
13556_100	GhirsutumA	GhirsutumD	Gohir.A08G010400	Gohir.D08G020500	OG0013137:	OG0013137:	A08	1225809	1229397	-	18500	D08	1198406	1201963	-	19997	95	95	OG0013137:
13338_50	GhirsutumA	GhirsutumD	Gohir.A02G012200	Gohir.D02G012900	OG0003779:	OG0003779:	A02	1226021	1230735	+	2705	D02	1490704	1495004	+	2888	54	54	OG0003779:
13455_75	GhirsutumA	GhirsutumD	Gohir.A05G009900	Gohir.D05G010600	OG0007234:	OG0007234:	A05	1228234	1230539	+	8967	D05	1039416	1041715	+	10072	86	86	OG0007234:
13664_75	GhirsutumA	GhirsutumD	Gohir.A11G012800	Gohir.D11G013100	OG0018104:	OG0018104:	A11	1228772	1230622	+	26864	D11	1120014	1122063	+	28875	81	81	OG0018104:
13626_100	GhirsutumA	GhirsutumD	Gohir.A10G014700	Gohir.D10G014700	OG0016577:	OG0016577:	A10	1230168	1232636	-	24160	D10	1206875	1209638	-	25860	103	103	OG0016577:
13664_75	GhirsutumA	GhirsutumD	Gohir.A11G012900	Gohir.D11G013200	OG0018105:	OG0018105:	A11	1232141	1235182	+	26865	D11	1124036	1127020	+	28876	82	82	OG0018105:
13310_0	GhirsutumA	GhirsutumD	Gohir.A01G011400	Gohir.D01G012600	OG0002437:	OG0002437:	A01	1232932	1237592	-	152	D01	938026	942511	-	136	79	79	OG0002437:
13626_100	GhirsutumA	GhirsutumD	Gohir.A10G014800	Gohir.D10G014800	OG0016578:	OG0016578:	A10	1234776	1236060	-	24161	D10	1211484	1213144	-	25861	104	104	OG0016578:
13434_125	GhirsutumA	GhirsutumD	Gohir.A04G010000	Gohir.D05G378000	OG0006371:	OG0006371:	A04	1235461	1238318	+	7093	D05	65010270	65013186	-	14364	30	2593	OG0006371:
13664_75	GhirsutumA	GhirsutumD	Gohir.A11G013000	Gohir.D11G013300	OG0018106:	OG0018106:	A11	1236149	1238938	+	26866	D11	1127849	1130469	+	28877	83	83	OG0018106:
13455_75	GhirsutumA	GhirsutumD	Gohir.A05G010100	Gohir.D05G010800	OG0007235:	OG0007235:	A05	1237818	1242044	-	8968	D05	1050777	1055893	-	10073	87	87	OG0007235:
13626_100	GhirsutumA	GhirsutumD	Gohir.A10G014900	Gohir.D10G014900	OG0016579:	OG0016579:	A10	1238555	1240731	+	24162	D10	1215753	1217975	+	25862	105	105	OG0016579:
13310_0	GhirsutumA	GhirsutumD	Gohir.A01G011500	Gohir.D01G012700	OG0002438:	OG0002438:	A01	1238658	1242535	-	153	D01	943920	947887	-	137	80	80	OG0002438:
13664_75	GhirsutumA	GhirsutumD	Gohir.A11G013100	Gohir.D11G013400	OG0018107:	OG0018107:	A11	1239520	1245358	-	26867	D11	1131104	1136870	-	28878	84	84	OG0018107:
13338_50	GhirsutumA	GhirsutumD	Gohir.A02G012300	Gohir.D02G013100	OG0003780:	OG0003780:	A02	1240463	1242680	+	2708	D02	1504214	1506442	+	2890	55	55	OG0003780:
13702_75	GhirsutumA	GhirsutumD	Gohir.A12G010000	Gohir.D12G010100	OG0020295:	OG0020295:	A12	1242344	1245533	+	30552	D12	1229133	1232262	+	32915	69	69	OG0020295:
13626_100	GhirsutumA	GhirsutumD	Gohir.A10G015000	Gohir.D10G015000	OG0016580:	OG0016580:	A10	1242941	1244072	-	24163	D10	1220397	1221314	-	25863	106	106	OG0016580:
13434_125	GhirsutumA	GhirsutumD	Gohir.A04G010200	Gohir.D05G377800	OG0006372:	OG0006372:	A04	1243013	1246168	-	7095	D05	65002683	65005759	+	14362	31	2592	OG0006372:
13310_0	GhirsutumA	GhirsutumD	Gohir.A01G011600	Gohir.D01G012800	OG0002439:	OG0002439:	A01	1244497	1249481	+	154	D01	957768	963076	+	138	81	81	OG0002439:
13626_100	GhirsutumA	GhirsutumD	Gohir.A10G015200	Gohir.D10G015200	OG0016581:	OG0016581:	A10	1247366	1251307	-	24165	D10	1224682	1228739	-	25865	107	107	OG0016581:
13338_50	GhirsutumA	GhirsutumD	Gohir.A02G012500	Gohir.D02G013300	OG0003781:	OG0003781:	A02	1247449	1251237	+	2710	D02	1511241	1515153	+	2892	56	56	OG0003781:
13543_25	GhirsutumA	GhirsutumD	Gohir.A07G010100	Gohir.D07G010400	OG0011561:	OG0011561:	A07	1248521	1251623	-	15823	D07	1201741	1204721	-	17182	62	62	OG0011561:
13626_100	GhirsutumA	GhirsutumD	Gohir.A10G015300	Gohir.D10G015300	OG0016582:	OG0016582:	A10	1252281	1255444	-	24166	D10	1229800	1232765	-	25866	108	108	OG0016582:
13543_25	GhirsutumA	GhirsutumD	Gohir.A07G010200	Gohir.D07G010500	OG0011562:	OG0011562:	A07	1253383	1256710	+	15824	D07	1207012	1210398	+	17183	63	63	OG0011562:
13310_0	GhirsutumA	GhirsutumD	Gohir.A01G011700	Gohir.D01G012900	OG0002440:	OG0002440:	A01	1254435	1258068	+	155	D01	968390	971867	+	139	82	82	OG0002440:
13473_100	GhirsutumA	GhirsutumD	Gohir.A06G013700	Gohir.D06G011300	OG0010163:	OG0010163:	A06	1255127	1256998	+	13492	D06	1175054	1176894	+	14616	90	90	OG0010163:
13434_125	GhirsutumA	GhirsutumD	Gohir.A04G010400	Gohir.D05G377600	OG0006373:	OG0006373:	A04	1256377	1262167	-	7097	D05	64984188	64990101	+	14360	32	2591	OG0006373:
13338_50	GhirsutumA	GhirsutumD	Gohir.A02G012700	Gohir.D02G013400	OG0003782:	OG0003782:	A02	1257892	1258344	-	2712	D02	1523408	1524407	-	2893	57	57	OG0003782:
13310_0	GhirsutumA	GhirsutumD	Gohir.A01G011800	Gohir.D01G013000	OG0002441:	OG0002441:	A01	1258578	1263198	+	156	D01	972450	977165	+	140	83	83	OG0002441:
13338_50	GhirsutumA	GhirsutumD	Gohir.A02G012800	Gohir.D02G013500	OG0003783:	OG0003783:	A02	1261911	1263742	-	2713	D02	1530659	1532440	-	2894	58	58	OG0003783:
13702_75	GhirsutumA	GhirsutumD	Gohir.A12G010100	Gohir.D12G010200	OG0020296:	OG0020296:	A12	1261942	1263701	+	30553	D12	1247129	1248870	+	32916	70	70	OG0020296:
13702_75	GhirsutumA	GhirsutumD	Gohir.A12G010200	Gohir.D12G010300	OG0020297:	OG0020297:	A12	1264085	1266145	+	30554	D12	1249531	1253846	+	32917	71	71	OG0020297:
13626_100	GhirsutumA	GhirsutumD	Gohir.A10G015400	Gohir.D10G015400	OG0016583:	OG0016583:	A10	1264123	1268346	+	24167	D10	1238757	1244919	+	25867	109	109	OG0016583:
13310_0	GhirsutumA	GhirsutumD	Gohir.A01G011900	Gohir.D01G013100	OG0002442:	OG0002442:	A01	1264503	1271232	-	157	D01	977790	985635	-	141	84	84	OG0002442:
13455_100	GhirsutumA	GhirsutumD	Gohir.A05G010300	Gohir.D05G011100	OG0007236:	OG0007236:	A05	1265094	1268988	+	8970	D05	1088670	1092565	+	10076	88	88	OG0007236:
13543_25	GhirsutumA	GhirsutumD	Gohir.A07G010300	Gohir.D07G010600	OG0011563:	OG0011563:	A07	1265191	1269456	+	15825	D07	1215717	1219969	+	17184	64	64	OG0011563:
13664_75	GhirsutumA	GhirsutumD	Gohir.A11G013200	Gohir.D11G013500	OG0018108:	OG0018108:	A11	1265711	1269177	+	26868	D11	1155492	1159035	+	28879	85	85	OG0018108:
13626_100	GhirsutumA	GhirsutumD	Gohir.A10G015500	Gohir.D10G015500	OG0016584:	OG0016584:	A10	1269472	1277483	-	24168	D10	1246003	1248469	-	25868	110	110	OG0016584:
13556_100	GhirsutumA	GhirsutumD	Gohir.A08G010450	Gohir.D08G020701	OG0002016:	OG0002016:	A08	1269738	1270657	+	18501	D08	1232749	1233658	+	19998	96	96	OG0002016:
13455_100	GhirsutumA	GhirsutumD	Gohir.A05G010400	Gohir.D05G011200	OG0007237:	OG0007237:	A05	1270574	1276448	+	8971	D05	1094112	1099965	+	10077	89	89	OG0007237:
13664_75	GhirsutumA	GhirsutumD	Gohir.A11G013400	Gohir.D11G013600	OG0018109:	OG0018109:	A11	1271940	1273282	-	26869	D11	1161686	1162979	-	28880	86	86	OG0018109:
13543_25	GhirsutumA	GhirsutumD	Gohir.A07G010400	Gohir.D07G010700	OG0011564:	OG0011564:	A07	1273020	1275145	+	15826	D07	1223814	1225710	+	17185	65	65	OG0011564:
13702_75	GhirsutumA	GhirsutumD	Gohir.A12G010300	Gohir.D12G010500	OG0020298:	OG0020298:	A12	1273068	1274644	+	30556	D12	1259032	1260575	+	32918	72	72	OG0020298:
13664_75	GhirsutumA	GhirsutumD	Gohir.A11G013450	Gohir.D11G013633	OG0018110:	OG0018110:	A11	1275750	1277270	-	26870	D11	1165588	1166560	-	28881	87	87	OG0018110:
13455_100	GhirsutumA	GhirsutumD	Gohir.A05G010500	Gohir.D05G011300	OG0007238:	OG0007238:	A05	1276464	1279877	-	8972	D05	1099974	1103273	-	10078	90	90	OG0007238:
13434_125	GhirsutumA	GhirsutumD	Gohir.A04G010500	Gohir.D05G377500	OG0006374:	OG0006374:	A04	1277325	1279927	+	7098	D05	64968135	64970909	-	14359	33	2590	OG0006374:
13556_100	GhirsutumA	GhirsutumD	Gohir.A08G010500	Gohir.D08G020900	OG0002017:	OG0002017:	A08	1277835	1280483	+	18502	D08	1240012	1242711	+	19999	97	97	OG0002017:
13664_100	GhirsutumA	GhirsutumD	Gohir.A11G013500	Gohir.D11G013700	OG0018111:	OG0018111:	A11	1278857	1280977	-	26871	D11	1174765	1175801	-	28883	88	88	OG0018111:
13434_125	GhirsutumA	GhirsutumD	Gohir.A04G010600	Gohir.D05G377400	OG0006375:	OG0006375:	A04	1280136	1281633	-	7099	D05	64966544	64967850	+	14358	34	2589	OG0006375:
13543_25	GhirsutumA	GhirsutumD	Gohir.A07G010500	Gohir.D07G010800	OG0011565:	OG0011565:	A07	1280505	1283743	+	15827	D07	1230270	1233457	+	17186	66	66	OG0011565:
13664_100	GhirsutumA	GhirsutumD	Gohir.A11G013600	Gohir.D11G013800	OG0018112:	OG0018112:	A11	1281700	1288302	-	26872	D11	1176861	1183212	-	28884	89	89	OG0018112:
13626_100	GhirsutumA	GhirsutumD	Gohir.A10G015600	Gohir.D10G015600	OG0016585:	OG0016585:	A10	1282654	1283457	+	24169	D10	1253458	1254417	+	25869	111	111	OG0016585:
13702_75	GhirsutumA	GhirsutumD	Gohir.A12G010400	Gohir.D12G010600	OG0020299:	OG0020299:	A12	1283264	1285458	+	30557	D12	1267038	1269229	+	32919	73	73	OG0020299:
13603_25	GhirsutumA	GhirsutumD	Gohir.A09G004900	Gohir.D09G004200	OG0014872:	OG0014872:	A09	1286186	1299829	+	21283	D09	1169830	1179301	+	22947	34	34	OG0014872:
13543_25	GhirsutumA	GhirsutumD	Gohir.A07G010600	Gohir.D07G010900	OG0011566:	OG0011566:	A07	1286600	1290592	-	15828	D07	1235504	1239646	-	17187	67	67	OG0011566:
13473_100	GhirsutumA	GhirsutumD	Gohir.A06G013801	Gohir.D06G011400	OG0010164:	OG0010164:	A06	1290875	1294883	-	13493	D06	1177305	1181760	-	14617	91	91	OG0010164:
13455_100	GhirsutumA	GhirsutumD	Gohir.A05G010700	Gohir.D05G011400	OG0007239:	OG0007239:	A05	1292436	1309981	-	8974	D05	1111372	1129289	-	10080	91	91	OG0007239:
13543_25	GhirsutumA	GhirsutumD	Gohir.A07G010800	Gohir.D07G011100	OG0011567:	OG0011567:	A07	1297510	1298606	-	15830	D07	1246563	1247658	-	17189	68	68	OG0011567:
13310_0	GhirsutumA	GhirsutumD	Gohir.A01G012400	Gohir.D01G013600	OG0002443:	OG0002443:	A01	1299853	1302498	-	162	D01	1014441	1017151	-	146	85	85	OG0002443:
13556_100	GhirsutumA	GhirsutumD	Gohir.A08G010600	Gohir.D08G020966	OG0013138:	OG0013138:	A08	1301987	1303641	+	18506	D08	1253409	1254938	+	20001	98	98	OG0013138:
13664_100	GhirsutumA	GhirsutumD	Gohir.A11G013700	Gohir.D11G013900	OG0018113:	OG0018113:	A11	1302392	1306076	+	26873	D11	1185757	1189444	+	28885	90	90	OG0018113:
13556_100	GhirsutumA	GhirsutumD	Gohir.A08G010700	Gohir.D08G021000	OG0013139:	OG0013139:	A08	1304458	1310884	+	18507	D08	1255867	1262216	+	20002	99	99	OG0013139:
13664_100	GhirsutumA	GhirsutumD	Gohir.A11G013800	Gohir.D11G014000	OG0018114:	OG0018114:	A11	1306345	1308743	-	26874	D11	1189784	1192110	-	28886	91	91	OG0018114:
13664_100	GhirsutumA	GhirsutumD	Gohir.A11G013900	Gohir.D11G014100	OG0018115:	OG0018115:	A11	1309484	1312380	+	26875	D11	1192840	1195648	+	28887	92	92	OG0018115:
13310_0	GhirsutumA	GhirsutumD	Gohir.A01G012600	Gohir.D01G013800	OG0002444:	OG0002444:	A01	1310571	1313638	+	164	D01	1025959	1029043	+	148	86	86	OG0002444:
13664_100	GhirsutumA	GhirsutumD	Gohir.A11G014000	Gohir.D11G014200	OG0018116:	OG0018116:	A11	1312918	1314778	-	26876	D11	1195989	1197823	-	28888	93	93	OG0018116:
13603_25	GhirsutumA	GhirsutumD	Gohir.A09G005000	Gohir.D09G004300	OG0014873:	OG0014873:	A09	1316351	1317481	-	21285	D09	1200436	1201530	-	22948	35	35	OG0014873:
13556_100	GhirsutumA	GhirsutumD	Gohir.A08G010800	Gohir.D08G021100	OG0013140:	OG0013140:	A08	1318129	1320697	+	18509	D08	1267676	1270561	+	20004	100	100	OG0013140:
13543_25	GhirsutumA	GhirsutumD	Gohir.A07G010900	Gohir.D07G011125	OG0011568:	OG0011568:	A07	1318513	1324090	+	15831	D07	1266176	1272013	+	17190	69	69	OG0011568:
13310_0	GhirsutumA	GhirsutumD	Gohir.A01G012800	Gohir.D01G014000	OG0002445:	OG0002445:	A01	1321658	1326740	-	166	D01	1037174	1042195	-	151	87	87	OG0002445:
13543_25	GhirsutumA	GhirsutumD	Gohir.A07G011000	Gohir.D07G011150	OG0011569:	OG0011569:	A07	1322830	1326723	-	15832	D07	1270651	1274412	-	17191	70	70	OG0011569:
13664_100	GhirsutumA	GhirsutumD	Gohir.A11G014200	Gohir.D11G014400	OG0018117:	OG0018117:	A11	1323019	1324084	-	26878	D11	1203731	1205057	-	28890	94	94	OG0018117:
13455_100	GhirsutumA	GhirsutumD	Gohir.A05G010900	Gohir.D05G011600	OG0007240:	OG0007240:	A05	1324414	1327706	-	8975	D05	1139162	1142574	-	10081	92	92	OG0007240:
13664_100	GhirsutumA	GhirsutumD	Gohir.A11G014300	Gohir.D11G014500	OG0018118:	OG0018118:	A11	1324490	1328520	-	26879	D11	1209039	1212057	-	28891	95	95	OG0018118:
13556_100	GhirsutumA	GhirsutumD	Gohir.A08G010900	Gohir.D08G021200	OG0013141:	OG0013141:	A08	1325924	1328693	-	18510	D08	1276357	1280273	-	20006	101	101	OG0013141:
13702_75	GhirsutumA	GhirsutumD	Gohir.A12G010466	Gohir.D12G010750	OG0020300:	OG0020300:	A12	1328528	1330686	+	30559	D12	1296726	1298876	+	32921	74	74	OG0020300:
13473_100	GhirsutumA	GhirsutumD	Gohir.A06G014000	Gohir.D06G011500	OG0010165:	OG0010165:	A06	1329432	1331512	-	13495	D06	1195888	1197940	-	14618	92	92	OG0010165:
13543_25	GhirsutumA	GhirsutumD	Gohir.A07G011100	Gohir.D07G011175	OG0011570:	OG0011570:	A07	1332261	1334136	-	15833	D07	1296750	1298581	-	17192	71	71	OG0011570:
13556_100	GhirsutumA	GhirsutumD	Gohir.A08G011000	Gohir.D08G021300	OG0013142:	OG0013142:	A08	1333446	1337332	-	18512	D08	1283225	1287015	-	20008	102	102	OG0013142:
13626_100	GhirsutumA	GhirsutumD	Gohir.A10G015750	Gohir.D10G015750	OG0016586:	OG0016586:	A10	1334029	1334672	+	24175	D10	1257163	1257963	+	25871	112	112	OG0016586:
13455_100	GhirsutumA	GhirsutumD	Gohir.A05G011100	Gohir.D05G011800	OG0007241:	OG0007241:	A05	1334387	1338860	+	8977	D05	1149175	1153795	+	10083	93	93	OG0007241:
13626_125	GhirsutumA	GhirsutumD	Gohir.A10G015800	Gohir.D10G015800	OG0016587:	OG0016587:	A10	1341774	1345183	+	24176	D10	1260686	1264455	+	25872	113	113	OG0016587:
13664_100	GhirsutumA	GhirsutumD	Gohir.A11G014500	Gohir.D11G014600	OG0018119:	OG0018119:	A11	1343603	1350422	+	26881	D11	1219217	1226066	+	28892	96	96	OG0018119:
13603_25	GhirsutumA	GhirsutumD	Gohir.A09G005200	Gohir.D09G004500	OG0014874:	OG0014874:	A09	1345033	1360690	-	21287	D09	1264359	1276774	-	22950	36	36	OG0014874:
13543_25	GhirsutumA	GhirsutumD	Gohir.A07G011300	Gohir.D07G011200	OG0011571:	OG0011571:	A07	1345686	1346498	-	15834	D07	1308068	1308628	-	17193	72	72	OG0011571:
13455_100	GhirsutumA	GhirsutumD	Gohir.A05G011300	Gohir.D05G012000	OG0007242:	OG0007242:	A05	1346244	1349555	+	8978	D05	1162370	1165659	+	10085	94	94	OG0007242:
13310_0	GhirsutumA	GhirsutumD	Gohir.A01G012900	Gohir.D01G014100	OG0002446:	OG0002446:	A01	1349221	1355548	+	167	D01	1045148	1052498	+	152	88	88	OG0002446:
13556_100	GhirsutumA	GhirsutumD	Gohir.A08G011100	Gohir.D08G021500	OG0001570:	OG0001570:	A08	1349400	1353079	-	18513	D08	1296336	1300056	-	20010	103	103	OG0001570:
13455_100	GhirsutumA	GhirsutumD	Gohir.A05G011400	Gohir.D05G012100	OG0007243:	OG0007243:	A05	1350247	1356966	-	8979	D05	1166595	1173140	-	10086	95	95	OG0007243:
13556_100	GhirsutumA	GhirsutumD	Gohir.A08G011200	Gohir.D08G021600	OG0013143:	OG0013143:	A08	1354452	1358920	-	18514	D08	1301724	1305786	-	20011	104	104	OG0013143:
13310_0	GhirsutumA	GhirsutumD	Gohir.A01G013000	Gohir.D01G014300	OG0002447:	OG0002447:	A01	1357549	1374375	+	168	D01	1054926	1067588	+	153	89	89	OG0002447:
13543_25	GhirsutumA	GhirsutumD	Gohir.A07G011500	Gohir.D07G011300	OG0011572:	OG0011572:	A07	1359678	1366573	-	15836	D07	1326033	1332911	-	17195	73	73	OG0011572:
13455_100	GhirsutumA	GhirsutumD	Gohir.A05G011500	Gohir.D05G012200	OG0007244:	OG0007244:	A05	1360399	1361084	-	8980	D05	1176471	1177158	-	10087	96	96	OG0007244:
13603_25	GhirsutumA	GhirsutumD	Gohir.A09G005300	Gohir.D09G004600	OG0014875:	OG0014875:	A09	1361054	1363262	+	21288	D09	1277196	1279459	+	22951	37	37	OG0014875:
13455_100	GhirsutumA	GhirsutumD	Gohir.A05G011600	Gohir.D05G012500	OG0001262:	OG0001262:	A05	1362261	1365230	-	8981	D05	1186008	1189667	-	10090	97	97	OG0001262:
13664_100	GhirsutumA	GhirsutumD	Gohir.A11G014700	Gohir.D11G014800	OG0018120:	OG0018120:	A11	1363128	1365923	-	26883	D11	1235001	1237701	-	28894	97	97	OG0018120:
13455_100	GhirsutumA	GhirsutumD	Gohir.A05G011700	Gohir.D05G012700	OG0007245:	OG0007245:	A05	1365744	1370053	-	8982	D05	1193160	1197510	-	10092	98	98	OG0007245:
13556_100	GhirsutumA	GhirsutumD	Gohir.A08G011300	Gohir.D08G021800	OG0013144:	OG0013144:	A08	1369079	1373535	-	18515	D08	1325777	1330252	-	20014	105	105	OG0013144:
13434_125	GhirsutumA	GhirsutumD	Gohir.A04G011200	Gohir.D05G377000	OG0006376:	OG0006376:	A04	1370361	1376810	+	7105	D05	64906267	64912763	-	14353	35	2588	OG0006376:
13603_50	GhirsutumA	GhirsutumD	Gohir.A09G005500	Gohir.D09G004800	OG0014876:	OG0014876:	A09	1371002	1393134	-	21290	D09	1288620	1322987	-	22953	38	38	OG0014876:
13556_100	GhirsutumA	GhirsutumD	Gohir.A08G011400	Gohir.D08G021900	OG0013145:	OG0013145:	A08	1374504	1377048	+	18516	D08	1331259	1333789	+	20015	106	106	OG0013145:
13310_0	GhirsutumA	GhirsutumD	Gohir.A01G013100	Gohir.D01G014400	OG0002448:	OG0002448:	A01	1374674	1377554	-	169	D01	1067913	1070926	-	154	90	90	OG0002448:
13338_50	GhirsutumA	GhirsutumD	Gohir.A02G013400	Gohir.D02G014200	OG0003784:	OG0003784:	A02	1374887	1376263	-	2720	D02	1595414	1596790	-	2896	59	59	OG0003784:
13556_100	GhirsutumA	GhirsutumD	Gohir.A08G011500	Gohir.D08G022000	OG0013146:	OG0013146:	A08	1377066	1382320	-	18517	D08	1333707	1339004	-	20016	107	107	OG0013146:
13455_100	GhirsutumA	GhirsutumD	Gohir.A05G012000	Gohir.D05G013000	OG0007246:	OG0007246:	A05	1377222	1380709	+	8985	D05	1207716	1211251	+	10095	99	99	OG0007246:
13745_50	GhirsutumA	GhirsutumD	Gohir.A13G010800	Gohir.D13G011500	OG0022178:	OG0022178:	A13	1379278	1387283	+	33619	D13	1109778	1118070	+	36078	57	57	OG0022178:
13543_25	GhirsutumA	GhirsutumD	Gohir.A07G011600	Gohir.D07G011400	OG0011573:	OG0011573:	A07	1380117	1381939	+	15837	D07	1344557	1346322	+	17196	74	74	OG0011573:
13455_100	GhirsutumA	GhirsutumD	Gohir.A05G012100	Gohir.D05G013100	OG0007247:	OG0007247:	A05	1380770	1382624	-	8986	D05	1211607	1213159	-	10096	100	100	OG0007247:
13434_125	GhirsutumA	GhirsutumD	Gohir.A04G011400	Gohir.D05G375500	OG0006378:	OG0006378:	A04	1387066	1390884	-	7107	D05	64534290	64537959	+	14333	36	2587	OG0006378:
13745_50	GhirsutumA	GhirsutumD	Gohir.A13G010900	Gohir.D13G011600	OG0022179:	OG0022179:	A13	1388209	1391367	+	33620	D13	1118685	1121808	+	36079	58	58	OG0022179:
13543_25	GhirsutumA	GhirsutumD	Gohir.A07G011700	Gohir.D07G011500	OG0011574:	OG0011574:	A07	1388703	1391618	+	15838	D07	1352667	1355588	+	17197	75	75	OG0011574:
13556_100	GhirsutumA	GhirsutumD	Gohir.A08G011600	Gohir.D08G022100	OG0013147:	OG0013147:	A08	1390244	1392687	-	18518	D08	1344438	1346980	-	20017	108	108	OG0013147:
13455_100	GhirsutumA	GhirsutumD	Gohir.A05G012200	Gohir.D05G013300	OG0007248:	OG0007248:	A05	1390341	1392066	-	8987	D05	1236913	1238617	-	10098	101	101	OG0007248:
13664_100	GhirsutumA	GhirsutumD	Gohir.A11G014800	Gohir.D11G014900	OG0018121:	OG0018121:	A11	1390730	1394624	+	26884	D11	1268974	1271520	+	28895	98	98	OG0018121:
13310_25	GhirsutumA	GhirsutumD	Gohir.A01G013400	Gohir.D01G014700	OG0002449:	OG0002449:	A01	1390818	1398599	-	172	D01	1084956	1092513	-	158	91	91	OG0002449:
13745_50	GhirsutumA	GhirsutumD	Gohir.A13G011000	Gohir.D13G011700	OG0022180:	OG0022180:	A13	1391741	1394431	-	33621	D13	1122233	1124908	-	36080	59	59	OG0022180:
13556_100	GhirsutumA	GhirsutumD	Gohir.A08G011700	Gohir.D08G022200	OG0013148:	OG0013148:	A08	1394729	1400624	+	18519	D08	1349038	1355194	+	20018	109	109	OG0013148:
13434_125	GhirsutumA	GhirsutumD	Gohir.A04G011600	Gohir.D05G375000	OG0006379:	OG0006379:	A04	1395645	1398619	+	7109	D05	64500616	64503849	-	14328	37	2586	OG0006379:
13664_100	GhirsutumA	GhirsutumD	Gohir.A11G014900	Gohir.D11G015000	OG0018122:	OG0018122:	A11	1396077	1400888	-	26885	D11	1273257	1278110	-	28896	99	99	OG0018122:
13455_100	GhirsutumA	GhirsutumD	Gohir.A05G012400	Gohir.D05G013500	OG0007249:	OG0007249:	A05	1399704	1401203	+	8989	D05	1245896	1247623	+	10100	102	102	OG0007249:
13310_25	GhirsutumA	GhirsutumD	Gohir.A01G013500	Gohir.D01G014800	OG0002450:	OG0002450:	A01	1401053	1403201	-	173	D01	1095328	1097445	-	159	92	92	OG0002450:
13603_50	GhirsutumA	GhirsutumD	Gohir.A09G005700	Gohir.D09G004900	OG0014877:	OG0014877:	A09	1404668	1406095	+	21292	D09	1357015	1358441	+	22955	39	39	OG0014877:
13556_100	GhirsutumA	GhirsutumD	Gohir.A08G011800	Gohir.D08G022300	OG0013149:	OG0013149:	A08	1405805	1407324	-	18520	D08	1361273	1362504	-	20019	110	110	OG0013149:
13455_100	GhirsutumA	GhirsutumD	Gohir.A05G012500	Gohir.D05G013600	OG0007250:	OG0007250:	A05	1406422	1407169	+	8990	D05	1252931	1253622	+	10101	103	103	OG0007250:
13434_125	GhirsutumA	GhirsutumD	Gohir.A04G011700	Gohir.D05G374900	OG0006380:	OG0006380:	A04	1408193	1412149	-	7110	D05	64490343	64494354	+	14327	38	2585	OG0006380:
13310_25	GhirsutumA	GhirsutumD	Gohir.A01G013600	Gohir.D01G014900	OG0002451:	OG0002451:	A01	1409743	1411785	+	174	D01	1104306	1106573	+	160	93	93	OG0002451:
13603_50	GhirsutumA	GhirsutumD	Gohir.A09G005800	Gohir.D09G005000	OG0014878:	OG0014878:	A09	1410425	1416971	+	21293	D09	1362881	1368605	+	22956	40	40	OG0014878:
13543_25	GhirsutumA	GhirsutumD	Gohir.A07G011800	Gohir.D07G011600	OG0011575:	OG0011575:	A07	1410844	1415394	+	15839	D07	1373889	1377863	+	17198	76	76	OG0011575:
13745_50	GhirsutumA	GhirsutumD	Gohir.A13G011100	Gohir.D13G011800	OG0022181:	OG0022181:	A13	1411831	1413891	-	33622	D13	1138284	1139875	-	36082	60	60	OG0022181:
13664_100	GhirsutumA	GhirsutumD	Gohir.A11G015000	Gohir.D11G015100	OG0018123:	OG0018123:	A11	1413545	1415951	+	26886	D11	1291713	1294102	+	28897	100	100	OG0018123:
13434_125	GhirsutumA	GhirsutumD	Gohir.A04G011800	Gohir.D05G374800	OG0006381:	OG0006381:	A04	1413742	1419037	-	7111	D05	64483670	64488978	+	14326	39	2584	OG0006381:
13310_25	GhirsutumA	GhirsutumD	Gohir.A01G013700	Gohir.D01G015000	OG0002452:	OG0002452:	A01	1414530	1417146	-	175	D01	1109365	1111742	-	161	94	94	OG0002452:
13745_50	GhirsutumA	GhirsutumD	Gohir.A13G011200	Gohir.D13G011900	OG0022182:	OG0022182:	A13	1415719	1418291	+	33623	D13	1141483	1144110	+	36083	61	61	OG0022182:
13455_100	GhirsutumA	GhirsutumD	Gohir.A05G012600	Gohir.D05G013700	OG0007251:	OG0007251:	A05	1417096	1418673	+	8991	D05	1265174	1266285	+	10102	104	104	OG0007251:
13664_100	GhirsutumA	GhirsutumD	Gohir.A11G015200	Gohir.D11G015300	OG0018124:	OG0018124:	A11	1419350	1429963	-	26888	D11	1297196	1307817	-	28899	101	101	OG0018124:
13745_50	GhirsutumA	GhirsutumD	Gohir.A13G011300	Gohir.D13G012000	OG0022183:	OG0022183:	A13	1419811	1422784	+	33624	D13	1145353	1148475	+	36084	62	62	OG0022183:
13455_100	GhirsutumA	GhirsutumD	Gohir.A05G012700	Gohir.D05G013800	OG0007252:	OG0007252:	A05	1423593	1426609	+	8992	D05	1271575	1274505	+	10103	105	105	OG0007252:
13745_75	GhirsutumA	GhirsutumD	Gohir.A13G011400	Gohir.D13G012100	OG0022184:	OG0022184:	A13	1423763	1427270	+	33625	D13	1149282	1152915	+	36085	63	63	OG0022184:
13455_100	GhirsutumA	GhirsutumD	Gohir.A05G012800	Gohir.D05G013900	OG0007253:	OG0007253:	A05	1426638	1427856	-	8993	D05	1274882	1275658	-	10104	106	106	OG0007253:
13603_50	GhirsutumA	GhirsutumD	Gohir.A09G006000	Gohir.D09G005100	OG0014879:	OG0014879:	A09	1427278	1431231	+	21294	D09	1375047	1379036	+	22957	41	41	OG0014879:
13543_25	GhirsutumA	GhirsutumD	Gohir.A07G011900	Gohir.D07G011700	OG0011576:	OG0011576:	A07	1427377	1430262	+	15840	D07	1387868	1391924	+	17199	77	77	OG0011576:
13745_75	GhirsutumA	GhirsutumD	Gohir.A13G011500	Gohir.D13G012200	OG0022185:	OG0022185:	A13	1429433	1431312	+	33626	D13	1154484	1156295	+	36086	64	64	OG0022185:
13556_100	GhirsutumA	GhirsutumD	Gohir.A08G012000	Gohir.D08G022500	OG0013150:	OG0013150:	A08	1429840	1430508	+	18522	D08	1391992	1392369	+	20021	111	111	OG0013150:
13702_75	GhirsutumA	GhirsutumD	Gohir.A12G010700	Gohir.D12G011100	OG0020301:	OG0020301:	A12	1431951	1436027	-	30563	D12	1351188	1355203	-	32925	75	75	OG0020301:
13556_100	GhirsutumA	GhirsutumD	Gohir.A08G012100	Gohir.D08G022600	OG0013151:	OG0013151:	A08	1432282	1433095	+	18523	D08	1394526	1395555	+	20022	112	112	OG0013151:
13556_125	GhirsutumA	GhirsutumD	Gohir.A08G012200	Gohir.D08G022800	OG0013152:	OG0013152:	A08	1433385	1440373	-	18524	D08	1399677	1406643	-	20024	113	113	OG0013152:
13338_50	GhirsutumA	GhirsutumD	Gohir.A02G013401	Gohir.D02G014300	OG0003785:	OG0003785:	A02	1435931	1443402	-	2721	D02	1611571	1616785	-	2897	60	60	OG0003785:
13702_75	GhirsutumA	GhirsutumD	Gohir.A12G010800	Gohir.D12G011200	OG0020302:	OG0020302:	A12	1436666	1437235	+	30564	D12	1355632	1356739	+	32926	76	76	OG0020302:
13745_75	GhirsutumA	GhirsutumD	Gohir.A13G011550	Gohir.D13G012400	OG0022186:	OG0022186:	A13	1437271	1441067	+	33627	D13	1165436	1168778	+	36088	65	65	OG0022186:
13702_75	GhirsutumA	GhirsutumD	Gohir.A12G010900	Gohir.D12G011300	OG0020303:	OG0020303:	A12	1437593	1439617	-	30565	D12	1356815	1358853	-	32927	77	77	OG0020303:
13543_25	GhirsutumA	GhirsutumD	Gohir.A07G012000	Gohir.D07G011800	OG0011577:	OG0011577:	A07	1438891	1442333	-	15841	D07	1397915	1401178	-	17200	78	78	OG0011577:
13603_50	GhirsutumA	GhirsutumD	Gohir.A09G006100	Gohir.D09G005200	OG0014880:	OG0014880:	A09	1439090	1447906	+	21295	D09	1417114	1425843	+	22958	42	42	OG0014880:
13434_125	GhirsutumA	GhirsutumD	Gohir.A04G012200	Gohir.D05G374500	OG0006382:	OG0006382:	A04	1440051	1441923	-	7114	D05	64458965	64459588	+	14323	40	2583	OG0006382:
13556_125	GhirsutumA	GhirsutumD	Gohir.A08G012300	Gohir.D08G022900	OG0013153:	OG0013153:	A08	1441476	1447256	-	18525	D08	1407272	1413385	-	20025	114	114	OG0013153:
13664_100	GhirsutumA	GhirsutumD	Gohir.A11G015300	Gohir.D11G015400	OG0018125:	OG0018125:	A11	1443756	1446590	-	26890	D11	1313032	1316012	-	28901	102	102	OG0018125:
13745_75	GhirsutumA	GhirsutumD	Gohir.A13G011600	Gohir.D13G012500	OG0022187:	OG0022187:	A13	1444337	1445800	-	33628	D13	1171362	1172941	-	36089	66	66	OG0022187:
13338_50	GhirsutumA	GhirsutumD	Gohir.A02G013402	Gohir.D02G014400	OG0003786:	OG0003786:	A02	1444661	1445937	-	2722	D02	1620346	1621750	-	2898	61	61	OG0003786:
13455_100	GhirsutumA	GhirsutumD	Gohir.A05G012900	Gohir.D05G014000	OG0007254:	OG0007254:	A05	1446016	1451580	+	8994	D05	1283991	1288137	+	10106	107	107	OG0007254:
13407_150	GhirsutumA	GhirsutumD	Gohir.A03G005700	Gohir.D03G166800	OG0001777:	OG0001777:	A03	1447026	1448504	-	4688	D03	53851609	53853235	+	7492	57	1085	OG0001777:
13664_100	GhirsutumA	GhirsutumD	Gohir.A11G015500	Gohir.D11G012501	OG0018126:	OG0018126:	A11	1448496	1449448	-	26892	D11	1319121	1319941	-	28903	103	103	OG0018126:
13745_75	GhirsutumA	GhirsutumD	Gohir.A13G011700	Gohir.D13G012600	OG0022188:	OG0022188:	A13	1449578	1453285	-	33629	D13	1176815	1179868	-	36090	67	67	OG0022188:
13543_25	GhirsutumA	GhirsutumD	Gohir.A07G012200	Gohir.D07G012000	OG0011578:	OG0011578:	A07	1450415	1452769	+	15843	D07	1406898	1409013	+	17202	79	79	OG0011578:
13556_125	GhirsutumA	GhirsutumD	Gohir.A08G012400	Gohir.D08G023000	OG0013154:	OG0013154:	A08	1450792	1485871	-	18526	D08	1416619	1442743	-	20026	115	115	OG0013154:
13664_100	GhirsutumA	GhirsutumD	Gohir.A11G015600	Gohir.D11G012600	OG0018127:	OG0018127:	A11	1450973	1457309	+	26893	D11	1321466	1325871	+	28904	104	104	OG0018127:
13455_100	GhirsutumA	GhirsutumD	Gohir.A05G013000	Gohir.D05G014100	OG0007255:	OG0007255:	A05	1451736	1458050	-	8995	D05	1288167	1294564	-	10107	108	108	OG0007255:
13745_75	GhirsutumA	GhirsutumD	Gohir.A13G011800	Gohir.D13G012700	OG0022189:	OG0022189:	A13	1456409	1457976	-	33630	D13	1183452	1184857	-	36091	68	68	OG0022189:
13702_75	GhirsutumA	GhirsutumD	Gohir.A12G011100	Gohir.D12G011500	OG0020304:	OG0020304:	A12	1457728	1464899	+	30567	D12	1373476	1377556	+	32930	78	78	OG0020304:
13407_150	GhirsutumA	GhirsutumD	Gohir.A03G005800	Gohir.D03G166700	OG0004877:	OG0004877:	A03	1459200	1466314	+	4689	D03	53833167	53840063	-	7491	58	1084	OG0004877:
13664_100	GhirsutumA	GhirsutumD	Gohir.A11G015700	Gohir.D11G015700	OG0018128:	OG0018128:	A11	1461052	1464159	+	26894	D11	1332000	1335145	+	28905	105	105	OG0018128:
13455_100	GhirsutumA	GhirsutumD	Gohir.A05G013100	Gohir.D05G014200	OG0007256:	OG0007256:	A05	1461073	1464173	+	8996	D05	1297209	1300074	+	10108	109	109	OG0007256:
13543_50	GhirsutumA	GhirsutumD	Gohir.A07G012400	Gohir.D07G012200	OG0011579:	OG0011579:	A07	1461901	1467035	-	15844	D07	1412243	1425290	-	17203	80	80	OG0011579:
13455_100	GhirsutumA	GhirsutumD	Gohir.A05G013200	Gohir.D05G014300	OG0007257:	OG0007257:	A05	1464202	1473706	-	8997	D05	1300394	1309796	-	10109	110	110	OG0007257:
13664_100	GhirsutumA	GhirsutumD	Gohir.A11G015800	Gohir.D11G015800	OG0018129:	OG0018129:	A11	1464504	1467421	-	26895	D11	1335623	1338482	-	28906	106	106	OG0018129:
13603_50	GhirsutumA	GhirsutumD	Gohir.A09G006200	Gohir.D09G005300	OG0014881:	OG0014881:	A09	1466134	1467121	-	21296	D09	1457560	1458571	-	22959	43	43	OG0014881:
13664_100	GhirsutumA	GhirsutumD	Gohir.A11G015900	Gohir.D11G015900	OG0018130:	OG0018130:	A11	1468044	1471064	-	26896	D11	1339206	1342236	-	28907	107	107	OG0018130:
13407_125	GhirsutumA	GhirsutumD	Gohir.A03G005900	Gohir.D03G166600	OG0004878:	OG0004878:	A03	1468522	1470017	+	4690	D03	53829667	53830914	-	7490	59	1083	OG0004878:
13543_50	GhirsutumA	GhirsutumD	Gohir.A07G012500	Gohir.D07G012300	OG0011580:	OG0011580:	A07	1470316	1475021	+	15845	D07	1428355	1433065	+	17204	81	81	OG0011580:
13473_100	GhirsutumA	GhirsutumD	Gohir.A06G014900	Gohir.D06G012900	OG0010166:	OG0010166:	A06	1471413	1474460	-	13504	D06	1414372	1417249	-	14633	93	93	OG0010166:
13702_75	GhirsutumA	GhirsutumD	Gohir.A12G011300	Gohir.D12G011700	OG0020305:	OG0020305:	A12	1471814	1478938	+	30569	D12	1392843	1402954	+	32931	79	79	OG0020305:
13664_100	GhirsutumA	GhirsutumD	Gohir.A11G016000	Gohir.D11G012900	OG0018131:	OG0018131:	A11	1473783	1477387	-	26897	D11	1344895	1348325	-	28908	108	108	OG0018131:
13407_125	GhirsutumA	GhirsutumD	Gohir.A03G006000	Gohir.D03G166500	OG0004879:	OG0004879:	A03	1474948	1478642	+	4691	D03	53819706	53824622	-	7489	60	1082	OG0004879:
13626_125	GhirsutumA	GhirsutumD	Gohir.A10G016500	Gohir.D10G016600	OG0016588:	OG0016588:	A10	1475624	1478141	+	24184	D10	1426982	1429958	+	25882	114	114	OG0016588:
13455_100	GhirsutumA	GhirsutumD	Gohir.A05G013300	Gohir.D05G014500	OG0007258:	OG0007258:	A05	1477614	1479001	+	8998	D05	1318866	1320095	+	10110	111	111	OG0007258:
13626_125	GhirsutumA	GhirsutumD	Gohir.A10G016600	Gohir.D10G016700	OG0016589:	OG0016589:	A10	1478138	1483155	-	24185	D10	1429282	1434517	-	25883	115	115	OG0016589:
13702_75	GhirsutumA	GhirsutumD	Gohir.A12G011400	Gohir.D12G011800	OG0020306:	OG0020306:	A12	1479049	1481189	+	30570	D12	1430658	1433146	+	32936	80	80	OG0020306:
13455_100	GhirsutumA	GhirsutumD	Gohir.A05G013400	Gohir.D05G014550	OG0007259:	OG0007259:	A05	1479451	1484480	-	8999	D05	1320484	1325731	-	10111	112	112	OG0007259:
13310_25	GhirsutumA	GhirsutumD	Gohir.A01G015300	Gohir.D01G015300	OG0002453:	OG0002453:	A01	1483054	1484465	+	180	D01	1144775	1145783	+	164	95	95	OG0002453:
13702_75	GhirsutumA	GhirsutumD	Gohir.A12G011500	Gohir.D12G011900	OG0020307:	OG0020307:	A12	1484180	1492097	+	30571	D12	1435275	1443024	+	32937	81	81	OG0020307:
13626_125	GhirsutumA	GhirsutumD	Gohir.A10G016700	Gohir.D10G016800	OG0016590:	OG0016590:	A10	1484260	1485914	+	24186	D10	1435522	1437200	+	25884	116	116	OG0016590:
13310_25	GhirsutumA	GhirsutumD	Gohir.A01G015400	Gohir.D01G015400	OG0002454:	OG0002454:	A01	1485514	1496430	-	181	D01	1146762	1157661	-	165	96	96	OG0002454:
13543_50	GhirsutumA	GhirsutumD	Gohir.A07G012600	Gohir.D07G012400	OG0011581:	OG0011581:	A07	1486124	1492608	+	15846	D07	1449227	1455980	+	17206	82	82	OG0011581:
13626_125	GhirsutumA	GhirsutumD	Gohir.A10G016800	Gohir.D10G016900	OG0016591:	OG0016591:	A10	1486798	1488293	-	24187	D10	1438094	1439666	-	25885	117	117	OG0016591:
13745_75	GhirsutumA	GhirsutumD	Gohir.A13G011900	Gohir.D13G012900	OG0022190:	OG0022190:	A13	1487546	1490927	+	33631	D13	1235026	1238354	+	36092	69	69	OG0022190:
13407_125	GhirsutumA	GhirsutumD	Gohir.A03G006100	Gohir.D03G166400	OG0004880:	OG0004880:	A03	1488147	1491542	+	4692	D03	53813380	53816592	-	7488	61	1081	OG0004880:
13455_125	GhirsutumA	GhirsutumD	Gohir.A05G013500	Gohir.D05G014600	OG0007260:	OG0007260:	A05	1492368	1495196	+	9000	D05	1334105	1336893	+	10112	113	113	OG0007260:
13543_50	GhirsutumA	GhirsutumD	Gohir.A07G012700	Gohir.D07G012500	OG0011582:	OG0011582:	A07	1492629	1495487	+	15847	D07	1456752	1458682	+	17207	83	83	OG0011582:
13702_75	GhirsutumA	GhirsutumD	Gohir.A12G011600	Gohir.D12G012000	OG0002244:	OG0002244:	A12	1493342	1496666	+	30573	D12	1445274	1448609	+	32939	82	82	OG0002244:
13664_100	GhirsutumA	GhirsutumD	Gohir.A11G016200	Gohir.D11G016000	OG0018132:	OG0018132:	A11	1494245	1495231	-	26899	D11	1356324	1357774	-	28910	109	109	OG0018132:
13745_75	GhirsutumA	GhirsutumD	Gohir.A13G012000	Gohir.D13G013100	OG0022191:	OG0022191:	A13	1494294	1496962	+	33632	D13	1241750	1244464	+	36093	70	70	OG0022191:
13556_125	GhirsutumA	GhirsutumD	Gohir.A08G012601	Gohir.D08G023066	OG0013155:	OG0013155:	A08	1494480	1495472	+	18528	D08	1450186	1451238	+	20028	116	116	OG0013155:
13626_125	GhirsutumA	GhirsutumD	Gohir.A10G016900	Gohir.D10G017000	OG0016592:	OG0016592:	A10	1495427	1497186	-	24188	D10	1441479	1443180	-	25886	118	118	OG0016592:
13543_50	GhirsutumA	GhirsutumD	Gohir.A07G012800	Gohir.D07G012600	OG0011583:	OG0011583:	A07	1496365	1502025	-	15848	D07	1459493	1465190	-	17208	84	84	OG0011583:
13745_75	GhirsutumA	GhirsutumD	Gohir.A13G012100	Gohir.D13G013200	OG0022192:	OG0022192:	A13	1497280	1501305	-	33633	D13	1244734	1248721	-	36094	71	71	OG0022192:
13626_125	GhirsutumA	GhirsutumD	Gohir.A10G017000	Gohir.D10G017100	OG0016593:	OG0016593:	A10	1498907	1500866	+	24189	D10	1449556	1451869	+	25887	119	119	OG0016593:
13556_125	GhirsutumA	GhirsutumD	Gohir.A08G012700	Gohir.D08G023100	OG0013156:	OG0013156:	A08	1499137	1503900	+	18529	D08	1455927	1460638	+	20029	117	117	OG0013156:
13664_100	GhirsutumA	GhirsutumD	Gohir.A11G016300	Gohir.D11G016100	OG0018133:	OG0018133:	A11	1499145	1503216	-	26900	D11	1361882	1365120	-	28911	110	110	OG0018133:
13603_50	GhirsutumA	GhirsutumD	Gohir.A09G006300	Gohir.D09G005400	OG0014882:	OG0014882:	A09	1499697	1506606	+	21297	D09	1469195	1476153	+	22960	44	44	OG0014882:
13626_125	GhirsutumA	GhirsutumD	Gohir.A10G017100	Gohir.D10G017200	OG0016594:	OG0016594:	A10	1500965	1503060	-	24190	D10	1451920	1454077	-	25888	120	120	OG0016594:
13473_100	GhirsutumA	GhirsutumD	Gohir.A06G015000	Gohir.D06G013000	OG0010167:	OG0010167:	A06	1501960	1504540	+	13505	D06	1431459	1433994	+	14634	94	94	OG0010167:
13745_75	GhirsutumA	GhirsutumD	Gohir.A13G012200	Gohir.D13G013300	OG0022193:	OG0022193:	A13	1505290	1508867	-	33634	D13	1255659	1259395	-	36096	72	72	OG0022193:
13455_125	GhirsutumA	GhirsutumD	Gohir.A05G013800	Gohir.D05G014900	OG0007261:	OG0007261:	A05	1506321	1508066	-	9003	D05	1357678	1359180	-	10115	114	114	OG0007261:
13310_25	GhirsutumA	GhirsutumD	Gohir.A01G015600	Gohir.D01G015600	OG0002455:	OG0002455:	A01	1507001	1507207	-	183	D01	1171806	1172012	-	167	97	97	OG0002455:
13473_100	GhirsutumA	GhirsutumD	Gohir.A06G015100	Gohir.D06G013200	OG0010168:	OG0010168:	A06	1507350	1510943	-	13506	D06	1439055	1442653	-	14636	95	95	OG0010168:
13664_100	GhirsutumA	GhirsutumD	Gohir.A11G016400	Gohir.D11G016200	OG0018134:	OG0018134:	A11	1509146	1513262	+	26901	D11	1371030	1375119	+	28912	111	111	OG0018134:
13745_75	GhirsutumA	GhirsutumD	Gohir.A13G012300	Gohir.D13G013400	OG0022194:	OG0022194:	A13	1510723	1515604	-	33635	D13	1261051	1266037	-	36097	73	73	OG0022194:
13310_25	GhirsutumA	GhirsutumD	Gohir.A01G015700	Gohir.D01G015700	OG0002456:	OG0002456:	A01	1511147	1517410	-	184	D01	1176140	1182171	-	168	98	98	OG0002456:
13603_50	GhirsutumA	GhirsutumD	Gohir.A09G006400	Gohir.D09G005500	OG0014883:	OG0014883:	A09	1511757	1515250	+	21298	D09	1512727	1516160	+	22961	45	45	OG0014883:
13543_50	GhirsutumA	GhirsutumD	Gohir.A07G012900	Gohir.D07G012700	OG0011584:	OG0011584:	A07	1513460	1524399	+	15849	D07	1472239	1483496	+	17209	85	85	OG0011584:
13626_125	GhirsutumA	GhirsutumD	Gohir.A10G017200	Gohir.D10G017400	OG0016595:	OG0016595:	A10	1514291	1517787	+	24191	D10	1479826	1483338	+	25890	121	121	OG0016595:
13664_100	GhirsutumA	GhirsutumD	Gohir.A11G016500	Gohir.D11G016300	OG0018135:	OG0018135:	A11	1516363	1521347	+	26902	D11	1378091	1382933	+	28913	112	112	OG0018135:
13455_125	GhirsutumA	GhirsutumD	Gohir.A05G013900	Gohir.D05G015000	OG0007262:	OG0007262:	A05	1517102	1520746	+	9004	D05	1366554	1370331	+	10116	115	115	OG0007262:
13626_125	GhirsutumA	GhirsutumD	Gohir.A10G017300	Gohir.D10G017500	OG0016596:	OG0016596:	A10	1517788	1520352	+	24192	D10	1484327	1486030	+	25891	122	122	OG0016596:
13745_75	GhirsutumA	GhirsutumD	Gohir.A13G012400	Gohir.D13G013500	OG0022195:	OG0022195:	A13	1518728	1522581	+	33636	D13	1269821	1273593	+	36098	74	74	OG0022195:
13556_125	GhirsutumA	GhirsutumD	Gohir.A08G012900	Gohir.D08G023300	OG0013157:	OG0013157:	A08	1518783	1523700	+	18531	D08	1470420	1475718	+	20031	118	118	OG0013157:
13626_125	GhirsutumA	GhirsutumD	Gohir.A10G017400	Gohir.D10G017600	OG0016597:	OG0016597:	A10	1520978	1526005	+	24193	D10	1486828	1490709	+	25892	123	123	OG0016597:
13473_100	GhirsutumA	GhirsutumD	Gohir.A06G015200	Gohir.D06G013300	OG0010169:	OG0010169:	A06	1522341	1525753	+	13507	D06	1452190	1455513	+	14637	96	96	OG0010169:
13664_125	GhirsutumA	GhirsutumD	Gohir.A11G016600	Gohir.D11G016400	OG0018136:	OG0018136:	A11	1523031	1524274	+	26903	D11	1384653	1385853	+	28914	113	113	OG0018136:
13664_125	GhirsutumA	GhirsutumD	Gohir.A11G016700	Gohir.D11G016500	OG0018137:	OG0018137:	A11	1525381	1529233	-	26904	D11	1388532	1389707	-	28915	114	114	OG0018137:
13556_125	GhirsutumA	GhirsutumD	Gohir.A08G013000	Gohir.D08G023400	OG0013158:	OG0013158:	A08	1525823	1527061	-	18532	D08	1477256	1478794	-	20032	119	119	OG0013158:
13702_75	GhirsutumA	GhirsutumD	Gohir.A12G011800	Gohir.D12G012200	OG0020308:	OG0020308:	A12	1525929	1530199	+	30576	D12	1466532	1470715	+	32941	83	83	OG0020308:
13455_125	GhirsutumA	GhirsutumD	Gohir.A05G014100	Gohir.D05G015200	OG0007263:	OG0007263:	A05	1526378	1529838	+	9006	D05	1375576	1379068	+	10118	116	116	OG0007263:
13310_25	GhirsutumA	GhirsutumD	Gohir.A01G015800	Gohir.D01G015800	OG0002457:	OG0002457:	A01	1526648	1530793	+	185	D01	1193294	1196351	+	169	99	99	OG0002457:
13745_75	GhirsutumA	GhirsutumD	Gohir.A13G012450	Gohir.D13G013601	OG0022196:	OG0022196:	A13	1527066	1528538	+	33637	D13	1278510	1280262	+	36099	75	75	OG0022196:
13473_100	GhirsutumA	GhirsutumD	Gohir.A06G015300	Gohir.D06G013400	OG0010170:	OG0010170:	A06	1527305	1531069	-	13508	D06	1458118	1461877	-	14638	97	97	OG0010170:
13407_125	GhirsutumA	GhirsutumD	Gohir.A03G006500	Gohir.D03G165700	OG0004881:	OG0004881:	A03	1527330	1532178	+	4698	D03	53763093	53767887	-	7479	62	1080	OG0004881:
13455_125	GhirsutumA	GhirsutumD	Gohir.A05G014200	Gohir.D05G015300	OG0007264:	OG0007264:	A05	1529593	1530910	-	9007	D05	1378824	1380117	-	10119	117	117	OG0007264:
13745_75	GhirsutumA	GhirsutumD	Gohir.A13G012500	Gohir.D13G013700	OG0022197:	OG0022197:	A13	1529638	1531791	-	33638	D13	1281131	1283251	-	36100	76	76	OG0022197:
13543_50	GhirsutumA	GhirsutumD	Gohir.A07G013000	Gohir.D07G012800	OG0011585:	OG0011585:	A07	1529837	1533337	+	15850	D07	1490592	1494175	+	17210	86	86	OG0011585:
13664_125	GhirsutumA	GhirsutumD	Gohir.A11G016800	Gohir.D11G016600	OG0018138:	OG0018138:	A11	1530165	1531582	+	26905	D11	1390672	1392339	+	28916	115	115	OG0018138:
13338_50	GhirsutumA	GhirsutumD	Gohir.A02G013600	Gohir.D02G014700	OG0003787:	OG0003787:	A02	1530441	1537975	+	2724	D02	1689314	1696977	+	2900	62	62	OG0003787:
13702_75	GhirsutumA	GhirsutumD	Gohir.A12G011900	Gohir.D12G012300	OG0020309:	OG0020309:	A12	1530464	1532524	+	30577	D12	1471055	1473046	+	32942	84	84	OG0020309:
13310_25	GhirsutumA	GhirsutumD	Gohir.A01G015900	Gohir.D01G015900	OG0002458:	OG0002458:	A01	1531715	1532551	+	186	D01	1197114	1197924	+	170	100	100	OG0002458:
13543_50	GhirsutumA	GhirsutumD	Gohir.A07G013100	Gohir.D07G012900	OG0011586:	OG0011586:	A07	1533355	1538297	-	15851	D07	1495761	1499150	-	17211	87	87	OG0011586:
13407_125	GhirsutumA	GhirsutumD	Gohir.A03G006600	Gohir.D03G165600	OG0004882:	OG0004882:	A03	1534556	1536579	+	4699	D03	53758856	53760750	-	7478	63	1079	OG0004882:
13745_75	GhirsutumA	GhirsutumD	Gohir.A13G012600	Gohir.D13G013800	OG0022198:	OG0022198:	A13	1534912	1537004	-	33639	D13	1286689	1288914	-	36101	77	77	OG0022198:
13664_125	GhirsutumA	GhirsutumD	Gohir.A11G016900	Gohir.D11G016700	OG0018139:	OG0018139:	A11	1536410	1538613	-	26906	D11	1397159	1399398	-	28917	116	116	OG0018139:
13407_125	GhirsutumA	GhirsutumD	Gohir.A03G006700	Gohir.D03G165500	OG0004883:	OG0004883:	A03	1536741	1540007	+	4700	D03	53755556	53758366	-	7477	64	1078	OG0004883:
13702_75	GhirsutumA	GhirsutumD	Gohir.A12G012000	Gohir.D12G012400	OG0020310:	OG0020310:	A12	1538537	1551308	+	30579	D12	1479821	1497485	+	32943	85	85	OG0020310:
13473_100	GhirsutumA	GhirsutumD	Gohir.A06G015400	Gohir.D06G013500	OG0010171:	OG0010171:	A06	1539972	1543038	+	13509	D06	1470133	1473157	+	14639	98	98	OG0010171:
13556_125	GhirsutumA	GhirsutumD	Gohir.A08G013100	Gohir.D08G023500	OG0013159:	OG0013159:	A08	1543190	1550019	+	18533	D08	1492017	1498751	+	20033	120	120	OG0013159:
13664_125	GhirsutumA	GhirsutumD	Gohir.A11G017000	Gohir.D11G016800	OG0018140:	OG0018140:	A11	1543688	1545612	-	26908	D11	1404831	1406068	-	28918	117	117	OG0018140:
13407_125	GhirsutumA	GhirsutumD	Gohir.A03G006800	Gohir.D03G165400	OG0004884:	OG0004884:	A03	1543970	1544746	+	4701	D03	53750152	53751119	-	7476	65	1077	OG0004884:
13310_25	GhirsutumA	GhirsutumD	Gohir.A01G016000	Gohir.D01G016000	OG0002459:	OG0002459:	A01	1547241	1550129	+	187	D01	1211942	1214888	+	171	101	101	OG0002459:
13473_100	GhirsutumA	GhirsutumD	Gohir.A06G015500	Gohir.D06G013600	OG0010172:	OG0010172:	A06	1548986	1553310	+	13510	D06	1482359	1486703	+	14640	99	99	OG0010172:
13702_75	GhirsutumA	GhirsutumD	Gohir.A12G012100	Gohir.D12G012500	OG0020311:	OG0020311:	A12	1550764	1554335	-	30580	D12	1497504	1500309	-	32944	86	86	OG0020311:
13664_125	GhirsutumA	GhirsutumD	Gohir.A11G017200	Gohir.D11G017000	OG0018141:	OG0018141:	A11	1551796	1554368	-	26910	D11	1415541	1418061	-	28921	118	118	OG0018141:
13310_25	GhirsutumA	GhirsutumD	Gohir.A01G016100	Gohir.D01G016100	OG0002460:	OG0002460:	A01	1552558	1555310	-	188	D01	1216610	1219282	-	172	102	102	OG0002460:
13556_125	GhirsutumA	GhirsutumD	Gohir.A08G013200	Gohir.D08G023600	OG0013160:	OG0013160:	A08	1552935	1560105	+	18534	D08	1501560	1508654	+	20034	121	121	OG0013160:
13626_125	GhirsutumA	GhirsutumD	Gohir.A10G017500	Gohir.D10G017700	OG0016598:	OG0016598:	A10	1555205	1558789	+	24194	D10	1556294	1560136	+	25896	124	124	OG0016598:
13310_25	GhirsutumA	GhirsutumD	Gohir.A01G016200	Gohir.D01G016200	OG0002461:	OG0002461:	A01	1556850	1557275	-	189	D01	1220941	1221727	-	173	103	103	OG0002461:
13473_100	GhirsutumA	GhirsutumD	Gohir.A06G015600	Gohir.D06G013700	OG0010173:	OG0010173:	A06	1557813	1558734	+	13511	D06	1494940	1495759	+	14641	100	100	OG0010173:
13484_0	GhirsutumA	GhirsutumD	Gohir.A06G015700	Gohir.D06G013900	OG0010174:	OG0010174:	A06	1559029	1562718	-	13512	D06	1496072	1499755	-	14643	101	102	OG0010174:
13484_0	GhirsutumA	GhirsutumD	Gohir.A06G015800	Gohir.D06G013800	OG0010175:	OG0010175:	A06	1559052	1562718	-	13513	D06	1496071	1497491	-	14642	102	101	OG0010175:
13702_75	GhirsutumA	GhirsutumD	Gohir.A12G012200	Gohir.D12G012600	OG0020312:	OG0020312:	A12	1559459	1567773	-	30581	D12	1501910	1505350	-	32945	87	87	OG0020312:
13603_50	GhirsutumA	GhirsutumD	Gohir.A09G006500	Gohir.D09G005700	OG0014884:	OG0014884:	A09	1561097	1564519	+	21299	D09	1574590	1578655	+	22963	46	46	OG0014884:
13556_125	GhirsutumA	GhirsutumD	Gohir.A08G013300	Gohir.D08G023700	OG0002019:	OG0002019:	A08	1561137	1568124	-	18535	D08	1510029	1516647	-	20035	122	122	OG0002019:
13603_50	GhirsutumA	GhirsutumD	Gohir.A09G006600	Gohir.D09G005800	OG0014885:	OG0014885:	A09	1563412	1573257	-	21300	D09	1576949	1586663	-	22964	47	47	OG0014885:
13495_0	GhirsutumA	GhirsutumD	Gohir.A06G015900	Gohir.D06G014100	OG0010176:	OG0010176:	A06	1563953	1564895	+	13515	D06	1500842	1501801	+	14645	103	103	OG0010176:
13756_0	GhirsutumA	GhirsutumD	Gohir.A13G012700	Gohir.D13G013900	OG0022199:	OG0022199:	A13	1566236	1571575	-	33640	D13	1344440	1349724	+	36106	78	80	OG0022199:
13543_50	GhirsutumA	GhirsutumD	Gohir.A07G013300	Gohir.D07G013100	OG0011587:	OG0011587:	A07	1567777	1570337	+	15853	D07	1517899	1520425	+	17213	88	88	OG0011587:
13310_25	GhirsutumA	GhirsutumD	Gohir.A01G016300	Gohir.D01G016300	OG0002462:	OG0002462:	A01	1569308	1571700	+	190	D01	1233001	1235382	+	174	104	104	OG0002462:
13543_50	GhirsutumA	GhirsutumD	Gohir.A07G013400	Gohir.D07G013200	OG0011588:	OG0011588:	A07	1570637	1575021	-	15854	D07	1520767	1525152	-	17214	89	89	OG0011588:
13495_0	GhirsutumA	GhirsutumD	Gohir.A06G016000	Gohir.D06G014200	OG0010177:	OG0010177:	A06	1571266	1572163	-	13516	D06	1506975	1508493	-	14646	104	104	OG0010177:
13626_125	GhirsutumA	GhirsutumD	Gohir.A10G017600	Gohir.D10G017800	OG0016599:	OG0016599:	A10	1571459	1572610	-	24195	D10	1567056	1568201	-	25897	125	125	OG0016599:
13626_125	GhirsutumA	GhirsutumD	Gohir.A10G017650	Gohir.D10G017900	OG0016600:	OG0016600:	A10	1574674	1575415	+	24196	D10	1569783	1571122	+	25898	126	126	OG0016600:
13756_0	GhirsutumA	GhirsutumD	Gohir.A13G012800	Gohir.D13G014000	OG0022200:	OG0022200:	A13	1576401	1576961	+	33641	D13	1338775	1339335	-	36105	79	79	OG0022200:
13543_50	GhirsutumA	GhirsutumD	Gohir.A07G013500	Gohir.D07G013300	OG0011589:	OG0011589:	A07	1576841	1579562	+	15855	D07	1527619	1530254	+	17215	90	90	OG0011589:
13626_125	GhirsutumA	GhirsutumD	Gohir.A10G017700	Gohir.D10G018000	OG0016601:	OG0016601:	A10	1576961	1577857	-	24197	D10	1572095	1572729	-	25899	127	127	OG0016601:
13756_0	GhirsutumA	GhirsutumD	Gohir.A13G012900	Gohir.D13G014100	OG0022201:	OG0022201:	A13	1576980	1578992	-	33642	D13	1336816	1338876	+	36104	80	78	OG0022201:
13455_125	GhirsutumA	GhirsutumD	Gohir.A05G014700	Gohir.D05G015900	OG0007265:	OG0007265:	A05	1577079	1583574	-	9013	D05	1430351	1436846	-	10125	118	118	OG0007265:
13664_125	GhirsutumA	GhirsutumD	Gohir.A11G017500	Gohir.D11G017300	OG0018142:	OG0018142:	A11	1580005	1580897	+	26913	D11	1441595	1442299	+	28924	119	119	OG0018142:
13543_50	GhirsutumA	GhirsutumD	Gohir.A07G013600	Gohir.D07G013400	OG0011590:	OG0011590:	A07	1584301	1598727	+	15856	D07	1535914	1549955	+	17216	91	91	OG0011590:
13664_125	GhirsutumA	GhirsutumD	Gohir.A11G017600	Gohir.D11G017400	OG0018143:	OG0018143:	A11	1585165	1587347	-	26914	D11	1447003	1448894	-	28926	120	120	OG0018143:
13556_125	GhirsutumA	GhirsutumD	Gohir.A08G013500	Gohir.D08G023900	OG0013162:	OG0013162:	A08	1590121	1595429	+	18537	D08	1541225	1546528	+	20037	123	123	OG0013162:
13626_125	GhirsutumA	GhirsutumD	Gohir.A10G017800	Gohir.D10G018100	OG0016602:	OG0016602:	A10	1592526	1594928	+	24198	D10	1583988	1586530	+	25900	128	128	OG0016602:
13556_125	GhirsutumA	GhirsutumD	Gohir.A08G013550	Gohir.D08G024000	OG0013163:	OG0013163:	A08	1596678	1605400	-	18538	D08	1547455	1556562	-	20038	124	124	OG0013163:
13664_125	GhirsutumA	GhirsutumD	Gohir.A11G017800	Gohir.D11G017600	OG0018144:	OG0018144:	A11	1597285	1601541	-	26916	D11	1462349	1464985	-	28928	121	121	OG0018144:
13626_125	GhirsutumA	GhirsutumD	Gohir.A10G017900	Gohir.D10G018200	OG0016603:	OG0016603:	A10	1600562	1604245	-	24199	D10	1591478	1595177	-	25901	129	129	OG0016603:
13543_50	GhirsutumA	GhirsutumD	Gohir.A07G013700	Gohir.D07G013500	OG0011591:	OG0011591:	A07	1601033	1605033	-	15857	D07	1552321	1556513	-	17217	92	92	OG0011591:
13603_50	GhirsutumA	GhirsutumD	Gohir.A09G006700	Gohir.D09G005900	OG0014886:	OG0014886:	A09	1601946	1608857	+	21301	D09	1639147	1647054	+	22965	48	48	OG0014886:
13455_125	GhirsutumA	GhirsutumD	Gohir.A05G014900	Gohir.D05G016100	OG0007266:	OG0007266:	A05	1601985	1603620	+	9015	D05	1454921	1456558	+	10127	119	119	OG0007266:
13455_125	GhirsutumA	GhirsutumD	Gohir.A05G015000	Gohir.D05G016200	OG0007267:	OG0007267:	A05	1604553	1605653	-	9016	D05	1464736	1465731	-	10128	120	120	OG0007267:
13495_0	GhirsutumA	GhirsutumD	Gohir.A06G016400	Gohir.D06G014600	OG0010178:	OG0010178:	A06	1607573	1612460	-	13519	D06	1546915	1551548	-	14652	105	105	OG0010178:
13664_125	GhirsutumA	GhirsutumD	Gohir.A11G017900	Gohir.D11G017700	OG0018145:	OG0018145:	A11	1609905	1612674	+	26917	D11	1477713	1480682	+	28929	122	122	OG0018145:
13543_50	GhirsutumA	GhirsutumD	Gohir.A07G013800	Gohir.D07G013600	OG0011592:	OG0011592:	A07	1611572	1615467	+	15858	D07	1566876	1570823	+	17218	93	93	OG0011592:
13626_125	GhirsutumA	GhirsutumD	Gohir.A10G018000	Gohir.D10G018300	OG0016604:	OG0016604:	A10	1611780	1613804	-	24200	D10	1602546	1603646	-	25902	130	130	OG0016604:
13495_0	GhirsutumA	GhirsutumD	Gohir.A06G016500	Gohir.D06G014650	OG0010179:	OG0010179:	A06	1614243	1616437	-	13520	D06	1553231	1553793	-	14653	106	106	OG0010179:
13455_125	GhirsutumA	GhirsutumD	Gohir.A05G015300	Gohir.D05G016400	OG0007268:	OG0007268:	A05	1615006	1617801	-	9019	D05	1481234	1484043	-	10131	121	121	OG0007268:
13543_50	GhirsutumA	GhirsutumD	Gohir.A07G013933	Gohir.D07G013700	OG0011593:	OG0011593:	A07	1616045	1616590	-	15859	D07	1570824	1572269	-	17219	94	94	OG0011593:
13664_125	GhirsutumA	GhirsutumD	Gohir.A11G018000	Gohir.D11G017800	OG0018146:	OG0018146:	A11	1618208	1621870	+	26918	D11	1495526	1499739	+	28931	123	123	OG0018146:
13543_50	GhirsutumA	GhirsutumD	Gohir.A07G014066	Gohir.D07G013766	OG0011594:	OG0011594:	A07	1620118	1620791	+	15860	D07	1575329	1576048	+	17220	95	95	OG0011594:
13556_125	GhirsutumA	GhirsutumD	Gohir.A08G013600	Gohir.D08G024100	OG0013164:	OG0013164:	A08	1620663	1625081	+	18539	D08	1567755	1572156	+	20039	125	125	OG0013164:
13495_0	GhirsutumA	GhirsutumD	Gohir.A06G016600	Gohir.D06G014700	OG0010180:	OG0010180:	A06	1621975	1629609	+	13521	D06	1564644	1572202	+	14654	107	107	OG0010180:
13767_0	GhirsutumA	GhirsutumD	Gohir.A13G013200	Gohir.D13G014300	OG0022202:	OG0022202:	A13	1622383	1628908	-	33644	D13	1383813	1390202	-	36110	81	81	OG0022202:
13702_100	GhirsutumA	GhirsutumD	Gohir.A12G012500	Gohir.D12G013000	OG0020313:	OG0020313:	A12	1623636	1633027	-	30584	D12	1575303	1584649	-	32951	88	88	OG0020313:
13556_125	GhirsutumA	GhirsutumD	Gohir.A08G013660	Gohir.D08G024200	OG0013165:	OG0013165:	A08	1625673	1632925	-	18540	D08	1572831	1580161	-	20040	126	126	OG0013165:
13455_125	GhirsutumA	GhirsutumD	Gohir.A05G015400	Gohir.D05G016500	OG0007269:	OG0007269:	A05	1626163	1629223	+	9020	D05	1492673	1495724	+	10132	122	122	OG0007269:
13626_125	GhirsutumA	GhirsutumD	Gohir.A10G018100	Gohir.D10G018400	OG0016605:	OG0016605:	A10	1626639	1632412	-	24201	D10	1607572	1613312	-	25903	131	131	OG0016605:
13543_50	GhirsutumA	GhirsutumD	Gohir.A07G014300	Gohir.D07G013900	OG0011595:	OG0011595:	A07	1627390	1629878	-	15863	D07	1579252	1581789	-	17222	96	96	OG0011595:
13338_75	GhirsutumA	GhirsutumD	Gohir.A02G014200	Gohir.D02G015900	OG0003788:	OG0003788:	A02	1628304	1633117	-	2731	D02	1910148	1914808	-	2915	63	63	OG0003788:
13767_0	GhirsutumA	GhirsutumD	Gohir.A13G013300	Gohir.D13G014400	OG0022203:	OG0022203:	A13	1629558	1632129	-	33645	D13	1390985	1393568	-	36111	82	82	OG0022203:
13543_50	GhirsutumA	GhirsutumD	Gohir.A07G014400	Gohir.D07G014000	OG0011596:	OG0011596:	A07	1634174	1635753	-	15864	D07	1585634	1587208	-	17223	97	97	OG0011596:
13603_50	GhirsutumA	GhirsutumD	Gohir.A09G007050	Gohir.D09G006200	OG0014887:	OG0014887:	A09	1636950	1638081	-	21305	D09	1704341	1705111	-	22970	49	49	OG0014887:
13664_125	GhirsutumA	GhirsutumD	Gohir.A11G018301	Gohir.D11G018100	OG0018147:	OG0018147:	A11	1639382	1640063	+	26922	D11	1513802	1515586	+	28935	124	124	OG0018147:
13455_125	GhirsutumA	GhirsutumD	Gohir.A05G015600	Gohir.D05G016700	OG0007270:	OG0007270:	A05	1640156	1641477	-	9022	D05	1505503	1507017	-	10135	123	123	OG0007270:
13767_0	GhirsutumA	GhirsutumD	Gohir.A13G013400	Gohir.D13G014500	OG0022204:	OG0022204:	A13	1640472	1641171	+	33646	D13	1400854	1401545	+	36112	83	83	OG0022204:
13664_125	GhirsutumA	GhirsutumD	Gohir.A11G018400	Gohir.D11G018200	OG0018148:	OG0018148:	A11	1640637	1642416	-	26923	D11	1516228	1517959	-	28936	125	125	OG0018148:
13767_0	GhirsutumA	GhirsutumD	Gohir.A13G013500	Gohir.D13G014600	OG0022205:	OG0022205:	A13	1641172	1642214	-	33647	D13	1401546	1402582	-	36113	84	84	OG0022205:
13543_50	GhirsutumA	GhirsutumD	Gohir.A07G014450	Gohir.D07G014100	OG0011597:	OG0011597:	A07	1644164	1645912	+	15865	D07	1595219	1596885	+	17224	98	98	OG0011597:
13338_75	GhirsutumA	GhirsutumD	Gohir.A02G014400	Gohir.D02G016000	OG0001230:	OG0001230:	A02	1644378	1649420	+	2733	D02	1925743	1929712	+	2917	64	64	OG0001230:
13767_0	GhirsutumA	GhirsutumD	Gohir.A13G013600	Gohir.D13G014700	OG0022206:	OG0022206:	A13	1644557	1645165	-	33648	D13	1404858	1405745	-	36114	85	85	OG0022206:
13543_50	GhirsutumA	GhirsutumD	Gohir.A07G014500	Gohir.D07G014200	OG0011598:	OG0011598:	A07	1646324	1652029	-	15866	D07	1597400	1600098	-	17225	99	99	OG0011598:
13495_0	GhirsutumA	GhirsutumD	Gohir.A06G016800	Gohir.D06G014900	OG0010181:	OG0010181:	A06	1649808	1652525	+	13524	D06	1591856	1594590	+	14657	108	108	OG0010181:
13664_125	GhirsutumA	GhirsutumD	Gohir.A11G018550	Gohir.D11G018266	OG0018149:	OG0018149:	A11	1650659	1651924	-	26925	D11	1530719	1532050	-	28938	126	126	OG0018149:
13767_0	GhirsutumA	GhirsutumD	Gohir.A13G013650	Gohir.D13G014800	OG0022207:	OG0022207:	A13	1650901	1651213	-	33649	D13	1410367	1410681	-	36116	86	86	OG0022207:
13455_125	GhirsutumA	GhirsutumD	Gohir.A05G015700	Gohir.D05G016800	OG0007271:	OG0007271:	A05	1651818	1652673	+	9023	D05	1516289	1517226	+	10136	124	124	OG0007271:
13455_125	GhirsutumA	GhirsutumD	Gohir.A05G015800	Gohir.D05G016900	OG0007272:	OG0007272:	A05	1653413	1656942	-	9024	D05	1517840	1521275	-	10137	125	125	OG0007272:
13495_0	GhirsutumA	GhirsutumD	Gohir.A06G016900	Gohir.D06G015000	OG0010182:	OG0010182:	A06	1653460	1656340	+	13525	D06	1600269	1603214	+	14658	109	109	OG0010182:
13338_75	GhirsutumA	GhirsutumD	Gohir.A02G014500	Gohir.D02G016100	OG0003789:	OG0003789:	A02	1654743	1658515	+	2734	D02	1935438	1938977	+	2918	65	65	OG0003789:
13543_50	GhirsutumA	GhirsutumD	Gohir.A07G014600	Gohir.D07G014300	OG0011599:	OG0011599:	A07	1656705	1659210	+	15867	D07	1607574	1611135	+	17227	100	100	OG0011599:
13495_0	GhirsutumA	GhirsutumD	Gohir.A06G017000	Gohir.D06G015100	OG0010183:	OG0010183:	A06	1656889	1657891	-	13526	D06	1603824	1604824	-	14659	110	110	OG0010183:
13603_50	GhirsutumA	GhirsutumD	Gohir.A09G007100	Gohir.D09G006300	OG0014888:	OG0014888:	A09	1659230	1666171	+	21306	D09	1709083	1716155	+	22971	50	50	OG0014888:
13495_0	GhirsutumA	GhirsutumD	Gohir.A06G017100	Gohir.D06G015200	OG0010184:	OG0010184:	A06	1659441	1662851	-	13527	D06	1606424	1610198	-	14660	111	111	OG0010184:
13495_0	GhirsutumA	GhirsutumD	Gohir.A06G017200	Gohir.D06G015300	OG0010185:	OG0010185:	A06	1664069	1668775	-	13528	D06	1611367	1616068	-	14661	112	112	OG0010185:
13338_75	GhirsutumA	GhirsutumD	Gohir.A02G014600	Gohir.D02G016200	OG0003790:	OG0003790:	A02	1665818	1673356	+	2735	D02	1946488	1954239	+	2919	66	66	OG0003790:
13556_125	GhirsutumA	GhirsutumD	Gohir.A08G013840	Gohir.D08G024300	OG0013166:	OG0013166:	A08	1666096	1674752	-	18543	D08	1581831	1590574	-	20041	127	127	OG0013166:
13702_100	GhirsutumA	GhirsutumD	Gohir.A12G012800	Gohir.D12G013400	OG0020314:	OG0020314:	A12	1666867	1668331	-	30587	D12	1674214	1675830	-	32955	89	89	OG0020314:
13543_50	GhirsutumA	GhirsutumD	Gohir.A07G014700	Gohir.D07G014400	OG0011600:	OG0011600:	A07	1673276	1675496	+	15868	D07	1633574	1635812	+	17228	101	101	OG0011600:
13664_125	GhirsutumA	GhirsutumD	Gohir.A11G018700	Gohir.D11G018400	OG0018150:	OG0018150:	A11	1674647	1679020	+	26927	D11	1554652	1558985	+	28941	127	127	OG0018150:
13556_125	GhirsutumA	GhirsutumD	Gohir.A08G013900	Gohir.D08G024400	OG0013167:	OG0013167:	A08	1676891	1682277	-	18544	D08	1592670	1598019	-	20042	128	128	OG0013167:
13495_0	GhirsutumA	GhirsutumD	Gohir.A06G017300	Gohir.D06G015400	OG0010186:	OG0010186:	A06	1677435	1683305	+	13529	D06	1625594	1631321	+	14662	113	113	OG0010186:
13434_125	GhirsutumA	GhirsutumD	Gohir.A04G013400	Gohir.D05G372800	OG0006383:	OG0006383:	A04	1677562	1678366	-	7129	D05	64249264	64250013	+	14301	41	2582	OG0006383:
13455_125	GhirsutumA	GhirsutumD	Gohir.A05G015900	Gohir.D05G017000	OG0007273:	OG0007273:	A05	1678065	1681242	-	9025	D05	1531356	1534383	-	10138	126	126	OG0007273:
13664_125	GhirsutumA	GhirsutumD	Gohir.A11G018800	Gohir.D11G018500	OG0018151:	OG0018151:	A11	1680490	1684296	-	26928	D11	1560043	1563911	-	28942	128	128	OG0018151:
13556_125	GhirsutumA	GhirsutumD	Gohir.A08G014000	Gohir.D08G020600	OG0013168:	OG0013168:	A08	1684234	1686919	-	18545	D08	1606674	1609474	-	20044	129	129	OG0013168:
13702_100	GhirsutumA	GhirsutumD	Gohir.A12G012900	Gohir.D12G013700	OG0020315:	OG0020315:	A12	1685950	1689295	-	30589	D12	1707287	1710542	-	32958	90	90	OG0020315:
13455_125	GhirsutumA	GhirsutumD	Gohir.A05G016000	Gohir.D05G017100	OG0007274:	OG0007274:	A05	1686841	1688093	-	9026	D05	1539678	1541724	-	10139	127	127	OG0007274:
13664_125	GhirsutumA	GhirsutumD	Gohir.A11G018900	Gohir.D11G018600	OG0018152:	OG0018152:	A11	1688302	1689261	-	26929	D11	1566118	1567249	-	28943	129	129	OG0018152:
13556_125	GhirsutumA	GhirsutumD	Gohir.A08G014100	Gohir.D08G020700	OG0013169:	OG0013169:	A08	1688801	1693191	+	18546	D08	1611357	1615746	+	20045	130	130	OG0013169:
13434_125	GhirsutumA	GhirsutumD	Gohir.A04G013500	Gohir.D05G372700	OG0006384:	OG0006384:	A04	1689185	1694003	+	7130	D05	64232313	64237133	-	14299	42	2581	OG0006384:
13495_0	GhirsutumA	GhirsutumD	Gohir.A06G017400	Gohir.D06G015500	OG0010187:	OG0010187:	A06	1689745	1690617	+	13530	D06	1638200	1639700	+	14663	114	114	OG0010187:
13664_125	GhirsutumA	GhirsutumD	Gohir.A11G019000	Gohir.D11G018700	OG0018153:	OG0018153:	A11	1691168	1695550	+	26930	D11	1578319	1582806	+	28944	130	130	OG0018153:
13455_125	GhirsutumA	GhirsutumD	Gohir.A05G016100	Gohir.D05G017200	OG0007275:	OG0007275:	A05	1691458	1695061	-	9027	D05	1543922	1546980	-	10140	128	128	OG0007275:
13702_100	GhirsutumA	GhirsutumD	Gohir.A12G013000	Gohir.D12G013800	OG0020316:	OG0020316:	A12	1693008	1696414	-	30590	D12	1714049	1717432	-	32959	91	91	OG0020316:
13603_50	GhirsutumA	GhirsutumD	Gohir.A09G007200	Gohir.D09G006400	OG0014889:	OG0014889:	A09	1696289	1698821	-	21307	D09	1730048	1732485	-	22972	51	51	OG0014889:
13664_125	GhirsutumA	GhirsutumD	Gohir.A11G019100	Gohir.D11G018800	OG0018154:	OG0018154:	A11	1698269	1705619	+	26931	D11	1585300	1592907	+	28945	131	131	OG0018154:
13495_25	GhirsutumA	GhirsutumD	Gohir.A06G017500	Gohir.D06G015600	OG0010188:	OG0010188:	A06	1699678	1706916	+	13531	D06	1650274	1657498	+	14664	115	115	OG0010188:
13556_125	GhirsutumA	GhirsutumD	Gohir.A08G014200	Gohir.D08G020800	OG0013170:	OG0013170:	A08	1699853	1702949	+	18547	D08	1617990	1621040	+	20046	131	131	OG0013170:
13407_125	GhirsutumA	GhirsutumD	Gohir.A03G007500	Gohir.D03G163500	OG0004885:	OG0004885:	A03	1700462	1704738	+	4711	D03	53171637	53175844	-	7447	66	1076	OG0004885:
13338_75	GhirsutumA	GhirsutumD	Gohir.A02G015100	Gohir.D02G016600	OG0003791:	OG0003791:	A02	1700527	1704549	+	2739	D02	1977699	1981784	+	2923	67	67	OG0003791:
13434_125	GhirsutumA	GhirsutumD	Gohir.A04G013700	Gohir.D05G372600	OG0006385:	OG0006385:	A04	1701003	1705871	-	7131	D05	64215017	64219673	+	14298	43	2580	OG0006385:
13702_100	GhirsutumA	GhirsutumD	Gohir.A12G013100	Gohir.D12G013900	OG0020317:	OG0020317:	A12	1703557	1709497	-	30591	D12	1724160	1729847	-	32960	92	92	OG0020317:
13556_125	GhirsutumA	GhirsutumD	Gohir.A08G014300	Gohir.D08G024800	OG0013171:	OG0013171:	A08	1703784	1710040	-	18548	D08	1622098	1628110	-	20047	132	132	OG0013171:
13407_125	GhirsutumA	GhirsutumD	Gohir.A03G007700	Gohir.D03G163300	OG0004886:	OG0004886:	A03	1707945	1713103	-	4713	D03	53162964	53167849	+	7445	67	1075	OG0004886:
13338_75	GhirsutumA	GhirsutumD	Gohir.A02G015200	Gohir.D02G016700	OG0003792:	OG0003792:	A02	1708174	1711313	-	2740	D02	1982887	1986062	-	2924	68	68	OG0003792:
13664_125	GhirsutumA	GhirsutumD	Gohir.A11G019200	Gohir.D11G018900	OG0018155:	OG0018155:	A11	1708849	1712584	+	26932	D11	1595715	1599519	+	28946	132	132	OG0018155:
13603_50	GhirsutumA	GhirsutumD	Gohir.A09G007300	Gohir.D09G006600	OG0014890:	OG0014890:	A09	1709177	1713237	-	21308	D09	1742594	1746897	-	22974	52	52	OG0014890:
13434_125	GhirsutumA	GhirsutumD	Gohir.A04G013750	Gohir.D05G372550	OG0006386:	OG0006386:	A04	1712676	1713023	-	7132	D05	64211415	64211762	+	14297	44	2579	OG0006386:
13556_125	GhirsutumA	GhirsutumD	Gohir.A08G014400	Gohir.D08G024900	OG0013172:	OG0013172:	A08	1712694	1715229	+	18549	D08	1631691	1634225	+	20048	133	133	OG0013172:
13434_125	GhirsutumA	GhirsutumD	Gohir.A04G013800	Gohir.D05G372500	OG0006387:	OG0006387:	A04	1716913	1723240	-	7133	D05	64201114	64207011	+	14296	45	2578	OG0006387:
13543_50	GhirsutumA	GhirsutumD	Gohir.A07G014800	Gohir.D07G014500	OG0011601:	OG0011601:	A07	1721675	1731840	+	15869	D07	1661166	1671734	+	17229	102	102	OG0011601:
13603_50	GhirsutumA	GhirsutumD	Gohir.A09G007400	Gohir.D09G006700	OG0014891:	OG0014891:	A09	1725098	1727657	-	21310	D09	1757124	1759776	-	22975	53	53	OG0014891:
13407_125	GhirsutumA	GhirsutumD	Gohir.A03G007800	Gohir.D03G163200	OG0004887:	OG0004887:	A03	1725210	1727429	-	4714	D03	53144719	53146961	+	7444	68	1074	OG0004887:
13434_125	GhirsutumA	GhirsutumD	Gohir.A04G013900	Gohir.D05G372400	OG0006388:	OG0006388:	A04	1731632	1743865	+	7134	D05	64172375	64188092	-	14295	46	2577	OG0006388:
13495_25	GhirsutumA	GhirsutumD	Gohir.A06G017800	Gohir.D06G016150	OG0010189:	OG0010189:	A06	1732742	1733462	-	13535	D06	1692472	1692717	-	14670	116	116	OG0010189:
13702_100	GhirsutumA	GhirsutumD	Gohir.A12G013200	Gohir.D12G014000	OG0020318:	OG0020318:	A12	1734739	1740326	-	30592	D12	1759248	1764918	-	32961	93	93	OG0020318:
13543_50	GhirsutumA	GhirsutumD	Gohir.A07G014900	Gohir.D07G014600	OG0011602:	OG0011602:	A07	1735420	1736157	+	15870	D07	1674981	1675941	+	17230	103	103	OG0011602:
13543_50	GhirsutumA	GhirsutumD	Gohir.A07G015000	Gohir.D07G014700	OG0011603:	OG0011603:	A07	1736778	1739078	-	15871	D07	1676063	1678622	-	17231	104	104	OG0011603:
13767_0	GhirsutumA	GhirsutumD	Gohir.A13G014100	Gohir.D13G015300	OG0022208:	OG0022208:	A13	1738880	1742218	-	33654	D13	1441485	1444642	-	36123	87	87	OG0022208:
13455_125	GhirsutumA	GhirsutumD	Gohir.A05G016300	Gohir.D05G017300	OG0007276:	OG0007276:	A05	1744240	1747254	+	9029	D05	1571817	1574706	+	10142	129	129	OG0007276:
13556_125	GhirsutumA	GhirsutumD	Gohir.A08G014500	Gohir.D08G025100	OG0013173:	OG0013173:	A08	1745476	1750075	-	18550	D08	1641562	1646280	-	20050	134	134	OG0013173:
13702_100	GhirsutumA	GhirsutumD	Gohir.A12G013300	Gohir.D12G014100	OG0020319:	OG0020319:	A12	1747225	1757687	+	30593	D12	1773443	1778808	+	32962	94	94	OG0020319:
13543_75	GhirsutumA	GhirsutumD	Gohir.A07G015200	Gohir.D07G014900	OG0011604:	OG0011604:	A07	1747488	1750442	-	15873	D07	1691720	1693799	-	17234	105	105	OG0011604:
13407_125	GhirsutumA	GhirsutumD	Gohir.A03G008000	Gohir.D03G163000	OG0004888:	OG0004888:	A03	1750954	1753534	+	4716	D03	53121863	53124301	-	7442	69	1073	OG0004888:
13664_125	GhirsutumA	GhirsutumD	Gohir.A11G019400	Gohir.D11G019100	OG0018156:	OG0018156:	A11	1752658	1754649	-	26934	D11	1607776	1609679	-	28948	133	133	OG0018156:
13767_0	GhirsutumA	GhirsutumD	Gohir.A13G014200	Gohir.D13G015400	OG0022209:	OG0022209:	A13	1754078	1755593	+	33655	D13	1453902	1454630	+	36124	88	88	OG0022209:
13407_125	GhirsutumA	GhirsutumD	Gohir.A03G008100	Gohir.D03G162900	OG0004889:	OG0004889:	A03	1754234	1755188	+	4717	D03	53120166	53121138	-	7441	70	1072	OG0004889:
13338_75	GhirsutumA	GhirsutumD	Gohir.A02G015300	Gohir.D02G016800	OG0001748:	OG0001748:	A02	1754996	1758760	+	2741	D02	2038559	2042866	+	2925	69	69	OG0001748:
13556_125	GhirsutumA	GhirsutumD	Gohir.A08G014700	Gohir.D08G025300	OG0013174:	OG0013174:	A08	1756391	1760122	-	18553	D08	1653840	1658204	-	20053	135	135	OG0013174:
13407_125	GhirsutumA	GhirsutumD	Gohir.A03G008150	Gohir.D03G162800	OG0004890:	OG0004890:	A03	1756855	1760295	-	4718	D03	53114931	53118524	+	7440	71	1071	OG0004890:
13664_125	GhirsutumA	GhirsutumD	Gohir.A11G019500	Gohir.D11G019200	OG0018157:	OG0018157:	A11	1760355	1765146	-	26935	D11	1620023	1624793	-	28949	134	134	OG0018157:
13702_100	GhirsutumA	GhirsutumD	Gohir.A12G013400	Gohir.D12G014200	OG0020320:	OG0020320:	A12	1760558	1763262	+	30594	D12	1781861	1784596	+	32963	95	95	OG0020320:
13338_75	GhirsutumA	GhirsutumD	Gohir.A02G015301	Gohir.D02G016900	OG0003793:	OG0003793:	A02	1761263	1769429	-	2742	D02	2045318	2054480	-	2926	70	70	OG0003793:
13556_125	GhirsutumA	GhirsutumD	Gohir.A08G014800	Gohir.D08G025400	OG0013175:	OG0013175:	A08	1761970	1769234	-	18554	D08	1660076	1667229	-	20054	136	136	OG0013175:
13455_125	GhirsutumA	GhirsutumD	Gohir.A05G016500	Gohir.D05G017500	OG0007277:	OG0007277:	A05	1763386	1765101	+	9032	D05	1593038	1594768	+	10144	130	130	OG0007277:
13603_50	GhirsutumA	GhirsutumD	Gohir.A09G007600	Gohir.D09G007000	OG0014892:	OG0014892:	A09	1763472	1775156	-	21312	D09	1793756	1805048	-	22978	54	54	OG0014892:
13767_0	GhirsutumA	GhirsutumD	Gohir.A13G014300	Gohir.D13G015500	OG0022210:	OG0022210:	A13	1763919	1765138	+	33656	D13	1466175	1467638	+	36125	89	89	OG0022210:
13543_75	GhirsutumA	GhirsutumD	Gohir.A07G015400	Gohir.D07G015100	OG0011605:	OG0011605:	A07	1764333	1769882	+	15875	D07	1707994	1713142	+	17236	106	106	OG0011605:
13702_100	GhirsutumA	GhirsutumD	Gohir.A12G013500	Gohir.D12G014300	OG0020321:	OG0020321:	A12	1764405	1766636	+	30595	D12	1785893	1788873	+	32964	96	96	OG0020321:
13407_125	GhirsutumA	GhirsutumD	Gohir.A03G008200	Gohir.D03G162700	OG0004891:	OG0004891:	A03	1765269	1766120	-	4719	D03	53109518	53110174	+	7439	72	1070	OG0004891:
13434_125	GhirsutumA	GhirsutumD	Gohir.A04G014100	Gohir.D05G372200	OG0006389:	OG0006389:	A04	1768846	1773769	+	7136	D05	64142645	64147945	-	14293	47	2576	OG0006389:
13407_125	GhirsutumA	GhirsutumD	Gohir.A03G008300	Gohir.D03G162600	OG0004892:	OG0004892:	A03	1771909	1777038	+	4720	D03	53100115	53105379	-	7438	73	1069	OG0004892:
13664_125	GhirsutumA	GhirsutumD	Gohir.A11G019700	Gohir.D11G019401	OG0018158:	OG0018158:	A11	1772648	1774013	+	26937	D11	1636428	1637853	+	28951	135	135	OG0018158:
13455_125	GhirsutumA	GhirsutumD	Gohir.A05G016600	Gohir.D05G017600	OG0007278:	OG0007278:	A05	1773381	1774472	+	9033	D05	1599115	1600206	+	10145	131	131	OG0007278:
13543_75	GhirsutumA	GhirsutumD	Gohir.A07G015500	Gohir.D07G015200	OG0011606:	OG0011606:	A07	1773766	1778713	+	15876	D07	1716937	1722142	+	17237	107	107	OG0011606:
13664_125	GhirsutumA	GhirsutumD	Gohir.A11G019800	Gohir.D11G019500	OG0018159:	OG0018159:	A11	1774112	1778338	-	26938	D11	1637868	1642031	-	28952	136	136	OG0018159:
13434_100	GhirsutumA	GhirsutumD	Gohir.A04G014200	Gohir.D05G372100	OG0006390:	OG0006390:	A04	1774501	1776216	-	7137	D05	64140268	64142179	+	14292	48	2575	OG0006390:
13455_125	GhirsutumA	GhirsutumD	Gohir.A05G016750	Gohir.D05G017700	OG0007279:	OG0007279:	A05	1774844	1783357	-	9034	D05	1601107	1609078	-	10146	132	132	OG0007279:
13702_100	GhirsutumA	GhirsutumD	Gohir.A12G013650	Gohir.D12G014400	OG0020322:	OG0020322:	A12	1776462	1783755	-	30596	D12	1799552	1802071	-	32965	97	97	OG0020322:
13407_125	GhirsutumA	GhirsutumD	Gohir.A03G008400	Gohir.D03G162500	OG0004893:	OG0004893:	A03	1777760	1782306	-	4721	D03	53094989	53099523	+	7437	74	1068	OG0004893:
13434_100	GhirsutumA	GhirsutumD	Gohir.A04G014300	Gohir.D05G372000	OG0006391:	OG0006391:	A04	1779044	1783684	-	7138	D05	64132962	64137956	+	14291	49	2574	OG0006391:
13338_75	GhirsutumA	GhirsutumD	Gohir.A02G015700	Gohir.D02G017100	OG0003794:	OG0003794:	A02	1779534	1781698	+	2744	D02	2066380	2068500	+	2929	71	71	OG0003794:
13664_125	GhirsutumA	GhirsutumD	Gohir.A11G019900	Gohir.D11G019600	OG0018160:	OG0018160:	A11	1780323	1783898	-	26939	D11	1644481	1648068	-	28953	137	137	OG0018160:
13543_75	GhirsutumA	GhirsutumD	Gohir.A07G015600	Gohir.D07G015300	OG0011607:	OG0011607:	A07	1780785	1783779	+	15877	D07	1724268	1727277	+	17238	108	108	OG0011607:
13556_125	GhirsutumA	GhirsutumD	Gohir.A08G014900	Gohir.D08G025500	OG0013176:	OG0013176:	A08	1782634	1787342	+	18555	D08	1680863	1685921	+	20055	137	137	OG0013176:
13767_0	GhirsutumA	GhirsutumD	Gohir.A13G014500	Gohir.D13G015700	OG0022211:	OG0022211:	A13	1784941	1788272	-	33658	D13	1475774	1479078	-	36129	90	90	OG0022211:
13664_150	GhirsutumA	GhirsutumD	Gohir.A11G020000	Gohir.D11G019700	OG0018161:	OG0018161:	A11	1785121	1787969	-	26940	D11	1648980	1652765	-	28954	138	138	OG0018161:
13455_125	GhirsutumA	GhirsutumD	Gohir.A05G016900	Gohir.D05G017800	OG0007280:	OG0007280:	A05	1786123	1786838	-	9035	D05	1611513	1612224	-	10147	133	133	OG0007280:
13702_100	GhirsutumA	GhirsutumD	Gohir.A12G013800	Gohir.D12G014500	OG0020323:	OG0020323:	A12	1786569	1795364	-	30597	D12	1804547	1813179	-	32967	98	98	OG0020323:
13664_150	GhirsutumA	GhirsutumD	Gohir.A11G020100	Gohir.D11G019800	OG0018162:	OG0018162:	A11	1788774	1790920	+	26941	D11	1653476	1655498	+	28955	139	139	OG0018162:
13767_0	GhirsutumA	GhirsutumD	Gohir.A13G014600	Gohir.D13G015800	OG0022212:	OG0022212:	A13	1789151	1801368	-	33659	D13	1480533	1492610	-	36130	91	91	OG0022212:
13455_125	GhirsutumA	GhirsutumD	Gohir.A05G017000	Gohir.D05G017900	OG0007281:	OG0007281:	A05	1789807	1790454	-	9036	D05	1619630	1620277	-	10148	134	134	OG0007281:
13664_150	GhirsutumA	GhirsutumD	Gohir.A11G020200	Gohir.D11G019900	OG0018163:	OG0018163:	A11	1791093	1793447	-	26942	D11	1655677	1657984	-	28956	140	140	OG0018163:
13455_125	GhirsutumA	GhirsutumD	Gohir.A05G017100	Gohir.D05G018000	OG0007282:	OG0007282:	A05	1791813	1794995	+	9037	D05	1621493	1625701	+	10149	135	135	OG0007282:
13407_125	GhirsutumA	GhirsutumD	Gohir.A03G008500	Gohir.D03G162400	OG0004894:	OG0004894:	A03	1792924	1795121	+	4722	D03	53083759	53085159	-	7436	75	1067	OG0004894:
13338_75	GhirsutumA	GhirsutumD	Gohir.A02G015800	Gohir.D02G017200	OG0003795:	OG0003795:	A02	1794285	1798584	-	2745	D02	2084770	2089557	-	2930	72	72	OG0003795:
13455_125	GhirsutumA	GhirsutumD	Gohir.A05G017200	Gohir.D05G018100	OG0007283:	OG0007283:	A05	1794517	1796390	-	9038	D05	1624479	1626811	-	10150	136	136	OG0007283:
13310_25	GhirsutumA	GhirsutumD	Gohir.A01G019000	Gohir.D01G017600	OG0001693:	OG0001693:	A01	1795860	1800924	-	216	D01	1484942	1490070	-	196	105	105	OG0001693:
13543_75	GhirsutumA	GhirsutumD	Gohir.A07G015900	Gohir.D07G015600	OG0011608:	OG0011608:	A07	1798861	1805010	+	15881	D07	1741310	1745690	+	17241	109	109	OG0011608:
13556_150	GhirsutumA	GhirsutumD	Gohir.A08G015100	Gohir.D08G025700	OG0013177:	OG0013177:	A08	1801683	1804116	-	18557	D08	1698832	1700055	-	20058	138	138	OG0013177:
13626_125	GhirsutumA	GhirsutumD	Gohir.A10G019300	Gohir.D10G020200	OG0016610:	OG0016610:	A10	1801852	1803993	-	24226	D10	1772538	1774708	-	25937	132	132	OG0016610:
13338_75	GhirsutumA	GhirsutumD	Gohir.A02G015900	Gohir.D02G017300	OG0003796:	OG0003796:	A02	1802739	1804789	-	2746	D02	2094765	2097200	-	2931	73	73	OG0003796:
13310_25	GhirsutumA	GhirsutumD	Gohir.A01G019100	Gohir.D01G017700	OG0002464:	OG0002464:	A01	1803700	1804610	+	217	D01	1492279	1493166	+	197	106	106	OG0002464:
13543_75	GhirsutumA	GhirsutumD	Gohir.A07G016000	Gohir.D07G015700	OG0011609:	OG0011609:	A07	1805812	1809542	+	15882	D07	1746424	1750166	+	17242	110	110	OG0011609:
13556_150	GhirsutumA	GhirsutumD	Gohir.A08G015132	Gohir.D08G025800	OG0013178:	OG0013178:	A08	1808231	1809340	+	18559	D08	1714937	1718907	+	20061	139	139	OG0013178:
13664_150	GhirsutumA	GhirsutumD	Gohir.A11G020300	Gohir.D11G020000	OG0018164:	OG0018164:	A11	1808574	1811735	+	26943	D11	1659673	1662917	+	28957	141	141	OG0018164:
13767_0	GhirsutumA	GhirsutumD	Gohir.A13G014700	Gohir.D13G015900	OG0022213:	OG0022213:	A13	1809053	1811077	-	33660	D13	1499694	1501785	-	36131	92	92	OG0022213:
13543_75	GhirsutumA	GhirsutumD	Gohir.A07G016100	Gohir.D07G015800	OG0011610:	OG0011610:	A07	1809766	1810982	-	15883	D07	1750399	1751572	-	17243	111	111	OG0011610:
13338_75	GhirsutumA	GhirsutumD	Gohir.A02G016000	Gohir.D02G017400	OG0003797:	OG0003797:	A02	1811669	1813303	+	2747	D02	2102726	2104303	+	2932	74	74	OG0003797:
13664_150	GhirsutumA	GhirsutumD	Gohir.A11G020400	Gohir.D11G020100	OG0018165:	OG0018165:	A11	1812665	1817665	+	26944	D11	1663822	1668546	+	28958	142	142	OG0018165:
13556_150	GhirsutumA	GhirsutumD	Gohir.A08G015148	Gohir.D08G025811	OG0013179:	OG0013179:	A08	1812892	1814001	+	18560	D08	1720401	1722038	+	20062	140	140	OG0013179:
13407_125	GhirsutumA	GhirsutumD	Gohir.A03G008700	Gohir.D03G162200	OG0004895:	OG0004895:	A03	1817385	1819627	-	4724	D03	53059789	53062527	+	7434	76	1066	OG0004895:
13664_150	GhirsutumA	GhirsutumD	Gohir.A11G020500	Gohir.D11G020200	OG0018166:	OG0018166:	A11	1817777	1819722	+	26945	D11	1668929	1670952	+	28959	143	143	OG0018166:
13434_100	GhirsutumA	GhirsutumD	Gohir.A04G014600	Gohir.D05G371800	OG0001511:	OG0001511:	A04	1818834	1825716	+	7140	D05	64082200	64089090	-	14289	50	2573	OG0001511:
13455_125	GhirsutumA	GhirsutumD	Gohir.A05G017300	Gohir.D05G018200	OG0007284:	OG0007284:	A05	1820578	1823404	-	9039	D05	1627730	1630058	-	10151	137	137	OG0007284:
13664_150	GhirsutumA	GhirsutumD	Gohir.A11G020600	Gohir.D11G020300	OG0018167:	OG0018167:	A11	1820877	1823406	-	26946	D11	1671802	1674388	-	28960	144	144	OG0018167:
13556_150	GhirsutumA	GhirsutumD	Gohir.A08G015164	Gohir.D08G025822	OG0013180:	OG0013180:	A08	1820879	1821997	+	18561	D08	1726633	1727778	+	20063	141	141	OG0013180:
13543_75	GhirsutumA	GhirsutumD	Gohir.A07G016200	Gohir.D07G016000	OG0011611:	OG0011611:	A07	1822290	1823294	+	15884	D07	1768410	1769391	+	17245	112	112	OG0011611:
13767_25	GhirsutumA	GhirsutumD	Gohir.A13G014800	Gohir.D13G016000	OG0022214:	OG0022214:	A13	1823111	1824706	-	33661	D13	1506246	1508089	-	36132	93	93	OG0022214:
13338_75	GhirsutumA	GhirsutumD	Gohir.A02G016100	Gohir.D02G017500	OG0003798:	OG0003798:	A02	1825328	1826780	+	2748	D02	2116120	2117277	+	2933	75	75	OG0003798:
13455_150	GhirsutumA	GhirsutumD	Gohir.A05G017400	Gohir.D05G018300	OG0007285:	OG0007285:	A05	1825419	1825745	+	9040	D05	1631908	1632907	+	10152	138	138	OG0007285:
13543_75	GhirsutumA	GhirsutumD	Gohir.A07G016300	Gohir.D07G016100	OG0011612:	OG0011612:	A07	1827378	1829977	+	15885	D07	1776143	1778146	+	17246	113	113	OG0011612:
13455_150	GhirsutumA	GhirsutumD	Gohir.A05G017500	Gohir.D05G018400	OG0007286:	OG0007286:	A05	1827747	1829542	-	9041	D05	1634384	1636308	-	10153	139	139	OG0007286:
13664_150	GhirsutumA	GhirsutumD	Gohir.A11G020700	Gohir.D11G020400	OG0018168:	OG0018168:	A11	1828857	1832212	-	26947	D11	1676675	1680244	-	28961	145	145	OG0018168:
13543_75	GhirsutumA	GhirsutumD	Gohir.A07G016400	Gohir.D07G016200	OG0011613:	OG0011613:	A07	1829359	1835812	-	15886	D07	1778118	1784486	-	17247	114	114	OG0011613:
13310_25	GhirsutumA	GhirsutumD	Gohir.A01G019500	Gohir.D01G018000	OG0002465:	OG0002465:	A01	1830507	1837251	-	221	D01	1508715	1515547	-	200	107	107	OG0002465:
13767_25	GhirsutumA	GhirsutumD	Gohir.A13G014900	Gohir.D13G016100	OG0022215:	OG0022215:	A13	1831923	1834909	-	33662	D13	1512492	1515345	-	36133	94	94	OG0022215:
13702_100	GhirsutumA	GhirsutumD	Gohir.A12G013900	Gohir.D12G014600	OG0020324:	OG0020324:	A12	1832026	1833424	-	30600	D12	1818284	1819769	-	32968	99	99	OG0020324:
13455_150	GhirsutumA	GhirsutumD	Gohir.A05G017600	Gohir.D05G018500	OG0007287:	OG0007287:	A05	1832385	1833699	-	9042	D05	1638864	1640207	-	10154	140	140	OG0007287:
13626_125	GhirsutumA	GhirsutumD	Gohir.A10G019800	Gohir.D10G020600	OG0016611:	OG0016611:	A10	1833157	1835782	+	24231	D10	1801442	1804110	+	25942	133	133	OG0016611:
13556_150	GhirsutumA	GhirsutumD	Gohir.A08G015180	Gohir.D08G025833	OG0013181:	OG0013181:	A08	1834604	1836550	+	18562	D08	1737764	1739032	+	20064	142	142	OG0013181:
13626_125	GhirsutumA	GhirsutumD	Gohir.A10G019900	Gohir.D10G020700	OG0016612:	OG0016612:	A10	1835597	1840997	-	24232	D10	1803927	1809369	-	25943	134	134	OG0016612:
13664_150	GhirsutumA	GhirsutumD	Gohir.A11G020800	Gohir.D11G020500	OG0018169:	OG0018169:	A11	1837468	1840501	-	26948	D11	1684349	1688401	-	28962	146	146	OG0018169:
13767_25	GhirsutumA	GhirsutumD	Gohir.A13G015000	Gohir.D13G016200	OG0022216:	OG0022216:	A13	1838283	1843014	-	33663	D13	1518217	1522947	-	36134	95	95	OG0022216:
13603_50	GhirsutumA	GhirsutumD	Gohir.A09G007700	Gohir.D09G007100	OG0014893:	OG0014893:	A09	1839944	1845198	-	21314	D09	1833217	1838008	-	22979	55	55	OG0014893:
13310_25	GhirsutumA	GhirsutumD	Gohir.A01G019600	Gohir.D01G018100	OG0002466:	OG0002466:	A01	1844217	1846772	-	222	D01	1522363	1524991	-	201	108	108	OG0002466:
13626_125	GhirsutumA	GhirsutumD	Gohir.A10G020100	Gohir.D10G020900	OG0016613:	OG0016613:	A10	1846983	1851639	+	24234	D10	1816229	1820494	+	25945	135	135	OG0016613:
13767_25	GhirsutumA	GhirsutumD	Gohir.A13G015100	Gohir.D13G016300	OG0022217:	OG0022217:	A13	1848291	1851487	+	33664	D13	1530200	1533276	+	36135	96	96	OG0022217:
13455_150	GhirsutumA	GhirsutumD	Gohir.A05G017700	Gohir.D05G018600	OG0001856:	OG0001856:	A05	1848540	1850503	+	9043	D05	1665787	1667893	+	10155	141	141	OG0001856:
13407_125	GhirsutumA	GhirsutumD	Gohir.A03G008800	Gohir.D03G162100	OG0004896:	OG0004896:	A03	1849974	1852172	+	4725	D03	53030465	53032712	-	7433	77	1065	OG0004896:
13664_150	GhirsutumA	GhirsutumD	Gohir.A11G020900	Gohir.D11G020600	OG0018170:	OG0018170:	A11	1850994	1857523	+	26949	D11	1703770	1710253	+	28963	147	147	OG0018170:
13543_75	GhirsutumA	GhirsutumD	Gohir.A07G016500	Gohir.D07G016300	OG0011614:	OG0011614:	A07	1854351	1860927	-	15887	D07	1802253	1808922	-	17248	115	115	OG0011614:
13407_125	GhirsutumA	GhirsutumD	Gohir.A03G008900	Gohir.D03G162000	OG0004897:	OG0004897:	A03	1856367	1858396	+	4726	D03	53024760	53026428	-	7432	78	1064	OG0004897:
13767_25	GhirsutumA	GhirsutumD	Gohir.A13G015200	Gohir.D13G016400	OG0022218:	OG0022218:	A13	1858654	1861479	+	33665	D13	1545925	1548339	+	36136	97	97	OG0022218:
13664_150	GhirsutumA	GhirsutumD	Gohir.A11G021000	Gohir.D11G020700	OG0018171:	OG0018171:	A11	1859602	1861112	+	26950	D11	1712456	1713889	+	28964	148	148	OG0018171:
13543_75	GhirsutumA	GhirsutumD	Gohir.A07G016600	Gohir.D07G016400	OG0011615:	OG0011615:	A07	1861827	1862609	-	15888	D07	1809794	1810570	-	17249	116	116	OG0011615:
13664_150	GhirsutumA	GhirsutumD	Gohir.A11G021100	Gohir.D11G020800	OG0018172:	OG0018172:	A11	1862061	1867636	+	26951	D11	1714860	1724307	+	28965	149	149	OG0018172:
13626_125	GhirsutumA	GhirsutumD	Gohir.A10G020200	Gohir.D10G021000	OG0016614:	OG0016614:	A10	1862245	1864406	+	24235	D10	1831606	1833799	+	25946	136	136	OG0016614:
13455_150	GhirsutumA	GhirsutumD	Gohir.A05G017900	Gohir.D05G018800	OG0007288:	OG0007288:	A05	1863501	1865514	+	9045	D05	1695558	1697842	+	10157	142	142	OG0007288:
13702_100	GhirsutumA	GhirsutumD	Gohir.A12G014200	Gohir.D12G014800	OG0020325:	OG0020325:	A12	1865236	1866908	+	30603	D12	1843691	1845871	+	32970	100	100	OG0020325:
13455_150	GhirsutumA	GhirsutumD	Gohir.A05G018000	Gohir.D05G018900	OG0007289:	OG0007289:	A05	1866745	1867950	-	9046	D05	1698760	1699990	-	10158	143	143	OG0007289:
13543_75	GhirsutumA	GhirsutumD	Gohir.A07G016700	Gohir.D07G016500	OG0011616:	OG0011616:	A07	1868235	1869196	-	15889	D07	1816121	1816912	-	17250	117	117	OG0011616:
13626_125	GhirsutumA	GhirsutumD	Gohir.A10G020300	Gohir.D10G021100	OG0016615:	OG0016615:	A10	1868294	1869723	+	24236	D10	1837320	1838946	+	25947	137	137	OG0016615:
13767_25	GhirsutumA	GhirsutumD	Gohir.A13G015300	Gohir.D13G016500	OG0022219:	OG0022219:	A13	1868637	1869322	-	33666	D13	1556064	1556753	-	36137	98	98	OG0022219:
13338_75	GhirsutumA	GhirsutumD	Gohir.A02G016202	Gohir.D02G017950	OG0003799:	OG0003799:	A02	1868814	1877409	+	2751	D02	2218861	2227373	+	2940	76	76	OG0003799:
13626_150	GhirsutumA	GhirsutumD	Gohir.A10G020400	Gohir.D10G021200	OG0016616:	OG0016616:	A10	1869790	1871324	-	24237	D10	1839365	1840288	-	25948	138	138	OG0016616:
13543_75	GhirsutumA	GhirsutumD	Gohir.A07G016800	Gohir.D07G016600	OG0011617:	OG0011617:	A07	1871058	1878202	-	15890	D07	1819398	1826065	-	17251	118	118	OG0011617:
13407_125	GhirsutumA	GhirsutumD	Gohir.A03G009000	Gohir.D03G161800	OG0004898:	OG0004898:	A03	1871732	1875295	+	4727	D03	53005228	53008849	-	7430	79	1063	OG0004898:
13626_150	GhirsutumA	GhirsutumD	Gohir.A10G020500	Gohir.D10G021300	OG0016617:	OG0016617:	A10	1871912	1878471	-	24238	D10	1841079	1847623	-	25949	139	139	OG0016617:
13310_25	GhirsutumA	GhirsutumD	Gohir.A01G019900	Gohir.D01G018500	OG0002467:	OG0002467:	A01	1872237	1884437	-	225	D01	1558239	1565324	-	205	109	109	OG0002467:
13556_150	GhirsutumA	GhirsutumD	Gohir.A08G015350	Gohir.D08G025855	OG0013182:	OG0013182:	A08	1872284	1873377	+	18566	D08	1749812	1750902	+	20066	143	143	OG0013182:
13767_25	GhirsutumA	GhirsutumD	Gohir.A13G015400	Gohir.D13G016600	OG0022220:	OG0022220:	A13	1872850	1876149	-	33667	D13	1560223	1563645	-	36138	99	99	OG0022220:
13556_150	GhirsutumA	GhirsutumD	Gohir.A08G015400	Gohir.D08G025866	OG0013183:	OG0013183:	A08	1875370	1876446	+	18567	D08	1752417	1753763	+	20067	144	144	OG0013183:
13338_75	GhirsutumA	GhirsutumD	Gohir.A02G016300	Gohir.D02G018000	OG0003800:	OG0003800:	A02	1877421	1881563	-	2752	D02	2226667	2231653	-	2941	77	77	OG0003800:
13338_75	GhirsutumA	GhirsutumD	Gohir.A02G016400	Gohir.D02G018100	OG0003801:	OG0003801:	A02	1883648	1885614	+	2753	D02	2233680	2235613	+	2942	78	78	OG0003801:
13455_150	GhirsutumA	GhirsutumD	Gohir.A05G018300	Gohir.D05G019200	OG0007290:	OG0007290:	A05	1885801	1887802	-	9049	D05	1713576	1715549	-	10161	144	144	OG0007290:
13543_75	GhirsutumA	GhirsutumD	Gohir.A07G016900	Gohir.D07G016700	OG0011618:	OG0011618:	A07	1891473	1893152	+	15891	D07	1852048	1853659	+	17252	119	119	OG0011618:
13767_25	GhirsutumA	GhirsutumD	Gohir.A13G015500	Gohir.D13G016700	OG0022221:	OG0022221:	A13	1892415	1895489	+	33668	D13	1579566	1582518	+	36139	100	100	OG0022221:
13556_150	GhirsutumA	GhirsutumD	Gohir.A08G015600	Gohir.D08G025900	OG0013185:	OG0013185:	A08	1894051	1900218	+	18569	D08	1767714	1773939	+	20070	145	145	OG0013185:
13702_100	GhirsutumA	GhirsutumD	Gohir.A12G014300	Gohir.D12G014900	OG0020326:	OG0020326:	A12	1894113	1895907	-	30604	D12	1849217	1851766	-	32971	101	101	OG0020326:
13455_150	GhirsutumA	GhirsutumD	Gohir.A05G018400	Gohir.D05G019300	OG0007291:	OG0007291:	A05	1895877	1897415	-	9050	D05	1723809	1725345	-	10162	145	145	OG0007291:
13626_150	GhirsutumA	GhirsutumD	Gohir.A10G020700	Gohir.D10G021500	OG0016618:	OG0016618:	A10	1897415	1907050	+	24240	D10	1866463	1872757	+	25951	140	140	OG0016618:
13455_150	GhirsutumA	GhirsutumD	Gohir.A05G018500	Gohir.D05G019400	OG0007292:	OG0007292:	A05	1898522	1901549	+	9051	D05	1726180	1727894	+	10163	146	146	OG0007292:
13767_25	GhirsutumA	GhirsutumD	Gohir.A13G015700	Gohir.D13G016800	OG0022222:	OG0022222:	A13	1898713	1900925	-	33669	D13	1584325	1587666	-	36140	101	101	OG0022222:
13455_150	GhirsutumA	GhirsutumD	Gohir.A05G018600	Gohir.D05G019700	OG0007293:	OG0007293:	A05	1902271	1905659	+	9052	D05	1729912	1733383	+	10164	147	147	OG0007293:
13556_150	GhirsutumA	GhirsutumD	Gohir.A08G015700	Gohir.D08G026000	OG0013186:	OG0013186:	A08	1903301	1909379	-	18570	D08	1771624	1780409	-	20071	146	146	OG0013186:
13310_25	GhirsutumA	GhirsutumD	Gohir.A01G020100	Gohir.D01G018700	OG0002468:	OG0002468:	A01	1905860	1907536	-	227	D01	1585304	1587654	-	207	110	110	OG0002468:
13543_75	GhirsutumA	GhirsutumD	Gohir.A07G017000	Gohir.D07G016800	OG0011619:	OG0011619:	A07	1906257	1907077	-	15892	D07	1866358	1867137	-	17253	120	120	OG0011619:
13338_75	GhirsutumA	GhirsutumD	Gohir.A02G016500	Gohir.D02G018200	OG0003802:	OG0003802:	A02	1906791	1909143	+	2754	D02	2259029	2261540	+	2943	79	79	OG0003802:
13664_150	GhirsutumA	GhirsutumD	Gohir.A11G021300	Gohir.D11G021000	OG0018173:	OG0018173:	A11	1906819	1910168	-	26953	D11	1761197	1764527	-	28969	150	150	OG0018173:
13407_125	GhirsutumA	GhirsutumD	Gohir.A03G009200	Gohir.D03G161700	OG0004899:	OG0004899:	A03	1908416	1912656	+	4729	D03	52935045	52939316	-	7429	80	1062	OG0004899:
13626_150	GhirsutumA	GhirsutumD	Gohir.A10G020800	Gohir.D10G021600	OG0016619:	OG0016619:	A10	1908589	1916231	-	24241	D10	1873734	1881508	-	25952	141	141	OG0016619:
13543_75	GhirsutumA	GhirsutumD	Gohir.A07G017100	Gohir.D07G016900	OG0011620:	OG0011620:	A07	1911632	1916598	-	15893	D07	1870727	1876288	-	17254	121	121	OG0011620:
13310_25	GhirsutumA	GhirsutumD	Gohir.A01G020200	Gohir.D01G018800	OG0002469:	OG0002469:	A01	1912131	1917379	+	228	D01	1592246	1597739	+	208	111	111	OG0002469:
13603_50	GhirsutumA	GhirsutumD	Gohir.A09G007800	Gohir.D09G007200	OG0014894:	OG0014894:	A09	1918437	1925518	-	21315	D09	1917582	1925038	-	22981	56	56	OG0014894:
13310_25	GhirsutumA	GhirsutumD	Gohir.A01G020300	Gohir.D01G018900	OG0002470:	OG0002470:	A01	1918708	1921134	+	229	D01	1598707	1601379	+	209	112	112	OG0002470:
13543_75	GhirsutumA	GhirsutumD	Gohir.A07G017200	Gohir.D07G017000	OG0011621:	OG0011621:	A07	1919014	1926334	-	15894	D07	1878149	1885465	-	17255	122	122	OG0011621:
13664_150	GhirsutumA	GhirsutumD	Gohir.A11G021400	Gohir.D11G021100	OG0018174:	OG0018174:	A11	1919826	1925179	-	26954	D11	1765762	1770596	-	28970	151	151	OG0018174:
13626_150	GhirsutumA	GhirsutumD	Gohir.A10G020900	Gohir.D10G021700	OG0016620:	OG0016620:	A10	1921771	1923238	+	24242	D10	1887166	1888426	+	25953	142	142	OG0016620:
13310_25	GhirsutumA	GhirsutumD	Gohir.A01G020400	Gohir.D01G019000	OG0002471:	OG0002471:	A01	1922590	1926375	+	230	D01	1602932	1605337	+	210	113	113	OG0002471:
13338_75	GhirsutumA	GhirsutumD	Gohir.A02G016600	Gohir.D02G018300	OG0003803:	OG0003803:	A02	1923379	1923756	+	2755	D02	2285933	2286310	+	2944	80	80	OG0003803:
13407_125	GhirsutumA	GhirsutumD	Gohir.A03G009300	Gohir.D03G161600	OG0004900:	OG0004900:	A03	1923643	1934293	-	4730	D03	52915981	52926770	+	7428	81	1061	OG0004900:
13664_150	GhirsutumA	GhirsutumD	Gohir.A11G021500	Gohir.D11G021200	OG0018175:	OG0018175:	A11	1928186	1930973	+	26955	D11	1773958	1776730	+	28972	152	152	OG0018175:
13310_25	GhirsutumA	GhirsutumD	Gohir.A01G020600	Gohir.D01G019100	OG0002472:	OG0002472:	A01	1930513	1933361	-	232	D01	1604678	1606120	-	211	114	114	OG0002472:
13338_75	GhirsutumA	GhirsutumD	Gohir.A02G016800	Gohir.D02G018400	OG0003804:	OG0003804:	A02	1932737	1937962	+	2756	D02	2293252	2298449	+	2946	81	81	OG0003804:
13310_25	GhirsutumA	GhirsutumD	Gohir.A01G020700	Gohir.D01G019200	OG0002473:	OG0002473:	A01	1934143	1941985	-	233	D01	1607025	1614830	-	212	115	115	OG0002473:
13664_150	GhirsutumA	GhirsutumD	Gohir.A11G021600	Gohir.D11G021300	OG0018176:	OG0018176:	A11	1934467	1936404	+	26956	D11	1780148	1781970	+	28973	153	153	OG0018176:
13626_150	GhirsutumA	GhirsutumD	Gohir.A10G021000	Gohir.D10G021800	OG0016621:	OG0016621:	A10	1936181	1936927	+	24243	D10	1912190	1913464	+	25954	143	143	OG0016621:
13664_150	GhirsutumA	GhirsutumD	Gohir.A11G021700	Gohir.D11G021400	OG0018177:	OG0018177:	A11	1936831	1942235	-	26957	D11	1782450	1787920	-	28974	154	154	OG0018177:
13338_75	GhirsutumA	GhirsutumD	Gohir.A02G016900	Gohir.D02G018500	OG0003805:	OG0003805:	A02	1938365	1944288	+	2757	D02	2299171	2305049	+	2947	82	82	OG0003805:
13543_75	GhirsutumA	GhirsutumD	Gohir.A07G017400	Gohir.D07G017200	OG0011622:	OG0011622:	A07	1938869	1942202	+	15895	D07	1897780	1901133	+	17257	123	123	OG0011622:
13626_150	GhirsutumA	GhirsutumD	Gohir.A10G021100	Gohir.D10G021900	OG0016622:	OG0016622:	A10	1939930	1948905	+	24244	D10	1915437	1919958	+	25955	144	144	OG0016622:
13543_75	GhirsutumA	GhirsutumD	Gohir.A07G017500	Gohir.D07G017300	OG0011623:	OG0011623:	A07	1942504	1949039	-	15896	D07	1901480	1907655	-	17258	124	124	OG0011623:
13664_150	GhirsutumA	GhirsutumD	Gohir.A11G021800	Gohir.D11G021500	OG0018178:	OG0018178:	A11	1943554	1946623	+	26958	D11	1789230	1792309	+	28975	155	155	OG0018178:
13767_25	GhirsutumA	GhirsutumD	Gohir.A13G016200	Gohir.D13G017300	OG0022223:	OG0022223:	A13	1947587	1949216	+	33674	D13	1634743	1636373	+	36147	102	102	OG0022223:
13664_150	GhirsutumA	GhirsutumD	Gohir.A11G022000	Gohir.D11G021700	OG0018179:	OG0018179:	A11	1953974	1955500	-	26961	D11	1799651	1801362	-	28978	156	156	OG0018179:
13603_50	GhirsutumA	GhirsutumD	Gohir.A09G007900	Gohir.D09G007300	OG0014895:	OG0014895:	A09	1957937	1967362	-	21316	D09	1962053	1966165	-	22982	57	57	OG0014895:
13556_150	GhirsutumA	GhirsutumD	Gohir.A08G015900	Gohir.D08G026100	OG0013187:	OG0013187:	A08	1958776	1965497	-	18572	D08	1798055	1804771	-	20073	147	147	OG0013187:
13664_150	GhirsutumA	GhirsutumD	Gohir.A11G022200	Gohir.D11G021900	OG0018180:	OG0018180:	A11	1961228	1963675	+	26963	D11	1807109	1809508	+	28980	157	157	OG0018180:
13626_150	GhirsutumA	GhirsutumD	Gohir.A10G021200	Gohir.D10G022000	OG0016623:	OG0016623:	A10	1963693	1966849	+	24245	D10	1928319	1931477	+	25956	145	145	OG0016623:
13310_50	GhirsutumA	GhirsutumD	Gohir.A01G020800	Gohir.D01G019300	OG0002474:	OG0002474:	A01	1964572	1967822	+	234	D01	1635434	1638615	+	213	116	116	OG0002474:
13455_150	GhirsutumA	GhirsutumD	Gohir.A05G018800	Gohir.D05G019900	OG0007294:	OG0007294:	A05	1964903	1969240	-	9055	D05	1740626	1745023	-	10166	148	148	OG0007294:
13664_150	GhirsutumA	GhirsutumD	Gohir.A11G022300	Gohir.D11G022000	OG0018181:	OG0018181:	A11	1964947	1969575	+	26964	D11	1811507	1816180	+	28981	158	158	OG0018181:
13543_75	GhirsutumA	GhirsutumD	Gohir.A07G017600	Gohir.D07G017400	OG0011624:	OG0011624:	A07	1965133	1976496	+	15897	D07	1914161	1925469	+	17259	125	125	OG0011624:
13626_150	GhirsutumA	GhirsutumD	Gohir.A10G021300	Gohir.D10G022100	OG0016624:	OG0016624:	A10	1967103	1968158	-	24246	D10	1931872	1932497	-	25957	146	146	OG0016624:
13338_75	GhirsutumA	GhirsutumD	Gohir.A02G016901	Gohir.D02G018600	OG0003806:	OG0003806:	A02	1969897	1970708	+	2758	D02	2334842	2336683	+	2950	83	83	OG0003806:
13556_150	GhirsutumA	GhirsutumD	Gohir.A08G016000	Gohir.D08G026200	OG0013188:	OG0013188:	A08	1971337	1976032	+	18573	D08	1817505	1822017	+	20074	148	148	OG0013188:
13455_150	GhirsutumA	GhirsutumD	Gohir.A05G018900	Gohir.D05G020000	OG0007295:	OG0007295:	A05	1971769	1972815	+	9056	D05	1747512	1748558	+	10167	149	149	OG0007295:
13310_50	GhirsutumA	GhirsutumD	Gohir.A01G020900	Gohir.D01G019400	OG0002475:	OG0002475:	A01	1975869	1984075	+	235	D01	1647992	1656082	+	214	117	117	OG0002475:
13556_150	GhirsutumA	GhirsutumD	Gohir.A08G016100	Gohir.D08G026300	OG0013189:	OG0013189:	A08	1976319	1984553	-	18574	D08	1822348	1830458	-	20075	149	149	OG0013189:
13626_150	GhirsutumA	GhirsutumD	Gohir.A10G021400	Gohir.D10G022200	OG0016625:	OG0016625:	A10	1977969	1979723	+	24247	D10	1941769	1944141	+	25958	147	147	OG0016625:
13664_150	GhirsutumA	GhirsutumD	Gohir.A11G022400	Gohir.D11G022100	OG0018182:	OG0018182:	A11	1981838	1984749	+	26965	D11	1829696	1833051	+	28982	159	159	OG0018182:
13543_75	GhirsutumA	GhirsutumD	Gohir.A07G017700	Gohir.D07G017500	OG0011625:	OG0011625:	A07	1982538	1984874	-	15898	D07	1931271	1933746	-	17260	126	126	OG0011625:
13455_150	GhirsutumA	GhirsutumD	Gohir.A05G019000	Gohir.D05G020100	OG0007296:	OG0007296:	A05	1985032	1988499	+	9058	D05	1758014	1761380	+	10169	150	150	OG0007296:
13664_150	GhirsutumA	GhirsutumD	Gohir.A11G022600	Gohir.D11G022200	OG0018183:	OG0018183:	A11	1985679	1988096	-	26966	D11	1833418	1835636	-	28983	160	160	OG0018183:
13664_150	GhirsutumA	GhirsutumD	Gohir.A11G022700	Gohir.D11G022300	OG0018184:	OG0018184:	A11	1989641	1992573	-	26967	D11	1837243	1840138	-	28984	161	161	OG0018184:
13407_125	GhirsutumA	GhirsutumD	Gohir.A03G009400	Gohir.D03G161500	OG0004901:	OG0004901:	A03	1989828	1990691	+	4731	D03	52859767	52860630	-	7427	82	1060	OG0004901:
13310_50	GhirsutumA	GhirsutumD	Gohir.A01G021000	Gohir.D01G019500	OG0002476:	OG0002476:	A01	1990925	1994448	+	236	D01	1663998	1667621	+	215	118	118	OG0002476:
13767_25	GhirsutumA	GhirsutumD	Gohir.A13G016300	Gohir.D13G017400	OG0022224:	OG0022224:	A13	1991058	1992939	+	33676	D13	1643072	1644970	+	36148	103	103	OG0022224:
13455_150	GhirsutumA	GhirsutumD	Gohir.A05G019200	Gohir.D05G020200	OG0007297:	OG0007297:	A05	1992599	1996148	-	9059	D05	1765437	1768878	-	10170	151	151	OG0007297:
13626_150	GhirsutumA	GhirsutumD	Gohir.A10G021500	Gohir.D10G022300	OG0016626:	OG0016626:	A10	1993253	1997442	+	24248	D10	1955943	1960143	+	25959	148	148	OG0016626:
13603_50	GhirsutumA	GhirsutumD	Gohir.A09G008000	Gohir.D09G007400	OG0014896:	OG0014896:	A09	1993941	2001904	-	21317	D09	1988965	1994389	-	22983	58	58	OG0014896:
13543_75	GhirsutumA	GhirsutumD	Gohir.A07G017800	Gohir.D07G017600	OG0011626:	OG0011626:	A07	1994583	1998166	-	15899	D07	1943574	1947173	-	17261	127	127	OG0011626:
13407_125	GhirsutumA	GhirsutumD	Gohir.A03G009500	Gohir.D03G161300	OG0004902:	OG0004902:	A03	1998082	2000798	+	4733	D03	52849872	52852583	-	7425	83	1059	OG0004902:
13626_150	GhirsutumA	GhirsutumD	Gohir.A10G021600	Gohir.D10G022400	OG0016627:	OG0016627:	A10	1998933	2002669	-	24249	D10	1962245	1965438	-	25960	149	149	OG0016627:
13767_25	GhirsutumA	GhirsutumD	Gohir.A13G016500	Gohir.D13G017600	OG0022225:	OG0022225:	A13	2001761	2002645	-	33678	D13	1652933	1654557	-	36150	104	104	OG0022225:
13407_100	GhirsutumA	GhirsutumD	Gohir.A03G009600	Gohir.D03G161200	OG0004903:	OG0004903:	A03	2002813	2005039	-	4734	D03	52845725	52847254	+	7423	84	1058	OG0004903:
13664_150	GhirsutumA	GhirsutumD	Gohir.A11G022833	Gohir.D11G022399	OG0018185:	OG0018185:	A11	2002842	2003959	-	26969	D11	1850790	1851749	-	28987	162	162	OG0018185:
13626_150	GhirsutumA	GhirsutumD	Gohir.A10G021700	Gohir.D10G022500	OG0016628:	OG0016628:	A10	2003768	2004426	-	24250	D10	1966530	1967182	-	25961	150	150	OG0016628:
13767_25	GhirsutumA	GhirsutumD	Gohir.A13G016600	Gohir.D13G017700	OG0022226:	OG0022226:	A13	2007172	2010169	+	33679	D13	1656502	1659312	+	36151	105	105	OG0022226:
13543_75	GhirsutumA	GhirsutumD	Gohir.A07G017900	Gohir.D07G017700	OG0011627:	OG0011627:	A07	2007703	2010836	-	15900	D07	1958399	1962088	-	17262	128	128	OG0011627:
13626_150	GhirsutumA	GhirsutumD	Gohir.A10G021800	Gohir.D10G022600	OG0016629:	OG0016629:	A10	2008285	2012134	+	24251	D10	1971916	1975888	+	25962	151	151	OG0016629:
13455_150	GhirsutumA	GhirsutumD	Gohir.A05G019300	Gohir.D05G020400	OG0007298:	OG0007298:	A05	2011097	2013844	-	9060	D05	1783385	1786098	-	10171	152	152	OG0007298:
13310_50	GhirsutumA	GhirsutumD	Gohir.A01G021200	Gohir.D01G019600	OG0002477:	OG0002477:	A01	2011704	2012870	-	238	D01	1678711	1679655	-	217	119	119	OG0002477:
13767_25	GhirsutumA	GhirsutumD	Gohir.A13G016700	Gohir.D13G017800	OG0022227:	OG0022227:	A13	2014017	2016827	+	33681	D13	1663202	1666039	+	36153	106	106	OG0022227:
13310_50	GhirsutumA	GhirsutumD	Gohir.A01G021300	Gohir.D01G019700	OG0002478:	OG0002478:	A01	2015738	2019675	+	239	D01	1682939	1686588	+	218	120	120	OG0002478:
13767_25	GhirsutumA	GhirsutumD	Gohir.A13G016800	Gohir.D13G017900	OG0022228:	OG0022228:	A13	2016900	2019601	-	33682	D13	1666010	1668791	-	36154	107	107	OG0022228:
13543_75	GhirsutumA	GhirsutumD	Gohir.A07G018100	Gohir.D07G017900	OG0011628:	OG0011628:	A07	2018767	2022939	+	15902	D07	1970173	1974990	+	17265	129	129	OG0011628:
13407_100	GhirsutumA	GhirsutumD	Gohir.A03G009700	Gohir.D03G161000	OG0004904:	OG0004904:	A03	2020536	2022952	-	4735	D03	52835149	52836498	+	7420	85	1057	OG0004904:
13626_150	GhirsutumA	GhirsutumD	Gohir.A10G021900	Gohir.D10G022700	OG0016630:	OG0016630:	A10	2020727	2022546	+	24252	D10	1985109	1987032	+	25963	152	152	OG0016630:
13455_150	GhirsutumA	GhirsutumD	Gohir.A05G019400	Gohir.D05G020500	OG0007299:	OG0007299:	A05	2021048	2022183	-	9061	D05	1790084	1791080	-	10172	153	153	OG0007299:
13767_25	GhirsutumA	GhirsutumD	Gohir.A13G016900	Gohir.D13G018000	OG0022229:	OG0022229:	A13	2021959	2023498	-	33683	D13	1671047	1672545	-	36155	108	108	OG0022229:
13664_175	GhirsutumA	GhirsutumD	Gohir.A11G022900	Gohir.D11G022500	OG0018186:	OG0018186:	A11	2023718	2024209	-	26971	D11	1875935	1876699	-	28990	163	163	OG0018186:
13455_150	GhirsutumA	GhirsutumD	Gohir.A05G019500	Gohir.D05G020600	OG0007300:	OG0007300:	A05	2023750	2028378	-	9062	D05	1792495	1797320	-	10173	154	154	OG0007300:
13543_100	GhirsutumA	GhirsutumD	Gohir.A07G018300	Gohir.D07G018100	OG0011629:	OG0011629:	A07	2023868	2036593	-	15903	D07	1975201	1987658	-	17266	130	130	OG0011629:
13407_100	GhirsutumA	GhirsutumD	Gohir.A03G009800	Gohir.D03G160900	OG0004905:	OG0004905:	A03	2024657	2025877	-	4736	D03	52831762	52833015	+	7419	86	1056	OG0004905:
13767_25	GhirsutumA	GhirsutumD	Gohir.A13G017000	Gohir.D13G018100	OG0022230:	OG0022230:	A13	2025618	2028825	+	33684	D13	1674525	1677794	+	36156	109	109	OG0022230:
13664_175	GhirsutumA	GhirsutumD	Gohir.A11G023000	Gohir.D11G022600	OG0018187:	OG0018187:	A11	2026124	2028206	-	26972	D11	1878078	1880083	-	28991	164	164	OG0018187:
13495_25	GhirsutumA	GhirsutumD	Gohir.A06G019600	Gohir.D06G018000	OG0010190:	OG0010190:	A06	2026563	2029014	-	13553	D06	1883428	1885734	-	14689	117	117	OG0010190:
13455_150	GhirsutumA	GhirsutumD	Gohir.A05G019600	Gohir.D05G020700	OG0007301:	OG0007301:	A05	2028696	2032682	+	9063	D05	1797637	1801438	+	10174	155	155	OG0007301:
13626_150	GhirsutumA	GhirsutumD	Gohir.A10G022000	Gohir.D10G022800	OG0016631:	OG0016631:	A10	2029207	2032850	+	24253	D10	1992898	1996514	+	25964	153	153	OG0016631:
13664_175	GhirsutumA	GhirsutumD	Gohir.A11G023050	Gohir.D11G022700	OG0018188:	OG0018188:	A11	2032795	2033821	-	26973	D11	1884090	1885805	-	28992	165	165	OG0018188:
13626_150	GhirsutumA	GhirsutumD	Gohir.A10G022100	Gohir.D10G022900	OG0016632:	OG0016632:	A10	2032965	2039784	-	24254	D10	1996686	2002625	-	25965	154	154	OG0016632:
13455_150	GhirsutumA	GhirsutumD	Gohir.A05G019700	Gohir.D05G020800	OG0007302:	OG0007302:	A05	2033018	2036264	-	9064	D05	1804084	1807328	-	10175	156	156	OG0007302:
13556_150	GhirsutumA	GhirsutumD	Gohir.A08G023424	Gohir.D08G026350	OG0013191:	OG0013191:	A08	2033123	2048007	+	18580	D08	1832929	1840198	+	20076	150	150	OG0013191:
13664_175	GhirsutumA	GhirsutumD	Gohir.A11G023100	Gohir.D11G022800	OG0018189:	OG0018189:	A11	2035393	2040402	+	26974	D11	1887681	1892604	+	28993	166	166	OG0018189:
13767_25	GhirsutumA	GhirsutumD	Gohir.A13G017200	Gohir.D13G018300	OG0022231:	OG0022231:	A13	2035638	2036714	-	33686	D13	1684522	1685970	-	36158	110	110	OG0022231:
13455_150	GhirsutumA	GhirsutumD	Gohir.A05G019800	Gohir.D05G020900	OG0007303:	OG0007303:	A05	2036463	2039049	-	9065	D05	1807549	1810126	-	10176	157	157	OG0007303:
13407_100	GhirsutumA	GhirsutumD	Gohir.A03G009900	Gohir.D03G160800	OG0004906:	OG0004906:	A03	2037646	2041723	+	4737	D03	52815771	52819814	-	7418	87	1055	OG0004906:
13543_100	GhirsutumA	GhirsutumD	Gohir.A07G018400	Gohir.D07G018200	OG0011630:	OG0011630:	A07	2038488	2040983	+	15904	D07	1989605	1992087	+	17267	131	131	OG0011630:
13664_175	GhirsutumA	GhirsutumD	Gohir.A11G023200	Gohir.D11G022900	OG0018190:	OG0018190:	A11	2040884	2041627	-	26975	D11	1893105	1893849	-	28994	167	167	OG0018190:
13543_100	GhirsutumA	GhirsutumD	Gohir.A07G018500	Gohir.D07G018300	OG0011631:	OG0011631:	A07	2041525	2044313	-	15905	D07	1992631	1995446	-	17268	132	132	OG0011631:
13310_50	GhirsutumA	GhirsutumD	Gohir.A01G021400	Gohir.D01G019800	OG0002479:	OG0002479:	A01	2044771	2048051	+	241	D01	1698196	1701107	+	219	121	121	OG0002479:
13664_175	GhirsutumA	GhirsutumD	Gohir.A11G023400	Gohir.D11G023100	OG0018191:	OG0018191:	A11	2047378	2050605	-	26977	D11	1899199	1902404	-	28996	168	168	OG0018191:
13626_150	GhirsutumA	GhirsutumD	Gohir.A10G022200	Gohir.D10G023000	OG0016633:	OG0016633:	A10	2051889	2054773	+	24255	D10	2007893	2011028	+	25966	155	155	OG0016633:
13664_175	GhirsutumA	GhirsutumD	Gohir.A11G023500	Gohir.D11G023200	OG0018192:	OG0018192:	A11	2051950	2055338	-	26978	D11	1903480	1906927	-	28997	169	169	OG0018192:
13702_100	GhirsutumA	GhirsutumD	Gohir.A12G015300	Gohir.D12G015700	OG0020327:	OG0020327:	A12	2052093	2055120	+	30614	D12	1966944	1969694	+	32979	102	102	OG0020327:
13455_150	GhirsutumA	GhirsutumD	Gohir.A05G020200	Gohir.D05G021300	OG0007304:	OG0007304:	A05	2052521	2055864	-	9069	D05	1829387	1831812	-	10181	158	158	OG0007304:
13626_150	GhirsutumA	GhirsutumD	Gohir.A10G022300	Gohir.D10G023100	OG0016634:	OG0016634:	A10	2054829	2060233	-	24256	D10	2010977	2016529	-	25967	156	156	OG0016634:
13702_100	GhirsutumA	GhirsutumD	Gohir.A12G015400	Gohir.D12G015750	OG0020328:	OG0020328:	A12	2057142	2060669	+	30615	D12	1969815	1973829	+	32980	103	103	OG0020328:
13455_150	GhirsutumA	GhirsutumD	Gohir.A05G020300	Gohir.D05G021400	OG0007305:	OG0007305:	A05	2058061	2059092	+	9070	D05	1833395	1835163	+	10182	159	159	OG0007305:
13664_175	GhirsutumA	GhirsutumD	Gohir.A11G023600	Gohir.D11G023300	OG0018193:	OG0018193:	A11	2059559	2062871	+	26979	D11	1909528	1912764	+	28998	170	170	OG0018193:
13407_100	GhirsutumA	GhirsutumD	Gohir.A03G010100	Gohir.D03G160500	OG0004908:	OG0004908:	A03	2059966	2063680	-	4740	D03	52790000	52793875	+	7413	88	1054	OG0004908:
13767_25	GhirsutumA	GhirsutumD	Gohir.A13G017400	Gohir.D13G018500	OG0022232:	OG0022232:	A13	2062384	2064411	+	33687	D13	1754795	1756641	+	36160	111	111	OG0022232:
13767_25	GhirsutumA	GhirsutumD	Gohir.A13G017500	Gohir.D13G018600	OG0022233:	OG0022233:	A13	2064280	2067408	-	33688	D13	1756684	1759673	-	36161	112	112	OG0022233:
13664_175	GhirsutumA	GhirsutumD	Gohir.A11G023700	Gohir.D11G023400	OG0018194:	OG0018194:	A11	2064304	2067019	+	26980	D11	1914323	1917501	+	28999	171	171	OG0018194:
13310_50	GhirsutumA	GhirsutumD	Gohir.A01G021500	Gohir.D01G019900	OG0002480:	OG0002480:	A01	2064679	2068398	+	243	D01	1717873	1720830	+	220	122	122	OG0002480:
13702_100	GhirsutumA	GhirsutumD	Gohir.A12G015600	Gohir.D12G015900	OG0020329:	OG0020329:	A12	2066242	2069567	-	30617	D12	1980649	1983968	-	32982	104	104	OG0020329:
13556_150	GhirsutumA	GhirsutumD	Gohir.A08G016500	Gohir.D08G026500	OG0013192:	OG0013192:	A08	2066520	2071275	+	18583	D08	1859346	1864247	+	20078	151	151	OG0013192:
13310_50	GhirsutumA	GhirsutumD	Gohir.A01G021600	Gohir.D01G020000	OG0002481:	OG0002481:	A01	2068402	2073834	-	244	D01	1720938	1726320	-	221	123	123	OG0002481:
13664_175	GhirsutumA	GhirsutumD	Gohir.A11G023800	Gohir.D11G023500	OG0018195:	OG0018195:	A11	2068849	2069577	-	26981	D11	1918715	1919515	-	29000	172	172	OG0018195:
13543_100	GhirsutumA	GhirsutumD	Gohir.A07G018600	Gohir.D07G018400	OG0011632:	OG0011632:	A07	2069945	2070589	+	15906	D07	2008346	2011366	+	17270	133	133	OG0011632:
13626_150	GhirsutumA	GhirsutumD	Gohir.A10G022400	Gohir.D10G023200	OG0016635:	OG0016635:	A10	2070098	2074227	-	24257	D10	2023879	2027827	-	25968	157	157	OG0016635:
13556_150	GhirsutumA	GhirsutumD	Gohir.A08G016600	Gohir.D08G026600	OG0013193:	OG0013193:	A08	2070324	2075224	-	18584	D08	1863254	1867482	-	20079	152	152	OG0013193:
13767_25	GhirsutumA	GhirsutumD	Gohir.A13G017600	Gohir.D13G018700	OG0022234:	OG0022234:	A13	2070975	2074647	-	33689	D13	1762582	1766168	-	36162	113	113	OG0022234:
13455_150	GhirsutumA	GhirsutumD	Gohir.A05G020500	Gohir.D05G021600	OG0007306:	OG0007306:	A05	2071909	2080322	-	9072	D05	1851772	1857311	-	10185	160	160	OG0007306:
13702_100	GhirsutumA	GhirsutumD	Gohir.A12G015700	Gohir.D12G016000	OG0020330:	OG0020330:	A12	2072863	2082073	-	30618	D12	1985710	1989193	-	32983	105	105	OG0020330:
13664_175	GhirsutumA	GhirsutumD	Gohir.A11G023900	Gohir.D11G023600	OG0018196:	OG0018196:	A11	2073286	2078363	+	26982	D11	1923000	1927959	+	29001	173	173	OG0018196:
13767_25	GhirsutumA	GhirsutumD	Gohir.A13G017700	Gohir.D13G018800	OG0022235:	OG0022235:	A13	2075492	2079485	+	33690	D13	1775115	1778857	+	36163	114	114	OG0022235:
13556_150	GhirsutumA	GhirsutumD	Gohir.A08G016700	Gohir.D08G027100	OG0013194:	OG0013194:	A08	2078371	2081454	-	18585	D08	1971409	1974954	-	20086	153	153	OG0013194:
13664_175	GhirsutumA	GhirsutumD	Gohir.A11G024000	Gohir.D11G023700	OG0018197:	OG0018197:	A11	2080584	2082644	+	26983	D11	1929813	1931924	+	29002	174	174	OG0018197:
13543_100	GhirsutumA	GhirsutumD	Gohir.A07G018700	Gohir.D07G018500	OG0011633:	OG0011633:	A07	2080911	2086380	+	15907	D07	2017600	2023142	+	17271	134	134	OG0011633:
13556_150	GhirsutumA	GhirsutumD	Gohir.A08G016800	Gohir.D08G027200	OG0013195:	OG0013195:	A08	2082531	2086200	-	18586	D08	1976372	1980304	-	20087	154	154	OG0013195:
13556_150	GhirsutumA	GhirsutumD	Gohir.A08G016900	Gohir.D08G027300	OG0013196:	OG0013196:	A08	2087355	2098825	-	18587	D08	1981825	1993432	-	20088	155	155	OG0013196:
13407_100	GhirsutumA	GhirsutumD	Gohir.A03G014600	Gohir.D03G160400	OG0004909:	OG0004909:	A03	2087865	2088722	+	4741	D03	52756453	52757423	-	7412	89	1053	OG0004909:
13664_175	GhirsutumA	GhirsutumD	Gohir.A11G024200	Gohir.D11G023900	OG0018198:	OG0018198:	A11	2089391	2090896	+	26985	D11	1939602	1940015	+	29003	175	175	OG0018198:
13626_150	GhirsutumA	GhirsutumD	Gohir.A10G022600	Gohir.D10G023400	OG0016636:	OG0016636:	A10	2089843	2095240	-	24259	D10	2043083	2048613	-	25970	158	158	OG0016636:
13455_150	GhirsutumA	GhirsutumD	Gohir.A05G020600	Gohir.D05G021700	OG0007307:	OG0007307:	A05	2093313	2096597	+	9073	D05	1870694	1874056	+	10186	161	161	OG0007307:
13664_175	GhirsutumA	GhirsutumD	Gohir.A11G024300	Gohir.D11G024000	OG0018199:	OG0018199:	A11	2093368	2096013	-	26986	D11	1940275	1942830	-	29004	176	176	OG0018199:
13543_100	GhirsutumA	GhirsutumD	Gohir.A07G018800	Gohir.D07G018600	OG0011634:	OG0011634:	A07	2093805	2094226	+	15908	D07	2030557	2031573	+	17272	135	135	OG0011634:
13310_50	GhirsutumA	GhirsutumD	Gohir.A01G021650	Gohir.D01G020100	OG0002482:	OG0002482:	A01	2094739	2098287	+	245	D01	1741068	1744834	+	222	124	124	OG0002482:
13702_100	GhirsutumA	GhirsutumD	Gohir.A12G015800	Gohir.D12G016100	OG0020331:	OG0020331:	A12	2098195	2102526	+	30619	D12	2008181	2012478	+	32984	106	106	OG0020331:
13455_150	GhirsutumA	GhirsutumD	Gohir.A05G020700	Gohir.D05G021800	OG0007308:	OG0007308:	A05	2098564	2101338	-	9074	D05	1875929	1878575	-	10187	162	162	OG0007308:
13626_150	GhirsutumA	GhirsutumD	Gohir.A10G022700	Gohir.D10G023500	OG0016637:	OG0016637:	A10	2099075	2102570	-	24260	D10	2052211	2055745	-	25971	159	159	OG0016637:
13407_100	GhirsutumA	GhirsutumD	Gohir.A03G014500	Gohir.D03G160300	OG0004910:	OG0004910:	A03	2100032	2101884	-	4742	D03	52745685	52747496	+	7411	90	1052	OG0004910:
13543_100	GhirsutumA	GhirsutumD	Gohir.A07G018900	Gohir.D07G018700	OG0011635:	OG0011635:	A07	2100240	2101147	+	15909	D07	2040775	2041760	+	17273	136	136	OG0011635:
13556_150	GhirsutumA	GhirsutumD	Gohir.A08G017000	Gohir.D08G027400	OG0013197:	OG0013197:	A08	2100319	2103078	+	18588	D08	1995002	1996447	+	20089	156	156	OG0013197:
13702_100	GhirsutumA	GhirsutumD	Gohir.A12G015900	Gohir.D12G016200	OG0020332:	OG0020332:	A12	2103286	2110831	+	30620	D12	2013190	2020872	+	32985	107	107	OG0020332:
13603_50	GhirsutumA	GhirsutumD	Gohir.A09G008200	Gohir.D09G007500	OG0014897:	OG0014897:	A09	2103925	2109013	+	21318	D09	2061081	2066165	+	22984	59	59	OG0014897:
13495_25	GhirsutumA	GhirsutumD	Gohir.A06G020000	Gohir.D06G018500	OG0010192:	OG0010192:	A06	2104659	2109280	+	13559	D06	1968147	1973081	+	14695	118	118	OG0010192:
13556_150	GhirsutumA	GhirsutumD	Gohir.A08G017100	Gohir.D08G027500	OG0013198:	OG0013198:	A08	2106573	2111522	-	18590	D08	2000383	2006045	-	20090	157	157	OG0013198:
13455_175	GhirsutumA	GhirsutumD	Gohir.A05G020800	Gohir.D05G021900	OG0007309:	OG0007309:	A05	2107900	2110410	+	9075	D05	1884874	1888428	+	10188	163	163	OG0007309:
13543_100	GhirsutumA	GhirsutumD	Gohir.A07G019000	Gohir.D07G018800	OG0011636:	OG0011636:	A07	2113033	2115216	-	15910	D07	2048028	2049993	-	17274	137	137	OG0011636:
13664_175	GhirsutumA	GhirsutumD	Gohir.A11G024400	Gohir.D11G024100	OG0018200:	OG0018200:	A11	2114377	2115234	-	26987	D11	1953808	1954608	-	29006	177	177	OG0018200:
13702_100	GhirsutumA	GhirsutumD	Gohir.A12G016000	Gohir.D12G016300	OG0020333:	OG0020333:	A12	2115379	2130592	+	30621	D12	2024677	2040242	+	32986	108	108	OG0020333:
13455_175	GhirsutumA	GhirsutumD	Gohir.A05G020900	Gohir.D05G022000	OG0007310:	OG0007310:	A05	2115647	2119173	-	9076	D05	1892885	1896063	-	10189	164	164	OG0007310:
13556_150	GhirsutumA	GhirsutumD	Gohir.A08G017108	Gohir.D08G027600	OG0013199:	OG0013199:	A08	2116712	2125915	+	18591	D08	2015163	2019880	+	20092	158	158	OG0013199:
13310_50	GhirsutumA	GhirsutumD	Gohir.A01G021700	Gohir.D01G020200	OG0002483:	OG0002483:	A01	2117396	2122579	-	246	D01	1745672	1750784	-	223	125	125	OG0002483:
13626_150	GhirsutumA	GhirsutumD	Gohir.A10G022800	Gohir.D10G023600	OG0016638:	OG0016638:	A10	2117695	2118777	-	24261	D10	2078609	2079949	-	25972	160	160	OG0016638:
13626_150	GhirsutumA	GhirsutumD	Gohir.A10G022900	Gohir.D10G023700	OG0016639:	OG0016639:	A10	2120792	2121483	+	24262	D10	2081708	2082427	+	25973	161	161	OG0016639:
13338_75	GhirsutumA	GhirsutumD	Gohir.A02G017502	Gohir.D02G019750	OG0003807:	OG0003807:	A02	2121243	2122693	+	2767	D02	2549704	2551062	+	2962	84	84	OG0003807:
13626_150	GhirsutumA	GhirsutumD	Gohir.A10G023000	Gohir.D10G023800	OG0016640:	OG0016640:	A10	2122075	2126848	-	24263	D10	2083030	2087802	-	25974	162	162	OG0016640:
13310_50	GhirsutumA	GhirsutumD	Gohir.A01G021800	Gohir.D01G020300	OG0002484:	OG0002484:	A01	2124129	2128996	-	247	D01	1752346	1757477	-	224	126	126	OG0002484:
13664_175	GhirsutumA	GhirsutumD	Gohir.A11G024600	Gohir.D11G024200	OG0018201:	OG0018201:	A11	2125973	2126620	+	26989	D11	1964111	1965103	+	29007	178	178	OG0018201:
13664_175	GhirsutumA	GhirsutumD	Gohir.A11G024700	Gohir.D11G024300	OG0018202:	OG0018202:	A11	2126751	2130453	-	26990	D11	1965210	1968943	-	29008	179	179	OG0018202:
13455_175	GhirsutumA	GhirsutumD	Gohir.A05G020925	Gohir.D05G022100	OG0007311:	OG0007311:	A05	2131581	2140131	-	9077	D05	1914643	1923398	-	10190	165	165	OG0007311:
13664_175	GhirsutumA	GhirsutumD	Gohir.A11G024800	Gohir.D11G024400	OG0018203:	OG0018203:	A11	2132254	2135736	-	26991	D11	1971439	1974064	-	29009	180	180	OG0018203:
13556_150	GhirsutumA	GhirsutumD	Gohir.A08G017200	Gohir.D08G027700	OG0013200:	OG0013200:	A08	2134115	2148440	-	18593	D08	2026521	2040876	-	20093	159	159	OG0013200:
13626_175	GhirsutumA	GhirsutumD	Gohir.A10G023100	Gohir.D10G023900	OG0016641:	OG0016641:	A10	2135973	2141475	+	24264	D10	2097193	2102681	+	25975	163	163	OG0016641:
13664_175	GhirsutumA	GhirsutumD	Gohir.A11G024900	Gohir.D11G024500	OG0018204:	OG0018204:	A11	2136715	2138237	-	26992	D11	1975448	1976887	-	29010	181	181	OG0018204:
13310_50	GhirsutumA	GhirsutumD	Gohir.A01G021900	Gohir.D01G020400	OG0002485:	OG0002485:	A01	2136837	2142619	+	248	D01	1765660	1770906	+	225	127	127	OG0002485:
13543_100	GhirsutumA	GhirsutumD	Gohir.A07G019300	Gohir.D07G019100	OG0011637:	OG0011637:	A07	2138358	2145768	-	15913	D07	2073629	2080390	-	17277	138	138	OG0011637:
13702_100	GhirsutumA	GhirsutumD	Gohir.A12G016100	Gohir.D12G016400	OG0020334:	OG0020334:	A12	2139346	2140518	+	30622	D12	2052113	2054190	+	32987	109	109	OG0020334:
13702_100	GhirsutumA	GhirsutumD	Gohir.A12G016200	Gohir.D12G016500	OG0020335:	OG0020335:	A12	2143747	2147678	+	30623	D12	2057475	2061421	+	32988	110	110	OG0020335:
13310_50	GhirsutumA	GhirsutumD	Gohir.A01G022000	Gohir.D01G020500	OG0002486:	OG0002486:	A01	2143808	2146794	+	249	D01	1771693	1774735	+	226	128	128	OG0002486:
13626_175	GhirsutumA	GhirsutumD	Gohir.A10G023200	Gohir.D10G024000	OG0016642:	OG0016642:	A10	2144794	2148656	-	24266	D10	2116379	2121091	-	25976	164	164	OG0016642:
13407_100	GhirsutumA	GhirsutumD	Gohir.A03G014300	Gohir.D03G160100	OG0004911:	OG0004911:	A03	2147242	2148934	+	4744	D03	52710789	52712441	-	7408	91	1051	OG0004911:
13455_175	GhirsutumA	GhirsutumD	Gohir.A05G020975	Gohir.D05G022300	OG0007312:	OG0007312:	A05	2147731	2151112	-	9079	D05	1946119	1949447	-	10192	166	166	OG0007312:
13310_50	GhirsutumA	GhirsutumD	Gohir.A01G022100	Gohir.D01G020600	OG0002487:	OG0002487:	A01	2147821	2150996	-	250	D01	1775757	1778910	-	227	129	129	OG0002487:
13434_100	GhirsutumA	GhirsutumD	Gohir.A04G015550	Gohir.D05G370800	OG0001821:	OG0001821:	A04	2148815	2151171	+	7155	D05	63871237	63873607	-	14275	51	2572	OG0001821:
13664_175	GhirsutumA	GhirsutumD	Gohir.A11G025100	Gohir.D11G024600	OG0018205:	OG0018205:	A11	2150292	2157233	-	26994	D11	1978437	1990408	-	29011	182	182	OG0018205:
13407_100	GhirsutumA	GhirsutumD	Gohir.A03G014200	Gohir.D03G160000	OG0004912:	OG0004912:	A03	2152574	2155135	-	4745	D03	52701478	52703932	+	7407	92	1050	OG0004912:
13626_175	GhirsutumA	GhirsutumD	Gohir.A10G023300	Gohir.D10G024100	OG0002125:	OG0002125:	A10	2153987	2154685	-	24267	D10	2134084	2134765	-	25978	165	165	OG0002125:
13455_175	GhirsutumA	GhirsutumD	Gohir.A05G021000	Gohir.D05G022400	OG0007313:	OG0007313:	A05	2158041	2171761	-	9080	D05	1955811	1966225	-	10193	167	167	OG0007313:
13495_25	GhirsutumA	GhirsutumD	Gohir.A06G020400	Gohir.D06G018800	OG0010193:	OG0010193:	A06	2158422	2162764	-	13563	D06	2000744	2004923	-	14698	119	119	OG0010193:
13543_100	GhirsutumA	GhirsutumD	Gohir.A07G019400	Gohir.D07G019200	OG0011638:	OG0011638:	A07	2159578	2162088	+	15914	D07	2092823	2094483	+	17278	139	139	OG0011638:
13338_75	GhirsutumA	GhirsutumD	Gohir.A02G017600	Gohir.D02G019800	OG0003808:	OG0003808:	A02	2160244	2162149	+	2768	D02	2563719	2565440	+	2963	85	85	OG0003808:
13543_100	GhirsutumA	GhirsutumD	Gohir.A07G019500	Gohir.D07G019300	OG0011639:	OG0011639:	A07	2160863	2165296	-	15915	D07	2095184	2098188	-	17279	140	140	OG0011639:
13626_175	GhirsutumA	GhirsutumD	Gohir.A10G023400	Gohir.D10G024200	OG0016643:	OG0016643:	A10	2162308	2166259	+	24268	D10	2143954	2148019	+	25979	166	166	OG0016643:
13556_150	GhirsutumA	GhirsutumD	Gohir.A08G017300	Gohir.D08G027800	OG0013201:	OG0013201:	A08	2162855	2168959	-	18594	D08	2058990	2065534	-	20094	160	160	OG0013201:
13338_75	GhirsutumA	GhirsutumD	Gohir.A02G017700	Gohir.D02G019900	OG0003809:	OG0003809:	A02	2163885	2167170	-	2769	D02	2567397	2570613	-	2964	86	86	OG0003809:
13702_100	GhirsutumA	GhirsutumD	Gohir.A12G016300	Gohir.D12G016600	OG0020336:	OG0020336:	A12	2166046	2166396	+	30625	D12	2082597	2082950	+	32989	111	111	OG0020336:
13434_100	GhirsutumA	GhirsutumD	Gohir.A04G015650	Gohir.D05G370550	OG0001096:	OG0001096:	A04	2168903	2173896	+	7157	D05	63783310	63792962	-	14271	52	2571	OG0001096:
13543_100	GhirsutumA	GhirsutumD	Gohir.A07G019600	Gohir.D07G019400	OG0011640:	OG0011640:	A07	2169433	2173727	+	15916	D07	2102671	2106846	+	17280	141	141	OG0011640:
13702_100	GhirsutumA	GhirsutumD	Gohir.A12G016500	Gohir.D12G016800	OG0020337:	OG0020337:	A12	2169798	2170445	-	30627	D12	2086117	2086779	-	32991	112	112	OG0020337:
13626_175	GhirsutumA	GhirsutumD	Gohir.A10G023500	Gohir.D10G024300	OG0016644:	OG0016644:	A10	2170120	2172660	+	24269	D10	2151693	2154099	+	25980	167	167	OG0016644:
13455_175	GhirsutumA	GhirsutumD	Gohir.A05G021100	Gohir.D05G022500	OG0007314:	OG0007314:	A05	2172411	2175943	-	9081	D05	1970222	1973716	-	10194	168	168	OG0007314:
13702_125	GhirsutumA	GhirsutumD	Gohir.A12G016600	Gohir.D12G017200	OG0020338:	OG0020338:	A12	2172600	2175848	+	30628	D12	2120445	2123574	+	32996	113	113	OG0020338:
13543_100	GhirsutumA	GhirsutumD	Gohir.A07G019700	Gohir.D07G019500	OG0011641:	OG0011641:	A07	2174339	2180829	-	15917	D07	2107324	2113923	-	17281	142	142	OG0011641:
13626_175	GhirsutumA	GhirsutumD	Gohir.A10G023600	Gohir.D10G024350	OG0016645:	OG0016645:	A10	2174520	2175490	-	24270	D10	2158094	2158795	-	25981	168	168	OG0016645:
13338_75	GhirsutumA	GhirsutumD	Gohir.A02G017800	Gohir.D02G020000	OG0003810:	OG0003810:	A02	2175778	2176330	-	2771	D02	2575436	2575753	-	2966	87	87	OG0003810:
13664_175	GhirsutumA	GhirsutumD	Gohir.A11G025400	Gohir.D11G025050	OG0018206:	OG0018206:	A11	2176611	2178248	+	26996	D11	2009808	2011614	+	29016	183	183	OG0018206:
13310_50	GhirsutumA	GhirsutumD	Gohir.A01G022700	Gohir.D01G020700	OG0002488:	OG0002488:	A01	2177271	2182310	-	256	D01	1789086	1794170	-	228	130	130	OG0002488:
13338_100	GhirsutumA	GhirsutumD	Gohir.A02G017900	Gohir.D02G020100	OG0003811:	OG0003811:	A02	2177621	2179412	-	2772	D02	2577036	2578734	-	2967	88	88	OG0003811:
13556_150	GhirsutumA	GhirsutumD	Gohir.A08G017400	Gohir.D08G027900	OG0013202:	OG0013202:	A08	2177898	2182286	+	18595	D08	2071396	2076172	+	20095	161	161	OG0013202:
13626_175	GhirsutumA	GhirsutumD	Gohir.A10G023700	Gohir.D10G024400	OG0016646:	OG0016646:	A10	2181983	2183695	-	24271	D10	2164523	2165940	-	25982	169	169	OG0016646:
13664_175	GhirsutumA	GhirsutumD	Gohir.A11G025500	Gohir.D11G025200	OG0018207:	OG0018207:	A11	2183354	2188909	+	26997	D11	2016823	2021668	+	29017	184	184	OG0018207:
13702_125	GhirsutumA	GhirsutumD	Gohir.A12G016700	Gohir.D12G017300	OG0020339:	OG0020339:	A12	2184316	2186314	-	30629	D12	2122925	2125527	-	32997	114	114	OG0020339:
13455_175	GhirsutumA	GhirsutumD	Gohir.A05G021300	Gohir.D05G022733	OG0000717:	OG0000717:	A05	2185867	2187812	-	9083	D05	1989443	1990513	-	10197	169	169	OG0000717:
13310_50	GhirsutumA	GhirsutumD	Gohir.A01G022800	Gohir.D01G020800	OG0002489:	OG0002489:	A01	2190478	2191649	+	257	D01	1807085	1807891	+	229	131	131	OG0002489:
13310_50	GhirsutumA	GhirsutumD	Gohir.A01G022900	Gohir.D01G020900	OG0002490:	OG0002490:	A01	2192204	2196102	-	258	D01	1808826	1812763	-	230	132	132	OG0002490:
13767_25	GhirsutumA	GhirsutumD	Gohir.A13G018100	Gohir.D13G019101	OG0022236:	OG0022236:	A13	2192999	2194102	+	33696	D13	1799936	1804892	+	36167	115	115	OG0022236:
13455_175	GhirsutumA	GhirsutumD	Gohir.A05G021400	Gohir.D05G022900	OG0001857:	OG0001857:	A05	2193517	2198628	-	9084	D05	2002815	2007818	-	10200	170	170	OG0001857:
13626_175	GhirsutumA	GhirsutumD	Gohir.A10G023800	Gohir.D10G024500	OG0016647:	OG0016647:	A10	2195259	2198287	-	24272	D10	2172151	2175192	-	25983	170	170	OG0016647:
13310_50	GhirsutumA	GhirsutumD	Gohir.A01G023000	Gohir.D01G021000	OG0002491:	OG0002491:	A01	2198262	2205299	-	259	D01	1815295	1822341	-	231	133	133	OG0002491:
13543_100	GhirsutumA	GhirsutumD	Gohir.A07G019800	Gohir.D07G019600	OG0011642:	OG0011642:	A07	2198652	2201205	+	15918	D07	2131625	2134129	+	17282	143	143	OG0011642:
13767_25	GhirsutumA	GhirsutumD	Gohir.A13G018200	Gohir.D13G019200	OG0022237:	OG0022237:	A13	2199240	2202322	+	33697	D13	1806359	1810626	+	36168	116	116	OG0022237:
13626_175	GhirsutumA	GhirsutumD	Gohir.A10G023900	Gohir.D10G024600	OG0016648:	OG0016648:	A10	2200483	2208216	+	24273	D10	2178135	2185846	+	25984	171	171	OG0016648:
13407_100	GhirsutumA	GhirsutumD	Gohir.A03G013900	Gohir.D03G159800	OG0004913:	OG0004913:	A03	2205321	2206724	+	4748	D03	52662608	52664113	-	7405	93	1049	OG0004913:
13495_25	GhirsutumA	GhirsutumD	Gohir.A06G020500	Gohir.D06G018900	OG0010194:	OG0010194:	A06	2205609	2206913	+	13564	D06	2016135	2017465	+	14699	120	120	OG0010194:
13702_125	GhirsutumA	GhirsutumD	Gohir.A12G016800	Gohir.D12G017500	OG0020340:	OG0020340:	A12	2207221	2210098	+	30630	D12	2134672	2137447	+	32998	115	115	OG0020340:
13455_175	GhirsutumA	GhirsutumD	Gohir.A05G021600	Gohir.D05G023100	OG0007315:	OG0007315:	A05	2208546	2210973	-	9086	D05	2021282	2029353	-	10202	171	171	OG0007315:
13626_175	GhirsutumA	GhirsutumD	Gohir.A10G024000	Gohir.D10G024700	OG0016649:	OG0016649:	A10	2208976	2211923	+	24274	D10	2186747	2189677	+	25985	172	172	OG0016649:
13407_100	GhirsutumA	GhirsutumD	Gohir.A03G013800	Gohir.D03G159700	OG0004914:	OG0004914:	A03	2209570	2211790	+	4749	D03	52657401	52659479	-	7404	94	1048	OG0004914:
13310_50	GhirsutumA	GhirsutumD	Gohir.A01G023100	Gohir.D01G021100	OG0002492:	OG0002492:	A01	2210656	2216066	+	260	D01	1828420	1832754	+	232	134	134	OG0002492:
13495_25	GhirsutumA	GhirsutumD	Gohir.A06G020600	Gohir.D06G019000	OG0010195:	OG0010195:	A06	2211826	2213937	-	13565	D06	2023182	2024402	-	14701	121	121	OG0010195:
13556_150	GhirsutumA	GhirsutumD	Gohir.A08G017600	Gohir.D08G028200	OG0013203:	OG0013203:	A08	2212382	2219122	+	18597	D08	2123652	2130395	+	20098	162	162	OG0013203:
13626_175	GhirsutumA	GhirsutumD	Gohir.A10G024100	Gohir.D10G024800	OG0016650:	OG0016650:	A10	2212425	2221184	-	24275	D10	2190194	2198757	-	25986	173	173	OG0016650:
13455_175	GhirsutumA	GhirsutumD	Gohir.A05G021700	Gohir.D05G023200	OG0007316:	OG0007316:	A05	2212571	2214648	-	9087	D05	2030865	2032846	-	10203	172	172	OG0007316:
13702_125	GhirsutumA	GhirsutumD	Gohir.A12G016900	Gohir.D12G017600	OG0020341:	OG0020341:	A12	2212673	2216769	+	30631	D12	2145706	2149188	+	32999	116	116	OG0020341:
13495_25	GhirsutumA	GhirsutumD	Gohir.A06G020700	Gohir.D06G019009	OG0010196:	OG0010196:	A06	2216871	2219307	+	13566	D06	2026951	2029356	+	14702	122	122	OG0010196:
13543_100	GhirsutumA	GhirsutumD	Gohir.A07G019900	Gohir.D07G019700	OG0011643:	OG0011643:	A07	2217406	2218715	+	15919	D07	2160248	2161757	+	17283	144	144	OG0011643:
13455_175	GhirsutumA	GhirsutumD	Gohir.A05G021800	Gohir.D05G023400	OG0007317:	OG0007317:	A05	2219111	2224895	+	9088	D05	2038991	2044635	+	10205	173	173	OG0007317:
13310_50	GhirsutumA	GhirsutumD	Gohir.A01G023200	Gohir.D01G021200	OG0002493:	OG0002493:	A01	2220371	2228195	+	261	D01	1837645	1845263	+	233	135	135	OG0002493:
13556_175	GhirsutumA	GhirsutumD	Gohir.A08G017700	Gohir.D08G028300	OG0013204:	OG0013204:	A08	2220548	2227767	+	18598	D08	2131652	2135496	+	20099	163	163	OG0013204:
13702_125	GhirsutumA	GhirsutumD	Gohir.A12G017032	Gohir.D12G017700	OG0001646:	OG0001646:	A12	2221426	2225745	-	30633	D12	2149771	2157946	-	33000	117	117	OG0001646:
13338_100	GhirsutumA	GhirsutumD	Gohir.A02G018000	Gohir.D02G021200	OG0003812:	OG0003812:	A02	2223007	2226544	+	2773	D02	2742782	2746274	+	2982	89	89	OG0003812:
13556_175	GhirsutumA	GhirsutumD	Gohir.A08G017800	Gohir.D08G028400	OG0013205:	OG0013205:	A08	2226211	2230728	-	18599	D08	2137784	2142559	-	20101	164	164	OG0013205:
13455_175	GhirsutumA	GhirsutumD	Gohir.A05G021900	Gohir.D05G023500	OG0007318:	OG0007318:	A05	2226713	2231620	-	9089	D05	2045320	2050302	-	10206	174	174	OG0007318:
13338_100	GhirsutumA	GhirsutumD	Gohir.A02G018100	Gohir.D02G021300	OG0003813:	OG0003813:	A02	2227256	2229168	+	2774	D02	2746893	2748809	+	2983	90	90	OG0003813:
13626_175	GhirsutumA	GhirsutumD	Gohir.A10G024300	Gohir.D10G025000	OG0002127:	OG0002127:	A10	2228990	2230463	-	24277	D10	2214509	2215825	-	25988	174	174	OG0002127:
13338_100	GhirsutumA	GhirsutumD	Gohir.A02G018200	Gohir.D02G021400	OG0003814:	OG0003814:	A02	2229682	2231514	+	2775	D02	2749225	2751291	+	2984	91	91	OG0003814:
13495_25	GhirsutumA	GhirsutumD	Gohir.A06G020800	Gohir.D06G019018	OG0010197:	OG0010197:	A06	2230299	2231540	+	13567	D06	2032531	2034302	+	14703	123	123	OG0010197:
13556_175	GhirsutumA	GhirsutumD	Gohir.A08G017900	Gohir.D08G028500	OG0013206:	OG0013206:	A08	2239089	2243930	-	18600	D08	2151047	2155921	-	20102	165	165	OG0013206:
13556_175	GhirsutumA	GhirsutumD	Gohir.A08G018000	Gohir.D08G028600	OG0013207:	OG0013207:	A08	2246090	2253826	-	18601	D08	2157492	2165605	-	20103	166	166	OG0013207:
13407_100	GhirsutumA	GhirsutumD	Gohir.A03G010200	Gohir.D03G159600	OG0004915:	OG0004915:	A03	2251314	2252016	+	4750	D03	52646869	52647652	+	7403	95	1047	OG0004915:
13767_25	GhirsutumA	GhirsutumD	Gohir.A13G018500	Gohir.D13G019500	OG0022238:	OG0022238:	A13	2253482	2254381	+	33700	D13	1865850	1867116	+	36171	117	117	OG0022238:
13543_100	GhirsutumA	GhirsutumD	Gohir.A07G020000	Gohir.D07G019800	OG0011644:	OG0011644:	A07	2253595	2254876	+	15920	D07	2173099	2174539	+	17284	145	145	OG0011644:
13455_175	GhirsutumA	GhirsutumD	Gohir.A05G022200	Gohir.D05G023700	OG0007319:	OG0007319:	A05	2254741	2258959	-	9091	D05	2074256	2077893	-	10207	175	175	OG0007319:
13603_50	GhirsutumA	GhirsutumD	Gohir.A09G008400	Gohir.D09G007800	OG0014898:	OG0014898:	A09	2254921	2258702	+	21321	D09	2164814	2168622	+	22987	60	60	OG0014898:
13556_175	GhirsutumA	GhirsutumD	Gohir.A08G018100	Gohir.D08G028700	OG0013208:	OG0013208:	A08	2255736	2259329	-	18602	D08	2168153	2171569	-	20104	167	167	OG0013208:
13556_175	GhirsutumA	GhirsutumD	Gohir.A08G018200	Gohir.D08G028800	OG0013209:	OG0013209:	A08	2259590	2264430	+	18603	D08	2171958	2176861	+	20105	168	168	OG0013209:
13767_50	GhirsutumA	GhirsutumD	Gohir.A13G018600	Gohir.D13G019600	OG0022239:	OG0022239:	A13	2260960	2262045	-	33701	D13	1873928	1875016	-	36172	118	118	OG0022239:
13495_25	GhirsutumA	GhirsutumD	Gohir.A06G021100	Gohir.D06G019045	OG0010198:	OG0010198:	A06	2262529	2264831	-	13568	D06	2055789	2058149	-	14706	124	124	OG0010198:
13310_50	GhirsutumA	GhirsutumD	Gohir.A01G023500	Gohir.D01G021500	OG0002494:	OG0002494:	A01	2265153	2274715	+	264	D01	1897671	1905477	+	238	136	136	OG0002494:
13626_175	GhirsutumA	GhirsutumD	Gohir.A10G024400	Gohir.D10G025100	OG0016651:	OG0016651:	A10	2265660	2269761	+	24281	D10	2223827	2227826	+	25989	175	175	OG0016651:
13338_100	GhirsutumA	GhirsutumD	Gohir.A02G018500	Gohir.D02G021800	OG0003815:	OG0003815:	A02	2267992	2269894	+	2780	D02	2775222	2777518	+	2988	92	92	OG0003815:
13455_175	GhirsutumA	GhirsutumD	Gohir.A05G022300	Gohir.D05G023800	OG0007320:	OG0007320:	A05	2270487	2275219	-	9092	D05	2094605	2099246	-	10208	176	176	OG0007320:
13338_100	GhirsutumA	GhirsutumD	Gohir.A02G018501	Gohir.D02G021900	OG0003816:	OG0003816:	A02	2270849	2272628	-	2781	D02	2778022	2780126	-	2989	93	93	OG0003816:
13495_25	GhirsutumA	GhirsutumD	Gohir.A06G021200	Gohir.D06G019054	OG0010199:	OG0010199:	A06	2272392	2275396	+	13569	D06	2064513	2067539	+	14707	125	125	OG0010199:
13626_175	GhirsutumA	GhirsutumD	Gohir.A10G024500	Gohir.D10G025200	OG0016652:	OG0016652:	A10	2272839	2275281	+	24282	D10	2230872	2233360	+	25990	176	176	OG0016652:
13626_175	GhirsutumA	GhirsutumD	Gohir.A10G024600	Gohir.D10G025300	OG0016653:	OG0016653:	A10	2275570	2278168	-	24283	D10	2233528	2236439	-	25991	177	177	OG0016653:
13338_100	GhirsutumA	GhirsutumD	Gohir.A02G018600	Gohir.D02G022000	OG0003817:	OG0003817:	A02	2277194	2279674	+	2782	D02	2785954	2788597	+	2990	94	94	OG0003817:
13310_50	GhirsutumA	GhirsutumD	Gohir.A01G023600	Gohir.D01G021600	OG0002495:	OG0002495:	A01	2277888	2282700	-	265	D01	1911654	1916403	-	239	137	137	OG0002495:
13495_25	GhirsutumA	GhirsutumD	Gohir.A06G021250	Gohir.D06G019063	OG0010200:	OG0010200:	A06	2277914	2279750	+	13570	D06	2069425	2071477	+	14708	126	126	OG0010200:
13626_175	GhirsutumA	GhirsutumD	Gohir.A10G024700	Gohir.D10G025400	OG0016654:	OG0016654:	A10	2278918	2283582	-	24284	D10	2237289	2241825	-	25992	178	178	OG0016654:
13603_50	GhirsutumA	GhirsutumD	Gohir.A09G008500	Gohir.D09G007900	OG0014899:	OG0014899:	A09	2280273	2283054	-	21322	D09	2192837	2200608	-	22988	61	61	OG0014899:
13338_100	GhirsutumA	GhirsutumD	Gohir.A02G018700	Gohir.D02G022100	OG0003818:	OG0003818:	A02	2283413	2284473	+	2783	D02	2792063	2792949	+	2991	95	95	OG0003818:
13495_25	GhirsutumA	GhirsutumD	Gohir.A06G021300	Gohir.D06G019072	OG0010201:	OG0010201:	A06	2283457	2287142	-	13571	D06	2076339	2078577	-	14709	127	127	OG0010201:
13310_50	GhirsutumA	GhirsutumD	Gohir.A01G023700	Gohir.D01G021700	OG0002496:	OG0002496:	A01	2283854	2286066	-	266	D01	1918599	1920981	-	240	138	138	OG0002496:
13626_175	GhirsutumA	GhirsutumD	Gohir.A10G024800	Gohir.D10G025500	OG0016655:	OG0016655:	A10	2285590	2290826	+	24285	D10	2243727	2249006	+	25993	179	179	OG0016655:
13543_100	GhirsutumA	GhirsutumD	Gohir.A07G020200	Gohir.D07G019900	OG0011645:	OG0011645:	A07	2286644	2288108	+	15922	D07	2197937	2199376	+	17285	146	146	OG0011645:
13338_100	GhirsutumA	GhirsutumD	Gohir.A02G019000	Gohir.D02G022300	OG0003819:	OG0003819:	A02	2288175	2290521	-	2785	D02	2796190	2798448	-	2992	96	96	OG0003819:
13310_50	GhirsutumA	GhirsutumD	Gohir.A01G023800	Gohir.D01G021800	OG0002497:	OG0002497:	A01	2288556	2289311	-	267	D01	1923088	1923864	-	241	139	139	OG0002497:
13455_175	GhirsutumA	GhirsutumD	Gohir.A05G022500	Gohir.D05G024000	OG0007321:	OG0007321:	A05	2289534	2295360	-	9094	D05	2107331	2113260	-	10210	177	177	OG0007321:
13310_50	GhirsutumA	GhirsutumD	Gohir.A01G023900	Gohir.D01G021900	OG0002498:	OG0002498:	A01	2291407	2295544	+	268	D01	1926610	1930801	+	242	140	140	OG0002498:
13338_100	GhirsutumA	GhirsutumD	Gohir.A02G019100	Gohir.D02G022400	OG0003820:	OG0003820:	A02	2291724	2302779	-	2786	D02	2799533	2811045	-	2993	97	97	OG0003820:
13702_125	GhirsutumA	GhirsutumD	Gohir.A12G017150	Gohir.D12G017900	OG0020342:	OG0020342:	A12	2292842	2301489	+	30635	D12	2196768	2213024	+	33002	118	118	OG0020342:
13626_175	GhirsutumA	GhirsutumD	Gohir.A10G024866	Gohir.D10G025600	OG0016656:	OG0016656:	A10	2293128	2295576	+	24286	D10	2252242	2257020	+	25994	180	180	OG0016656:
13556_175	GhirsutumA	GhirsutumD	Gohir.A08G018400	Gohir.D08G029000	OG0001140:	OG0001140:	A08	2295535	2296040	-	18605	D08	2183167	2183675	-	20107	169	169	OG0001140:
13455_175	GhirsutumA	GhirsutumD	Gohir.A05G022600	Gohir.D05G024100	OG0007322:	OG0007322:	A05	2296858	2297830	-	9095	D05	2124532	2125247	-	10211	178	178	OG0007322:
13556_175	GhirsutumA	GhirsutumD	Gohir.A08G018500	Gohir.D08G029100	OG0013210:	OG0013210:	A08	2297022	2298076	-	18606	D08	2185127	2186045	-	20108	170	170	OG0013210:
13626_175	GhirsutumA	GhirsutumD	Gohir.A10G025000	Gohir.D10G025700	OG0016657:	OG0016657:	A10	2297956	2300997	+	24288	D10	2257021	2259489	+	25995	181	181	OG0016657:
13767_50	GhirsutumA	GhirsutumD	Gohir.A13G018650	Gohir.D13G019650	OG0022240:	OG0022240:	A13	2298404	2299090	+	33702	D13	1921197	1921883	+	36173	119	119	OG0022240:
13310_75	GhirsutumA	GhirsutumD	Gohir.A01G024000	Gohir.D01G022000	OG0002499:	OG0002499:	A01	2298510	2300805	+	270	D01	1933134	1935313	+	243	141	141	OG0002499:
13455_175	GhirsutumA	GhirsutumD	Gohir.A05G022700	Gohir.D05G024200	OG0007323:	OG0007323:	A05	2301218	2304115	+	9096	D05	2129099	2131972	+	10212	179	179	OG0007323:
13543_100	GhirsutumA	GhirsutumD	Gohir.A07G020300	Gohir.D07G020000	OG0011646:	OG0011646:	A07	2302168	2305719	+	15923	D07	2209131	2212635	+	17286	147	147	OG0011646:
13310_75	GhirsutumA	GhirsutumD	Gohir.A01G024100	Gohir.D01G022100	OG0002500:	OG0002500:	A01	2304776	2307373	+	271	D01	1939156	1941701	+	244	142	142	OG0002500:
13338_100	GhirsutumA	GhirsutumD	Gohir.A02G019200	Gohir.D02G022500	OG0003821:	OG0003821:	A02	2304979	2307469	-	2787	D02	2813256	2815806	-	2994	98	98	OG0003821:
13626_175	GhirsutumA	GhirsutumD	Gohir.A10G025200	Gohir.D10G025900	OG0016658:	OG0016658:	A10	2308490	2311919	+	24290	D10	2266446	2269745	+	25997	182	182	OG0016658:
13603_50	GhirsutumA	GhirsutumD	Gohir.A09G008700	Gohir.D09G008000	OG0014900:	OG0014900:	A09	2308603	2313358	+	21324	D09	2200280	2204974	+	22989	62	62	OG0014900:
13543_100	GhirsutumA	GhirsutumD	Gohir.A07G020400	Gohir.D07G020100	OG0011647:	OG0011647:	A07	2308607	2311484	-	15925	D07	2215085	2217982	-	17287	148	148	OG0011647:
13310_75	GhirsutumA	GhirsutumD	Gohir.A01G024200	Gohir.D01G022200	OG0002501:	OG0002501:	A01	2308985	2312778	+	272	D01	1943951	1947847	+	245	143	143	OG0002501:
13495_25	GhirsutumA	GhirsutumD	Gohir.A06G021500	Gohir.D06G019090	OG0010202:	OG0010202:	A06	2309485	2310197	-	13573	D06	2094667	2095424	-	14711	128	128	OG0010202:
13495_25	GhirsutumA	GhirsutumD	Gohir.A06G021600	Gohir.D06G019100	OG0010203:	OG0010203:	A06	2311949	2315499	-	13574	D06	2096852	2100414	-	14712	129	129	OG0010203:
13626_175	GhirsutumA	GhirsutumD	Gohir.A10G025300	Gohir.D10G026000	OG0016659:	OG0016659:	A10	2312335	2314809	-	24291	D10	2270168	2272686	-	25998	183	183	OG0016659:
13310_75	GhirsutumA	GhirsutumD	Gohir.A01G024300	Gohir.D01G022300	OG0002502:	OG0002502:	A01	2313547	2318177	-	273	D01	1948654	1953406	-	246	144	144	OG0002502:
13626_175	GhirsutumA	GhirsutumD	Gohir.A10G025400	Gohir.D10G026100	OG0016660:	OG0016660:	A10	2315475	2317592	-	24292	D10	2273339	2275530	-	25999	184	184	OG0016660:
13407_100	GhirsutumA	GhirsutumD	Gohir.A03G010300	Gohir.D03G159500	OG0004916:	OG0004916:	A03	2315622	2317203	+	4752	D03	52628315	52629712	-	7402	96	1046	OG0004916:
13495_25	GhirsutumA	GhirsutumD	Gohir.A06G021700	Gohir.D06G019200	OG0010204:	OG0010204:	A06	2316518	2318375	-	13575	D06	2101551	2105209	-	14713	130	130	OG0010204:
13664_175	GhirsutumA	GhirsutumD	Gohir.A11G026600	Gohir.D11G025900	OG0018208:	OG0018208:	A11	2316620	2321585	-	27011	D11	2141964	2146100	-	29030	185	185	OG0018208:
13455_175	GhirsutumA	GhirsutumD	Gohir.A05G023000	Gohir.D05G024500	OG0007324:	OG0007324:	A05	2317005	2322484	+	9099	D05	2143758	2149312	+	10215	180	180	OG0007324:
13603_75	GhirsutumA	GhirsutumD	Gohir.A09G008800	Gohir.D09G008100	OG0014901:	OG0014901:	A09	2317344	2319401	-	21325	D09	2209697	2211519	-	22990	63	63	OG0014901:
13664_175	GhirsutumA	GhirsutumD	Gohir.A11G026700	Gohir.D11G026000	OG0018209:	OG0018209:	A11	2323094	2325406	+	27012	D11	2147731	2150008	+	29031	186	186	OG0018209:
13543_100	GhirsutumA	GhirsutumD	Gohir.A07G020501	Gohir.D07G020200	OG0011648:	OG0011648:	A07	2323901	2328983	-	15926	D07	2244928	2246085	-	17288	149	149	OG0011648:
13626_175	GhirsutumA	GhirsutumD	Gohir.A10G025500	Gohir.D10G026200	OG0016661:	OG0016661:	A10	2324659	2327360	-	24293	D10	2286199	2288959	-	26000	185	185	OG0016661:
13407_100	GhirsutumA	GhirsutumD	Gohir.A03G010400	Gohir.D03G159400	OG0004917:	OG0004917:	A03	2325065	2326633	-	4753	D03	52619246	52620913	+	7401	97	1045	OG0004917:
13664_175	GhirsutumA	GhirsutumD	Gohir.A11G026800	Gohir.D11G026100	OG0018210:	OG0018210:	A11	2325820	2326905	-	27013	D11	2150419	2151504	-	29032	187	187	OG0018210:
13495_25	GhirsutumA	GhirsutumD	Gohir.A06G021800	Gohir.D06G019300	OG0010205:	OG0010205:	A06	2326110	2329891	-	13576	D06	2106853	2109994	-	14714	131	131	OG0010205:
13455_175	GhirsutumA	GhirsutumD	Gohir.A05G023100	Gohir.D05G024600	OG0007325:	OG0007325:	A05	2326401	2327924	+	9100	D05	2153891	2155271	+	10216	181	181	OG0007325:
13310_75	GhirsutumA	GhirsutumD	Gohir.A01G024400	Gohir.D01G022400	OG0002503:	OG0002503:	A01	2330054	2338046	+	274	D01	1962495	1970484	+	247	145	145	OG0002503:
13626_175	GhirsutumA	GhirsutumD	Gohir.A10G025600	Gohir.D10G026300	OG0016662:	OG0016662:	A10	2330818	2333587	+	24294	D10	2291477	2294550	+	26001	186	186	OG0016662:
13338_100	GhirsutumA	GhirsutumD	Gohir.A02G019400	Gohir.D02G022700	OG0003822:	OG0003822:	A02	2332557	2335493	-	2789	D02	2839911	2842186	-	2996	99	99	OG0003822:
13664_200	GhirsutumA	GhirsutumD	Gohir.A11G026900	Gohir.D11G026150	OG0018211:	OG0018211:	A11	2333576	2338954	+	27014	D11	2162440	2167392	+	29033	188	188	OG0018211:
13626_175	GhirsutumA	GhirsutumD	Gohir.A10G025700	Gohir.D10G026400	OG0016663:	OG0016663:	A10	2334546	2337343	+	24295	D10	2295455	2298303	+	26002	187	187	OG0016663:
13626_200	GhirsutumA	GhirsutumD	Gohir.A10G025800	Gohir.D10G026500	OG0016664:	OG0016664:	A10	2337598	2341046	-	24296	D10	2298741	2301647	-	26003	188	188	OG0016664:
13310_75	GhirsutumA	GhirsutumD	Gohir.A01G024500	Gohir.D01G022500	OG0002504:	OG0002504:	A01	2339060	2341401	+	275	D01	1971456	1973631	+	248	146	146	OG0002504:
13664_200	GhirsutumA	GhirsutumD	Gohir.A11G027000	Gohir.D11G026200	OG0018212:	OG0018212:	A11	2339111	2351035	-	27015	D11	2167961	2179591	-	29034	189	189	OG0018212:
13338_100	GhirsutumA	GhirsutumD	Gohir.A02G019500	Gohir.D02G022800	OG0003823:	OG0003823:	A02	2340911	2347235	+	2790	D02	2847443	2853986	+	2997	100	100	OG0003823:
13626_200	GhirsutumA	GhirsutumD	Gohir.A10G025900	Gohir.D10G026600	OG0016665:	OG0016665:	A10	2342128	2348118	-	24297	D10	2303022	2308374	-	26004	189	189	OG0016665:
13495_25	GhirsutumA	GhirsutumD	Gohir.A06G021900	Gohir.D06G019400	OG0010206:	OG0010206:	A06	2343443	2344449	+	13577	D06	2130684	2134779	+	14715	132	132	OG0010206:
13310_75	GhirsutumA	GhirsutumD	Gohir.A01G024600	Gohir.D01G022600	OG0002505:	OG0002505:	A01	2344502	2346437	-	276	D01	1978153	1979049	-	249	147	147	OG0002505:
13338_100	GhirsutumA	GhirsutumD	Gohir.A02G019600	Gohir.D02G022900	OG0003824:	OG0003824:	A02	2347729	2350268	-	2791	D02	2854372	2856881	-	2998	101	101	OG0003824:
13543_100	GhirsutumA	GhirsutumD	Gohir.A07G020600	Gohir.D07G020300	OG0011649:	OG0011649:	A07	2348255	2352094	-	15927	D07	2256910	2260800	-	17289	150	150	OG0011649:
13310_75	GhirsutumA	GhirsutumD	Gohir.A01G024700	Gohir.D01G022800	OG0002506:	OG0002506:	A01	2351104	2353011	-	277	D01	1984856	1986856	-	250	148	148	OG0002506:
13556_175	GhirsutumA	GhirsutumD	Gohir.A08G018600	Gohir.D08G029200	OG0002020:	OG0002020:	A08	2352875	2360847	-	18608	D08	2208112	2217145	-	20112	171	171	OG0002020:
13338_100	GhirsutumA	GhirsutumD	Gohir.A02G019700	Gohir.D02G023000	OG0003825:	OG0003825:	A02	2353781	2359121	-	2792	D02	2858695	2866511	-	2999	102	102	OG0003825:
13543_100	GhirsutumA	GhirsutumD	Gohir.A07G020700	Gohir.D07G020400	OG0011650:	OG0011650:	A07	2353846	2356315	+	15928	D07	2283029	2285780	+	17290	151	151	OG0011650:
13310_75	GhirsutumA	GhirsutumD	Gohir.A01G024800	Gohir.D01G022900	OG0002507:	OG0002507:	A01	2362727	2363981	+	279	D01	2003433	2004643	+	251	149	149	OG0002507:
13338_100	GhirsutumA	GhirsutumD	Gohir.A02G019800	Gohir.D02G023100	OG0003826:	OG0003826:	A02	2363000	2367379	+	2793	D02	2870850	2875218	+	3000	103	103	OG0003826:
13664_200	GhirsutumA	GhirsutumD	Gohir.A11G027300	Gohir.D11G026500	OG0018213:	OG0018213:	A11	2366234	2367307	-	27018	D11	2190184	2190870	-	29037	190	190	OG0018213:
13543_100	GhirsutumA	GhirsutumD	Gohir.A07G021000	Gohir.D07G020700	OG0011651:	OG0011651:	A07	2366908	2368233	+	15931	D07	2293168	2294490	+	17293	152	152	OG0011651:
13543_100	GhirsutumA	GhirsutumD	Gohir.A07G021100	Gohir.D07G020800	OG0011652:	OG0011652:	A07	2369525	2371869	-	15932	D07	2294799	2297907	-	17294	153	153	OG0011652:
13495_25	GhirsutumA	GhirsutumD	Gohir.A06G022200	Gohir.D06G019600	OG0010207:	OG0010207:	A06	2370748	2371239	-	13581	D06	2153658	2154146	-	14718	133	133	OG0010207:
13664_200	GhirsutumA	GhirsutumD	Gohir.A11G027400	Gohir.D11G026600	OG0018214:	OG0018214:	A11	2372384	2377960	-	27019	D11	2196079	2201880	-	29038	191	191	OG0018214:
13543_100	GhirsutumA	GhirsutumD	Gohir.A07G021200	Gohir.D07G020900	OG0011653:	OG0011653:	A07	2373385	2376462	-	15933	D07	2299417	2302428	-	17295	154	154	OG0011653:
13556_175	GhirsutumA	GhirsutumD	Gohir.A08G018700	Gohir.D08G029300	OG0013212:	OG0013212:	A08	2374684	2384048	+	18609	D08	2227806	2236990	+	20113	172	172	OG0013212:
13767_50	GhirsutumA	GhirsutumD	Gohir.A13G019200	Gohir.D13G019800	OG0022241:	OG0022241:	A13	2375247	2376676	+	33706	D13	1994343	1996007	+	36176	120	120	OG0022241:
13543_125	GhirsutumA	GhirsutumD	Gohir.A07G021300	Gohir.D07G021000	OG0011654:	OG0011654:	A07	2378083	2384634	+	15934	D07	2304206	2310635	+	17296	155	155	OG0011654:
13310_75	GhirsutumA	GhirsutumD	Gohir.A01G025000	Gohir.D01G023200	OG0002508:	OG0002508:	A01	2378196	2382054	+	281	D01	2030154	2035911	+	254	150	150	OG0002508:
13664_200	GhirsutumA	GhirsutumD	Gohir.A11G027450	Gohir.D11G026650	OG0018215:	OG0018215:	A11	2382427	2387805	+	27020	D11	2203994	2211492	+	29039	192	192	OG0018215:
13626_200	GhirsutumA	GhirsutumD	Gohir.A10G026100	Gohir.D10G026700	OG0016666:	OG0016666:	A10	2384069	2385076	-	24298	D10	2319647	2320701	-	26005	190	190	OG0016666:
13556_175	GhirsutumA	GhirsutumD	Gohir.A08G018800	Gohir.D08G029400	OG0013213:	OG0013213:	A08	2384548	2386752	-	18610	D08	2237691	2239924	-	20114	173	173	OG0013213:
13767_50	GhirsutumA	GhirsutumD	Gohir.A13G019300	Gohir.D13G019900	OG0022242:	OG0022242:	A13	2387240	2388265	+	33707	D13	2010702	2011755	+	36178	121	121	OG0022242:
13556_175	GhirsutumA	GhirsutumD	Gohir.A08G018900	Gohir.D08G029500	OG0013214:	OG0013214:	A08	2387999	2394287	+	18611	D08	2241179	2247160	+	20115	174	174	OG0013214:
13455_175	GhirsutumA	GhirsutumD	Gohir.A05G023200	Gohir.D05G024700	OG0007326:	OG0007326:	A05	2390507	2393355	+	9101	D05	2173368	2176091	+	10217	182	182	OG0007326:
13767_50	GhirsutumA	GhirsutumD	Gohir.A13G019400	Gohir.D13G020000	OG0022243:	OG0022243:	A13	2390670	2392396	-	33708	D13	2013623	2015712	-	36179	122	122	OG0022243:
13702_125	GhirsutumA	GhirsutumD	Gohir.A12G017600	Gohir.D12G018200	OG0020343:	OG0020343:	A12	2393465	2400231	+	30640	D12	2275285	2282234	+	33005	119	119	OG0020343:
13626_200	GhirsutumA	GhirsutumD	Gohir.A10G026200	Gohir.D10G026801	OG0016667:	OG0016667:	A10	2393738	2396102	+	24299	D10	2327623	2328559	+	26006	191	191	OG0016667:
13556_175	GhirsutumA	GhirsutumD	Gohir.A08G019000	Gohir.D08G029600	OG0013215:	OG0013215:	A08	2396745	2401406	-	18612	D08	2249841	2254081	-	20116	175	175	OG0013215:
13603_75	GhirsutumA	GhirsutumD	Gohir.A09G008900	Gohir.D09G008150	OG0014902:	OG0014902:	A09	2397847	2399897	+	21326	D09	2245306	2251984	+	22991	64	64	OG0014902:
13664_200	GhirsutumA	GhirsutumD	Gohir.A11G027500	Gohir.D11G026700	OG0018216:	OG0018216:	A11	2399270	2401049	+	27021	D11	2222551	2224331	+	29040	193	193	OG0018216:
13702_125	GhirsutumA	GhirsutumD	Gohir.A12G017700	Gohir.D12G018300	OG0020344:	OG0020344:	A12	2400158	2403628	-	30641	D12	2282042	2285604	-	33006	120	120	OG0020344:
13664_200	GhirsutumA	GhirsutumD	Gohir.A11G027600	Gohir.D11G026800	OG0018217:	OG0018217:	A11	2401604	2404965	+	27022	D11	2225119	2228435	+	29041	194	194	OG0018217:
13702_125	GhirsutumA	GhirsutumD	Gohir.A12G017800	Gohir.D12G018400	OG0020345:	OG0020345:	A12	2405177	2406331	+	30642	D12	2287214	2288368	+	33007	121	121	OG0020345:
13664_200	GhirsutumA	GhirsutumD	Gohir.A11G027700	Gohir.D11G026900	OG0018218:	OG0018218:	A11	2405585	2408423	+	27023	D11	2229172	2231687	+	29042	195	195	OG0018218:
13556_175	GhirsutumA	GhirsutumD	Gohir.A08G019100	Gohir.D08G029700	OG0013216:	OG0013216:	A08	2407088	2409404	-	18613	D08	2261539	2263838	-	20118	176	176	OG0013216:
13702_125	GhirsutumA	GhirsutumD	Gohir.A12G017900	Gohir.D12G018500	OG0020346:	OG0020346:	A12	2408348	2409566	-	30643	D12	2290815	2291956	-	33008	122	122	OG0020346:
13310_75	GhirsutumA	GhirsutumD	Gohir.A01G025300	Gohir.D01G023403	OG0002509:	OG0002509:	A01	2409812	2414224	+	284	D01	2073362	2078081	+	257	151	151	OG0002509:
13767_50	GhirsutumA	GhirsutumD	Gohir.A13G019500	Gohir.D13G020100	OG0022244:	OG0022244:	A13	2409915	2411286	-	33709	D13	2024780	2026170	-	36180	123	123	OG0022244:
13626_200	GhirsutumA	GhirsutumD	Gohir.A10G026300	Gohir.D10G026900	OG0016668:	OG0016668:	A10	2410405	2411615	+	24300	D10	2342819	2344132	+	26007	192	192	OG0016668:
13495_25	GhirsutumA	GhirsutumD	Gohir.A06G022350	Gohir.D06G019660	OG0010208:	OG0010208:	A06	2410739	2410981	-	13584	D06	2183492	2184227	-	14721	134	134	OG0010208:
13543_125	GhirsutumA	GhirsutumD	Gohir.A07G021400	Gohir.D07G021200	OG0011655:	OG0011655:	A07	2411025	2411615	+	15935	D07	2326722	2327552	+	17297	156	156	OG0011655:
13556_175	GhirsutumA	GhirsutumD	Gohir.A08G019200	Gohir.D08G029800	OG0013217:	OG0013217:	A08	2411223	2417924	-	18614	D08	2273017	2279614	-	20119	177	177	OG0013217:
13455_175	GhirsutumA	GhirsutumD	Gohir.A05G023400	Gohir.D05G024900	OG0007327:	OG0007327:	A05	2412860	2416610	+	9103	D05	2192193	2195883	+	10219	183	183	OG0007327:
13310_75	GhirsutumA	GhirsutumD	Gohir.A01G025400	Gohir.D01G023406	OG0002510:	OG0002510:	A01	2415940	2419786	-	285	D01	2079995	2083368	-	258	152	152	OG0002510:
13543_125	GhirsutumA	GhirsutumD	Gohir.A07G021500	Gohir.D07G021300	OG0011656:	OG0011656:	A07	2416907	2417740	+	15936	D07	2331513	2333960	+	17298	157	157	OG0011656:
13495_25	GhirsutumA	GhirsutumD	Gohir.A06G022375	Gohir.D06G019680	OG0010209:	OG0010209:	A06	2417655	2418162	+	13585	D06	2189579	2190085	+	14722	135	135	OG0010209:
13495_25	GhirsutumA	GhirsutumD	Gohir.A06G022400	Gohir.D06G019700	OG0010210:	OG0010210:	A06	2418434	2420958	-	13586	D06	2190386	2192952	-	14723	136	136	OG0010210:
13626_200	GhirsutumA	GhirsutumD	Gohir.A10G026400	Gohir.D10G027000	OG0016669:	OG0016669:	A10	2419350	2422209	+	24301	D10	2351131	2354013	+	26008	193	193	OG0016669:
13702_125	GhirsutumA	GhirsutumD	Gohir.A12G018000	Gohir.D12G018600	OG0020347:	OG0020347:	A12	2423206	2426124	+	30644	D12	2319267	2322145	+	33009	123	123	OG0020347:
13495_25	GhirsutumA	GhirsutumD	Gohir.A06G022500	Gohir.D06G019750	OG0010211:	OG0010211:	A06	2423820	2426121	-	13587	D06	2222005	2223071	-	14724	137	137	OG0010211:
13543_125	GhirsutumA	GhirsutumD	Gohir.A07G021600	Gohir.D07G021400	OG0011657:	OG0011657:	A07	2425740	2429258	-	15937	D07	2346127	2347612	-	17299	158	158	OG0011657:
13702_125	GhirsutumA	GhirsutumD	Gohir.A12G018100	Gohir.D12G018700	OG0020348:	OG0020348:	A12	2426175	2430370	-	30645	D12	2322815	2331289	-	33010	124	124	OG0020348:
13543_125	GhirsutumA	GhirsutumD	Gohir.A07G021700	Gohir.D07G021500	OG0011658:	OG0011658:	A07	2430248	2434516	-	15938	D07	2348920	2353162	-	17300	159	159	OG0011658:
13626_200	GhirsutumA	GhirsutumD	Gohir.A10G026500	Gohir.D10G027100	OG0016670:	OG0016670:	A10	2431227	2432177	+	24302	D10	2365696	2366837	+	26009	194	194	OG0016670:
13556_175	GhirsutumA	GhirsutumD	Gohir.A08G019300	Gohir.D08G029900	OG0013218:	OG0013218:	A08	2432991	2438539	+	18615	D08	2291946	2297464	+	20120	178	178	OG0013218:
13702_125	GhirsutumA	GhirsutumD	Gohir.A12G018200	Gohir.D12G018800	OG0020349:	OG0020349:	A12	2433046	2454753	+	30646	D12	2336539	2366187	+	33011	125	125	OG0020349:
13603_75	GhirsutumA	GhirsutumD	Gohir.A09G009000	Gohir.D09G008200	OG0014903:	OG0014903:	A09	2438551	2446965	+	21327	D09	2274049	2281446	+	22992	65	65	OG0014903:
13664_200	GhirsutumA	GhirsutumD	Gohir.A11G027800	Gohir.D11G027000	OG0002176:	OG0002176:	A11	2439360	2441279	+	27024	D11	2250277	2252215	+	29043	196	196	OG0002176:
13556_175	GhirsutumA	GhirsutumD	Gohir.A08G019400	Gohir.D08G030000	OG0013219:	OG0013219:	A08	2439661	2441845	+	18616	D08	2298469	2300557	+	20121	179	179	OG0013219:
13495_25	GhirsutumA	GhirsutumD	Gohir.A06G022600	Gohir.D06G019800	OG0010212:	OG0010212:	A06	2439929	2442035	+	13588	D06	2236924	2239020	+	14725	138	138	OG0010212:
13767_50	GhirsutumA	GhirsutumD	Gohir.A13G019600	Gohir.D13G020200	OG0022245:	OG0022245:	A13	2441055	2442682	-	33710	D13	2061221	2062489	-	36181	124	124	OG0022245:
13495_25	GhirsutumA	GhirsutumD	Gohir.A06G022700	Gohir.D06G019900	OG0010213:	OG0010213:	A06	2442117	2443699	-	13589	D06	2238957	2240930	-	14726	139	139	OG0010213:
13556_175	GhirsutumA	GhirsutumD	Gohir.A08G019500	Gohir.D08G030100	OG0013220:	OG0013220:	A08	2442188	2446309	-	18617	D08	2300859	2304972	-	20122	180	180	OG0013220:
13434_100	GhirsutumA	GhirsutumD	Gohir.A04G016500	Gohir.D05G369700	OG0001823:	OG0001823:	A04	2449567	2452969	+	7169	D05	63558161	63561868	-	14260	53	2570	OG0001823:
13543_125	GhirsutumA	GhirsutumD	Gohir.A07G021875	Gohir.D07G021700	OG0011659:	OG0011659:	A07	2452835	2456169	-	15940	D07	2365047	2368129	-	17302	160	160	OG0011659:
13434_100	GhirsutumA	GhirsutumD	Gohir.A04G016600	Gohir.D05G369600	OG0006392:	OG0006392:	A04	2453014	2456903	-	7170	D05	63554535	63558414	+	14259	54	2569	OG0006392:
13310_75	GhirsutumA	GhirsutumD	Gohir.A01G025600	Gohir.D01G023409	OG0000481:	OG0000481:	A01	2453868	2461949	+	287	D01	2150757	2159310	+	259	153	153	OG0000481:
13767_50	GhirsutumA	GhirsutumD	Gohir.A13G019800	Gohir.D13G020400	OG0022246:	OG0022246:	A13	2456470	2459434	+	33712	D13	2088950	2091886	+	36183	125	125	OG0022246:
13626_200	GhirsutumA	GhirsutumD	Gohir.A10G026800	Gohir.D10G027264	OG0016671:	OG0016671:	A10	2457453	2459243	+	24307	D10	2393862	2395190	+	26014	195	195	OG0016671:
13556_175	GhirsutumA	GhirsutumD	Gohir.A08G019600	Gohir.D08G030200	OG0013221:	OG0013221:	A08	2457614	2460820	+	18618	D08	2317214	2320691	+	20123	181	181	OG0013221:
13495_50	GhirsutumA	GhirsutumD	Gohir.A06G022800	Gohir.D06G020000	OG0010214:	OG0010214:	A06	2458421	2460924	-	13590	D06	2245722	2248056	-	14727	140	140	OG0010214:
13310_75	GhirsutumA	GhirsutumD	Gohir.A01G025650	Gohir.D01G023412	OG0002511:	OG0002511:	A01	2462020	2462355	-	288	D01	2159382	2159717	-	260	154	154	OG0002511:
13310_75	GhirsutumA	GhirsutumD	Gohir.A01G025700	Gohir.D01G023415	OG0002512:	OG0002512:	A01	2462761	2463876	-	289	D01	2159919	2161179	-	261	155	155	OG0002512:
13626_200	GhirsutumA	GhirsutumD	Gohir.A10G026900	Gohir.D10G027300	OG0016672:	OG0016672:	A10	2462972	2464290	+	24309	D10	2398743	2400019	+	26016	196	196	OG0016672:
13556_175	GhirsutumA	GhirsutumD	Gohir.A08G019700	Gohir.D08G030250	OG0013222:	OG0013222:	A08	2463848	2467079	-	18619	D08	2322744	2326120	-	20124	182	182	OG0013222:
13626_200	GhirsutumA	GhirsutumD	Gohir.A10G027000	Gohir.D10G027400	OG0016673:	OG0016673:	A10	2464639	2466268	+	24310	D10	2400276	2401836	+	26017	197	197	OG0016673:
13495_50	GhirsutumA	GhirsutumD	Gohir.A06G022900	Gohir.D06G020100	OG0010215:	OG0010215:	A06	2466485	2468452	+	13591	D06	2253518	2255349	+	14728	141	141	OG0010215:
13767_50	GhirsutumA	GhirsutumD	Gohir.A13G020000	Gohir.D13G020600	OG0022247:	OG0022247:	A13	2467569	2471860	-	33714	D13	2100794	2105128	-	36186	126	126	OG0022247:
13556_175	GhirsutumA	GhirsutumD	Gohir.A08G019800	Gohir.D08G030300	OG0013223:	OG0013223:	A08	2469558	2474083	-	18620	D08	2328566	2333036	-	20125	183	183	OG0013223:
13495_50	GhirsutumA	GhirsutumD	Gohir.A06G023000	Gohir.D06G020200	OG0010216:	OG0010216:	A06	2469566	2472389	-	13592	D06	2256630	2259399	-	14729	142	142	OG0010216:
13664_200	GhirsutumA	GhirsutumD	Gohir.A11G028800	Gohir.D11G027300	OG0018219:	OG0018219:	A11	2471830	2476279	+	27027	D11	2274778	2279405	+	29046	197	197	OG0018219:
13626_200	GhirsutumA	GhirsutumD	Gohir.A10G027100	Gohir.D10G027500	OG0016674:	OG0016674:	A10	2472388	2474912	-	24311	D10	2408833	2411157	-	26018	198	198	OG0016674:
13556_175	GhirsutumA	GhirsutumD	Gohir.A08G019900	Gohir.D08G030400	OG0013224:	OG0013224:	A08	2475936	2480819	-	18621	D08	2334544	2339385	-	20126	184	184	OG0013224:
13543_125	GhirsutumA	GhirsutumD	Gohir.A07G022025	Gohir.D07G021950	OG0011660:	OG0011660:	A07	2476165	2476776	-	15942	D07	2389803	2390451	-	17305	161	161	OG0011660:
13664_200	GhirsutumA	GhirsutumD	Gohir.A11G028900	Gohir.D11G027400	OG0018220:	OG0018220:	A11	2476950	2478907	+	27028	D11	2280017	2281869	+	29047	198	198	OG0018220:
13664_200	GhirsutumA	GhirsutumD	Gohir.A11G029000	Gohir.D11G027500	OG0018221:	OG0018221:	A11	2478596	2481722	-	27029	D11	2281870	2284762	-	29048	199	199	OG0018221:
13543_125	GhirsutumA	GhirsutumD	Gohir.A07G022100	Gohir.D07G022000	OG0011661:	OG0011661:	A07	2481472	2483083	-	15943	D07	2400244	2401116	-	17306	162	162	OG0011661:
13495_50	GhirsutumA	GhirsutumD	Gohir.A06G023200	Gohir.D06G020400	OG0010217:	OG0010217:	A06	2483181	2485089	+	13594	D06	2278288	2280427	+	14731	143	143	OG0010217:
13434_100	GhirsutumA	GhirsutumD	Gohir.A04G016700	Gohir.D05G369500	OG0006393:	OG0006393:	A04	2483270	2485626	+	7171	D05	63541106	63543462	-	14258	55	2568	OG0006393:
13455_175	GhirsutumA	GhirsutumD	Gohir.A05G024400	Gohir.D05G025900	OG0007328:	OG0007328:	A05	2483660	2489873	+	9113	D05	2256996	2262962	+	10231	184	184	OG0007328:
13664_200	GhirsutumA	GhirsutumD	Gohir.A11G029033	Gohir.D11G027550	OG0018222:	OG0018222:	A11	2483744	2486543	-	27030	D11	2287065	2287742	-	29049	200	200	OG0018222:
13702_125	GhirsutumA	GhirsutumD	Gohir.A12G018600	Gohir.D12G019100	OG0020350:	OG0020350:	A12	2483821	2484689	+	30650	D12	2379217	2380033	+	33014	126	126	OG0020350:
13556_175	GhirsutumA	GhirsutumD	Gohir.A08G019908	Gohir.D08G030500	OG0013225:	OG0013225:	A08	2485312	2504249	+	18622	D08	2343710	2350107	+	20127	185	185	OG0013225:
13767_50	GhirsutumA	GhirsutumD	Gohir.A13G020100	Gohir.D13G020700	OG0022248:	OG0022248:	A13	2485704	2489300	+	33716	D13	2115923	2118871	+	36187	127	127	OG0022248:
13434_100	GhirsutumA	GhirsutumD	Gohir.A04G016800	Gohir.D05G369400	OG0006394:	OG0006394:	A04	2485930	2489834	-	7172	D05	63536386	63540414	+	14257	56	2567	OG0006394:
13407_100	GhirsutumA	GhirsutumD	Gohir.A03G011200	Gohir.D03G158700	OG0004918:	OG0004918:	A03	2487970	2490552	-	4762	D03	52529058	52531649	+	7396	98	1044	OG0004918:
13455_175	GhirsutumA	GhirsutumD	Gohir.A05G024500	Gohir.D05G026000	OG0007329:	OG0007329:	A05	2490168	2492820	-	9114	D05	2263823	2265865	-	10232	185	185	OG0007329:
13338_100	GhirsutumA	GhirsutumD	Gohir.A02G020200	Gohir.D02G023600	OG0003827:	OG0003827:	A02	2490505	2492170	-	2801	D02	2969579	2971061	-	3006	104	104	OG0003827:
13603_75	GhirsutumA	GhirsutumD	Gohir.A09G009200	Gohir.D09G008300	OG0014904:	OG0014904:	A09	2492954	2495490	+	21328	D09	2319155	2321625	+	22993	66	66	OG0014904:
13767_50	GhirsutumA	GhirsutumD	Gohir.A13G020200	Gohir.D13G020800	OG0022249:	OG0022249:	A13	2493357	2498611	-	33717	D13	2122801	2128482	-	36189	128	128	OG0022249:
13455_175	GhirsutumA	GhirsutumD	Gohir.A05G024600	Gohir.D05G026100	OG0007330:	OG0007330:	A05	2493842	2496087	-	9115	D05	2267099	2269379	-	10233	186	186	OG0007330:
13626_200	GhirsutumA	GhirsutumD	Gohir.A10G027200	Gohir.D10G027600	OG0016675:	OG0016675:	A10	2494033	2495591	+	24312	D10	2429679	2431311	+	26019	199	199	OG0016675:
13495_50	GhirsutumA	GhirsutumD	Gohir.A06G023300	Gohir.D06G020500	OG0010218:	OG0010218:	A06	2496308	2502241	+	13595	D06	2289178	2294873	+	14732	144	144	OG0010218:
13664_200	GhirsutumA	GhirsutumD	Gohir.A11G029100	Gohir.D11G027600	OG0018223:	OG0018223:	A11	2497192	2499941	+	27032	D11	2300511	2303001	+	29050	201	201	OG0018223:
13626_200	GhirsutumA	GhirsutumD	Gohir.A10G027250	Gohir.D10G027650	OG0016676:	OG0016676:	A10	2499895	2500296	+	24313	D10	2435743	2436147	+	26020	200	200	OG0016676:
13603_75	GhirsutumA	GhirsutumD	Gohir.A09G009300	Gohir.D09G008400	OG0014905:	OG0014905:	A09	2499963	2503895	-	21329	D09	2323129	2327208	-	22994	67	67	OG0014905:
13407_100	GhirsutumA	GhirsutumD	Gohir.A03G011300	Gohir.D03G158600	OG0004919:	OG0004919:	A03	2503882	2506520	+	4763	D03	52513180	52515885	-	7395	99	1043	OG0004919:
13626_200	GhirsutumA	GhirsutumD	Gohir.A10G027300	Gohir.D10G027700	OG0016677:	OG0016677:	A10	2505110	2510668	+	24314	D10	2441636	2448163	+	26021	201	201	OG0016677:
13495_50	GhirsutumA	GhirsutumD	Gohir.A06G023400	Gohir.D06G020600	OG0010219:	OG0010219:	A06	2506880	2508421	-	13596	D06	2299659	2301356	-	14733	145	145	OG0010219:
13556_175	GhirsutumA	GhirsutumD	Gohir.A08G020000	Gohir.D08G030600	OG0013226:	OG0013226:	A08	2507190	2512736	+	18623	D08	2354816	2360497	+	20128	186	186	OG0013226:
13664_200	GhirsutumA	GhirsutumD	Gohir.A11G029200	Gohir.D11G027700	OG0018224:	OG0018224:	A11	2508914	2511752	+	27033	D11	2308886	2311720	+	29051	202	202	OG0018224:
13556_175	GhirsutumA	GhirsutumD	Gohir.A08G020008	Gohir.D08G030700	OG0013227:	OG0013227:	A08	2512469	2517616	-	18624	D08	2360368	2365401	-	20129	187	187	OG0013227:
13664_200	GhirsutumA	GhirsutumD	Gohir.A11G029300	Gohir.D11G027800	OG0018225:	OG0018225:	A11	2512669	2515589	+	27034	D11	2312122	2315370	+	29052	203	203	OG0018225:
13310_75	GhirsutumA	GhirsutumD	Gohir.A01G026100	Gohir.D01G023424	OG0002513:	OG0002513:	A01	2513987	2522411	+	293	D01	2178675	2181850	+	264	156	156	OG0002513:
13767_50	GhirsutumA	GhirsutumD	Gohir.A13G020300	Gohir.D13G020900	OG0022250:	OG0022250:	A13	2515632	2516473	-	33718	D13	2132854	2133621	-	36190	129	129	OG0022250:
13543_125	GhirsutumA	GhirsutumD	Gohir.A07G022104	Gohir.D07G022100	OG0011662:	OG0011662:	A07	2515824	2523498	+	15944	D07	2420030	2427613	+	17307	163	163	OG0011662:
13664_200	GhirsutumA	GhirsutumD	Gohir.A11G029400	Gohir.D11G027900	OG0018226:	OG0018226:	A11	2518791	2521675	+	27035	D11	2319053	2321892	+	29053	204	204	OG0018226:
13407_100	GhirsutumA	GhirsutumD	Gohir.A03G011400	Gohir.D03G158500	OG0004920:	OG0004920:	A03	2518907	2521783	+	4764	D03	52497895	52500809	-	7394	100	1042	OG0004920:
13702_125	GhirsutumA	GhirsutumD	Gohir.A12G018701	Gohir.D12G019200	OG0020351:	OG0020351:	A12	2519113	2522644	+	30651	D12	2399010	2401973	+	33015	127	127	OG0020351:
13664_200	GhirsutumA	GhirsutumD	Gohir.A11G029500	Gohir.D11G028000	OG0018227:	OG0018227:	A11	2520213	2522908	-	27036	D11	2320547	2323109	-	29054	205	205	OG0018227:
13702_125	GhirsutumA	GhirsutumD	Gohir.A12G018801	Gohir.D12G019300	OG0020352:	OG0020352:	A12	2521920	2522408	-	30652	D12	2401856	2402344	-	33016	128	128	OG0020352:
13310_75	GhirsutumA	GhirsutumD	Gohir.A01G026200	Gohir.D01G023427	OG0002514:	OG0002514:	A01	2523590	2529142	+	294	D01	2183229	2188317	+	265	157	157	OG0002514:
13702_125	GhirsutumA	GhirsutumD	Gohir.A12G018900	Gohir.D12G019350	OG0020353:	OG0020353:	A12	2523705	2525061	+	30653	D12	2403814	2404820	+	33017	129	129	OG0020353:
13626_200	GhirsutumA	GhirsutumD	Gohir.A10G027400	Gohir.D10G027800	OG0016678:	OG0016678:	A10	2526035	2526544	+	24315	D10	2450228	2451823	+	26022	202	202	OG0016678:
13434_100	GhirsutumA	GhirsutumD	Gohir.A04G016900	Gohir.D05G369300	OG0006395:	OG0006395:	A04	2527239	2528012	+	7173	D05	63507477	63508122	-	14256	57	2566	OG0006395:
13495_50	GhirsutumA	GhirsutumD	Gohir.A06G023600	Gohir.D06G020700	OG0010220:	OG0010220:	A06	2528459	2529878	-	13599	D06	2312130	2313704	-	14734	146	146	OG0010220:
13310_75	GhirsutumA	GhirsutumD	Gohir.A01G026300	Gohir.D01G023430	OG0002515:	OG0002515:	A01	2529213	2533258	-	295	D01	2189284	2193473	-	266	158	158	OG0002515:
13543_125	GhirsutumA	GhirsutumD	Gohir.A07G022108	Gohir.D07G022300	OG0011663:	OG0011663:	A07	2531953	2534992	+	15945	D07	2432728	2435761	+	17308	164	164	OG0011663:
13664_200	GhirsutumA	GhirsutumD	Gohir.A11G029566	Gohir.D11G028050	OG0018228:	OG0018228:	A11	2532007	2532534	-	27038	D11	2331985	2332508	-	29055	206	206	OG0018228:
13603_75	GhirsutumA	GhirsutumD	Gohir.A09G009400	Gohir.D09G008500	OG0014906:	OG0014906:	A09	2532587	2536270	+	21330	D09	2362493	2365959	+	22995	68	68	OG0014906:
13434_100	GhirsutumA	GhirsutumD	Gohir.A04G017000	Gohir.D05G369200	OG0006396:	OG0006396:	A04	2533408	2535545	+	7174	D05	63500421	63502590	-	14255	58	2565	OG0006396:
13310_75	GhirsutumA	GhirsutumD	Gohir.A01G026400	Gohir.D01G023433	OG0002516:	OG0002516:	A01	2535100	2539024	-	296	D01	2195287	2199278	-	267	159	159	OG0002516:
13702_125	GhirsutumA	GhirsutumD	Gohir.A12G019300	Gohir.D12G019500	OG0020354:	OG0020354:	A12	2535508	2537052	-	30654	D12	2424680	2426206	-	33019	130	130	OG0020354:
13767_50	GhirsutumA	GhirsutumD	Gohir.A13G020400	Gohir.D13G021000	OG0022251:	OG0022251:	A13	2536471	2539592	+	33719	D13	2146910	2150501	+	36191	130	130	OG0022251:
13603_75	GhirsutumA	GhirsutumD	Gohir.A09G009600	Gohir.D09G008650	OG0014907:	OG0014907:	A09	2536560	2537798	-	21332	D09	2366648	2367637	-	22997	69	69	OG0014907:
13434_100	GhirsutumA	GhirsutumD	Gohir.A04G017100	Gohir.D05G369100	OG0006397:	OG0006397:	A04	2536913	2542160	-	7175	D05	63493550	63498899	+	14254	59	2564	OG0006397:
13495_50	GhirsutumA	GhirsutumD	Gohir.A06G023700	Gohir.D06G020800	OG0010221:	OG0010221:	A06	2537316	2540108	+	13600	D06	2319953	2322813	+	14735	147	147	OG0010221:
13664_200	GhirsutumA	GhirsutumD	Gohir.A11G029600	Gohir.D11G028100	OG0018229:	OG0018229:	A11	2539589	2541642	-	27039	D11	2338762	2340668	-	29056	207	207	OG0018229:
13603_75	GhirsutumA	GhirsutumD	Gohir.A09G009700	Gohir.D09G008700	OG0014908:	OG0014908:	A09	2540715	2543825	+	21333	D09	2373040	2376128	+	22998	70	70	OG0014908:
13543_125	GhirsutumA	GhirsutumD	Gohir.A07G022112	Gohir.D07G022400	OG0011664:	OG0011664:	A07	2541186	2542068	+	15946	D07	2442185	2443210	+	17309	165	165	OG0011664:
13407_100	GhirsutumA	GhirsutumD	Gohir.A03G011550	Gohir.D03G158350	OG0004921:	OG0004921:	A03	2541626	2543974	+	4767	D03	52480032	52482473	-	7391	101	1041	OG0004921:
13434_100	GhirsutumA	GhirsutumD	Gohir.A04G017200	Gohir.D05G369000	OG0006398:	OG0006398:	A04	2543799	2548401	+	7176	D05	63478077	63482680	-	14252	60	2563	OG0006398:
13626_200	GhirsutumA	GhirsutumD	Gohir.A10G027500	Gohir.D10G027900	OG0016679:	OG0016679:	A10	2544044	2546173	-	24316	D10	2464776	2466504	-	26023	203	203	OG0016679:
13767_50	GhirsutumA	GhirsutumD	Gohir.A13G020500	Gohir.D13G021100	OG0022252:	OG0022252:	A13	2546149	2549068	-	33721	D13	2161756	2164785	-	36193	131	131	OG0022252:
13455_175	GhirsutumA	GhirsutumD	Gohir.A05G025100	Gohir.D05G026600	OG0007331:	OG0007331:	A05	2547448	2549745	+	9120	D05	2309588	2311904	+	10239	187	187	OG0007331:
13543_125	GhirsutumA	GhirsutumD	Gohir.A07G022116	Gohir.D07G022500	OG0011665:	OG0011665:	A07	2548840	2553065	+	15947	D07	2452059	2456235	+	17310	166	166	OG0011665:
13495_50	GhirsutumA	GhirsutumD	Gohir.A06G023750	Gohir.D06G020850	OG0010222:	OG0010222:	A06	2551813	2553004	+	13601	D06	2346564	2347978	+	14736	148	148	OG0010222:
13543_125	GhirsutumA	GhirsutumD	Gohir.A07G022120	Gohir.D07G022600	OG0011666:	OG0011666:	A07	2554191	2557659	-	15948	D07	2457512	2461152	-	17311	167	167	OG0011666:
13455_200	GhirsutumA	GhirsutumD	Gohir.A05G025200	Gohir.D05G026700	OG0007332:	OG0007332:	A05	2555737	2557661	+	9121	D05	2318158	2320189	+	10240	188	188	OG0007332:
13626_200	GhirsutumA	GhirsutumD	Gohir.A10G027700	Gohir.D10G028100	OG0016680:	OG0016680:	A10	2556383	2558937	-	24318	D10	2475803	2478387	-	26025	204	204	OG0016680:
13767_50	GhirsutumA	GhirsutumD	Gohir.A13G020600	Gohir.D13G021150	OG0022253:	OG0022253:	A13	2556858	2559042	+	33722	D13	2172647	2174604	+	36194	132	132	OG0022253:
13455_200	GhirsutumA	GhirsutumD	Gohir.A05G025300	Gohir.D05G026800	OG0007333:	OG0007333:	A05	2558912	2562825	-	9122	D05	2321464	2325258	-	10241	189	189	OG0007333:
13495_50	GhirsutumA	GhirsutumD	Gohir.A06G023800	Gohir.D06G020900	OG0010223:	OG0010223:	A06	2559167	2564037	-	13602	D06	2352520	2358007	-	14737	149	149	OG0010223:
13767_50	GhirsutumA	GhirsutumD	Gohir.A13G020700	Gohir.D13G021200	OG0022254:	OG0022254:	A13	2560600	2566703	-	33723	D13	2175684	2181508	-	36195	133	133	OG0022254:
13702_125	GhirsutumA	GhirsutumD	Gohir.A12G019400	Gohir.D12G019600	OG0020355:	OG0020355:	A12	2563430	2568238	-	30655	D12	2450210	2454892	-	33020	131	131	OG0020355:
13455_200	GhirsutumA	GhirsutumD	Gohir.A05G025400	Gohir.D05G026900	OG0007334:	OG0007334:	A05	2563848	2567100	-	9123	D05	2326539	2329650	-	10242	190	190	OG0007334:
13556_200	GhirsutumA	GhirsutumD	Gohir.A08G020300	Gohir.D08G030900	OG0013228:	OG0013228:	A08	2564495	2568279	-	18627	D08	2398520	2400005	-	20131	188	188	OG0013228:
13626_200	GhirsutumA	GhirsutumD	Gohir.A10G027800	Gohir.D10G028200	OG0016681:	OG0016681:	A10	2564695	2566079	-	24319	D10	2484550	2485389	-	26026	205	205	OG0016681:
13407_100	GhirsutumA	GhirsutumD	Gohir.A03G011600	Gohir.D03G158300	OG0004922:	OG0004922:	A03	2565423	2568130	+	4768	D03	52445908	52448606	-	7390	102	1040	OG0004922:
13664_200	GhirsutumA	GhirsutumD	Gohir.A11G029700	Gohir.D11G028200	OG0018230:	OG0018230:	A11	2566071	2573200	+	27040	D11	2361570	2368991	+	29057	208	208	OG0018230:
13455_200	GhirsutumA	GhirsutumD	Gohir.A05G025500	Gohir.D05G027000	OG0007335:	OG0007335:	A05	2567899	2570821	+	9124	D05	2330536	2333426	+	10243	191	191	OG0007335:
13543_125	GhirsutumA	GhirsutumD	Gohir.A07G022124	Gohir.D07G022700	OG0011667:	OG0011667:	A07	2571819	2577839	+	15949	D07	2479543	2485554	+	17313	168	168	OG0011667:
13626_200	GhirsutumA	GhirsutumD	Gohir.A10G027900	Gohir.D10G028300	OG0016682:	OG0016682:	A10	2572114	2575650	-	24320	D10	2490591	2494116	-	26027	206	206	OG0016682:
13556_200	GhirsutumA	GhirsutumD	Gohir.A08G020400	Gohir.D08G031000	OG0013229:	OG0013229:	A08	2575161	2578105	-	18628	D08	2402150	2404830	-	20132	189	189	OG0013229:
13767_50	GhirsutumA	GhirsutumD	Gohir.A13G020900	Gohir.D13G021400	OG0022255:	OG0022255:	A13	2575244	2578905	+	33725	D13	2192201	2195897	+	36197	134	134	OG0022255:
13664_200	GhirsutumA	GhirsutumD	Gohir.A11G029800	Gohir.D11G028300	OG0018231:	OG0018231:	A11	2575850	2579612	+	27041	D11	2371524	2375289	+	29058	209	209	OG0018231:
13603_75	GhirsutumA	GhirsutumD	Gohir.A09G009800	Gohir.D09G008900	OG0014909:	OG0014909:	A09	2576858	2580556	+	21334	D09	2429390	2433187	+	22999	71	71	OG0014909:
13626_200	GhirsutumA	GhirsutumD	Gohir.A10G028000	Gohir.D10G028400	OG0016683:	OG0016683:	A10	2576925	2580889	-	24321	D10	2501561	2505525	-	26028	207	207	OG0016683:
13338_100	GhirsutumA	GhirsutumD	Gohir.A02G020406	Gohir.D02G024300	OG0003828:	OG0003828:	A02	2578159	2586277	-	2809	D02	3014383	3023191	-	3013	105	105	OG0003828:
13767_50	GhirsutumA	GhirsutumD	Gohir.A13G021000	Gohir.D13G021500	OG0022256:	OG0022256:	A13	2579143	2581779	-	33726	D13	2196103	2198823	-	36198	135	135	OG0022256:
13664_200	GhirsutumA	GhirsutumD	Gohir.A11G029900	Gohir.D11G028400	OG0018232:	OG0018232:	A11	2579676	2580773	-	27042	D11	2375445	2376473	-	29059	210	210	OG0018232:
13664_200	GhirsutumA	GhirsutumD	Gohir.A11G030000	Gohir.D11G028500	OG0018233:	OG0018233:	A11	2581922	2584081	-	27043	D11	2377352	2378468	-	29060	211	211	OG0018233:
13556_200	GhirsutumA	GhirsutumD	Gohir.A08G020500	Gohir.D08G031100	OG0013230:	OG0013230:	A08	2582952	2583644	+	18629	D08	2410428	2411131	+	20133	190	190	OG0013230:
13543_125	GhirsutumA	GhirsutumD	Gohir.A07G022136	Gohir.D07G022800	OG0011668:	OG0011668:	A07	2583438	2585685	+	15952	D07	2500190	2502469	+	17315	169	169	OG0011668:
13495_50	GhirsutumA	GhirsutumD	Gohir.A06G023900	Gohir.D06G021000	OG0010224:	OG0010224:	A06	2583611	2585834	+	13603	D06	2392127	2393850	+	14738	150	150	OG0010224:
13767_50	GhirsutumA	GhirsutumD	Gohir.A13G021100	Gohir.D13G021600	OG0022257:	OG0022257:	A13	2584209	2593904	+	33727	D13	2202592	2210500	+	36199	136	136	OG0022257:
13626_200	GhirsutumA	GhirsutumD	Gohir.A10G028100	Gohir.D10G028500	OG0016684:	OG0016684:	A10	2584233	2585273	-	24322	D10	2509136	2509765	-	26029	208	208	OG0016684:
13556_200	GhirsutumA	GhirsutumD	Gohir.A08G020600	Gohir.D08G031200	OG0013231:	OG0013231:	A08	2584336	2591075	-	18630	D08	2411567	2418208	-	20134	191	191	OG0013231:
13338_100	GhirsutumA	GhirsutumD	Gohir.A02G020407	Gohir.D02G024400	OG0003829:	OG0003829:	A02	2588048	2592126	+	2810	D02	3025689	3030352	+	3014	106	106	OG0003829:
13543_125	GhirsutumA	GhirsutumD	Gohir.A07G022144	Gohir.D07G023000	OG0011669:	OG0011669:	A07	2588331	2591004	+	15954	D07	2504740	2508034	+	17317	170	170	OG0011669:
13407_100	GhirsutumA	GhirsutumD	Gohir.A03G011700	Gohir.D03G158200	OG0004923:	OG0004923:	A03	2592665	2594789	+	4769	D03	52440948	52443105	-	7389	103	1039	OG0004923:
13495_50	GhirsutumA	GhirsutumD	Gohir.A06G024000	Gohir.D06G021100	OG0010225:	OG0010225:	A06	2592930	2595483	-	13604	D06	2400980	2403303	-	14739	151	151	OG0010225:
13556_200	GhirsutumA	GhirsutumD	Gohir.A08G020700	Gohir.D08G031300	OG0013232:	OG0013232:	A08	2593548	2595484	+	18631	D08	2422010	2426942	+	20135	192	192	OG0013232:
13407_100	GhirsutumA	GhirsutumD	Gohir.A03G011800	Gohir.D03G158100	OG0004924:	OG0004924:	A03	2595501	2598325	+	4770	D03	52437525	52440316	-	7388	104	1038	OG0004924:
13664_200	GhirsutumA	GhirsutumD	Gohir.A11G030100	Gohir.D11G028700	OG0018234:	OG0018234:	A11	2597446	2599709	+	27044	D11	2398226	2403607	+	29062	212	212	OG0018234:
13767_50	GhirsutumA	GhirsutumD	Gohir.A13G021200	Gohir.D13G021700	OG0022258:	OG0022258:	A13	2598188	2601675	+	33728	D13	2214901	2218388	+	36200	137	137	OG0022258:
13407_100	GhirsutumA	GhirsutumD	Gohir.A03G011850	Gohir.D03G158000	OG0004925:	OG0004925:	A03	2598396	2599122	-	4771	D03	52436706	52437431	+	7387	105	1037	OG0004925:
13556_200	GhirsutumA	GhirsutumD	Gohir.A08G020800	Gohir.D08G031400	OG0013233:	OG0013233:	A08	2599695	2602313	-	18633	D08	2428140	2430690	-	20136	193	193	OG0013233:
13664_225	GhirsutumA	GhirsutumD	Gohir.A11G030200	Gohir.D11G028800	OG0018235:	OG0018235:	A11	2600652	2604805	+	27045	D11	2404662	2408746	+	29063	213	213	OG0018235:
13407_100	GhirsutumA	GhirsutumD	Gohir.A03G011900	Gohir.D03G157900	OG0004926:	OG0004926:	A03	2603786	2605988	+	4772	D03	52422415	52424482	-	7386	106	1036	OG0004926:
13603_75	GhirsutumA	GhirsutumD	Gohir.A09G009900	Gohir.D09G009000	OG0014910:	OG0014910:	A09	2604764	2608850	+	21335	D09	2448509	2452855	+	23000	72	72	OG0014910:
13664_225	GhirsutumA	GhirsutumD	Gohir.A11G030300	Gohir.D11G028900	OG0018236:	OG0018236:	A11	2605629	2606649	+	27047	D11	2409614	2410965	+	29064	214	214	OG0018236:
13543_125	GhirsutumA	GhirsutumD	Gohir.A07G022148	Gohir.D07G023100	OG0011670:	OG0011670:	A07	2605632	2613243	+	15955	D07	2517731	2524836	+	17318	171	171	OG0011670:
13407_100	GhirsutumA	GhirsutumD	Gohir.A03G012000	Gohir.D03G157800	OG0004927:	OG0004927:	A03	2605986	2610338	-	4773	D03	52417979	52422474	+	7385	107	1035	OG0004927:
13767_50	GhirsutumA	GhirsutumD	Gohir.A13G021300	Gohir.D13G021900	OG0022259:	OG0022259:	A13	2607326	2611411	+	33729	D13	2228418	2232428	+	36202	138	138	OG0022259:
13626_200	GhirsutumA	GhirsutumD	Gohir.A10G028200	Gohir.D10G028600	OG0016685:	OG0016685:	A10	2608067	2611849	+	24323	D10	2543693	2547420	+	26030	209	209	OG0016685:
13664_225	GhirsutumA	GhirsutumD	Gohir.A11G030400	Gohir.D11G029000	OG0018237:	OG0018237:	A11	2609014	2611499	+	27048	D11	2413375	2415867	+	29065	215	215	OG0018237:
13338_100	GhirsutumA	GhirsutumD	Gohir.A02G020500	Gohir.D02G024500	OG0003830:	OG0003830:	A02	2610798	2612168	+	2811	D02	3030711	3032433	+	3015	107	107	OG0003830:
13767_50	GhirsutumA	GhirsutumD	Gohir.A13G021400	Gohir.D13G022000	OG0022260:	OG0022260:	A13	2612469	2613489	-	33730	D13	2233599	2234954	-	36203	139	139	OG0022260:
13338_100	GhirsutumA	GhirsutumD	Gohir.A02G020600	Gohir.D02G024600	OG0003831:	OG0003831:	A02	2613034	2616387	-	2812	D02	3033261	3038309	-	3016	108	108	OG0003831:
13603_75	GhirsutumA	GhirsutumD	Gohir.A09G010000	Gohir.D09G009100	OG0014911:	OG0014911:	A09	2613908	2615771	+	21336	D09	2457308	2459097	+	23001	73	73	OG0014911:
13556_200	GhirsutumA	GhirsutumD	Gohir.A08G020900	Gohir.D08G031500	OG0013234:	OG0013234:	A08	2614900	2617587	-	18634	D08	2444708	2447293	-	20137	194	194	OG0013234:
13767_50	GhirsutumA	GhirsutumD	Gohir.A13G021500	Gohir.D13G022100	OG0022261:	OG0022261:	A13	2617104	2621328	+	33731	D13	2238070	2242310	+	36204	140	140	OG0022261:
13603_75	GhirsutumA	GhirsutumD	Gohir.A09G010100	Gohir.D09G009200	OG0014912:	OG0014912:	A09	2618108	2621430	+	21337	D09	2461417	2464756	+	23002	74	74	OG0014912:
13543_125	GhirsutumA	GhirsutumD	Gohir.A07G022152	Gohir.D07G023200	OG0011671:	OG0011671:	A07	2618115	2623181	-	15956	D07	2528726	2533810	-	17320	172	172	OG0011671:
13664_225	GhirsutumA	GhirsutumD	Gohir.A11G030500	Gohir.D11G029200	OG0018238:	OG0018238:	A11	2619101	2620260	+	27049	D11	2426416	2427626	+	29067	216	216	OG0018238:
13767_50	GhirsutumA	GhirsutumD	Gohir.A13G021600	Gohir.D13G022200	OG0022262:	OG0022262:	A13	2621533	2628337	-	33732	D13	2242243	2249131	-	36205	141	141	OG0022262:
13702_125	GhirsutumA	GhirsutumD	Gohir.A12G019600	Gohir.D12G019800	OG0020356:	OG0020356:	A12	2622261	2623866	-	30657	D12	2487444	2489903	-	33022	132	132	OG0020356:
13495_50	GhirsutumA	GhirsutumD	Gohir.A06G024100	Gohir.D06G021200	OG0010226:	OG0010226:	A06	2622953	2624310	-	13605	D06	2416372	2417889	-	14740	152	152	OG0010226:
13626_200	GhirsutumA	GhirsutumD	Gohir.A10G028300	Gohir.D10G028700	OG0016686:	OG0016686:	A10	2623538	2629812	-	24325	D10	2553497	2559662	-	26031	210	210	OG0016686:
13664_225	GhirsutumA	GhirsutumD	Gohir.A11G030600	Gohir.D11G029300	OG0018239:	OG0018239:	A11	2624955	2628737	+	27050	D11	2432760	2436437	+	29068	217	217	OG0018239:
13543_125	GhirsutumA	GhirsutumD	Gohir.A07G022156	Gohir.D07G023300	OG0011672:	OG0011672:	A07	2627127	2632214	+	15957	D07	2536658	2541795	+	17321	173	173	OG0011672:
13626_200	GhirsutumA	GhirsutumD	Gohir.A10G028350	Gohir.D10G028750	OG0016687:	OG0016687:	A10	2631805	2632508	-	24326	D10	2561558	2562261	-	26032	211	211	OG0016687:
13767_50	GhirsutumA	GhirsutumD	Gohir.A13G021700	Gohir.D13G022300	OG0022263:	OG0022263:	A13	2634107	2635173	-	33733	D13	2256648	2257307	-	36206	142	142	OG0022263:
13543_125	GhirsutumA	GhirsutumD	Gohir.A07G022164	Gohir.D07G023400	OG0011673:	OG0011673:	A07	2637057	2638501	+	15959	D07	2546336	2547604	+	17322	174	174	OG0011673:
13626_200	GhirsutumA	GhirsutumD	Gohir.A10G028400	Gohir.D10G028800	OG0016688:	OG0016688:	A10	2637111	2637844	-	24327	D10	2564685	2570399	-	26033	212	212	OG0016688:
13338_100	GhirsutumA	GhirsutumD	Gohir.A02G020700	Gohir.D02G024700	OG0003832:	OG0003832:	A02	2637662	2639709	-	2813	D02	3055126	3057371	-	3017	109	109	OG0003832:
13702_125	GhirsutumA	GhirsutumD	Gohir.A12G019650	Gohir.D12G019850	OG0020357:	OG0020357:	A12	2638984	2641266	+	30658	D12	2503966	2506305	+	33023	133	133	OG0020357:
13495_50	GhirsutumA	GhirsutumD	Gohir.A06G024200	Gohir.D06G021300	OG0010227:	OG0010227:	A06	2640146	2641152	-	13606	D06	2423467	2424678	-	14741	153	153	OG0010227:
13455_200	GhirsutumA	GhirsutumD	Gohir.A05G025600	Gohir.D05G027100	OG0007336:	OG0007336:	A05	2640193	2645105	+	9125	D05	2334980	2339933	+	10244	192	192	OG0007336:
13702_125	GhirsutumA	GhirsutumD	Gohir.A12G019700	Gohir.D12G019900	OG0020358:	OG0020358:	A12	2641424	2643968	+	30659	D12	2506496	2508942	+	33024	134	134	OG0020358:
13338_100	GhirsutumA	GhirsutumD	Gohir.A02G020800	Gohir.D02G024800	OG0003833:	OG0003833:	A02	2641890	2645228	-	2814	D02	3059383	3062679	-	3018	110	110	OG0003833:
13495_50	GhirsutumA	GhirsutumD	Gohir.A06G024300	Gohir.D06G021400	OG0010228:	OG0010228:	A06	2643008	2646932	-	13607	D06	2426228	2430396	-	14742	154	154	OG0010228:
13626_225	GhirsutumA	GhirsutumD	Gohir.A10G028500	Gohir.D10G028900	OG0016689:	OG0016689:	A10	2645802	2650795	-	24328	D10	2578129	2583332	-	26034	213	213	OG0016689:
13702_125	GhirsutumA	GhirsutumD	Gohir.A12G019800	Gohir.D12G020000	OG0020359:	OG0020359:	A12	2647074	2649534	+	30660	D12	2510358	2512783	+	33025	135	135	OG0020359:
13455_200	GhirsutumA	GhirsutumD	Gohir.A05G025700	Gohir.D05G027200	OG0007337:	OG0007337:	A05	2647600	2653904	+	9126	D05	2342469	2348732	+	10245	193	193	OG0007337:
13543_125	GhirsutumA	GhirsutumD	Gohir.A07G022168	Gohir.D07G023500	OG0011674:	OG0011674:	A07	2648155	2649939	-	15960	D07	2565175	2566967	-	17323	175	175	OG0011674:
13556_200	GhirsutumA	GhirsutumD	Gohir.A08G021100	Gohir.D08G031800	OG0013235:	OG0013235:	A08	2650693	2657119	+	18636	D08	2486177	2492494	+	20140	195	195	OG0013235:
13495_50	GhirsutumA	GhirsutumD	Gohir.A06G024400	Gohir.D06G021500	OG0010229:	OG0010229:	A06	2651340	2653973	+	13608	D06	2450278	2452925	+	14743	155	155	OG0010229:
13455_200	GhirsutumA	GhirsutumD	Gohir.A05G025800	Gohir.D05G027300	OG0007338:	OG0007338:	A05	2653946	2656748	-	9127	D05	2348817	2351779	-	10246	194	194	OG0007338:
13495_50	GhirsutumA	GhirsutumD	Gohir.A06G024500	Gohir.D06G021600	OG0010230:	OG0010230:	A06	2654231	2655542	-	13609	D06	2453092	2454471	-	14744	156	156	OG0010230:
13626_225	GhirsutumA	GhirsutumD	Gohir.A10G028600	Gohir.D10G029000	OG0016690:	OG0016690:	A10	2657184	2661553	-	24329	D10	2585468	2589838	-	26035	214	214	OG0016690:
13455_200	GhirsutumA	GhirsutumD	Gohir.A05G025900	Gohir.D05G027400	OG0007339:	OG0007339:	A05	2657877	2663844	-	9128	D05	2352820	2358749	-	10247	195	195	OG0007339:
13603_75	GhirsutumA	GhirsutumD	Gohir.A09G010200	Gohir.D09G009300	OG0014913:	OG0014913:	A09	2659318	2671085	+	21338	D09	2511698	2519136	+	23003	75	75	OG0014913:
13767_75	GhirsutumA	GhirsutumD	Gohir.A13G021900	Gohir.D13G022500	OG0022264:	OG0022264:	A13	2659930	2677478	-	33735	D13	2280771	2294159	-	36208	143	143	OG0022264:
13702_125	GhirsutumA	GhirsutumD	Gohir.A12G019900	Gohir.D12G020100	OG0020360:	OG0020360:	A12	2663746	2664804	-	30661	D12	2523989	2525056	-	33026	136	136	OG0020360:
13556_200	GhirsutumA	GhirsutumD	Gohir.A08G021200	Gohir.D08G031900	OG0013236:	OG0013236:	A08	2669162	2673859	+	18638	D08	2495982	2500859	+	20141	196	196	OG0013236:
13338_100	GhirsutumA	GhirsutumD	Gohir.A02G021000	Gohir.D02G025200	OG0003834:	OG0003834:	A02	2669961	2673535	+	2818	D02	3100511	3106290	+	3022	111	111	OG0003834:
13603_75	GhirsutumA	GhirsutumD	Gohir.A09G010300	Gohir.D09G009400	OG0014914:	OG0014914:	A09	2671377	2674025	-	21339	D09	2519379	2521959	-	23004	76	76	OG0014914:
13455_200	GhirsutumA	GhirsutumD	Gohir.A05G026000	Gohir.D05G027500	OG0007340:	OG0007340:	A05	2672292	2675562	+	9129	D05	2367007	2370324	+	10249	196	196	OG0007340:
13543_125	GhirsutumA	GhirsutumD	Gohir.A07G022172	Gohir.D07G023700	OG0011675:	OG0011675:	A07	2673245	2674660	-	15961	D07	2597615	2598700	-	17325	176	176	OG0011675:
13338_100	GhirsutumA	GhirsutumD	Gohir.A02G021100	Gohir.D02G025300	OG0003835:	OG0003835:	A02	2673922	2679225	-	2819	D02	3106656	3112052	-	3023	112	112	OG0003835:
13626_225	GhirsutumA	GhirsutumD	Gohir.A10G028700	Gohir.D10G029100	OG0016691:	OG0016691:	A10	2674830	2677017	+	24330	D10	2602226	2604456	+	26036	215	215	OG0016691:
13603_75	GhirsutumA	GhirsutumD	Gohir.A09G010400	Gohir.D09G009500	OG0014915:	OG0014915:	A09	2675105	2680864	-	21340	D09	2522815	2528610	-	23005	77	77	OG0014915:
13626_225	GhirsutumA	GhirsutumD	Gohir.A10G028800	Gohir.D10G029200	OG0016692:	OG0016692:	A10	2678012	2680610	+	24331	D10	2605402	2607952	+	26037	216	216	OG0016692:
13495_50	GhirsutumA	GhirsutumD	Gohir.A06G024600	Gohir.D06G021700	OG0010231:	OG0010231:	A06	2680442	2681463	+	13610	D06	2463321	2465174	+	14745	157	157	OG0010231:
13455_200	GhirsutumA	GhirsutumD	Gohir.A05G026100	Gohir.D05G027600	OG0007341:	OG0007341:	A05	2680485	2682501	+	9130	D05	2374857	2377011	+	10250	197	197	OG0007341:
13626_225	GhirsutumA	GhirsutumD	Gohir.A10G028900	Gohir.D10G029300	OG0016693:	OG0016693:	A10	2681358	2683159	-	24332	D10	2608751	2610540	-	26038	217	217	OG0016693:
13603_75	GhirsutumA	GhirsutumD	Gohir.A09G010500	Gohir.D09G009600	OG0014916:	OG0014916:	A09	2683066	2687025	-	21341	D09	2537093	2540955	-	23006	78	78	OG0014916:
13664_225	GhirsutumA	GhirsutumD	Gohir.A11G030900	Gohir.D11G029600	OG0018240:	OG0018240:	A11	2685587	2687153	+	27054	D11	2467945	2469602	+	29073	218	218	OG0018240:
13702_125	GhirsutumA	GhirsutumD	Gohir.A12G020300	Gohir.D12G020500	OG0020361:	OG0020361:	A12	2689993	2693036	-	30665	D12	2551658	2554268	-	33031	137	137	OG0020361:
13495_50	GhirsutumA	GhirsutumD	Gohir.A06G024700	Gohir.D06G021800	OG0010232:	OG0010232:	A06	2690601	2691941	+	13611	D06	2472382	2474728	+	14746	158	158	OG0010232:
13664_225	GhirsutumA	GhirsutumD	Gohir.A11G031000	Gohir.D11G029700	OG0018241:	OG0018241:	A11	2691614	2693671	+	27055	D11	2478936	2481334	+	29074	219	219	OG0018241:
13556_200	GhirsutumA	GhirsutumD	Gohir.A08G021416	Gohir.D08G032300	OG0013237:	OG0013237:	A08	2693667	2696995	+	18643	D08	2533274	2540589	+	20146	197	197	OG0013237:
13603_75	GhirsutumA	GhirsutumD	Gohir.A09G010700	Gohir.D09G009800	OG0014917:	OG0014917:	A09	2694508	2703824	-	21343	D09	2562180	2571499	-	23008	79	79	OG0014917:
13455_200	GhirsutumA	GhirsutumD	Gohir.A05G026200	Gohir.D05G027700	OG0007342:	OG0007342:	A05	2697443	2699220	+	9131	D05	2388452	2390225	+	10251	198	198	OG0007342:
13664_225	GhirsutumA	GhirsutumD	Gohir.A11G031300	Gohir.D11G030000	OG0018242:	OG0018242:	A11	2698065	2700464	-	27058	D11	2485785	2488305	-	29077	220	220	OG0018242:
13556_200	GhirsutumA	GhirsutumD	Gohir.A08G021600	Gohir.D08G032400	OG0013238:	OG0013238:	A08	2700673	2702010	-	18645	D08	2542158	2544062	-	20147	198	198	OG0013238:
13543_125	GhirsutumA	GhirsutumD	Gohir.A07G022176	Gohir.D07G023800	OG0011676:	OG0011676:	A07	2700927	2704376	-	15962	D07	2619343	2623038	-	17326	177	177	OG0011676:
13702_150	GhirsutumA	GhirsutumD	Gohir.A12G020400	Gohir.D12G020600	OG0020362:	OG0020362:	A12	2701229	2705477	-	30666	D12	2590650	2594399	-	33032	138	138	OG0020362:
13664_225	GhirsutumA	GhirsutumD	Gohir.A11G031400	Gohir.D11G030100	OG0018243:	OG0018243:	A11	2703022	2704566	+	27059	D11	2490736	2492076	+	29079	221	221	OG0018243:
13556_200	GhirsutumA	GhirsutumD	Gohir.A08G021700	Gohir.D08G032500	OG0013239:	OG0013239:	A08	2703101	2705249	-	18646	D08	2544702	2546829	-	20148	199	199	OG0013239:
13455_200	GhirsutumA	GhirsutumD	Gohir.A05G026300	Gohir.D05G027800	OG0007343:	OG0007343:	A05	2705243	2713633	-	9132	D05	2397022	2405279	-	10252	199	199	OG0007343:
13543_125	GhirsutumA	GhirsutumD	Gohir.A07G022180	Gohir.D07G023900	OG0011677:	OG0011677:	A07	2705280	2714000	-	15963	D07	2623959	2635154	-	17327	178	178	OG0011677:
13495_50	GhirsutumA	GhirsutumD	Gohir.A06G024800	Gohir.D06G021900	OG0010233:	OG0010233:	A06	2708332	2711815	+	13612	D06	2478681	2482681	+	14747	159	159	OG0010233:
13603_75	GhirsutumA	GhirsutumD	Gohir.A09G010900	Gohir.D09G010000	OG0014918:	OG0014918:	A09	2708530	2710952	-	21344	D09	2579767	2581992	-	23009	80	80	OG0014918:
13702_150	GhirsutumA	GhirsutumD	Gohir.A12G020500	Gohir.D12G020800	OG0020363:	OG0020363:	A12	2711142	2714309	+	30667	D12	2602767	2605960	+	33034	139	139	OG0020363:
13495_50	GhirsutumA	GhirsutumD	Gohir.A06G024900	Gohir.D06G022000	OG0010234:	OG0010234:	A06	2714730	2716621	+	13613	D06	2485384	2487154	+	14748	160	160	OG0010234:
13664_225	GhirsutumA	GhirsutumD	Gohir.A11G031500	Gohir.D11G030200	OG0018244:	OG0018244:	A11	2715647	2718219	+	27060	D11	2498416	2499525	+	29080	222	222	OG0018244:
13543_125	GhirsutumA	GhirsutumD	Gohir.A07G022184	Gohir.D07G024000	OG0011678:	OG0011678:	A07	2716119	2719042	+	15964	D07	2636593	2639582	+	17328	179	179	OG0011678:
13702_150	GhirsutumA	GhirsutumD	Gohir.A12G020600	Gohir.D12G020900	OG0020364:	OG0020364:	A12	2717269	2718979	-	30668	D12	2609881	2611520	-	33035	140	140	OG0020364:
13495_50	GhirsutumA	GhirsutumD	Gohir.A06G025000	Gohir.D06G022100	OG0010235:	OG0010235:	A06	2718378	2719187	-	13614	D06	2488956	2489589	-	14749	161	161	OG0010235:
13664_225	GhirsutumA	GhirsutumD	Gohir.A11G031600	Gohir.D11G030300	OG0018245:	OG0018245:	A11	2718937	2722263	-	27061	D11	2501525	2505411	-	29081	223	223	OG0018245:
13495_50	GhirsutumA	GhirsutumD	Gohir.A06G025100	Gohir.D06G022200	OG0010236:	OG0010236:	A06	2724174	2724901	+	13615	D06	2494763	2495360	+	14750	162	162	OG0010236:
13556_200	GhirsutumA	GhirsutumD	Gohir.A08G021708	Gohir.D08G032525	OG0013240:	OG0013240:	A08	2724956	2725312	+	18647	D08	2555076	2555438	+	20149	200	200	OG0013240:
13495_50	GhirsutumA	GhirsutumD	Gohir.A06G025200	Gohir.D06G022300	OG0001388:	OG0001388:	A06	2726522	2730914	+	13616	D06	2497047	2501364	+	14751	163	163	OG0001388:
13556_200	GhirsutumA	GhirsutumD	Gohir.A08G021716	Gohir.D08G032550	OG0013241:	OG0013241:	A08	2728288	2728641	+	18648	D08	2558857	2559210	+	20150	201	201	OG0013241:
13664_225	GhirsutumA	GhirsutumD	Gohir.A11G031700	Gohir.D11G030400	OG0018246:	OG0018246:	A11	2730296	2734769	+	27062	D11	2510464	2515682	+	29082	224	224	OG0018246:
13603_75	GhirsutumA	GhirsutumD	Gohir.A09G011100	Gohir.D09G010100	OG0014919:	OG0014919:	A09	2734345	2739165	+	21346	D09	2598835	2608376	+	23010	81	81	OG0014919:
13543_150	GhirsutumA	GhirsutumD	Gohir.A07G022192	Gohir.D07G024100	OG0011679:	OG0011679:	A07	2735135	2738029	+	15966	D07	2644017	2646984	+	17330	180	180	OG0011679:
13664_225	GhirsutumA	GhirsutumD	Gohir.A11G031800	Gohir.D11G030500	OG0018247:	OG0018247:	A11	2735943	2738436	-	27063	D11	2517185	2519731	-	29084	225	225	OG0018247:
13543_150	GhirsutumA	GhirsutumD	Gohir.A07G022196	Gohir.D07G024200	OG0011680:	OG0011680:	A07	2737415	2741299	-	15967	D07	2646417	2650366	-	17331	181	181	OG0011680:
13603_75	GhirsutumA	GhirsutumD	Gohir.A09G011200	Gohir.D09G010200	OG0014920:	OG0014920:	A09	2740678	2746179	+	21347	D09	2620600	2626063	+	23011	82	82	OG0014920:
13455_200	GhirsutumA	GhirsutumD	Gohir.A05G026400	Gohir.D05G027900	OG0007344:	OG0007344:	A05	2743399	2749588	+	9133	D05	2410136	2416140	+	10253	200	200	OG0007344:
13495_50	GhirsutumA	GhirsutumD	Gohir.A06G025400	Gohir.D06G022500	OG0010237:	OG0010237:	A06	2744621	2746417	+	13618	D06	2511853	2513693	+	14753	164	164	OG0010237:
13603_75	GhirsutumA	GhirsutumD	Gohir.A09G011300	Gohir.D09G010300	OG0014921:	OG0014921:	A09	2747053	2750123	-	21348	D09	2627640	2630639	-	23012	83	83	OG0014921:
13495_75	GhirsutumA	GhirsutumD	Gohir.A06G025500	Gohir.D06G022600	OG0010238:	OG0010238:	A06	2747887	2758353	-	13619	D06	2514837	2525569	-	14754	165	165	OG0010238:
13603_75	GhirsutumA	GhirsutumD	Gohir.A09G011401	Gohir.D09G010400	OG0014922:	OG0014922:	A09	2750776	2754498	+	21349	D09	2631265	2635598	+	23013	84	84	OG0014922:
13543_150	GhirsutumA	GhirsutumD	Gohir.A07G022225	Gohir.D07G024300	OG0011683:	OG0011683:	A07	2759674	2760801	+	15974	D07	2675024	2676375	+	17334	182	182	OG0011683:
13310_75	GhirsutumA	GhirsutumD	Gohir.A01G034900	Gohir.D01G023556	OG0002517:	OG0002517:	A01	2760418	2763557	+	330	D01	2461957	2465100	+	308	160	160	OG0002517:
[truncated: 23,265 more rows]

## Sheet: EDFig. 9a-2
Source Data Extended Data Fig. 9. Genomic locations of low -recombination hyplotype blocks
Source Data Extended Data Fig. 9a-2| G.hirsutum A to D synthetic blocks and sliding window of 1Mb recommbination (sliding window of 1Mb recommbination)
sliding window of 1Mb recommbination
chr	min.pos	max.pos	prop	n.recomb	prop.recomb
A01	0	121752454	0.000827815	3	0.0288462
A01	0	121752454	0.00165563	3	0.0288462
A01	0	121752454	0.00248344	3	0.0288462
A01	0	121752454	0.00331126	3	0.0288462
A01	0	121752454	0.00413907	4	0.0384615
A01	0	121752454	0.00496689	6	0.0576923
A01	0	121752454	0.0057947	10	0.0961538
A01	0	121752454	0.00662252	12	0.115385
A01	0	121752454	0.00745033	11	0.105769
A01	0	121752454	0.00827815	11	0.105769
A01	0	121752454	0.00910596	11	0.105769
A01	0	121752454	0.00993377	14	0.134615
A01	0	121752454	0.0107616	14	0.134615
A01	0	121752454	0.0115894	14	0.134615
A01	0	121752454	0.0124172	13	0.125
A01	0	121752454	0.013245	11	0.105769
A01	0	121752454	0.0140728	8	0.0769231
A01	0	121752454	0.0149007	6	0.0576923
A01	0	121752454	0.0157285	7	0.0673077
A01	0	121752454	0.0165563	10	0.0961538
A01	0	121752454	0.0173841	8	0.0769231
A01	0	121752454	0.0182119	6	0.0576923
A01	0	121752454	0.0190397	8	0.0769231
A01	0	121752454	0.0198675	9	0.0865385
A01	0	121752454	0.0206954	10	0.0961538
A01	0	121752454	0.0215232	10	0.0961538
A01	0	121752454	0.022351	9	0.0865385
A01	0	121752454	0.0231788	14	0.134615
A01	0	121752454	0.0240066	14	0.134615
A01	0	121752454	0.0248344	11	0.105769
A01	0	121752454	0.0256623	11	0.105769
A01	0	121752454	0.0264901	10	0.0961538
A01	0	121752454	0.0273179	9	0.0865385
A01	0	121752454	0.0281457	8	0.0769231
A01	0	121752454	0.0289735	7	0.0673077
A01	0	121752454	0.0298013	7	0.0673077
A01	0	121752454	0.0306291	8	0.0769231
A01	0	121752454	0.031457	3	0.0288462
A01	0	121752454	0.0322848	3	0.0288462
A01	0	121752454	0.0331126	4	0.0384615
A01	0	121752454	0.0339404	6	0.0576923
A01	0	121752454	0.0347682	7	0.0673077
A01	0	121752454	0.035596	6	0.0576923
A01	0	121752454	0.0364238	6	0.0576923
A01	0	121752454	0.0372517	9	0.0865385
A01	0	121752454	0.0380795	10	0.0961538
A01	0	121752454	0.0389073	9	0.0865385
A01	0	121752454	0.0397351	9	0.0865385
A01	0	121752454	0.0405629	8	0.0769231
A01	0	121752454	0.0413907	8	0.0769231
A01	0	121752454	0.0422185	6	0.0576923
A01	0	121752454	0.0430464	5	0.0480769
A01	0	121752454	0.0438742	5	0.0480769
A01	0	121752454	0.044702	5	0.0480769
A01	0	121752454	0.0455298	2	0.0192308
A01	0	121752454	0.0463576	3	0.0288462
A01	0	121752454	0.0471854	3	0.0288462
A01	0	121752454	0.0480132	4	0.0384615
A01	0	121752454	0.0488411	5	0.0480769
A01	0	121752454	0.0496689	7	0.0673077
A01	0	121752454	0.0504967	7	0.0673077
A01	0	121752454	0.0513245	7	0.0673077
A01	0	121752454	0.0521523	7	0.0673077
A01	0	121752454	0.0529801	7	0.0673077
A01	0	121752454	0.0538079	7	0.0673077
A01	0	121752454	0.0546358	5	0.0480769
A01	0	121752454	0.0554636	6	0.0576923
A01	0	121752454	0.0562914	5	0.0480769
A01	0	121752454	0.0571192	4	0.0384615
A01	0	121752454	0.057947	3	0.0288462
A01	0	121752454	0.0587748	3	0.0288462
A01	0	121752454	0.0596026	3	0.0288462
A01	0	121752454	0.0604305	3	0.0288462
A01	0	121752454	0.0612583	4	0.0384615
A01	0	121752454	0.0620861	4	0.0384615
A01	0	121752454	0.0629139	6	0.0576923
A01	0	121752454	0.0637417	6	0.0576923
A01	0	121752454	0.0645695	6	0.0576923
A01	0	121752454	0.0653974	6	0.0576923
A01	0	121752454	0.0662252	5	0.0480769
A01	0	121752454	0.067053	5	0.0480769
A01	0	121752454	0.0678808	5	0.0480769
A01	0	121752454	0.0687086	5	0.0480769
A01	0	121752454	0.0695364	4	0.0384615
A01	0	121752454	0.0703642	4	0.0384615
A01	0	121752454	0.0711921	2	0.0192308
A01	0	121752454	0.0720199	1	0.00961538
A01	0	121752454	0.0728477	1	0.00961538
A01	0	121752454	0.0736755	1	0.00961538
A01	0	121752454	0.0745033	0	0
A01	0	121752454	0.0753311	0	0
A01	0	121752454	0.0761589	1	0.00961538
A01	0	121752454	0.0769868	1	0.00961538
A01	0	121752454	0.0778146	1	0.00961538
A01	0	121752454	0.0786424	1	0.00961538
A01	0	121752454	0.0794702	1	0.00961538
A01	0	121752454	0.080298	3	0.0288462
A01	0	121752454	0.0811258	3	0.0288462
A01	0	121752454	0.0819536	3	0.0288462
A01	0	121752454	0.0827815	3	0.0288462
A01	0	121752454	0.0836093	3	0.0288462
A01	0	121752454	0.0844371	2	0.0192308
A01	0	121752454	0.0852649	2	0.0192308
A01	0	121752454	0.0860927	2	0.0192308
A01	0	121752454	0.0869205	2	0.0192308
A01	0	121752454	0.0877483	2	0.0192308
A01	0	121752454	0.0885762	1	0.00961538
A01	0	121752454	0.089404	1	0.00961538
A01	0	121752454	0.0902318	5	0.0480769
A01	0	121752454	0.0910596	5	0.0480769
A01	0	121752454	0.0918874	8	0.0769231
A01	0	121752454	0.0927152	8	0.0769231
A01	0	121752454	0.093543	8	0.0769231
A01	0	121752454	0.0943709	9	0.0865385
A01	0	121752454	0.0951987	10	0.0961538
A01	0	121752454	0.0960265	10	0.0961538
A01	0	121752454	0.0968543	9	0.0865385
A01	0	121752454	0.0976821	10	0.0961538
A01	0	121752454	0.0985099	7	0.0673077
A01	0	121752454	0.0993377	7	0.0673077
A01	0	121752454	0.100166	7	0.0673077
A01	0	121752454	0.100993	7	0.0673077
A01	0	121752454	0.101821	7	0.0673077
A01	0	121752454	0.102649	6	0.0576923
A01	0	121752454	0.103477	5	0.0480769
A01	0	121752454	0.104305	5	0.0480769
A01	0	121752454	0.105132	5	0.0480769
A01	0	121752454	0.10596	4	0.0384615
A01	0	121752454	0.106788	3	0.0288462
A01	0	121752454	0.107616	3	0.0288462
A01	0	121752454	0.108444	0	0
A01	0	121752454	0.109272	0	0
A01	0	121752454	0.110099	1	0.00961538
A01	0	121752454	0.110927	3	0.0288462
A01	0	121752454	0.111755	5	0.0480769
A01	0	121752454	0.112583	6	0.0576923
A01	0	121752454	0.113411	7	0.0673077
A01	0	121752454	0.114238	7	0.0673077
A01	0	121752454	0.115066	7	0.0673077
A01	0	121752454	0.115894	7	0.0673077
A01	0	121752454	0.116722	7	0.0673077
A01	0	121752454	0.11755	7	0.0673077
A01	0	121752454	0.118377	6	0.0576923
A01	0	121752454	0.119205	4	0.0384615
A01	0	121752454	0.120033	2	0.0192308
A01	0	121752454	0.120861	1	0.00961538
A01	0	121752454	0.121689	0	0
A01	0	121752454	0.122517	0	0
A01	0	121752454	0.123344	0	0
A01	0	121752454	0.124172	1	0.00961538
A01	0	121752454	0.125	1	0.00961538
A01	0	121752454	0.125828	2	0.0192308
A01	0	121752454	0.126656	2	0.0192308
A01	0	121752454	0.127483	3	0.0288462
A01	0	121752454	0.128311	3	0.0288462
A01	0	121752454	0.129139	3	0.0288462
A01	0	121752454	0.129967	3	0.0288462
A01	0	121752454	0.130795	3	0.0288462
A01	0	121752454	0.131623	3	0.0288462
A01	0	121752454	0.13245	2	0.0192308
A01	0	121752454	0.133278	2	0.0192308
A01	0	121752454	0.134106	1	0.00961538
A01	0	121752454	0.134934	1	0.00961538
A01	0	121752454	0.135762	0	0
A01	0	121752454	0.136589	0	0
A01	0	121752454	0.137417	1	0.00961538
A01	0	121752454	0.138245	1	0.00961538
A01	0	121752454	0.139073	1	0.00961538
A01	0	121752454	0.139901	1	0.00961538
A01	0	121752454	0.140728	1	0.00961538
A01	0	121752454	0.141556	2	0.0192308
A01	0	121752454	0.142384	2	0.0192308
A01	0	121752454	0.143212	2	0.0192308
A01	0	121752454	0.14404	2	0.0192308
A01	0	121752454	0.144868	3	0.0288462
A01	0	121752454	0.145695	2	0.0192308
A01	0	121752454	0.146523	2	0.0192308
A01	0	121752454	0.147351	3	0.0288462
A01	0	121752454	0.148179	3	0.0288462
A01	0	121752454	0.149007	3	0.0288462
A01	0	121752454	0.149834	2	0.0192308
A01	0	121752454	0.150662	2	0.0192308
A01	0	121752454	0.15149	2	0.0192308
A01	0	121752454	0.152318	2	0.0192308
A01	0	121752454	0.153146	1	0.00961538
A01	0	121752454	0.153974	2	0.0192308
A01	0	121752454	0.154801	2	0.0192308
A01	0	121752454	0.155629	1	0.00961538
A01	0	121752454	0.156457	3	0.0288462
A01	0	121752454	0.157285	4	0.0384615
A01	0	121752454	0.158113	4	0.0384615
A01	0	121752454	0.15894	4	0.0384615
A01	0	121752454	0.159768	4	0.0384615
A01	0	121752454	0.160596	4	0.0384615
A01	0	121752454	0.161424	4	0.0384615
A01	0	121752454	0.162252	3	0.0288462
A01	0	121752454	0.163079	3	0.0288462
A01	0	121752454	0.163907	3	0.0288462
A01	0	121752454	0.164735	1	0.00961538
A01	0	121752454	0.165563	0	0
A01	0	121752454	0.166391	0	0
A01	0	121752454	0.167219	0	0
A01	0	121752454	0.168046	0	0
A01	0	121752454	0.168874	0	0
A01	0	121752454	0.169702	0	0
A01	0	121752454	0.17053	0	0
A01	0	121752454	0.171358	0	0
A01	0	121752454	0.172185	0	0
A01	0	121752454	0.173013	0	0
A01	0	121752454	0.173841	0	0
A01	0	121752454	0.174669	0	0
A01	0	121752454	0.175497	1	0.00961538
A01	0	121752454	0.176325	1	0.00961538
A01	0	121752454	0.177152	1	0.00961538
A01	0	121752454	0.17798	1	0.00961538
A01	0	121752454	0.178808	1	0.00961538
A01	0	121752454	0.179636	1	0.00961538
A01	0	121752454	0.180464	1	0.00961538
A01	0	121752454	0.181291	2	0.0192308
A01	0	121752454	0.182119	2	0.0192308
A01	0	121752454	0.182947	2	0.0192308
A01	0	121752454	0.183775	1	0.00961538
A01	0	121752454	0.184603	1	0.00961538
A01	0	121752454	0.18543	1	0.00961538
A01	0	121752454	0.186258	1	0.00961538
A01	0	121752454	0.187086	1	0.00961538
A01	0	121752454	0.187914	1	0.00961538
A01	0	121752454	0.188742	1	0.00961538
A01	0	121752454	0.18957	0	0
A01	0	121752454	0.190397	0	0
A01	0	121752454	0.191225	0	0
A01	0	121752454	0.192053	0	0
A01	0	121752454	0.192881	0	0
A01	0	121752454	0.193709	0	0
A01	0	121752454	0.194536	0	0
A01	0	121752454	0.195364	0	0
A01	0	121752454	0.196192	0	0
A01	0	121752454	0.19702	1	0.00961538
A01	0	121752454	0.197848	1	0.00961538
A01	0	121752454	0.198675	1	0.00961538
A01	0	121752454	0.199503	2	0.0192308
A01	0	121752454	0.200331	2	0.0192308
A01	0	121752454	0.201159	2	0.0192308
A01	0	121752454	0.201987	2	0.0192308
A01	0	121752454	0.202815	2	0.0192308
A01	0	121752454	0.203642	2	0.0192308
A01	0	121752454	0.20447	2	0.0192308
A01	0	121752454	0.205298	1	0.00961538
A01	0	121752454	0.206126	1	0.00961538
A01	0	121752454	0.206954	1	0.00961538
A01	0	121752454	0.207781	0	0
A01	0	121752454	0.208609	0	0
A01	0	121752454	0.209437	1	0.00961538
A01	0	121752454	0.210265	1	0.00961538
A01	0	121752454	0.211093	1	0.00961538
A01	0	121752454	0.211921	1	0.00961538
A01	0	121752454	0.212748	1	0.00961538
A01	0	121752454	0.213576	1	0.00961538
A01	0	121752454	0.214404	3	0.0288462
A01	0	121752454	0.215232	3	0.0288462
A01	0	121752454	0.21606	3	0.0288462
A01	0	121752454	0.216887	3	0.0288462
A01	0	121752454	0.217715	3	0.0288462
A01	0	121752454	0.218543	3	0.0288462
A01	0	121752454	0.219371	3	0.0288462
A01	0	121752454	0.220199	3	0.0288462
A01	0	121752454	0.221026	3	0.0288462
A01	0	121752454	0.221854	3	0.0288462
A01	0	121752454	0.222682	1	0.00961538
A01	0	121752454	0.22351	1	0.00961538
A01	0	121752454	0.224338	1	0.00961538
A01	0	121752454	0.225166	1	0.00961538
A01	0	121752454	0.225993	0	0
A01	0	121752454	0.226821	0	0
A01	0	121752454	0.227649	0	0
A01	0	121752454	0.228477	0	0
A01	0	121752454	0.229305	0	0
A01	0	121752454	0.230132	0	0
A01	0	121752454	0.23096	0	0
A01	0	121752454	0.231788	0	0
A01	0	121752454	0.232616	0	0
A01	0	121752454	0.233444	0	0
A01	0	121752454	0.234272	0	0
A01	0	121752454	0.235099	0	0
A01	0	121752454	0.235927	0	0
A01	0	121752454	0.236755	0	0
A01	0	121752454	0.237583	0	0
A01	0	121752454	0.238411	0	0
A01	0	121752454	0.239238	0	0
A01	0	121752454	0.240066	0	0
A01	0	121752454	0.240894	0	0
A01	0	121752454	0.241722	0	0
A01	0	121752454	0.24255	0	0
A01	0	121752454	0.243377	0	0
A01	0	121752454	0.244205	0	0
A01	0	121752454	0.245033	0	0
A01	0	121752454	0.245861	0	0
A01	0	121752454	0.246689	0	0
A01	0	121752454	0.247517	0	0
A01	0	121752454	0.248344	0	0
A01	0	121752454	0.249172	0	0
A01	0	121752454	0.25	0	0
A01	0	121752454	0.250828	0	0
A01	0	121752454	0.251656	0	0
A01	0	121752454	0.252483	0	0
A01	0	121752454	0.253311	0	0
A01	0	121752454	0.254139	0	0
A01	0	121752454	0.254967	0	0
A01	0	121752454	0.255795	0	0
A01	0	121752454	0.256623	0	0
A01	0	121752454	0.25745	0	0
A01	0	121752454	0.258278	0	0
A01	0	121752454	0.259106	0	0
A01	0	121752454	0.259934	0	0
A01	0	121752454	0.260762	0	0
A01	0	121752454	0.261589	0	0
A01	0	121752454	0.262417	0	0
A01	0	121752454	0.263245	0	0
A01	0	121752454	0.264073	0	0
A01	0	121752454	0.264901	0	0
A01	0	121752454	0.265728	0	0
A01	0	121752454	0.266556	0	0
A01	0	121752454	0.267384	0	0
A01	0	121752454	0.268212	0	0
A01	0	121752454	0.26904	0	0
A01	0	121752454	0.269868	0	0
A01	0	121752454	0.270695	0	0
A01	0	121752454	0.271523	1	0.00961538
A01	0	121752454	0.272351	1	0.00961538
A01	0	121752454	0.273179	1	0.00961538
A01	0	121752454	0.274007	1	0.00961538
A01	0	121752454	0.274834	1	0.00961538
A01	0	121752454	0.275662	1	0.00961538
A01	0	121752454	0.27649	1	0.00961538
A01	0	121752454	0.277318	1	0.00961538
A01	0	121752454	0.278146	1	0.00961538
A01	0	121752454	0.278974	1	0.00961538
A01	0	121752454	0.279801	0	0
A01	0	121752454	0.280629	0	0
A01	0	121752454	0.281457	0	0
A01	0	121752454	0.282285	0	0
A01	0	121752454	0.283113	0	0
A01	0	121752454	0.28394	0	0
A01	0	121752454	0.284768	0	0
A01	0	121752454	0.285596	0	0
A01	0	121752454	0.286424	0	0
A01	0	121752454	0.287252	0	0
A01	0	121752454	0.288079	0	0
A01	0	121752454	0.288907	0	0
A01	0	121752454	0.289735	0	0
A01	0	121752454	0.290563	0	0
A01	0	121752454	0.291391	0	0
A01	0	121752454	0.292219	0	0
A01	0	121752454	0.293046	0	0
A01	0	121752454	0.293874	0	0
A01	0	121752454	0.294702	0	0
A01	0	121752454	0.29553	0	0
A01	0	121752454	0.296358	0	0
A01	0	121752454	0.297185	0	0
A01	0	121752454	0.298013	0	0
A01	0	121752454	0.298841	0	0
A01	0	121752454	0.299669	0	0
A01	0	121752454	0.300497	0	0
A01	0	121752454	0.301325	0	0
A01	0	121752454	0.302152	0	0
A01	0	121752454	0.30298	0	0
A01	0	121752454	0.303808	0	0
A01	0	121752454	0.304636	0	0
A01	0	121752454	0.305464	0	0
A01	0	121752454	0.306291	0	0
A01	0	121752454	0.307119	0	0
A01	0	121752454	0.307947	0	0
A01	0	121752454	0.308775	0	0
A01	0	121752454	0.309603	0	0
A01	0	121752454	0.31043	0	0
A01	0	121752454	0.311258	0	0
A01	0	121752454	0.312086	0	0
A01	0	121752454	0.312914	0	0
A01	0	121752454	0.313742	0	0
A01	0	121752454	0.31457	0	0
A01	0	121752454	0.315397	0	0
A01	0	121752454	0.316225	0	0
A01	0	121752454	0.317053	0	0
A01	0	121752454	0.317881	0	0
A01	0	121752454	0.318709	0	0
A01	0	121752454	0.319536	0	0
A01	0	121752454	0.320364	0	0
A01	0	121752454	0.321192	0	0
A01	0	121752454	0.32202	0	0
A01	0	121752454	0.322848	0	0
A01	0	121752454	0.323675	0	0
A01	0	121752454	0.324503	0	0
A01	0	121752454	0.325331	0	0
A01	0	121752454	0.326159	0	0
A01	0	121752454	0.326987	0	0
A01	0	121752454	0.327815	0	0
A01	0	121752454	0.328642	1	0.00961538
A01	0	121752454	0.32947	1	0.00961538
A01	0	121752454	0.330298	1	0.00961538
A01	0	121752454	0.331126	1	0.00961538
A01	0	121752454	0.331954	1	0.00961538
A01	0	121752454	0.332781	1	0.00961538
A01	0	121752454	0.333609	1	0.00961538
A01	0	121752454	0.334437	1	0.00961538
A01	0	121752454	0.335265	1	0.00961538
A01	0	121752454	0.336093	1	0.00961538
A01	0	121752454	0.336921	0	0
A01	0	121752454	0.337748	0	0
A01	0	121752454	0.338576	0	0
A01	0	121752454	0.339404	0	0
A01	0	121752454	0.340232	0	0
A01	0	121752454	0.34106	0	0
A01	0	121752454	0.341887	0	0
A01	0	121752454	0.342715	0	0
A01	0	121752454	0.343543	0	0
A01	0	121752454	0.344371	0	0
A01	0	121752454	0.345199	2	0.0192308
A01	0	121752454	0.346026	2	0.0192308
A01	0	121752454	0.346854	2	0.0192308
A01	0	121752454	0.347682	2	0.0192308
A01	0	121752454	0.34851	2	0.0192308
A01	0	121752454	0.349338	2	0.0192308
A01	0	121752454	0.350166	2	0.0192308
A01	0	121752454	0.350993	2	0.0192308
A01	0	121752454	0.351821	2	0.0192308
A01	0	121752454	0.352649	2	0.0192308
A01	0	121752454	0.353477	0	0
A01	0	121752454	0.354305	0	0
A01	0	121752454	0.355132	1	0.00961538
A01	0	121752454	0.35596	1	0.00961538
A01	0	121752454	0.356788	2	0.0192308
A01	0	121752454	0.357616	2	0.0192308
A01	0	121752454	0.358444	3	0.0288462
A01	0	121752454	0.359272	3	0.0288462
A01	0	121752454	0.360099	3	0.0288462
A01	0	121752454	0.360927	3	0.0288462
A01	0	121752454	0.361755	3	0.0288462
A01	0	121752454	0.362583	3	0.0288462
A01	0	121752454	0.363411	2	0.0192308
A01	0	121752454	0.364238	2	0.0192308
A01	0	121752454	0.365066	1	0.00961538
A01	0	121752454	0.365894	1	0.00961538
A01	0	121752454	0.366722	0	0
A01	0	121752454	0.36755	0	0
A01	0	121752454	0.368377	0	0
A01	0	121752454	0.369205	0	0
A01	0	121752454	0.370033	0	0
A01	0	121752454	0.370861	0	0
A01	0	121752454	0.371689	0	0
A01	0	121752454	0.372517	0	0
A01	0	121752454	0.373344	0	0
A01	0	121752454	0.374172	0	0
A01	0	121752454	0.375	0	0
A01	0	121752454	0.375828	0	0
A01	0	121752454	0.376656	0	0
A01	0	121752454	0.377483	0	0
A01	0	121752454	0.378311	0	0
A01	0	121752454	0.379139	0	0
A01	0	121752454	0.379967	0	0
A01	0	121752454	0.380795	0	0
A01	0	121752454	0.381623	0	0
A01	0	121752454	0.38245	0	0
A01	0	121752454	0.383278	0	0
A01	0	121752454	0.384106	0	0
A01	0	121752454	0.384934	0	0
A01	0	121752454	0.385762	0	0
A01	0	121752454	0.386589	0	0
A01	0	121752454	0.387417	0	0
A01	0	121752454	0.388245	0	0
A01	0	121752454	0.389073	0	0
A01	0	121752454	0.389901	0	0
A01	0	121752454	0.390728	0	0
A01	0	121752454	0.391556	0	0
A01	0	121752454	0.392384	0	0
A01	0	121752454	0.393212	0	0
A01	0	121752454	0.39404	0	0
A01	0	121752454	0.394868	0	0
A01	0	121752454	0.395695	0	0
A01	0	121752454	0.396523	0	0
A01	0	121752454	0.397351	0	0
A01	0	121752454	0.398179	2	0.0192308
A01	0	121752454	0.399007	2	0.0192308
A01	0	121752454	0.399834	3	0.0288462
A01	0	121752454	0.400662	3	0.0288462
A01	0	121752454	0.40149	3	0.0288462
A01	0	121752454	0.402318	3	0.0288462
A01	0	121752454	0.403146	4	0.0384615
A01	0	121752454	0.403974	4	0.0384615
A01	0	121752454	0.404801	4	0.0384615
A01	0	121752454	0.405629	5	0.0480769
A01	0	121752454	0.406457	3	0.0288462
A01	0	121752454	0.407285	3	0.0288462
A01	0	121752454	0.408113	2	0.0192308
A01	0	121752454	0.40894	2	0.0192308
A01	0	121752454	0.409768	2	0.0192308
A01	0	121752454	0.410596	2	0.0192308
A01	0	121752454	0.411424	1	0.00961538
A01	0	121752454	0.412252	1	0.00961538
A01	0	121752454	0.413079	1	0.00961538
A01	0	121752454	0.413907	0	0
A01	0	121752454	0.414735	0	0
A01	0	121752454	0.415563	0	0
A01	0	121752454	0.416391	0	0
A01	0	121752454	0.417219	0	0
A01	0	121752454	0.418046	0	0
A01	0	121752454	0.418874	0	0
A01	0	121752454	0.419702	0	0
A01	0	121752454	0.42053	0	0
A01	0	121752454	0.421358	0	0
A01	0	121752454	0.422185	0	0
A01	0	121752454	0.423013	0	0
A01	0	121752454	0.423841	0	0
A01	0	121752454	0.424669	0	0
A01	0	121752454	0.425497	0	0
A01	0	121752454	0.426325	1	0.00961538
A01	0	121752454	0.427152	1	0.00961538
A01	0	121752454	0.42798	1	0.00961538
A01	0	121752454	0.428808	2	0.0192308
A01	0	121752454	0.429636	2	0.0192308
A01	0	121752454	0.430464	2	0.0192308
A01	0	121752454	0.431291	2	0.0192308
A01	0	121752454	0.432119	2	0.0192308
A01	0	121752454	0.432947	2	0.0192308
A01	0	121752454	0.433775	2	0.0192308
A01	0	121752454	0.434603	1	0.00961538
A01	0	121752454	0.43543	1	0.00961538
A01	0	121752454	0.436258	1	0.00961538
A01	0	121752454	0.437086	1	0.00961538
A01	0	121752454	0.437914	1	0.00961538
A01	0	121752454	0.438742	2	0.0192308
A01	0	121752454	0.43957	2	0.0192308
A01	0	121752454	0.440397	2	0.0192308
A01	0	121752454	0.441225	4	0.0384615
A01	0	121752454	0.442053	4	0.0384615
A01	0	121752454	0.442881	7	0.0673077
A01	0	121752454	0.443709	7	0.0673077
A01	0	121752454	0.444536	7	0.0673077
A01	0	121752454	0.445364	6	0.0576923
A01	0	121752454	0.446192	6	0.0576923
A01	0	121752454	0.44702	6	0.0576923
A01	0	121752454	0.447848	6	0.0576923
A01	0	121752454	0.448675	6	0.0576923
A01	0	121752454	0.449503	5	0.0480769
A01	0	121752454	0.450331	5	0.0480769
A01	0	121752454	0.451159	2	0.0192308
A01	0	121752454	0.451987	2	0.0192308
A01	0	121752454	0.452815	2	0.0192308
A01	0	121752454	0.453642	2	0.0192308
A01	0	121752454	0.45447	2	0.0192308
A01	0	121752454	0.455298	1	0.00961538
A01	0	121752454	0.456126	1	0.00961538
A01	0	121752454	0.456954	1	0.00961538
A01	0	121752454	0.457781	0	0
A01	0	121752454	0.458609	0	0
A01	0	121752454	0.459437	0	0
A01	0	121752454	0.460265	0	0
A01	0	121752454	0.461093	0	0
A01	0	121752454	0.461921	0	0
A01	0	121752454	0.462748	0	0
A01	0	121752454	0.463576	0	0
A01	0	121752454	0.464404	0	0
A01	0	121752454	0.465232	0	0
A01	0	121752454	0.46606	0	0
A01	0	121752454	0.466887	0	0
A01	0	121752454	0.467715	0	0
A01	0	121752454	0.468543	0	0
A01	0	121752454	0.469371	0	0
A01	0	121752454	0.470199	0	0
A01	0	121752454	0.471026	0	0
A01	0	121752454	0.471854	0	0
A01	0	121752454	0.472682	0	0
A01	0	121752454	0.47351	0	0
A01	0	121752454	0.474338	0	0
A01	0	121752454	0.475166	0	0
A01	0	121752454	0.475993	0	0
A01	0	121752454	0.476821	0	0
A01	0	121752454	0.477649	0	0
A01	0	121752454	0.478477	0	0
A01	0	121752454	0.479305	0	0
A01	0	121752454	0.480132	0	0
A01	0	121752454	0.48096	0	0
A01	0	121752454	0.481788	0	0
A01	0	121752454	0.482616	0	0
A01	0	121752454	0.483444	0	0
A01	0	121752454	0.484272	0	0
A01	0	121752454	0.485099	0	0
A01	0	121752454	0.485927	0	0
A01	0	121752454	0.486755	3	0.0288462
A01	0	121752454	0.487583	3	0.0288462
A01	0	121752454	0.488411	3	0.0288462
A01	0	121752454	0.489238	3	0.0288462
A01	0	121752454	0.490066	3	0.0288462
A01	0	121752454	0.490894	3	0.0288462
A01	0	121752454	0.491722	3	0.0288462
A01	0	121752454	0.49255	3	0.0288462
A01	0	121752454	0.493377	3	0.0288462
A01	0	121752454	0.494205	3	0.0288462
A01	0	121752454	0.495033	0	0
A01	0	121752454	0.495861	0	0
A01	0	121752454	0.496689	0	0
A01	0	121752454	0.497517	0	0
A01	0	121752454	0.498344	0	0
A01	0	121752454	0.499172	0	0
A01	0	121752454	0.5	0	0
A01	0	121752454	0.500828	0	0
A01	0	121752454	0.501656	0	0
A01	0	121752454	0.502483	0	0
A01	0	121752454	0.503311	0	0
A01	0	121752454	0.504139	0	0
A01	0	121752454	0.504967	0	0
A01	0	121752454	0.505795	0	0
A01	0	121752454	0.506623	0	0
A01	0	121752454	0.50745	0	0
A01	0	121752454	0.508278	0	0
A01	0	121752454	0.509106	0	0
A01	0	121752454	0.509934	0	0
A01	0	121752454	0.510762	0	0
A01	0	121752454	0.511589	0	0
A01	0	121752454	0.512417	0	0
A01	0	121752454	0.513245	0	0
A01	0	121752454	0.514073	0	0
A01	0	121752454	0.514901	1	0.00961538
A01	0	121752454	0.515728	1	0.00961538
A01	0	121752454	0.516556	2	0.0192308
A01	0	121752454	0.517384	2	0.0192308
A01	0	121752454	0.518212	7	0.0673077
A01	0	121752454	0.51904	7	0.0673077
A01	0	121752454	0.519868	11	0.105769
A01	0	121752454	0.520695	11	0.105769
A01	0	121752454	0.521523	12	0.115385
A01	0	121752454	0.522351	12	0.115385
A01	0	121752454	0.523179	11	0.105769
A01	0	121752454	0.524007	12	0.115385
A01	0	121752454	0.524834	11	0.105769
A01	0	121752454	0.525662	11	0.105769
A01	0	121752454	0.52649	6	0.0576923
A01	0	121752454	0.527318	8	0.0769231
A01	0	121752454	0.528146	4	0.0384615
A01	0	121752454	0.528974	4	0.0384615
A01	0	121752454	0.529801	3	0.0288462
A01	0	121752454	0.530629	3	0.0288462
A01	0	121752454	0.531457	3	0.0288462
A01	0	121752454	0.532285	2	0.0192308
A01	0	121752454	0.533113	2	0.0192308
A01	0	121752454	0.53394	2	0.0192308
A01	0	121752454	0.534768	2	0.0192308
A01	0	121752454	0.535596	0	0
A01	0	121752454	0.536424	0	0
A01	0	121752454	0.537252	0	0
A01	0	121752454	0.538079	0	0
A01	0	121752454	0.538907	0	0
A01	0	121752454	0.539735	0	0
A01	0	121752454	0.540563	0	0
A01	0	121752454	0.541391	0	0
A01	0	121752454	0.542219	0	0
A01	0	121752454	0.543046	0	0
A01	0	121752454	0.543874	0	0
A01	0	121752454	0.544702	0	0
A01	0	121752454	0.54553	0	0
A01	0	121752454	0.546358	0	0
A01	0	121752454	0.547185	0	0
A01	0	121752454	0.548013	0	0
A01	0	121752454	0.548841	0	0
A01	0	121752454	0.549669	0	0
A01	0	121752454	0.550497	0	0
A01	0	121752454	0.551325	0	0
A01	0	121752454	0.552152	0	0
A01	0	121752454	0.55298	0	0
A01	0	121752454	0.553808	0	0
A01	0	121752454	0.554636	0	0
A01	0	121752454	0.555464	0	0
A01	0	121752454	0.556291	0	0
A01	0	121752454	0.557119	0	0
A01	0	121752454	0.557947	0	0
A01	0	121752454	0.558775	0	0
A01	0	121752454	0.559603	0	0
A01	0	121752454	0.56043	1	0.00961538
A01	0	121752454	0.561258	1	0.00961538
A01	0	121752454	0.562086	1	0.00961538
A01	0	121752454	0.562914	1	0.00961538
A01	0	121752454	0.563742	1	0.00961538
A01	0	121752454	0.56457	1	0.00961538
A01	0	121752454	0.565397	1	0.00961538
A01	0	121752454	0.566225	1	0.00961538
A01	0	121752454	0.567053	2	0.0192308
A01	0	121752454	0.567881	2	0.0192308
A01	0	121752454	0.568709	1	0.00961538
A01	0	121752454	0.569536	1	0.00961538
A01	0	121752454	0.570364	1	0.00961538
A01	0	121752454	0.571192	1	0.00961538
A01	0	121752454	0.57202	1	0.00961538
A01	0	121752454	0.572848	1	0.00961538
A01	0	121752454	0.573675	1	0.00961538
A01	0	121752454	0.574503	1	0.00961538
A01	0	121752454	0.575331	0	0
A01	0	121752454	0.576159	0	0
A01	0	121752454	0.576987	0	0
A01	0	121752454	0.577815	1	0.00961538
A01	0	121752454	0.578642	1	0.00961538
A01	0	121752454	0.57947	1	0.00961538
A01	0	121752454	0.580298	1	0.00961538
A01	0	121752454	0.581126	1	0.00961538
A01	0	121752454	0.581954	1	0.00961538
A01	0	121752454	0.582781	1	0.00961538
A01	0	121752454	0.583609	1	0.00961538
A01	0	121752454	0.584437	1	0.00961538
A01	0	121752454	0.585265	1	0.00961538
A01	0	121752454	0.586093	0	0
A01	0	121752454	0.586921	0	0
A01	0	121752454	0.587748	0	0
A01	0	121752454	0.588576	0	0
A01	0	121752454	0.589404	0	0
A01	0	121752454	0.590232	0	0
A01	0	121752454	0.59106	0	0
A01	0	121752454	0.591887	0	0
A01	0	121752454	0.592715	0	0
A01	0	121752454	0.593543	0	0
A01	0	121752454	0.594371	0	0
A01	0	121752454	0.595199	0	0
A01	0	121752454	0.596026	0	0
A01	0	121752454	0.596854	1	0.00961538
A01	0	121752454	0.597682	1	0.00961538
A01	0	121752454	0.59851	1	0.00961538
A01	0	121752454	0.599338	1	0.00961538
A01	0	121752454	0.600166	2	0.0192308
A01	0	121752454	0.600993	2	0.0192308
A01	0	121752454	0.601821	5	0.0480769
A01	0	121752454	0.602649	6	0.0576923
A01	0	121752454	0.603477	6	0.0576923
A01	0	121752454	0.604305	6	0.0576923
A01	0	121752454	0.605132	5	0.0480769
A01	0	121752454	0.60596	5	0.0480769
A01	0	121752454	0.606788	5	0.0480769
A01	0	121752454	0.607616	5	0.0480769
A01	0	121752454	0.608444	4	0.0384615
A01	0	121752454	0.609272	4	0.0384615
A01	0	121752454	0.610099	1	0.00961538
A01	0	121752454	0.610927	0	0
A01	0	121752454	0.611755	0	0
A01	0	121752454	0.612583	0	0
A01	0	121752454	0.613411	0	0
A01	0	121752454	0.614238	0	0
A01	0	121752454	0.615066	0	0
A01	0	121752454	0.615894	0	0
A01	0	121752454	0.616722	0	0
A01	0	121752454	0.61755	0	0
A01	0	121752454	0.618377	0	0
A01	0	121752454	0.619205	0	0
A01	0	121752454	0.620033	0	0
A01	0	121752454	0.620861	0	0
A01	0	121752454	0.621689	0	0
A01	0	121752454	0.622517	0	0
A01	0	121752454	0.623344	0	0
A01	0	121752454	0.624172	0	0
A01	0	121752454	0.625	0	0
A01	0	121752454	0.625828	0	0
A01	0	121752454	0.626656	0	0
A01	0	121752454	0.627483	0	0
A01	0	121752454	0.628311	0	0
A01	0	121752454	0.629139	0	0
A01	0	121752454	0.629967	0	0
A01	0	121752454	0.630795	0	0
A01	0	121752454	0.631623	0	0
A01	0	121752454	0.63245	0	0
A01	0	121752454	0.633278	0	0
A01	0	121752454	0.634106	0	0
A01	0	121752454	0.634934	0	0
A01	0	121752454	0.635762	1	0.00961538
A01	0	121752454	0.636589	3	0.0288462
A01	0	121752454	0.637417	3	0.0288462
A01	0	121752454	0.638245	3	0.0288462
A01	0	121752454	0.639073	8	0.0769231
A01	0	121752454	0.639901	8	0.0769231
A01	0	121752454	0.640728	11	0.105769
A01	0	121752454	0.641556	11	0.105769
A01	0	121752454	0.642384	11	0.105769
A01	0	121752454	0.643212	11	0.105769
A01	0	121752454	0.64404	10	0.0961538
A01	0	121752454	0.644868	10	0.0961538
A01	0	121752454	0.645695	10	0.0961538
A01	0	121752454	0.646523	12	0.115385
A01	0	121752454	0.647351	7	0.0673077
A01	0	121752454	0.648179	7	0.0673077
A01	0	121752454	0.649007	4	0.0384615
A01	0	121752454	0.649834	5	0.0480769
A01	0	121752454	0.650662	5	0.0480769
A01	0	121752454	0.65149	7	0.0673077
A01	0	121752454	0.652318	7	0.0673077
A01	0	121752454	0.653146	5	0.0480769
A01	0	121752454	0.653974	5	0.0480769
A01	0	121752454	0.654801	3	0.0288462
A01	0	121752454	0.655629	3	0.0288462
A01	0	121752454	0.656457	3	0.0288462
A01	0	121752454	0.657285	3	0.0288462
A01	0	121752454	0.658113	2	0.0192308
A01	0	121752454	0.65894	2	0.0192308
A01	0	121752454	0.659768	0	0
A01	0	121752454	0.660596	0	0
A01	0	121752454	0.661424	0	0
A01	0	121752454	0.662252	0	0
A01	0	121752454	0.663079	0	0
A01	0	121752454	0.663907	0	0
A01	0	121752454	0.664735	1	0.00961538
A01	0	121752454	0.665563	1	0.00961538
A01	0	121752454	0.666391	1	0.00961538
A01	0	121752454	0.667219	1	0.00961538
A01	0	121752454	0.668046	1	0.00961538
A01	0	121752454	0.668874	1	0.00961538
A01	0	121752454	0.669702	1	0.00961538
A01	0	121752454	0.67053	1	0.00961538
A01	0	121752454	0.671358	1	0.00961538
A01	0	121752454	0.672185	1	0.00961538
A01	0	121752454	0.673013	0	0
A01	0	121752454	0.673841	0	0
A01	0	121752454	0.674669	0	0
A01	0	121752454	0.675497	0	0
A01	0	121752454	0.676325	0	0
A01	0	121752454	0.677152	0	0
A01	0	121752454	0.67798	0	0
A01	0	121752454	0.678808	0	0
A01	0	121752454	0.679636	0	0
A01	0	121752454	0.680464	1	0.00961538
A01	0	121752454	0.681291	2	0.0192308
A01	0	121752454	0.682119	3	0.0288462
A01	0	121752454	0.682947	3	0.0288462
A01	0	121752454	0.683775	3	0.0288462
A01	0	121752454	0.684603	3	0.0288462
A01	0	121752454	0.68543	3	0.0288462
A01	0	121752454	0.686258	3	0.0288462
A01	0	121752454	0.687086	4	0.0384615
A01	0	121752454	0.687914	4	0.0384615
A01	0	121752454	0.688742	3	0.0288462
A01	0	121752454	0.68957	2	0.0192308
A01	0	121752454	0.690397	1	0.00961538
A01	0	121752454	0.691225	1	0.00961538
A01	0	121752454	0.692053	1	0.00961538
A01	0	121752454	0.692881	1	0.00961538
A01	0	121752454	0.693709	1	0.00961538
A01	0	121752454	0.694536	1	0.00961538
A01	0	121752454	0.695364	0	0
A01	0	121752454	0.696192	0	0
A01	0	121752454	0.69702	0	0
A01	0	121752454	0.697848	0	0
A01	0	121752454	0.698675	0	0
A01	0	121752454	0.699503	0	0
A01	0	121752454	0.700331	0	0
A01	0	121752454	0.701159	0	0
A01	0	121752454	0.701987	0	0
A01	0	121752454	0.702815	0	0
A01	0	121752454	0.703642	0	0
A01	0	121752454	0.70447	0	0
A01	0	121752454	0.705298	0	0
A01	0	121752454	0.706126	0	0
A01	0	121752454	0.706954	0	0
A01	0	121752454	0.707781	0	0
A01	0	121752454	0.708609	0	0
A01	0	121752454	0.709437	0	0
A01	0	121752454	0.710265	0	0
A01	0	121752454	0.711093	0	0
A01	0	121752454	0.711921	0	0
A01	0	121752454	0.712748	0	0
A01	0	121752454	0.713576	0	0
A01	0	121752454	0.714404	0	0
A01	0	121752454	0.715232	0	0
A01	0	121752454	0.71606	0	0
A01	0	121752454	0.716887	1	0.00961538
A01	0	121752454	0.717715	1	0.00961538
A01	0	121752454	0.718543	1	0.00961538
A01	0	121752454	0.719371	1	0.00961538
A01	0	121752454	0.720199	1	0.00961538
A01	0	121752454	0.721026	1	0.00961538
A01	0	121752454	0.721854	1	0.00961538
A01	0	121752454	0.722682	1	0.00961538
A01	0	121752454	0.72351	1	0.00961538
A01	0	121752454	0.724338	2	0.0192308
A01	0	121752454	0.725166	2	0.0192308
A01	0	121752454	0.725993	2	0.0192308
A01	0	121752454	0.726821	2	0.0192308
A01	0	121752454	0.727649	2	0.0192308
A01	0	121752454	0.728477	2	0.0192308
A01	0	121752454	0.729305	2	0.0192308
A01	0	121752454	0.730132	2	0.0192308
A01	0	121752454	0.73096	2	0.0192308
A01	0	121752454	0.731788	2	0.0192308
A01	0	121752454	0.732616	1	0.00961538
A01	0	121752454	0.733444	0	0
A01	0	121752454	0.734272	0	0
A01	0	121752454	0.735099	0	0
A01	0	121752454	0.735927	0	0
A01	0	121752454	0.736755	0	0
A01	0	121752454	0.737583	0	0
A01	0	121752454	0.738411	0	0
A01	0	121752454	0.739238	0	0
A01	0	121752454	0.740066	0	0
A01	0	121752454	0.740894	0	0
A01	0	121752454	0.741722	0	0
A01	0	121752454	0.74255	0	0
A01	0	121752454	0.743377	0	0
A01	0	121752454	0.744205	0	0
A01	0	121752454	0.745033	0	0
A01	0	121752454	0.745861	0	0
A01	0	121752454	0.746689	0	0
A01	0	121752454	0.747517	0	0
A01	0	121752454	0.748344	0	0
A01	0	121752454	0.749172	0	0
A01	0	121752454	0.75	0	0
A01	0	121752454	0.750828	0	0
A01	0	121752454	0.751656	0	0
A01	0	121752454	0.752483	0	0
A01	0	121752454	0.753311	0	0
A01	0	121752454	0.754139	0	0
A01	0	121752454	0.754967	0	0
A01	0	121752454	0.755795	0	0
A01	0	121752454	0.756623	0	0
A01	0	121752454	0.75745	1	0.00961538
A01	0	121752454	0.758278	1	0.00961538
A01	0	121752454	0.759106	1	0.00961538
A01	0	121752454	0.759934	2	0.0192308
A01	0	121752454	0.760762	2	0.0192308
A01	0	121752454	0.761589	2	0.0192308
A01	0	121752454	0.762417	2	0.0192308
A01	0	121752454	0.763245	2	0.0192308
A01	0	121752454	0.764073	2	0.0192308
A01	0	121752454	0.764901	2	0.0192308
A01	0	121752454	0.765728	1	0.00961538
A01	0	121752454	0.766556	1	0.00961538
A01	0	121752454	0.767384	1	0.00961538
A01	0	121752454	0.768212	0	0
A01	0	121752454	0.76904	0	0
A01	0	121752454	0.769868	0	0
A01	0	121752454	0.770695	0	0
A01	0	121752454	0.771523	0	0
A01	0	121752454	0.772351	0	0
A01	0	121752454	0.773179	0	0
A01	0	121752454	0.774007	0	0
A01	0	121752454	0.774834	0	0
A01	0	121752454	0.775662	0	0
A01	0	121752454	0.77649	0	0
A01	0	121752454	0.777318	0	0
A01	0	121752454	0.778146	0	0
A01	0	121752454	0.778974	0	0
A01	0	121752454	0.779801	0	0
A01	0	121752454	0.780629	0	0
A01	0	121752454	0.781457	0	0
A01	0	121752454	0.782285	0	0
A01	0	121752454	0.783113	0	0
A01	0	121752454	0.78394	0	0
A01	0	121752454	0.784768	0	0
A01	0	121752454	0.785596	0	0
A01	0	121752454	0.786424	0	0
A01	0	121752454	0.787252	0	0
A01	0	121752454	0.788079	0	0
A01	0	121752454	0.788907	0	0
A01	0	121752454	0.789735	0	0
A01	0	121752454	0.790563	0	0
A01	0	121752454	0.791391	0	0
A01	0	121752454	0.792219	0	0
A01	0	121752454	0.793046	0	0
A01	0	121752454	0.793874	0	0
A01	0	121752454	0.794702	0	0
A01	0	121752454	0.79553	0	0
A01	0	121752454	0.796358	0	0
A01	0	121752454	0.797185	0	0
A01	0	121752454	0.798013	0	0
A01	0	121752454	0.798841	0	0
A01	0	121752454	0.799669	0	0
A01	0	121752454	0.800497	0	0
A01	0	121752454	0.801325	0	0
A01	0	121752454	0.802152	0	0
A01	0	121752454	0.80298	0	0
A01	0	121752454	0.803808	0	0
A01	0	121752454	0.804636	0	0
A01	0	121752454	0.805464	0	0
A01	0	121752454	0.806291	0	0
A01	0	121752454	0.807119	0	0
A01	0	121752454	0.807947	0	0
A01	0	121752454	0.808775	0	0
A01	0	121752454	0.809603	0	0
A01	0	121752454	0.81043	0	0
A01	0	121752454	0.811258	0	0
A01	0	121752454	0.812086	0	0
A01	0	121752454	0.812914	0	0
A01	0	121752454	0.813742	0	0
A01	0	121752454	0.81457	0	0
A01	0	121752454	0.815397	0	0
A01	0	121752454	0.816225	0	0
A01	0	121752454	0.817053	0	0
A01	0	121752454	0.817881	0	0
A01	0	121752454	0.818709	0	0
A01	0	121752454	0.819536	0	0
A01	0	121752454	0.820364	0	0
A01	0	121752454	0.821192	0	0
A01	0	121752454	0.82202	0	0
A01	0	121752454	0.822848	0	0
A01	0	121752454	0.823675	0	0
A01	0	121752454	0.824503	0	0
A01	0	121752454	0.825331	0	0
A01	0	121752454	0.826159	0	0
A01	0	121752454	0.826987	0	0
A01	0	121752454	0.827815	0	0
A01	0	121752454	0.828642	0	0
A01	0	121752454	0.82947	0	0
A01	0	121752454	0.830298	0	0
A01	0	121752454	0.831126	0	0
A01	0	121752454	0.831954	0	0
A01	0	121752454	0.832781	0	0
A01	0	121752454	0.833609	0	0
A01	0	121752454	0.834437	0	0
A01	0	121752454	0.835265	0	0
A01	0	121752454	0.836093	0	0
A01	0	121752454	0.836921	0	0
A01	0	121752454	0.837748	0	0
A01	0	121752454	0.838576	0	0
A01	0	121752454	0.839404	0	0
A01	0	121752454	0.840232	0	0
A01	0	121752454	0.84106	0	0
A01	0	121752454	0.841887	0	0
A01	0	121752454	0.842715	0	0
A01	0	121752454	0.843543	0	0
A01	0	121752454	0.844371	0	0
A01	0	121752454	0.845199	0	0
A01	0	121752454	0.846026	0	0
A01	0	121752454	0.846854	0	0
A01	0	121752454	0.847682	0	0
A01	0	121752454	0.84851	0	0
A01	0	121752454	0.849338	0	0
A01	0	121752454	0.850166	0	0
A01	0	121752454	0.850993	0	0
A01	0	121752454	0.851821	0	0
A01	0	121752454	0.852649	0	0
A01	0	121752454	0.853477	0	0
A01	0	121752454	0.854305	0	0
A01	0	121752454	0.855132	0	0
A01	0	121752454	0.85596	0	0
A01	0	121752454	0.856788	0	0
A01	0	121752454	0.857616	0	0
A01	0	121752454	0.858444	0	0
A01	0	121752454	0.859272	0	0
A01	0	121752454	0.860099	0	0
A01	0	121752454	0.860927	0	0
A01	0	121752454	0.861755	0	0
A01	0	121752454	0.862583	0	0
A01	0	121752454	0.863411	0	0
A01	0	121752454	0.864238	0	0
A01	0	121752454	0.865066	0	0
A01	0	121752454	0.865894	0	0
A01	0	121752454	0.866722	0	0
A01	0	121752454	0.86755	0	0
A01	0	121752454	0.868377	0	0
A01	0	121752454	0.869205	0	0
A01	0	121752454	0.870033	2	0.0192308
A01	0	121752454	0.870861	2	0.0192308
A01	0	121752454	0.871689	2	0.0192308
A01	0	121752454	0.872517	4	0.0384615
A01	0	121752454	0.873344	4	0.0384615
A01	0	121752454	0.874172	4	0.0384615
A01	0	121752454	0.875	4	0.0384615
A01	0	121752454	0.875828	4	0.0384615
A01	0	121752454	0.876656	4	0.0384615
A01	0	121752454	0.877483	4	0.0384615
A01	0	121752454	0.878311	3	0.0288462
A01	0	121752454	0.879139	3	0.0288462
A01	0	121752454	0.879967	3	0.0288462
A01	0	121752454	0.880795	1	0.00961538
A01	0	121752454	0.881623	1	0.00961538
A01	0	121752454	0.88245	1	0.00961538
A01	0	121752454	0.883278	1	0.00961538
A01	0	121752454	0.884106	1	0.00961538
A01	0	121752454	0.884934	1	0.00961538
A01	0	121752454	0.885762	1	0.00961538
A01	0	121752454	0.886589	0	0
A01	0	121752454	0.887417	3	0.0288462
A01	0	121752454	0.888245	5	0.0480769
A01	0	121752454	0.889073	5	0.0480769
A01	0	121752454	0.889901	5	0.0480769
A01	0	121752454	0.890728	5	0.0480769
A01	0	121752454	0.891556	5	0.0480769
A01	0	121752454	0.892384	5	0.0480769
A01	0	121752454	0.893212	5	0.0480769
A01	0	121752454	0.89404	5	0.0480769
A01	0	121752454	0.894868	5	0.0480769
A01	0	121752454	0.895695	5	0.0480769
A01	0	121752454	0.896523	4	0.0384615
A01	0	121752454	0.897351	4	0.0384615
A01	0	121752454	0.898179	7	0.0673077
A01	0	121752454	0.899007	7	0.0673077
A01	0	121752454	0.899834	9	0.0865385
A01	0	121752454	0.900662	9	0.0865385
A01	0	121752454	0.90149	10	0.0961538
A01	0	121752454	0.902318	10	0.0961538
A01	0	121752454	0.903146	12	0.115385
A01	0	121752454	0.903974	9	0.0865385
A01	0	121752454	0.904801	9	0.0865385
A01	0	121752454	0.905629	10	0.0961538
A01	0	121752454	0.906457	7	0.0673077
A01	0	121752454	0.907285	9	0.0865385
A01	0	121752454	0.908113	9	0.0865385
A01	0	121752454	0.90894	9	0.0865385
A01	0	121752454	0.909768	9	0.0865385
A01	0	121752454	0.910596	9	0.0865385
A01	0	121752454	0.911424	7	0.0673077
A01	0	121752454	0.912252	7	0.0673077
A01	0	121752454	0.913079	6	0.0576923
A01	0	121752454	0.913907	5	0.0480769
A01	0	121752454	0.914735	5	0.0480769
A01	0	121752454	0.915563	3	0.0288462
A01	0	121752454	0.916391	2	0.0192308
A01	0	121752454	0.917219	2	0.0192308
A01	0	121752454	0.918046	1	0.00961538
A01	0	121752454	0.918874	1	0.00961538
A01	0	121752454	0.919702	1	0.00961538
A01	0	121752454	0.92053	1	0.00961538
A01	0	121752454	0.921358	2	0.0192308
A01	0	121752454	0.922185	3	0.0288462
A01	0	121752454	0.923013	4	0.0384615
A01	0	121752454	0.923841	7	0.0673077
A01	0	121752454	0.924669	6	0.0576923
A01	0	121752454	0.925497	6	0.0576923
A01	0	121752454	0.926325	6	0.0576923
A01	0	121752454	0.927152	6	0.0576923
A01	0	121752454	0.92798	6	0.0576923
A01	0	121752454	0.928808	6	0.0576923
A01	0	121752454	0.929636	6	0.0576923
A01	0	121752454	0.930464	6	0.0576923
A01	0	121752454	0.931291	5	0.0480769
A01	0	121752454	0.932119	7	0.0673077
A01	0	121752454	0.932947	8	0.0769231
A01	0	121752454	0.933775	8	0.0769231
A01	0	121752454	0.934603	8	0.0769231
A01	0	121752454	0.93543	8	0.0769231
A01	0	121752454	0.936258	8	0.0769231
A01	0	121752454	0.937086	8	0.0769231
A01	0	121752454	0.937914	7	0.0673077
A01	0	121752454	0.938742	8	0.0769231
A01	0	121752454	0.93957	8	0.0769231
A01	0	121752454	0.940397	8	0.0769231
A01	0	121752454	0.941225	9	0.0865385
A01	0	121752454	0.942053	10	0.0961538
A01	0	121752454	0.942881	10	0.0961538
A01	0	121752454	0.943709	11	0.105769
A01	0	121752454	0.944536	13	0.125
A01	0	121752454	0.945364	14	0.134615
A01	0	121752454	0.946192	14	0.134615
A01	0	121752454	0.94702	12	0.115385
A01	0	121752454	0.947848	12	0.115385
A01	0	121752454	0.948675	7	0.0673077
A01	0	121752454	0.949503	5	0.0480769
A01	0	121752454	0.950331	4	0.0384615
A01	0	121752454	0.951159	5	0.0480769
A01	0	121752454	0.951987	5	0.0480769
A01	0	121752454	0.952815	3	0.0288462
A01	0	121752454	0.953642	2	0.0192308
A01	0	121752454	0.95447	2	0.0192308
A01	0	121752454	0.955298	2	0.0192308
A01	0	121752454	0.956126	2	0.0192308
A01	0	121752454	0.956954	3	0.0288462
A01	0	121752454	0.957781	3	0.0288462
A01	0	121752454	0.958609	5	0.0480769
A01	0	121752454	0.959437	4	0.0384615
A01	0	121752454	0.960265	3	0.0288462
A01	0	121752454	0.961093	3	0.0288462
A01	0	121752454	0.961921	5	0.0480769
A01	0	121752454	0.962748	5	0.0480769
A01	0	121752454	0.963576	6	0.0576923
A01	0	121752454	0.964404	7	0.0673077
A01	0	121752454	0.965232	6	0.0576923
A01	0	121752454	0.96606	10	0.0961538
A01	0	121752454	0.966887	9	0.0865385
A01	0	121752454	0.967715	10	0.0961538
A01	0	121752454	0.968543	10	0.0961538
A01	0	121752454	0.969371	11	0.105769
A01	0	121752454	0.970199	10	0.0961538
A01	0	121752454	0.971026	13	0.125
A01	0	121752454	0.971854	12	0.115385
A01	0	121752454	0.972682	12	0.115385
A01	0	121752454	0.97351	14	0.134615
A01	0	121752454	0.974338	11	0.105769
A01	0	121752454	0.975166	11	0.105769
A01	0	121752454	0.975993	11	0.105769
A01	0	121752454	0.976821	15	0.144231
A01	0	121752454	0.977649	14	0.134615
A01	0	121752454	0.978477	13	0.125
A01	0	121752454	0.979305	11	0.105769
A01	0	121752454	0.980132	11	0.105769
A01	0	121752454	0.98096	10	0.0961538
A01	0	121752454	0.981788	8	0.0769231
A01	0	121752454	0.982616	8	0.0769231
A01	0	121752454	0.983444	7	0.0673077
A01	0	121752454	0.984272	6	0.0576923
A01	0	121752454	0.985099	2	0.0192308
A01	0	121752454	0.985927	2	0.0192308
A01	0	121752454	0.986755	2	0.0192308
A01	0	121752454	0.987583	1	0.00961538
A01	0	121752454	0.988411	1	0.00961538
A01	0	121752454	0.989238	1	0.00961538
A01	0	121752454	0.990066	1	0.00961538
A01	0	121752454	0.990894	0	0
A01	0	121752454	0.991722	0	0
A01	0	121752454	0.99255	0	0
A01	0	121752454	0.993377	0	0
A01	0	121752454	0.994205	0	0
A01	0	121752454	0.995033	0	0
A01	0	121752454	0.995861	0	0
A01	0	121752454	0.996689	0	0
A01	0	121752454	0.997517	0	0
A01	0	121752454	0.998344	0	0
A01	0	121752454	0.999172	0	0
A01	0	121752454	1	0	0
A02	0	109857105	0.000918274	8	0.0769231
A02	0	109857105	0.00183655	10	0.0961538
A02	0	109857105	0.00275482	12	0.115385
A02	0	109857105	0.00367309	17	0.163462
A02	0	109857105	0.00459137	18	0.173077
A02	0	109857105	0.00550964	17	0.163462
A02	0	109857105	0.00642792	18	0.173077
A02	0	109857105	0.00734619	20	0.192308
A02	0	109857105	0.00826446	19	0.182692
A02	0	109857105	0.00918274	16	0.153846
A02	0	109857105	0.010101	19	0.182692
A02	0	109857105	0.0110193	17	0.163462
A02	0	109857105	0.0119376	15	0.144231
A02	0	109857105	0.0128558	11	0.105769
A02	0	109857105	0.0137741	10	0.0961538
A02	0	109857105	0.0146924	10	0.0961538
A02	0	109857105	0.0156107	9	0.0865385
A02	0	109857105	0.0165289	10	0.0961538
A02	0	109857105	0.0174472	8	0.0769231
A02	0	109857105	0.0183655	8	0.0769231
A02	0	109857105	0.0192837	7	0.0673077
A02	0	109857105	0.020202	8	0.0769231
A02	0	109857105	0.0211203	9	0.0865385
A02	0	109857105	0.0220386	8	0.0769231
A02	0	109857105	0.0229568	11	0.105769
A02	0	109857105	0.0238751	12	0.115385
A02	0	109857105	0.0247934	12	0.115385
A02	0	109857105	0.0257117	9	0.0865385
A02	0	109857105	0.0266299	10	0.0961538
A02	0	109857105	0.0275482	14	0.134615
A02	0	109857105	0.0284665	12	0.115385
A02	0	109857105	0.0293848	14	0.134615
A02	0	109857105	0.030303	14	0.134615
A02	0	109857105	0.0312213	15	0.144231
A02	0	109857105	0.0321396	14	0.134615
A02	0	109857105	0.0330579	14	0.134615
A02	0	109857105	0.0339761	14	0.134615
A02	0	109857105	0.0348944	15	0.144231
A02	0	109857105	0.0358127	15	0.144231
A02	0	109857105	0.0367309	11	0.105769
A02	0	109857105	0.0376492	11	0.105769
A02	0	109857105	0.0385675	8	0.0769231
A02	0	109857105	0.0394858	8	0.0769231
A02	0	109857105	0.040404	6	0.0576923
A02	0	109857105	0.0413223	5	0.0480769
A02	0	109857105	0.0422406	5	0.0480769
A02	0	109857105	0.0431589	8	0.0769231
A02	0	109857105	0.0440771	8	0.0769231
A02	0	109857105	0.0449954	7	0.0673077
A02	0	109857105	0.0459137	7	0.0673077
A02	0	109857105	0.046832	7	0.0673077
A02	0	109857105	0.0477502	7	0.0673077
A02	0	109857105	0.0486685	6	0.0576923
A02	0	109857105	0.0495868	7	0.0673077
A02	0	109857105	0.0505051	9	0.0865385
A02	0	109857105	0.0514233	8	0.0769231
A02	0	109857105	0.0523416	5	0.0480769
A02	0	109857105	0.0532599	6	0.0576923
A02	0	109857105	0.0541781	6	0.0576923
A02	0	109857105	0.0550964	8	0.0769231
A02	0	109857105	0.0560147	9	0.0865385
A02	0	109857105	0.056933	9	0.0865385
A02	0	109857105	0.0578512	9	0.0865385
A02	0	109857105	0.0587695	8	0.0769231
A02	0	109857105	0.0596878	6	0.0576923
A02	0	109857105	0.0606061	6	0.0576923
A02	0	109857105	0.0615243	7	0.0673077
A02	0	109857105	0.0624426	5	0.0480769
A02	0	109857105	0.0633609	5	0.0480769
A02	0	109857105	0.0642792	3	0.0288462
A02	0	109857105	0.0651974	3	0.0288462
A02	0	109857105	0.0661157	3	0.0288462
A02	0	109857105	0.067034	3	0.0288462
A02	0	109857105	0.0679522	3	0.0288462
A02	0	109857105	0.0688705	4	0.0384615
A02	0	109857105	0.0697888	5	0.0480769
A02	0	109857105	0.0707071	4	0.0384615
A02	0	109857105	0.0716253	4	0.0384615
A02	0	109857105	0.0725436	4	0.0384615
A02	0	109857105	0.0734619	4	0.0384615
A02	0	109857105	0.0743802	3	0.0288462
A02	0	109857105	0.0752984	6	0.0576923
A02	0	109857105	0.0762167	6	0.0576923
A02	0	109857105	0.077135	6	0.0576923
A02	0	109857105	0.0780533	4	0.0384615
A02	0	109857105	0.0789715	3	0.0288462
A02	0	109857105	0.0798898	4	0.0384615
A02	0	109857105	0.0808081	4	0.0384615
A02	0	109857105	0.0817264	4	0.0384615
A02	0	109857105	0.0826446	5	0.0480769
A02	0	109857105	0.0835629	5	0.0480769
A02	0	109857105	0.0844812	2	0.0192308
A02	0	109857105	0.0853994	2	0.0192308
A02	0	109857105	0.0863177	2	0.0192308
A02	0	109857105	0.087236	2	0.0192308
A02	0	109857105	0.0881543	2	0.0192308
A02	0	109857105	0.0890725	1	0.00961538
A02	0	109857105	0.0899908	1	0.00961538
A02	0	109857105	0.0909091	2	0.0192308
A02	0	109857105	0.0918274	2	0.0192308
A02	0	109857105	0.0927456	3	0.0288462
A02	0	109857105	0.0936639	5	0.0480769
A02	0	109857105	0.0945822	5	0.0480769
A02	0	109857105	0.0955005	5	0.0480769
A02	0	109857105	0.0964187	7	0.0673077
A02	0	109857105	0.097337	7	0.0673077
A02	0	109857105	0.0982553	8	0.0769231
A02	0	109857105	0.0991736	8	0.0769231
A02	0	109857105	0.100092	7	0.0673077
A02	0	109857105	0.10101	6	0.0576923
A02	0	109857105	0.101928	5	0.0480769
A02	0	109857105	0.102847	3	0.0288462
A02	0	109857105	0.103765	4	0.0384615
A02	0	109857105	0.104683	5	0.0480769
A02	0	109857105	0.105601	3	0.0288462
A02	0	109857105	0.10652	3	0.0288462
A02	0	109857105	0.107438	2	0.0192308
A02	0	109857105	0.108356	2	0.0192308
A02	0	109857105	0.109275	4	0.0384615
A02	0	109857105	0.110193	4	0.0384615
A02	0	109857105	0.111111	4	0.0384615
A02	0	109857105	0.112029	4	0.0384615
A02	0	109857105	0.112948	3	0.0288462
A02	0	109857105	0.113866	2	0.0192308
A02	0	109857105	0.114784	2	0.0192308
A02	0	109857105	0.115702	3	0.0288462
A02	0	109857105	0.116621	3	0.0288462
A02	0	109857105	0.117539	3	0.0288462
A02	0	109857105	0.118457	1	0.00961538
A02	0	109857105	0.119376	1	0.00961538
A02	0	109857105	0.120294	1	0.00961538
A02	0	109857105	0.121212	1	0.00961538
A02	0	109857105	0.12213	1	0.00961538
A02	0	109857105	0.123049	1	0.00961538
A02	0	109857105	0.123967	1	0.00961538
A02	0	109857105	0.124885	0	0
A02	0	109857105	0.125803	0	0
A02	0	109857105	0.126722	0	0
A02	0	109857105	0.12764	0	0
A02	0	109857105	0.128558	0	0
A02	0	109857105	0.129477	0	0
A02	0	109857105	0.130395	0	0
A02	0	109857105	0.131313	2	0.0192308
A02	0	109857105	0.132231	3	0.0288462
A02	0	109857105	0.13315	3	0.0288462
A02	0	109857105	0.134068	3	0.0288462
A02	0	109857105	0.134986	3	0.0288462
A02	0	109857105	0.135904	3	0.0288462
A02	0	109857105	0.136823	3	0.0288462
A02	0	109857105	0.137741	3	0.0288462
A02	0	109857105	0.138659	3	0.0288462
A02	0	109857105	0.139578	3	0.0288462
A02	0	109857105	0.140496	1	0.00961538
A02	0	109857105	0.141414	0	0
A02	0	109857105	0.142332	0	0
A02	0	109857105	0.143251	0	0
A02	0	109857105	0.144169	0	0
A02	0	109857105	0.145087	0	0
A02	0	109857105	0.146006	0	0
A02	0	109857105	0.146924	0	0
A02	0	109857105	0.147842	0	0
A02	0	109857105	0.14876	0	0
A02	0	109857105	0.149679	0	0
A02	0	109857105	0.150597	0	0
A02	0	109857105	0.151515	0	0
A02	0	109857105	0.152433	0	0
A02	0	109857105	0.153352	0	0
A02	0	109857105	0.15427	0	0
A02	0	109857105	0.155188	0	0
A02	0	109857105	0.156107	0	0
A02	0	109857105	0.157025	0	0
A02	0	109857105	0.157943	0	0
A02	0	109857105	0.158861	0	0
A02	0	109857105	0.15978	0	0
A02	0	109857105	0.160698	0	0
A02	0	109857105	0.161616	0	0
A02	0	109857105	0.162534	0	0
A02	0	109857105	0.163453	0	0
A02	0	109857105	0.164371	0	0
A02	0	109857105	0.165289	0	0
A02	0	109857105	0.166208	0	0
A02	0	109857105	0.167126	1	0.00961538
A02	0	109857105	0.168044	1	0.00961538
A02	0	109857105	0.168962	1	0.00961538
A02	0	109857105	0.169881	1	0.00961538
A02	0	109857105	0.170799	1	0.00961538
A02	0	109857105	0.171717	3	0.0288462
A02	0	109857105	0.172635	3	0.0288462
A02	0	109857105	0.173554	3	0.0288462
A02	0	109857105	0.174472	3	0.0288462
A02	0	109857105	0.17539	3	0.0288462
A02	0	109857105	0.176309	2	0.0192308
A02	0	109857105	0.177227	2	0.0192308
A02	0	109857105	0.178145	2	0.0192308
A02	0	109857105	0.179063	2	0.0192308
A02	0	109857105	0.179982	2	0.0192308
A02	0	109857105	0.1809	0	0
A02	0	109857105	0.181818	0	0
A02	0	109857105	0.182736	0	0
A02	0	109857105	0.183655	0	0
A02	0	109857105	0.184573	0	0
A02	0	109857105	0.185491	0	0
A02	0	109857105	0.18641	0	0
A02	0	109857105	0.187328	0	0
A02	0	109857105	0.188246	0	0
A02	0	109857105	0.189164	0	0
A02	0	109857105	0.190083	0	0
A02	0	109857105	0.191001	0	0
A02	0	109857105	0.191919	0	0
A02	0	109857105	0.192837	0	0
A02	0	109857105	0.193756	0	0
A02	0	109857105	0.194674	0	0
A02	0	109857105	0.195592	0	0
A02	0	109857105	0.196511	0	0
A02	0	109857105	0.197429	0	0
A02	0	109857105	0.198347	0	0
A02	0	109857105	0.199265	0	0
A02	0	109857105	0.200184	0	0
A02	0	109857105	0.201102	0	0
A02	0	109857105	0.20202	0	0
A02	0	109857105	0.202938	0	0
A02	0	109857105	0.203857	0	0
A02	0	109857105	0.204775	0	0
A02	0	109857105	0.205693	0	0
A02	0	109857105	0.206612	0	0
A02	0	109857105	0.20753	0	0
A02	0	109857105	0.208448	0	0
A02	0	109857105	0.209366	0	0
A02	0	109857105	0.210285	0	0
A02	0	109857105	0.211203	0	0
A02	0	109857105	0.212121	0	0
A02	0	109857105	0.213039	0	0
A02	0	109857105	0.213958	0	0
A02	0	109857105	0.214876	0	0
A02	0	109857105	0.215794	0	0
A02	0	109857105	0.216713	0	0
A02	0	109857105	0.217631	0	0
A02	0	109857105	0.218549	0	0
A02	0	109857105	0.219467	0	0
A02	0	109857105	0.220386	0	0
A02	0	109857105	0.221304	0	0
A02	0	109857105	0.222222	0	0
A02	0	109857105	0.22314	0	0
A02	0	109857105	0.224059	0	0
A02	0	109857105	0.224977	0	0
A02	0	109857105	0.225895	0	0
A02	0	109857105	0.226814	0	0
A02	0	109857105	0.227732	0	0
A02	0	109857105	0.22865	0	0
A02	0	109857105	0.229568	0	0
A02	0	109857105	0.230487	0	0
A02	0	109857105	0.231405	0	0
A02	0	109857105	0.232323	0	0
A02	0	109857105	0.233242	0	0
A02	0	109857105	0.23416	0	0
A02	0	109857105	0.235078	0	0
A02	0	109857105	0.235996	0	0
A02	0	109857105	0.236915	0	0
A02	0	109857105	0.237833	0	0
A02	0	109857105	0.238751	0	0
A02	0	109857105	0.239669	0	0
A02	0	109857105	0.240588	0	0
A02	0	109857105	0.241506	0	0
A02	0	109857105	0.242424	0	0
A02	0	109857105	0.243343	0	0
A02	0	109857105	0.244261	0	0
A02	0	109857105	0.245179	0	0
A02	0	109857105	0.246097	0	0
A02	0	109857105	0.247016	0	0
A02	0	109857105	0.247934	0	0
A02	0	109857105	0.248852	0	0
A02	0	109857105	0.24977	0	0
A02	0	109857105	0.250689	0	0
A02	0	109857105	0.251607	0	0
A02	0	109857105	0.252525	0	0
A02	0	109857105	0.253444	0	0
A02	0	109857105	0.254362	0	0
A02	0	109857105	0.25528	0	0
A02	0	109857105	0.256198	0	0
A02	0	109857105	0.257117	0	0
A02	0	109857105	0.258035	0	0
A02	0	109857105	0.258953	0	0
A02	0	109857105	0.259871	0	0
A02	0	109857105	0.26079	0	0
A02	0	109857105	0.261708	0	0
A02	0	109857105	0.262626	0	0
A02	0	109857105	0.263545	0	0
A02	0	109857105	0.264463	0	0
A02	0	109857105	0.265381	0	0
A02	0	109857105	0.266299	0	0
A02	0	109857105	0.267218	0	0
A02	0	109857105	0.268136	0	0
A02	0	109857105	0.269054	0	0
A02	0	109857105	0.269972	0	0
A02	0	109857105	0.270891	0	0
A02	0	109857105	0.271809	0	0
A02	0	109857105	0.272727	0	0
A02	0	109857105	0.273646	0	0
A02	0	109857105	0.274564	0	0
A02	0	109857105	0.275482	0	0
A02	0	109857105	0.2764	0	0
A02	0	109857105	0.277319	0	0
A02	0	109857105	0.278237	0	0
A02	0	109857105	0.279155	0	0
A02	0	109857105	0.280073	0	0
A02	0	109857105	0.280992	0	0
A02	0	109857105	0.28191	0	0
A02	0	109857105	0.282828	0	0
A02	0	109857105	0.283747	0	0
A02	0	109857105	0.284665	0	0
A02	0	109857105	0.285583	0	0
A02	0	109857105	0.286501	0	0
A02	0	109857105	0.28742	0	0
A02	0	109857105	0.288338	0	0
A02	0	109857105	0.289256	0	0
A02	0	109857105	0.290174	0	0
A02	0	109857105	0.291093	0	0
A02	0	109857105	0.292011	0	0
A02	0	109857105	0.292929	0	0
A02	0	109857105	0.293848	0	0
A02	0	109857105	0.294766	0	0
A02	0	109857105	0.295684	0	0
A02	0	109857105	0.296602	0	0
A02	0	109857105	0.297521	0	0
A02	0	109857105	0.298439	0	0
A02	0	109857105	0.299357	0	0
A02	0	109857105	0.300275	0	0
A02	0	109857105	0.301194	0	0
A02	0	109857105	0.302112	0	0
A02	0	109857105	0.30303	0	0
A02	0	109857105	0.303949	0	0
A02	0	109857105	0.304867	0	0
A02	0	109857105	0.305785	0	0
A02	0	109857105	0.306703	0	0
A02	0	109857105	0.307622	0	0
A02	0	109857105	0.30854	0	0
A02	0	109857105	0.309458	0	0
A02	0	109857105	0.310376	0	0
A02	0	109857105	0.311295	0	0
A02	0	109857105	0.312213	0	0
A02	0	109857105	0.313131	0	0
A02	0	109857105	0.31405	0	0
A02	0	109857105	0.314968	0	0
A02	0	109857105	0.315886	0	0
A02	0	109857105	0.316804	0	0
A02	0	109857105	0.317723	0	0
A02	0	109857105	0.318641	0	0
A02	0	109857105	0.319559	0	0
A02	0	109857105	0.320478	0	0
A02	0	109857105	0.321396	0	0
A02	0	109857105	0.322314	0	0
A02	0	109857105	0.323232	0	0
A02	0	109857105	0.324151	0	0
A02	0	109857105	0.325069	0	0
A02	0	109857105	0.325987	0	0
A02	0	109857105	0.326905	0	0
A02	0	109857105	0.327824	0	0
A02	0	109857105	0.328742	0	0
A02	0	109857105	0.32966	0	0
A02	0	109857105	0.330579	0	0
A02	0	109857105	0.331497	0	0
A02	0	109857105	0.332415	0	0
A02	0	109857105	0.333333	0	0
A02	0	109857105	0.334252	0	0
A02	0	109857105	0.33517	0	0
A02	0	109857105	0.336088	0	0
A02	0	109857105	0.337006	0	0
A02	0	109857105	0.337925	0	0
A02	0	109857105	0.338843	0	0
A02	0	109857105	0.339761	0	0
A02	0	109857105	0.34068	0	0
A02	0	109857105	0.341598	0	0
A02	0	109857105	0.342516	0	0
A02	0	109857105	0.343434	0	0
A02	0	109857105	0.344353	0	0
A02	0	109857105	0.345271	0	0
A02	0	109857105	0.346189	0	0
A02	0	109857105	0.347107	0	0
A02	0	109857105	0.348026	0	0
A02	0	109857105	0.348944	0	0
A02	0	109857105	0.349862	0	0
A02	0	109857105	0.350781	0	0
A02	0	109857105	0.351699	0	0
A02	0	109857105	0.352617	0	0
A02	0	109857105	0.353535	0	0
A02	0	109857105	0.354454	0	0
A02	0	109857105	0.355372	0	0
A02	0	109857105	0.35629	0	0
A02	0	109857105	0.357208	0	0
A02	0	109857105	0.358127	0	0
A02	0	109857105	0.359045	0	0
A02	0	109857105	0.359963	0	0
A02	0	109857105	0.360882	0	0
A02	0	109857105	0.3618	0	0
A02	0	109857105	0.362718	0	0
A02	0	109857105	0.363636	0	0
A02	0	109857105	0.364555	0	0
A02	0	109857105	0.365473	0	0
A02	0	109857105	0.366391	0	0
A02	0	109857105	0.367309	0	0
A02	0	109857105	0.368228	0	0
A02	0	109857105	0.369146	0	0
A02	0	109857105	0.370064	0	0
A02	0	109857105	0.370983	0	0
A02	0	109857105	0.371901	0	0
A02	0	109857105	0.372819	1	0.00961538
A02	0	109857105	0.373737	1	0.00961538
A02	0	109857105	0.374656	1	0.00961538
A02	0	109857105	0.375574	1	0.00961538
A02	0	109857105	0.376492	1	0.00961538
A02	0	109857105	0.37741	1	0.00961538
A02	0	109857105	0.378329	1	0.00961538
A02	0	109857105	0.379247	1	0.00961538
A02	0	109857105	0.380165	1	0.00961538
A02	0	109857105	0.381084	1	0.00961538
A02	0	109857105	0.382002	0	0
A02	0	109857105	0.38292	0	0
A02	0	109857105	0.383838	0	0
A02	0	109857105	0.384757	1	0.00961538
A02	0	109857105	0.385675	1	0.00961538
A02	0	109857105	0.386593	1	0.00961538
A02	0	109857105	0.387511	1	0.00961538
A02	0	109857105	0.38843	1	0.00961538
A02	0	109857105	0.389348	1	0.00961538
A02	0	109857105	0.390266	1	0.00961538
A02	0	109857105	0.391185	1	0.00961538
A02	0	109857105	0.392103	1	0.00961538
A02	0	109857105	0.393021	1	0.00961538
A02	0	109857105	0.393939	0	0
A02	0	109857105	0.394858	0	0
A02	0	109857105	0.395776	0	0
A02	0	109857105	0.396694	0	0
A02	0	109857105	0.397612	0	0
A02	0	109857105	0.398531	1	0.00961538
A02	0	109857105	0.399449	1	0.00961538
A02	0	109857105	0.400367	1	0.00961538
A02	0	109857105	0.401286	1	0.00961538
A02	0	109857105	0.402204	2	0.0192308
A02	0	109857105	0.403122	2	0.0192308
A02	0	109857105	0.40404	7	0.0673077
A02	0	109857105	0.404959	7	0.0673077
A02	0	109857105	0.405877	7	0.0673077
A02	0	109857105	0.406795	7	0.0673077
A02	0	109857105	0.407713	6	0.0576923
A02	0	109857105	0.408632	6	0.0576923
A02	0	109857105	0.40955	6	0.0576923
A02	0	109857105	0.410468	6	0.0576923
A02	0	109857105	0.411387	5	0.0480769
A02	0	109857105	0.412305	5	0.0480769
A02	0	109857105	0.413223	0	0
A02	0	109857105	0.414141	0	0
A02	0	109857105	0.41506	0	0
A02	0	109857105	0.415978	0	0
A02	0	109857105	0.416896	1	0.00961538
A02	0	109857105	0.417815	1	0.00961538
A02	0	109857105	0.418733	1	0.00961538
A02	0	109857105	0.419651	1	0.00961538
A02	0	109857105	0.420569	1	0.00961538
A02	0	109857105	0.421488	1	0.00961538
A02	0	109857105	0.422406	1	0.00961538
A02	0	109857105	0.423324	1	0.00961538
A02	0	109857105	0.424242	1	0.00961538
A02	0	109857105	0.425161	1	0.00961538
A02	0	109857105	0.426079	0	0
A02	0	109857105	0.426997	0	0
A02	0	109857105	0.427916	0	0
A02	0	109857105	0.428834	0	0
A02	0	109857105	0.429752	0	0
A02	0	109857105	0.43067	0	0
A02	0	109857105	0.431589	1	0.00961538
A02	0	109857105	0.432507	2	0.0192308
A02	0	109857105	0.433425	2	0.0192308
A02	0	109857105	0.434343	2	0.0192308
A02	0	109857105	0.435262	2	0.0192308
A02	0	109857105	0.43618	2	0.0192308
A02	0	109857105	0.437098	2	0.0192308
A02	0	109857105	0.438017	2	0.0192308
A02	0	109857105	0.438935	2	0.0192308
A02	0	109857105	0.439853	2	0.0192308
A02	0	109857105	0.440771	1	0.00961538
A02	0	109857105	0.44169	0	0
A02	0	109857105	0.442608	0	0
A02	0	109857105	0.443526	0	0
A02	0	109857105	0.444444	1	0.00961538
A02	0	109857105	0.445363	1	0.00961538
A02	0	109857105	0.446281	1	0.00961538
A02	0	109857105	0.447199	1	0.00961538
A02	0	109857105	0.448118	1	0.00961538
A02	0	109857105	0.449036	1	0.00961538
A02	0	109857105	0.449954	1	0.00961538
A02	0	109857105	0.450872	1	0.00961538
A02	0	109857105	0.451791	1	0.00961538
A02	0	109857105	0.452709	1	0.00961538
A02	0	109857105	0.453627	0	0
A02	0	109857105	0.454545	0	0
A02	0	109857105	0.455464	0	0
A02	0	109857105	0.456382	0	0
A02	0	109857105	0.4573	0	0
A02	0	109857105	0.458219	0	0
A02	0	109857105	0.459137	0	0
A02	0	109857105	0.460055	0	0
A02	0	109857105	0.460973	0	0
A02	0	109857105	0.461892	0	0
A02	0	109857105	0.46281	0	0
A02	0	109857105	0.463728	0	0
A02	0	109857105	0.464646	0	0
A02	0	109857105	0.465565	0	0
A02	0	109857105	0.466483	0	0
A02	0	109857105	0.467401	0	0
A02	0	109857105	0.46832	0	0
A02	0	109857105	0.469238	0	0
A02	0	109857105	0.470156	0	0
A02	0	109857105	0.471074	0	0
A02	0	109857105	0.471993	0	0
A02	0	109857105	0.472911	0	0
A02	0	109857105	0.473829	0	0
A02	0	109857105	0.474747	0	0
A02	0	109857105	0.475666	0	0
A02	0	109857105	0.476584	0	0
A02	0	109857105	0.477502	0	0
A02	0	109857105	0.478421	0	0
A02	0	109857105	0.479339	0	0
A02	0	109857105	0.480257	0	0
A02	0	109857105	0.481175	0	0
A02	0	109857105	0.482094	0	0
A02	0	109857105	0.483012	0	0
A02	0	109857105	0.48393	0	0
A02	0	109857105	0.484848	0	0
A02	0	109857105	0.485767	0	0
A02	0	109857105	0.486685	0	0
A02	0	109857105	0.487603	0	0
A02	0	109857105	0.488522	0	0
A02	0	109857105	0.48944	0	0
A02	0	109857105	0.490358	0	0
A02	0	109857105	0.491276	0	0
A02	0	109857105	0.492195	0	0
A02	0	109857105	0.493113	0	0
A02	0	109857105	0.494031	0	0
A02	0	109857105	0.494949	0	0
A02	0	109857105	0.495868	0	0
A02	0	109857105	0.496786	0	0
A02	0	109857105	0.497704	0	0
A02	0	109857105	0.498623	0	0
A02	0	109857105	0.499541	0	0
A02	0	109857105	0.500459	0	0
A02	0	109857105	0.501377	0	0
A02	0	109857105	0.502296	0	0
A02	0	109857105	0.503214	0	0
A02	0	109857105	0.504132	0	0
A02	0	109857105	0.505051	0	0
A02	0	109857105	0.505969	0	0
A02	0	109857105	0.506887	0	0
A02	0	109857105	0.507805	0	0
A02	0	109857105	0.508724	0	0
A02	0	109857105	0.509642	0	0
A02	0	109857105	0.51056	0	0
A02	0	109857105	0.511478	0	0
A02	0	109857105	0.512397	0	0
A02	0	109857105	0.513315	0	0
A02	0	109857105	0.514233	0	0
A02	0	109857105	0.515152	0	0
A02	0	109857105	0.51607	0	0
A02	0	109857105	0.516988	0	0
A02	0	109857105	0.517906	0	0
A02	0	109857105	0.518825	0	0
A02	0	109857105	0.519743	0	0
A02	0	109857105	0.520661	0	0
A02	0	109857105	0.521579	0	0
A02	0	109857105	0.522498	0	0
A02	0	109857105	0.523416	0	0
A02	0	109857105	0.524334	0	0
A02	0	109857105	0.525253	0	0
A02	0	109857105	0.526171	0	0
A02	0	109857105	0.527089	0	0
A02	0	109857105	0.528007	0	0
A02	0	109857105	0.528926	0	0
A02	0	109857105	0.529844	0	0
A02	0	109857105	0.530762	0	0
A02	0	109857105	0.53168	0	0
A02	0	109857105	0.532599	0	0
A02	0	109857105	0.533517	0	0
A02	0	109857105	0.534435	0	0
A02	0	109857105	0.535354	0	0
A02	0	109857105	0.536272	0	0
A02	0	109857105	0.53719	0	0
A02	0	109857105	0.538108	0	0
A02	0	109857105	0.539027	0	0
A02	0	109857105	0.539945	0	0
A02	0	109857105	0.540863	0	0
A02	0	109857105	0.541781	0	0
A02	0	109857105	0.5427	0	0
A02	0	109857105	0.543618	0	0
A02	0	109857105	0.544536	0	0
A02	0	109857105	0.545455	0	0
A02	0	109857105	0.546373	0	0
A02	0	109857105	0.547291	0	0
A02	0	109857105	0.548209	0	0
A02	0	109857105	0.549128	0	0
A02	0	109857105	0.550046	0	0
A02	0	109857105	0.550964	0	0
A02	0	109857105	0.551882	0	0
A02	0	109857105	0.552801	0	0
A02	0	109857105	0.553719	0	0
A02	0	109857105	0.554637	0	0
A02	0	109857105	0.555556	0	0
A02	0	109857105	0.556474	0	0
A02	0	109857105	0.557392	0	0
A02	0	109857105	0.55831	0	0
A02	0	109857105	0.559229	0	0
A02	0	109857105	0.560147	0	0
A02	0	109857105	0.561065	0	0
A02	0	109857105	0.561983	0	0
A02	0	109857105	0.562902	0	0
A02	0	109857105	0.56382	0	0
A02	0	109857105	0.564738	0	0
A02	0	109857105	0.565657	0	0
A02	0	109857105	0.566575	0	0
A02	0	109857105	0.567493	0	0
A02	0	109857105	0.568411	0	0
A02	0	109857105	0.56933	0	0
A02	0	109857105	0.570248	0	0
A02	0	109857105	0.571166	0	0
A02	0	109857105	0.572084	0	0
A02	0	109857105	0.573003	0	0
A02	0	109857105	0.573921	0	0
A02	0	109857105	0.574839	0	0
A02	0	109857105	0.575758	0	0
A02	0	109857105	0.576676	0	0
A02	0	109857105	0.577594	0	0
A02	0	109857105	0.578512	0	0
A02	0	109857105	0.579431	0	0
A02	0	109857105	0.580349	0	0
A02	0	109857105	0.581267	0	0
A02	0	109857105	0.582185	0	0
A02	0	109857105	0.583104	0	0
A02	0	109857105	0.584022	0	0
A02	0	109857105	0.58494	0	0
A02	0	109857105	0.585859	0	0
A02	0	109857105	0.586777	0	0
A02	0	109857105	0.587695	0	0
A02	0	109857105	0.588613	0	0
A02	0	109857105	0.589532	0	0
A02	0	109857105	0.59045	0	0
A02	0	109857105	0.591368	0	0
A02	0	109857105	0.592287	0	0
A02	0	109857105	0.593205	0	0
A02	0	109857105	0.594123	0	0
A02	0	109857105	0.595041	0	0
A02	0	109857105	0.59596	0	0
A02	0	109857105	0.596878	0	0
A02	0	109857105	0.597796	0	0
A02	0	109857105	0.598714	0	0
A02	0	109857105	0.599633	0	0
A02	0	109857105	0.600551	0	0
A02	0	109857105	0.601469	0	0
A02	0	109857105	0.602388	0	0
A02	0	109857105	0.603306	0	0
A02	0	109857105	0.604224	0	0
A02	0	109857105	0.605142	0	0
A02	0	109857105	0.606061	0	0
A02	0	109857105	0.606979	0	0
A02	0	109857105	0.607897	0	0
A02	0	109857105	0.608815	0	0
A02	0	109857105	0.609734	0	0
A02	0	109857105	0.610652	0	0
A02	0	109857105	0.61157	0	0
A02	0	109857105	0.612489	0	0
A02	0	109857105	0.613407	0	0
A02	0	109857105	0.614325	0	0
A02	0	109857105	0.615243	0	0
A02	0	109857105	0.616162	0	0
A02	0	109857105	0.61708	0	0
A02	0	109857105	0.617998	0	0
A02	0	109857105	0.618916	0	0
A02	0	109857105	0.619835	0	0
A02	0	109857105	0.620753	0	0
A02	0	109857105	0.621671	0	0
A02	0	109857105	0.62259	0	0
A02	0	109857105	0.623508	0	0
A02	0	109857105	0.624426	0	0
A02	0	109857105	0.625344	0	0
A02	0	109857105	0.626263	0	0
A02	0	109857105	0.627181	0	0
A02	0	109857105	0.628099	0	0
A02	0	109857105	0.629017	0	0
A02	0	109857105	0.629936	0	0
A02	0	109857105	0.630854	0	0
A02	0	109857105	0.631772	0	0
A02	0	109857105	0.632691	0	0
A02	0	109857105	0.633609	0	0
A02	0	109857105	0.634527	0	0
A02	0	109857105	0.635445	0	0
A02	0	109857105	0.636364	0	0
A02	0	109857105	0.637282	0	0
A02	0	109857105	0.6382	0	0
A02	0	109857105	0.639118	0	0
A02	0	109857105	0.640037	0	0
A02	0	109857105	0.640955	8	0.0769231
A02	0	109857105	0.641873	8	0.0769231
A02	0	109857105	0.642792	8	0.0769231
A02	0	109857105	0.64371	8	0.0769231
A02	0	109857105	0.644628	8	0.0769231
A02	0	109857105	0.645546	8	0.0769231
A02	0	109857105	0.646465	8	0.0769231
A02	0	109857105	0.647383	8	0.0769231
A02	0	109857105	0.648301	8	0.0769231
A02	0	109857105	0.649219	8	0.0769231
A02	0	109857105	0.650138	0	0
A02	0	109857105	0.651056	0	0
A02	0	109857105	0.651974	0	0
A02	0	109857105	0.652893	0	0
A02	0	109857105	0.653811	0	0
A02	0	109857105	0.654729	0	0
A02	0	109857105	0.655647	0	0
A02	0	109857105	0.656566	0	0
A02	0	109857105	0.657484	0	0
A02	0	109857105	0.658402	0	0
A02	0	109857105	0.65932	0	0
A02	0	109857105	0.660239	0	0
A02	0	109857105	0.661157	0	0
A02	0	109857105	0.662075	0	0
A02	0	109857105	0.662994	0	0
A02	0	109857105	0.663912	0	0
A02	0	109857105	0.66483	0	0
A02	0	109857105	0.665748	0	0
A02	0	109857105	0.666667	0	0
A02	0	109857105	0.667585	0	0
A02	0	109857105	0.668503	0	0
A02	0	109857105	0.669421	0	0
A02	0	109857105	0.67034	0	0
A02	0	109857105	0.671258	0	0
A02	0	109857105	0.672176	0	0
A02	0	109857105	0.673095	0	0
A02	0	109857105	0.674013	0	0
A02	0	109857105	0.674931	0	0
A02	0	109857105	0.675849	0	0
A02	0	109857105	0.676768	0	0
A02	0	109857105	0.677686	0	0
A02	0	109857105	0.678604	0	0
A02	0	109857105	0.679522	0	0
A02	0	109857105	0.680441	0	0
A02	0	109857105	0.681359	0	0
A02	0	109857105	0.682277	0	0
A02	0	109857105	0.683196	0	0
A02	0	109857105	0.684114	0	0
A02	0	109857105	0.685032	0	0
A02	0	109857105	0.68595	0	0
A02	0	109857105	0.686869	0	0
A02	0	109857105	0.687787	0	0
A02	0	109857105	0.688705	0	0
A02	0	109857105	0.689624	0	0
A02	0	109857105	0.690542	0	0
A02	0	109857105	0.69146	0	0
A02	0	109857105	0.692378	0	0
A02	0	109857105	0.693297	0	0
A02	0	109857105	0.694215	0	0
A02	0	109857105	0.695133	0	0
A02	0	109857105	0.696051	0	0
A02	0	109857105	0.69697	0	0
A02	0	109857105	0.697888	0	0
A02	0	109857105	0.698806	0	0
A02	0	109857105	0.699725	0	0
A02	0	109857105	0.700643	0	0
A02	0	109857105	0.701561	0	0
A02	0	109857105	0.702479	0	0
A02	0	109857105	0.703398	0	0
A02	0	109857105	0.704316	0	0
A02	0	109857105	0.705234	0	0
A02	0	109857105	0.706152	0	0
A02	0	109857105	0.707071	0	0
A02	0	109857105	0.707989	0	0
A02	0	109857105	0.708907	0	0
A02	0	109857105	0.709826	0	0
A02	0	109857105	0.710744	0	0
A02	0	109857105	0.711662	0	0
A02	0	109857105	0.71258	0	0
A02	0	109857105	0.713499	0	0
A02	0	109857105	0.714417	0	0
A02	0	109857105	0.715335	0	0
A02	0	109857105	0.716253	0	0
A02	0	109857105	0.717172	0	0
A02	0	109857105	0.71809	0	0
A02	0	109857105	0.719008	0	0
A02	0	109857105	0.719927	0	0
A02	0	109857105	0.720845	0	0
A02	0	109857105	0.721763	0	0
A02	0	109857105	0.722681	0	0
A02	0	109857105	0.7236	0	0
[truncated: 20,804 more rows]

## Sheet: EDFig. 9bc-1
Source Data Extended Data Fig. 9. Genomic locations of low -recombination hyplotype blocks
Source Data Extended Data Fig. 9bc-1 |Allele parentage of GtxGh BC3F1 and GmxGh BC2F1 populations
Data.Set	Chr	Pos.bp	Individual	Parent.Allele
Gtom.BC3F1	A08	84466	Gh	A
Gtom.BC3F1	A08	129932	Gh	A
Gtom.BC3F1	A08	138751	Gh	A
Gtom.BC3F1	A08	146256	Gh	A
Gtom.BC3F1	A08	468547	Gh	A
Gtom.BC3F1	A08	607252	Gh	A
Gtom.BC3F1	A08	743789	Gh	A
Gtom.BC3F1	A08	759910	Gh	A
Gtom.BC3F1	A08	769804	Gh	A
Gtom.BC3F1	A08	813932	Gh	A
Gtom.BC3F1	A08	827266	Gh	A
Gtom.BC3F1	A08	863917	Gh	A
Gtom.BC3F1	A08	868678	Gh	A
Gtom.BC3F1	A08	871936	Gh	A
Gtom.BC3F1	A08	916978	Gh	A
Gtom.BC3F1	A08	949495	Gh	A
Gtom.BC3F1	A08	958470	Gh	A
Gtom.BC3F1	A08	1076205	Gh	A
Gtom.BC3F1	A08	1171074	Gh	A
Gtom.BC3F1	A08	1320222	Gh	A
Gtom.BC3F1	A08	1326541	Gh	A
Gtom.BC3F1	A08	1326729	Gh	A
Gtom.BC3F1	A08	1327305	Gh	A
Gtom.BC3F1	A08	1376002	Gh	A
Gtom.BC3F1	A08	1440132	Gh	A
Gtom.BC3F1	A08	1624830	Gh	A
Gtom.BC3F1	A08	1704390	Gh	A
Gtom.BC3F1	A08	2163503	Gh	A
Gtom.BC3F1	A08	2408445	Gh	A
Gtom.BC3F1	A08	2478373	Gh	A
Gtom.BC3F1	A08	2512517	Gh	A
Gtom.BC3F1	A08	2567268	Gh	A
Gtom.BC3F1	A08	2672542	Gh	A
Gtom.BC3F1	A08	2692679	Gh	A
Gtom.BC3F1	A08	2692823	Gh	A
Gtom.BC3F1	A08	2803926	Gh	A
Gtom.BC3F1	A08	2872481	Gh	A
Gtom.BC3F1	A08	2995526	Gh	A
Gtom.BC3F1	A08	3027900	Gh	A
Gtom.BC3F1	A08	3146629	Gh	A
Gtom.BC3F1	A08	3215205	Gh	A
Gtom.BC3F1	A08	3296075	Gh	A
Gtom.BC3F1	A08	3299715	Gh	A
Gtom.BC3F1	A08	3396823	Gh	A
Gtom.BC3F1	A08	3438705	Gh	A
Gtom.BC3F1	A08	3563396	Gh	A
Gtom.BC3F1	A08	3636493	Gh	A
Gtom.BC3F1	A08	4059857	Gh	A
Gtom.BC3F1	A08	4075701	Gh	A
Gtom.BC3F1	A08	4077789	Gh	A
Gtom.BC3F1	A08	4140459	Gh	A
Gtom.BC3F1	A08	4157231	Gh	A
Gtom.BC3F1	A08	4190559	Gh	A
Gtom.BC3F1	A08	4193173	Gh	A
Gtom.BC3F1	A08	4202973	Gh	A
Gtom.BC3F1	A08	4354251	Gh	A
Gtom.BC3F1	A08	4406471	Gh	A
Gtom.BC3F1	A08	4598998	Gh	A
Gtom.BC3F1	A08	4599531	Gh	A
Gtom.BC3F1	A08	4615815	Gh	A
Gtom.BC3F1	A08	4689298	Gh	A
Gtom.BC3F1	A08	4691994	Gh	A
Gtom.BC3F1	A08	4778856	Gh	A
Gtom.BC3F1	A08	4937540	Gh	A
Gtom.BC3F1	A08	4946393	Gh	A
Gtom.BC3F1	A08	4952245	Gh	A
Gtom.BC3F1	A08	4952661	Gh	A
Gtom.BC3F1	A08	4952809	Gh	A
Gtom.BC3F1	A08	5282420	Gh	A
Gtom.BC3F1	A08	5599820	Gh	A
Gtom.BC3F1	A08	5739486	Gh	A
Gtom.BC3F1	A08	5831658	Gh	A
Gtom.BC3F1	A08	6105806	Gh	A
Gtom.BC3F1	A08	6271073	Gh	A
Gtom.BC3F1	A08	6280657	Gh	A
Gtom.BC3F1	A08	6538161	Gh	A
Gtom.BC3F1	A08	6671098	Gh	A
Gtom.BC3F1	A08	6723424	Gh	A
Gtom.BC3F1	A08	6817949	Gh	A
Gtom.BC3F1	A08	6821553	Gh	A
Gtom.BC3F1	A08	6827247	Gh	A
Gtom.BC3F1	A08	6827248	Gh	A
Gtom.BC3F1	A08	6842628	Gh	A
Gtom.BC3F1	A08	6843837	Gh	A
Gtom.BC3F1	A08	7340686	Gh	A
Gtom.BC3F1	A08	7407561	Gh	A
Gtom.BC3F1	A08	7467168	Gh	A
Gtom.BC3F1	A08	7656490	Gh	A
Gtom.BC3F1	A08	7776465	Gh	A
Gtom.BC3F1	A08	7778999	Gh	A
Gtom.BC3F1	A08	7800090	Gh	A
Gtom.BC3F1	A08	7849056	Gh	A
Gtom.BC3F1	A08	7973370	Gh	A
Gtom.BC3F1	A08	7997578	Gh	A
Gtom.BC3F1	A08	8528321	Gh	A
Gtom.BC3F1	A08	8537919	Gh	A
Gtom.BC3F1	A08	8669060	Gh	A
Gtom.BC3F1	A08	8848319	Gh	A
Gtom.BC3F1	A08	8906746	Gh	A
Gtom.BC3F1	A08	9134858	Gh	A
Gtom.BC3F1	A08	9136148	Gh	A
Gtom.BC3F1	A08	9219615	Gh	A
Gtom.BC3F1	A08	9232296	Gh	A
Gtom.BC3F1	A08	9361316	Gh	A
Gtom.BC3F1	A08	9513344	Gh	A
Gtom.BC3F1	A08	9546269	Gh	A
Gtom.BC3F1	A08	9879586	Gh	A
Gtom.BC3F1	A08	9886094	Gh	A
Gtom.BC3F1	A08	9942060	Gh	A
Gtom.BC3F1	A08	9991573	Gh	A
Gtom.BC3F1	A08	10035888	Gh	A
Gtom.BC3F1	A08	10036844	Gh	A
Gtom.BC3F1	A08	10056346	Gh	A
Gtom.BC3F1	A08	10183450	Gh	A
Gtom.BC3F1	A08	10287706	Gh	A
Gtom.BC3F1	A08	10362620	Gh	A
Gtom.BC3F1	A08	10395531	Gh	A
Gtom.BC3F1	A08	10498033	Gh	A
Gtom.BC3F1	A08	10573850	Gh	A
Gtom.BC3F1	A08	10592061	Gh	A
Gtom.BC3F1	A08	10593969	Gh	A
Gtom.BC3F1	A08	10645000	Gh	A
Gtom.BC3F1	A08	11662424	Gh	A
Gtom.BC3F1	A08	11769401	Gh	A
Gtom.BC3F1	A08	11812336	Gh	A
Gtom.BC3F1	A08	11813454	Gh	A
Gtom.BC3F1	A08	11814175	Gh	A
Gtom.BC3F1	A08	11877061	Gh	A
Gtom.BC3F1	A08	11879272	Gh	A
Gtom.BC3F1	A08	12118411	Gh	A
Gtom.BC3F1	A08	13082237	Gh	A
Gtom.BC3F1	A08	13575848	Gh	A
Gtom.BC3F1	A08	13576166	Gh	A
Gtom.BC3F1	A08	14032412	Gh	A
Gtom.BC3F1	A08	15807178	Gh	A
Gtom.BC3F1	A08	16817017	Gh	A
Gtom.BC3F1	A08	17179627	Gh	A
Gtom.BC3F1	A08	17506797	Gh	A
Gtom.BC3F1	A08	18161120	Gh	A
Gtom.BC3F1	A08	19027097	Gh	A
Gtom.BC3F1	A08	20257916	Gh	A
Gtom.BC3F1	A08	20450371	Gh	A
Gtom.BC3F1	A08	20723701	Gh	A
Gtom.BC3F1	A08	21160815	Gh	A
Gtom.BC3F1	A08	22274690	Gh	A
Gtom.BC3F1	A08	23353281	Gh	A
Gtom.BC3F1	A08	23364443	Gh	A
Gtom.BC3F1	A08	23372673	Gh	A
Gtom.BC3F1	A08	23378837	Gh	A
Gtom.BC3F1	A08	23563916	Gh	A
Gtom.BC3F1	A08	23633650	Gh	A
Gtom.BC3F1	A08	23818007	Gh	A
Gtom.BC3F1	A08	23918722	Gh	A
Gtom.BC3F1	A08	24281092	Gh	A
Gtom.BC3F1	A08	24530295	Gh	A
Gtom.BC3F1	A08	24536694	Gh	A
Gtom.BC3F1	A08	24537139	Gh	A
Gtom.BC3F1	A08	24537482	Gh	A
Gtom.BC3F1	A08	24599870	Gh	A
Gtom.BC3F1	A08	24644173	Gh	A
Gtom.BC3F1	A08	24923335	Gh	A
Gtom.BC3F1	A08	24945388	Gh	A
Gtom.BC3F1	A08	24979361	Gh	A
Gtom.BC3F1	A08	25221671	Gh	A
Gtom.BC3F1	A08	25472920	Gh	A
Gtom.BC3F1	A08	25622392	Gh	A
Gtom.BC3F1	A08	26191241	Gh	A
Gtom.BC3F1	A08	26702918	Gh	A
Gtom.BC3F1	A08	26715109	Gh	A
Gtom.BC3F1	A08	26847504	Gh	A
Gtom.BC3F1	A08	26851083	Gh	A
Gtom.BC3F1	A08	26956491	Gh	A
Gtom.BC3F1	A08	27048793	Gh	A
Gtom.BC3F1	A08	27104163	Gh	A
Gtom.BC3F1	A08	27270792	Gh	A
Gtom.BC3F1	A08	27685635	Gh	A
Gtom.BC3F1	A08	27838804	Gh	A
Gtom.BC3F1	A08	28009152	Gh	A
Gtom.BC3F1	A08	28030993	Gh	A
Gtom.BC3F1	A08	28416357	Gh	A
Gtom.BC3F1	A08	28744942	Gh	A
Gtom.BC3F1	A08	28821239	Gh	A
Gtom.BC3F1	A08	28884142	Gh	A
Gtom.BC3F1	A08	29152284	Gh	A
Gtom.BC3F1	A08	29165044	Gh	A
Gtom.BC3F1	A08	29316015	Gh	A
Gtom.BC3F1	A08	29553456	Gh	A
Gtom.BC3F1	A08	29641713	Gh	A
Gtom.BC3F1	A08	29646109	Gh	A
Gtom.BC3F1	A08	29718855	Gh	A
Gtom.BC3F1	A08	29814656	Gh	A
Gtom.BC3F1	A08	29900659	Gh	A
Gtom.BC3F1	A08	29944286	Gh	A
Gtom.BC3F1	A08	30306820	Gh	A
Gtom.BC3F1	A08	30382378	Gh	A
Gtom.BC3F1	A08	30843049	Gh	A
Gtom.BC3F1	A08	30965898	Gh	A
Gtom.BC3F1	A08	30967236	Gh	A
Gtom.BC3F1	A08	31200281	Gh	A
Gtom.BC3F1	A08	31328741	Gh	A
Gtom.BC3F1	A08	31383419	Gh	A
Gtom.BC3F1	A08	31387020	Gh	A
Gtom.BC3F1	A08	31697316	Gh	A
Gtom.BC3F1	A08	31861551	Gh	A
Gtom.BC3F1	A08	31942683	Gh	A
Gtom.BC3F1	A08	31947139	Gh	A
Gtom.BC3F1	A08	31960807	Gh	A
Gtom.BC3F1	A08	32096074	Gh	A
Gtom.BC3F1	A08	32147864	Gh	A
Gtom.BC3F1	A08	32181677	Gh	A
Gtom.BC3F1	A08	32665911	Gh	A
Gtom.BC3F1	A08	32880949	Gh	A
Gtom.BC3F1	A08	32881770	Gh	A
Gtom.BC3F1	A08	32934752	Gh	A
Gtom.BC3F1	A08	32989644	Gh	A
Gtom.BC3F1	A08	32994175	Gh	A
Gtom.BC3F1	A08	33343126	Gh	A
Gtom.BC3F1	A08	33404560	Gh	A
Gtom.BC3F1	A08	33550910	Gh	A
Gtom.BC3F1	A08	33631307	Gh	A
Gtom.BC3F1	A08	34228736	Gh	A
Gtom.BC3F1	A08	34286045	Gh	A
Gtom.BC3F1	A08	34478633	Gh	A
Gtom.BC3F1	A08	34697481	Gh	A
Gtom.BC3F1	A08	34816040	Gh	A
Gtom.BC3F1	A08	35091646	Gh	A
Gtom.BC3F1	A08	35589650	Gh	A
Gtom.BC3F1	A08	35631517	Gh	A
Gtom.BC3F1	A08	35640739	Gh	A
Gtom.BC3F1	A08	35762875	Gh	A
Gtom.BC3F1	A08	35905205	Gh	A
Gtom.BC3F1	A08	36054319	Gh	A
Gtom.BC3F1	A08	36488692	Gh	A
Gtom.BC3F1	A08	36806397	Gh	A
Gtom.BC3F1	A08	37307902	Gh	A
Gtom.BC3F1	A08	37327291	Gh	A
Gtom.BC3F1	A08	37498580	Gh	A
Gtom.BC3F1	A08	37627946	Gh	A
Gtom.BC3F1	A08	37725329	Gh	A
Gtom.BC3F1	A08	38110485	Gh	A
Gtom.BC3F1	A08	38408237	Gh	A
Gtom.BC3F1	A08	38451032	Gh	A
Gtom.BC3F1	A08	38529451	Gh	A
Gtom.BC3F1	A08	38533812	Gh	A
Gtom.BC3F1	A08	38641645	Gh	A
Gtom.BC3F1	A08	38651923	Gh	A
Gtom.BC3F1	A08	38848743	Gh	A
Gtom.BC3F1	A08	39436062	Gh	A
Gtom.BC3F1	A08	39814739	Gh	A
Gtom.BC3F1	A08	40258166	Gh	A
Gtom.BC3F1	A08	40391847	Gh	A
Gtom.BC3F1	A08	40862024	Gh	A
Gtom.BC3F1	A08	40868393	Gh	A
Gtom.BC3F1	A08	40885355	Gh	A
Gtom.BC3F1	A08	41647169	Gh	A
Gtom.BC3F1	A08	41732494	Gh	A
Gtom.BC3F1	A08	41757199	Gh	A
Gtom.BC3F1	A08	41861788	Gh	A
Gtom.BC3F1	A08	42533828	Gh	A
Gtom.BC3F1	A08	42754697	Gh	A
Gtom.BC3F1	A08	42757923	Gh	A
Gtom.BC3F1	A08	42842740	Gh	A
Gtom.BC3F1	A08	43083198	Gh	A
Gtom.BC3F1	A08	43092720	Gh	A
Gtom.BC3F1	A08	43175906	Gh	A
Gtom.BC3F1	A08	43381433	Gh	A
Gtom.BC3F1	A08	43556806	Gh	A
Gtom.BC3F1	A08	43758344	Gh	A
Gtom.BC3F1	A08	44197693	Gh	A
Gtom.BC3F1	A08	44201533	Gh	A
Gtom.BC3F1	A08	44202795	Gh	A
Gtom.BC3F1	A08	44483202	Gh	A
Gtom.BC3F1	A08	44705693	Gh	A
Gtom.BC3F1	A08	44746479	Gh	A
Gtom.BC3F1	A08	44797801	Gh	A
Gtom.BC3F1	A08	45395870	Gh	A
Gtom.BC3F1	A08	45488643	Gh	A
Gtom.BC3F1	A08	45626791	Gh	A
Gtom.BC3F1	A08	45675967	Gh	A
Gtom.BC3F1	A08	46145199	Gh	A
Gtom.BC3F1	A08	46226476	Gh	A
Gtom.BC3F1	A08	46406255	Gh	A
Gtom.BC3F1	A08	46450099	Gh	A
Gtom.BC3F1	A08	46630226	Gh	A
Gtom.BC3F1	A08	46715600	Gh	A
Gtom.BC3F1	A08	46728863	Gh	A
Gtom.BC3F1	A08	46793870	Gh	A
Gtom.BC3F1	A08	47058093	Gh	A
Gtom.BC3F1	A08	47146167	Gh	A
Gtom.BC3F1	A08	47163219	Gh	A
Gtom.BC3F1	A08	47164485	Gh	A
Gtom.BC3F1	A08	47474169	Gh	A
Gtom.BC3F1	A08	49010935	Gh	A
Gtom.BC3F1	A08	49123464	Gh	A
Gtom.BC3F1	A08	49280939	Gh	A
Gtom.BC3F1	A08	49545981	Gh	A
Gtom.BC3F1	A08	49863297	Gh	A
Gtom.BC3F1	A08	50083443	Gh	A
Gtom.BC3F1	A08	50303477	Gh	A
Gtom.BC3F1	A08	50509013	Gh	A
Gtom.BC3F1	A08	50714960	Gh	A
Gtom.BC3F1	A08	50827022	Gh	A
Gtom.BC3F1	A08	50896929	Gh	A
Gtom.BC3F1	A08	51563892	Gh	A
Gtom.BC3F1	A08	51696875	Gh	A
Gtom.BC3F1	A08	52087275	Gh	A
Gtom.BC3F1	A08	52283579	Gh	A
Gtom.BC3F1	A08	52600013	Gh	A
Gtom.BC3F1	A08	52940529	Gh	A
Gtom.BC3F1	A08	54748508	Gh	A
Gtom.BC3F1	A08	54823755	Gh	A
Gtom.BC3F1	A08	54945653	Gh	A
Gtom.BC3F1	A08	55667650	Gh	A
Gtom.BC3F1	A08	55905284	Gh	A
Gtom.BC3F1	A08	55939015	Gh	A
Gtom.BC3F1	A08	55939323	Gh	A
Gtom.BC3F1	A08	55953669	Gh	A
Gtom.BC3F1	A08	56510435	Gh	A
Gtom.BC3F1	A08	56540502	Gh	A
Gtom.BC3F1	A08	56570469	Gh	A
Gtom.BC3F1	A08	56969464	Gh	A
Gtom.BC3F1	A08	57002708	Gh	A
Gtom.BC3F1	A08	57093289	Gh	A
Gtom.BC3F1	A08	57202082	Gh	A
Gtom.BC3F1	A08	57316930	Gh	A
Gtom.BC3F1	A08	57352572	Gh	A
Gtom.BC3F1	A08	57484670	Gh	A
Gtom.BC3F1	A08	57624078	Gh	A
Gtom.BC3F1	A08	57902819	Gh	A
Gtom.BC3F1	A08	57907237	Gh	A
Gtom.BC3F1	A08	58040742	Gh	A
Gtom.BC3F1	A08	58089890	Gh	A
Gtom.BC3F1	A08	58191362	Gh	A
Gtom.BC3F1	A08	59296571	Gh	A
Gtom.BC3F1	A08	59336635	Gh	A
Gtom.BC3F1	A08	59643814	Gh	A
Gtom.BC3F1	A08	60232948	Gh	A
Gtom.BC3F1	A08	60465961	Gh	A
Gtom.BC3F1	A08	60692923	Gh	A
Gtom.BC3F1	A08	61130216	Gh	A
Gtom.BC3F1	A08	61351913	Gh	A
Gtom.BC3F1	A08	61388819	Gh	A
Gtom.BC3F1	A08	61542929	Gh	A
Gtom.BC3F1	A08	61833069	Gh	A
Gtom.BC3F1	A08	61836930	Gh	A
Gtom.BC3F1	A08	61923673	Gh	A
Gtom.BC3F1	A08	61938845	Gh	A
Gtom.BC3F1	A08	62389245	Gh	A
Gtom.BC3F1	A08	62472579	Gh	A
Gtom.BC3F1	A08	62541161	Gh	A
Gtom.BC3F1	A08	62727321	Gh	A
Gtom.BC3F1	A08	62841796	Gh	A
Gtom.BC3F1	A08	62868718	Gh	A
Gtom.BC3F1	A08	62918099	Gh	A
Gtom.BC3F1	A08	63030872	Gh	A
Gtom.BC3F1	A08	63520818	Gh	A
Gtom.BC3F1	A08	63610582	Gh	A
Gtom.BC3F1	A08	63613202	Gh	A
Gtom.BC3F1	A08	63624222	Gh	A
Gtom.BC3F1	A08	63746465	Gh	A
Gtom.BC3F1	A08	63871777	Gh	A
Gtom.BC3F1	A08	63948761	Gh	A
Gtom.BC3F1	A08	64023966	Gh	A
Gtom.BC3F1	A08	64406227	Gh	A
Gtom.BC3F1	A08	64652345	Gh	A
Gtom.BC3F1	A08	64968435	Gh	A
Gtom.BC3F1	A08	65142267	Gh	A
Gtom.BC3F1	A08	65463840	Gh	A
Gtom.BC3F1	A08	65469105	Gh	A
Gtom.BC3F1	A08	65484206	Gh	A
Gtom.BC3F1	A08	65545661	Gh	A
Gtom.BC3F1	A08	65608457	Gh	A
Gtom.BC3F1	A08	65614161	Gh	A
Gtom.BC3F1	A08	65718096	Gh	A
Gtom.BC3F1	A08	65830800	Gh	A
Gtom.BC3F1	A08	65994948	Gh	A
Gtom.BC3F1	A08	66540241	Gh	A
Gtom.BC3F1	A08	66801821	Gh	A
Gtom.BC3F1	A08	66806207	Gh	A
Gtom.BC3F1	A08	66813338	Gh	A
Gtom.BC3F1	A08	67365677	Gh	A
Gtom.BC3F1	A08	67643987	Gh	A
Gtom.BC3F1	A08	67723027	Gh	A
Gtom.BC3F1	A08	67730606	Gh	A
Gtom.BC3F1	A08	68033956	Gh	A
Gtom.BC3F1	A08	68523024	Gh	A
Gtom.BC3F1	A08	68650794	Gh	A
Gtom.BC3F1	A08	68719030	Gh	A
Gtom.BC3F1	A08	68741112	Gh	A
Gtom.BC3F1	A08	68760656	Gh	A
Gtom.BC3F1	A08	68780400	Gh	A
Gtom.BC3F1	A08	68795115	Gh	A
Gtom.BC3F1	A08	69405256	Gh	A
Gtom.BC3F1	A08	69407899	Gh	A
Gtom.BC3F1	A08	69502189	Gh	A
Gtom.BC3F1	A08	69829800	Gh	A
Gtom.BC3F1	A08	70116420	Gh	A
Gtom.BC3F1	A08	70517317	Gh	A
Gtom.BC3F1	A08	70672886	Gh	A
Gtom.BC3F1	A08	70851025	Gh	A
Gtom.BC3F1	A08	70912432	Gh	A
Gtom.BC3F1	A08	71156138	Gh	A
Gtom.BC3F1	A08	71167869	Gh	A
Gtom.BC3F1	A08	71490255	Gh	A
Gtom.BC3F1	A08	71630187	Gh	A
Gtom.BC3F1	A08	71655370	Gh	A
Gtom.BC3F1	A08	71722192	Gh	A
Gtom.BC3F1	A08	71746572	Gh	A
Gtom.BC3F1	A08	71966428	Gh	A
Gtom.BC3F1	A08	72009288	Gh	A
Gtom.BC3F1	A08	72023965	Gh	A
Gtom.BC3F1	A08	72381790	Gh	A
Gtom.BC3F1	A08	72586920	Gh	A
Gtom.BC3F1	A08	72594336	Gh	A
Gtom.BC3F1	A08	73635371	Gh	A
Gtom.BC3F1	A08	73669750	Gh	A
Gtom.BC3F1	A08	73904340	Gh	A
Gtom.BC3F1	A08	74425248	Gh	A
Gtom.BC3F1	A08	74668944	Gh	A
Gtom.BC3F1	A08	75035554	Gh	A
Gtom.BC3F1	A08	75098529	Gh	A
Gtom.BC3F1	A08	75100844	Gh	A
Gtom.BC3F1	A08	75184010	Gh	A
[truncated: 358,602+ more rows]

## Sheet: EDFig. 9bc-2
Source Data Extended Data Fig. 9. Genomic locations of low -recombination hyplotype blocks
[truncated: 27 more rows]
