# Supplementary material for: Genomic diversifications of five Gossypium allopolyploid species and their impact on cotton improvement
Source: Nat Genet. 2020 Apr 20;52(5):525–33. doi: 10.1038/s41588-020-0614-5 (PMC7203012; doi:10.1038/s41588-020-0614-5)
Supplement: Source Data Extended Data Fig. 10 — Comparative analysis for methylome-seq and Hi-C seq data with recombination hotspot and cold-spot distributions. [file 41588_2020_614_MOESM17_ESM.xlsx]

## Sheet: EDFig.10
Source Data Extended Data Fig. 10. DNA methylation distributions and HiC connecting sites in hot and cold spots
cross	recombination	Chr	Start.Pos	End.Pos	ave_connection	ave_intensity	ave_distance	Gh_CG	Gh_CHG	Gh_CHH	Gb_CG	Gb_CHG	Gb_CHH
GhxGb_F2	Hot	D05	34532923	34650966	64.7143	21.5896	186.349	0.769	0.621	0.076	0.793	0.638	0.105
GhxGb_F2	Hot	D05	61671789	61744355	50.6	22.9304	402.336	0.703	0.42	0.065	0.706	0.4	0.077
GhxGb_F2	Hot	D05	34335081	34532923	74.7273	18.6538	316.164	0.832	0.642	0.076	0.822	0.605	0.105
GhxGb_F2	Hot	D11	10487174	10682231	43.7273	30.8397	282.233	0.666	0.447	0.064	0.67	0.449	0.083
GhxGb_F2	Hot	A08	29718855	29814599	62.6667	16.6661	465.415	0.919	0.793	0.068	0.887	0.788	0.098
GhxGb_F2	Hot	D05	61744540	61929769	67.5	20.9631	3390.28	0.686	0.515	0.081	0.689	0.448	0.1
GhxGb_F2	Hot	D05	61611650	61637739	81	15.9469	1403.61	0.634	0.497	0.07	0.557	0.344	0.073
GhxGb_F2	Hot	D05	61637834	61645448	73	16.6924	1587.26	0.677	0.147	0.021	0.771	0.174	0.033
GhxGb_F2	Hot	D05	61645448	61671789	62	17.1018	317.798	0.753	0.276	0.07	0.781	0.35	0.11
GhxGb_F2	Hot	A06	40495131	81301581	71.2796	14.2739	1350.73	0.889	0.777	0.067	0.865	0.767	0.101
GhxGb_F2	Hot	A06	81370375	81711367	62.8889	16.5116	140.342	0.926	0.828	0.076	0.876	0.781	0.108
GhxGb_F2	Hot	D03	49234068	49354610	53.7143	24.6622	822.191	0.541	0.284	0.046	0.61	0.331	0.067
GhxGb_F2	Hot	D03	49354610	49371850	56	25.503	2442.49	0.817	0.083	0.032	0.768	0.149	0.058
GhxGb_F2	Hot	D05	61497287	61573332	70.6	17.8356	169.261	0.769	0.559	0.07	0.741	0.6	0.097
GhxGb_F2	Hot	D05	61573332	61604354	92.6667	14.3854	941.986	0.602	0.458	0.033	0.626	0.479	0.043
GhxGb_F2	Hot	A02	104341765	104430298	55	24.5826	362.36	0.625	0.421	0.063	0.628	0.42	0.08
GhxGb_F2	Hot	D08	37925790	37950210	64.5	22.2928	65.2403	0.704	0.548	0.076	0.785	0.591	0.11
GhxGb_F2	Hot	D06	41775101	41811741	59.6667	23.3635	90.3575	0.88	0.774	0.083	0.841	0.76	0.129
GhxGb_F2	Hot	A13	65961531	66288173	65.5294	16.6711	250.053	0.681	0.611	0.059	0.772	0.675	0.089
GhxGb_F2	Hot	A02	104471257	104602123	52.75	24.7481	770.704	0.729	0.541	0.082	0.675	0.49	0.095
GhxGb_F2	Hot	A02	104602123	104611137	61	22.3471	1718.84	0.545	0.438	0.073	0.638	0.395	0.106
GhxGb_F2	Hot	D05	61386163	61497287	63.8333	20.1999	915.337	0.707	0.52	0.071	0.74	0.6	0.11
GhxGb_F2	Hot	A02	104621854	104636028	62	21.568	2628.52	0.306	0.055	0.02	0.315	0.065	0.027
GhxGb_F2	Hot	D06	41811741	41847844	60.3333	22.9009	424.16	0.901	0.799	0.094	0.871	0.79	0.144
GhxGb_F2	Hot	A02	104636028	104639522	62	21.568	2628.52	0.281	0.033	0.021	0.267	0.044	0.037
GhxGb_F2	Hot	D02	11491317	12437120	76.4375	17.7322	535.159	0.787	0.654	0.07	0.729	0.593	0.106
GhxGb_F2	Hot	A10	104652008	104755219	52.3333	24.4134	146.401	0.889	0.773	0.089	0.863	0.733	0.119
GhxGb_F2	Hot	D04	16610588	35141074	86.2532	16.5441	1302.53	0.819	0.699	0.075	0.833	0.723	0.116
GhxGb_F2	Hot	D11	3753018	4069414	54.4118	23.9357	6021.39	0.455	0.244	0.046	0.454	0.213	0.053
GhxGb_F2	Hot	A02	104165808	104341765	55.3	23.4405	953.045	0.663	0.501	0.084	0.694	0.506	0.108
GhxGb_F2	Hot	A06	123832269	123988639	52.6667	28.0282	346.743	0.84	0.806	0.109	0.799	0.772	0.138
GhxGb_F2	Hot	D05	61929769	62120875	62.4545	23.1683	5040.9	0.78	0.645	0.087	0.761	0.617	0.115
GhxGb_F2	Hot	D04	35250358	35379054	63.5714	18.8084	501.638	0.741	0.483	0.066	0.719	0.485	0.09
GhxGb_F2	Hot	A13	66288173	66411515	85.4286	14.7708	5227.98	0.953	0.867	0.073	0.918	0.838	0.107
GhxGb_F2	Hot	D11	4096803	4156187	51.5	23.3798	2721.23	0.574	0.355	0.071	0.6	0.374	0.091
GhxGb_F2	Hot	D11	10361749	10487174	51.4286	24.492	565.958	0.534	0.368	0.059	0.581	0.373	0.075
GhxGb_F2	Hot	A07	44542567	45471572	59.6383	18.3534	2617.83	0.896	0.74	0.072	0.857	0.718	0.104
GhxGb_F2	Hot	A10	74109934	74206025	69.6667	18.3645	140.297	0.895	0.792	0.083	0.879	0.766	0.101
GhxGb_F2	Hot	A06	123988639	124159290	54.3333	25.8043	246.992	0.834	0.625	0.091	0.771	0.552	0.098
GhxGb_F2	Hot	A06	126848524	127008380	51.1111	23.8661	3512.07	0.567	0.217	0.039	0.614	0.218	0.051
GhxGb_F2	Hot	A06	127008380	127088811	46.8	26.4976	1998.98	0.555	0.248	0.039	0.62	0.267	0.059
GhxGb_F2	Hot	A13	104057037	104182969	47.75	24.7761	1024.54	0.782	0.42	0.056	0.739	0.401	0.073
GhxGb_F2	Hot	A05	24102726	24127780	45	26.8326	1704.71	0.205	0.109	0.025	0.326	0.153	0.038
GhxGb_F2	Hot	D08	2820742	2936472	46.1667	26.9411	733.336	0.718	0.434	0.056	0.761	0.441	0.074
GhxGb_F2	Hot	D08	2936472	2964486	47.6667	23.0337	558.364	0.373	0.043	0.028	0.453	0.102	0.061
GhxGb_F2	Hot	A13	103950379	104057037	54.8333	21.8982	1317.29	0.552	0.247	0.036	0.567	0.234	0.047
GhxGb_F2	Hot	D11	10253523	10361749	55.2857	24.2198	3005.58	0.412	0.16	0.037	0.476	0.173	0.054
GhxGb_F2	Hot	D08	2964486	3000796	47	24.966	610.305	0.51	0.125	0.034	0.515	0.214	0.056
GhxGb_F2	Hot	A06	126777303	126841365	47.2	23.7743	1607.14	0.384	0.076	0.024	0.556	0.154	0.047
GhxGb_F2	Hot	D08	3000796	3037656	50.5	23.3151	852.218	0.543	0.245	0.043	0.578	0.259	0.055
GhxGb_F2	Hot	A13	1566748	1691114	48.4286	27.8686	1010.59	0.563	0.296	0.042	0.584	0.273	0.051
GhxGb_F2	Hot	A06	127092131	127127830	46.6667	25.7127	2023.11	0.39	0.105	0.032	0.518	0.135	0.056
GhxGb_F2	Hot	D06	2549991	2601253	51	25.2169	1105.17	0.564	0.281	0.065	0.626	0.329	0.09
GhxGb_F2	Hot	D06	2601253	2642253	50.6667	23.8565	1591.93	0.608	0.353	0.059	0.583	0.328	0.069
GhxGb_F2	Hot	D06	2642253	2650218	48	24.3308	1812.42	0.659	0.101	0.055	0.686	0.134	0.064
GhxGb_F2	Hot	D06	2650218	2666291	50.5	23.5896	1495.34	0.409	0.22	0.082	0.488	0.238	0.105
GhxGb_F2	Hot	D06	2666291	2679118	53	22.9183	1208.17	0.664	0.558	0.075	0.665	0.532	0.08
GhxGb_F2	Hot	A06	126680190	126777303	48.4	24.5839	2777.1	0.615	0.234	0.035	0.612	0.225	0.049
GhxGb_F2	Hot	A13	2066596	2076897	58	20.6737	535.103	0.279	0.036	0.041	0.285	0.037	0.037
GhxGb_F2	Hot	D06	2486337	2537286	50	26.2224	850.8	0.532	0.114	0.033	0.585	0.136	0.055
GhxGb_F2	Hot	D06	2537286	2541156	49.5	25.3761	1526.53	0.242	0.127	0.071	0.345	0.201	0.068
GhxGb_F2	Hot	D08	3037656	3075553	50.6667	24.6602	572.855	0.511	0.218	0.046	0.563	0.246	0.068
GhxGb_F2	Hot	D02	7138990	7223545	48.5	26.5141	405.567	0.847	0.637	0.074	0.843	0.648	0.098
GhxGb_F2	Hot	A13	103783156	103950379	50.2222	24.0011	1942.56	0.698	0.466	0.075	0.671	0.406	0.087
GhxGb_F2	Hot	A06	126486059	126679250	53.2	24.1871	3299.34	0.534	0.268	0.037	0.614	0.285	0.064
GhxGb_F2	Hot	A13	1769643	1864072	51.3333	23.883	1665	0.512	0.16	0.041	0.595	0.201	0.057
GhxGb_F2	Hot	A13	1864072	1948365	51.8	23.0595	1512.16	0.444	0.218	0.049	0.566	0.273	0.078
GhxGb_F2	Hot	A13	1948365	2016797	48.75	24.5191	1496.67	0.504	0.379	0.073	0.545	0.337	0.066
GhxGb_F2	Hot	A13	2017917	2066596	53	21.7739	339.703	0.519	0.19	0.039	0.539	0.207	0.055
GhxGb_F2	Hot	D10	19037702	19303499	62.6	22.0821	190.973	0.844	0.692	0.093	0.838	0.699	0.122
GhxGb_F2	Hot	D11	10037050	10253523	50.6667	25.1934	1660.08	0.58	0.353	0.06	0.566	0.322	0.077
GhxGb_F2	Hot	D08	38180633	38223827	65.6667	23.0241	576.132	0.763	0.582	0.079	0.765	0.607	0.112
GhxGb_F2	Hot	A05	30698463	30762660	50.6	23.7837	935.36	0.467	0.283	0.043	0.547	0.325	0.061
GhxGb_F2	Hot	A05	30762660	30828691	43.25	27.6483	667.636	0.559	0.282	0.042	0.619	0.314	0.06
GhxGb_F2	Hot	D06	2402827	2479341	44.75	28.6877	1741.58	0.625	0.407	0.07	0.668	0.389	0.097
GhxGb_F2	Hot	A13	104182969	104262525	41.4	28.3054	154.068	0.723	0.449	0.087	0.72	0.464	0.116
GhxGb_F2	Hot	A13	106461337	106565157	45.6667	27.6493	1378.09	0.548	0.415	0.086	0.591	0.357	0.102
GhxGb_F2	Hot	D05	59073913	60017941	130.938	12.1301	323.618	0.736	0.563	0.052	0.669	0.431	0.052
GhxGb_F2	Hot	A02	104126989	104162743	58	22.4153	866.466	0.507	0.25	0.054	0.528	0.269	0.06
GhxGb_F2	Hot	A07	3537670	3694231	46.6667	26.709	2295.65	0.612	0.351	0.06	0.617	0.337	0.072
GhxGb_F2	Hot	D03	48782103	49221860	54.5652	24.0342	1915	0.681	0.417	0.067	0.736	0.484	0.092
GhxGb_F2	Hot	D04	48212167	48415558	57.4545	24.4253	72.9272	0.772	0.612	0.082	0.758	0.59	0.115
GhxGb_F2	Hot	A06	1014546	1137101	48.7143	24.4576	1062.85	0.473	0.169	0.045	0.522	0.198	0.062
GhxGb_F2	Hot	A06	1137101	1137269	50	25.8163	330.58	0	0	0.004	0.023	0	0.005
GhxGb_F2	Hot	A06	862766	884524	51	22.3917	295.912	0.338	0.089	0.027	0.425	0.115	0.036
GhxGb_F2	Hot	A06	884524	954302	54.75	21.8797	3352.92	0.589	0.197	0.046	0.623	0.247	0.068
GhxGb_F2	Hot	A02	107436748	107528859	43.6667	27.0862	2972.32	0.526	0.154	0.029	0.568	0.175	0.042
GhxGb_F2	Hot	A10	104193555	104621436	59.3478	21.2101	469.908	0.828	0.683	0.076	0.782	0.628	0.105
GhxGb_F2	Hot	A10	104621436	104652008	53.5	23.0717	24.3458	0.663	0.462	0.077	0.618	0.443	0.097
GhxGb_F2	Hot	A02	107703380	107751186	45.3333	26.1342	8775.79	0.463	0.187	0.044	0.525	0.199	0.067
GhxGb_F2	Hot	A06	1137269	1178840	49	25.8173	169.898	0.364	0.105	0.033	0.402	0.148	0.057
GhxGb_F2	Hot	D12	58218613	58317870	53	25.917	3500.91	0.628	0.415	0.061	0.626	0.411	0.086
GhxGb_F2	Hot	D06	2353839	2402827	46.25	28.6868	1440.31	0.58	0.385	0.069	0.588	0.302	0.082
GhxGb_F2	Hot	A06	1212500	1220395	48	30.3621	2029.81	0.199	0.215	0.075	0.345	0.291	0.121
GhxGb_F2	Hot	A02	107529302	107598351	39.25	29.2643	1870.15	0.657	0.094	0.024	0.678	0.128	0.041
GhxGb_F2	Hot	A02	107598351	107638652	42.3333	27.6679	4126.92	0.395	0.089	0.038	0.476	0.131	0.063
GhxGb_F2	Hot	A02	107642009	107673049	35	32.4619	3823.87	0.204	0.057	0.025	0.398	0.085	0.034
GhxGb_F2	Hot	A02	107692758	107703380	41	28.4965	3766.67	0.376	0.211	0.045	0.432	0.228	0.066
GhxGb_F2	Hot	D12	58317870	58431434	56.5714	23.3213	1220.72	0.327	0.143	0.039	0.391	0.164	0.047
GhxGb_F2	Hot	A02	107753028	107820287	44.2	26.8336	8015.7	0.45	0.081	0.031	0.499	0.129	0.051
GhxGb_F2	Hot	A02	107823106	107854219	36	30.3632	7041.43	0.518	0.094	0.028	0.603	0.121	0.047
GhxGb_F2	Hot	A08	118933524	119095812	54.2222	23.2993	1644.48	0.606	0.233	0.044	0.582	0.225	0.059
GhxGb_F2	Hot	A06	954302	963310	50.5	23.3532	1015.5	0.358	0.078	0.016	0.294	0.091	0.024
GhxGb_F2	Hot	A06	963310	1006817	51	22.7609	1770.05	0.201	0.057	0.02	0.239	0.071	0.027
GhxGb_F2	Hot	D06	2259120	2312714	44	29.9827	748.034	0.567	0.36	0.072	0.61	0.355	0.092
GhxGb_F2	Hot	D06	2322768	2353839	60	24.9418	5565.37	0.596	0.353	0.042	0.591	0.287	0.045
GhxGb_F2	Hot	A06	127161046	127225377	44.25	26.5034	3183.77	0.563	0.258	0.055	0.613	0.295	0.076
GhxGb_F2	Hot	A06	127228405	127263471	47.6667	24.3623	1463.13	0.607	0.226	0.05	0.707	0.329	0.072
GhxGb_F2	Hot	D03	43722708	43800563	49.8	23.317	916.458	0.554	0.321	0.055	0.592	0.367	0.083
GhxGb_F2	Hot	D03	43815524	43835107	43	25.1413	873.128	0.503	0.102	0.021	0.534	0.113	0.028
GhxGb_F2	Hot	A06	127263471	127287203	44.5	26.0016	213.742	0.391	0.092	0.032	0.482	0.111	0.053
GhxGb_F2	Hot	D12	58473352	58576661	46.5	22.9588	3333.62	0.366	0.196	0.044	0.358	0.17	0.057
GhxGb_F2	Hot	D08	2728038	2784248	53.5	21.2539	907.07	0.521	0.205	0.047	0.55	0.204	0.071
GhxGb_F2	Hot	A05	30553829	30698463	57	19.7724	1205.01	0.652	0.352	0.044	0.653	0.385	0.062
GhxGb_F2	Cold	A05	78793760	81506739	65.927	17.423	623.31	0.895	0.765	0.076	0.854	0.739	0.108
GhxGb_F2	Cold	A10	19526602	19550270	67	18.381	861.701	0.634	0.328	0.054	0.639	0.344	0.074
GhxGb_F2	Cold	D02	60074704	60229843	59.7778	22.4953	169.247	0.716	0.608	0.078	0.706	0.554	0.103
GhxGb_F2	Cold	D13	47381936	47563354	53.6	23.4988	368.332	0.882	0.719	0.094	0.877	0.721	0.127
GhxGb_F2	Cold	D11	27033091	27491715	57.1667	23.4781	535.636	0.806	0.646	0.087	0.79	0.635	0.115
GhxGb_F2	Cold	A01	22697143	22789641	76.8333	19.3966	105.345	0.88	0.754	0.081	0.851	0.731	0.108
GhxGb_F2	Cold	A02	97926118	98309809	56.05	26.8842	180.488	0.859	0.768	0.093	0.864	0.759	0.124
GhxGb_F2	Cold	A08	110673300	111052488	53.15	24.6042	559.099	0.859	0.702	0.083	0.832	0.691	0.116
GhxGb_F2	Cold	D01	46613432	46729073	74	22.3491	207.259	0.898	0.813	0.112	0.836	0.754	0.143
GhxGb_F2	Cold	D01	53353658	53802441	64.7917	21.9899	329.187	0.832	0.686	0.083	0.831	0.692	0.121
GhxGb_F2	Cold	D08	42782628	42955340	85.4444	18.0517	30.7269	0.844	0.704	0.077	0.766	0.601	0.095
GhxGb_F2	Cold	D02	49023832	49743305	66.4595	20.3095	333.353	0.843	0.68	0.083	0.829	0.671	0.116
GhxGb_F2	Cold	D03	39524089	41038970	61.1447	22.658	195.276	0.855	0.711	0.087	0.832	0.692	0.119
GhxGb_F2	Cold	D06	48762916	51582429	81.1901	19.1929	430.423	0.888	0.772	0.083	0.857	0.753	0.119
GhxGb_F2	Cold	A08	91441643	92037908	65.8333	15.7648	276.639	0.915	0.803	0.074	0.859	0.758	0.105
GhxGb_F2	Cold	A08	92051022	92262815	70.25	19.0262	231.54	0.864	0.73	0.067	0.829	0.697	0.098
GhxGb_F2	Cold	D06	15310790	15475984	55.7778	22.3555	1301.93	0.768	0.658	0.085	0.761	0.648	0.117
GhxGb_F2	Cold	D10	17022831	17140170	56.1429	22.5189	1176.33	0.894	0.709	0.083	0.883	0.686	0.11
GhxGb_F2	Cold	A05	96407121	96529109	57.1429	23.1052	220.577	0.823	0.748	0.095	0.81	0.738	0.133
GhxGb_F2	Cold	D10	26912963	27172398	50.5	27.9268	20.9873	0.889	0.773	0.111	0.868	0.75	0.144
GhxGb_F2	Cold	D02	39720405	39831648	57.1667	21.07	310.851	0.866	0.733	0.094	0.837	0.738	0.119
GhxGb_F2	Cold	D12	11388561	11422290	55.6667	24.4255	318.114	0.76	0.631	0.076	0.802	0.648	0.101
GhxGb_F2	Cold	A03	100260676	100342000	79.8	19.1213	39.198	0.854	0.708	0.071	0.821	0.662	0.103
GhxGb_F2	Cold	A09	60883911	61446061	54.2069	25.395	841.176	0.787	0.547	0.078	0.738	0.516	0.091
GhxGb_F2	Cold	D03	7892201	8141292	57.7857	23.0484	465.747	0.826	0.608	0.081	0.835	0.649	0.117
GhxGb_F2	Cold	D04	36094763	38185802	67.6132	21.6164	371.01	0.872	0.748	0.089	0.852	0.727	0.123
GhxGb_F2	Cold	A05	78329367	78780880	71.3333	17.7907	349.119	0.92	0.794	0.078	0.881	0.799	0.117
GhxGb_F2	Cold	A08	79465936	90285654	79.9151	14.5116	603.287	0.912	0.803	0.072	0.874	0.775	0.106
GhxGb_F2	Cold	A03	90258842	92526268	82.0609	17.7219	1491.84	0.89	0.775	0.077	0.848	0.739	0.109
GhxGb_F2	Cold	A10	22804418	23014103	81.2727	18.0866	3654.45	0.851	0.73	0.069	0.832	0.721	0.104
GhxGb_F2	Cold	D03	36846308	37109765	71.2857	21.2017	231.506	0.875	0.764	0.085	0.83	0.713	0.119
GhxGb_F2	Cold	D03	45542199	45704069	50.7778	24.1227	925.525	0.871	0.611	0.082	0.843	0.597	0.105
GhxGb_F2	Cold	D08	55084122	55365375	53.1333	23.0287	696.843	0.77	0.574	0.081	0.795	0.6	0.115
GhxGb_F2	Cold	D12	38175860	38359253	48.7	26.3593	729.552	0.713	0.531	0.075	0.735	0.535	0.098
GhxGb_F2	Cold	A07	41459885	41751573	64.8125	17.9978	451.168	0.883	0.715	0.079	0.859	0.691	0.116
GhxGb_F2	Cold	A08	103157378	103375399	62	20.7451	983.841	0.867	0.665	0.087	0.824	0.624	0.112
GhxGb_F2	Cold	A03	94153118	97276918	75.4395	18.2048	819.445	0.551	0.49	0.056	0.683	0.598	0.098
GhxGb_F2	Cold	A12	16574524	29309157	85.373	15.0828	634.679	0.924	0.816	0.075	0.882	0.788	0.111
GhxGb_F2	Cold	A13	87447346	88601043	83.1695	19.4033	141.833	0.925	0.825	0.084	0.878	0.784	0.119
GhxGb_F2	Cold	D03	54698732	54903309	34.25	31.2987	6792.93	0.432	0.156	0.034	0.497	0.22	0.051
GhxGb_F2	Cold	A12	77726364	77905162	44.3	26.2136	628.935	0.841	0.744	0.098	0.836	0.696	0.112
GhxGb_F2	Cold	D03	32961732	33076556	71.1667	20.5952	351.981	0.905	0.782	0.074	0.853	0.734	0.103
GhxGb_F2	Cold	D03	39165978	39510152	57.8889	22.9019	370.604	0.879	0.767	0.09	0.861	0.753	0.129
GhxGb_F2	Cold	D10	52624425	52963115	53.2778	24.422	1141.48	0.849	0.715	0.091	0.817	0.7	0.12
GhxGb_F2	Cold	D11	27882657	28126060	58.6923	27.2138	314.088	0.892	0.796	0.094	0.846	0.756	0.133
GhxGb_F2	Cold	A08	108934466	110673300	56.0909	21.7	259.408	0.868	0.727	0.083	0.837	0.707	0.114
GhxGb_F2	Cold	D13	50573290	51603223	48.2453	25.4891	570.265	0.812	0.611	0.079	0.813	0.627	0.11
GhxGb_F2	Cold	A10	98602047	98838618	60.5	20.5895	133.35	0.872	0.68	0.075	0.828	0.665	0.109
GhxGb_F2	Cold	D07	27776459	28033946	59.6429	24.535	180.842	0.891	0.783	0.086	0.865	0.763	0.128
GhxGb_F2	Cold	D08	58465896	58884997	52.6818	25.8797	664.764	0.812	0.674	0.09	0.792	0.635	0.119
GhxGb_F2	Cold	A01	22012199	22077471	63.25	23.1414	1174.93	0.738	0.657	0.082	0.759	0.656	0.101
GhxGb_F2	Cold	A10	93639061	94119256	53.08	21.5445	1446	0.804	0.622	0.074	0.79	0.631	0.105
GhxGb_F2	Cold	A10	99033007	100544517	79.6234	18.942	155.694	0.917	0.813	0.081	0.881	0.785	0.116
GhxGb_F2	Cold	A10	100544517	100717018	56.1111	22.5393	124.558	0.84	0.665	0.091	0.828	0.658	0.121
GhxGb_F2	Cold	D01	43838284	45553721	64.0805	21.3344	1164.69	0.866	0.696	0.087	0.846	0.691	0.121
GhxGb_F2	Cold	A01	42913117	43062184	65.8889	16.8694	687.39	0.761	0.54	0.057	0.725	0.459	0.074
GhxGb_F2	Cold	A11	14040575	14475781	48.9091	24.9985	758.054	0.755	0.504	0.074	0.74	0.493	0.097
GhxGb_F2	Cold	D07	58980654	59033494	47.3333	27.7195	808.289	0.568	0.299	0.039	0.606	0.343	0.06
GhxGb_F2	Cold	A10	73356742	73380092	54.3333	21.4013	232.074	0.814	0.621	0.076	0.674	0.467	0.081
GhxGb_F2	Cold	D04	35641101	36094204	67.3913	22.0305	333.933	0.897	0.762	0.092	0.856	0.735	0.131
GhxGb_F2	Cold	D09	18887235	19023451	73.125	17.2787	198.193	0.871	0.708	0.078	0.85	0.704	0.115
GhxGb_F2	Cold	D10	25566833	26681877	64.1053	21.4949	518.392	0.847	0.684	0.083	0.818	0.663	0.115
GhxGb_F2	Cold	D13	33452388	33883752	70.4783	20.7142	327.78	0.886	0.735	0.089	0.857	0.719	0.122
GhxGb_F2	Cold	A06	105149370	110378178	75.542	16.032	450.188	0.914	0.79	0.071	0.875	0.761	0.104
GhxGb_F2	Cold	A13	76133164	76465742	61.3889	20.4991	240.333	0.896	0.757	0.08	0.845	0.73	0.107
GhxGb_F2	Cold	D02	46777091	47117763	58.9444	23.3814	301.694	0.883	0.733	0.083	0.869	0.753	0.123
GhxGb_F2	Cold	D04	38484354	38580991	61	22.466	237.79	0.92	0.847	0.113	0.869	0.81	0.155
GhxGb_F2	Cold	A08	16937665	17179627	68.3077	17.5322	107.539	0.853	0.755	0.083	0.833	0.74	0.117
GhxGb_F2	Cold	D10	17641833	17679992	48.5	26.7859	370.01	0.855	0.724	0.082	0.792	0.668	0.104
GhxGb_F2	Cold	A05	15649342	15670061	68	18.3262	2292.53	0.162	0.12	0.01	0.231	0.177	0.014
GhxGb_F2	Cold	D06	15519036	15832561	63.4118	23.1577	236.981	0.841	0.684	0.086	0.82	0.688	0.123
GhxGb_F2	Cold	A10	17387847	19110525	59.2414	21.8574	457.538	0.813	0.668	0.079	0.797	0.653	0.104
GhxGb_F2	Cold	A01	18616332	18933597	61.2941	22.4784	6629.6	0.863	0.664	0.078	0.811	0.602	0.103
GhxGb_F2	Cold	A09	10763927	14303611	77.927	18.5039	386.322	0.791	0.724	0.071	0.82	0.746	0.108
GhxGb_F2	Cold	A11	101327219	105865046	93.0877	13.9723	637.995	0.928	0.814	0.074	0.881	0.782	0.107
GhxGb_F2	Cold	A13	101893864	102275861	50.7	24.7248	454.982	0.839	0.696	0.083	0.812	0.658	0.107
GhxGb_F2	Cold	D01	16943545	18528718	54.2375	25.4782	372.926	0.823	0.675	0.09	0.811	0.657	0.115
GhxGb_F2	Cold	D02	47424979	47632583	65.5455	20.9183	245.024	0.834	0.615	0.078	0.828	0.616	0.108
GhxGb_F2	Cold	A03	92526268	92678213	55	23.9685	461.507	0.847	0.703	0.073	0.842	0.711	0.106
GhxGb_F2	Cold	A08	95293777	102906292	87.0707	15.6834	582.848	0.912	0.798	0.078	0.904	0.789	0.107
GhxGb_F2	Cold	D01	18863210	18987081	57.8571	23.3814	572.467	0.852	0.736	0.109	0.818	0.683	0.13
GhxGb_F2	Cold	D02	42756590	43882356	64.8448	21.3458	262.025	0.884	0.736	0.089	0.835	0.707	0.122
GhxGb_F2	Cold	D10	18438362	18490370	53.25	23.7168	22.5915	0.622	0.363	0.061	0.614	0.377	0.083
GhxGb_F2	Cold	D13	9697114	12040325	61.8739	21.5639	422.683	0.849	0.681	0.082	0.842	0.697	0.116
GhxGb_F2	Cold	D07	32728182	32847628	69.2857	20.2153	541.109	0.811	0.69	0.083	0.784	0.669	0.105
GhxGb_F2	Cold	A10	7285821	7492630	53.6364	24.7499	741.339	0.78	0.496	0.074	0.777	0.503	0.102
GhxGb_F2	Cold	D02	51714491	52151747	82	19.2306	1831.58	0.901	0.803	0.085	0.879	0.797	0.125
GhxGb_F2	Cold	D10	31423197	31778038	63.6111	21.9101	336.893	0.867	0.736	0.087	0.831	0.701	0.115
GhxGb_F2	Cold	D13	18583535	20851602	76.8772	18.0422	2596.32	0.876	0.725	0.079	0.848	0.708	0.113
GhxGb_F2	Cold	D13	40646717	42082097	64.8082	21.0397	909.157	0.879	0.73	0.084	0.799	0.649	0.121
GhxGb_F2	Cold	A11	14883345	14988986	61.5	20.7748	775.257	0.44	0.228	0.041	0.506	0.282	0.065
GhxGb_F2	Cold	D02	17581121	17757573	77.1111	18.6604	67.2882	0.877	0.76	0.085	0.828	0.732	0.118
GhxGb_F2	Cold	D08	20342321	20531641	75.3	20.2965	275.194	0.927	0.832	0.084	0.871	0.8	0.119
GhxGb_F2	Cold	D04	42511401	42638345	60.1429	24.0097	247.432	0.88	0.78	0.1	0.834	0.73	0.142
GhxGb_F2	Cold	D11	50426255	50748115	69.7647	22.2961	138.24	0.887	0.767	0.082	0.832	0.712	0.103
GhxGb_F2	Cold	A08	13805243	14062873	81.6429	15.8959	105.896	0.91	0.805	0.092	0.878	0.792	0.13
GhxGb_F2	Cold	A11	65439604	91140854	76.7226	13.8972	1165.07	0.916	0.794	0.069	0.877	0.772	0.104
GhxGb_F2	Cold	D02	58364724	60074704	63.7674	22.5602	348.5	0.823	0.69	0.084	0.813	0.684	0.115
GhxGb_F2	Cold	D03	8291188	10430288	67.2315	21.8524	261.063	0.862	0.714	0.085	0.841	0.707	0.119
GhxGb_F2	Cold	D08	41459210	41903274	59.4583	20.6525	522.461	0.815	0.59	0.075	0.795	0.583	0.105
GhxGb_F2	Cold	A12	29388353	29755727	69.8421	14.4927	221.873	0.886	0.74	0.068	0.854	0.73	0.101
GhxGb_F2	Cold	D06	52783651	54595305	66.4396	21.3751	403.13	0.864	0.707	0.086	0.846	0.703	0.124
GhxGb_F2	Cold	D07	34520477	34632423	67	22.3571	521.445	0.921	0.821	0.099	0.885	0.761	0.115
GhxGb_F2	Cold	D08	12550706	13978724	64.1389	21.6864	1442.66	0.809	0.681	0.085	0.821	0.679	0.119
GhxGb_F2	Cold	A03	89254087	89407352	68.1111	19.6122	110.979	0.946	0.835	0.078	0.892	0.799	0.113
GhxGb_F2	Cold	A13	88601043	89100941	63.4615	21.1789	175.899	0.863	0.7	0.081	0.833	0.686	0.111
GhxGb_F2	Cold	D02	44377918	46633312	63.4561	21.2961	517.245	0.864	0.727	0.083	0.844	0.717	0.118
GhxGb_F2	Cold	D06	54595305	54661970	55.8	25.1765	20.1577	0.845	0.721	0.108	0.855	0.788	0.172
GhxGb_F2	Cold	D12	39186646	40195356	52.2157	24.8601	1097.11	0.72	0.561	0.072	0.745	0.556	0.1
GhxGb_F2	Cold	D13	12040325	12183193	68.75	20.0041	495.633	0.85	0.666	0.077	0.827	0.664	0.112
GhxGb_F2	Cold	A07	51342430	81968725	79.1123	13.8272	947.189	0.898	0.785	0.069	0.87	0.77	0.104
GhxGb_F2	Cold	D01	45553721	45908751	53.3158	23.8865	1060.59	0.811	0.628	0.082	0.813	0.65	0.113
GhxGb_F2	Cold	D01	49312902	49527424	65.3333	21.8132	438.515	0.878	0.688	0.078	0.859	0.691	0.114
GhxGb_F2	Cold	A13	92521466	96504954	59.51	22.3234	1049.48	0.844	0.689	0.084	0.821	0.667	0.115
GhxGt_BC1F1	Hot	A04	576974	1155037	65.9667	19.7422	1083.89	0.76	0.656	0.078	0.653	0.459	0.074
GhxGt_BC1F1	Hot	D03	987575	1226420	46.7692	26.2101	1154.69	0.527	0.224	0.048	0.59	0.261	0.068
GhxGt_BC1F1	Hot	D03	1237178	1325743	44.1667	30.3409	382.491	0.522	0.365	0.059	0.591	0.332	0.077
GhxGt_BC1F1	Hot	D03	2428794	2551404	58	22.9412	2317.58	0.608	0.331	0.057	0.658	0.339	0.079
GhxGt_BC1F1	Hot	D03	2551404	2676689	46.8571	27.241	713.912	0.507	0.249	0.058	0.576	0.285	0.079
GhxGt_BC1F1	Hot	D03	2728459	2740754	49.5	26.0667	931.232	0.425	0.244	0.054	0.528	0.232	0.079
GhxGt_BC1F1	Hot	A01	1895303	1916299	57.5	22.347	448.304	0.442	0.205	0.033	0.453	0.237	0.048
GhxGt_BC1F1	Hot	D11	1062005	1072795	41	28.8857	1736.32	0.286	0.051	0.039	0.321	0.078	0.066
GhxGt_BC1F1	Hot	D09	53441821	53557477	37	33.9705	4385.27	0.693	0.548	0.066	0.681	0.499	0.078
GhxGt_BC1F1	Hot	D01	62974443	63074968	48.5	26.7166	1736.32	0.686	0.405	0.075	0.722	0.425	0.098
GhxGt_BC1F1	Hot	D10	4713682	4768243	50.5	24.778	2646.33	0.321	0.11	0.032	0.328	0.121	0.034
GhxGt_BC1F1	Hot	D10	4769725	4847029	43.6	29.8104	1125.89	0.557	0.263	0.06	0.522	0.176	0.072
GhxGt_BC1F1	Hot	A09	65667205	65710870	49	23.5641	1773.51	0.701	0.448	0.059	0.695	0.386	0.066
GhxGt_BC1F1	Hot	D03	51921248	52012334	52.6	25.6748	1970.13	0.7	0.517	0.087	0.697	0.465	0.097
GhxGt_BC1F1	Hot	D09	51606323	51675042	55	24.5191	2535.42	0.343	0.164	0.048	0.399	0.178	0.058
GhxGt_BC1F1	Hot	D09	51675042	51694049	48.5	26.7419	1030.34	0.648	0.288	0.047	0.681	0.342	0.067
GhxGt_BC1F1	Hot	D05	2014251	2135422	57.8571	23.6569	1178.84	0.358	0.149	0.04	0.351	0.125	0.045
GhxGt_BC1F1	Hot	D03	1325743	1667418	44	28.861	1203.1	0.632	0.409	0.073	0.688	0.426	0.097
GhxGt_BC1F1	Hot	D09	53370326	53399887	46.5	27.1131	954.892	0.555	0.315	0.069	0.598	0.287	0.079
GhxGt_BC1F1	Hot	A08	3296075	3323303	49.6667	23.6555	1419.69	0.559	0.256	0.049	0.58	0.277	0.076
GhxGt_BC1F1	Hot	A08	3396823	3438705	45.6667	28.0434	900.241	0.535	0.284	0.054	0.585	0.317	0.076
GhxGt_BC1F1	Hot	A08	3438705	3514100	50.4	25.0813	738.841	0.64	0.276	0.055	0.657	0.313	0.084
GhxGt_BC1F1	Hot	D03	51720029	51867537	50.75	25.3723	642.367	0.512	0.274	0.053	0.624	0.357	0.087
GhxGt_BC1F1	Hot	D12	61126665	61364848	42.4615	22.573	2563.82	0.417	0.157	0.04	0.48	0.172	0.065
GhxGt_BC1F1	Hot	A02	104341765	104462179	52.7143	24.9584	276.314	0.598	0.391	0.066	0.62	0.397	0.083
GhxGt_BC1F1	Hot	D09	51794499	51858972	51.75	24.3101	2097.14	0.381	0.074	0.031	0.409	0.108	0.044
GhxGt_BC1F1	Hot	D03	2406083	2428794	61	22.8672	1057.59	0.56	0.259	0.038	0.488	0.203	0.04
GhxGt_BC1F1	Hot	A13	106948376	107141931	47.1818	25.5507	1390.38	0.488	0.255	0.049	0.552	0.284	0.075
GhxGt_BC1F1	Hot	D09	51925562	51950059	60.5	21.373	1852.94	0.694	0.108	0.047	0.607	0.14	0.063
GhxGt_BC1F1	Hot	D03	725646	900194	44	28.1519	1504.65	0.618	0.254	0.048	0.629	0.236	0.061
GhxGt_BC1F1	Hot	D03	923026	952418	46.5	25.0049	736.581	0.525	0.113	0.038	0.539	0.157	0.068
GhxGt_BC1F1	Hot	A02	103846193	104004248	37	28.9623	2591.87	0.835	0.741	0.069	0.799	0.679	0.096
GhxGt_BC1F1	Hot	D01	61277160	61497150	51.25	26.0078	1932.6	0.705	0.426	0.067	0.706	0.403	0.085
GhxGt_BC1F1	Hot	D01	61497150	61523138	50	25.1825	1234.85	0.504	0.184	0.048	0.562	0.22	0.068
GhxGt_BC1F1	Hot	D02	62554398	62847327	52.75	24.5825	875.555	0.606	0.38	0.059	0.631	0.353	0.077
GhxGt_BC1F1	Hot	D09	51562299	51606323	49	23.6881	3668.33	0.251	0.066	0.016	0.367	0.085	0.028
GhxGt_BC1F1	Hot	D03	51618192	51720029	47.4286	26.1745	1369.2	0.476	0.202	0.056	0.574	0.243	0.077
GhxGt_BC1F1	Hot	A06	4114696	4146750	50.6667	24.6421	2835.48	0.717	0.454	0.084	0.728	0.45	0.094
GhxGt_BC1F1	Cold	D10	47397672	47720843	59.8333	22.4943	1491.66	0.847	0.687	0.086	0.831	0.675	0.119
GhxGt_BC1F1	Cold	A08	108179646	111794391	56.4011	22.3922	945.989	0.848	0.693	0.082	0.821	0.672	0.112
GhxGt_BC1F1	Cold	A09	69859651	70739798	46.4222	26.4953	1015.86	0.72	0.491	0.068	0.709	0.461	0.086
GhxGt_BC1F1	Cold	D01	8501219	9571238	62.3519	22.7538	1576.22	0.808	0.635	0.076	0.782	0.603	0.101
GhxGt_BC1F1	Cold	D03	5165509	5593911	50.9545	27.0755	364.426	0.78	0.632	0.082	0.788	0.62	0.11
GhxGt_BC1F1	Cold	A02	46211527	47199146	74.08	17.2521	1211.04	0.869	0.738	0.071	0.822	0.719	0.103
GhxGt_BC1F1	Cold	A06	6843118	16484721	67.5466	20.1034	744.715	0.849	0.683	0.079	0.808	0.641	0.106
GhxGt_BC1F1	Cold	A08	7231759	7340686	49.5714	25.7286	937.686	0.537	0.304	0.048	0.542	0.312	0.077
GhxGt_BC1F1	Cold	A11	46635525	47048618	58.6364	17.4941	205.19	0.9	0.737	0.07	0.861	0.695	0.098
GhxGt_BC1F1	Cold	D13	9635054	12040325	61.7049	21.611	437.219	0.848	0.676	0.082	0.841	0.691	0.116
GhxGt_BC1F1	Cold	D03	5593911	5928598	52.4444	26.3021	531.731	0.784	0.6	0.085	0.75	0.557	0.11
GhxGt_BC1F1	Cold	D11	20872727	21325678	54.5417	25.1727	686.895	0.789	0.586	0.085	0.792	0.591	0.117
GhxGt_BC1F1	Cold	D02	16549116	17580896	68.0377	20.8718	273.197	0.845	0.716	0.084	0.825	0.701	0.118
GhxGt_BC1F1	Cold	D13	6833844	8456342	50.8049	24.4961	618.963	0.781	0.59	0.077	0.777	0.577	0.102
GhxGt_BC1F1	Cold	D12	34275390	34746758	73.88	17.8668	331.703	0.872	0.725	0.077	0.856	0.722	0.109
GhxGt_BC1F1	Cold	A12	87373553	87686887	53.9412	24.9543	4030.29	0.768	0.604	0.087	0.756	0.579	0.109
GhxGt_BC1F1	Cold	D09	2098730	2319582	55.25	25.6522	1372.83	0.812	0.597	0.094	0.818	0.614	0.128
GhxGt_BC1F1	Cold	D12	40184995	40195356	45	26.8989	4429.73	0.282	0.096	0.057	0.391	0.158	0.087
GhxGt_BC1F1	Cold	A03	16444015	16719213	64.4286	20.161	2808.34	0.8	0.565	0.066	0.803	0.581	0.092
GhxGt_BC1F1	Cold	D01	18229098	18528718	56.6875	24.8294	344.054	0.846	0.719	0.084	0.808	0.677	0.112
GhxGt_BC1F1	Cold	A03	92678213	92835941	50	26.2621	847.929	0.831	0.707	0.09	0.813	0.706	0.117
GhxGt_BC1F1	Cold	D02	19532228	47117763	76.9304	17.8491	1255.24	0.797	0.686	0.077	0.806	0.695	0.116
GhxGt_BC1F1	Cold	A03	9107746	9866445	49.0256	26.495	809.538	0.787	0.611	0.075	0.773	0.587	0.102
GhxGt_BC1F1	Cold	D09	32425753	32591296	63.6667	22.4232	2913.72	0.833	0.717	0.085	0.754	0.591	0.119
GhxGt_BC1F1	Cold	A10	76194354	78822125	56.406	20.8463	1115.58	0.875	0.701	0.076	0.842	0.675	0.105
GhxGt_BC1F1	Cold	A09	4201262	4334545	63.7143	21.3777	682.679	0.899	0.808	0.094	0.853	0.742	0.115
GhxGt_BC1F1	Cold	A08	77806866	78206830	91.619	13.7855	519.28	0.914	0.771	0.071	0.871	0.758	0.105
GhxGt_BC1F1	Cold	D02	53599071	54654024	63.5	21.8596	442.005	0.861	0.712	0.082	0.835	0.68	0.114
GhxGt_BC1F1	Cold	D02	54654024	54660118	60	22.0527	276.433	0.256	0.041	0.019	0.184	0.054	0.038
GhxGt_BC1F1	Cold	D09	35507674	35663082	50.7778	25.2896	1293.35	0.813	0.602	0.073	0.779	0.613	0.109
GhxGt_BC1F1	Cold	D07	12672874	14159814	56.16	24.7023	895.492	0.736	0.558	0.077	0.719	0.536	0.1
GhxGt_BC1F1	Cold	A08	113646566	114896612	58.6825	24.8543	467.657	0.799	0.641	0.086	0.779	0.618	0.111
GhxGt_BC1F1	Cold	A10	113729455	115364775	85.747	16.8491	913.083	0.623	0.45	0.057	0.624	0.405	0.072
GhxGt_BC1F1	Cold	A13	97327270	98349634	57.2692	23.6832	1834.43	0.798	0.608	0.081	0.788	0.609	0.114
GhxGt_BC1F1	Cold	D11	51814098	56344591	65.4825	20.2446	866.605	0.838	0.689	0.078	0.851	0.698	0.107
GhxGt_BC1F1	Cold	D07	48489813	50945464	73.8871	20.342	544.038	0.827	0.685	0.074	0.827	0.701	0.107
GhxGt_BC1F1	Cold	D02	58176517	60622750	62.371	22.7938	543.81	0.816	0.681	0.084	0.803	0.67	0.116
GhxGt_BC1F1	Cold	A01	17547166	19283451	61.1705	21.6443	2645.76	0.862	0.669	0.08	0.836	0.646	0.11
GhxGm_BC1F1	Hot	D04	57764499	57807783	46.6667	24.4657	6895.25	0.697	0.274	0.065	0.625	0.187	0.064
GhxGm_BC1F1	Hot	D04	57807783	57953060	36.875	28.837	2882.58	0.448	0.128	0.026	0.533	0.162	0.042
GhxGm_BC1F1	Hot	A11	110256859	110295836	114.333	13.9642	12741.9	0.487	0.109	0.04	0.494	0.137	0.064
GhxGm_BC1F1	Hot	A11	110301142	110311725	36	32.075	693.417	0.227	0.066	0.03	0.345	0.091	0.056
GhxGm_BC1F1	Hot	D03	5593911	5937291	52.4444	26.3021	531.731	0.779	0.598	0.085	0.744	0.553	0.111
GhxGm_BC1F1	Hot	A02	107436748	107529302	43.6667	27.0862	2972.32	0.529	0.153	0.029	0.571	0.173	0.042
GhxGm_BC1F1	Hot	A02	107536999	107543530	38.5	28.5375	1329.86	0.386	0.024	0.009	0.496	0.031	0.015
GhxGm_BC1F1	Hot	A02	107270426	107298865	50	25.3563	1501.65	0.607	0.162	0.038	0.613	0.155	0.061
GhxGm_BC1F1	Hot	A02	107057581	107246174	46.0909	25.8222	4495.66	0.535	0.323	0.062	0.553	0.314	0.075
GhxGm_BC1F1	Hot	A02	107543530	107638652	40	29.1419	3132.04	0.563	0.101	0.032	0.609	0.145	0.054
GhxGm_BC1F1	Hot	A04	87807415	87875182	52.75	23.3277	1875.58	0.561	0.098	0.022	0.574	0.09	0.033
GhxGm_BC1F1	Hot	A04	87875182	88057966	42.7	28.4109	2612.48	0.517	0.258	0.052	0.563	0.282	0.073
GhxGm_BC1F1	Hot	A04	88057966	88090841	38.6667	28.5752	1164.59	0.617	0.089	0.018	0.59	0.105	0.026
GhxGm_BC1F1	Hot	A02	107673049	107751186	42	27.627	6306.49	0.488	0.165	0.042	0.511	0.193	0.066
GhxGm_BC1F1	Hot	A06	127703627	127907590	36.3636	32.2052	2565.82	0.493	0.217	0.048	0.518	0.221	0.059
GhxGm_BC1F1	Hot	A08	1171903	1320222	49.1111	26.1077	3517.36	0.625	0.348	0.046	0.621	0.348	0.061
GhxGm_BC1F1	Hot	A08	1320222	1326729	45	28.5665	19.6667	0.411	0.105	0.023	0.525	0.134	0.043
GhxGm_BC1F1	Hot	A10	117393305	117543595	42	30.5481	2274.19	0.446	0.351	0.062	0.576	0.393	0.08
GhxGm_BC1F1	Hot	A06	127963219	127991228	36.5	28.117	7051.48	0.528	0.203	0.058	0.544	0.207	0.07
GhxGm_BC1F1	Hot	D02	13289255	13377434	60.4	21.3494	253.881	0.839	0.627	0.084	0.797	0.568	0.104
GhxGm_BC1F1	Hot	A08	1390327	1440132	45.25	26.0166	1547.14	0.571	0.186	0.042	0.647	0.256	0.061
GhxGm_BC1F1	Hot	A08	2218579	2408445	44.1818	27.3444	1252.75	0.739	0.411	0.062	0.743	0.377	0.078
GhxGm_BC1F1	Hot	A08	2408445	2438143	49.5	23.7127	2138.38	0.455	0.124	0.049	0.508	0.187	0.071
GhxGm_BC1F1	Hot	A08	2438143	2478373	52.3333	24.282	942.981	0.62	0.091	0.041	0.618	0.13	0.075
GhxGm_BC1F1	Hot	A10	117203188	117392620	41.6	29.2766	1429.17	0.484	0.301	0.06	0.539	0.313	0.077
GhxGm_BC1F1	Hot	A09	81906213	82188940	62.4	23.1856	5335.97	0.435	0.183	0.034	0.42	0.146	0.042
GhxGm_BC1F1	Hot	A04	88090841	88215452	42.1429	26.5402	2715.93	0.54	0.297	0.056	0.577	0.307	0.073
GhxGm_BC1F1	Hot	A08	2478373	2512517	52.6667	25.1877	1304.79	0.601	0.23	0.035	0.537	0.1	0.039
GhxGm_BC1F1	Hot	D03	52531468	52708611	60.3	22.0005	459.617	0.53	0.329	0.049	0.522	0.336	0.06
GhxGm_BC1F1	Hot	D01	2501995	2550369	46.3333	26.3341	666.331	0.577	0.274	0.043	0.643	0.298	0.062
GhxGm_BC1F1	Hot	A06	127608669	127677467	43.25	25.4779	1671.84	0.478	0.113	0.029	0.574	0.155	0.047
GhxGm_BC1F1	Hot	A06	127475785	127505291	43.6667	28.3902	1205.64	0.551	0.139	0.03	0.578	0.118	0.049
GhxGm_BC1F1	Cold	D06	8197624	8499256	52.375	23.4298	2093.2	0.813	0.606	0.082	0.802	0.6	0.113
GhxGm_BC1F1	Cold	D10	11714484	19535149	56.4031	23.5633	769.976	0.805	0.645	0.084	0.797	0.639	0.116
GhxGm_BC1F1	Cold	A11	8386778	8496418	49.8333	24.4319	2021.11	0.379	0.132	0.022	0.416	0.133	0.034
GhxGm_BC1F1	Cold	A09	77514990	79385838	57.7684	22.899	3248.09	0.512	0.265	0.045	0.506	0.252	0.055
GhxGm_BC1F1	Cold	A12	87350803	87686887	53.4444	25.1735	3895.08	0.766	0.604	0.088	0.754	0.578	0.11
GhxGm_BC1F1	Cold	D03	38541597	41487484	57.9122	23.235	247.681	0.838	0.658	0.084	0.82	0.646	0.116
GhxGm_BC1F1	Cold	D11	15872441	16280398	52.3636	24.5686	1830.16	0.656	0.393	0.059	0.668	0.401	0.086
GhxGm_BC1F1	Cold	A10	4490835	4649069	53.4444	26.1307	3694.29	0.479	0.206	0.051	0.535	0.246	0.073
GhxGm_BC1F1	Cold	D08	46515075	46798952	53.6667	25.2478	422.901	0.79	0.658	0.089	0.793	0.648	0.12
GhxGm_BC1F1	Cold	A03	97597680	103424018	62.372	21.9812	874.978	0.83	0.693	0.081	0.812	0.673	0.112
GhxGm_BC1F1	Cold	D03	6479458	6572788	56.1667	27.1548	2810.85	0.823	0.653	0.102	0.76	0.582	0.119
GhxGm_BC1F1	Cold	A01	18198310	18445197	57.2857	21.3669	1507.1	0.902	0.784	0.078	0.87	0.755	0.112
GhxGm_BC1F1	Cold	D01	3496992	4290799	102.341	15.4013	1386.29	0.657	0.51	0.056	0.662	0.489	0.073
GhxGm_BC1F1	Cold	A13	71970715	90425977	68.71	17.6581	536.998	0.896	0.771	0.076	0.863	0.745	0.108
GhxGm_BC1F1	Cold	D07	22900371	24923066	52.7451	24.6623	461.268	0.826	0.666	0.082	0.819	0.674	0.111
GhxGm_BC1F1	Cold	A01	4563344	4866323	95.5625	15.7541	1499.91	0.636	0.456	0.06	0.611	0.408	0.071
GhxGm_BC1F1	Cold	A04	5878397	9385459	66.3616	19.4899	1268.29	0.254	0.256	0.032	0.332	0.309	0.056
GhxGm_BC1F1	Cold	A11	108490882	108932477	51.9565	22.1063	407.312	0.856	0.707	0.081	0.848	0.701	0.11
GhxGm_BC1F1	Cold	A13	102509916	102969946	62.4167	21.0344	1832.77	0.78	0.653	0.082	0.759	0.614	0.101
GhxGm_BC1F1	Cold	D11	19423905	19851037	46.7727	26.9386	373.196	0.684	0.429	0.067	0.699	0.452	0.095
GhxGm_BC1F1	Cold	A12	94261441	98278292	52.9353	25.3072	1462.65	0.76	0.558	0.078	0.742	0.531	0.098
GhxGm_BC1F1	Cold	D09	34416142	34604190	56.9091	23.4951	838.644	0.674	0.39	0.062	0.675	0.39	0.08
GhxGm_BC1F1	Cold	A04	79443178	83763482	54.0876	24.522	946.621	0.82	0.675	0.082	0.791	0.641	0.107
GhxGm_BC1F1	Cold	A10	112994288	113919741	84.5106	17.4465	1125.31	0.715	0.545	0.068	0.705	0.505	0.081
GhxGm_BC1F1	Cold	A01	111974018	113760408	55.989	22.5039	4048.07	0.785	0.619	0.078	0.798	0.625	0.103
GhxGm_BC1F1	Cold	A01	113760408	113774761	63	20.7955	8702.92	0.302	0.134	0.018	0.38	0.188	0.042
GhxGm_BC1F1	Cold	A13	94674654	98333107	56.2174	22.8931	1576.35	0.813	0.626	0.079	0.797	0.619	0.109
GhxGm_BC1F1	Cold	A11	4152555	5436305	60.7231	22.7412	2196.28	0.423	0.233	0.041	0.409	0.197	0.047
GhxGm_BC1F1	Cold	A03	103424018	106169559	56.7826	23.8014	1323.23	0.786	0.608	0.078	0.773	0.598	0.106
GhxGm_BC1F1	Cold	A03	11127717	14233345	56.0833	21.2541	1895.6	0.86	0.716	0.078	0.827	0.687	0.109
GhxGm_BC1F1	Cold	D08	46963012	50522393	62.3911	22.6312	510.379	0.838	0.691	0.084	0.816	0.674	0.116
GhxGm_BC1F1	Cold	A10	110821902	111015168	51.3	29.9071	1174.4	0.919	0.808	0.1	0.86	0.749	0.142
Imp_Panel	Large	A08	12202903	84119452	75.4308	14.557	948.115	0.922	0.806	0.071	0.881	0.78	0.105
